# Supplementary material for: Destabilized adaptive influenza variants critical for innate immune system escape are potentiated by host chaperones
Source: PLoS Biol. 2018 Sep 17;16(9):e3000008. doi: 10.1371/journal.pbio.3000008 (PMC6160216; doi:10.1371/journal.pbio.3000008)
Supplement: S1 Data — RNA-seq, RNA sequencing. (XLSX) [file pbio.3000008.s011.xlsx]

## Sheet: differential_expression
gene_id	Gene name	Source of gene name	Basal.39 versus Basal.37 logFC	Basal.39 versus Basal.37 p	Basal.39 versus Basal.37 adp	HSF1i.37 versus Basal.37 logFC	HSF1i.37 versus Basal.37 p	HSF1i.37 versus Basal.37 adp	HSF1i.39 versus Basal.37 logFC	HSF1i.39 versus Basal.37 p	HSF1i.39 versus Basal.37 adp	HSF1i.39 versus Basal.39 logFC	HSF1i.39 versus Basal.39 p	HSF1i.39 versus Basal.39 adp
ENSCAFG00000025567.2	A2M	HGNC Symbol	-0.0417416	0.861637	0.913135	-0.0450713	0.849157	1	0.425521	0.0747935	0.152239	0.467263	0.0457572	0.619218
ENSCAFG00000013853.4	A2ML1	VGNC Symbol	-0.185556	0.0408638	1	-0.175837	0.0153469	1	-0.221633	0.0137127	1	-0.0360764	0.734487	1
ENSCAFG00000010375.4	A3GALT2	HGNC Symbol	0	1	1	0	1	1	0.0179313	0.682464	1	0.0290388	0.526992	1
ENSCAFG00000000946.3	A4GALT	HGNC Symbol	0.761721	0.00123191	0.00444273	-0.0183042	0.934726	1	0.796282	0.000730168	0.0030681	0.0345616	0.884596	1
ENSCAFG00000006963.3	AAAS	VGNC Symbol	0.22587	0.0385621	0.0850267	0.0739854	0.565479	0.926298	0.176888	0.107087	0.203117	-0.0489828	0.58238	0.994854
ENSCAFG00000006931.4	AACS	VGNC Symbol	-0.371273	1.55043e-05	9.23001e-05	-0.069346	0.452641	0.907161	-0.457047	1.16538e-07	1.18859e-06	-0.0857744	0.291924	0.945987
ENSCAFG00000008554.3	AADAC	VGNC Symbol	0	1	1	0	1	1	0.0183089	0.676422	1	0.0293515	0.523267	1
ENSCAFG00000007683.3	AADAT	VGNC Symbol	0.0124832	0.783468	1	0	1	1	0.0134668	0.766049	1	0.000983589	0.98397	1
ENSCAFG00000001198.3	AAED1	VGNC Symbol	-0.00876203	0.944038	0.965874	-0.00128801	0.992909	1	-0.0776101	0.536766	0.673947	-0.0688481	0.516832	0.986971
ENSCAFG00000017414.3	AAGAB	VGNC Symbol	-0.23883	0.0226118	0.0543749	0.0148339	0.899889	0.985423	-0.298522	0.00460014	0.0150945	-0.0596928	0.523402	0.989271
ENSCAFG00000003309.4	AAK1	VGNC Symbol	0.139576	0.175514	0.286322	-0.0436198	0.715313	0.958955	0.10308	0.319101	0.464335	-0.0364958	0.679509	0.999103
ENSCAFG00000004861.3	AAMDC	VGNC Symbol	0.0168345	0.93133	0.958344	0.121162	0.573683	1	-0.187907	0.3411	0.487053	-0.204741	0.239324	0.925807
ENSCAFG00000014625.3	AAMP	VGNC Symbol	-0.0438427	0.615246	0.730195	-0.0222897	0.823606	0.978718	-0.0458463	0.600339	0.727207	-0.00200357	0.979004	1
ENSCAFG00000008435.3	AAR2	VGNC Symbol	0.12377	0.143011	0.243838	0.157836	0.106017	0.685584	0.138406	0.102392	0.19588	0.0146359	0.835561	1
ENSCAFG00000020132.4	AARS	VGNC Symbol	0.486785	5.21095e-17	1.78634e-15	0.0559167	0.385909	0.889415	0.5494	3.19922e-21	1.88007e-19	0.0626145	0.229711	0.915341
ENSCAFG00000001989.3	AARS2	VGNC Symbol	0.00485807	0.97749	0.986783	0.0704334	0.714227	1	0.0469901	0.785226	0.865195	0.0421321	0.780017	1
ENSCAFG00000002209.3	AASDH	VGNC Symbol	-0.227312	0.0651263	0.129696	-0.259792	0.0631873	0.602848	-0.0777329	0.527435	0.66657	0.14958	0.178056	0.892395
ENSCAFG00000014775.3	AASDHPPT	VGNC Symbol	-0.480954	3.13416e-09	3.72986e-08	-0.0724575	0.403101	0.892634	-0.407427	5.24261e-07	4.75379e-06	0.0735265	0.340529	0.958968
ENSCAFG00000003532.4	AASS	VGNC Symbol	-0.0129274	0.892714	1	0.0616844	0.434701	1	0.12281	0.201433	1	0.135738	0.232634	1
ENSCAFG00000017869.4	AATF	VGNC Symbol	0.0588264	0.157766	0.263819	0.055796	0.235641	0.823697	0.0773884	0.0636506	0.133727	0.018562	0.613038	0.995779
ENSCAFG00000019030.3	ABAT	VGNC Symbol	0.0219073	0.913906	0.947058	-0.112874	0.528769	1	0.00423745	0.983267	0.991127	-0.0176698	0.936226	1
ENSCAFG00000002727.3	ABCA1	VGNC Symbol	-0.395023	0.000601774	0.00237724	0.307104	0.0134169	0.343927	-0.0585692	0.608066	0.733327	0.336453	0.00116579	0.0617407
ENSCAFG00000014278.3	ABCA12	VGNC Symbol	-0.148994	0.48985	0.620406	-0.143817	0.465352	1	-0.229614	0.285465	0.428528	-0.0806196	0.724189	0.999103
ENSCAFG00000003334.4	ABCA13	VGNC Symbol	0.418386	0.0594817	0.120734	0.253017	0.21413	1	0.585228	0.00846152	0.0251987	0.166842	0.485995	0.982512
ENSCAFG00000023212.2	ABCA2	VGNC Symbol	0.467837	0.0101073	0.0274142	0.440249	0.0279316	1	0.472361	0.00956135	0.0279282	0.00452449	0.976729	1
ENSCAFG00000019379.3	ABCA3	VGNC Symbol	0.253009	0.0622031	0.125167	-0.609472	0.000299818	1	0.0861397	0.529274	0.668212	-0.166869	0.145023	0.85056
ENSCAFG00000020121.4	ABCA4	VGNC Symbol	0.027753	0.791994	1	0.165054	0.0694473	1	0.0322559	0.758329	1	0.00450292	0.970065	1
ENSCAFG00000010810.3	ABCA5	VGNC Symbol	-0.11001	0.539746	0.665349	-0.0523361	0.786942	1	0.011763	0.947686	0.968759	0.121773	0.465037	0.978298
ENSCAFG00000019617.3	ABCA7	VGNC Symbol	0.267881	0.109654	1	0.0161413	0.908779	1	0.105874	0.52289	1	-0.162007	0.397708	1
ENSCAFG00000001835.3	ABCB1	VGNC Symbol	0.0298861	0.514655	0.643306	0.0446837	0.379684	0.88462	0.253693	2.87611e-08	3.26833e-07	0.223807	5.56253e-08	1.19416e-05
ENSCAFG00000012137.3	ABCB10	VGNC Symbol	0.0282996	0.719132	0.810707	-0.0968244	0.275952	0.84798	0.0686771	0.383408	0.530728	0.0403775	0.566728	0.993981
ENSCAFG00000011980.4	ABCB11	VGNC Symbol	0.0297157	0.829975	1	0.185673	0.110655	1	0.173052	0.212549	1	0.143336	0.379718	1
ENSCAFG00000001833.3	ABCB4	VGNC Symbol	-0.0504917	0.713411	0.806158	0.31836	0.039537	1	0.0528216	0.700608	0.803141	0.103313	0.370149	0.961876
ENSCAFG00000015130.3	ABCB6	HGNC Symbol	-0.261329	0.00625244	0.018273	0.0667488	0.543933	0.92232	-0.211809	0.0269583	0.066419	0.0495203	0.544495	0.993551
ENSCAFG00000017214.3	ABCB7	VGNC Symbol	0.135077	0.114323	0.203583	-0.0400962	0.681456	0.954016	0.104819	0.222019	0.355206	-0.0302583	0.687188	0.999103
ENSCAFG00000004698.3	ABCB8	VGNC Symbol	0.414951	0.000281655	0.00122219	0.148664	0.246956	0.829444	0.537994	2.44956e-06	1.93163e-05	0.123043	0.214573	0.908892
ENSCAFG00000007676.4	ABCB9	HGNC Symbol	0.290076	0.0535633	0.111041	0.00117119	0.994636	1	0.265166	0.0787592	0.158404	-0.0249102	0.843109	1
ENSCAFG00000018208.4	ABCC1	NCBI gene	-0.123674	0.325005	0.456821	0.140914	0.312779	0.866934	0.0206205	0.86941	0.920988	0.144295	0.193714	0.896242
ENSCAFG00000001853.4	ABCC10	VGNC Symbol	-0.136147	0.331344	0.463166	0.0564129	0.725586	1	-0.0418027	0.765425	0.851538	0.0943441	0.427615	0.971639
ENSCAFG00000010061.4	ABCC11	VGNC Symbol	0.00266448	0.972753	1	-0.048113	0.459457	1	-0.0463955	0.549172	1	-0.0490599	0.58447	1
ENSCAFG00000009536.3	ABCC2	VGNC Symbol	-1.12564	3.11783e-06	2.13643e-05	-0.134387	0.574515	1	-0.903519	0.000181783	0.000910466	0.222116	0.357698	0.96086
ENSCAFG00000017201.4	ABCC3	HGNC Symbol	0.225437	0.25512	0.380844	-0.214637	0.325048	1	0.382827	0.0529567	0.1151	0.15739	0.379172	0.964569
ENSCAFG00000005433.3	ABCC4	VGNC Symbol	-0.500425	2.27888e-13	4.99532e-12	-0.0411137	0.57364	0.928456	-0.565422	1.55105e-16	5.4534e-15	-0.0649971	0.31629	0.954906
ENSCAFG00000012085.3	ABCC5	VGNC Symbol	-0.831507	1.43575e-11	2.48507e-10	0.323484	0.013937	0.344266	-0.911669	2.19601e-13	5.4529e-12	-0.0801615	0.483504	0.982512
ENSCAFG00000008779.4	ABCC8	VGNC Symbol	0.0158831	0.717345	1	0	1	1	0	1	1	-0.0270126	0.552944	1
ENSCAFG00000019247.2	ABCD1	VGNC Symbol	0.0970467	0.622083	0.73621	0.177757	0.411167	1	0.22513	0.252257	0.390507	0.128084	0.456624	0.976234
ENSCAFG00000010022.3	ABCD2	VGNC Symbol	-0.145464	0.430258	0.563834	0.296578	0.0712939	1	0.022601	0.902802	0.942516	0.168065	0.418067	0.970829
ENSCAFG00000020112.4	ABCD3	VGNC Symbol	-0.95581	3.80477e-33	5.21719e-31	-0.086638	0.299576	0.863485	-0.837473	7.18907e-26	5.83686e-24	0.118336	0.125036	0.835487
ENSCAFG00000016923.3	ABCD4	VGNC Symbol	0.262993	0.131765	0.228611	0.0929553	0.639152	1	0.0490012	0.781147	0.86242	-0.213992	0.151247	0.854756
ENSCAFG00000007597.4	ABCE1	VGNC Symbol	-0.629458	4.02956e-16	1.27184e-14	-0.105537	0.188433	0.778129	-0.500395	9.63494e-11	1.60682e-09	0.129063	0.0867388	0.766085
ENSCAFG00000030478.2	ABCF1	VGNC Symbol	0.177864	0.00173344	0.0059889	-0.00812144	0.90429	0.98577	0.216495	0.000141324	0.000728825	0.0386305	0.407929	0.970829
ENSCAFG00000012340.3	ABCF3	VGNC Symbol	-0.0342394	0.696045	0.794183	0.197273	0.0510877	0.575576	-0.0428908	0.626082	0.747954	-0.00865136	0.905565	1
ENSCAFG00000010285.4	ABCG1	VGNC Symbol	0.0324094	0.474865	1	0	1	1	0	1	1	-0.0406068	0.404446	1
ENSCAFG00000012198.3	ABCG4	VGNC Symbol	0.15009	0.432785	0.566384	-0.167977	0.305678	1	-0.119867	0.525842	0.665512	-0.269957	0.201379	1
ENSCAFG00000004678.3	ABHD1	VGNC Symbol	0.308809	0.189143	0.303578	-0.132459	0.582497	1	0.525695	0.0252665	0.0628146	0.216885	0.340637	0.959047
ENSCAFG00000012539.3	ABHD11	VGNC Symbol	0.0257074	0.830983	0.893151	0.0600637	0.669827	1	-0.0216271	0.858344	0.913175	-0.0473345	0.63601	0.996478
ENSCAFG00000004389.3	ABHD12	VGNC Symbol	-0.0786763	0.46748	0.599269	0.0567794	0.649042	0.945676	-0.162378	0.136594	0.244861	-0.0837022	0.367604	0.961241
ENSCAFG00000014594.4	ABHD12B	VGNC Symbol	0.424627	0.0740731	0.143371	-0.189399	0.405513	1	0.774339	0.00111479	0.00445375	0.349712	0.137874	0.840792
ENSCAFG00000006032.3	ABHD13	VGNC Symbol	-0.237162	0.139345	0.23934	-0.286168	0.106667	1	-0.215836	0.179257	0.301596	0.0213256	0.885925	1
ENSCAFG00000029245.1	ABHD14A	VGNC Symbol	0.506101	0.00660081	0.0191898	0.376476	0.0686045	1	0.418905	0.0252714	0.0628146	-0.087196	0.580222	0.993981
ENSCAFG00000009945.3	ABHD14B	VGNC Symbol	0.549212	0.000914137	0.00343944	0.438364	0.0188345	1	0.536944	0.00123055	0.004841	-0.0122676	0.92739	1
ENSCAFG00000018922.3	ABHD15	VGNC Symbol	0.43891	0.0626817	0.125966	0.369408	0.126499	1	0.206291	0.383518	0.530728	-0.232618	0.300786	0.948749
ENSCAFG00000000607.3	ABHD16A	VGNC Symbol	0.566482	7.75387e-06	4.91729e-05	0.13831	0.348153	0.870338	0.404665	0.00152212	0.00580843	-0.161817	0.120351	0.82698
ENSCAFG00000019448.3	ABHD17A	VGNC Symbol	0.214594	0.0582321	0.118705	-0.079591	0.535505	0.921897	0.10121	0.374204	0.521578	-0.113385	0.260765	0.936542
ENSCAFG00000001821.3	ABHD17B	VGNC Symbol	-0.420039	1.98003e-05	0.00011456	0.0653678	0.561663	0.925392	-0.493564	6.72318e-07	5.96594e-06	-0.073525	0.39205	0.968412
ENSCAFG00000003848.4	ABHD18	VGNC Symbol	0.0601367	0.752833	0.835946	0.10499	0.613276	1	0.0575388	0.763702	0.850234	-0.00259791	0.988024	1
ENSCAFG00000011583.3	ABHD2	VGNC Symbol	-0.244243	0.00476239	0.0144124	0.0579935	0.542504	0.92232	-0.0928486	0.282357	0.42531	0.151394	0.0538047	0.647709
ENSCAFG00000018243.3	ABHD3	VGNC Symbol	0.43197	0.000146001	0.000686136	-0.0569427	0.665119	0.947983	0.42054	0.000226029	0.00110254	-0.0114304	0.906733	1
ENSCAFG00000011146.2	ABHD4	VGNC Symbol	-0.196054	0.246303	0.3706	-0.0163108	0.929897	1	-0.264595	0.119357	0.221235	-0.068541	0.658383	0.999103
ENSCAFG00000004453.3	ABHD5	VGNC Symbol	0.165206	0.0270581	0.0632792	-0.137593	0.11933	0.699181	0.105497	0.160138	0.276477	-0.0597093	0.348601	0.960422
ENSCAFG00000007394.3	ABHD6	VGNC Symbol	0.277071	0.041581	0.0903117	0.311049	0.045219	1	0.358169	0.00844905	0.0251677	0.0810986	0.463606	0.978175
ENSCAFG00000015430.3	ABHD8	VGNC Symbol	0.325997	0.0956118	0.17598	-0.0744606	0.730995	1	0.3659	0.0616977	0.130401	0.0399023	0.818295	1
ENSCAFG00000004365.4	ABI1	VGNC Symbol	-0.157558	0.100773	0.183699	-0.0876769	0.430853	0.90088	-0.253894	0.00868677	0.0257701	-0.0963358	0.250555	0.930618
ENSCAFG00000012817.4	ABI2	VGNC Symbol	-0.643502	4.22074e-10	5.83948e-09	-0.160478	0.173251	0.767432	-0.571175	3.03547e-08	3.43677e-07	0.0723268	0.433414	0.971639
ENSCAFG00000016920.4	ABI3	VGNC Symbol	-0.0334687	0.828642	1	-0.0943338	0.461154	1	-0.0858642	0.575807	1	-0.0523955	0.768258	1
ENSCAFG00000009506.3	ABI3BP	VGNC Symbol	0.0321808	0.477813	1	0	1	1	0	1	1	-0.0404214	0.406218	1
ENSCAFG00000019938.4	ABL1	HGNC Symbol	-0.0441462	0.501553	0.631786	-0.0828507	0.279324	0.84798	-0.116767	0.0772932	0.156194	-0.0726203	0.201734	0.896242
ENSCAFG00000013920.3	ABL2	HGNC Symbol	-0.415729	0.0206027	0.0502288	0.125072	0.525756	1	-0.0575042	0.746111	0.836764	0.358225	0.0235373	0.456231
ENSCAFG00000011513.4	ABLIM1	VGNC Symbol	0.15828	0.00422467	0.0130114	-0.0925767	0.152652	0.75442	0.120259	0.0303995	0.0734026	-0.0380208	0.42382	0.971639
ENSCAFG00000014530.4	ABLIM2	VGNC Symbol	0.23533	0.324708	0.456507	0.0663171	0.775752	1	0.121269	0.611818	0.736127	-0.114061	0.634923	0.996478
ENSCAFG00000018323.4	ABLIM3	VGNC Symbol	0.547839	1.53219e-10	2.22718e-09	-0.0164148	0.865287	0.983735	0.594043	4.01146e-12	8.29238e-11	0.0462042	0.540461	0.993551
ENSCAFG00000019757.3	ABO	UniProtKB Gene Name	0.0116976	0.829636	1	0	1	1	0.0387769	0.474419	1	0.0270793	0.659116	1
ENSCAFG00000019060.4	ABR	VGNC Symbol	0.00196517	0.973879	0.984724	0.146812	0.0267653	0.464695	0.0493236	0.411669	0.55749	0.0473584	0.379386	0.964569
ENSCAFG00000000682.3	ABRA	VGNC Symbol	-0.0384396	0.758415	1	0.0141744	0.89221	1	0.113648	0.36484	1	0.152088	0.296066	1
ENSCAFG00000000281.3	ABRACL	VGNC Symbol	0.00976856	0.939489	0.963293	0.0710529	0.625474	0.93831	0.164629	0.199776	0.326894	0.15486	0.164464	0.877579
ENSCAFG00000009119.4	ABRAXAS1	HGNC Symbol	0.105978	0.544629	0.669412	0.167726	0.390037	1	0.376304	0.0305066	0.0736034	0.270326	0.0709966	0.714243
ENSCAFG00000012760.3	ABRAXAS2	VGNC Symbol	-0.0140582	0.903301	0.940949	-0.151676	0.251781	0.832916	0.0826505	0.474929	0.618781	0.0967087	0.343627	0.960332
ENSCAFG00000029249.1	ABT1	VGNC Symbol	-0.383929	2.24621e-08	2.30045e-07	0.0975576	0.19973	0.782709	-0.301681	1.11724e-05	7.60919e-05	0.0822486	0.182892	0.893609
ENSCAFG00000004082.3	ABTB1	VGNC Symbol	0.739841	0.000256416	0.00112653	-0.100463	0.657328	1	0.744847	0.000238603	0.00115792	0.0050061	0.977008	1
ENSCAFG00000006977.3	ABTB2	VGNC Symbol	0.498656	0.0280193	0.0652428	0.0500478	0.83468	1	0.704232	0.00188013	0.00697197	0.205576	0.320492	0.955385
ENSCAFG00000004959.4	ACAA1	VGNC Symbol	0.149089	0.146331	0.248366	-0.172111	0.156295	0.75442	0.09458	0.359161	0.506155	-0.0545086	0.533119	0.992636
ENSCAFG00000019019.3	ACAA2	HGNC Symbol	0.504868	2.77705e-08	2.80915e-07	0.125481	0.24691	0.829444	0.401546	1.14114e-05	7.73781e-05	-0.103322	0.151209	0.854756
ENSCAFG00000017996.3	ACACA	VGNC Symbol	-0.199779	0.00135319	0.0048293	0.00132656	0.983925	0.995842	-0.145763	0.0194442	0.0506673	0.0540159	0.364381	0.96086
ENSCAFG00000010991.3	ACACB	VGNC Symbol	-0.035833	0.845383	0.902266	-0.261165	0.0996335	1	-0.0363068	0.842913	0.903064	-0.000473709	0.998132	1
ENSCAFG00000008627.3	ACAD10	HGNC Symbol	0.408384	0.00518956	0.0155126	-0.0716713	0.678727	1	0.244031	0.0978563	0.188547	-0.164352	0.171263	0.891308
ENSCAFG00000023835.2	ACAD11	VGNC Symbol	-0.50837	2.15217e-08	2.21702e-07	-0.214454	0.038871	0.534318	-0.585759	1.52079e-10	2.47274e-09	-0.0773892	0.347885	0.960422
ENSCAFG00000009762.3	ACAD8	VGNC Symbol	0.0489147	0.624382	0.73758	0.13513	0.244811	0.829444	-0.00883766	0.929949	0.959012	-0.0577524	0.486542	0.982512
ENSCAFG00000004350.3	ACAD9	HGNC Symbol	-0.136258	0.0330179	0.0746972	-0.017057	0.810085	0.976256	-0.189305	0.00317762	0.0109969	-0.0530469	0.362241	0.96086
ENSCAFG00000013856.2	ACADL	VGNC Symbol	-0.574034	0.00207347	0.00701638	-0.175188	0.397407	1	-0.604632	0.00125604	0.00492713	-0.0305987	0.857419	1
ENSCAFG00000020393.4	ACADM	VGNC Symbol	0.31309	8.18155e-05	0.000410274	-0.0344232	0.694715	0.95766	0.40595	3.25976e-07	3.06855e-06	0.0928604	0.199929	0.896242
ENSCAFG00000010446.4	ACADS	HGNC Symbol	-0.494963	9.55532e-06	5.93468e-05	0.0490127	0.695996	0.958496	-0.508161	6.10538e-06	4.39778e-05	-0.0131978	0.89495	1
ENSCAFG00000012674.3	ACADSB	HGNC Symbol	0.0338884	0.693175	0.792668	-0.252953	0.0134483	0.343927	-0.285942	0.00105665	0.00424622	-0.319831	1.99211e-05	0.00234796
ENSCAFG00000016016.4	ACADVL	HGNC Symbol	-0.080749	0.262315	0.388483	0.152231	0.0546774	0.582749	-0.00125212	0.986135	0.991945	0.0794969	0.220736	0.911554
ENSCAFG00000011534.4	ACAN	VGNC Symbol	0	1	1	0	1	1	0.0179313	0.682464	1	0.0290388	0.526992	1
ENSCAFG00000016225.3	ACAP1	VGNC Symbol	0.349971	0.114281	0.203541	0.11594	0.566706	1	0.1491	0.498944	0.641191	-0.200872	0.397004	0.970743
ENSCAFG00000013421.4	ACAP2	HGNC Symbol	-0.614305	3.99144e-09	4.68235e-08	-0.1812	0.115698	0.696032	-0.580593	2.84048e-08	3.23082e-07	0.0337115	0.728807	0.999103
ENSCAFG00000019294.2	ACAP3	VGNC Symbol	0.642666	0.00286404	0.00933328	0.0511155	0.827784	1	0.521415	0.0160214	0.0432079	-0.121251	0.521657	0.988785
ENSCAFG00000014570.4	ACAT1	VGNC Symbol	-0.208499	0.00158713	0.00554708	0.0157964	0.83297	0.980731	-0.193208	0.00351558	0.0120035	0.0152908	0.793041	1
ENSCAFG00000000720.3	ACAT2	VGNC Symbol	-0.290751	1.13118e-07	1.04101e-06	-0.0202425	0.74371	0.963476	-0.303608	3.43584e-08	3.8582e-07	-0.0128565	0.793179	1
ENSCAFG00000016115.4	ACBD3	VGNC Symbol	0.274215	0.0041322	0.0128001	0.000662427	0.995239	0.999067	0.272362	0.00450096	0.0148129	-0.00185365	0.981789	1
ENSCAFG00000013895.3	ACBD4	HGNC Symbol	0.780763	0.000697277	0.00270771	0.122732	0.611626	1	0.846494	0.000237987	0.00115584	0.0657306	0.750625	0.999103
ENSCAFG00000004377.3	ACBD5	VGNC Symbol	-0.0478673	0.628123	0.741144	-0.0798094	0.465774	0.913606	-0.121391	0.221145	0.354205	-0.073524	0.417252	0.970829
ENSCAFG00000012761.3	ACBD6	HGNC Symbol	-0.272433	0.0308282	0.0705845	0.0111309	0.939335	1	-0.19099	0.130183	0.236646	0.0814425	0.445436	0.974927
ENSCAFG00000009497.4	ACCS	HGNC Symbol	0.20319	0.378659	0.512675	-0.0410948	0.864502	1	0.132876	0.565811	0.69757	-0.0703141	0.745772	0.999103
ENSCAFG00000020352.4	ACD	VGNC Symbol	0.578551	0.000143435	0.000675367	0.0561078	0.748967	1	0.633102	3.22188e-05	0.000195291	0.0545514	0.667007	0.999103
ENSCAFG00000012112.4	ACE2	VGNC Symbol	-0.030943	0.733892	1	-0.0480212	0.526253	1	0.0250656	0.782676	1	0.0560086	0.595001	1
ENSCAFG00000029621.1	ACER2	VGNC Symbol	0.603446	7.35918e-10	9.81834e-09	-0.0189206	0.873895	0.983874	1.01219	1.90262e-25	1.49556e-23	0.408746	4.69194e-08	1.02557e-05
ENSCAFG00000005192.2	ACER3	VGNC Symbol	-0.347653	0.0191349	0.0471344	0.156573	0.345204	1	-0.263683	0.0756036	0.153483	0.0839699	0.516546	0.986971
ENSCAFG00000014054.3	ACHE	HGNC Symbol	0.272866	0.106278	1	0.0305222	0.831486	1	-0.0906827	0.584395	1	-0.363549	0.0561924	1
ENSCAFG00000011427.4	ACIN1	VGNC Symbol	0.229418	0.000169318	0.000782896	0.0445191	0.507316	0.921026	0.200369	0.00104833	0.00421825	-0.0290492	0.601328	0.995509
ENSCAFG00000005368.3	ACKR2	VGNC Symbol	0.035662	0.511116	1	0	1	1	0.0146249	0.786503	1	-0.0210371	0.730906	1
ENSCAFG00000006392.2	ACKR4	VGNC Symbol	0.00965859	0.870639	1	0	1	1	0.055914	0.344918	1	0.0462554	0.494448	1
ENSCAFG00000015818.4	ACLY	VGNC Symbol	-0.175621	2.26105e-05	0.000129423	-0.0341551	0.442405	0.904229	-0.150811	0.000278337	0.00133086	0.02481	0.525728	0.989271
ENSCAFG00000001786.4	ACO1	VGNC Symbol	-0.458941	1.58421e-13	3.57417e-12	-0.019815	0.759634	0.966497	-0.461819	1.19759e-13	3.07906e-12	-0.00287817	0.961937	1
ENSCAFG00000001075.3	ACO2	VGNC Symbol	-0.0985075	0.0483739	0.102083	-0.0213457	0.700802	0.958955	-0.147094	0.00331871	0.0114307	-0.0485869	0.2839	0.945987
ENSCAFG00000019022.4	ACOT11	VGNC Symbol	0.14644	0.48113	0.612379	0.0960675	0.605488	1	0.406001	0.0517605	0.113009	0.259561	0.256794	0.933864
ENSCAFG00000008698.3	ACOT12	VGNC Symbol	0	1	1	0	1	1	0.0165724	0.70445	1	0.027912	0.540609	1
ENSCAFG00000010436.3	ACOT13	VGNC Symbol	-0.496823	0.00010642	0.000519513	-0.0343916	0.81094	1	-0.540393	2.79141e-05	0.000171986	-0.0435703	0.706772	0.999103
ENSCAFG00000019574.4	ACOT7	HGNC Symbol	-0.0436245	0.557395	0.680869	-0.0794391	0.351126	0.871966	-0.144807	0.0529854	0.115122	-0.101182	0.124115	0.834511
ENSCAFG00000009768.4	ACOT8	VGNC Symbol	0.640074	0.000349463	0.00147292	0.15433	0.448288	1	0.510353	0.00459812	0.0150919	-0.129721	0.384452	0.965798
ENSCAFG00000013388.4	ACOT9	VGNC Symbol	-0.181215	0.0135018	0.0350151	0.00429376	0.957878	0.993208	-0.101754	0.165516	0.283817	0.0794616	0.232383	0.919064
ENSCAFG00000004989.4	ACOX1	VGNC Symbol	-0.152694	0.0626114	0.125865	-0.127573	0.162746	0.761547	-0.175213	0.0331569	0.0786147	-0.022519	0.764152	0.999103
ENSCAFG00000007261.3	ACOX2	VGNC Symbol	0.0280273	0.651173	1	0	1	1	0.0464134	0.452773	1	0.018386	0.792279	1
ENSCAFG00000014554.3	ACOX3	VGNC Symbol	0.0558155	0.619022	0.733781	0.0124692	0.923762	0.989442	-0.0111002	0.921699	0.954703	-0.0669157	0.483473	0.982512
ENSCAFG00000008833.3	ACP2	HGNC Symbol	0.0686985	0.496419	0.626777	0.157644	0.176668	0.771126	0.147763	0.14362	0.254219	0.0790646	0.345504	0.960422
ENSCAFG00000017319.3	ACP5	VGNC Symbol	0.67176	0.0014807	0.00522188	-0.463628	0.0484407	1	-0.183449	0.396276	0.542538	-0.855209	8.40578e-06	0.00107505
ENSCAFG00000011059.4	ACP6	HGNC Symbol	0.0236691	0.724724	0.815298	0.0743921	0.326271	0.867206	0.0865507	0.198174	0.32495	0.0628816	0.287357	0.945987
ENSCAFG00000006237.3	ACPP	HGNC Symbol	0.0166426	0.704942	1	0	1	1	0	1	1	-0.0276449	0.545118	1
ENSCAFG00000000558.3	ACR	VGNC Symbol	0	1	1	0	1	1	0.0183089	0.676422	1	0.0293515	0.523267	1
ENSCAFG00000014778.3	ACRBP	VGNC Symbol	-0.0216702	0.794446	1	-0.0497491	0.463201	1	-0.0186523	0.821655	1	0.00301794	0.975348	1
ENSCAFG00000014189.4	ACSBG1	VGNC Symbol	0.570114	0.00444188	0.0135888	-0.0195165	0.909536	1	0.300984	0.12938	0.235637	-0.26913	0.230391	1
ENSCAFG00000018708.4	ACSBG2	HGNC Symbol	0.00970452	0.833273	1	0	1	1	0.0265507	0.563701	1	0.0168462	0.737813	1
ENSCAFG00000017050.3	ACSF2	VGNC Symbol	0.260789	0.0598628	0.121288	-0.0541055	0.739451	1	0.282725	0.0418051	0.0955579	0.0219361	0.848739	1
ENSCAFG00000019849.3	ACSF3	VGNC Symbol	0.13717	0.341568	0.473841	0.16315	0.325381	1	0.0659307	0.649703	0.765274	-0.0712391	0.552941	0.993551
ENSCAFG00000007662.3	ACSL1	VGNC Symbol	-0.127708	0.0709156	0.138553	-0.152019	0.0522256	0.578389	-0.215349	0.00242669	0.00872098	-0.0876411	0.180142	0.893356
ENSCAFG00000029045.1	ACSL3	VGNC Symbol	-0.0354253	0.532807	0.658723	-0.021822	0.714817	0.958955	0.0548214	0.334415	0.480221	0.0902467	0.0975373	0.793165
ENSCAFG00000018063.3	ACSL4	VGNC Symbol	0.0150685	0.79128	0.864395	-0.168116	0.00793146	0.283674	0.205182	0.00030484	0.00144084	0.190113	0.00026029	0.0192945
ENSCAFG00000010928.4	ACSL5	VGNC Symbol	-0.26778	0.220756	0.341055	-0.0331868	0.869095	1	-0.067283	0.758905	0.847033	0.200497	0.388332	0.96746
ENSCAFG00000004360.3	ACSS1	HGNC Symbol	0.369312	7.31736e-05	0.000371467	0.00130376	0.990384	0.9977	0.377709	5.19082e-05	0.000297953	0.00839615	0.915297	1
ENSCAFG00000007637.4	ACSS2	VGNC Symbol	0.312731	0.00768682	0.0218076	-0.113303	0.410777	0.894025	0.211282	0.0734251	0.150086	-0.101449	0.308828	0.951738
ENSCAFG00000008253.3	ACTA1	VGNC Symbol	0.0339083	0.785385	1	0.0115276	0.913566	1	0.0638268	0.607343	1	0.0299186	0.83292	1
ENSCAFG00000015708.3	ACTA2	VGNC Symbol	0.0907301	0.695715	0.793953	0.15779	0.480969	1	-0.0724047	0.754494	0.843785	-0.163135	0.49353	0.982512
ENSCAFG00000016020.4	ACTB	UniProtKB Gene Name	0.222968	0.000334834	0.00141951	-0.0693072	0.269073	0.843736	0.162745	0.00886041	0.0261782	-0.0602239	0.3296	0.955385
ENSCAFG00000005734.4	ACTG1	NCBI gene	0.343534	1.63781e-06	1.20168e-05	0.0618193	0.391424	0.891803	0.326509	5.22465e-06	3.83338e-05	-0.0170251	0.811233	1
ENSCAFG00000008756.3	ACTG2	VGNC Symbol	-0.0459794	0.305216	1	-0.034466	0.41179	1	-0.0457269	0.305805	1	0	1	1
ENSCAFG00000011364.4	ACTL6A	VGNC Symbol	-0.308188	4.71892e-05	0.00025156	-0.0397862	0.643534	0.944062	-0.281316	0.000211071	0.00103695	0.0268722	0.689778	0.999103
ENSCAFG00000002803.1	ACTL7A	VGNC Symbol	0.159137	0.43178	0.565429	-0.059321	0.739001	1	0.211652	0.295312	0.438983	0.0525155	0.813721	1
ENSCAFG00000002799.3	ACTL7B	VGNC Symbol	0	1	1	0	1	1	0.0165724	0.70445	1	0.027912	0.540609	1
ENSCAFG00000016534.4	ACTN1	VGNC Symbol	0.503469	4.52296e-21	2.42687e-19	0.0900215	0.111751	0.696032	0.545065	2.11346e-24	1.52527e-22	0.0415965	0.411164	0.970829
ENSCAFG00000010822.3	ACTN2	VGNC Symbol	0.0134821	0.805636	1	0.0500723	0.297511	1	0	1	1	-0.0244337	0.692694	1
ENSCAFG00000012504.3	ACTN3	HGNC Symbol	-0.0182635	0.894282	1	0.0818883	0.46972	1	0.0661595	0.6302	1	0.0844229	0.603965	1
ENSCAFG00000005776.4	ACTN4	VGNC Symbol	0.370663	5.92402e-15	1.64658e-13	0.051779	0.309654	0.866728	0.317857	2.35949e-11	4.29477e-10	-0.0528063	0.235315	0.920463
ENSCAFG00000015269.3	ACTR10	VGNC Symbol	-0.125396	0.0388941	0.0856517	-0.0911993	0.202359	0.783255	-0.103291	0.0897994	0.175907	0.0221052	0.669184	0.999103
ENSCAFG00000010210.2	ACTR1A	VGNC Symbol	-0.045967	0.364423	0.497494	-0.0311886	0.585902	0.932165	-0.111292	0.0288425	0.0703031	-0.0653252	0.149646	0.854026
ENSCAFG00000002380.3	ACTR1B	VGNC Symbol	0.0615009	0.475934	0.607205	0.0298539	0.764846	0.966735	0.0499195	0.564253	0.696483	-0.0115814	0.875072	1
ENSCAFG00000003197.3	ACTR2	VGNC Symbol	-0.493361	4.26223e-19	1.89892e-17	-0.0223209	0.703336	0.958955	-0.405534	2.13086e-13	5.33406e-12	0.0878269	0.0953365	0.78664
ENSCAFG00000004985.4	ACTR3	HGNC Symbol	-0.427762	3.52178e-18	1.40655e-16	-0.0358578	0.506091	0.921026	-0.344676	2.48995e-12	5.31635e-11	0.0830855	0.0676826	0.70092
ENSCAFG00000004971.4	ACTR3B	HGNC Symbol	-0.432492	0.0132578	0.034496	-0.170158	0.376503	1	-0.417247	0.0171448	0.0456451	0.0152456	0.924518	1
ENSCAFG00000009000.3	ACTR5	VGNC Symbol	-0.496475	0.000844537	0.00321382	-0.119713	0.481434	1	-0.407307	0.00616858	0.0193214	0.0891684	0.495312	0.982512
ENSCAFG00000006719.3	ACTR6	VGNC Symbol	-0.111475	0.338001	0.470267	-0.0757491	0.548644	0.922604	-0.0233341	0.841044	0.902268	0.0881409	0.416137	0.970829
ENSCAFG00000008248.3	ACTR8	VGNC Symbol	0.0933591	0.269485	0.396674	-0.058824	0.560683	0.925392	0.123034	0.146563	0.258095	0.0296749	0.669116	0.999103
ENSCAFG00000014677.3	ACTRT3	VGNC Symbol	0	1	1	0	1	1	0.0672268	0.219364	1	0.0761338	0.214132	1
ENSCAFG00000009287.3	ACVR1	VGNC Symbol	0.309021	0.00925491	0.0254773	-0.256325	0.0773428	0.635128	0.252587	0.0343552	0.0810354	-0.0564337	0.559985	0.993919
ENSCAFG00000007357.4	ACVR1B	VGNC Symbol	-0.0140653	0.932794	0.959061	-0.129062	0.500444	1	-0.164273	0.329218	0.474802	-0.150208	0.301229	0.949156
ENSCAFG00000009269.4	ACVR1C	VGNC Symbol	0.0166426	0.704942	1	0	1	1	0	1	1	-0.0276449	0.545118	1
ENSCAFG00000005507.3	ACVR2A	VGNC Symbol	-0.234878	0.150494	0.253895	0.0179335	0.922916	1	-0.228161	0.164064	0.28215	0.0067167	0.962195	1
ENSCAFG00000005035.3	ACVR2B	VGNC Symbol	-0.0611599	0.765371	0.845734	0.0165971	0.940484	1	-0.0788655	0.701195	0.803328	-0.0177056	0.924412	1
ENSCAFG00000025220.2	ACVRL1	VGNC Symbol	-0.0459794	0.305216	1	-0.034466	0.41179	1	-0.0457269	0.305805	1	0	1	1
ENSCAFG00000023070.2	ACYP2	VGNC Symbol	-0.0694451	0.770247	0.849474	0.113279	0.623955	1	-0.0151287	0.949263	0.969773	0.0543164	0.822231	1
ENSCAFG00000009498.3	ADA	VGNC Symbol	0.077363	0.743984	0.829855	0.138075	0.567406	1	-0.104886	0.659177	0.773207	-0.182249	0.423219	0.971639
ENSCAFG00000016114.3	ADA2	VGNC Symbol	0.0114448	0.80084	1	0	1	1	0.0136357	0.762912	1	0.00219094	0.964214	1
ENSCAFG00000012043.4	ADAL	VGNC Symbol	-0.252374	0.25243	0.377925	-0.0121956	0.958312	1	-0.232527	0.292443	0.43598	0.0198468	0.923511	1
ENSCAFG00000016568.3	ADAM10	HGNC Symbol	-0.569901	1.80499e-19	8.37422e-18	-0.108627	0.118112	0.699181	-0.539897	1.43439e-17	5.76607e-16	0.0300044	0.609062	0.995779
ENSCAFG00000014102.3	ADAM11	VGNC Symbol	-0.0168788	0.943657	0.965644	0.135043	0.562494	1	-0.0775949	0.745299	0.836157	-0.060716	0.799958	1
ENSCAFG00000012986.4	ADAM12	VGNC Symbol	0.0169784	0.699494	1	0	1	1	0	1	1	-0.0279242	0.541691	1
ENSCAFG00000017100.3	ADAM15	VGNC Symbol	0.248573	0.103784	0.187966	-0.0150729	0.932386	1	0.243641	0.111991	0.210458	-0.00493183	0.969118	1
ENSCAFG00000003383.3	ADAM17	VGNC Symbol	0.024895	0.672151	0.775163	-0.121731	0.0851108	0.644863	-0.0270797	0.647258	0.764238	-0.0519747	0.289674	0.945987
ENSCAFG00000017357.3	ADAM19	VGNC Symbol	0.0166426	0.704942	1	0	1	1	0	1	1	-0.0276449	0.545118	1
ENSCAFG00000016666.3	ADAM20	VGNC Symbol	-0.0167714	0.800653	1	-0.0531942	0.33742	1	-0.0736036	0.263886	1	-0.0568322	0.459542	1
ENSCAFG00000016663.2	ADAM21	VGNC Symbol	0.0331075	0.802857	1	0.0736603	0.51633	1	0.0681644	0.606407	1	0.0350568	0.816925	1
ENSCAFG00000001852.4	ADAM22	VGNC Symbol	-0.587549	0.00125201	0.00450467	0.126961	0.503902	1	-0.720433	8.21573e-05	0.000448629	-0.132883	0.449432	0.975589
ENSCAFG00000009056.3	ADAM28	VGNC Symbol	-0.284953	0.109089	0.195849	0.0817072	0.597882	1	-0.0036423	0.983815	0.991195	0.281311	0.163314	1
ENSCAFG00000005841.4	ADAM32	VGNC Symbol	-0.0560806	0.777616	0.855384	-0.230314	0.178687	1	-0.00444979	0.9821	0.990397	0.0516308	0.813689	1
ENSCAFG00000006234.4	ADAM33	VGNC Symbol	0.48172	0.0425322	0.0918925	-0.111316	0.623288	1	0.216402	0.361921	0.508763	-0.265319	0.270464	0.940515
ENSCAFG00000025018.2	ADAM7	VGNC Symbol	0	1	1	0.120612	0.0507364	1	0.00753062	0.919527	1	0.0346412	0.695725	1
ENSCAFG00000013440.3	ADAM8	VGNC Symbol	0.307893	0.174413	0.284957	-0.0350315	0.86593	1	0.0895262	0.691637	0.796295	-0.218367	0.362118	0.96086
ENSCAFG00000005847.4	ADAM9	VGNC Symbol	0.176334	0.00154959	0.00542973	0.0189371	0.765134	0.966735	0.283397	3.58584e-07	3.35758e-06	0.107062	0.0276972	0.496238
ENSCAFG00000024869.3	ADAMDEC1	VGNC Symbol	0.871594	4.77836e-30	5.31258e-28	0.103258	0.213333	0.796243	1.10332	3.11065e-47	8.16777e-45	0.231726	0.000976232	0.0545872
ENSCAFG00000008586.3	ADAMTS1	VGNC Symbol	-0.0247398	0.906775	0.943073	0.0595415	0.755064	1	0.047412	0.822359	0.88946	0.0721519	0.752726	0.999103
ENSCAFG00000018557.3	ADAMTS10	VGNC Symbol	0.13608	0.567346	0.689339	0.184212	0.44378	1	0.282928	0.234027	0.368808	0.146848	0.519992	0.98816
ENSCAFG00000010395.3	ADAMTS16	VGNC Symbol	0.0989048	0.35443	1	0	1	1	0.125391	0.239138	1	0.0264865	0.828632	1
ENSCAFG00000009744.3	ADAMTS20	VGNC Symbol	0.0121082	0.789825	1	0	1	1	0.0138835	0.759048	1	0.00177528	0.971076	1
ENSCAFG00000012836.4	ADAMTS4	VGNC Symbol	0.761434	0.000909126	0.00342476	0.139516	0.563701	1	0.825741	0.000323088	0.00151548	0.0643071	0.75444	0.999103
ENSCAFG00000007352.4	ADAMTS6	VGNC Symbol	-0.615449	0.00866837	0.0241048	-0.11051	0.646404	1	-0.624832	0.00781556	0.0235766	-0.0093832	0.967057	1
ENSCAFG00000014148.3	ADAMTS7	VGNC Symbol	0.177285	0.26553	1	0.0753714	0.576585	1	0.311871	0.050608	1	0.134586	0.464885	1
ENSCAFG00000006777.3	ADAMTS9	VGNC Symbol	-0.43991	5.76256e-05	0.000300193	0.0209519	0.864292	0.983317	-0.309004	0.00464427	0.015211	0.130906	0.178742	0.893117
ENSCAFG00000001581.3	ADAMTSL1	VGNC Symbol	-0.573275	0.0102396	0.0277181	0.0304835	0.884187	1	-0.368324	0.0999447	0.191882	0.204951	0.382108	0.965798
ENSCAFG00000013288.3	ADAMTSL3	HGNC Symbol	-0.0114063	0.909937	1	-0.0761981	0.380869	1	-0.0310803	0.756915	1	-0.019674	0.861455	1
ENSCAFG00000012044.3	ADAMTSL4	VGNC Symbol	0.369462	0.104196	0.188603	-0.0207972	0.921553	1	0.378684	0.0955631	0.18485	0.00922228	0.969223	1
ENSCAFG00000019512.4	ADAMTSL5	VGNC Symbol	0.316905	0.145004	0.246487	-0.171648	0.468427	1	0.310295	0.154536	0.269116	-0.00661009	0.972701	1
ENSCAFG00000011344.3	ADAP1	VGNC Symbol	0.417514	0.0014606	0.00515743	-0.0228954	0.88179	1	0.384617	0.00349277	0.0119435	-0.0328962	0.76231	0.999103
ENSCAFG00000018466.3	ADAP2	VGNC Symbol	-0.298831	0.196438	0.312361	0.0955879	0.690621	1	-0.0725741	0.75302	0.842445	0.226257	0.298978	0.946917
ENSCAFG00000017169.3	ADAR	VGNC Symbol	0.236936	4.86956e-05	0.000258474	0.0862779	0.198132	0.78196	0.286724	9.11524e-07	7.86652e-06	0.0497887	0.316943	0.955385
ENSCAFG00000011077.3	ADARB1	HGNC Symbol	0.127484	0.473053	1	-0.201618	0.17019	1	-0.149498	0.392206	1	-0.276982	0.167338	1
ENSCAFG00000020071.3	ADAT1	VGNC Symbol	0.14733	0.228511	0.350348	0.0722041	0.60934	0.934764	0.264063	0.0307282	0.0740544	0.116732	0.254569	0.932831
ENSCAFG00000000305.3	ADAT2	VGNC Symbol	-0.555468	0.00717942	0.0205954	-0.224834	0.314704	1	-0.697691	0.000811129	0.00337952	-0.142223	0.464157	0.978298
ENSCAFG00000017246.3	ADCK1	VGNC Symbol	-0.18855	0.381331	0.51584	-0.00618104	0.978695	1	-0.218074	0.312984	0.457647	-0.0295234	0.881293	1
ENSCAFG00000003933.3	ADCK2	VGNC Symbol	0.0389553	0.783581	0.859571	0.184313	0.25319	1	0.0626065	0.659718	0.773327	0.0236512	0.843424	1
ENSCAFG00000001595.2	ADCK5	VGNC Symbol	0.602509	1.77861e-05	0.000104225	-0.0246929	0.883612	1	0.419705	0.00306429	0.0106495	-0.182804	0.099978	0.797967
ENSCAFG00000012249.4	ADCY1	VGNC Symbol	0.0635108	0.236513	1	0	1	1	0	1	1	-0.0716162	0.230739	1
ENSCAFG00000015387.3	ADCY10	NCBI gene	0.0321808	0.477813	1	0	1	1	0	1	1	-0.0404214	0.406218	1
ENSCAFG00000004090.4	ADCY3	VGNC Symbol	0.0480799	0.444451	1	0	1	1	0.0279674	0.655031	1	-0.0201125	0.776807	1
ENSCAFG00000012293.4	ADCY4	VGNC Symbol	0.166479	0.171634	1	0.0732091	0.457597	1	0.0366612	0.76028	1	-0.129818	0.369711	1
ENSCAFG00000008907.4	ADCY6	VGNC Symbol	0.255886	0.00803281	0.0226279	0.0488324	0.663052	0.94753	0.15078	0.120696	0.223382	-0.105106	0.198568	0.896242
ENSCAFG00000009913.3	ADCY7	VGNC Symbol	0.793555	0.000432262	0.00178294	0.442785	0.0650854	1	1.29387	7.44743e-09	9.24258e-08	0.500312	0.00990442	0.280167
ENSCAFG00000019237.4	ADCY9	VGNC Symbol	0.228665	0.0687077	0.135148	-0.0221364	0.881357	1	0.155829	0.21761	0.349405	-0.0728354	0.482849	0.982512
ENSCAFG00000003111.4	ADCYAP1R1	VGNC Symbol	0.00412023	0.956638	1	0.0633681	0.311528	1	0.037896	0.615883	1	0.0337757	0.70478	1
ENSCAFG00000014808.4	ADD1	VGNC Symbol	-0.023175	0.638076	0.748954	-0.111999	0.0550238	0.583387	-0.170995	0.000589369	0.00254226	-0.14782	0.000460318	0.0299132
ENSCAFG00000003407.3	ADD2	VGNC Symbol	1.30661	2.8983e-08	2.91507e-07	0.0767293	0.734179	1	1.25881	9.13897e-08	9.52568e-07	-0.047798	0.838277	1
ENSCAFG00000010696.3	ADD3	VGNC Symbol	-0.243139	0.30989	0.440593	-0.455817	0.0561417	1	-0.00149452	0.995013	0.996951	0.241645	0.300334	0.948011
ENSCAFG00000016531.3	ADGRA3	VGNC Symbol	-0.488397	2.2691e-07	1.96927e-06	-0.0176951	0.867635	0.983874	-0.424563	6.96821e-06	4.94506e-05	0.063834	0.449967	0.975589
ENSCAFG00000001269.4	ADGRB1	HGNC Symbol	-0.0660279	0.300815	1	0.0068878	0.898863	1	-0.0653416	0.303677	1	0	1	1
ENSCAFG00000010872.4	ADGRB2	VGNC Symbol	0.434117	0.0685331	0.134848	0.494571	0.0391915	1	0.413048	0.0833544	0.165391	-0.0210688	0.927486	1
ENSCAFG00000006655.3	ADGRD1	HGNC Symbol	0.0123637	0.785087	1	0	1	1	0.0122161	0.786799	1	-0.000147648	0.997584	1
ENSCAFG00000018571.3	ADGRE1	VGNC Symbol	-0.250974	0.0130368	1	-0.229439	0.00483806	1	-0.285767	0.00435011	1	-0.0347929	0.766301	1
ENSCAFG00000023035.3	ADGRE2	NCBI gene	-0.066656	0.76739	0.847156	-0.116559	0.580157	1	-0.109876	0.625224	0.747302	-0.0432196	0.854092	1
ENSCAFG00000023992.1	ADGRE3	UniProtKB Gene Name	-0.0459794	0.305216	1	-0.034466	0.41179	1	-0.0457269	0.305805	1	0	1	1
ENSCAFG00000016385.3	ADGRE5	VGNC Symbol	-0.12736	0.147346	0.249738	0.18901	0.0538514	0.580882	0.055727	0.524726	0.664374	0.183087	0.0172061	0.388089
ENSCAFG00000002068.3	ADGRF1	VGNC Symbol	-0.239941	0.205576	0.323515	-0.0585051	0.723265	1	-0.133763	0.480754	0.624196	0.106178	0.613987	1
ENSCAFG00000002092.4	ADGRF2	VGNC Symbol	0	1	1	0	1	1	0.0179313	0.682464	1	0.0290388	0.526992	1
ENSCAFG00000004328.4	ADGRF3	VGNC Symbol	0.146895	0.475065	0.606536	-0.107561	0.550411	1	0.0828352	0.685867	0.792478	-0.0640593	0.776381	1
ENSCAFG00000002095.2	ADGRF4	VGNC Symbol	-0.133175	0.236147	1	0.0561829	0.557085	1	-0.0979293	0.382343	1	0.0352456	0.784107	1
ENSCAFG00000002054.4	ADGRF5	VGNC Symbol	0	1	1	0	1	1	0.0336375	0.457385	1	0.0418805	0.391543	1
ENSCAFG00000024385.2	ADGRG1	VGNC Symbol	1.0359	8.1816e-35	1.27809e-32	0.0194119	0.838685	0.980731	0.7967	4.45006e-21	2.56627e-19	-0.2392	0.00122426	0.0639913
ENSCAFG00000012983.3	ADGRG2	VGNC Symbol	-0.0459794	0.305216	1	-0.034466	0.41179	1	-0.0457269	0.305805	1	0	1	1
ENSCAFG00000008693.4	ADGRG3	VGNC Symbol	0.504152	0.02524	0.0596147	0.0630634	0.759423	1	0.16974	0.448508	0.593657	-0.334412	0.162515	0.874921
ENSCAFG00000008706.4	ADGRG5	VGNC Symbol	0.0158831	0.717345	1	0	1	1	0	1	1	-0.0270126	0.552944	1
ENSCAFG00000000296.3	ADGRG6	VGNC Symbol	-0.297232	0.000203443	0.000920451	-0.190616	0.0231026	0.437017	-0.312182	9.74597e-05	0.000522481	-0.0149494	0.847099	1
ENSCAFG00000009327.3	ADGRG7	VGNC Symbol	0.0169784	0.699494	1	0	1	1	0	1	1	-0.0279242	0.541691	1
ENSCAFG00000016453.4	ADGRL1	VGNC Symbol	0.452018	0.0451858	0.0965774	-0.129917	0.589454	1	0.404689	0.0737725	0.150606	-0.0473285	0.815195	1
ENSCAFG00000020330.4	ADGRL2	VGNC Symbol	-0.533527	2.89527e-09	3.45556e-08	-0.111348	0.267779	0.843736	-0.659419	3.53448e-13	8.48618e-12	-0.125892	0.128333	0.838022
ENSCAFG00000002364.4	ADGRL3	VGNC Symbol	-0.0746869	0.295956	1	-0.00100106	0.986723	1	-0.0448935	0.528598	1	0.0297933	0.716857	1
ENSCAFG00000008218.3	ADGRV1	VGNC Symbol	-0.0189325	0.80074	0.870348	-0.102714	0.223589	0.812508	-0.0203108	0.787068	0.866399	-0.00137834	0.983748	1
ENSCAFG00000031667.1	ADH4	HGNC Symbol	-0.472004	0.000174885	0.000805318	-0.0550239	0.701585	1	-0.333655	0.00782044	0.0235854	0.138349	0.208655	0.90403
ENSCAFG00000007326.3	ADHFE1	VGNC Symbol	0.272884	0.25516	0.380857	0.102796	0.667475	1	0.314841	0.189331	0.314261	0.0419564	0.858807	1
ENSCAFG00000010368.3	ADIPOR1	VGNC Symbol	-0.162486	0.00391561	0.0122429	0.0537648	0.405984	0.892634	-0.261179	4.22839e-06	3.16066e-05	-0.0986927	0.0437979	0.608011
ENSCAFG00000015940.3	ADIPOR2	VGNC Symbol	-0.222646	5.03546e-06	3.30546e-05	-0.033001	0.548567	0.922604	-0.160038	0.00104773	0.00421822	0.0626072	0.151222	0.854756
ENSCAFG00000015340.3	ADK	VGNC Symbol	-0.29215	0.000136305	0.000645486	-0.125069	0.163827	0.761547	-0.248368	0.00121029	0.00478111	0.0437823	0.50739	0.984107
ENSCAFG00000007539.3	ADM	VGNC Symbol	0.928657	8.29065e-05	0.000415071	0.0162334	0.946261	1	1.30385	3.04557e-08	3.44188e-07	0.375197	0.0897415	0.768975
ENSCAFG00000000609.3	ADM2	VGNC Symbol	0.495065	0.0175873	0.0439185	-0.0144223	0.937193	1	0.587006	0.00488036	0.0158872	0.091941	0.690204	0.999103
ENSCAFG00000011576.4	ADNP	VGNC Symbol	-0.237041	0.00329885	0.0105442	0.0719685	0.420949	0.898335	-0.253004	0.00177486	0.00663742	-0.0159622	0.826702	1
ENSCAFG00000000007.3	ADNP2	VGNC Symbol	-0.055906	0.466436	0.598525	0.13968	0.118149	0.699181	0.0489938	0.52297	0.662638	0.1049	0.0969266	0.793165
ENSCAFG00000013045.3	ADO	VGNC Symbol	0.549654	0.00256414	0.00844743	-0.0312305	0.881553	1	0.523003	0.0042365	0.0140507	-0.0266514	0.860008	1
ENSCAFG00000010298.3	ADORA1	VGNC Symbol	0.00236671	0.991775	0.994924	0.0272386	0.909921	1	-0.141098	0.541038	0.677244	-0.143465	0.503016	0.983831
ENSCAFG00000013828.2	ADORA2A	VGNC Symbol	0.119853	0.370865	1	0	1	1	0.234649	0.0801953	1	0.114796	0.464123	1
ENSCAFG00000018079.2	ADORA2B	VGNC Symbol	0.0134821	0.805636	1	0.0500723	0.297511	1	0	1	1	-0.0244337	0.692694	1
ENSCAFG00000017727.3	ADPGK	VGNC Symbol	0.18741	0.00839633	0.0234885	0.0917651	0.266168	0.842629	0.150256	0.0353839	0.0829545	-0.0371534	0.534742	0.992816
ENSCAFG00000011006.3	ADPRH	VGNC Symbol	-0.109051	0.623639	0.737125	0.429895	0.0643276	1	-0.136177	0.541092	0.677244	-0.0271261	0.89602	1
ENSCAFG00000030689.1	ADPRHL2	HGNC Symbol	1.16833	2.0529e-08	2.12541e-07	0.310338	0.178846	1	0.920142	1.15244e-05	7.79299e-05	-0.248192	0.152006	0.855529
ENSCAFG00000017595.3	ADPRM	VGNC Symbol	-0.534165	6.0902e-05	0.000315397	0.12069	0.420954	1	-0.28919	0.0285415	0.0696797	0.244975	0.0327585	0.533872
ENSCAFG00000017281.4	ADRA1B	VGNC Symbol	0.041708	0.809473	1	-0.0248952	0.865301	1	-0.00255206	0.98816	1	-0.0442601	0.821652	1
ENSCAFG00000010840.3	ADRA2A	HGNC Symbol	-0.0583948	0.754489	0.837258	0.228298	0.186543	1	0.136449	0.466044	0.610234	0.194844	0.333426	0.955385
ENSCAFG00000006805.4	ADRA2B	VGNC Symbol	0.0603656	0.409716	1	0	1	1	0.0369936	0.611326	1	-0.023372	0.783478	1
ENSCAFG00000018339.3	ADRB2	HGNC Symbol	0	1	1	0	1	1	0.0183089	0.676422	1	0.0293515	0.523267	1
ENSCAFG00000012625.3	ADRM1	VGNC Symbol	-0.181066	0.00697404	0.0201043	0.061908	0.422266	0.898353	-0.19674	0.00351808	0.0120035	-0.0156738	0.786525	1
ENSCAFG00000015815.3	ADSS	VGNC Symbol	-0.249006	0.00139019	0.00494988	-0.00938205	0.911097	0.986542	-0.126202	0.104939	0.199822	0.122804	0.0916681	0.772211
ENSCAFG00000018342.3	ADSSL1	HGNC Symbol	0.125916	0.308486	1	-0.0475351	0.642374	1	-0.005373	0.964953	1	-0.131289	0.357157	1
ENSCAFG00000009785.3	ADTRP	VGNC Symbol	-0.0182822	0.804475	1	-0.050373	0.409153	1	-0.0449305	0.540324	1	-0.0266483	0.755576	1
ENSCAFG00000002917.3	AEBP1	VGNC Symbol	0.0635108	0.236513	1	0	1	1	0	1	1	-0.0716162	0.230739	1
ENSCAFG00000012441.3	AEBP2	VGNC Symbol	0.323941	5.29753e-05	0.00027915	-0.0445182	0.62697	0.938424	0.536553	1.89097e-11	3.48305e-10	0.212612	0.00228463	0.104037
ENSCAFG00000011521.4	AEN	HGNC Symbol	-0.200554	0.0053638	0.0159698	0.119769	0.127779	0.715247	-0.216349	0.00274491	0.00969516	-0.0157949	0.810846	1
ENSCAFG00000014453.3	AFAP1	VGNC Symbol	-0.0644298	0.51529	0.643781	-0.132799	0.257168	0.834758	0.101319	0.304687	0.449026	0.165748	0.0461709	0.621322
ENSCAFG00000018303.3	AFAP1L1	VGNC Symbol	0.0527599	0.496957	1	0	1	1	0.0589385	0.446106	1	0.00617866	0.945123	1
ENSCAFG00000011348.4	AFAP1L2	HGNC Symbol	0.0158831	0.717345	1	0	1	1	0	1	1	-0.0270126	0.552944	1
ENSCAFG00000000860.5	AFDN	VGNC Symbol	0.42959	3.07671e-11	5.06262e-10	-0.0789786	0.275097	0.84798	0.535107	1.2629e-16	4.50448e-15	0.105517	0.0699054	0.709195
ENSCAFG00000009476.4	AFF1	VGNC Symbol	-0.374732	0.000592027	0.00234549	0.123467	0.312174	0.866934	-0.221732	0.0414935	0.0949863	0.153001	0.109759	0.809507
ENSCAFG00000000930.4	AFF4	VGNC Symbol	-0.456311	1.40337e-06	1.04394e-05	0.0267538	0.786146	0.971478	-0.316334	0.000816834	0.00339641	0.139978	0.125141	0.835487
ENSCAFG00000003778.3	AFG1L	VGNC Symbol	0.0204167	0.924186	0.953946	-0.0224199	0.923296	1	0.0731156	0.733519	0.826978	0.0526989	0.783816	1
ENSCAFG00000018817.3	AFG3L2	VGNC Symbol	-0.44596	1.41334e-16	4.72683e-15	-0.0700265	0.246508	0.829444	-0.371341	6.08412e-12	1.22486e-10	0.0746193	0.127314	0.838022
ENSCAFG00000003020.2	AFP	VGNC Symbol	0.0282599	0.675251	1	0.0533819	0.358068	1	0.00801416	0.904989	1	-0.0202458	0.790781	1
ENSCAFG00000003175.4	AFTPH	VGNC Symbol	0.232125	0.00448339	0.0136887	-0.177235	0.0671142	0.616174	0.319708	9.06465e-05	0.000489142	0.0875832	0.205549	0.89997
ENSCAFG00000008381.3	AGA	VGNC Symbol	0.344063	0.032322	0.0734326	-0.122348	0.516259	1	0.295793	0.0669986	0.139432	-0.0482701	0.717963	0.999103
ENSCAFG00000012092.3	AGAP1	VGNC Symbol	0.0588581	0.54501	0.669516	0.0713337	0.522009	0.921567	-0.028753	0.768903	0.853917	-0.0876111	0.296476	0.945987
ENSCAFG00000000273.5	AGAP2	HGNC Symbol	-0.144257	0.511953	0.640837	0.073906	0.714853	1	-0.00510613	0.981502	0.990265	0.139151	0.553679	0.993551
ENSCAFG00000004773.3	AGAP3	HGNC Symbol	0.203696	0.11662	0.206782	0.232981	0.116854	1	0.176886	0.174848	0.296198	-0.0268103	0.803706	1
ENSCAFG00000008342.4	AGBL2	VGNC Symbol	0.449869	0.0379041	0.0838527	0.0604694	0.798126	1	0.57083	0.00837959	0.024997	0.12096	0.517485	0.986971
ENSCAFG00000003177.3	AGBL3	VGNC Symbol	-0.0391411	0.694745	1	0.00505473	0.951179	1	-0.0033048	0.973489	1	0.0358363	0.758302	1
ENSCAFG00000004537.3	AGBL5	VGNC Symbol	0.298446	0.030995	0.0708745	-0.0655677	0.690509	1	0.234087	0.0925437	0.180168	-0.064359	0.56774	0.993981
ENSCAFG00000000777.4	AGER	VGNC Symbol	0	1	1	0	1	1	0.0165724	0.70445	1	0.027912	0.540609	1
ENSCAFG00000010465.4	AGFG1	VGNC Symbol	-0.331635	1.73046e-07	1.53638e-06	0.0303568	0.678663	0.953835	-0.311147	1.02445e-06	8.73116e-06	0.0204877	0.707929	0.999103
ENSCAFG00000014351.4	AGFG2	VGNC Symbol	0.173246	0.217937	0.337842	0.0307957	0.846665	1	0.112758	0.424684	0.570048	-0.060488	0.622431	0.99593
ENSCAFG00000009268.3	AGGF1	VGNC Symbol	-0.259878	0.0666259	0.132037	-0.21049	0.16384	0.761547	-0.183775	0.194689	0.320729	0.0761028	0.573379	0.993981
ENSCAFG00000003893.3	AGK	VGNC Symbol	0.213532	0.00870943	0.0242025	-0.0703097	0.472371	0.91563	0.0539379	0.511811	0.652708	-0.159594	0.0174722	0.389705
ENSCAFG00000020040.4	AGL	VGNC Symbol	-0.639499	1.85949e-15	5.38685e-14	-0.0747191	0.371048	0.881148	-0.58182	4.82086e-13	1.13107e-11	0.057679	0.461377	0.977185
ENSCAFG00000003443.3	AGO1	HGNC Symbol	-0.277216	0.00438551	0.013433	-0.0923443	0.403205	0.892634	-0.282935	0.00376114	0.0127399	-0.00571953	0.947568	1
ENSCAFG00000001196.3	AGO2	VGNC Symbol	-0.348991	0.000283149	0.00122694	0.12265	0.235127	0.823697	-0.268035	0.00530865	0.0170489	0.0809559	0.36558	0.961076
ENSCAFG00000024682.2	AGO3	VGNC Symbol	-0.730621	1.40726e-07	1.27417e-06	-0.0669074	0.658562	1	-0.70458	4.1067e-07	3.79916e-06	0.0260405	0.840643	1
ENSCAFG00000024306.3	AGO4	VGNC Symbol	0.521325	5.669e-07	4.56665e-06	-0.0845924	0.499248	0.919843	0.429475	4.171e-05	0.000244418	-0.0918494	0.279107	0.945722
ENSCAFG00000000771.3	AGPAT1	VGNC Symbol	0.43405	0.00889037	0.024611	0.447614	0.0164498	1	0.496461	0.00278975	0.00983384	0.0624109	0.642807	0.999103
ENSCAFG00000019569.3	AGPAT2	VGNC Symbol	0.433173	0.00112179	0.00410073	0.150439	0.308888	0.865782	0.458164	0.000578485	0.00250056	0.0249906	0.831305	1
ENSCAFG00000010654.3	AGPAT3	VGNC Symbol	0	1	1	0.0501929	0.297569	1	0.0146349	0.789189	1	0.0260404	0.674882	1
ENSCAFG00000000765.3	AGPAT4	VGNC Symbol	0.162932	0.28992	0.419155	-0.115485	0.505481	1	0.125409	0.41683	0.562442	-0.0375232	0.784587	1
ENSCAFG00000008568.3	AGPAT5	HGNC Symbol	-0.15091	0.0172551	0.043185	-0.0504447	0.473286	0.915911	-0.127077	0.0453154	0.101809	0.0238326	0.680089	0.999103
ENSCAFG00000013522.4	AGPS	VGNC Symbol	-0.333493	2.96799e-05	0.000165587	-0.10523	0.258248	0.834758	-0.229966	0.00395338	0.013265	0.103527	0.133461	0.838022
ENSCAFG00000002437.3	AGR2	VGNC Symbol	0.169269	0.136897	1	0	1	1	0.0836593	0.458732	1	-0.0856098	0.512516	1
ENSCAFG00000019342.3	AGRN	VGNC Symbol	0.50672	6.69424e-13	1.38381e-11	0.106522	0.143439	0.741331	0.483998	6.90753e-12	1.37715e-10	-0.0227225	0.740159	0.999103
ENSCAFG00000001358.4	AGTPBP1	VGNC Symbol	-0.191765	0.118964	0.210334	0.00664658	0.962088	0.993208	-0.0872826	0.477618	0.621235	0.104482	0.329713	0.955385
ENSCAFG00000018264.3	AGTR2	VGNC Symbol	0.0346512	0.648272	1	0.0631578	0.314292	1	0.00807198	0.914806	1	-0.0265793	0.765391	1
ENSCAFG00000016571.2	AGTRAP	VGNC Symbol	0.487978	0.0390072	0.0858127	-0.0405014	0.857161	1	0.474571	0.0446432	0.10061	-0.0134067	0.955712	1
ENSCAFG00000015937.4	AHCTF1	VGNC Symbol	-0.484823	3.20432e-10	4.51937e-09	-0.0472467	0.559085	0.925392	-0.442584	9.66361e-09	1.18076e-07	0.0422394	0.569909	0.993981
ENSCAFG00000007504.3	AHCY	VGNC Symbol	-0.0376051	0.54738	0.671893	0.0623367	0.380197	0.884861	-0.00129509	0.983496	0.991179	0.03631	0.505551	0.984107
ENSCAFG00000019796.4	AHCYL1	VGNC Symbol	-0.317006	1.765e-05	0.000103575	-0.0162942	0.842765	0.980731	-0.361358	1.10955e-06	9.39158e-06	-0.0443514	0.50964	0.984739
ENSCAFG00000001524.3	AHCYL2	VGNC Symbol	-0.164356	0.0823475	0.156082	-0.0293011	0.787679	0.971478	-0.15875	0.0944382	0.183162	0.00560624	0.94572	1
ENSCAFG00000012095.3	AHDC1	VGNC Symbol	0.340096	0.112815	0.201104	-0.0489192	0.834321	1	0.0517845	0.811051	0.881394	-0.288311	0.134303	0.838022
ENSCAFG00000000234.3	AHI1	HGNC Symbol	0.0229134	0.85958	0.911992	0.138272	0.348788	1	0.0160128	0.901962	0.942117	-0.00690062	0.950189	1
ENSCAFG00000032525.1	AHNAK	VGNC Symbol	0.0228571	0.835258	0.89575	0.131566	0.23194	0.823697	0.0318231	0.772174	0.856498	0.00896606	0.934906	1
ENSCAFG00000025377.2	AHRR	VGNC Symbol	-0.0482877	0.791411	0.864395	0.0316159	0.842049	1	-0.0851505	0.639233	0.757662	-0.0368628	0.856564	1
ENSCAFG00000017215.3	AHSA1	VGNC Symbol	0.0666993	0.247438	0.37207	-0.0460442	0.483113	0.917556	-0.220702	0.000155669	0.000795819	-0.287401	2.53779e-08	5.98223e-06
ENSCAFG00000016939.3	AHSP	VGNC Symbol	-0.0146889	0.840034	1	-0.0469492	0.43578	1	-0.0404617	0.575808	1	-0.0257728	0.759733	1
ENSCAFG00000013540.3	AIDA	VGNC Symbol	-0.20599	0.0263975	0.0619338	-0.195758	0.06247	0.600564	-0.265304	0.00442412	0.0145945	-0.0593145	0.481074	0.982512
ENSCAFG00000019926.3	AIF1L	VGNC Symbol	-0.0597447	0.792167	0.865145	0.401894	0.090983	1	-0.0209023	0.92664	0.95728	0.0388424	0.852386	1
ENSCAFG00000018747.3	AIFM1	VGNC Symbol	-0.333246	2.68528e-08	2.72525e-07	-0.0291492	0.661032	0.946124	-0.392203	7.38529e-11	1.2641e-09	-0.0589568	0.282741	0.945987
ENSCAFG00000014014.3	AIFM2	VGNC Symbol	0.112643	0.364975	0.498045	-0.0803251	0.581036	0.93085	0.124089	0.319632	0.464943	0.0114456	0.913274	1
ENSCAFG00000030423.1	AIFM3	VGNC Symbol	-0.0307402	0.799262	1	0.0110014	0.913013	1	0.0940351	0.437568	1	0.124775	0.37658	1
ENSCAFG00000000303.3	AIG1	VGNC Symbol	-0.126078	0.470655	0.602151	-0.11344	0.566197	1	-0.0366971	0.833667	0.897522	0.0893808	0.559089	0.993551
ENSCAFG00000011515.3	AIP	VGNC Symbol	0.10002	0.365775	0.498898	0.00448158	0.972781	0.995842	-0.0476728	0.669756	0.78057	-0.147693	0.105339	0.802522
ENSCAFG00000011267.3	AJUBA	HGNC Symbol	0.19855	0.00837362	0.0234435	0.142382	0.0887028	0.65122	0.0837738	0.268355	0.409308	-0.114776	0.0883716	0.766525
ENSCAFG00000020105.4	AK1	VGNC Symbol	0.770478	2.01386e-12	3.88937e-11	0.249895	0.0466937	0.558694	0.67772	7.2476e-10	1.07374e-08	-0.092758	0.306807	0.951738
ENSCAFG00000010390.3	AK2	VGNC Symbol	-0.0147681	0.836683	0.896545	0.139112	0.0872042	0.647208	0.00675036	0.925107	0.956337	0.0215184	0.728093	0.999103
ENSCAFG00000019886.3	AK8	VGNC Symbol	-0.131098	0.376582	1	-0.0365051	0.769685	1	0.175866	0.240831	1	0.306965	0.0747676	1
ENSCAFG00000003835.4	AK9	VGNC Symbol	0	1	1	0	1	1	0.0179313	0.682464	1	0.0290388	0.526992	1
ENSCAFG00000031954.1	AKAIN1	HGNC Symbol	0	1	1	0	1	1	0.0183089	0.676422	1	0.0293515	0.523267	1
ENSCAFG00000017409.4	AKAP1	VGNC Symbol	-0.109801	0.146118	0.248108	0.227094	0.00433113	0.204379	-0.0321447	0.670532	0.781211	0.077656	0.277207	0.943806
ENSCAFG00000018087.3	AKAP10	VGNC Symbol	-0.167224	0.164038	0.271803	-0.245233	0.0876566	1	-0.261969	0.0307044	0.0740373	-0.094745	0.356668	0.96086
ENSCAFG00000004677.3	AKAP11	VGNC Symbol	-0.448846	1.65631e-07	1.47692e-06	-0.00734199	0.935259	0.991761	-0.356788	3.1677e-05	0.000192859	0.0920583	0.262205	0.936542
ENSCAFG00000000419.3	AKAP12	VGNC Symbol	0.461457	1.89793e-21	1.0945e-19	0.0293388	0.576738	0.929424	0.447389	3.30513e-20	1.69247e-18	-0.0140676	0.754729	0.999103
ENSCAFG00000011376.4	AKAP13	VGNC Symbol	0.0812128	0.358846	0.491838	0.0428656	0.634239	0.939527	0.114885	0.194373	0.320475	0.0336725	0.699453	0.999103
ENSCAFG00000002894.5	AKAP2	NCBI gene	0.738252	1.797e-06	1.30222e-05	0.391378	0.0226179	1	1.01742	3.98585e-11	7.10829e-10	0.279173	0.0327731	0.533872
ENSCAFG00000015325.3	AKAP3	VGNC Symbol	-0.206463	0.382045	0.516352	-0.497147	0.0245495	1	-0.181455	0.442131	0.586891	0.0250087	0.917523	1
ENSCAFG00000016026.1	AKAP5	VGNC Symbol	-0.425107	0.0589625	0.119858	0.12093	0.60839	1	-0.217644	0.332054	0.477886	0.207463	0.324126	0.955385
ENSCAFG00000013167.3	AKAP6	VGNC Symbol	0.123239	0.346895	1	0.00975327	0.928736	1	-0.0116635	0.928257	1	-0.134902	0.372095	1
ENSCAFG00000001147.3	AKAP7	VGNC Symbol	-0.133634	0.468102	0.599569	0.00994638	0.961295	1	-0.120009	0.515793	0.656333	0.0136258	0.933385	1
ENSCAFG00000016083.4	AKAP8	VGNC Symbol	-0.564339	2.95573e-06	2.04069e-05	0.124437	0.341188	0.86896	-0.600262	7.49079e-07	6.57963e-06	-0.0359234	0.748304	0.999103
ENSCAFG00000016050.4	AKAP8L	VGNC Symbol	0.45276	0.000248227	0.00109445	0.16427	0.232476	0.823697	0.285464	0.0216107	0.0554696	-0.167297	0.126253	0.838022
ENSCAFG00000001935.4	AKAP9	VGNC Symbol	-0.208947	0.048798	0.102723	-0.121616	0.262585	0.839021	-0.243024	0.022013	0.056303	-0.0340773	0.744028	0.999103
ENSCAFG00000007000.4	AKIP1	VGNC Symbol	0.263439	0.0973991	0.17879	-0.320318	0.0923413	1	0.222521	0.163449	0.281328	-0.0409172	0.756141	0.999103
ENSCAFG00000003186.4	AKIRIN1	VGNC Symbol	-0.174515	0.183281	0.296483	0.112177	0.4484	1	-0.0561653	0.668057	0.779106	0.11835	0.297206	0.946414
ENSCAFG00000003082.4	AKIRIN2	VGNC Symbol	0.45615	0.00210764	0.00711248	-0.0699885	0.682518	1	0.418375	0.00494248	0.0160471	-0.0377743	0.765708	0.999103
ENSCAFG00000003340.5	AKNA	VGNC Symbol	0.629548	0.000647053	0.00252788	0.248913	0.231452	1	0.609386	0.00099405	0.00403406	-0.0201621	0.895113	1
ENSCAFG00000004549.3	AKR1A1	VGNC Symbol	-0.0851268	0.25663	0.382542	-0.116441	0.179532	0.772331	-0.150561	0.0460214	0.103057	-0.0654344	0.321112	0.955385
ENSCAFG00000001290.4	AKR1B1	NCBI gene	-0.577792	3.62763e-07	3.02899e-06	0.0982238	0.422885	0.898353	-0.614524	7.15643e-08	7.60047e-07	-0.0367327	0.728898	0.999103
ENSCAFG00000005329.4	AKR1E2	VGNC Symbol	0.044468	0.837002	0.896808	-0.0690646	0.764885	1	-0.122073	0.574295	0.705141	-0.166541	0.408827	0.970829
ENSCAFG00000015181.5	AKR7A2	HGNC Symbol	0.104153	0.371447	0.505406	0.278873	0.0387901	0.534318	0.0533016	0.649502	0.765274	-0.0508516	0.588879	0.995509
ENSCAFG00000018354.3	AKT1	VGNC Symbol	0.540972	2.03998e-24	1.52578e-22	0.0588356	0.31126	0.866934	0.391034	2.05704e-13	5.15974e-12	-0.149937	0.00204186	0.0962635
ENSCAFG00000003475.3	AKT1S1	VGNC Symbol	0.20277	0.0191717	0.0472157	0.0616137	0.537382	0.921897	0.1682	0.0529722	0.115114	-0.0345694	0.639368	0.997165
ENSCAFG00000005388.4	AKT2	VGNC Symbol	-0.0142334	0.894621	0.934902	-0.0654796	0.595574	0.932165	-0.0155749	0.885103	0.930335	-0.00134143	0.988596	1
ENSCAFG00000015806.3	AKT3	VGNC Symbol	-0.220441	0.0120038	0.03181	0.0176573	0.858677	0.983317	-0.183243	0.0371375	0.0864253	0.0371972	0.631975	0.996478
ENSCAFG00000009500.3	AKTIP	VGNC Symbol	0.257095	0.0765828	0.147167	0.294317	0.0748355	1	0.243901	0.0941701	0.182901	-0.013194	0.912341	1
ENSCAFG00000003246.2	ALAD	VGNC Symbol	-0.0673158	0.66185	0.766938	-0.132811	0.45852	1	-0.0379594	0.805661	0.877928	0.0293563	0.822603	1
ENSCAFG00000009881.3	ALAS1	VGNC Symbol	0.244525	0.0209677	0.0510077	-0.025916	0.834099	0.980731	0.212621	0.0455575	0.102241	-0.0319039	0.721396	0.999103
ENSCAFG00000014308.3	ALAS2	VGNC Symbol	0.155857	0.494009	0.624648	-0.0729723	0.726367	1	-0.170088	0.452408	0.59745	-0.325945	0.173939	0.892395
ENSCAFG00000009721.3	ALCAM	VGNC Symbol	0.0247701	0.75323	0.836237	-0.165584	0.0603758	0.59429	0.153107	0.0517728	0.113009	0.128337	0.0730434	0.724527
ENSCAFG00000003649.3	ALDH16A1	VGNC Symbol	0.168365	0.182374	0.295288	0.0230074	0.875427	1	0.0963788	0.447945	0.59308	-0.0719862	0.498736	0.982512
ENSCAFG00000008339.4	ALDH18A1	VGNC Symbol	-0.236927	6.29993e-09	7.16567e-08	0.0269387	0.539478	0.92232	-0.178967	1.1604e-05	7.83397e-05	0.0579598	0.12918	0.838022
ENSCAFG00000001791.4	ALDH1A1	VGNC Symbol	-0.0470911	0.584286	0.704167	-0.0689206	0.488713	0.919601	0.0203529	0.813194	0.882865	0.067444	0.365106	0.96086
ENSCAFG00000002400.2	ALDH1B1	HGNC Symbol	0.886639	0.000154991	0.000723704	-0.202191	0.402327	1	0.924284	8.08429e-05	0.000442235	0.0376455	0.864534	1
ENSCAFG00000001911.3	ALDH1L2	VGNC Symbol	-0.533096	0.000893744	0.0033792	0.0621734	0.727327	1	-0.395437	0.0134962	0.0373528	0.137659	0.334134	0.955385
ENSCAFG00000018146.3	ALDH3A1	VGNC Symbol	0	1	1	0.107728	1	1	0	1	1	0	1	1
ENSCAFG00000018166.4	ALDH3A2	HGNC Symbol	-0.306477	0.000444736	0.00182694	-0.0704077	0.483577	0.917556	-0.274654	0.0016916	0.00636272	0.0318232	0.677025	0.999103
ENSCAFG00000011171.4	ALDH3B1	HGNC Symbol	0.668839	0.000338083	0.0014323	0.456558	0.0236666	1	0.65532	0.000455762	0.0020401	-0.0135184	0.934792	1
ENSCAFG00000011246.3	ALDH3B2	HGNC Symbol	0.0108758	0.92053	1	0.00911445	0.920702	1	0.0140101	0.897303	1	0.00313434	0.98009	1
ENSCAFG00000010366.3	ALDH5A1	VGNC Symbol	-0.0335057	0.655572	0.763568	0.0357832	0.679031	0.953835	0.0651368	0.385676	0.532397	0.0986425	0.125233	0.835487
ENSCAFG00000016901.4	ALDH6A1	VGNC Symbol	-0.137695	0.205522	0.323472	0.21165	0.080784	0.644315	-0.16203	0.137946	0.24676	-0.0243357	0.799222	1
ENSCAFG00000000588.4	ALDH7A1	VGNC Symbol	0.234343	0.000618586	0.00243275	0.00860348	0.912738	0.987334	0.165653	0.0159933	0.0431512	-0.0686897	0.248336	0.928764
ENSCAFG00000000221.4	ALDH8A1	VGNC Symbol	0.0123637	0.785087	1	0	1	1	0.0122161	0.786799	1	-0.000147648	0.997584	1
ENSCAFG00000013422.3	ALDH9A1	VGNC Symbol	0.0782488	0.316547	0.447686	0.0317481	0.728283	0.96274	0.0304943	0.697831	0.80111	-0.0477545	0.467598	0.97878
ENSCAFG00000018719.4	ALDOC	VGNC Symbol	0.470984	0.0127608	0.03347	0.260827	0.207016	1	0.500636	0.00819449	0.024504	0.0296519	0.859054	1
ENSCAFG00000004252.3	ALG11	VGNC Symbol	-0.465892	0.000755237	0.00290536	-0.0345832	0.825341	1	-0.538834	0.00011144	0.000591775	-0.0729422	0.554255	0.993551
ENSCAFG00000000711.3	ALG12	VGNC Symbol	0.311239	0.01192	0.0316103	0.102138	0.452587	0.907161	0.216605	0.0812236	0.16215	-0.0946335	0.399239	0.970829
ENSCAFG00000018196.4	ALG13	HGNC Symbol	-0.0519477	0.658284	0.764726	-0.0220881	0.869073	0.983874	0.17124	0.143046	0.253639	0.223188	0.0281672	0.500186
ENSCAFG00000020102.3	ALG14	VGNC Symbol	-0.253272	0.213485	0.33299	-0.273349	0.21766	1	-0.196043	0.335965	0.481885	0.0572289	0.761174	0.999103
ENSCAFG00000002532.3	ALG2	VGNC Symbol	0.252847	0.00644131	0.0187836	-0.127527	0.262587	0.839021	0.349372	0.000165902	0.000839786	0.0965251	0.187892	0.895133
ENSCAFG00000012444.4	ALG3	VGNC Symbol	0.402382	0.000455633	0.00186562	-0.0925963	0.495552	0.919843	0.346475	0.00265481	0.00943364	-0.0559071	0.558946	0.993551
ENSCAFG00000006124.4	ALG5	VGNC Symbol	-0.289561	0.0042627	0.0131174	0.0253611	0.820061	0.978718	-0.379931	0.000192419	0.000957129	-0.0903701	0.331351	0.955385
ENSCAFG00000018706.3	ALG6	VGNC Symbol	0.0975519	0.578827	0.699091	-0.147495	0.423379	0.898353	0.0804434	0.647451	0.764392	-0.0171085	0.919586	1
ENSCAFG00000004822.3	ALG8	VGNC Symbol	-0.641625	4.6998e-09	5.44603e-08	-0.152257	0.220776	0.808601	-0.427894	8.47083e-05	0.000460725	0.213731	0.0290555	0.50624
ENSCAFG00000005297.3	ALK	VGNC Symbol	0	1	1	0	1	1	0.0165724	0.70445	1	0.027912	0.540609	1
ENSCAFG00000017229.3	ALKBH1	HGNC Symbol	-0.0933038	0.496335	0.626754	0.141904	0.359521	1	-0.0735515	0.592772	0.720942	0.0197523	0.867581	1
ENSCAFG00000011152.3	ALKBH2	VGNC Symbol	0.155066	0.498299	0.628591	-0.192106	0.424776	1	0.165364	0.470848	0.614892	0.0102979	0.961415	1
ENSCAFG00000006657.4	ALKBH3	VGNC Symbol	-0.166379	0.235952	0.358739	0.0733984	0.642326	1	-0.0354177	0.80049	0.874669	0.130961	0.284478	0.945987
ENSCAFG00000013712.3	ALKBH4	VGNC Symbol	0.249358	0.0843668	0.159176	-0.00136481	0.993599	1	0.40662	0.00477589	0.0155955	0.157262	0.177292	0.892395
ENSCAFG00000018315.4	ALKBH5	HGNC Symbol	0.217095	0.151371	0.255201	-0.211611	0.22984	1	0.279829	0.064614	0.135405	0.0627343	0.62816	0.996478
ENSCAFG00000006669.4	ALKBH6	VGNC Symbol	0.996916	8.87463e-08	8.29082e-07	-0.208866	0.340156	1	0.890816	1.96728e-06	1.58681e-05	-0.1061	0.475773	0.981712
ENSCAFG00000018693.3	ALKBH7	VGNC Symbol	0.370055	0.0754999	0.145608	0.464645	0.0402983	1	0.456066	0.0284882	0.0696046	0.0860107	0.627523	0.996478
ENSCAFG00000014696.3	ALKBH8	VGNC Symbol	-0.341967	0.0333382	0.0752426	-0.156114	0.387654	1	-0.363344	0.024359	0.0610384	-0.0213772	0.882766	1
ENSCAFG00000008827.4	ALMS1	HGNC Symbol	0.00901534	0.924368	0.953975	0.0136084	0.892448	0.984525	0.0424753	0.65491	0.769884	0.03346	0.710894	0.999103
ENSCAFG00000015949.4	ALOX15	VGNC Symbol	0.540745	0.0125199	0.0329442	0.15662	0.419596	1	0.333279	0.121655	0.22492	-0.207466	0.379754	0.964569
ENSCAFG00000016928.3	ALOX15B	VGNC Symbol	0.147709	0.514379	0.643026	0.152128	0.46887	1	0.260482	0.250383	0.388221	0.112773	0.638752	0.997164
ENSCAFG00000006948.3	ALOX5	VGNC Symbol	0	1	1	0	1	1	0.0183089	0.676422	1	0.0293515	0.523267	1
ENSCAFG00000006585.3	ALOX5AP	HGNC Symbol	0	1	1	0	1	1	0.0183089	0.676422	1	0.0293515	0.523267	1
ENSCAFG00000011670.3	ALPK1	VGNC Symbol	0.28944	0.214933	0.334712	0.27181	0.221971	1	0.301047	0.196872	0.323386	0.0116071	0.961705	1
ENSCAFG00000000107.3	ALPK2	VGNC Symbol	-0.344257	0.130087	0.226305	0.240528	0.268094	1	-0.273438	0.229106	0.363652	0.0708189	0.764874	0.999103
ENSCAFG00000012927.4	ALPK3	VGNC Symbol	-0.0376421	0.704168	1	-0.0528638	0.510608	1	0.0339757	0.731565	1	0.0716178	0.541944	1
ENSCAFG00000014853.3	ALPL	VGNC Symbol	-0.234971	0.173896	0.284434	0.0302703	0.843469	1	-0.0949843	0.583317	0.712745	0.139987	0.463435	1
ENSCAFG00000012360.3	ALS2	VGNC Symbol	-0.0560455	0.58038	0.700348	-0.175557	0.139961	0.734955	-0.0490452	0.629593	0.750497	0.00700028	0.93623	1
ENSCAFG00000013696.4	ALS2CL	HGNC Symbol	-0.0765818	0.580703	0.700533	-0.0554209	0.71758	0.958955	-0.0502742	0.717321	0.814768	0.0263076	0.835062	1
ENSCAFG00000012188.3	ALS2CR12	HGNC Symbol	-0.0673701	0.504475	1	-0.0480258	0.562461	1	-0.163089	0.102177	1	-0.0957191	0.413234	1
ENSCAFG00000005877.3	ALYREF	VGNC Symbol	-0.448677	1.80372e-17	6.62239e-16	-0.00740062	0.900489	0.985423	-0.524912	5.03935e-23	3.29051e-21	-0.0762345	0.110593	0.810748
ENSCAFG00000029613.1	AMACR	VGNC Symbol	-0.173414	0.0702451	0.137559	-0.115915	0.297803	0.861715	-0.171016	0.0752305	0.152902	0.00239788	0.977026	1
ENSCAFG00000009193.4	AMBRA1	VGNC Symbol	0.175625	0.157835	0.263864	-0.189709	0.190385	0.778129	-0.031485	0.801978	0.875317	-0.20711	0.0565342	0.664148
ENSCAFG00000003905.3	AMD1	VGNC Symbol	-0.854763	5.37768e-35	8.61896e-33	-0.0328285	0.655672	0.945676	-0.724498	1.12663e-25	8.91265e-24	0.130265	0.0484758	0.628907
ENSCAFG00000006406.3	AMDHD1	HGNC Symbol	-0.0455363	0.84946	0.905049	-0.088757	0.704924	1	-0.126576	0.59781	0.725069	-0.0810395	0.736139	0.999103
ENSCAFG00000016549.4	AMER1	VGNC Symbol	-0.332661	0.0564029	0.115645	0.0740781	0.702603	1	-0.269177	0.123018	0.226828	0.0634847	0.679907	0.999103
ENSCAFG00000009169.3	AMFR	VGNC Symbol	0.000693702	0.991111	0.994657	0.0442556	0.539461	0.92232	-0.081914	0.191303	0.316716	-0.0826077	0.12142	0.827802
ENSCAFG00000006934.3	AMHR2	VGNC Symbol	0.0641644	0.445719	1	0.056143	0.436144	1	0.0202621	0.808626	1	-0.0439023	0.645877	1
ENSCAFG00000019827.3	AMIGO1	VGNC Symbol	-0.264241	0.260529	0.386602	-0.100349	0.652993	1	-0.231216	0.324616	0.470308	0.0330246	0.891101	1
ENSCAFG00000011248.4	AMIGO3	VGNC Symbol	0.65074	0.00591406	0.0174023	0.126221	0.579183	1	0.632194	0.00750433	0.0228162	-0.0185453	0.937611	1
ENSCAFG00000018090.3	AMMECR1	HGNC Symbol	-0.196147	0.15357	0.258027	-0.167745	0.247709	0.829444	-0.251849	0.0674255	0.140107	-0.0557021	0.673719	0.999103
ENSCAFG00000004306.3	AMMECR1L	VGNC Symbol	0.0951403	0.241389	0.364836	0.0586067	0.532217	0.921567	0.148936	0.0669802	0.139432	0.053796	0.435128	0.971639
ENSCAFG00000010668.4	AMN1	HGNC Symbol	-0.474179	0.000319852	0.00136727	-0.01187	0.934875	0.991761	-0.456337	0.000551916	0.00240508	0.0178424	0.882418	1
ENSCAFG00000018218.4	AMOT	VGNC Symbol	-0.0459794	0.305216	1	-0.034466	0.41179	1	-0.0457269	0.305805	1	0	1	1
ENSCAFG00000004137.5	AMOTL1	VGNC Symbol	0.051868	0.717757	0.809747	-0.0137406	0.933032	1	0.179485	0.210402	0.340043	0.127617	0.30301	0.951269
ENSCAFG00000006720.4	AMOTL2	VGNC Symbol	0.467106	3.85479e-16	1.22293e-14	0.00138863	0.982945	0.995842	0.43689	3.0104e-14	8.16513e-13	-0.0302158	0.550518	0.993551
ENSCAFG00000009521.3	AMPD1	VGNC Symbol	-0.0319781	0.532534	1	-0.0406162	0.373795	1	-0.0513312	0.314211	1	-0.0193531	0.733722	1
ENSCAFG00000019815.4	AMPD2	VGNC Symbol	-0.036164	0.722183	0.813033	0.0171921	0.880799	0.983874	0.0478117	0.638348	0.756969	0.0839757	0.35003	0.96086
ENSCAFG00000007562.3	AMPD3	HGNC Symbol	0.337459	0.0603519	0.122039	-0.0176132	0.931236	1	0.513489	0.00416778	0.01386	0.17603	0.247204	0.928764
ENSCAFG00000011489.3	AMT	UniProtKB Gene Name	0.811762	0.000173888	0.000801324	0.133912	0.570966	1	0.698472	0.00129871	0.00506874	-0.113291	0.542291	0.993551
ENSCAFG00000011099.3	AMZ2	VGNC Symbol	0.0724958	0.412191	0.546797	0.114398	0.242468	0.828875	0.0525485	0.553335	0.687546	-0.0199473	0.801712	1
ENSCAFG00000007103.4	ANAPC1	VGNC Symbol	-0.625703	1.20316e-18	5.12006e-17	-0.0581175	0.436335	0.903906	-0.564101	1.97878e-15	6.24554e-14	0.0616023	0.367553	0.961241
ENSCAFG00000007566.3	ANAPC10	VGNC Symbol	-0.111406	0.523399	0.651071	0.093382	0.633715	1	-0.270058	0.125844	0.230523	-0.158653	0.300032	0.948011
ENSCAFG00000016668.3	ANAPC13	VGNC Symbol	0.522913	0.00461034	0.0140138	-0.118079	0.576521	1	0.448903	0.0154624	0.0419205	-0.0740097	0.635904	0.996478
ENSCAFG00000005781.3	ANAPC15	VGNC Symbol	-0.135972	0.435895	0.569126	-0.00531572	0.977841	1	-0.118558	0.497759	0.640079	0.0174141	0.912745	1
ENSCAFG00000014420.3	ANAPC16	VGNC Symbol	-0.0552508	0.792959	0.865627	-0.000947741	0.996656	1	0.104972	0.617413	0.741095	0.160222	0.406523	0.970829
ENSCAFG00000019483.3	ANAPC2	VGNC Symbol	-0.0450931	0.665	0.769361	-0.062257	0.609128	0.934764	-0.284946	0.00699448	0.0215245	-0.239853	0.00774173	0.24123
ENSCAFG00000016439.4	ANAPC4	VGNC Symbol	-0.550117	2.9119e-17	1.03264e-15	-0.068305	0.325641	0.867206	-0.471486	4.46069e-13	1.05459e-11	0.0786304	0.20393	0.897701
ENSCAFG00000008313.3	ANAPC5	VGNC Symbol	-0.549934	8.9594e-10	1.18128e-08	-0.214176	0.0407022	0.540924	-0.542856	1.7255e-09	2.38727e-08	0.0070781	0.929148	1
ENSCAFG00000008442.3	ANAPC7	HGNC Symbol	-0.665427	2.58694e-18	1.05713e-16	-0.0344508	0.678993	0.953835	-0.643904	3.61365e-17	1.38929e-15	0.0215227	0.76194	0.999103
ENSCAFG00000017147.4	ANGEL1	VGNC Symbol	0.126211	0.547071	0.671648	0.0755372	0.740513	1	0.243728	0.244504	0.381467	0.117517	0.527871	0.989271
ENSCAFG00000012389.3	ANGEL2	VGNC Symbol	-0.457053	5.95868e-06	3.85611e-05	-0.0561363	0.629459	0.938424	-0.306724	0.00229878	0.00832185	0.150328	0.0857256	0.766085
ENSCAFG00000000693.3	ANGPT1	VGNC Symbol	0.0348574	0.519011	1	0	1	1	0.0146865	0.784788	1	-0.0201709	0.740349	1
ENSCAFG00000018798.4	ANGPTL3	VGNC Symbol	0	1	1	0.0503015	0.295813	1	0.0133449	0.806907	1	0.0249474	0.686898	1
ENSCAFG00000018506.3	ANGPTL4	VGNC Symbol	0.345148	0.0436526	0.0938118	0.374092	0.0507109	1	0.4759	0.00534336	0.0171309	0.130752	0.356155	0.96086
ENSCAFG00000017920.4	ANGPTL6	VGNC Symbol	-0.141017	0.556851	0.680473	-0.169986	0.47951	1	-0.249864	0.298485	0.442275	-0.108847	0.645336	0.999103
ENSCAFG00000017534.3	ANGPTL8	VGNC Symbol	0	1	1	0	1	1	0.0165724	0.70445	1	0.027912	0.540609	1
ENSCAFG00000005691.4	ANK1	VGNC Symbol	0.0715496	0.707043	0.801544	0.0351647	0.832858	1	0.181882	0.339764	0.485754	0.110332	0.603756	1
ENSCAFG00000011769.4	ANK2	HGNC Symbol	0.214802	0.177384	0.288723	-0.237585	0.190748	1	0.224836	0.158814	0.274691	0.0100342	0.943223	1
ENSCAFG00000012694.5	ANK3	VGNC Symbol	-0.115994	0.0720185	0.140208	0.00875774	0.901006	0.985612	0.000750161	0.990711	0.994733	0.116745	0.0493085	0.628907
ENSCAFG00000009373.4	ANKAR	VGNC Symbol	0	1	1	0	1	1	0.0179313	0.682464	1	0.0290388	0.526992	1
ENSCAFG00000017109.4	ANKDD1A	VGNC Symbol	0.144253	0.490796	0.621413	0.0501691	0.786909	1	0.171889	0.410871	0.556715	0.0276361	0.904431	1
ENSCAFG00000015231.3	ANKFY1	VGNC Symbol	0.0255088	0.798455	0.869191	0.0125855	0.907637	0.98577	-0.0209664	0.834193	0.897831	-0.0464752	0.616279	0.995779
ENSCAFG00000014290.3	ANKH	HGNC Symbol	0.10498	0.553504	0.677591	0.0212387	0.915463	1	-0.0107557	0.95194	0.971221	-0.115736	0.45205	0.975589
ENSCAFG00000001969.4	ANKIB1	VGNC Symbol	0.0991665	0.163872	0.271646	-0.126588	0.104381	0.685584	0.0335932	0.638126	0.756931	-0.0655733	0.32258	0.955385
ENSCAFG00000015434.3	ANKLE1	VGNC Symbol	0.000961996	0.996092	0.997466	-0.0693906	0.750226	1	-0.00628699	0.974545	0.985808	-0.00724899	0.966828	1
ENSCAFG00000006101.4	ANKLE2	VGNC Symbol	-0.0486001	0.460351	0.592376	-0.069019	0.349576	0.870903	-0.0938534	0.155464	0.270375	-0.0452533	0.447457	0.975454
ENSCAFG00000012669.4	ANKMY1	VGNC Symbol	-0.0556382	0.531015	1	-0.109261	0.132046	1	-0.148519	0.0908811	1	-0.0928808	0.366605	1
ENSCAFG00000002428.3	ANKMY2	VGNC Symbol	-0.101066	0.219061	0.339031	0.0176949	0.843442	0.980731	-0.0635673	0.440017	0.585157	0.0374984	0.621642	0.995779
ENSCAFG00000008224.3	ANKRA2	VGNC Symbol	-0.295562	0.00401406	0.0124937	-0.241495	0.0388017	0.534318	-0.287689	0.00522592	0.0168389	0.00787385	0.932544	1
ENSCAFG00000007247.3	ANKRD1	VGNC Symbol	1.27674	2.92702e-13	6.30407e-12	-0.511733	0.0179071	1	0.747052	2.64735e-05	0.000164358	-0.529686	8.57425e-05	0.00746954
ENSCAFG00000006095.3	ANKRD10	VGNC Symbol	-0.0772818	0.656407	0.76357	-0.0696706	0.7226	1	-0.283283	0.106909	0.203011	-0.206001	0.181512	0.893356
ENSCAFG00000019843.5	ANKRD11	VGNC Symbol	1.06232	1.02709e-39	2.26557e-37	-0.0543194	0.528027	0.921567	1.13522	4.25775e-45	1.01048e-42	0.0729016	0.337274	0.957031
ENSCAFG00000018691.4	ANKRD12	VGNC Symbol	0.422161	2.72592e-05	0.000152912	-0.26092	0.0154425	0.365468	0.30124	0.00280986	0.00989627	-0.120921	0.207507	0.903399
ENSCAFG00000010637.3	ANKRD13A	VGNC Symbol	-0.65142	1.68156e-13	3.76628e-12	0.00878186	0.930328	0.989917	-0.545449	6.41434e-10	9.60672e-09	0.105971	0.17352	0.892395
ENSCAFG00000018950.4	ANKRD13B	VGNC Symbol	0.308957	0.0170869	0.0428075	0.116298	0.442542	1	0.339325	0.00895306	0.0264014	0.030368	0.772644	1
ENSCAFG00000020422.3	ANKRD13C	VGNC Symbol	-0.278379	0.000904334	0.00341146	-0.145536	0.0958384	0.668201	-0.23035	0.00605049	0.0190191	0.0480293	0.555632	0.993551
ENSCAFG00000011687.3	ANKRD13D	VGNC Symbol	0.374483	0.000493293	0.00199844	0.227648	0.0697821	0.616452	0.475825	9.44118e-06	6.50914e-05	0.101342	0.235514	0.920463
ENSCAFG00000005221.3	ANKRD16	VGNC Symbol	0.0857222	0.544653	0.669412	0.125605	0.433066	1	0.0549158	0.699136	0.801862	-0.0308064	0.800554	1
ENSCAFG00000002998.4	ANKRD17	HGNC Symbol	-0.461543	2.1621e-14	5.64112e-13	0.0344895	0.589908	0.932165	-0.486893	8.90137e-16	2.92938e-14	-0.0253501	0.659984	0.999103
ENSCAFG00000009185.4	ANKRD2	VGNC Symbol	-0.228692	0.217888	0.337808	0.25797	0.120244	1	-0.0571381	0.759055	0.847124	0.171554	0.408427	0.970829
ENSCAFG00000029297.1	ANKRD22	VGNC Symbol	-0.00331959	0.984863	0.99137	-0.113606	0.555562	1	0.148728	0.394583	0.540761	0.152047	0.338857	0.958526
ENSCAFG00000019121.3	ANKRD24	VGNC Symbol	-0.0343245	0.567267	1	-0.0416685	0.419379	1	-0.0316757	0.596079	1	0.00264878	0.969017	1
ENSCAFG00000007533.3	ANKRD27	VGNC Symbol	0.190944	0.0132491	0.0344878	0.0861414	0.329753	0.868635	0.0821736	0.289497	0.432685	-0.10877	0.101344	0.797967
ENSCAFG00000005916.4	ANKRD28	VGNC Symbol	-0.55156	2.43373e-11	4.05325e-10	-0.053789	0.55714	0.924718	-0.63857	1.65243e-14	4.6033e-13	-0.08701	0.253417	0.932584
ENSCAFG00000018180.3	ANKRD29	VGNC Symbol	-0.574096	1.16674e-05	7.08949e-05	0.108217	0.446523	0.905885	-0.749944	1.47211e-08	1.75529e-07	-0.175848	0.149715	0.854026
ENSCAFG00000009997.4	ANKRD33B	VGNC Symbol	0.0712842	0.764169	0.845188	0.138415	0.566226	1	0.176216	0.458206	0.603042	0.104932	0.64539	0.999103
ENSCAFG00000011378.3	ANKRD34A	VGNC Symbol	0.0321808	0.477813	1	0	1	1	0	1	1	-0.0404214	0.406218	1
ENSCAFG00000008821.3	ANKRD34B	VGNC Symbol	-0.033382	0.579254	1	-0.0414626	0.4231	1	-0.0311808	0.60308	1	0.00220128	0.974315	1
ENSCAFG00000011331.3	ANKRD35	VGNC Symbol	-0.211757	0.318061	0.449478	-0.0311286	0.872079	1	0.0548381	0.796821	0.872588	0.266595	0.242177	0.925807
ENSCAFG00000007563.3	ANKRD37	VGNC Symbol	-0.176423	0.358133	0.491243	-0.198524	0.354826	1	-0.330492	0.0879955	0.173143	-0.154069	0.373624	0.963737
ENSCAFG00000002396.4	ANKRD39	VGNC Symbol	0.00721406	0.960354	0.976174	0.224039	0.169655	1	0.0191929	0.895083	0.938064	0.0119788	0.923284	1
ENSCAFG00000024785.3	ANKRD40	VGNC Symbol	-0.11875	0.396351	0.531409	-0.16759	0.30377	1	-0.156917	0.264891	0.405485	-0.0381676	0.752861	0.999103
ENSCAFG00000004577.4	ANKRD42	HGNC Symbol	0.0179085	0.92653	0.955726	-0.01389	0.947861	1	0.165948	0.392117	0.538457	0.148039	0.397923	0.970829
ENSCAFG00000010791.4	ANKRD44	HGNC Symbol	-0.370778	0.00820576	0.0230467	0.0513548	0.742395	1	-0.364882	0.00952367	0.0278511	0.00589629	0.962571	1
ENSCAFG00000014558.4	ANKRD45	VGNC Symbol	0.924969	9.43264e-05	0.000466005	-0.219857	0.342064	1	0.953005	5.78431e-05	0.000328379	0.028036	0.901752	1
ENSCAFG00000028923.1	ANKRD46	VGNC Symbol	-0.0373363	0.658754	0.764786	-0.110058	0.222878	0.812191	0.0571015	0.499363	0.641407	0.0944378	0.239048	0.925807
ENSCAFG00000028681.1	ANKRD49	VGNC Symbol	0.0775949	0.604352	0.72117	-0.162357	0.353772	1	0.143913	0.336916	0.482689	0.0663184	0.600887	0.995509
ENSCAFG00000003966.3	ANKRD50	VGNC Symbol	0.0448766	0.60498	0.721637	0.0582144	0.526957	0.921567	0.194293	0.0250114	0.0623065	0.149416	0.0687448	0.703128
ENSCAFG00000000113.3	ANKRD52	VGNC Symbol	-0.583341	2.22806e-08	2.28376e-07	-0.0661785	0.545594	0.92232	-0.604906	7.09847e-09	8.83978e-08	-0.0215653	0.830478	1
ENSCAFG00000003461.4	ANKRD53	VGNC Symbol	0.126918	0.13045	1	0	1	1	0.0017496	0.983181	1	-0.125168	0.197844	1
ENSCAFG00000023613.4	ANKRD54	VGNC Symbol	0.100876	0.397162	0.532159	-0.110745	0.430412	0.90088	0.0723443	0.545484	0.681114	-0.0285319	0.776523	1
ENSCAFG00000006908.4	ANKRD55	VGNC Symbol	-0.322494	0.177965	0.289516	-0.17415	0.468804	1	-0.110102	0.645169	0.762427	0.212392	0.36308	0.96086
ENSCAFG00000003105.3	ANKRD6	HGNC Symbol	-0.0614998	0.7438	0.829855	-0.0512686	0.75837	1	0.116483	0.537034	0.674078	0.177982	0.390163	0.968412
ENSCAFG00000028803.1	ANKRD66	VGNC Symbol	0.123685	0.589328	0.708652	0.0654154	0.785292	1	0.139567	0.542993	0.679002	0.0158811	0.940643	1
ENSCAFG00000018059.3	ANKRD9	VGNC Symbol	1.39409	1.00245e-09	1.30774e-08	0.22911	0.342888	1	1.2103	1.24924e-07	1.26575e-06	-0.183798	0.363803	0.96086
ENSCAFG00000001277.3	ANKS1A	VGNC Symbol	-0.164252	0.175333	0.286178	-0.228722	0.09828	0.674685	-0.182794	0.13284	0.240237	-0.0185423	0.864698	1
ENSCAFG00000006596.3	ANKS1B	VGNC Symbol	-0.160239	0.485	0.615843	-0.0625503	0.769528	1	0.183777	0.424755	0.570074	0.344015	0.152634	0.857775
ENSCAFG00000019190.3	ANKS3	VGNC Symbol	0.505369	0.000158348	0.000737982	0.0934514	0.554982	1	0.481243	0.00033897	0.00157798	-0.0241262	0.820186	1
ENSCAFG00000017810.3	ANKS4B	VGNC Symbol	-0.879717	6.78878e-07	5.39127e-06	0.0963008	0.614796	1	-0.932464	1.75673e-07	1.74528e-06	-0.0527474	0.749538	0.999103
ENSCAFG00000002492.3	ANKS6	VGNC Symbol	0.719623	9.25256e-07	7.14555e-06	0.225089	0.184103	1	0.639479	1.42284e-05	9.47103e-05	-0.080144	0.499226	0.982512
ENSCAFG00000015141.4	ANKZF1	VGNC Symbol	0.0789844	0.450164	0.583017	0.0735273	0.547814	0.922604	0.0738238	0.481995	0.625216	-0.00516058	0.952523	1
ENSCAFG00000003243.3	ANLN	VGNC Symbol	-0.49121	1.16128e-13	2.69894e-12	-0.042933	0.522063	0.921567	-0.419049	2.44346e-10	3.86105e-09	0.0721613	0.271078	0.940515
ENSCAFG00000010664.3	ANO1	VGNC Symbol	-0.992711	4.34152e-14	1.08459e-12	0.12801	0.368592	1	-0.421505	0.000985087	0.003999	0.571205	1.19e-06	0.000188239
ENSCAFG00000004479.4	ANO10	VGNC Symbol	-0.198321	0.0116281	0.0309808	-0.110123	0.232674	0.823697	-0.234627	0.00299379	0.0104604	-0.0363061	0.591968	0.995509
ENSCAFG00000006923.3	ANO4	VGNC Symbol	0.0898107	0.400527	0.535409	-0.149165	0.233523	0.823697	0.235219	0.0273803	0.0673258	0.145408	0.110103	0.809577
ENSCAFG00000009360.5	ANO6	VGNC Symbol	0.0536117	0.269978	0.397258	-0.136714	0.0122679	0.339831	0.115382	0.0176594	0.0468476	0.0617701	0.160281	0.871503
ENSCAFG00000015416.4	ANO8	VGNC Symbol	0.260923	0.0726278	0.141172	-0.0490429	0.768645	1	0.192881	0.18654	0.311044	-0.0680413	0.587849	0.995509
ENSCAFG00000006512.3	ANO9	VGNC Symbol	0.150614	0.476561	0.607749	0.0433346	0.817974	1	0.221774	0.294373	0.437957	0.0711607	0.758933	0.999103
ENSCAFG00000017502.4	ANP32A	NCBI gene	0.100882	0.0804721	0.153139	0.0825637	0.195384	0.781151	0.0888303	0.124644	0.229074	-0.0120512	0.817434	1
ENSCAFG00000002464.4	ANP32B	VGNC Symbol	-0.177261	0.00836164	0.0234152	-0.0269636	0.707693	0.958955	-0.0816152	0.22461	0.358175	0.0956454	0.131718	0.838022
ENSCAFG00000011748.5	ANP32E	VGNC Symbol	-0.0102427	0.916629	0.948765	-0.0725249	0.47806	0.917283	0.0508468	0.603389	0.729827	0.0610895	0.518136	0.987168
ENSCAFG00000012013.3	ANPEP	UniProtKB Gene Name	0.0166426	0.704942	1	0	1	1	0	1	1	-0.0276449	0.545118	1
ENSCAFG00000003276.3	ANTXR1	VGNC Symbol	-0.0657488	0.646077	0.755398	0.164352	0.31426	1	0.0641689	0.653413	0.768637	0.129918	0.278193	0.944757
ENSCAFG00000008871.3	ANTXR2	VGNC Symbol	-0.199559	0.0648818	0.129397	-0.0697684	0.551632	0.923472	-0.00805581	0.940469	0.964862	0.191503	0.0570731	0.664148
ENSCAFG00000001778.3	ANXA1	VGNC Symbol	-0.0419387	0.269243	0.396459	0.0544901	0.159827	0.76133	0.144423	0.000141047	0.000727885	0.186362	5.75458e-07	0.000100263
ENSCAFG00000008973.3	ANXA10	HGNC Symbol	0.433046	0.00791961	0.0223562	0.19331	0.296719	1	0.670954	3.59987e-05	0.00021587	0.237908	0.0776084	0.741711
ENSCAFG00000015737.3	ANXA11	VGNC Symbol	0.0879986	0.232856	0.355259	0.109518	0.167343	0.764012	0.0512823	0.487831	0.630598	-0.0367164	0.593362	0.995509
ENSCAFG00000001015.4	ANXA13	VGNC Symbol	-0.441498	5.90846e-16	1.82748e-14	-0.45818	2.64751e-14	3.44812e-11	-0.738289	6.01546e-41	1.10801e-38	-0.296791	1.26998e-08	3.18078e-06
ENSCAFG00000016686.3	ANXA2	UniProtKB Gene Name	-0.0725097	0.0671103	0.13269	-0.0551329	0.171638	0.767432	-0.15029	0.000149204	0.000765306	-0.0777804	0.0465976	0.621423
ENSCAFG00000008837.3	ANXA3	VGNC Symbol	0.411481	0.0317025	0.0721978	0.226499	0.290373	1	0.982541	2.04209e-07	1.99063e-06	0.571061	0.000273247	0.0198904
ENSCAFG00000003314.3	ANXA4	VGNC Symbol	0.612191	6.95466e-11	1.06751e-09	-0.16014	0.11935	0.699181	0.656717	2.69835e-12	5.74143e-11	0.0445261	0.608671	0.995779
ENSCAFG00000004151.3	ANXA5	VGNC Symbol	1.23021	7.31799e-54	3.47351e-51	0.0211189	0.830989	0.980549	1.09466	1.39649e-42	2.82526e-40	-0.135558	0.0211612	0.43339
ENSCAFG00000014749.3	ANXA7	VGNC Symbol	0.11768	0.124054	0.217836	0.145029	0.0929368	0.66417	0.0682404	0.374496	0.521808	-0.0494393	0.459261	0.977185
ENSCAFG00000012309.2	ANXA9	VGNC Symbol	-0.00192291	0.992223	0.995045	-0.0478577	0.826169	1	-0.0264581	0.893676	0.937031	-0.0245352	0.889221	1
ENSCAFG00000003252.4	AOAH	VGNC Symbol	0	1	1	0	1	1	0.0179313	0.682464	1	0.0290388	0.526992	1
ENSCAFG00000004665.4	AOC1	VGNC Symbol	0	1	1	0	1	1	0.0183089	0.676422	1	0.0293515	0.523267	1
ENSCAFG00000030830.1	AOC2	VGNC Symbol	0.174203	0.426217	0.560283	0.198652	0.322473	1	-0.0923771	0.670701	0.781229	-0.26658	0.255372	0.933405
ENSCAFG00000014660.4	AOC3	VGNC Symbol	0.0169784	0.699494	1	0	1	1	0	1	1	-0.0279242	0.541691	1
ENSCAFG00000011643.3	AP1AR	VGNC Symbol	-0.578052	2.31247e-05	0.00013206	0.0597839	0.689992	1	-0.463999	0.000670917	0.0028551	0.114053	0.358871	0.96086
ENSCAFG00000012067.3	AP1B1	VGNC Symbol	-0.237185	0.000121617	0.00058651	-0.00879482	0.900567	0.985423	-0.214821	0.000517494	0.0022776	0.0223638	0.680593	0.999103
ENSCAFG00000020205.3	AP1G1	VGNC Symbol	-0.269043	4.14326e-06	2.76688e-05	-0.0193198	0.767568	0.967558	-0.250785	1.85558e-05	0.000119975	0.0182586	0.729291	0.999103
ENSCAFG00000011529.3	AP1G2	VGNC Symbol	0.234747	0.0275315	0.0642401	-0.118209	0.328403	0.868635	0.235132	0.0275991	0.0677948	0.000385208	0.996754	1
ENSCAFG00000015762.4	AP1M1	VGNC Symbol	0.390282	6.81292e-06	4.36317e-05	-0.170537	0.11112	0.696032	0.326435	0.000182422	0.000913292	-0.0638469	0.355689	0.96086
ENSCAFG00000017746.4	AP1M2	VGNC Symbol	0.183299	0.0049381	0.0148709	0.0367928	0.625957	0.93831	0.173908	0.00784585	0.0236275	-0.00939168	0.865846	1
ENSCAFG00000013900.4	AP1S1	VGNC Symbol	0.125519	0.219513	0.339502	0.041583	0.728514	0.96274	0.0898564	0.381736	0.529148	-0.0356623	0.675207	0.999103
ENSCAFG00000012215.3	AP1S2	HGNC Symbol	0.199771	0.0788491	0.150654	-0.363336	0.00572202	0.235834	0.222791	0.0503568	0.110717	0.0230196	0.820419	1
ENSCAFG00000016191.3	AP1S3	VGNC Symbol	0.0117183	0.869736	0.918878	-0.147332	0.0567736	0.584984	0.00187606	0.979087	0.988972	-0.00984219	0.883615	1
ENSCAFG00000003541.4	AP2A1	VGNC Symbol	0.101253	0.115035	0.204652	-0.0619633	0.417306	0.897533	0.0406473	0.529388	0.668256	-0.0606056	0.259548	0.934778
ENSCAFG00000009691.3	AP2A2	VGNC Symbol	-0.0172522	0.765571	0.845822	-0.012142	0.853611	0.98285	-0.0421069	0.468373	0.612346	-0.0248547	0.626654	0.996478
ENSCAFG00000018246.3	AP2B1	VGNC Symbol	0.011253	0.792611	0.865477	-0.114834	0.0192121	0.401441	-0.0391705	0.362106	0.508853	-0.0504235	0.184288	0.893856
ENSCAFG00000012257.3	AP2M1	VGNC Symbol	0.210676	0.000537171	0.00215394	0.0176188	0.787583	0.971478	0.0830692	0.173636	0.294934	-0.127607	0.025661	0.47243
ENSCAFG00000004193.3	AP2S1	VGNC Symbol	0.196764	0.0080058	0.0225724	-0.0739401	0.393558	0.891874	0.113534	0.128084	0.233968	-0.0832297	0.191367	0.895133
ENSCAFG00000009207.3	AP3B1	VGNC Symbol	0.0070541	0.930129	0.957677	-0.122802	0.148811	0.751136	0.0511792	0.524871	0.664453	0.044125	0.567106	0.993981
ENSCAFG00000013108.4	AP3B2	VGNC Symbol	0.0537079	0.597113	1	0.00823846	0.923982	1	-0.0661975	0.510684	1	-0.119905	0.298312	1
ENSCAFG00000019425.4	AP3D1	VGNC Symbol	0.287347	2.75975e-08	2.79394e-07	-0.000685278	0.990695	0.9977	0.29177	1.80011e-08	2.11171e-07	0.00442224	0.922542	1
ENSCAFG00000015334.2	AP3M1	VGNC Symbol	-0.551745	1.26325e-08	1.36752e-07	-0.147884	0.161193	0.76133	-0.585048	1.82372e-09	2.50629e-08	-0.0333029	0.715308	0.999103
ENSCAFG00000005586.3	AP3M2	NCBI gene	-0.117262	0.576029	0.696665	0.0247313	0.913495	1	-0.243422	0.249027	0.386585	-0.12616	0.508014	0.984107
ENSCAFG00000000203.4	AP3S1	VGNC Symbol	0.0852327	0.400414	0.535317	-0.15058	0.207126	0.785399	-0.0563351	0.581587	0.711357	-0.141568	0.104378	0.802097
ENSCAFG00000030396.1	AP3S2	NCBI gene	0.0713041	0.279174	0.407726	-0.077221	0.31258	0.866934	0.0613688	0.353206	0.500068	-0.00993528	0.861741	1
ENSCAFG00000009267.3	AP4B1	VGNC Symbol	0.00755019	0.928573	0.956953	-0.19849	0.0505192	0.573138	-0.125835	0.138984	0.248004	-0.133385	0.0607933	0.679235
ENSCAFG00000015318.3	AP4E1	VGNC Symbol	-0.0807548	0.392742	0.527689	-0.157311	0.148111	0.750028	-0.0588911	0.534008	0.671989	0.0218637	0.793145	1
ENSCAFG00000014674.3	AP4M1	VGNC Symbol	0.508267	0.0045152	0.0137687	-0.415785	0.0495648	1	0.399679	0.0264252	0.0652749	-0.108588	0.46744	0.978678
ENSCAFG00000025135.2	AP5B1	VGNC Symbol	0.207555	0.187378	0.301372	0.0546212	0.764489	1	0.238649	0.130359	0.236862	0.0310945	0.810942	1
ENSCAFG00000015249.3	AP5M1	HGNC Symbol	-0.0233126	0.836596	0.896529	-0.276705	0.032442	0.501252	-0.021206	0.851533	0.90886	0.00210658	0.983441	1
ENSCAFG00000006159.4	AP5S1	VGNC Symbol	0.37094	0.0715142	0.139482	-0.140048	0.535443	1	0.0165365	0.936619	0.962993	-0.354403	0.0579663	0.665739
ENSCAFG00000016103.3	AP5Z1	VGNC Symbol	0.919654	1.49385e-07	1.34566e-06	-0.0119315	0.951584	1	0.857287	1.03252e-06	8.78781e-06	-0.0623672	0.683352	0.999103
ENSCAFG00000006556.4	APAF1	HGNC Symbol	0.411441	0.000176669	0.000812927	0.0722588	0.561526	0.925392	0.279135	0.0113962	0.0324368	-0.132306	0.166606	0.882351
ENSCAFG00000001897.5	APBA1	VGNC Symbol	0.0924865	0.219316	1	0	1	1	0.00795862	0.914988	1	-0.0845279	0.337681	1
ENSCAFG00000010382.3	APBA2	VGNC Symbol	0.0329152	0.468383	1	0	1	1	0	1	1	-0.0410167	0.40055	1
ENSCAFG00000019193.4	APBA3	VGNC Symbol	0.588465	0.00155303	0.00544022	-0.152132	0.474976	1	0.445895	0.017147	0.0456451	-0.14257	0.367944	0.961241
ENSCAFG00000006420.4	APBB1	VGNC Symbol	0.0559842	0.668557	1	-0.0447213	0.67563	1	0.0979917	0.452501	1	0.0420075	0.784653	1
ENSCAFG00000004329.4	APBB1IP	VGNC Symbol	0.175887	0.377349	0.511294	0.247022	0.256437	1	0.272681	0.171001	0.291561	0.0967936	0.579407	0.993981
ENSCAFG00000015887.4	APBB2	VGNC Symbol	0.0803289	0.410138	0.544515	-0.109719	0.313205	0.866934	0.0314253	0.748055	0.838564	-0.0489036	0.581738	0.994406
ENSCAFG00000005825.4	APBB3	HGNC Symbol	0.547001	0.0201862	0.0493205	-0.0525915	0.812825	1	0.567694	0.0159013	0.0429312	0.0206923	0.931506	1
ENSCAFG00000019523.4	APC2	HGNC Symbol	-0.0572093	0.745915	0.831107	0.0846909	0.578706	1	0.0208421	0.905994	0.944649	0.0780514	0.696546	1
ENSCAFG00000018737.3	APCDD1	VGNC Symbol	-0.0128914	0.890643	1	0.00367702	0.963853	1	0.00853407	0.927285	1	0.0214255	0.838853	1
ENSCAFG00000029961.1	APCDD1L	VGNC Symbol	0.0158831	0.717345	1	0	1	1	0	1	1	-0.0270126	0.552944	1
ENSCAFG00000011449.3	APEH	VGNC Symbol	0.2254	0.0138658	0.0357988	0.054057	0.61082	0.934764	0.197481	0.0317385	0.0759512	-0.0279182	0.71846	0.999103
ENSCAFG00000032033.1	APEX1	NCBI gene	0.186157	8.01416e-05	0.000403356	0.0270261	0.610304	0.934764	0.14192	0.00272687	0.00963972	-0.0442374	0.293178	0.945987
ENSCAFG00000014310.4	APEX2	VGNC Symbol	-0.390995	1.10678e-06	8.4054e-06	-0.0141321	0.877614	0.983874	-0.379892	2.40358e-06	1.90145e-05	0.0111023	0.875046	1
ENSCAFG00000011777.3	APH1A	VGNC Symbol	-0.0866179	0.259405	0.385471	-0.0488506	0.571521	0.927705	-0.160798	0.0372147	0.0865683	-0.07418	0.283782	0.945987
ENSCAFG00000031124.1	APH1B	HGNC Symbol	0.043338	0.833613	0.894731	0.0136731	0.951176	1	-0.159916	0.441694	0.586754	-0.203254	0.283531	0.945987
ENSCAFG00000006761.3	API5	VGNC Symbol	-0.50629	1.80731e-14	4.76581e-13	0.0710866	0.313298	0.866934	-0.395027	2.18986e-09	2.96003e-08	0.111263	0.0737662	0.726357
ENSCAFG00000006910.3	APIP	VGNC Symbol	-0.0248336	0.796692	0.868089	-0.0476493	0.659947	0.946115	-0.0337844	0.726691	0.821931	-0.00895089	0.917586	1
ENSCAFG00000003262.3	APLF	HGNC Symbol	-0.342381	2.74567e-05	0.000153921	0.165576	0.0762166	0.632258	-0.309117	0.000159921	0.000814184	0.0332639	0.632131	0.996478
ENSCAFG00000006713.4	APLP1	VGNC Symbol	-0.0375661	0.795749	0.867292	-0.0814819	0.614781	1	-0.121372	0.405256	0.551103	-0.0838062	0.523613	0.989271
ENSCAFG00000010132.5	APLP2	VGNC Symbol	0.0873763	0.0448673	0.0960131	-0.252858	2.73429e-07	7.41903e-05	-0.290362	4.4181e-11	7.82264e-10	-0.377739	5.16949e-21	6.21476e-18
ENSCAFG00000004322.3	APMAP	VGNC Symbol	0.0319127	0.638047	0.748954	-0.0108717	0.89255	0.984525	0.0733312	0.280631	0.423331	0.0414185	0.460122	0.977185
ENSCAFG00000012886.3	APOA2	VGNC Symbol	0.0530609	0.371348	1	0	1	1	0.0125654	0.831386	1	-0.0404955	0.54874	1
ENSCAFG00000013901.3	APOBEC1	VGNC Symbol	0.231687	0.31835	0.449617	0.0523324	0.811105	1	0.270335	0.244109	0.381063	0.038648	0.872707	1
ENSCAFG00000001361.3	APOBEC3Z3	NCBI gene	0	1	1	0	1	1	0.0165724	0.70445	1	0.027912	0.540609	1
ENSCAFG00000017135.5	APOBR	VGNC Symbol	0.537885	0.0218172	0.0527725	-0.0150137	0.945767	1	0.669344	0.00432295	0.0143028	0.131459	0.586023	0.995509
ENSCAFG00000004615.4	APOC1	VGNC Symbol	0.0404398	0.730062	1	0.0153751	0.873	1	-0.0185078	0.873437	1	-0.0589476	0.667659	1
ENSCAFG00000013368.4	APOD	VGNC Symbol	0	1	1	0	1	1	0.0183089	0.676422	1	0.0293515	0.523267	1
ENSCAFG00000004617.3	APOE	VGNC Symbol	0.074729	0.507911	1	0.00964583	0.920675	1	-0.0239092	0.830944	1	-0.0986382	0.438087	1
ENSCAFG00000000122.3	APOF	VGNC Symbol	0.00575715	0.958146	1	-0.0501894	0.580097	1	0.0456774	0.676359	1	0.0399202	0.754373	1
ENSCAFG00000023063.2	APOL5	VGNC Symbol	0.214014	0.281233	0.410103	0.0824521	0.635482	1	0.555467	0.00548274	0.0174777	0.341453	0.126679	0.838022
ENSCAFG00000001704.3	APOL6	VGNC Symbol	0.966792	9.91132e-09	1.09504e-07	0.378	0.0504803	1	0.944255	2.36129e-08	2.73364e-07	-0.0225375	0.864581	1
ENSCAFG00000013241.2	APOLD1	VGNC Symbol	0.0377342	0.799808	1	-0.0416632	0.733773	1	-0.0171679	0.907422	1	-0.0549021	0.750787	1
ENSCAFG00000000598.3	APOM	VGNC Symbol	-0.0758645	0.673139	0.776012	-0.071384	0.648268	1	0.115561	0.522066	0.661888	0.191426	0.340423	1
ENSCAFG00000017383.3	APOOL	VGNC Symbol	0.0459583	0.629666	0.742102	-0.0287168	0.791192	0.971493	0.115474	0.225928	0.359903	0.0695153	0.40594	0.970829
ENSCAFG00000030884.1	APOPT1	HGNC Symbol	-0.117999	0.296016	0.426071	-0.12048	0.366971	0.877925	-0.152009	0.180688	0.30326	-0.0340098	0.722148	0.999103
ENSCAFG00000008557.4	APP	VGNC Symbol	0.254562	0.076781	0.147456	-0.0256523	0.87845	1	0.256268	0.0756894	0.153607	0.00170636	0.98866	1
ENSCAFG00000017762.4	APPBP2	VGNC Symbol	-0.27424	0.00123476	0.00445039	-0.123763	0.170275	0.767215	-0.293748	0.000551179	0.00240357	-0.019508	0.810069	1
ENSCAFG00000007952.2	APPL1	VGNC Symbol	-0.288671	0.00432311	0.0132698	-0.0486634	0.65258	0.945676	-0.240071	0.0177202	0.0469988	0.0485997	0.611976	0.995779
ENSCAFG00000001885.3	APPL2	VGNC Symbol	-0.391159	0.0168806	0.0423595	-0.130435	0.477844	1	-0.524391	0.00150894	0.00576347	-0.133232	0.369964	0.961876
ENSCAFG00000019865.2	APRT	VGNC Symbol	-0.158974	0.191374	0.306402	0.140895	0.312684	1	-0.0211598	0.861617	0.915079	0.137814	0.176276	0.892395
ENSCAFG00000001812.4	APTX	VGNC Symbol	-0.410185	0.00272898	0.00892613	0.283568	0.0578885	1	-0.291799	0.0327885	0.0778608	0.118386	0.331406	0.955385
ENSCAFG00000003102.3	AQP1	UniProtKB Gene Name	0.103028	0.404061	1	0.119803	0.24934	1	0.0832157	0.498028	1	-0.0198123	0.890032	1
ENSCAFG00000004906.3	AQP11	VGNC Symbol	0.0343904	0.871161	0.919517	0.269667	0.168263	1	0.102489	0.628713	0.750092	0.0680986	0.765887	0.999103
ENSCAFG00000023922.2	AQP3	HGNC Symbol	-0.0181152	0.915612	1	-0.170049	0.244273	1	-0.151876	0.370048	1	-0.133761	0.481475	1
ENSCAFG00000008304.3	AQR	VGNC Symbol	-0.346062	4.47232e-06	2.97215e-05	0.0517263	0.514911	0.921567	-0.218919	0.0036805	0.0124852	0.127143	0.07748	0.741711
ENSCAFG00000015115.3	ARAF	VGNC Symbol	0.245026	0.00104506	0.00386788	0.124558	0.132925	0.727399	0.204958	0.00625427	0.0195584	-0.0400684	0.549488	0.993551
ENSCAFG00000005677.3	ARAP1	VGNC Symbol	0.596015	2.55052e-06	1.78435e-05	0.367793	0.0113739	0.337924	0.470014	0.000228731	0.00111396	-0.126001	0.21815	0.911186
ENSCAFG00000016306.3	ARAP2	VGNC Symbol	-0.188282	0.0418995	0.0907712	-0.0395612	0.699724	0.958955	-0.228392	0.013939	0.0384147	-0.0401103	0.635287	0.996478
ENSCAFG00000006214.4	ARAP3	VGNC Symbol	0.45907	1.45073e-07	1.30969e-06	0.111416	0.277635	0.84798	0.563989	1.01911e-10	1.6927e-09	0.104919	0.137698	0.840792
ENSCAFG00000012572.3	ARCN1	VGNC Symbol	-0.264925	1.2103e-08	1.31366e-07	0.0116438	0.814796	0.978585	-0.286178	8.14043e-10	1.19312e-08	-0.0212532	0.628753	0.996478
ENSCAFG00000003075.4	AREG	HGNC Symbol	0.156195	0.513291	0.642056	0.320056	0.181397	1	0.721928	0.00241891	0.00870061	0.565733	0.0144336	0.345658
ENSCAFG00000016962.3	AREL1	VGNC Symbol	-0.27068	0.0106423	0.0286825	-0.0604993	0.622572	0.93831	-0.332576	0.00183461	0.00683395	-0.0618961	0.501277	0.982512
ENSCAFG00000010433.3	ARF1	NCBI gene	-0.68818	7.62656e-12	1.36011e-10	0.0213354	0.839992	0.980731	-0.681489	1.31972e-11	2.49413e-10	0.00669064	0.944832	1
ENSCAFG00000029086.1	ARF4	VGNC Symbol	0.149938	0.0775011	0.148585	-0.176939	0.0441847	0.550844	0.204497	0.0160708	0.0433223	0.0545591	0.510304	0.985069
ENSCAFG00000001726.4	ARF5	HGNC Symbol	0.287262	0.0442256	0.0948868	0.111074	0.494774	1	0.086819	0.546901	0.682151	-0.200444	0.102331	0.798603
ENSCAFG00000024150.1	ARF6	VGNC Symbol	-0.413946	7.25845e-12	1.29633e-10	0.121165	0.0745717	0.627404	-0.546917	3.40199e-19	1.621e-17	-0.132971	0.0135288	0.334657
ENSCAFG00000012815.3	ARFGAP1	VGNC Symbol	0.627853	6.72804e-13	1.38616e-11	0.119843	0.248962	0.830981	0.598089	9.10225e-12	1.77458e-10	-0.029764	0.667647	0.999103
ENSCAFG00000008903.3	ARFGAP2	VGNC Symbol	-0.432433	6.43576e-07	5.12411e-06	0.170692	0.0822854	0.644863	-0.364871	2.72109e-05	0.000168241	0.0675621	0.368219	0.961241
ENSCAFG00000000943.4	ARFGAP3	VGNC Symbol	-0.200434	0.00843191	0.0235696	-0.124298	0.163472	0.761547	-0.212248	0.00548028	0.0174777	-0.0118146	0.857406	1
ENSCAFG00000007516.3	ARFGEF1	VGNC Symbol	-0.310728	7.55269e-06	4.81694e-05	-0.220755	0.00306469	0.162447	-0.409231	4.18639e-09	5.37609e-08	-0.0985031	0.137057	0.840792
ENSCAFG00000011181.3	ARFGEF2	VGNC Symbol	-0.290262	8.84631e-05	0.000440033	-0.0457557	0.575784	0.929424	-0.331501	8.20051e-06	5.72768e-05	-0.041239	0.544815	0.993551
ENSCAFG00000000272.4	ARFGEF3	VGNC Symbol	-0.223654	0.10714	0.193052	-0.0222105	0.888636	1	-0.243693	0.080587	0.161044	-0.0200395	0.868533	1
ENSCAFG00000008185.3	ARFIP1	VGNC Symbol	-0.0282643	0.714127	0.806686	-0.166346	0.0627099	0.601424	-0.0808336	0.297081	0.440853	-0.0525693	0.43919	0.973083
ENSCAFG00000006457.3	ARFIP2	VGNC Symbol	-0.163069	0.0769588	0.147752	0.0556632	0.598319	0.932165	-0.190544	0.0397372	0.0915602	-0.0274742	0.730597	0.999103
ENSCAFG00000030493.1	ARFRP1	VGNC Symbol	0.68372	1.94739e-12	3.76689e-11	0.180507	0.113863	0.696032	0.608247	4.59816e-10	7.03171e-09	-0.0754732	0.332474	0.955385
ENSCAFG00000000386.4	ARG1	VGNC Symbol	0.0312428	0.766196	1	0.0605341	0.499771	1	0.132025	0.209197	1	0.100782	0.402873	1
ENSCAFG00000016428.4	ARG2	VGNC Symbol	0.0255463	0.735113	0.822487	0.0723481	0.393818	0.891874	0.137653	0.0680972	0.141192	0.112106	0.0921746	0.772211
ENSCAFG00000024434.3	ARGLU1	VGNC Symbol	0.295591	0.00204761	0.00693836	-0.0789068	0.493268	0.919843	0.114133	0.238696	0.374634	-0.181458	0.0215668	0.435758
ENSCAFG00000009147.3	ARHGAP1	VGNC Symbol	0.401245	0.000161381	0.000751266	0.05172	0.67935	0.953835	0.404987	0.000145993	0.00075071	0.00374178	0.965746	1
ENSCAFG00000007789.4	ARHGAP10	VGNC Symbol	-0.124599	0.194918	0.310665	0.197633	0.0723085	0.6198	-0.045607	0.635306	0.754675	0.0789915	0.327756	0.955385
ENSCAFG00000004045.4	ARHGAP12	VGNC Symbol	-0.143267	0.128089	0.223617	0.162931	0.117019	0.699181	0.0152597	0.870968	0.921916	0.158527	0.0590045	0.67038
ENSCAFG00000017492.3	ARHGAP17	VGNC Symbol	0.292686	0.00232721	0.00775189	0.197951	0.0753355	0.629762	0.22536	0.019722	0.0512723	-0.0673257	0.396206	0.970563
ENSCAFG00000001114.3	ARHGAP18	VGNC Symbol	-0.648956	2.85628e-12	5.41464e-11	0.127859	0.197489	0.781411	-0.576495	5.58234e-10	8.45296e-09	0.0724611	0.406195	0.970829
ENSCAFG00000014221.4	ARHGAP20	VGNC Symbol	0.145664	0.428131	0.562021	0.307391	0.0553798	1	0.108867	0.551628	0.685839	-0.0367967	0.860642	1
ENSCAFG00000004249.4	ARHGAP21	VGNC Symbol	0.0236314	0.779348	0.856373	-0.12652	0.16045	0.76133	-0.117729	0.164135	0.282233	-0.141361	0.0784088	0.742341
ENSCAFG00000016627.4	ARHGAP23	VGNC Symbol	-0.234105	0.0153304	0.0390168	0.119629	0.26824	0.843736	-0.0303565	0.75221	0.841769	0.203749	0.0161514	0.373784
ENSCAFG00000009320.3	ARHGAP24	VGNC Symbol	0.154622	0.520973	0.648814	-0.148405	0.536246	1	0.163848	0.496495	0.638854	0.00922579	0.969231	1
ENSCAFG00000003268.4	ARHGAP25	HGNC Symbol	0.00594284	0.931347	1	0.103735	0.082293	1	0	1	1	-0.021693	0.780952	1
ENSCAFG00000006266.3	ARHGAP26	VGNC Symbol	-0.319203	0.0811711	0.154303	0.0795794	0.687996	1	-0.263017	0.151117	0.264454	0.0561863	0.738079	0.999103
ENSCAFG00000018591.3	ARHGAP28	VGNC Symbol	-0.397035	0.00843203	0.0235696	-0.293945	0.0812772	1	-0.42659	0.00481213	0.01569	-0.0295545	0.831602	1
ENSCAFG00000020116.3	ARHGAP29	VGNC Symbol	-0.150708	0.0818082	0.155227	0.0425851	0.633098	0.939426	0.00698223	0.935706	0.962376	0.157691	0.0617375	0.682992
ENSCAFG00000012716.3	ARHGAP30	VGNC Symbol	0.0560061	0.484703	1	0.0611419	0.361136	1	0.00374873	0.962414	1	-0.0522574	0.574101	1
ENSCAFG00000010917.4	ARHGAP31	VGNC Symbol	-0.0145496	0.890155	0.932072	-0.0738151	0.526576	0.921567	0.0408719	0.698253	0.801297	0.0554215	0.56454	0.993981
ENSCAFG00000010235.4	ARHGAP32	VGNC Symbol	-0.234061	0.0335259	0.0755401	0.0329182	0.78888	0.971478	-0.21761	0.0486746	0.107767	0.0164506	0.867644	1
ENSCAFG00000004190.4	ARHGAP35	VGNC Symbol	-0.569794	1.59388e-18	6.69048e-17	-0.0235198	0.731678	0.963476	-0.543912	5.61501e-17	2.0935e-15	0.0258824	0.677038	0.999103
ENSCAFG00000001669.3	ARHGAP39	VGNC Symbol	-0.138712	0.294744	0.424587	-0.118471	0.429892	0.900726	-0.0861832	0.515536	0.656171	0.052529	0.655498	0.999103
ENSCAFG00000019408.3	ARHGAP4	VGNC Symbol	-0.167283	0.183945	1	0.0137963	0.895038	1	-0.015291	0.903727	1	0.151992	0.302995	1
ENSCAFG00000003991.3	ARHGAP42	VGNC Symbol	-0.260367	0.0272881	0.0637687	0.0402607	0.754536	0.965711	-0.262189	0.0266058	0.0656028	-0.00182274	0.986614	1
ENSCAFG00000017875.3	ARHGAP44	VGNC Symbol	-0.169939	0.203134	0.320695	-0.342074	0.0307338	1	-0.156634	0.242253	0.378819	0.0133049	0.908401	1
ENSCAFG00000019552.4	ARHGAP45	VGNC Symbol	0.0329152	0.468383	1	0	1	1	0	1	1	-0.0410167	0.40055	1
ENSCAFG00000013151.3	ARHGAP5	VGNC Symbol	-0.206142	0.0677948	0.133736	-0.207222	0.0743253	0.627389	-0.242131	0.0320687	0.0765789	-0.035989	0.745423	0.999103
ENSCAFG00000011595.3	ARHGAP6	VGNC Symbol	0.0158831	0.717345	1	0	1	1	0	1	1	-0.0270126	0.552944	1
ENSCAFG00000005872.3	ARHGDIA	VGNC Symbol	0.0683703	0.183349	0.296515	0.0140365	0.807518	0.976168	0.0118013	0.819043	0.887429	-0.056569	0.219447	0.911413
ENSCAFG00000012883.3	ARHGDIB	VGNC Symbol	0.0849766	0.348113	1	0	1	1	0.062155	0.489796	1	-0.0228216	0.830483	1
ENSCAFG00000015363.3	ARHGDIG	VGNC Symbol	0.0560954	0.737521	0.824434	0.196404	0.298935	1	0.0666545	0.691361	0.796275	0.0105591	0.940474	1
ENSCAFG00000013667.3	ARHGEF10	VGNC Symbol	0.255551	0.00707894	0.0203687	0.0682041	0.538711	0.92232	0.28355	0.00286304	0.0100749	0.0279988	0.72173	0.999103
ENSCAFG00000015727.4	ARHGEF10L	VGNC Symbol	0.51089	0.0287651	0.0665898	-0.0836342	0.729008	1	0.329285	0.160393	0.27688	-0.181605	0.405637	0.970829
ENSCAFG00000016484.4	ARHGEF11	VGNC Symbol	0.152335	0.290183	0.419318	0.0756966	0.636402	1	0.197346	0.171069	0.291637	0.045011	0.725221	0.999103
ENSCAFG00000011934.3	ARHGEF12	VGNC Symbol	-0.109619	0.0659266	0.130867	-0.108324	0.0880063	0.649757	-0.116777	0.0504249	0.110847	-0.00715837	0.899739	1
ENSCAFG00000019474.4	ARHGEF16	VGNC Symbol	-0.338401	0.000529433	0.00212894	0.193275	0.0724306	0.6198	-0.204216	0.036171	0.0844469	0.134185	0.123411	0.832573
ENSCAFG00000005619.5	ARHGEF17	VGNC Symbol	0.00267538	0.983606	0.990509	0.142119	0.322142	0.867206	-0.0906119	0.488717	0.631479	-0.0932873	0.426419	0.971639
ENSCAFG00000015945.3	ARHGEF19	VGNC Symbol	0.0328746	0.874442	0.921876	-0.00311265	0.986526	1	0.10733	0.605795	0.731662	0.0744555	0.744331	0.999103
ENSCAFG00000016889.4	ARHGEF2	VGNC Symbol	0.369969	8.6507e-05	0.000430999	-0.0570442	0.594326	0.932165	0.462624	9.13926e-07	7.88173e-06	0.092655	0.263615	0.93874
ENSCAFG00000000250.3	ARHGEF25	VGNC Symbol	0.422371	0.071464	0.139481	0.326637	0.176658	1	0.357149	0.128373	0.234307	-0.0652221	0.766037	0.999103
ENSCAFG00000008638.3	ARHGEF26	VGNC Symbol	-0.285403	0.234431	0.357131	-0.10431	0.657466	1	-0.0587798	0.806445	0.878129	0.226623	0.342203	0.959424
ENSCAFG00000008274.4	ARHGEF28	VGNC Symbol	-0.197149	0.00305611	0.00987575	0.0438562	0.565776	0.926298	-0.120738	0.069799	0.143973	0.076411	0.183311	0.893609
ENSCAFG00000008061.3	ARHGEF3	VGNC Symbol	-0.398195	0.000210032	0.000945642	-0.129058	0.29631	0.860634	-0.515211	2.0481e-06	1.64448e-05	-0.117016	0.221983	0.911554
ENSCAFG00000006310.4	ARHGEF33	VGNC Symbol	0.0291919	0.88827	0.931362	0.148479	0.424613	1	0.155854	0.453727	0.598627	0.126662	0.580006	0.993981
ENSCAFG00000018281.3	ARHGEF37	VGNC Symbol	0.599766	0.000437229	0.00179981	-0.153954	0.446629	1	0.616806	0.000307909	0.00145312	0.0170399	0.900452	1
ENSCAFG00000010897.4	ARHGEF38	VGNC Symbol	-0.208516	0.250498	0.375608	-0.157241	0.323246	1	-0.188959	0.296513	0.440346	0.0195566	0.921567	1
ENSCAFG00000002073.3	ARHGEF39	VGNC Symbol	0.250931	0.0666339	0.132037	-0.148987	0.348773	1	0.143388	0.297517	0.441243	-0.107543	0.362353	0.96086
ENSCAFG00000004213.3	ARHGEF4	HGNC Symbol	0.0468404	0.556111	1	0.0511743	0.44878	1	0.0250572	0.75161	1	-0.0217832	0.81103	1
ENSCAFG00000005483.3	ARHGEF40	VGNC Symbol	0.587223	6.73411e-07	5.35129e-06	0.0974534	0.481884	0.917283	0.482821	4.85803e-05	0.000280416	-0.104402	0.279401	0.945953
ENSCAFG00000003503.3	ARHGEF5	VGNC Symbol	0.326542	7.23445e-05	0.000368014	0.0774584	0.408841	0.893217	0.321371	9.77657e-05	0.000523666	-0.00517135	0.942055	1
ENSCAFG00000018952.4	ARHGEF6	VGNC Symbol	0.102333	0.504127	1	0.247808	0.0566488	1	0.144166	0.345527	1	0.0418337	0.815443	1
ENSCAFG00000006116.3	ARHGEF7	HGNC Symbol	-0.013364	0.86563	0.916072	-0.00890891	0.924288	0.989442	0.00519256	0.947741	0.968759	0.0185566	0.776081	1
ENSCAFG00000016540.3	ARHGEF9	VGNC Symbol	0	1	1	0.0446878	0.330776	1	0.0133913	0.794626	1	0.0222051	0.69942	1
ENSCAFG00000012314.5	ARID1A	VGNC Symbol	0.158946	0.046614	0.0990807	0.0125433	0.885253	0.984525	0.0197256	0.805745	0.877928	-0.13922	0.0603738	0.677697
ENSCAFG00000000608.4	ARID1B	HGNC Symbol	-0.13619	0.0598049	0.121211	0.0720048	0.372671	0.881203	-0.111567	0.123846	0.227947	0.0246235	0.7034	0.999103
ENSCAFG00000009335.4	ARID2	VGNC Symbol	-0.0757099	0.446186	0.57901	-0.0999891	0.371486	0.881203	-0.172792	0.0837978	0.166022	-0.0970816	0.27971	0.945987
ENSCAFG00000019652.4	ARID3A	VGNC Symbol	0.724685	3.6917e-09	4.34311e-08	-0.015031	0.920529	0.989442	0.670471	5.61768e-08	6.08139e-07	-0.0542143	0.559013	0.993551
ENSCAFG00000017932.3	ARID3B	VGNC Symbol	0.413874	0.065818	0.130778	0.0888315	0.710117	1	0.351357	0.119421	0.221322	-0.0625171	0.76024	0.999103
ENSCAFG00000024873.3	ARID3C	VGNC Symbol	-0.00141867	0.986728	1	0.0619693	0.372977	1	0.0709842	0.404787	1	0.0724029	0.47658	1
ENSCAFG00000023936.2	ARID4A	VGNC Symbol	0.25899	0.0190692	0.0470009	-0.346464	0.00905273	0.302864	0.210531	0.0577647	0.123578	-0.0484588	0.607098	0.995779
ENSCAFG00000011439.5	ARID4B	VGNC Symbol	0.300653	0.00227743	0.00760643	-0.0281903	0.801812	0.974619	0.0601922	0.54483	0.680609	-0.240461	0.00572434	0.211098
ENSCAFG00000006546.3	ARID5A	VGNC Symbol	0.926191	1.73332e-05	0.000101862	0.151856	0.516082	1	0.751148	0.000521872	0.00229441	-0.175043	0.357602	0.96086
ENSCAFG00000012991.4	ARID5B	VGNC Symbol	0.173076	0.155094	0.260268	0.123684	0.355104	0.873038	0.437224	0.00031255	0.00147164	0.264148	0.0155842	0.3645
ENSCAFG00000017713.4	ARIH1	VGNC Symbol	-0.379309	0.00078932	0.00302065	-0.0244151	0.843481	0.980731	-0.464574	4.33403e-05	0.00025289	-0.0852649	0.416217	0.970829
ENSCAFG00000012041.4	ARIH2	VGNC Symbol	-0.455935	1.24478e-09	1.59686e-08	0.0714588	0.393836	0.891874	-0.332398	9.1874e-06	6.35192e-05	0.123537	0.064967	0.693635
ENSCAFG00000006992.3	ARL1	VGNC Symbol	-0.298961	0.00660999	0.0192119	-0.0509163	0.673865	0.951942	-0.312809	0.0046064	0.015107	-0.0138478	0.891526	1
ENSCAFG00000016697.2	ARL10	VGNC Symbol	0.423728	0.0664758	0.131821	0.00286077	0.990539	1	0.283097	0.221838	0.355039	-0.140632	0.513249	0.986455
ENSCAFG00000009020.3	ARL13B	VGNC Symbol	0.0524356	0.59985	0.717599	-0.0296755	0.799711	0.973422	0.166045	0.0963247	0.186177	0.113609	0.175867	0.892395
ENSCAFG00000028788.1	ARL14EP	VGNC Symbol	0.526573	0.000900401	0.0034002	0.1462	0.398311	0.892634	0.568583	0.000340712	0.0015843	0.0420104	0.769528	0.99978
ENSCAFG00000018394.1	ARL15	VGNC Symbol	-0.174075	0.430572	0.564086	0.0159428	0.945448	1	-0.146334	0.508116	0.650068	0.0277414	0.893671	1
ENSCAFG00000024784.2	ARL16	VGNC Symbol	0.256624	0.283129	0.411942	-0.0855273	0.712258	1	0.045502	0.849088	0.90763	-0.211122	0.379032	0.964569
ENSCAFG00000028760.1	ARL2-SNX15	HGNC Symbol	0.252317	0.101287	0.184342	0.0894984	0.608245	1	0.176025	0.25538	0.394201	-0.0762918	0.56497	0.993981
ENSCAFG00000008785.3	ARL2BP	VGNC Symbol	-0.282674	0.000256241	0.00112617	-0.0170392	0.849358	0.981839	-0.316176	4.80128e-05	0.00027753	-0.0335022	0.616087	0.995779
ENSCAFG00000010243.4	ARL3	VGNC Symbol	-0.0326054	0.80596	0.874403	-0.0475127	0.75885	1	-0.0914456	0.493596	0.635914	-0.0588402	0.601735	0.995509
ENSCAFG00000002318.2	ARL4A	VGNC Symbol	-0.563238	0.000581438	0.0023117	0.0795581	0.659657	1	-0.427779	0.0088207	0.0260859	0.135459	0.355424	0.96086
ENSCAFG00000012001.2	ARL4C	VGNC Symbol	0.719677	0.000838854	0.00319318	-0.797365	0.000817072	1	-0.700927	0.00175461	0.00656968	-1.4206	2.04012e-12	1.22706e-09
ENSCAFG00000014581.2	ARL4D	VGNC Symbol	-0.250354	0.275479	0.403572	-0.0659189	0.759919	1	-0.103058	0.653759	0.768915	0.147296	0.537576	0.993551
ENSCAFG00000005761.4	ARL5A	VGNC Symbol	-0.608443	2.94193e-05	0.000164282	-0.18598	0.247816	1	-0.538354	0.000220498	0.0010794	0.0700887	0.603101	0.995509
ENSCAFG00000004413.3	ARL5B	VGNC Symbol	-0.525865	0.00118988	0.00430374	-0.0940549	0.600001	1	-0.301086	0.0620889	0.131079	0.224779	0.126538	0.838022
ENSCAFG00000016525.3	ARL5C	VGNC Symbol	0.0128769	0.813628	1	0	1	1	0.0385774	0.478745	1	0.0257006	0.677209	1
ENSCAFG00000009111.3	ARL6	VGNC Symbol	-0.452576	0.000299009	0.00128708	0.0913174	0.505753	0.921026	-0.333189	0.00768905	0.0232518	0.119388	0.293506	0.945987
ENSCAFG00000007665.4	ARL6IP4	VGNC Symbol	0.23819	0.0395259	0.0867025	0.171978	0.204567	0.783255	0.16488	0.1569	0.272259	-0.0733101	0.432902	0.971639
ENSCAFG00000006541.3	ARL6IP5	VGNC Symbol	0.239976	0.0177224	0.0441966	0.0113161	0.919258	0.989442	0.300586	0.00298995	0.010453	0.0606095	0.509556	0.984739
ENSCAFG00000005840.3	ARL6IP6	VGNC Symbol	0.415957	0.00813866	0.0229	0.0619864	0.724548	1	0.489035	0.00186961	0.00694129	0.0730774	0.595828	0.995509
ENSCAFG00000005617.3	ARL8B	VGNC Symbol	-0.326037	0.00789829	0.0223254	0.0553125	0.689343	0.956412	-0.427634	0.000551721	0.00240508	-0.101596	0.351568	0.96086
ENSCAFG00000007253.3	ARMC1	VGNC Symbol	0.0886452	0.452348	0.584731	-0.0240823	0.857466	0.983317	0.0517823	0.661867	0.774962	-0.0368629	0.722235	0.999103
ENSCAFG00000003784.3	ARMC2	VGNC Symbol	-0.0481797	0.825959	0.889377	-0.0445392	0.82102	1	-0.255663	0.239615	0.375695	-0.207484	0.376586	0.964266
ENSCAFG00000004210.3	ARMC3	VGNC Symbol	-0.0976338	0.637522	0.748563	-0.211096	0.24323	1	-0.0222787	0.914352	0.949993	0.0753551	0.739476	0.999103
ENSCAFG00000016892.3	ARMC5	VGNC Symbol	0.353118	0.0365284	0.0813713	0.310654	0.101046	1	0.265206	0.118393	0.219977	-0.0879113	0.53723	0.993551
ENSCAFG00000014404.3	ARMC6	VGNC Symbol	0.273975	0.0252771	0.059668	0.0827478	0.560558	0.925392	0.14887	0.227645	0.361706	-0.125105	0.222743	0.911554
ENSCAFG00000004719.3	ARMC7	HGNC Symbol	-0.0592873	0.793648	0.866088	0.137533	0.561739	1	0.119661	0.596922	0.724134	0.178949	0.39983	0.970829
ENSCAFG00000007523.4	ARMC8	VGNC Symbol	-0.356999	0.00114537	0.00417209	-0.096851	0.450783	0.906543	-0.444436	6.07347e-05	0.000343138	-0.0874372	0.358094	0.96086
ENSCAFG00000010979.4	ARMC9	VGNC Symbol	0.345464	0.0175232	0.0437938	0.149781	0.369665	1	0.389383	0.00749886	0.0228052	0.0439189	0.715948	0.999103
ENSCAFG00000017704.3	ARMCX3	HGNC Symbol	0.0123637	0.785087	1	0	1	1	0.0122161	0.786799	1	-0.000147648	0.997584	1
ENSCAFG00000017774.1	ARMCX5	HGNC Symbol	0.00238285	0.990599	0.994548	0.0943224	0.670911	1	0.060404	0.765402	0.851538	0.0580212	0.744967	0.999103
ENSCAFG00000000425.3	ARMT1	VGNC Symbol	0.144302	0.266857	0.393603	-0.377665	0.0105761	0.327603	0.143242	0.271308	0.4129	-0.00106045	0.992834	1
ENSCAFG00000012149.4	ARNT	HGNC Symbol	-0.157358	0.0916487	0.170132	-0.0157143	0.88208	0.983874	-0.110836	0.235484	0.370629	0.0465221	0.571647	0.993981
ENSCAFG00000013922.2	ARNT2	HGNC Symbol	-0.305663	0.0233123	0.0557768	0.0206209	0.892286	1	-0.163465	0.224024	0.357517	0.142197	0.227594	0.914915
ENSCAFG00000008095.4	ARNTL	HGNC Symbol	0.438528	0.0182133	0.0452254	0.190544	0.363131	1	0.227925	0.22424	0.357781	-0.210603	0.178898	0.893356
ENSCAFG00000011089.4	ARNTL2	VGNC Symbol	0.00640686	0.957322	0.973894	-0.00380432	0.977974	0.995842	0.162191	0.17445	0.295781	0.155784	0.127288	0.838022
ENSCAFG00000015094.4	ARPC1A	HGNC Symbol	-0.103513	0.0849349	0.160077	-0.04646	0.468863	0.914074	-0.225847	0.000179769	0.000901842	-0.122334	0.0321933	0.530902
ENSCAFG00000015081.3	ARPC1B	VGNC Symbol	0.370061	1.64715e-05	9.72605e-05	0.141598	0.116099	0.696165	0.376234	1.20447e-05	8.10489e-05	0.00617363	0.939994	1
ENSCAFG00000014618.3	ARPC2	HGNC Symbol	-0.215676	0.000492689	0.00199681	0.0798126	0.234762	0.823697	-0.148067	0.0167949	0.044999	0.0676097	0.237012	0.922587
ENSCAFG00000023650.2	ARPC4	HGNC Symbol	-0.376171	1.43438e-06	1.06573e-05	0.062039	0.467454	0.913606	-0.375498	1.60136e-06	1.31486e-05	0.000672168	0.992528	1
ENSCAFG00000013341.3	ARPC5	HGNC Symbol	-0.011698	0.909194	0.944199	-0.0348401	0.772606	0.968765	-0.153918	0.137404	0.246075	-0.14222	0.10214	0.798392
ENSCAFG00000032451.1	ARPC5L	VGNC Symbol	-0.0399142	0.54233	0.667488	0.00963634	0.895629	0.984525	-0.0913899	0.164723	0.282811	-0.0514757	0.381157	0.965423
ENSCAFG00000032515.1	ARPP19	VGNC Symbol	-0.203099	0.077409	0.148455	0.0407859	0.747539	0.963476	-0.17672	0.12508	0.229739	0.0263794	0.800962	1
ENSCAFG00000015905.4	ARRB2	VGNC Symbol	0.206162	0.194366	0.30999	0.287174	0.110803	1	0.1938	0.224247	0.357781	-0.0123626	0.925188	1
ENSCAFG00000019394.3	ARRDC1	VGNC Symbol	0.178934	0.0223853	0.0539459	-0.0105425	0.90473	0.98577	0.122512	0.119213	0.221082	-0.056422	0.420404	0.971639
ENSCAFG00000015088.3	ARRDC2	VGNC Symbol	0.0466845	0.764417	0.845235	0.159775	0.363608	1	0.0141017	0.928194	0.958003	-0.0325828	0.807422	1
ENSCAFG00000008118.3	ARRDC3	VGNC Symbol	0.774732	1.27824e-18	5.40232e-17	-0.356167	0.000808236	0.0774005	0.574444	8.59589e-11	1.44723e-09	-0.200289	0.00733367	0.23723
ENSCAFG00000010896.3	ARRDC4	VGNC Symbol	-0.117668	0.133288	0.230799	-0.0302582	0.736849	0.963476	-0.102297	0.193045	0.318882	0.0153708	0.822076	1
ENSCAFG00000023027.2	ARRDC5	VGNC Symbol	0.23855	0.228052	0.349787	-0.129867	0.444748	1	0.249212	0.206903	0.335868	0.0106619	0.961498	1
ENSCAFG00000000566.3	ARSA	NCBI gene	0.346919	0.0117424	0.0312111	0.0969164	0.533381	0.921723	0.354222	0.0102443	0.0296494	0.00730237	0.951135	1
ENSCAFG00000009168.3	ARSB	VGNC Symbol	-0.517738	3.85609e-07	3.21323e-06	0.0026777	0.981313	0.995842	-0.454944	8.3754e-06	5.833e-05	0.0627939	0.492653	0.982512
ENSCAFG00000011139.3	ARSD	HGNC Symbol	0.746752	0.00173755	0.00600144	-0.0212585	0.927846	1	0.498198	0.0369885	0.0861581	-0.248555	0.28797	0.945987
ENSCAFG00000011070.3	ARSG	UniProtKB Gene Name	0	1	1	0	1	1	0.0183089	0.676422	1	0.0293515	0.523267	1
ENSCAFG00000012156.3	ARSJ	VGNC Symbol	-0.53019	2.10772e-07	1.83956e-06	-0.145217	0.220567	0.808601	-0.583552	1.45818e-08	1.74037e-07	-0.0533614	0.555302	0.993551
ENSCAFG00000007914.3	ARSK	VGNC Symbol	0.11006	0.506979	0.636095	0.119412	0.527091	1	0.0834713	0.616345	0.740537	-0.0265884	0.849522	1
ENSCAFG00000008589.3	ART3	VGNC Symbol	-0.0296289	0.867659	0.917312	-0.0197037	0.897436	1	-0.0920492	0.602349	0.728998	-0.0624203	0.754268	1
ENSCAFG00000011897.3	ARV1	VGNC Symbol	0.278456	0.118311	0.209301	-0.281185	0.165524	1	-0.161787	0.371396	0.518836	-0.440242	0.00598716	0.213451
ENSCAFG00000014232.3	ARVCF	HGNC Symbol	0.478509	0.000115615	0.000558872	0.358651	0.0128471	0.343927	0.514826	3.46942e-05	0.000208655	0.0363173	0.706626	0.999103
ENSCAFG00000007143.3	ASAH1	VGNC Symbol	-0.409584	5.61913e-09	6.45393e-08	0.0482978	0.50838	0.921026	-0.513158	3.27553e-13	7.91063e-12	-0.103573	0.128985	0.838022
ENSCAFG00000001096.3	ASAP1	VGNC Symbol	-0.25182	0.000537219	0.00215394	0.0782459	0.319206	0.867206	-0.125654	0.0838469	0.166092	0.126166	0.0615853	0.682992
ENSCAFG00000003370.4	ASAP2	VGNC Symbol	-0.334929	0.00107812	0.00396694	0.064874	0.55995	0.925392	-0.223043	0.0293575	0.0713332	0.111886	0.236243	0.921217
ENSCAFG00000012461.3	ASB1	HGNC Symbol	-0.163382	0.302388	0.432769	-0.125227	0.486995	1	-0.229691	0.149502	0.262	-0.0663092	0.636459	0.996478
ENSCAFG00000011921.3	ASB11	VGNC Symbol	-0.0865291	0.392612	1	-0.0892527	0.297512	1	-0.0028295	0.977695	1	0.0836996	0.467537	1
ENSCAFG00000005233.3	ASB13	HGNC Symbol	-0.0346295	0.801013	0.870569	0.00896712	0.953609	1	0.0642462	0.639958	0.758366	0.0988757	0.416096	0.970829
ENSCAFG00000007936.3	ASB14	VGNC Symbol	0.251112	0.24639	0.370682	-0.0994863	0.604122	1	-0.0479666	0.823193	0.890205	-0.299079	0.200914	0.896242
ENSCAFG00000001779.3	ASB15	VGNC Symbol	0.00218985	0.991514	0.994819	-0.0245712	0.913394	1	0.00149383	0.994227	0.99665	-0.000696018	0.996974	1
ENSCAFG00000014280.5	ASB16	VGNC Symbol	0.0501552	0.542951	1	0	1	1	0.0773027	0.347025	1	0.0271474	0.775213	1
ENSCAFG00000002721.3	ASB3	NCBI gene	-0.26098	0.0077165	0.0218767	-0.115033	0.304167	0.865782	-0.229597	0.0193449	0.0504832	0.0313833	0.718066	0.999103
ENSCAFG00000019984.3	ASB6	VGNC Symbol	0.251897	0.0255015	0.0600944	-0.00354314	0.977881	0.995842	0.112313	0.32222	0.467605	-0.139584	0.161022	0.873163
ENSCAFG00000010679.3	ASB7	VGNC Symbol	-0.0674451	0.605347	0.721936	0.109839	0.460591	1	0.000702071	0.995712	0.997409	0.0681472	0.540166	0.993551
ENSCAFG00000009028.2	ASB8	VGNC Symbol	0.271133	0.0919463	0.170582	0.0426302	0.817706	1	0.324491	0.0439448	0.0992903	0.0533589	0.691793	0.999103
ENSCAFG00000011901.4	ASB9	VGNC Symbol	0.470983	0.00012677	0.000608509	-0.163654	0.250949	0.832066	0.358546	0.00368981	0.0125099	-0.112437	0.291644	0.945987
ENSCAFG00000014415.4	ASCC1	VGNC Symbol	-0.0937706	0.601523	0.719182	0.103109	0.603974	1	-0.0585238	0.744926	0.835968	0.0352467	0.824339	1
ENSCAFG00000012361.3	ASCC2	VGNC Symbol	-0.0324108	0.557971	0.681332	-0.00917458	0.886047	0.984525	-0.0715373	0.198119	0.324915	-0.0391264	0.412915	0.970829
ENSCAFG00000003554.3	ASCC3	VGNC Symbol	-0.779812	9.81154e-20	4.62154e-18	-0.0718943	0.422682	0.898353	-0.60442	1.68942e-12	3.69012e-11	0.175392	0.0344819	0.544733
ENSCAFG00000000939.3	ASF1A	HGNC Symbol	-0.302393	0.0198162	0.0485337	-0.0221094	0.87829	0.983874	-0.386993	0.00304446	0.0105985	-0.0846	0.473437	0.980261
ENSCAFG00000016944.5	ASH1L	HGNC Symbol	-0.379252	1.12957e-06	8.56263e-06	0.0127255	0.876412	0.983874	-0.331945	2.06494e-05	0.000132244	0.0473077	0.527243	0.989271
ENSCAFG00000006146.3	ASH2L	HGNC Symbol	-0.0080603	0.933224	0.959423	0.075059	0.497443	0.919843	0.0650375	0.499211	0.641279	0.0730978	0.371866	0.963737
ENSCAFG00000008318.5	ASIC1	VGNC Symbol	-0.23817	0.319981	0.451249	-0.263017	0.273103	1	0.0492918	0.836639	0.899073	0.287462	0.218302	0.911186
ENSCAFG00000004709.2	ASIC3	VGNC Symbol	0.0843143	0.595455	1	-0.0933317	0.480819	1	0.102291	0.518157	1	0.0179772	0.921527	1
ENSCAFG00000015291.3	ASMTL	HGNC Symbol	-0.0296425	0.741343	0.827656	0.112701	0.264224	0.840901	0.0240873	0.788755	0.8677	0.0537298	0.495558	0.982512
ENSCAFG00000002222.3	ASNS	HGNC Symbol	0.851324	8.84438e-23	5.77505e-21	0.0117652	0.896084	0.984525	0.926104	1.17423e-26	1.00633e-24	0.0747797	0.372055	0.963737
ENSCAFG00000009358.4	ASNSD1	VGNC Symbol	-0.726428	1.32269e-14	3.54855e-13	-0.0964019	0.323947	0.867206	-0.778969	1.67078e-16	5.85768e-15	-0.0525405	0.568727	0.993981
ENSCAFG00000019330.3	ASPA	VGNC Symbol	0	1	1	0	1	1	0.0165724	0.70445	1	0.027912	0.540609	1
ENSCAFG00000007197.4	ASPH	VGNC Symbol	-0.329734	2.72307e-05	0.000152821	0.0970436	0.273124	0.846139	-0.136262	0.081598	0.162735	0.193472	0.00481046	0.188657
ENSCAFG00000011720.3	ASPHD2	VGNC Symbol	0.336899	0.086207	0.16202	0.0819827	0.634234	1	0.163661	0.401052	0.547135	-0.173238	0.426398	0.971639
ENSCAFG00000011403.4	ASPM	VGNC Symbol	-0.537343	1.35273e-05	8.14741e-05	-0.276967	0.0299658	0.491529	-0.57951	2.77036e-06	2.16387e-05	-0.0421666	0.727987	0.999103
ENSCAFG00000003324.3	ASPRV1	HGNC Symbol	-0.0628517	0.489285	1	-0.0520974	0.483209	1	0.0382652	0.674053	1	0.101117	0.345008	1
ENSCAFG00000005830.3	ASPSCR1	VGNC Symbol	0.183883	0.10382	0.188004	0.237307	0.0558123	0.583387	0.226681	0.0451667	0.101549	0.0427979	0.671804	0.999103
ENSCAFG00000015868.3	ASRGL1	VGNC Symbol	0.0713139	0.394716	0.529823	0.0618893	0.520491	0.921567	-0.0926793	0.273136	0.414916	-0.163993	0.02363	0.456231
ENSCAFG00000019945.3	ASS1	VGNC Symbol	0.014895	0.885948	1	0.00840557	0.923404	1	-0.00747562	0.942295	1	-0.0223706	0.851186	1
ENSCAFG00000006097.3	ASTE1	HGNC Symbol	0.410291	0.0635732	0.127363	0.263722	0.266163	1	0.345794	0.119297	0.221157	-0.064497	0.742576	0.999103
ENSCAFG00000003504.4	ASTN2	VGNC Symbol	-0.0531403	0.784336	0.860323	0.149658	0.385847	1	0.0196372	0.919406	0.953478	0.0727776	0.735502	0.999103
ENSCAFG00000007219.4	ASXL1	VGNC Symbol	-0.233777	0.00737883	0.0210646	0.145578	0.123655	0.703078	-0.21448	0.0141429	0.0388639	0.0192973	0.810262	1
ENSCAFG00000004241.4	ASXL2	VGNC Symbol	-0.41535	0.000304251	0.00130737	0.0327269	0.791649	0.971582	-0.337356	0.00335975	0.0115456	0.0779936	0.467893	0.979114
ENSCAFG00000003419.4	ASZ1	VGNC Symbol	0.0166426	0.704942	1	0	1	1	0	1	1	-0.0276449	0.545118	1
ENSCAFG00000015667.4	ATAD1	VGNC Symbol	-0.153222	0.0567061	0.11617	-0.0589147	0.497093	0.919843	-0.100725	0.210625	0.340269	0.0524975	0.486601	0.982512
ENSCAFG00000000992.4	ATAD2	VGNC Symbol	-0.320933	9.58985e-06	5.95313e-05	-0.0412243	0.586878	0.932165	-0.298644	3.86627e-05	0.000229282	0.022289	0.750222	0.999103
ENSCAFG00000003926.4	ATAD2B	VGNC Symbol	-0.404948	7.90296e-06	4.999e-05	-0.342153	0.00093255	0.0846786	-0.409971	6.52709e-06	4.6642e-05	-0.00502295	0.951727	1
ENSCAFG00000018481.4	ATAD5	VGNC Symbol	-0.528782	1.31296e-06	9.82608e-06	-0.196239	0.0895677	0.655354	-0.504901	3.94603e-06	2.97483e-05	0.0238814	0.820659	1
ENSCAFG00000000414.3	ATAT1	VGNC Symbol	0.120432	0.511249	0.640215	0.0817977	0.636693	1	0.0535424	0.769797	0.854553	-0.0668898	0.72756	0.999103
ENSCAFG00000019150.4	ATCAY	VGNC Symbol	-0.0180401	0.806566	1	-0.0506704	0.404617	1	-0.0467894	0.522641	1	-0.0287493	0.736653	1
ENSCAFG00000012400.4	ATE1	VGNC Symbol	-0.305664	3.33797e-06	2.26714e-05	-0.0685046	0.358806	0.874277	-0.233865	0.000378274	0.0017322	0.0717984	0.220029	0.911413
ENSCAFG00000007928.3	ATF1	VGNC Symbol	-0.121934	0.246434	0.370702	0.0250782	0.837101	0.980731	-0.0651558	0.536229	0.673691	0.0567787	0.524324	0.989271
ENSCAFG00000013332.3	ATF2	VGNC Symbol	0.11957	0.379315	0.513506	0.139964	0.364568	1	0.0962132	0.480989	0.624435	-0.0233571	0.841159	1
ENSCAFG00000012339.3	ATF3	VGNC Symbol	1.725	4.49444e-46	1.49908e-43	0.276674	0.0488831	0.567416	1.77757	8.9376e-49	2.50679e-46	0.0525722	0.585109	0.995509
ENSCAFG00000001324.3	ATF4	VGNC Symbol	1.04096	2.77531e-59	1.63096e-56	0.0771681	0.258082	0.834758	1.0996	6.47102e-66	3.99294e-63	0.0586437	0.33128	0.955385
ENSCAFG00000029541.1	ATF5	VGNC Symbol	0.60309	0.00692904	0.0200011	-0.00395504	0.986675	1	0.531324	0.0176076	0.0467403	-0.0717661	0.728391	0.999103
ENSCAFG00000013068.3	ATF6	VGNC Symbol	-0.762539	1.857e-21	1.07593e-19	-0.0716509	0.409025	0.893217	-0.66444	1.11181e-16	3.98863e-15	0.0980988	0.193019	0.896242
ENSCAFG00000000761.3	ATF6B	HGNC Symbol	0.27472	0.00078801	0.00301732	-0.0505472	0.612267	0.934764	0.206222	0.0122932	0.0344875	-0.0684988	0.292964	0.945987
ENSCAFG00000013106.5	ATF7IP	VGNC Symbol	-0.238508	0.00652712	0.0190114	-0.0554062	0.585304	0.932165	-0.161681	0.0653167	0.1366	0.0768262	0.310401	0.952061
ENSCAFG00000008646.3	ATG10	VGNC Symbol	0.000601418	0.997882	0.998367	0.119704	0.57051	1	0.10693	0.636998	0.756174	0.106328	0.656663	0.999103
ENSCAFG00000007331.3	ATG101	VGNC Symbol	0.222426	0.0084554	0.0236188	-0.0600334	0.533659	0.921723	0.127564	0.132875	0.240264	-0.0948616	0.202855	0.896788
ENSCAFG00000000204.3	ATG12	VGNC Symbol	-0.0344476	0.81092	0.877977	-0.0197041	0.906074	1	-0.113721	0.433011	0.578181	-0.0792736	0.517306	0.986971
ENSCAFG00000009170.4	ATG13	VGNC Symbol	0.00625423	0.951422	0.970077	0.0902912	0.447748	0.905995	0.0956021	0.351679	0.4984	0.0893479	0.29792	0.94651
ENSCAFG00000015046.3	ATG14	VGNC Symbol	0.0272562	0.895402	0.935424	-0.129528	0.570158	1	0.169133	0.41384	0.559326	0.141877	0.440167	0.973873
ENSCAFG00000011752.3	ATG16L1	VGNC Symbol	-0.194717	0.105128	0.190038	-0.132066	0.349461	1	-0.218418	0.0705727	0.145312	-0.0237007	0.817835	1
ENSCAFG00000005655.4	ATG16L2	VGNC Symbol	0.279864	0.196189	0.312126	-0.0677828	0.730772	1	0.302863	0.161471	0.278585	0.0229989	0.920894	1
ENSCAFG00000014106.4	ATG2A	VGNC Symbol	0.200517	0.107676	0.193736	0.175762	0.223515	0.812508	0.312596	0.0120619	0.0339507	0.112078	0.269609	0.940515
ENSCAFG00000017729.3	ATG2B	VGNC Symbol	-0.388358	1.58814e-05	9.43174e-05	-0.0318926	0.738868	0.963476	-0.275432	0.00219466	0.00798948	0.112926	0.186544	0.895064
ENSCAFG00000018009.3	ATG4A	VGNC Symbol	0.43212	0.0255713	0.0602359	0.243547	0.260158	1	0.24133	0.216551	0.348022	-0.19079	0.244805	0.927448
ENSCAFG00000013054.3	ATG4B	HGNC Symbol	0.420513	9.51769e-06	5.91429e-05	-0.0621407	0.572091	0.927805	0.355567	0.000191954	0.000955205	-0.0649459	0.427264	0.971639
ENSCAFG00000018720.3	ATG4C	VGNC Symbol	0.160766	0.166848	0.275498	-0.151567	0.275402	0.84798	0.140946	0.227436	0.361559	-0.0198202	0.837539	1
ENSCAFG00000017776.3	ATG4D	VGNC Symbol	0.206064	0.144349	0.245613	-0.199012	0.218598	1	0.0121658	0.93186	0.960181	-0.193899	0.12184	0.828955
ENSCAFG00000003701.3	ATG5	VGNC Symbol	-0.215446	0.007254	0.0207659	-0.167423	0.0689405	0.616296	-0.180658	0.0246276	0.061599	0.0347883	0.626101	0.996423
ENSCAFG00000005018.3	ATG7	VGNC Symbol	-0.118752	0.341031	0.473415	-0.0859092	0.547225	0.922604	-0.218392	0.0821013	0.163527	-0.0996396	0.365564	0.961076
ENSCAFG00000015071.3	ATG9A	VGNC Symbol	0.461003	0.000132362	0.000629472	-0.120661	0.400923	0.892634	0.376972	0.0018783	0.00696728	-0.0840309	0.399993	0.970829
ENSCAFG00000014303.3	ATIC	VGNC Symbol	-0.320315	3.305e-11	5.4166e-10	-0.0563435	0.298001	0.861715	-0.240941	6.11679e-07	5.4701e-06	0.0793738	0.0687092	0.703128
ENSCAFG00000014460.4	ATL1	VGNC Symbol	-0.0783835	0.589482	0.708768	-0.0787422	0.640234	1	-0.175578	0.230539	0.36541	-0.0971942	0.43642	0.972379
ENSCAFG00000006181.3	ATL2	VGNC Symbol	-0.135967	0.119222	0.210761	-0.144345	0.142226	0.739754	-0.204057	0.0199447	0.0517239	-0.0680898	0.389694	0.967971
ENSCAFG00000015073.3	ATL3	VGNC Symbol	-0.269876	0.000130467	0.000623099	-0.117824	0.115378	0.696032	-0.243117	0.000575148	0.00248962	0.0267592	0.691878	0.999103
ENSCAFG00000014454.4	ATM	VGNC Symbol	-0.34755	0.00625288	0.018273	0.00835422	0.950362	0.993208	-0.310531	0.0146524	0.0400587	0.0370189	0.760455	0.999103
ENSCAFG00000020016.4	ATMIN	HGNC Symbol	-0.456071	9.8214e-12	1.73151e-10	-0.0251778	0.739547	0.963476	-0.403834	1.74577e-09	2.40585e-08	0.0522373	0.382388	0.965798
ENSCAFG00000025195.4	ATN1	VGNC Symbol	0.562465	7.22192e-17	2.45525e-15	0.0835017	0.273359	0.846355	0.485353	7.21753e-13	1.67113e-11	-0.0771124	0.191327	0.895133
ENSCAFG00000013555.3	ATOH7	VGNC Symbol	0	1	1	0	1	1	0.0179313	0.682464	1	0.0290388	0.526992	1
ENSCAFG00000007657.4	ATOH8	HGNC Symbol	0.0628148	0.589316	1	0.125349	0.19407	1	0.0717303	0.535745	1	0.00891549	0.948156	1
ENSCAFG00000017846.3	ATOX1	VGNC Symbol	0.0944911	0.36632	0.499559	0.0480209	0.688121	0.955558	0.0170407	0.871299	0.92207	-0.0774504	0.392723	0.96866
ENSCAFG00000010085.5	ATP10A	HGNC Symbol	0.155423	0.479795	0.610806	-0.0429712	0.85596	1	0.118126	0.592411	0.720574	-0.0372974	0.85112	1
ENSCAFG00000001903.3	ATP10D	HGNC Symbol	-0.0925296	0.0814074	0.154698	-0.0595891	0.303468	0.865782	-0.0484682	0.361784	0.508632	0.0440614	0.371684	0.963737
ENSCAFG00000006199.3	ATP11A	VGNC Symbol	0.3345	2.7048e-09	3.25261e-08	-0.0083756	0.889458	0.984525	0.295508	1.54368e-07	1.54757e-06	-0.0389915	0.461439	0.977185
ENSCAFG00000011680.3	ATP11B	HGNC Symbol	-0.10407	0.254079	0.379795	-0.190373	0.0441509	0.550844	-0.0583358	0.522753	0.662537	0.0457338	0.607481	0.995779
ENSCAFG00000019020.4	ATP11C	VGNC Symbol	-0.403179	2.66577e-05	0.000150152	-0.14475	0.139805	0.73486	-0.358115	0.000191547	0.000953949	0.0450636	0.633998	0.996478
ENSCAFG00000014153.4	ATP13A1	VGNC Symbol	0.105926	0.151757	0.255677	0.195743	0.0181843	0.391642	0.146661	0.047501	0.105833	0.0407353	0.527134	0.989271
ENSCAFG00000015840.3	ATP13A2	VGNC Symbol	0.643707	5.48241e-06	3.57981e-05	0.158203	0.317087	0.867206	0.636971	7.12863e-06	5.05019e-05	-0.00673565	0.956613	1
ENSCAFG00000013458.4	ATP13A3	VGNC Symbol	-0.00120755	0.989511	0.993988	-0.141702	0.136043	0.731366	-0.0177575	0.846809	0.905979	-0.01655	0.853538	1
ENSCAFG00000009795.4	ATP1A1	VGNC Symbol	0.0483289	0.143567	0.244651	0.0308937	0.375668	0.882357	0.072737	0.0278286	0.0683041	0.0244081	0.438862	0.973024
ENSCAFG00000004958.3	ATP1A3	VGNC Symbol	0.138889	0.325156	1	-0.0397455	0.734246	1	0.0975361	0.48689	1	-0.0413529	0.800203	1
ENSCAFG00000015258.4	ATP1B1	VGNC Symbol	-0.365476	6.56051e-06	4.21026e-05	-0.0634503	0.447551	0.905995	-0.399627	8.50466e-07	7.38607e-06	-0.0341512	0.667024	0.999103
ENSCAFG00000007731.3	ATP1B3	VGNC Symbol	-0.492012	3.58944e-13	7.62432e-12	-0.0614312	0.417071	0.897533	-0.441482	7.31903e-11	1.2545e-09	0.0505303	0.410998	0.970829
ENSCAFG00000000310.4	ATP23	VGNC Symbol	-0.375626	0.118908	0.210266	-0.213263	0.3772	1	-0.274072	0.25519	0.394133	0.101554	0.671238	0.999103
ENSCAFG00000017254.4	ATP2A1	VGNC Symbol	-0.105006	0.515719	1	-0.020946	0.880629	1	-0.0901848	0.575488	1	0.0148216	0.934803	1
ENSCAFG00000008434.3	ATP2A2	VGNC Symbol	-0.44793	3.0594e-25	2.48395e-23	-0.0357947	0.445187	0.904475	-0.403429	9.86147e-21	5.31434e-19	0.0445016	0.269386	0.940515
ENSCAFG00000006121.4	ATP2B1	VGNC Symbol	-0.331994	7.12034e-06	4.54825e-05	-0.0477006	0.552844	0.923472	-0.221773	0.00269035	0.00953797	0.11022	0.109251	0.809507
ENSCAFG00000019230.3	ATP2B3	VGNC Symbol	0.0344928	0.522611	1	0	1	1	0.0147127	0.784022	1	-0.0197801	0.744636	1
ENSCAFG00000009564.3	ATP2B4	VGNC Symbol	0.10953	0.27735	0.405726	0.211395	0.0502439	0.572667	0.343949	0.000627829	0.00269012	0.234418	0.0119198	0.313566
ENSCAFG00000006055.3	ATP2C1	VGNC Symbol	0.026302	0.64923	0.758367	-0.0324179	0.610544	0.934764	0.0440855	0.446526	0.591771	0.0177835	0.737554	0.999103
ENSCAFG00000019952.4	ATP2C2	VGNC Symbol	-0.370206	0.0106175	0.0286219	0.117396	0.45913	1	-0.286243	0.0482293	0.107011	0.0839635	0.522748	0.988785
ENSCAFG00000006951.5	ATP4A	VGNC Symbol	0	1	1	0	1	1	0.0165724	0.70445	1	0.027912	0.540609	1
ENSCAFG00000017648.3	ATP5A1	NCBI gene	-0.287951	1.1348e-13	2.64736e-12	-0.0181164	0.654734	0.945676	-0.302201	7.15266e-15	2.09173e-13	-0.0142503	0.703925	0.999103
ENSCAFG00000000136.3	ATP5B	UniProtKB Gene Name	-0.160616	0.000480301	0.00195109	0.00388318	0.934525	0.991697	-0.217789	2.2499e-06	1.7902e-05	-0.0571733	0.204431	0.898491
ENSCAFG00000019536.3	ATP5D	VGNC Symbol	0.389826	5.31437e-06	3.47726e-05	0.232135	0.0155422	0.365468	0.28942	0.000769119	0.00321425	-0.100406	0.178402	0.892528
ENSCAFG00000019738.3	ATP5F1	HGNC Symbol	-0.27098	1.32647e-07	1.20634e-06	-0.0121716	0.830327	0.980549	-0.200425	9.62939e-05	0.000516679	0.0705542	0.132238	0.838022
ENSCAFG00000016880.3	ATP5G1	HGNC Symbol	0.182215	0.0453735	0.0968277	0.0327359	0.743992	0.963476	0.144791	0.112717	0.211464	-0.0374242	0.652106	0.999103
ENSCAFG00000024922.2	ATP5J	VGNC Symbol	-0.246813	9.46609e-05	0.000467284	-0.0439122	0.552344	0.923472	-0.272584	1.8026e-05	0.000117083	-0.0257712	0.635273	0.996478
ENSCAFG00000028733.1	ATP5O	UniProtKB Gene Name	-0.000464811	0.997331	0.998221	0.0422091	0.783813	0.971377	-0.231754	0.0984593	0.189354	-0.231289	0.0670934	0.699081
ENSCAFG00000014285.3	ATP5S	HGNC Symbol	0.125158	0.467138	0.59909	-0.138704	0.485335	1	0.196713	0.253355	0.391909	0.0715545	0.623338	0.99593
ENSCAFG00000019582.3	ATP6AP1	VGNC Symbol	-0.0275311	0.679644	0.781393	0.0017806	0.98156	0.995842	-0.163394	0.0151182	0.0411409	-0.135863	0.0188742	0.404984
ENSCAFG00000025008.2	ATP6AP1L	HGNC Symbol	-0.320568	0.156873	0.262648	-0.251651	0.231872	1	-0.466084	0.0387707	0.089685	-0.145516	0.535834	0.993349
ENSCAFG00000014116.3	ATP6AP2	VGNC Symbol	-0.160282	0.000847045	0.00322138	-0.064368	0.253813	0.834278	-0.221666	4.56544e-06	3.39615e-05	-0.0613836	0.136447	0.840781
ENSCAFG00000015017.4	ATP6V0A1	VGNC Symbol	-0.0985234	0.24309	0.36679	0.121228	0.202584	0.783255	-0.0670946	0.427578	0.57275	0.0314289	0.67043	0.999103
ENSCAFG00000007234.2	ATP6V0A2	VGNC Symbol	-0.369139	1.56136e-06	1.15175e-05	0.0716692	0.400101	0.892634	-0.290421	0.000158231	0.000806607	0.0787183	0.255961	0.933405
ENSCAFG00000004236.3	ATP6V0A4	VGNC Symbol	0.0123817	0.820483	1	0.0499968	0.297075	1	0	1	1	-0.0233827	0.703824	1
ENSCAFG00000004854.3	ATP6V0B	VGNC Symbol	0.162577	0.104776	0.189511	0.0817351	0.490549	0.919798	0.170599	0.0897872	0.175907	0.00802153	0.92122	1
ENSCAFG00000019363.3	ATP6V0C	VGNC Symbol	-0.0326331	0.678969	0.780837	0.102824	0.26158	0.838703	-0.102309	0.197563	0.324219	-0.0696756	0.294267	0.945987
ENSCAFG00000020360.3	ATP6V0D1	VGNC Symbol	0.0458379	0.573927	0.695075	0.015402	0.872298	0.983874	-0.0176623	0.829538	0.894793	-0.0635003	0.352935	0.96086
ENSCAFG00000031898.1	ATP6V0E1	VGNC Symbol	-0.0301321	0.697204	0.794991	-0.0427123	0.622644	0.93831	-0.076619	0.324285	0.470049	-0.0464869	0.505688	0.984107
ENSCAFG00000010711.3	ATP6V1A	VGNC Symbol	-0.293152	0.000688056	0.00267611	-0.151278	0.10716	0.687879	-0.397571	4.58586e-06	3.40723e-05	-0.104419	0.199319	0.896242
ENSCAFG00000003442.4	ATP6V1B1	HGNC Symbol	0.0815551	0.456654	0.58894	-0.237467	0.0768982	0.633073	0.0106602	0.923045	0.955486	-0.0708949	0.429296	0.971639
ENSCAFG00000010095.3	ATP6V1B2	VGNC Symbol	-0.305075	0.00010717	0.000522968	-0.0156726	0.855903	0.983179	-0.32603	3.6749e-05	0.000219942	-0.0209544	0.773416	1
ENSCAFG00000000649.3	ATP6V1C1	VGNC Symbol	-0.454941	7.91471e-08	7.46184e-07	-0.114019	0.240135	0.824767	-0.31558	0.000188994	0.000942753	0.13936	0.0627094	0.687095
ENSCAFG00000016369.3	ATP6V1D	VGNC Symbol	-0.37635	0.000476694	0.00193771	0.192081	0.105888	0.685584	-0.34232	0.0015205	0.00580404	0.0340302	0.724106	0.999103
ENSCAFG00000001620.3	ATP6V1F	VGNC Symbol	0.366342	0.000496793	0.00200978	-0.0404902	0.739442	0.963476	0.277043	0.00877451	0.0259804	-0.0892992	0.323408	0.955385
ENSCAFG00000000513.3	ATP6V1G1	UniProtKB Gene Name	-0.0655321	0.430431	1	-0.0821272	0.246949	1	-0.060376	0.465949	1	0.00515614	0.956117	1
ENSCAFG00000031478.1	ATP6V1G1	HGNC Symbol	-0.0118615	0.92807	0.956675	-0.186184	0.204417	0.783255	0.0267055	0.83913	0.900845	0.038567	0.747323	0.999103
ENSCAFG00000006947.3	ATP6V1H	VGNC Symbol	0.0377251	0.728042	0.818192	0.0117223	0.924362	0.989442	-0.00461738	0.966196	0.980739	-0.0423425	0.655823	0.999103
ENSCAFG00000017263.4	ATP7A	VGNC Symbol	-0.280137	0.00240518	0.00797754	-0.158092	0.109611	0.693466	-0.239325	0.00957639	0.0279523	0.040812	0.642017	0.998878
ENSCAFG00000004261.3	ATP7B	VGNC Symbol	-0.0615641	0.695318	0.793795	-0.0422453	0.811133	1	0.0127737	0.93526	0.962282	0.0743378	0.59254	0.995509
ENSCAFG00000001816.4	ATP8A1	VGNC Symbol	-0.163133	0.391607	0.526566	0.52143	0.0103563	1	-0.096874	0.611179	0.735916	0.066259	0.697548	0.999103
ENSCAFG00000000123.4	ATP8B1	VGNC Symbol	0.575965	1.77737e-20	9.25508e-19	-0.160581	0.0155458	0.365468	0.664147	1.07433e-26	9.27158e-25	0.0881815	0.134467	0.838022
ENSCAFG00000017197.3	ATP8B2	VGNC Symbol	0.316015	0.0153578	0.0390705	0.0637971	0.674429	1	0.419853	0.00127271	0.00498303	0.103838	0.332912	0.955385
ENSCAFG00000019465.3	ATP8B3	HGNC Symbol	0	1	1	0	1	1	0.0179313	0.682464	1	0.0290388	0.526992	1
ENSCAFG00000014960.4	ATP8B4	HGNC Symbol	-0.57129	0.0132245	0.0344457	-0.291868	0.175423	1	-0.542681	0.0184762	0.0486275	0.0286089	0.904385	1
ENSCAFG00000011659.4	ATP9A	HGNC Symbol	-0.246241	0.000794647	0.00303896	-0.11863	0.153033	0.75442	-0.355325	1.52968e-06	1.2602e-05	-0.109084	0.100812	0.797967
ENSCAFG00000000012.4	ATP9B	HGNC Symbol	-0.381699	0.00223525	0.00748491	0.0171503	0.902735	0.98577	-0.323901	0.00957281	0.0279523	0.0577987	0.60237	0.995509
ENSCAFG00000004217.4	ATPAF1	VGNC Symbol	-0.277782	0.055269	0.113736	-0.0619594	0.707298	1	-0.287908	0.0479043	0.106443	-0.0101256	0.936734	1
ENSCAFG00000018396.4	ATPAF2	VGNC Symbol	-0.122796	0.310156	0.440819	-0.04512	0.747464	0.963476	-0.120272	0.321944	0.467425	0.00252459	0.980623	1
ENSCAFG00000032458.1	ATPIF1	VGNC Symbol	0.242449	0.00758242	0.0215411	0.0295795	0.779991	0.971108	0.125339	0.170478	0.290911	-0.11711	0.126996	0.838022
ENSCAFG00000007863.4	ATR	VGNC Symbol	-0.256289	0.00669654	0.019436	-0.0366954	0.714872	0.958955	-0.146112	0.121993	0.225377	0.110177	0.219914	0.911413
ENSCAFG00000004825.3	ATRAID	VGNC Symbol	0.236792	0.0541847	0.112148	0.229451	0.105637	0.685584	0.211601	0.0866833	0.171025	-0.0251904	0.80284	1
ENSCAFG00000012543.3	ATRIP	HGNC Symbol	-0.232254	0.0417714	0.0905658	-0.148716	0.26072	0.837256	-0.172636	0.130662	0.237272	0.0596176	0.548899	0.993551
ENSCAFG00000006278.3	ATRN	VGNC Symbol	-0.225203	0.004158	0.0128567	-0.0708934	0.432029	0.90088	-0.225826	0.00418687	0.0139031	-0.000622783	0.992814	1
ENSCAFG00000011725.4	ATRNL1	VGNC Symbol	-0.495656	0.0013566	0.00483747	-0.149878	0.397938	1	-0.346864	0.0244902	0.0612676	0.148792	0.271089	0.940515
ENSCAFG00000017252.3	ATRX	VGNC Symbol	-0.235399	0.0248281	0.0588227	-0.134741	0.21299	0.796077	-0.200017	0.0566451	0.121766	0.0353816	0.730335	0.999103
ENSCAFG00000009934.4	ATXN1	VGNC Symbol	0.518868	0.000342309	0.00144672	0.0820389	0.631087	1	0.457644	0.00167535	0.00631504	-0.0612234	0.596392	0.995509
ENSCAFG00000031708.1	ATXN10	VGNC Symbol	-0.555565	7.4695e-16	2.25934e-14	-0.0623366	0.426361	0.899695	-0.633679	7.71239e-20	3.85338e-18	-0.078114	0.208035	0.903399
ENSCAFG00000023997.3	ATXN1L	VGNC Symbol	-0.222233	0.0705059	0.137938	-0.0392939	0.780179	0.971108	-0.209819	0.0887184	0.174371	0.0124139	0.907801	1
ENSCAFG00000008606.4	ATXN2	VGNC Symbol	0.524665	6.50265e-12	1.16981e-10	-0.126841	0.152847	0.75442	0.153648	0.0467524	0.104486	-0.371018	2.95434e-08	6.83021e-06
ENSCAFG00000017174.4	ATXN2L	VGNC Symbol	0.312534	1.72231e-07	1.53024e-06	0.141243	0.0343033	0.510304	0.413156	4.77973e-12	9.79845e-11	0.100623	0.0565554	0.664148
ENSCAFG00000006857.5	ATXN7	VGNC Symbol	-0.0395118	0.754275	0.837101	-0.122993	0.407025	1	0.0972915	0.439941	0.585118	0.136803	0.197772	0.896242
ENSCAFG00000004012.4	ATXN7L1	VGNC Symbol	-0.113389	0.608967	0.725201	-0.513613	0.0305111	1	-0.30053	0.1779	0.299854	-0.187141	0.368694	0.961276
ENSCAFG00000019829.4	ATXN7L2	VGNC Symbol	-0.0319609	0.879549	0.9256	0.190205	0.401353	1	-0.144623	0.495391	0.637766	-0.112662	0.557906	0.993551
ENSCAFG00000014269.3	ATXN7L3	VGNC Symbol	-0.160554	0.167271	0.276011	-0.143633	0.296078	0.860634	-0.228078	0.0514977	0.112723	-0.0675235	0.495874	0.982512
ENSCAFG00000024260.1	ATXN7L3B	VGNC Symbol	0.334344	0.155325	0.26048	0.0859075	0.722176	1	0.112675	0.633197	0.753547	-0.221669	0.326203	0.955385
ENSCAFG00000030145.2	AUH	VGNC Symbol	0.306558	0.0133368	0.0346796	0.191719	0.180985	0.772331	0.315922	0.010984	0.0314437	0.00936377	0.926443	1
ENSCAFG00000012751.2	AUNIP	VGNC Symbol	0.0644643	0.744058	0.829862	0.109351	0.613823	1	0.199757	0.311002	0.455504	0.135292	0.437343	0.972454
ENSCAFG00000008402.3	AUP1	VGNC Symbol	0.0776639	0.334185	0.466324	0.0599867	0.503741	0.921026	0.128021	0.111749	0.210132	0.0503574	0.483202	0.982512
ENSCAFG00000029331.1	AURKA	VGNC Symbol	0.0434633	0.557231	0.680803	0.113533	0.185939	0.777538	0.0203683	0.784202	0.864479	-0.0230949	0.710643	0.999103
ENSCAFG00000017008.3	AURKB	VGNC Symbol	0.0136442	0.887155	0.930826	0.140414	0.198038	0.78196	0.0187926	0.845487	0.904913	0.00514839	0.950535	1
ENSCAFG00000011229.4	AUTS2	VGNC Symbol	0.000944262	0.991703	1	0.00688419	0.927435	1	-0.0559474	0.534533	1	-0.0568917	0.587995	1
ENSCAFG00000000297.3	AVIL	VGNC Symbol	0.176189	0.244628	1	0.127991	0.316582	1	0.185073	0.219972	1	0.00888373	0.959698	1
ENSCAFG00000003143.4	AVL9	VGNC Symbol	-0.464816	7.26267e-10	9.70007e-09	-0.0134669	0.872282	0.983874	-0.312033	3.39122e-05	0.000204951	0.152784	0.0254503	0.471447
ENSCAFG00000025349.2	AVPI1	HGNC Symbol	0.0632764	0.757023	0.839617	0.316881	0.0936795	1	0.297579	0.146959	0.258572	0.234303	0.291254	0.945987
ENSCAFG00000019402.3	AVPR2	VGNC Symbol	0.105815	0.583104	0.702952	0.0384076	0.822731	1	0.287853	0.136418	0.244736	0.182039	0.392381	0.968412
ENSCAFG00000013861.4	AXDND1	VGNC Symbol	-0.140473	0.497617	0.627923	0.333479	0.0802829	1	0.254112	0.223694	0.357129	0.394585	0.0821485	0.759684
ENSCAFG00000019684.3	AXIN1	VGNC Symbol	0.190846	0.0186122	0.046077	0.106337	0.268317	0.843736	0.192526	0.0180038	0.0475973	0.00167977	0.979506	1
ENSCAFG00000011236.4	AXIN2	VGNC Symbol	0.0315334	0.870687	0.919234	0.0970378	0.569	1	-0.022969	0.905132	0.94399	-0.0545025	0.799965	1
ENSCAFG00000005041.3	AXL	VGNC Symbol	-0.0696111	0.502986	1	0.114422	0.198722	1	-0.0372819	0.719048	1	0.0323293	0.785775	1
ENSCAFG00000005491.3	AZI2	VGNC Symbol	-0.538415	2.0023e-06	1.43248e-05	-0.040019	0.754492	0.965711	-0.328477	0.00353593	0.0120611	0.209939	0.0361408	0.559139
ENSCAFG00000000643.3	AZIN1	VGNC Symbol	-0.504983	1.01681e-10	1.52288e-09	-0.121537	0.140978	0.737981	-0.364852	2.94256e-06	2.28104e-05	0.140131	0.0615638	0.682992
ENSCAFG00000010369.3	AZIN2	VGNC Symbol	0.187688	0.426814	0.56089	0.168029	0.459497	1	0.34792	0.14085	0.250394	0.160232	0.507281	0.984107
ENSCAFG00000013633.3	B2M	VGNC Symbol	0.995664	1.56141e-21	9.13241e-20	0.0653098	0.570455	0.927705	1.26488	7.36022e-34	9.26861e-32	0.269216	0.00420009	0.171667
ENSCAFG00000014327.1	B3GALNT1	HGNC Symbol	-0.572893	2.26305e-06	1.59773e-05	-0.076832	0.553274	0.923472	-0.487989	5.63978e-05	0.000321036	0.0849039	0.459941	0.977185
ENSCAFG00000011268.3	B3GALNT2	VGNC Symbol	-0.561945	1.57748e-06	1.16086e-05	0.115077	0.372451	0.881203	-0.543517	3.67549e-06	2.79306e-05	0.0184284	0.861975	1
ENSCAFG00000000952.3	B3GALT4	VGNC Symbol	0.608109	0.00834717	0.023387	0.262695	0.223876	1	0.342189	0.13655	0.244861	-0.26592	0.271267	0.940515
ENSCAFG00000029475.1	B3GALT5	VGNC Symbol	0.129799	0.571606	0.693151	0.164735	0.443384	1	0.230424	0.315348	0.460284	0.100625	0.676305	0.999103
ENSCAFG00000019318.2	B3GALT6	HGNC Symbol	-0.292344	0.20853	0.327346	-0.311912	0.151483	1	-0.0712266	0.759635	0.847443	0.221117	0.357294	0.96086
ENSCAFG00000002616.3	B3GAT2	VGNC Symbol	0.0166426	0.704942	1	0	1	1	0	1	1	-0.0276449	0.545118	1
ENSCAFG00000015783.3	B3GAT3	VGNC Symbol	0.451376	0.00516484	0.0154519	-0.00807761	0.963491	1	0.280975	0.0830205	0.164985	-0.170401	0.249829	0.930618
ENSCAFG00000006522.3	B3GLCT	VGNC Symbol	-0.164355	0.247728	0.372286	0.200019	0.204532	1	-0.193358	0.175767	0.296957	-0.0290034	0.817633	1
ENSCAFG00000003094.3	B3GNT2	VGNC Symbol	-0.186656	0.0624313	0.125524	-0.0894526	0.441363	0.904229	-0.103355	0.302282	0.446442	0.0833007	0.335749	0.955385
ENSCAFG00000015192.2	B3GNT3	VGNC Symbol	0	1	1	0	1	1	0.0179313	0.682464	1	0.0290388	0.526992	1
ENSCAFG00000007938.3	B3GNT4	HGNC Symbol	0.0611344	0.778779	0.855977	-0.100342	0.609153	1	0.0858893	0.692723	0.797218	0.0247548	0.915542	1
ENSCAFG00000011824.3	B3GNT5	VGNC Symbol	0.225701	0.337246	0.469429	-0.314471	0.192657	1	0.200333	0.394936	0.541184	-0.0253684	0.910334	1
ENSCAFG00000005189.2	B3GNT6	HGNC Symbol	-0.0519955	0.314378	1	-0.0410074	0.372396	1	-0.0303366	0.556126	1	0.021659	0.706659	1
ENSCAFG00000011021.3	B3GNT7	VGNC Symbol	0.217197	0.35779	0.491002	-0.0416374	0.862837	1	0.172124	0.466996	0.610961	-0.0450732	0.840778	1
ENSCAFG00000013104.3	B3GNTL1	HGNC Symbol	0.519648	0.0251601	0.0594602	0.194904	0.419619	1	0.160587	0.492047	0.634652	-0.359062	0.0988884	0.796055
ENSCAFG00000016916.3	B4GALNT2	VGNC Symbol	0.126712	0.515348	0.643781	-0.133517	0.422834	1	0.0551619	0.775821	0.858691	-0.0715502	0.741976	1
ENSCAFG00000015788.4	B4GALNT3	VGNC Symbol	0.0547503	0.679458	0.781254	0.0797306	0.597396	1	0.311283	0.018151	0.0479147	0.256533	0.0225916	0.44524
ENSCAFG00000006492.4	B4GALNT4	VGNC Symbol	0.35451	0.00225106	0.00752649	0.16392	0.228081	0.819654	0.442244	0.000138349	0.000716776	0.0877342	0.344466	0.960422
ENSCAFG00000001840.3	B4GALT1	VGNC Symbol	-0.0931853	0.105005	0.18987	-0.109027	0.0909902	0.660755	-0.131186	0.0229557	0.0582555	-0.0380005	0.466524	0.978678
ENSCAFG00000004833.4	B4GALT2	VGNC Symbol	0.13385	0.149531	0.252548	0.127225	0.237887	0.823697	0.0997054	0.285298	0.428451	-0.0341449	0.659385	0.999103
ENSCAFG00000031128.1	B4GALT3	VGNC Symbol	0.268846	0.0149817	0.0382556	0.340024	0.00734838	0.275516	0.263794	0.0173759	0.0461749	-0.00505256	0.954976	1
ENSCAFG00000010905.3	B4GALT4	VGNC Symbol	-0.280468	0.000398707	0.00165504	0.0382072	0.671947	0.951544	-0.460451	9.36699e-09	1.14794e-07	-0.179982	0.0103589	0.290969
ENSCAFG00000011445.2	B4GALT5	VGNC Symbol	-0.118188	0.24598	0.37029	-0.125622	0.303143	0.865782	-0.169715	0.0980376	0.188779	-0.0515268	0.545084	0.993551
ENSCAFG00000018037.3	B4GALT6	VGNC Symbol	-0.13549	0.20492	0.322895	-0.204645	0.0650381	0.613516	-0.0273097	0.798298	0.87347	0.108181	0.299093	0.946917
ENSCAFG00000000231.4	B4GALT7	HGNC Symbol	0.195297	0.0770457	0.14785	0.0224983	0.862109	0.983317	0.192813	0.0818891	0.163183	-0.00248349	0.978398	1
ENSCAFG00000012776.3	B4GAT1	VGNC Symbol	0.0147813	0.933453	0.959579	-0.131571	0.513977	1	-0.190247	0.287833	0.431033	-0.205028	0.187735	0.895064
ENSCAFG00000032147.1	BAALC	VGNC Symbol	0.0958201	0.450386	1	-0.0445609	0.672085	1	0.050572	0.688413	1	-0.045248	0.757982	1
ENSCAFG00000023863.1	BAAT	HGNC Symbol	0.0114448	0.80084	1	0	1	1	0.0136357	0.762912	1	0.00219094	0.964214	1
ENSCAFG00000005205.4	BABAM2	VGNC Symbol	-0.202146	0.064633	0.128984	-0.195076	0.120091	0.699181	-0.137101	0.210479	0.34012	0.0650447	0.503305	0.983852
ENSCAFG00000013069.3	BACE1	VGNC Symbol	0.0789189	0.576753	0.697262	-0.203545	0.228177	1	0.0786267	0.579558	0.709909	-0.000292143	0.998013	1
ENSCAFG00000010157.3	BACE2	VGNC Symbol	0.418957	8.75622e-06	5.48718e-05	-0.0149869	0.88874	0.984525	0.433554	4.36299e-06	3.25339e-05	0.0145965	0.859706	1
ENSCAFG00000008729.3	BACH1	VGNC Symbol	0.395947	1.6019e-13	3.60091e-12	-0.0751396	0.238992	0.824343	0.563621	6.48264e-26	5.29816e-24	0.167674	0.000157304	0.0127778
ENSCAFG00000003116.5	BACH2	VGNC Symbol	0.0158831	0.717345	1	0	1	1	0	1	1	-0.0270126	0.552944	1
ENSCAFG00000014488.3	BAD	VGNC Symbol	0.390494	0.0595406	0.120774	0.163963	0.472325	1	0.328892	0.114057	0.213464	-0.061602	0.730965	0.999103
ENSCAFG00000001844.4	BAG1	VGNC Symbol	-0.221352	7.79883e-05	0.000393481	0.153838	0.0136492	0.343927	-0.147663	0.00843624	0.0251356	0.0736894	0.138303	0.840792
ENSCAFG00000028759.1	BAG2	VGNC Symbol	-0.461895	0.00159654	0.0055721	0.109982	0.480537	0.917283	-0.343177	0.0189197	0.0495308	0.118718	0.387285	0.96746
ENSCAFG00000012199.3	BAG3	VGNC Symbol	0.681256	6.85595e-14	1.65252e-12	0.140113	0.204594	0.783255	0.473036	2.66183e-07	2.55044e-06	-0.20822	0.00260557	0.116446
ENSCAFG00000006108.2	BAG4	VGNC Symbol	-0.185574	0.189544	0.304024	0.0277148	0.863104	1	-0.280861	0.0488468	0.108032	-0.0952869	0.4419	0.973873
ENSCAFG00000018279.2	BAG5	VGNC Symbol	-0.190097	0.0394095	0.0865551	0.0814928	0.426074	0.899381	-0.168265	0.0688404	0.142376	0.0218322	0.792545	1
ENSCAFG00000000575.4	BAG6	VGNC Symbol	-0.00809536	0.910928	0.945481	0.0648147	0.40537	0.892634	-0.0314062	0.664932	0.776604	-0.0233108	0.730229	0.999103
ENSCAFG00000005732.5	BAHCC1	VGNC Symbol	-0.210124	0.286672	0.415871	-0.0163535	0.939551	1	-0.291453	0.141693	0.25171	-0.0813288	0.650733	0.999103
ENSCAFG00000009132.3	BAHD1	VGNC Symbol	0.434356	0.000292857	0.00126369	-0.139467	0.321717	0.867206	0.330848	0.00607186	0.0190669	-0.103508	0.310759	0.952061
ENSCAFG00000005700.4	BAIAP2	VGNC Symbol	0.650879	4.04077e-07	3.35354e-06	-0.032247	0.835806	1	0.53587	3.41679e-05	0.000206216	-0.11501	0.251896	0.931325
ENSCAFG00000015351.3	BAIAP2L1	VGNC Symbol	0.269827	0.00116632	0.00423963	0.0549262	0.568528	0.926558	0.470968	1.29616e-08	1.5515e-07	0.201141	0.00387233	0.161084
ENSCAFG00000001427.4	BAIAP2L2	VGNC Symbol	-0.030682	0.72784	1	-0.0504255	0.487351	1	0.00528374	0.952072	1	0.0359657	0.726586	1
ENSCAFG00000019589.3	BAIAP3	VGNC Symbol	0.17533	0.144464	1	0.0697537	0.480432	1	0.0325698	0.783638	1	-0.14276	0.3103	1
ENSCAFG00000001022.3	BAK1	VGNC Symbol	0.11626	0.284419	0.413333	0.278975	0.0264474	0.461731	0.222179	0.0406201	0.093229	0.105918	0.223447	0.911554
ENSCAFG00000030262.1	BAMBI	VGNC Symbol	0.0710923	0.469808	1	0.00139405	0.986702	1	-0.0872499	0.369674	1	-0.158342	0.154771	1
ENSCAFG00000013083.3	BANF1	HGNC Symbol	0.253171	0.00925004	0.0254696	-0.189431	0.108437	0.688868	-0.209355	0.0354993	0.0831776	-0.462526	1.87345e-08	4.59646e-06
ENSCAFG00000019894.4	BANP	VGNC Symbol	0.813298	1.50271e-06	1.11247e-05	-0.00324203	0.986779	1	0.475484	0.00540149	0.0172828	-0.337814	0.0168357	0.38333
ENSCAFG00000009520.4	BAP1	VGNC Symbol	0.225945	0.0124799	0.0328528	0.127225	0.211906	0.795351	0.216575	0.0169235	0.0452369	-0.00937031	0.905586	1
ENSCAFG00000014264.3	BARD1	HGNC Symbol	-0.381038	0.000143688	0.000676083	-0.0965179	0.399078	0.892634	-0.228312	0.0223534	0.0569892	0.152726	0.0839831	0.763204
ENSCAFG00000020194.4	BARHL2	VGNC Symbol	0.0501275	0.820394	0.885497	-0.040367	0.839052	1	-0.035404	0.872118	0.922283	-0.0855315	0.717994	0.999103
ENSCAFG00000029396.1	BASP1	VGNC Symbol	0.0179446	0.848876	1	0	1	1	0.149681	0.112761	1	0.131736	0.228641	1
ENSCAFG00000017044.2	BATF	VGNC Symbol	0.0158831	0.717345	1	0	1	1	0	1	1	-0.0270126	0.552944	1
ENSCAFG00000014017.3	BATF2	VGNC Symbol	0.0114507	0.958017	0.97436	-0.197492	0.30626	1	0.131633	0.545379	0.681089	0.120182	0.608846	0.995779
ENSCAFG00000032161.1	BATF3	VGNC Symbol	0.0947871	0.51757	1	0.0157743	0.898383	1	0.138577	0.343183	1	0.0437897	0.795125	1
ENSCAFG00000003867.4	BAX	VGNC Symbol	0.223923	0.0693016	0.136013	0.0128277	0.927463	0.989747	0.139647	0.259758	0.399361	-0.0842761	0.430605	0.971639
ENSCAFG00000013302.5	BAZ1A	VGNC Symbol	-0.164599	0.00807293	0.0227306	-0.00179538	0.978288	0.995842	-0.131383	0.0346304	0.0815443	0.0332158	0.573941	0.993981
ENSCAFG00000013146.5	BAZ1B	VGNC Symbol	0.21803	0.000107688	0.000525081	-0.0630843	0.332129	0.868758	0.186363	0.000970732	0.00395243	-0.0316675	0.517413	0.986971
ENSCAFG00000000135.5	BAZ2A	VGNC Symbol	-0.0166607	0.772784	0.851359	0.0275992	0.661909	0.946706	0.00536391	0.926042	0.957003	0.0220246	0.678135	0.999103
ENSCAFG00000009433.4	BAZ2B	HGNC Symbol	-0.0536366	0.684044	0.785137	0.268442	0.0667053	0.615499	0.0131821	0.920389	0.954177	0.0668187	0.56016	0.993919
ENSCAFG00000016891.3	BBOF1	VGNC Symbol	0.26526	0.205915	0.323967	-0.0443434	0.812409	1	0.30833	0.14112	0.250802	0.0430702	0.8505	1
ENSCAFG00000031800.1	BBS10	HGNC Symbol	-0.00880917	0.946653	0.967182	0.0997552	0.510795	1	0.0399893	0.761694	0.848764	0.0487984	0.658474	0.999103
ENSCAFG00000003998.4	BBS12	HGNC Symbol	0.299976	0.202913	0.320469	0.202303	0.402452	1	0.331845	0.159214	0.275229	0.0318688	0.887435	1
ENSCAFG00000009127.4	BBS2	HGNC Symbol	0.0473003	0.713215	0.806025	-0.0990024	0.520386	1	0.10891	0.397938	0.54421	0.0616094	0.555921	0.993551
ENSCAFG00000017717.3	BBS4	HGNC Symbol	0.288245	0.0705475	0.137976	-0.219988	0.238109	1	0.122429	0.446243	0.591524	-0.165816	0.223769	0.911554
ENSCAFG00000004128.3	BBS7	HGNC Symbol	-0.0159624	0.920031	0.95093	-0.0337195	0.85427	1	0.0869484	0.584226	0.713502	0.102911	0.44182	0.973873
ENSCAFG00000003161.3	BBS9	HGNC Symbol	-0.261467	0.0104041	0.0281019	-0.0921637	0.421179	0.898335	-0.282107	0.00588295	0.0185587	-0.0206397	0.823206	1
ENSCAFG00000009867.3	BBX	VGNC Symbol	0.0456726	0.602925	0.72037	-0.0859313	0.407525	0.892634	0.107765	0.220109	0.352821	0.0620925	0.399801	0.970829
ENSCAFG00000004636.4	BCAM	HGNC Symbol	0.66105	4.46946e-16	1.39287e-14	0.109123	0.233449	0.823697	0.531747	7.56484e-11	1.29125e-09	-0.129302	0.0703288	0.711096
ENSCAFG00000003912.4	BCAP29	VGNC Symbol	-0.594759	1.73737e-09	2.16574e-08	0.00272588	0.979865	0.995842	-0.534079	6.62572e-08	7.09176e-07	0.0606801	0.506422	0.984107
ENSCAFG00000019245.4	BCAP31	VGNC Symbol	0.227473	1.53338e-06	1.13314e-05	0.0698109	0.203026	0.783255	0.227574	1.62244e-06	1.32864e-05	0.000101215	0.997985	1
ENSCAFG00000020081.4	BCAR1	VGNC Symbol	0.562248	9.66322e-26	8.00361e-24	0.0308939	0.622465	0.93831	0.626339	1.64412e-31	1.82793e-29	0.0640911	0.151626	0.854994
ENSCAFG00000020133.3	BCAR3	HGNC Symbol	0.389415	0.00106614	0.0039287	0.00312588	0.982445	0.995842	0.538143	5.84337e-06	4.2295e-05	0.148729	0.115639	0.820747
ENSCAFG00000011825.4	BCAS1	HGNC Symbol	0.041691	0.615125	1	-0.0500234	0.457161	1	-0.0846649	0.300846	1	-0.126356	0.192896	1
ENSCAFG00000009470.3	BCAS2	VGNC Symbol	0.155353	0.0781306	0.149603	0.0232868	0.821204	0.978718	0.243346	0.00578832	0.0183163	0.0879929	0.232556	0.919064
ENSCAFG00000017748.4	BCAS3	VGNC Symbol	0.288899	0.0353395	0.0790797	0.337662	0.0287906	1	0.277024	0.0442778	0.0998596	-0.0118757	0.918099	1
ENSCAFG00000023887.3	BCAS4	HGNC Symbol	0.213353	0.37149	0.505408	0.294322	0.215223	1	0.423432	0.0758645	0.153937	0.210079	0.368583	0.961241
ENSCAFG00000011487.3	BCAT1	VGNC Symbol	-0.32659	3.5367e-11	5.75051e-10	0.0729401	0.171147	0.767432	-0.176639	0.000334105	0.00155886	0.149951	0.00104149	0.0564001
ENSCAFG00000003901.3	BCAT2	VGNC Symbol	0.261586	0.00954682	0.0261183	0.0911192	0.439726	0.904229	0.43324	1.67062e-05	0.000109259	0.171654	0.0376662	0.568975
ENSCAFG00000012873.3	BCCIP	VGNC Symbol	-0.149798	0.136501	0.235307	0.0787618	0.477116	0.917283	-0.0260713	0.795324	0.871661	0.123727	0.173879	0.892395
ENSCAFG00000008389.3	BCDIN3D	VGNC Symbol	-0.213209	0.283955	0.412852	-0.0207563	0.923299	1	-0.243251	0.223094	0.356402	-0.030042	0.869782	1
ENSCAFG00000002848.3	BCKDHB	VGNC Symbol	-0.237352	0.0143908	0.036984	-0.0754378	0.503596	0.921026	-0.306826	0.00168597	0.00634732	-0.0694739	0.409405	0.970829
ENSCAFG00000016827.3	BCKDK	VGNC Symbol	0.261653	0.00034182	0.00144565	0.0571492	0.508169	0.921026	0.212399	0.00382161	0.0129071	-0.049254	0.411585	0.970829
ENSCAFG00000020285.3	BCL10	HGNC Symbol	0.196005	0.0591599	0.12014	-0.199563	0.104477	0.685584	0.150587	0.148899	0.261203	-0.0454182	0.608582	0.995779
ENSCAFG00000002955.5	BCL11A	HGNC Symbol	0.691505	0.00343878	0.0109292	-0.00463221	0.98357	1	0.535097	0.023527	0.0594484	-0.156408	0.515453	0.986971
ENSCAFG00000017809.6	BCL11B	HGNC Symbol	0.0544151	0.362835	1	0	1	1	0.0123439	0.835517	1	-0.0420712	0.536199	1
ENSCAFG00000000068.5	BCL2	HGNC Symbol	0.368694	0.00664166	0.0192904	-0.132694	0.419559	1	0.18413	0.179958	0.302322	-0.184564	0.0918762	0.772211
ENSCAFG00000007053.3	BCL2L1	VGNC Symbol	0.274313	0.000169545	0.000783361	-0.000855747	0.992237	0.997778	0.235579	0.00131184	0.00511192	-0.0387338	0.508015	0.984107
ENSCAFG00000030412.1	BCL2L11	HGNC Symbol	0.0758845	0.589195	0.708652	-0.221154	0.170828	1	-0.131214	0.35493	0.50197	-0.207099	0.0977854	0.793165
ENSCAFG00000003593.3	BCL2L12	HGNC Symbol	0.574474	0.000201773	0.00091379	0.0115067	0.950073	1	0.558858	0.000314346	0.00147897	-0.0156155	0.897597	1
ENSCAFG00000016158.5	BCL2L13	VGNC Symbol	-0.269033	0.00288731	0.00938926	-0.0942845	0.375129	0.882357	-0.401066	1.12951e-05	7.67584e-05	-0.132033	0.0901225	0.769114
ENSCAFG00000013352.3	BCL2L14	VGNC Symbol	0.211751	0.193733	1	0.0698667	0.614655	1	0.322609	0.0479106	1	0.110858	0.554059	1
ENSCAFG00000009264.3	BCL2L15	VGNC Symbol	0.138781	0.356102	1	0.063721	0.616292	1	0.0481987	0.74659	1	-0.0905824	0.599376	1
ENSCAFG00000031094.1	BCL2L2	UniProtKB Gene Name	0.222556	0.302502	0.432882	0.081426	0.725498	1	0.114931	0.596043	0.723495	-0.107626	0.584279	0.995493
ENSCAFG00000004655.4	BCL3	HGNC Symbol	1.29111	5.59457e-15	1.56205e-13	-0.0954279	0.608642	0.934764	1.07888	7.76177e-11	1.31939e-09	-0.212228	0.144256	0.850232
ENSCAFG00000013904.3	BCL6	NCBI gene	0.469857	0.00202745	0.00687761	0.211024	0.222144	1	0.392959	0.010202	0.0295546	-0.0768974	0.548463	0.993551
ENSCAFG00000032589.1	BCL7A	VGNC Symbol	-0.0958623	0.338202	0.470441	-0.0353905	0.761532	0.966497	-0.254551	0.0118906	0.03361	-0.158689	0.0660534	0.696696
ENSCAFG00000023730.2	BCL7B	VGNC Symbol	0.130563	0.192573	0.307975	-0.0331035	0.781567	0.971108	0.299904	0.00267524	0.00949531	0.169341	0.0371952	0.56696
ENSCAFG00000016715.4	BCL7C	VGNC Symbol	0.424978	0.00190093	0.00651288	-0.129892	0.424366	1	0.328662	0.0169765	0.0452891	-0.0963157	0.39494	0.969726
ENSCAFG00000011046.3	BCL9	HGNC Symbol	-0.0420867	0.696288	0.794306	-0.0357833	0.773233	0.968765	0.0182578	0.865664	0.918195	0.0603445	0.516865	0.986971
ENSCAFG00000012430.3	BCL9L	HGNC Symbol	0.295509	0.004145	0.0128333	0.053096	0.636494	0.939751	0.180177	0.0815275	0.162647	-0.115332	0.224582	0.911935
ENSCAFG00000000245.4	BCLAF1	VGNC Symbol	-0.757127	4.25807e-20	2.15364e-18	-0.00162226	0.984699	0.995842	-0.644591	5.33034e-15	1.59278e-13	0.112536	0.164126	0.876902
ENSCAFG00000013092.4	BCLAF3	VGNC Symbol	-0.0712417	0.602131	0.71963	0.139424	0.367277	1	0.315314	0.0196786	0.0511701	0.386556	0.000805445	0.0470051
ENSCAFG00000013963.3	BCO2	VGNC Symbol	0.0425988	0.728036	1	-0.0397449	0.699513	1	0.106157	0.385657	1	0.0635587	0.65182	1
ENSCAFG00000014099.4	BCOR	HGNC Symbol	0.0135271	0.884216	0.928848	-0.0601087	0.58418	0.932098	-0.055162	0.555254	0.68889	-0.0686892	0.379637	0.964569
ENSCAFG00000018726.5	BCORL1	VGNC Symbol	0.365511	0.0324346	0.0736614	0.180342	0.35633	1	0.0880662	0.611226	0.735916	-0.277445	0.0517502	0.637724
ENSCAFG00000013773.4	BCR	VGNC Symbol	0.352632	0.000339905	0.00143853	0.259643	0.0244347	0.446962	0.373711	0.000152269	0.000779327	0.0210792	0.785732	1
ENSCAFG00000014876.3	BCS1L	VGNC Symbol	0.60238	5.0711e-08	4.92e-07	0.0695545	0.601536	0.93289	0.61158	3.43467e-08	3.8582e-07	0.00920056	0.914303	1
ENSCAFG00000013354.3	BDH1	VGNC Symbol	0.128358	0.391949	0.526911	0.121091	0.482292	1	0.292327	0.0505377	0.111016	0.163969	0.185433	0.893856
ENSCAFG00000010813.3	BDH2	VGNC Symbol	-0.16713	0.460374	0.592376	0.238841	0.265764	1	-0.211644	0.348829	0.495442	-0.0445136	0.850902	1
ENSCAFG00000017723.3	BDKRB1	VGNC Symbol	-0.048577	0.53951	1	0.0116678	0.860157	1	-0.0450381	0.56766	1	0.00353891	0.969149	1
ENSCAFG00000029786.1	BDKRB2	VGNC Symbol	0.0144468	0.926938	0.956067	0.250417	0.157048	1	0.388369	0.0127477	0.0355443	0.373922	0.00442704	0.177999
ENSCAFG00000007822.4	BDP1	VGNC Symbol	-0.453233	5.53011e-06	3.60559e-05	-0.0958005	0.355141	0.873038	-0.368206	0.000223276	0.0010917	0.0850268	0.380863	0.965163
ENSCAFG00000017919.4	BEGAIN	VGNC Symbol	-0.203744	0.162957	1	-0.0966758	0.423583	1	-0.234267	0.10605	1	-0.0305224	0.855663	1
ENSCAFG00000029143.1	BEND3	VGNC Symbol	0.227423	0.016807	0.0422089	0.022694	0.838355	0.980731	0.377358	7.02547e-05	0.000391252	0.149935	0.0576677	0.664148
ENSCAFG00000002447.4	BEND6	VGNC Symbol	-0.00180771	0.988561	0.993778	-0.245408	0.0841683	0.644863	-0.0375446	0.766593	0.8523	-0.0357369	0.755288	0.999103
ENSCAFG00000004736.3	BEND7	VGNC Symbol	-0.242716	0.271433	0.39904	-0.166372	0.409809	1	-0.151608	0.492156	0.634726	0.0911084	0.696382	0.999103
ENSCAFG00000004744.2	BEST4	VGNC Symbol	0.0102599	0.824856	1	0	1	1	0.028487	0.537976	1	0.0182271	0.719008	1
ENSCAFG00000006433.3	BET1L	VGNC Symbol	0.5657	0.00420386	0.012957	0.276167	0.203054	1	0.603552	0.00228369	0.00827696	0.0378522	0.825117	1
ENSCAFG00000017788.2	BEX4	NCBI gene	0.0777051	0.407074	0.541235	0.103375	0.329223	0.868635	0.0955052	0.309267	0.453584	0.0178002	0.8276	1
ENSCAFG00000018791.4	BFAR	VGNC Symbol	0.177232	0.00593345	0.0174552	-0.140105	0.0681125	0.616174	0.116568	0.071836	0.147484	-0.0606636	0.264303	0.939752
ENSCAFG00000005485.4	BFSP1	VGNC Symbol	-0.22429	0.330996	0.462817	-0.31346	0.14457	1	-0.200859	0.383616	0.530728	0.0234306	0.921885	1
ENSCAFG00000028647.1	BGLAP	VGNC Symbol	0.175701	0.27618	1	0.024083	0.857906	1	0.134477	0.401747	1	-0.0412237	0.825503	1
ENSCAFG00000019189.3	BGN	VGNC Symbol	0.362294	0.00104525	0.00386788	0.226852	0.0695569	0.616296	0.404691	0.000255022	0.00123131	0.0423973	0.652169	0.999103
ENSCAFG00000017782.2	BHLHB9	VGNC Symbol	0.336233	0.144173	0.245436	-0.0233689	0.913137	1	0.389248	0.0907935	0.177376	0.0530151	0.825851	1
ENSCAFG00000005621.3	BHLHE40	VGNC Symbol	1.50269	3.15572e-61	2.04972e-58	-0.040068	0.715496	0.958955	1.64522	3.87859e-73	3.41897e-70	0.14253	0.0468752	0.622689
ENSCAFG00000012331.4	BICC1	VGNC Symbol	-0.115271	0.228817	0.350613	-0.0218305	0.823666	0.978718	-0.112458	0.240589	0.376933	0.0028128	0.976166	1
ENSCAFG00000010619.4	BICD1	VGNC Symbol	0.011391	0.801841	1	0	1	1	0.014002	0.756853	1	0.00261099	0.957398	1
ENSCAFG00000002289.4	BICD2	VGNC Symbol	-0.0741876	0.472006	0.603505	0.0872833	0.450309	0.906543	-0.118132	0.254193	0.393107	-0.0439442	0.631194	0.996478
ENSCAFG00000010140.4	BICDL1	VGNC Symbol	0.955984	4.52781e-05	0.000242104	0.38996	0.106483	1	0.875927	0.000191369	0.000953447	-0.0800568	0.713087	0.999103
ENSCAFG00000019312.4	BICDL2	VGNC Symbol	0.732483	0.000243646	0.00107772	-0.0802988	0.723864	1	0.514747	0.0105743	0.0304402	-0.217735	0.189497	0.895133
ENSCAFG00000004101.6	BICRA	VGNC Symbol	0.299946	0.0900845	0.167804	-0.058786	0.768651	1	0.256794	0.148202	0.260368	-0.0431526	0.779733	1
ENSCAFG00000001725.3	BICRAL	VGNC Symbol	-0.259073	0.135252	0.233581	-0.163844	0.405607	1	-0.107433	0.534556	0.672336	0.15164	0.317609	0.955385
ENSCAFG00000016168.3	BID	VGNC Symbol	-0.125505	0.0311728	0.0712414	-0.10833	0.0992104	0.674685	-0.15034	0.0100946	0.0292917	-0.0248349	0.636633	0.996478
ENSCAFG00000000921.3	BIK	VGNC Symbol	0	1	1	0	1	1	0.0333788	0.460648	1	0.041672	0.393482	1
ENSCAFG00000004606.4	BIN1	VGNC Symbol	0.0348091	0.831578	0.893713	0.0693781	0.703566	1	0.0344145	0.833899	0.897615	-0.000394647	0.997826	1
ENSCAFG00000007778.3	BIN2	VGNC Symbol	0.0520173	0.690734	0.790807	0.062758	0.680221	1	0.361504	0.0052813	0.0169863	0.309487	0.00364497	0.153754
ENSCAFG00000009275.3	BIN3	HGNC Symbol	0.205366	0.305674	0.436207	0.127994	0.56207	1	0.131515	0.51387	0.654928	-0.0738504	0.675133	0.999103
ENSCAFG00000023029.2	BIRC2	VGNC Symbol	-0.236295	0.000258557	0.00113392	-0.105541	0.145611	0.74768	-0.267255	3.83973e-05	0.00022825	-0.0309605	0.598672	0.995509
ENSCAFG00000015105.3	BIRC3	UniProtKB Gene Name	0.827941	1.64473e-17	6.059e-16	-0.134472	0.264549	0.840901	0.759181	7.56978e-15	2.19809e-13	-0.0687609	0.360023	0.96086
ENSCAFG00000018577.3	BIRC4	UniProtKB Gene Name	-0.114706	0.206507	0.324732	-0.0683591	0.492024	0.919843	-0.118632	0.192318	0.31798	-0.00392597	0.962738	1
ENSCAFG00000005302.2	BIRC5	VGNC Symbol	-0.123065	0.131049	0.227685	0.0408067	0.660551	0.946115	-0.1444	0.0776696	0.1567	-0.0213346	0.764479	0.999103
ENSCAFG00000005775.4	BIRC6	VGNC Symbol	-0.792917	4.82153e-15	1.35541e-13	0.040316	0.694052	0.95766	-0.754813	9.12876e-14	2.36677e-12	0.0381042	0.704132	0.999103
ENSCAFG00000032145.1	BLCAP	HGNC Symbol	0.58367	0.00579471	0.0171083	-0.0832187	0.722672	1	0.764933	0.000289679	0.00137815	0.181263	0.311509	0.952061
ENSCAFG00000012385.4	BLM	HGNC Symbol	-0.647841	4.25367e-12	7.8599e-11	-0.0992482	0.326471	0.867206	-0.559399	2.19259e-09	2.96048e-08	0.0884413	0.315015	0.954136
ENSCAFG00000019005.3	BLMH	VGNC Symbol	-0.29153	9.07763e-05	0.000449727	0.0215242	0.803056	0.975289	-0.22588	0.00244998	0.00879187	0.0656501	0.302389	0.951028
ENSCAFG00000008477.3	BLNK	VGNC Symbol	-0.72726	0.00244218	0.00808882	-0.450334	0.061697	1	-0.667679	0.00541006	0.0173013	0.0595806	0.801708	1
ENSCAFG00000029534.1	BLOC1S2	VGNC Symbol	-0.00886295	0.913577	0.94682	-0.0626159	0.51347	0.921438	0.0153118	0.851638	0.90886	0.0241747	0.727284	0.999103
ENSCAFG00000014337.4	BLOC1S4	VGNC Symbol	0.315488	0.0833681	0.157628	-0.0184074	0.926397	1	0.154567	0.398574	0.544839	-0.160921	0.334034	0.955385
ENSCAFG00000028486.1	BLOC1S5	VGNC Symbol	0.084632	0.469676	0.601148	-0.240431	0.0555099	0.583387	0.183766	0.116387	0.21687	0.0991338	0.372507	0.963737
ENSCAFG00000013745.3	BLOC1S6	VGNC Symbol	0.0132387	0.945712	0.966762	0.227759	0.279899	1	0.149022	0.442783	0.587505	0.135783	0.435067	0.971639
ENSCAFG00000003476.3	BLVRA	VGNC Symbol	-0.125869	0.261604	0.387663	-0.0338986	0.78785	0.971478	-0.0856438	0.445633	0.590778	0.0402247	0.688197	0.999103
ENSCAFG00000005338.3	BLVRB	VGNC Symbol	-0.0273858	0.781555	0.857883	0.0949893	0.392168	0.891803	-0.0173891	0.860584	0.914521	0.00999669	0.908528	1
ENSCAFG00000015247.4	BLZF1	VGNC Symbol	0.174657	0.19958	0.316258	0.0629307	0.684586	1	0.237389	0.081479	0.162576	0.0627319	0.591939	0.995509
ENSCAFG00000029558.1	BMF	VGNC Symbol	1.03117	1.65102e-16	5.49198e-15	0.128089	0.399193	0.892634	0.922969	2.14554e-13	5.3491e-12	-0.1082	0.24156	0.925807
ENSCAFG00000004164.3	BMI1	NCBI gene	-0.557465	1.81121e-05	0.000105834	-0.188774	0.173945	0.767432	-0.563123	1.5485e-05	0.000102141	-0.00565751	0.963739	1
ENSCAFG00000009587.6	BMP1	VGNC Symbol	0.252029	0.0771903	0.148081	0.228464	0.160138	1	0.237732	0.0967139	0.186813	-0.0142972	0.904218	1
ENSCAFG00000031497.1	BMP2	VGNC Symbol	1.10751	4.83915e-08	4.7135e-07	0.34192	0.120577	1	1.2186	1.89821e-09	2.60576e-08	0.111081	0.533027	0.992636
ENSCAFG00000008858.4	BMP2K	VGNC Symbol	-0.303618	0.000349865	0.00147411	0.18952	0.046758	0.558694	-0.184708	0.0293975	0.0713913	0.11891	0.10695	0.804768
ENSCAFG00000014880.3	BMP4	VGNC Symbol	0.0645042	0.441908	1	0	1	1	0.0707819	0.397092	1	0.00627772	0.947679	1
ENSCAFG00000032289.1	BMP6	HGNC Symbol	0.110067	0.584008	0.703901	-0.115904	0.505577	1	-0.0398552	0.841632	0.902396	-0.149922	0.498781	0.982512
ENSCAFG00000012011.4	BMP7	VGNC Symbol	0.333797	6.26321e-06	4.03415e-05	-0.016429	0.849858	0.981839	0.220171	0.00307066	0.0106686	-0.113626	0.0681842	0.703011
ENSCAFG00000016077.3	BMPR1A	VGNC Symbol	-0.233376	0.0431521	0.0929065	0.0491571	0.706658	0.958955	-0.395249	0.000703834	0.00297263	-0.161873	0.11385	0.817522
ENSCAFG00000010107.3	BMPR1B	VGNC Symbol	-0.539145	2.2611e-07	1.9637e-06	-0.0133552	0.904859	0.98577	-0.450205	1.54105e-05	0.000101755	0.0889395	0.364737	0.96086
ENSCAFG00000023687.2	BMPR2	VGNC Symbol	-0.544753	1.70267e-09	2.12679e-08	0.124895	0.20415	0.783255	-0.654432	6.94651e-13	1.61444e-11	-0.109679	0.190621	0.895133
ENSCAFG00000007114.3	BMS1	VGNC Symbol	-0.34925	1.50836e-07	1.35675e-06	0.0353329	0.613179	0.934969	-0.241291	0.000284149	0.00135602	0.107959	0.0901139	0.769114
ENSCAFG00000030885.1	BMT2	VGNC Symbol	0.68321	5.52635e-06	3.60559e-05	0.0174624	0.919521	1	0.619124	4.07491e-05	0.000239697	-0.064086	0.614585	0.995779
ENSCAFG00000012063.3	BMX	VGNC Symbol	-0.0713197	0.485048	1	0.120994	0.15814	1	-0.0674785	0.506724	1	0.00384119	0.974234	1
ENSCAFG00000001562.4	BNC2	VGNC Symbol	-0.254124	0.0829839	0.156999	0.104769	0.518509	1	0.00132665	0.992737	0.99548	0.255451	0.0490236	0.628907
ENSCAFG00000016790.4	BNIP1	VGNC Symbol	0.199442	0.211926	0.331144	0.0871685	0.633147	1	0.198911	0.214557	0.345357	-0.000531357	0.996854	1
ENSCAFG00000016676.3	BNIP2	HGNC Symbol	-0.616174	4.95294e-08	4.80915e-07	-0.128587	0.316408	0.867206	-0.416519	0.000209886	0.00103237	0.199655	0.0472413	0.626642
ENSCAFG00000024645.2	BNIP3	VGNC Symbol	0.297658	0.0544618	0.112601	-0.122159	0.501749	1	0.263776	0.0896816	0.175768	-0.0338822	0.792527	1
ENSCAFG00000012381.3	BNIPL	VGNC Symbol	0.0492735	0.696024	1	0.0089858	0.931728	1	0.0322877	0.796847	1	-0.0169858	0.907622	1
ENSCAFG00000010582.3	BOC	VGNC Symbol	0	1	1	0	1	1	0.0183089	0.676422	1	0.0293515	0.523267	1
ENSCAFG00000015402.5	BOD1L1	VGNC Symbol	0.20037	0.0182883	0.045375	0.0350649	0.700194	0.958955	0.290418	0.000625434	0.00268189	0.0900485	0.25756	0.933864
ENSCAFG00000032554.1	BOLA1	HGNC Symbol	0.018418	0.905308	0.942004	-0.0803525	0.653699	1	-0.0594028	0.7031	0.804197	-0.0778209	0.557323	0.993551
ENSCAFG00000008739.3	BOLA3	HGNC Symbol	0.104168	0.43506	0.568404	-0.212565	0.181654	1	-0.0862322	0.52298	0.662638	-0.1904	0.0921408	0.772211
ENSCAFG00000001554.4	BOP1	VGNC Symbol	0.236482	0.00215056	0.00724094	0.192966	0.0218476	0.429608	0.249673	0.00121638	0.004799	0.0131918	0.850268	1
ENSCAFG00000004981.4	BORA	VGNC Symbol	0.0262034	0.795218	0.866866	0.0180352	0.878429	0.983874	0.13675	0.175175	0.296534	0.110547	0.189879	0.895133
ENSCAFG00000029772.1	BORCS5	VGNC Symbol	-0.298662	0.00151613	0.00532305	0.0591501	0.57441	0.928824	-0.349271	0.00022513	0.00110033	-0.0506088	0.548912	0.993551
ENSCAFG00000017005.3	BORCS6	VGNC Symbol	0.556148	0.0146778	0.0376197	0.146819	0.541619	1	0.413214	0.0709767	0.146012	-0.142933	0.492343	0.982512
ENSCAFG00000024526.2	BORCS8	HGNC Symbol	-0.134413	0.462616	0.594703	-0.435446	0.04011	1	-0.0625745	0.732535	0.826118	0.0718389	0.651098	0.999103
ENSCAFG00000003165.3	BPGM	VGNC Symbol	-0.0276503	0.888088	0.931331	0.16831	0.432502	1	-0.125882	0.524227	0.663907	-0.0982321	0.577411	0.993981
ENSCAFG00000009326.3	BPHL	VGNC Symbol	-0.0503781	0.833498	0.894731	0.111889	0.636192	1	0.0622395	0.795062	0.871469	0.112618	0.63554	0.996478
ENSCAFG00000008901.3	BPI	HGNC Symbol	0.0169784	0.699494	1	0	1	1	0	1	1	-0.0279242	0.541691	1
ENSCAFG00000007329.2	BPIFB2	VGNC Symbol	0.0108861	0.831302	1	0.0448647	0.324933	1	0	1	1	-0.0193434	0.733425	1
ENSCAFG00000007349.3	BPIFB3	VGNC Symbol	-0.0263572	0.767297	1	0.00670835	0.928649	1	-0.022747	0.79757	1	0.00361025	0.971887	1
ENSCAFG00000001777.3	BPIFC	VGNC Symbol	0	1	1	0	1	1	0.0733163	0.216582	1	0.0883605	0.198095	1
ENSCAFG00000010927.4	BPNT1	HGNC Symbol	-0.248934	0.00125509	0.00451314	-0.0136038	0.875641	0.983874	-0.206607	0.00751271	0.0228304	0.0423264	0.538954	0.993551
ENSCAFG00000011552.4	BPTF	VGNC Symbol	-0.419699	5.61517e-06	3.65297e-05	-0.0153574	0.873747	0.983874	-0.423321	4.79692e-06	3.55762e-05	-0.00362185	0.96765	1
ENSCAFG00000003907.4	BRAF	VGNC Symbol	-0.371505	0.00194434	0.00663566	-0.0703343	0.604488	0.934674	-0.319323	0.00782613	0.0235854	0.0521823	0.62496	0.995985
ENSCAFG00000008615.3	BRAP	VGNC Symbol	-0.00170842	0.984591	0.991197	-0.0671074	0.498276	0.919843	-0.203789	0.0223037	0.0569051	-0.20208	0.0119526	0.313744
ENSCAFG00000016358.3	BRAT1	HGNC Symbol	-0.0080525	0.950388	0.96955	-0.0382505	0.796471	1	-0.154342	0.237113	0.372813	-0.14629	0.196571	0.896242
ENSCAFG00000014600.4	BRCA1	VGNC Symbol	-0.211983	0.0136373	0.0352746	0.0172158	0.851812	0.982292	-0.347176	5.79235e-05	0.000328582	-0.135194	0.0957061	0.78878
ENSCAFG00000006383.3	BRCA2	VGNC Symbol	-0.52041	5.2151e-05	0.000275276	-0.187593	0.158267	0.757819	-0.45568	0.000397475	0.0018034	0.0647297	0.607122	0.995779
ENSCAFG00000000718.4	BRD1	VGNC Symbol	0.184001	0.0726016	0.141158	0.117204	0.309753	0.866728	0.13553	0.187742	0.312506	-0.0484709	0.589473	0.995509
ENSCAFG00000000871.4	BRD2	VGNC Symbol	-0.0985955	0.050625	0.105892	-0.270754	4.4248e-06	0.000900447	-0.492124	9.99577e-22	6.04695e-20	-0.393528	5.0221e-18	4.31255e-15
ENSCAFG00000016085.5	BRD4	VGNC Symbol	0.218577	0.0175866	0.0439185	-0.0727634	0.463235	0.913606	0.19894	0.0309462	0.0744023	-0.0196373	0.820386	1
ENSCAFG00000009860.4	BRD7	VGNC Symbol	-0.00173086	0.980651	0.988743	0.0169878	0.836566	0.980731	0.0576035	0.420061	0.565874	0.0593343	0.332508	0.955385
ENSCAFG00000001186.4	BRD8	HGNC Symbol	0.120221	0.110989	0.19851	-0.0933396	0.306515	0.865782	0.142038	0.0604087	0.128137	0.0218171	0.721956	0.999103
ENSCAFG00000010863.4	BRD9	HGNC Symbol	0.0568306	0.351713	0.48455	-0.0104395	0.885489	0.984525	0.0759108	0.214828	0.345703	0.0190802	0.705203	0.999103
ENSCAFG00000018408.4	BRF1	VGNC Symbol	0.551545	3.37523e-07	2.82928e-06	-0.0480163	0.713744	0.958955	0.44431	4.45372e-05	0.000259506	-0.107235	0.212398	0.908055
ENSCAFG00000006183.2	BRF2	VGNC Symbol	-0.098316	0.506575	0.635846	0.130897	0.432352	1	-0.114311	0.441854	0.586777	-0.0159946	0.900967	1
ENSCAFG00000015362.4	BRI3	VGNC Symbol	0.0346328	0.864351	0.915068	-0.251716	0.262988	1	0.0787119	0.698168	0.801273	0.0440791	0.807718	1
ENSCAFG00000019404.3	BRICD5	VGNC Symbol	0.0267173	0.563963	1	0	1	1	0.0112552	0.807303	1	-0.0154621	0.759728	1
ENSCAFG00000017737.4	BRIP1	VGNC Symbol	-0.726058	5.407e-09	6.22461e-08	-0.0351556	0.790913	0.971493	-0.719528	8.02078e-09	9.90835e-08	0.00652988	0.956097	1
ENSCAFG00000018797.3	BRIX1	VGNC Symbol	-0.252712	0.00281187	0.00917538	-0.127484	0.182891	0.774507	-0.15455	0.0675827	0.14041	0.0981624	0.195871	0.896242
ENSCAFG00000005151.3	BRK1	HGNC Symbol	0.0959017	0.39571	0.530761	-0.0973496	0.466181	0.913606	0.0246405	0.828333	0.894196	-0.0712612	0.452981	0.975589
ENSCAFG00000012784.3	BRMS1	HGNC Symbol	0.47053	0.000108395	0.000528319	0.143234	0.322229	1	0.390336	0.00141856	0.0054776	-0.0801937	0.398559	0.970829
ENSCAFG00000029732.1	BRMS1L	HGNC Symbol	0.257523	0.0741313	0.143417	-0.175668	0.296629	1	0.258792	0.0734784	0.150157	0.00126853	0.991778	1
ENSCAFG00000013516.3	BROX	VGNC Symbol	0.196839	0.0356103	0.0796425	-0.107054	0.291586	0.857638	0.29577	0.00158863	0.0060324	0.0989307	0.258326	0.93419
ENSCAFG00000005408.3	BRPF1	VGNC Symbol	-0.0133136	0.898612	0.937904	-0.00671956	0.956052	0.993208	-0.0651315	0.535453	0.673051	-0.0518179	0.558793	0.993551
ENSCAFG00000001386.5	BRPF3	VGNC Symbol	0.0871398	0.510217	0.639377	-0.0147266	0.924743	1	0.0421547	0.751442	0.841367	-0.0449851	0.680949	0.999103
ENSCAFG00000002601.4	BRSK1	HGNC Symbol	0.240962	0.112946	1	0	1	1	0.227707	0.132331	1	-0.0132546	0.940582	1
ENSCAFG00000009989.3	BRSK2	HGNC Symbol	0	1	1	0	1	1	0.0183089	0.676422	1	0.0293515	0.523267	1
ENSCAFG00000010037.4	BRWD1	VGNC Symbol	-0.473279	3.92277e-05	0.000212982	-0.0993075	0.418353	0.898335	-0.578682	5.54119e-07	4.99152e-06	-0.105403	0.338174	0.957496
ENSCAFG00000017327.4	BRWD3	VGNC Symbol	-0.663895	3.44879e-11	5.62983e-10	-0.0863479	0.427501	0.899757	-0.626633	4.27754e-10	6.54952e-09	0.0372622	0.692033	0.999103
ENSCAFG00000023629.2	BSCL2	VGNC Symbol	0.667779	1.96638e-08	2.05132e-07	-0.00476346	0.973502	0.995842	0.460007	0.00012767	0.000667031	-0.207772	0.0275184	0.495248
ENSCAFG00000010567.4	BSDC1	VGNC Symbol	0.510521	5.50282e-07	4.45314e-06	0.0958454	0.428088	0.899757	0.561688	3.72313e-08	4.15439e-07	0.0511671	0.528516	0.989422
ENSCAFG00000011477.4	BSN	HGNC Symbol	-0.0638189	0.786667	0.861654	0.0419256	0.862259	1	0.0977188	0.6782	0.787621	0.161538	0.470113	0.979579
ENSCAFG00000003242.3	BSPRY	HGNC Symbol	0.474642	6.12071e-06	3.95061e-05	0.0863076	0.496913	0.919843	0.550869	1.55125e-07	1.55389e-06	0.0762278	0.339997	0.958903
ENSCAFG00000015312.3	BST1	VGNC Symbol	0.520742	0.00418656	0.0129179	-0.425488	0.0459799	1	0.472675	0.00960296	0.0280033	-0.0480671	0.754195	0.999103
ENSCAFG00000031353.1	BST2	VGNC Symbol	1.58607	4.15116e-13	8.77216e-12	0.437697	0.0645998	1	1.90237	2.8121e-18	1.22629e-16	0.316298	0.0861225	0.766085
ENSCAFG00000007355.3	BTAF1	VGNC Symbol	-0.401304	3.60379e-06	2.43162e-05	-0.0406218	0.664745	0.947983	-0.331897	0.000128153	0.000669008	0.0694067	0.391829	0.968412
ENSCAFG00000013190.3	BTBD1	VGNC Symbol	0.0383093	0.788758	0.862949	0.138995	0.37554	0.882357	0.0790558	0.580783	0.710774	0.0407465	0.751922	0.999103
ENSCAFG00000008166.4	BTBD10	VGNC Symbol	-0.197591	0.0948607	0.174806	-0.0719515	0.595339	0.932165	-0.096922	0.412359	0.557751	0.100669	0.329834	0.955385
ENSCAFG00000001793.3	BTBD11	VGNC Symbol	-0.0444934	0.778936	1	0.0275943	0.83872	1	-0.0590226	0.708287	1	-0.0145291	0.935569	1
ENSCAFG00000028691.1	BTBD18	VGNC Symbol	0	1	1	0.0501937	0.296355	1	0.0133066	0.8072	1	0.0248456	0.687622	1
ENSCAFG00000030713.1	BTBD19	VGNC Symbol	1.25367	9.83226e-08	9.13704e-07	-0.0393579	0.866607	1	1.29331	3.88183e-08	4.31972e-07	0.0396397	0.856646	1
ENSCAFG00000019432.3	BTBD2	HGNC Symbol	0.650174	1.09819e-07	1.01367e-06	0.0698027	0.613097	0.934969	0.587955	1.68629e-06	1.37909e-05	-0.062219	0.561398	0.993919
ENSCAFG00000030748.1	BTBD3	VGNC Symbol	-0.0455756	0.530236	0.656562	-0.129263	0.123882	0.703328	0.103457	0.153387	0.267555	0.149033	0.0183816	0.400332
ENSCAFG00000018413.3	BTBD6	VGNC Symbol	0.427881	0.00148931	0.00524233	0.116045	0.436782	0.903906	0.258525	0.0562504	0.121044	-0.169356	0.160261	0.871503
ENSCAFG00000017600.2	BTBD7	VGNC Symbol	-0.294267	0.0105704	0.0285135	-0.0825633	0.522073	0.921567	-0.308239	0.00761931	0.0230805	-0.0139717	0.893353	1
ENSCAFG00000001492.3	BTBD9	HGNC Symbol	-0.00427613	0.981255	0.98919	-0.117938	0.570699	1	0.0166621	0.927243	0.95747	0.0209382	0.893131	1
ENSCAFG00000009013.3	BTC	VGNC Symbol	0	1	1	0	1	1	0.0165724	0.70445	1	0.027912	0.540609	1
ENSCAFG00000005929.4	BTD	VGNC Symbol	-0.167844	0.0664116	0.131745	-0.0558478	0.59992	0.932165	-0.209981	0.0224124	0.0570998	-0.0421375	0.592903	0.995509
ENSCAFG00000008212.3	BTF3	NCBI gene	-0.4654	1.99345e-10	2.86393e-09	0.0196312	0.80098	0.974404	-0.345669	2.26174e-06	1.79834e-05	0.11973	0.0838735	0.763204
ENSCAFG00000003782.3	BTF3L4	VGNC Symbol	-0.559656	8.23627e-07	6.43337e-06	-0.179633	0.174668	1	-0.653237	1.25975e-08	1.51231e-07	-0.0935817	0.352919	0.96086
ENSCAFG00000006153.3	BTG1	VGNC Symbol	0.477241	0.0180382	0.0448629	0.603916	0.00613707	1	0.634348	0.00163329	0.00617159	0.157107	0.347945	0.960422
ENSCAFG00000009450.2	BTG2	HGNC Symbol	0.69797	0.00145021	0.00512808	-0.110614	0.640942	1	0.759757	0.000530501	0.0023283	0.061786	0.751363	0.999103
ENSCAFG00000008295.3	BTG3	VGNC Symbol	-0.202592	0.162695	0.27005	0.254331	0.118425	1	0.0351426	0.807376	0.8788	0.237734	0.0520385	0.637724
ENSCAFG00000014210.3	BTG4	HGNC Symbol	0	1	1	0	1	1	0.0481419	0.319121	1	0.0554469	0.298436	1
ENSCAFG00000017669.3	BTK	VGNC Symbol	-0.617022	0.00103401	0.00383667	0.456243	0.0221574	1	-0.117491	0.524897	0.664453	0.49953	0.00283438	0.124361
ENSCAFG00000025038.2	BTN1A1	VGNC Symbol	0.038107	0.866662	0.916728	-0.0926115	0.658493	1	-0.000876445	0.996913	0.997883	-0.0389834	0.870159	1
ENSCAFG00000009879.3	BTRC	VGNC Symbol	-0.20287	0.0486523	0.102505	-0.0980974	0.411669	0.894025	-0.264096	0.0107748	0.0309308	-0.0612256	0.494448	0.982512
ENSCAFG00000007062.4	BUB1	VGNC Symbol	-0.207345	0.000534712	0.00214667	-0.0505679	0.444562	0.904229	-0.322142	8.83551e-08	9.24059e-07	-0.114797	0.0375332	0.568975
ENSCAFG00000008877.3	BUB1B	VGNC Symbol	-0.120575	0.186665	0.300656	-0.0688894	0.476631	0.917283	-0.204877	0.0252048	0.0627067	-0.0843017	0.334376	0.955385
ENSCAFG00000012700.3	BUB3	VGNC Symbol	-0.249442	5.67605e-05	0.000296688	-0.0658102	0.3256	0.867206	-0.26924	1.45439e-05	9.64464e-05	-0.0197976	0.733963	0.999103
ENSCAFG00000013400.5	BUD13	VGNC Symbol	0.0620658	0.536433	0.662144	0.0588507	0.611719	0.934764	0.0425991	0.672573	0.78291	-0.0194667	0.819684	1
ENSCAFG00000001614.3	BYSL	VGNC Symbol	-0.0360417	0.691483	0.791392	0.0845467	0.415403	0.89604	0.00479611	0.957957	0.975505	0.0408378	0.601119	0.995509
ENSCAFG00000011878.3	BZW1	VGNC Symbol	-0.800684	7.58498e-44	2.08014e-41	-0.029198	0.627426	0.938424	-0.652194	9.86224e-30	9.73679e-28	0.14849	0.0077855	0.24123
ENSCAFG00000002424.3	BZW2	VGNC Symbol	-0.206246	1.57117e-06	1.1574e-05	0.00893387	0.848264	0.981568	-0.163054	0.000149174	0.000765306	0.0431916	0.278597	0.94534
ENSCAFG00000007018.2	C10orf10	HGNC Symbol	0	1	1	0	1	1	0.0183089	0.676422	1	0.0293515	0.523267	1
ENSCAFG00000025366.3	C10orf62	HGNC Symbol	0.0123637	0.785087	1	0	1	1	0.0122161	0.786799	1	-0.000147648	0.997584	1
ENSCAFG00000009971.3	C10orf76	HGNC Symbol	-0.259301	0.0552799	0.113739	0.130495	0.389088	1	-0.252877	0.0624896	0.131753	0.00642381	0.956933	1
ENSCAFG00000013001.4	C10orf90	HGNC Symbol	0.0102599	0.824856	1	0	1	1	0.028487	0.537976	1	0.0182271	0.719008	1
ENSCAFG00000007013.3	C11orf16	HGNC Symbol	0.0166426	0.704942	1	0	1	1	0	1	1	-0.0276449	0.545118	1
ENSCAFG00000006369.3	C11orf42	HGNC Symbol	0	1	1	0	1	1	0.0179313	0.682464	1	0.0290388	0.526992	1
ENSCAFG00000008942.4	C11orf49	HGNC Symbol	0.263554	0.211953	0.331145	0.0646494	0.779144	1	0.442273	0.0357613	0.0836963	0.178719	0.334021	0.955385
ENSCAFG00000031968.1	C11orf52	HGNC Symbol	0.0717381	0.741939	0.828097	0.00499768	0.979683	1	0.353211	0.10634	0.202054	0.281473	0.233345	0.920463
ENSCAFG00000004225.4	C11orf54	HGNC Symbol	0.20705	0.0474648	0.100408	0.0773771	0.527676	0.921567	0.32498	0.00184158	0.00685164	0.11793	0.166765	0.88238
ENSCAFG00000031323.1	C11orf68	HGNC Symbol	0.572298	0.00042338	0.00174922	0.375706	0.0374648	1	0.580246	0.000360895	0.00166373	0.00794805	0.954026	1
ENSCAFG00000015127.3	C11orf70	HGNC Symbol	-0.0520744	0.825502	0.889196	-0.220363	0.361519	1	0.118701	0.614922	0.739212	0.170775	0.451798	0.975589
ENSCAFG00000006799.3	C11orf74	HGNC Symbol	-0.172591	0.19716	0.313268	-0.106408	0.49087	1	-0.274584	0.0418367	0.0956123	-0.101992	0.383677	0.965798
ENSCAFG00000011848.3	C11orf86	HGNC Symbol	0.0169784	0.699494	1	0	1	1	0	1	1	-0.0279242	0.541691	1
ENSCAFG00000029988.1	C11orf91	HGNC Symbol	0	1	1	0	1	1	0.0183089	0.676422	1	0.0293515	0.523267	1
ENSCAFG00000009355.2	C11orf94	HGNC Symbol	0.0123637	0.785087	1	0	1	1	0.0122161	0.786799	1	-0.000147648	0.997584	1
ENSCAFG00000015061.3	C11orf95	HGNC Symbol	0.383768	0.101538	0.184629	-0.142986	0.513119	1	-0.00747517	0.974468	0.985808	-0.391243	0.10554	0.802763
ENSCAFG00000006981.3	C12orf10	HGNC Symbol	0.123367	0.241153	0.364693	-0.0465314	0.699011	0.958955	0.145101	0.16884	0.288715	0.0217338	0.813208	1
ENSCAFG00000005995.3	C12orf29	HGNC Symbol	-0.298795	0.00499832	0.015023	0.040061	0.739728	0.963476	-0.39947	0.000198087	0.000981372	-0.100675	0.285671	0.945987
ENSCAFG00000015354.3	C12orf4	HGNC Symbol	-0.0310764	0.732516	0.820697	0.0815192	0.433937	0.901658	-0.0515694	0.572202	0.703323	-0.020493	0.793294	1
ENSCAFG00000001925.3	C12orf45	HGNC Symbol	-0.0622324	0.618909	0.733781	0.225775	0.109898	0.693466	0.0221447	0.859528	0.913725	0.0843771	0.428184	0.971639
ENSCAFG00000005990.3	C12orf50	HGNC Symbol	-0.0785545	0.413631	1	-0.031117	0.703748	1	-0.0738692	0.440226	1	0.00468529	0.965701	1
ENSCAFG00000000351.4	C12orf56	HGNC Symbol	-0.03375	0.726533	1	0.0105818	0.899346	1	0.0340346	0.724114	1	0.0677847	0.532202	1
ENSCAFG00000014477.3	C12orf57	HGNC Symbol	0.656099	5.49723e-05	0.000288318	-0.278929	0.141922	1	0.545563	0.000842041	0.00348712	-0.110536	0.426611	0.971639
ENSCAFG00000012974.3	C12orf60	HGNC Symbol	0.0677751	0.524244	1	0.0519856	0.570142	1	0.114081	0.282952	1	0.0463061	0.701642	1
ENSCAFG00000007512.2	C12orf65	HGNC Symbol	0.254314	0.217701	0.337604	0.0499662	0.826313	1	0.11102	0.593132	0.721168	-0.143294	0.428077	0.971639
ENSCAFG00000031740.1	C12orf66	HGNC Symbol	-0.268925	0.0321946	0.073197	-0.203668	0.150461	0.752413	0.0415691	0.738872	0.830836	0.310494	0.00580167	0.211357
ENSCAFG00000030535.1	C12orf73	HGNC Symbol	0.0463717	0.822294	0.887134	0.119192	0.597921	1	0.225697	0.272921	0.414639	0.179325	0.32027	0.955385
ENSCAFG00000013976.4	C14orf28	HGNC Symbol	-0.231668	0.334	0.466173	0.0935789	0.691196	1	0.00443984	0.985224	0.991895	0.236107	0.324576	0.955385
ENSCAFG00000015264.3	C14orf37	HGNC Symbol	0.0902328	0.660964	0.766141	-0.00558632	0.980138	1	0.00993339	0.961665	0.977749	-0.0802995	0.665726	0.999103
ENSCAFG00000011284.3	C14orf93	HGNC Symbol	-0.183655	0.354426	0.487677	0.0457659	0.833865	1	-0.0396364	0.841263	0.902392	0.144019	0.411196	0.970829
ENSCAFG00000017991.3	C15orf39	HGNC Symbol	0.188233	0.154966	0.260102	0.0706438	0.623339	0.93831	0.197428	0.136344	0.244673	0.00919456	0.939785	1
ENSCAFG00000008431.3	C15orf41	HGNC Symbol	-0.0279599	0.809403	0.876984	-0.0956685	0.478834	0.917283	0.133228	0.249125	0.386627	0.161188	0.101988	0.798392
ENSCAFG00000031501.1	C15orf48	HGNC Symbol	0.729948	3.58773e-11	5.82581e-10	0.152791	0.206286	0.785399	0.913683	1.06965e-16	3.84855e-15	0.183735	0.0640342	0.689446
ENSCAFG00000009075.3	C15orf52	HGNC Symbol	0.822465	1.22601e-06	9.22575e-06	0.0508844	0.799102	1	0.699167	4.16406e-05	0.000244243	-0.123298	0.351905	0.96086
ENSCAFG00000030990.1	C15orf59	HGNC Symbol	0.189828	0.412718	0.547202	0.168239	0.445746	1	0.143104	0.536423	0.673704	-0.0467247	0.845883	1
ENSCAFG00000017431.3	C15orf61	HGNC Symbol	-0.389377	0.0892125	0.166571	-0.257537	0.281267	1	-0.36379	0.112745	0.211464	0.0255869	0.907026	1
ENSCAFG00000009332.3	C15orf62	HGNC Symbol	0.27895	0.189621	0.304108	0.0922108	0.625946	1	0.529429	0.0131138	0.0363925	0.250478	0.285702	0.945987
ENSCAFG00000020015.3	C16orf46	HGNC Symbol	0.203992	0.223204	1	0.0234881	0.867586	1	0.168061	0.313063	1	-0.035931	0.852045	1
ENSCAFG00000017749.3	C16orf52	HGNC Symbol	-0.0166113	0.940935	0.964138	0.00327404	0.989033	1	0.0768351	0.731761	0.825774	0.0934464	0.648715	0.999103
ENSCAFG00000016952.3	C16orf54	HGNC Symbol	-0.0173255	0.846049	1	-0.0715404	0.36421	1	-0.0445526	0.616286	1	-0.0272271	0.780835	1
ENSCAFG00000016936.2	C16orf58	HGNC Symbol	-0.314384	0.00394027	0.0123044	0.0127228	0.917845	0.989442	-0.232633	0.0329418	0.0781798	0.0817509	0.395077	0.969726
ENSCAFG00000018038.4	C16orf62	HGNC Symbol	0.102494	0.232204	0.354699	-0.035046	0.727951	0.96274	0.0410329	0.634363	0.754114	-0.0614616	0.396928	0.970743
ENSCAFG00000020385.3	C16orf70	HGNC Symbol	-0.0386856	0.738793	0.825346	-0.00381473	0.977742	0.995842	-0.0801024	0.492546	0.634831	-0.0414168	0.667741	0.999103
ENSCAFG00000019195.4	C16orf71	HGNC Symbol	0.106943	0.655899	0.76357	-0.287907	0.219592	1	0.454488	0.0580495	0.124093	0.347544	0.143449	0.848726
ENSCAFG00000018981.3	C16orf72	HGNC Symbol	-0.057827	0.623795	0.737166	0.111373	0.405078	0.892634	0.0535397	0.649451	0.765274	0.111367	0.272055	0.940515
ENSCAFG00000019923.3	C16orf74	HGNC Symbol	0.392676	0.0643338	0.128508	0.00305377	0.98955	1	0.0887293	0.679353	0.788194	-0.303946	0.10514	0.802097
ENSCAFG00000023935.2	C16orf86	HGNC Symbol	0	1	1	0	1	1	0.0183089	0.676422	1	0.0293515	0.523267	1
ENSCAFG00000029980.1	C16orf91	HGNC Symbol	0.444626	0.0611638	0.123359	0.11537	0.632323	1	0.322309	0.175585	0.296844	-0.122317	0.592127	0.995509
ENSCAFG00000014447.3	C17orf105	HGNC Symbol	-0.0805386	0.336391	1	-0.111728	0.0985118	1	-0.148373	0.0735405	1	-0.0678348	0.488987	1
ENSCAFG00000031485.2	C17orf113	HGNC Symbol	-0.062278	0.61734	1	-0.0366247	0.728729	1	0.000520282	0.996666	1	0.0627983	0.658974	1
ENSCAFG00000014286.3	C17orf53	HGNC Symbol	0.0461327	0.757609	0.84004	-0.0508436	0.766899	1	0.0878664	0.557286	0.690823	0.0417337	0.745483	0.999103
ENSCAFG00000025493.2	C17orf58	HGNC Symbol	0.161146	0.501599	0.631786	-0.138457	0.55508	1	0.191631	0.424302	0.569668	0.030485	0.898336	1
ENSCAFG00000012962.3	C17orf62	HGNC Symbol	0.108325	0.419956	0.554712	-0.0958385	0.538144	1	0.176453	0.189221	0.314152	0.0681277	0.553166	0.993551
ENSCAFG00000017772.3	C17orf64	HGNC Symbol	0.00798293	0.941989	1	-0.0503702	0.578318	1	0.0423677	0.698521	1	0.0343847	0.787675	1
ENSCAFG00000018416.3	C17orf75	HGNC Symbol	-0.537625	0.000155192	0.000724369	-0.19457	0.225295	1	-0.491556	0.000555978	0.00242108	0.0460697	0.720548	0.999103
ENSCAFG00000004505.4	C17orf80	HGNC Symbol	-0.00363053	0.979823	0.988393	0.153608	0.330505	1	0.10647	0.458001	0.6029	0.110101	0.391362	0.968412
ENSCAFG00000016555.3	C17orf98	HGNC Symbol	0.0763652	0.579918	1	0.0731361	0.521908	1	-0.0122542	0.928509	1	-0.0886193	0.58223	1
ENSCAFG00000029548.1	C18orf21	HGNC Symbol	-0.508309	1.5871e-05	9.43014e-05	0.0706025	0.586907	0.932165	-0.338167	0.00396126	0.0132842	0.170141	0.10895	0.809013
ENSCAFG00000017637.4	C18orf25	HGNC Symbol	0.0866012	0.221281	0.341772	-0.0614733	0.452073	0.907161	0.226558	0.00135062	0.00524634	0.139956	0.022097	0.441275
ENSCAFG00000028743.1	C18orf32	HGNC Symbol	-0.0340465	0.762045	0.843444	-0.217325	0.0992824	0.674685	-0.103507	0.360112	0.506917	-0.0694603	0.477701	0.982512
ENSCAFG00000000147.3	C18orf54	HGNC Symbol	-0.313234	0.0239649	0.0570838	-0.158092	0.319265	1	-0.245134	0.0774848	0.156479	0.0680998	0.578528	0.993981
ENSCAFG00000023159.2	C18orf63	HGNC Symbol	0.0166426	0.704942	1	0	1	1	0	1	1	-0.0276449	0.545118	1
ENSCAFG00000018191.3	C18orf8	HGNC Symbol	0.0310108	0.797058	0.868258	0.028583	0.840344	1	0.0926288	0.442922	0.587569	0.0616179	0.533284	0.992636
ENSCAFG00000017628.3	C19orf38	HGNC Symbol	0.0319004	0.584467	1	0	1	1	0.0323532	0.577729	1	0.000452806	0.994533	1
ENSCAFG00000015691.3	C19orf44	HGNC Symbol	0.37563	0.0158406	0.0401333	0.0848642	0.640725	1	0.486034	0.00178234	0.00665938	0.110404	0.375975	0.964266
ENSCAFG00000005372.4	C19orf47	HGNC Symbol	0.593358	0.000230534	0.00102819	0.289315	0.114387	1	0.432515	0.0077026	0.0232871	-0.160843	0.22678	0.914185
ENSCAFG00000029030.1	C19orf53	HGNC Symbol	-0.0361571	0.742125	0.828173	-0.145492	0.235132	0.823697	-0.21031	0.0573164	0.12276	-0.174153	0.0841519	0.763204
ENSCAFG00000005103.3	C19orf54	HGNC Symbol	0.258496	0.271879	0.399483	-0.119429	0.620678	1	0.0847137	0.7198	0.816725	-0.173782	0.436894	0.972454
ENSCAFG00000017921.3	C19orf66	HGNC Symbol	1.004	1.7136e-10	2.4821e-09	0.182388	0.318835	1	1.16354	1.24989e-13	3.19357e-12	0.159541	0.1973	0.896242
ENSCAFG00000018796.3	C19orf70	HGNC Symbol	0.325379	0.0302296	0.0693297	-0.025998	0.879076	1	0.290146	0.0540963	0.117226	-0.0352334	0.787001	1
ENSCAFG00000019218.3	C19orf71	HGNC Symbol	0.248928	0.144706	1	-0.0818442	0.568397	1	0.075911	0.653155	1	-0.173017	0.371647	1
ENSCAFG00000030099.1	C1D	VGNC Symbol	-0.0594791	0.594073	0.712762	-0.0722992	0.548645	0.922604	-0.0104277	0.92561	0.956776	0.0490515	0.638998	0.997164
ENSCAFG00000002227.4	C1GALT1	VGNC Symbol	-0.757542	2.43364e-12	4.6636e-11	-0.0563697	0.609223	0.934764	-0.595476	3.56151e-08	3.98844e-07	0.162066	0.128289	0.838022
ENSCAFG00000018547.2	C1GALT1C1	VGNC Symbol	-0.26701	0.0185051	0.0458394	-0.218568	0.0836018	0.644863	-0.181296	0.10978	0.20706	0.0857141	0.410376	0.970829
ENSCAFG00000032511.1	C1orf109	HGNC Symbol	0.0283633	0.709777	0.803317	0.0974014	0.261849	0.838741	-0.0484829	0.527086	0.666336	-0.0768462	0.245821	0.928217
ENSCAFG00000015151.3	C1orf112	HGNC Symbol	-0.647453	2.49198e-06	1.74537e-05	-0.193965	0.193348	0.781151	-0.772679	2.38128e-08	2.75163e-07	-0.125227	0.337975	0.957159
ENSCAFG00000028619.1	C1orf122	HGNC Symbol	0.372332	0.0731037	0.141876	0.147986	0.427825	1	0.367775	0.0761097	0.154206	-0.00455772	0.984025	1
ENSCAFG00000019168.3	C1orf123	HGNC Symbol	-0.333144	0.0273933	0.0639782	-0.301786	0.0850982	1	-0.136597	0.363496	0.5104	0.196547	0.136053	0.839644
ENSCAFG00000011843.4	C1orf131	HGNC Symbol	0.558731	3.68581e-08	3.65061e-07	0.141448	0.240766	0.826064	0.60282	3.00216e-09	3.96678e-08	0.0440892	0.58008	0.993981
ENSCAFG00000028811.1	C1orf146	HGNC Symbol	0	1	1	0	1	1	0.0165724	0.70445	1	0.027912	0.540609	1
ENSCAFG00000019504.4	C1orf174	HGNC Symbol	0.238238	0.0339251	0.0763577	0.183448	0.155629	0.75442	0.264516	0.0187762	0.0492282	0.0262786	0.778549	1
ENSCAFG00000030850.1	C1orf185	HGNC Symbol	-0.202249	0.0354319	1	-0.0996109	0.212944	1	-0.166855	0.0817405	1	0.035394	0.748769	1
ENSCAFG00000032170.1	C1orf189	HGNC Symbol	0.0308601	0.592147	1	0	1	1	0.0313657	0.584682	1	0.000505662	0.993819	1
ENSCAFG00000019853.3	C1orf194	HGNC Symbol	0.00712536	0.913429	1	0	1	1	0.0752145	0.250758	1	0.0680891	0.360208	1
ENSCAFG00000011960.3	C1orf198	HGNC Symbol	-0.0133032	0.854323	0.908584	-0.019756	0.810647	0.976256	0.0175466	0.808982	0.880039	0.0308497	0.628628	0.996478
ENSCAFG00000013460.3	C1orf21	HGNC Symbol	0.02599	0.912186	0.946402	-0.121549	0.58481	1	0.325884	0.167163	0.286045	0.299894	0.214418	0.908892
ENSCAFG00000005313.3	C1orf210	HGNC Symbol	0.26156	0.270321	0.397572	-0.170395	0.476389	1	0.236075	0.320446	0.465743	-0.0254851	0.910486	1
ENSCAFG00000004790.3	C1orf228	HGNC Symbol	0.0860219	0.355242	1	-0.0476737	0.530289	1	-0.0906491	0.322528	1	-0.176671	0.102312	1
ENSCAFG00000013744.4	C1orf27	HGNC Symbol	-0.422524	0.000171445	0.000791251	-0.0860932	0.491836	0.919843	-0.306487	0.00636058	0.0198322	0.116037	0.255977	0.933405
ENSCAFG00000001177.3	C1orf35	HGNC Symbol	0.799223	2.64505e-08	2.68884e-07	0.00985005	0.952934	1	0.639521	9.5882e-06	6.60313e-05	-0.159703	0.183432	0.893609
ENSCAFG00000017266.3	C1orf43	HGNC Symbol	0.434426	0.000177593	0.000816266	0.277929	0.0323634	0.501252	0.411357	0.000400199	0.00181442	-0.0230687	0.816841	1
ENSCAFG00000002516.3	C1orf50	HGNC Symbol	-0.12909	0.308445	0.439198	-0.0158096	0.913859	1	-0.244797	0.0556	0.11977	-0.115707	0.29191	0.945987
ENSCAFG00000029565.1	C1orf52	HGNC Symbol	-0.0330573	0.806849	0.874974	-0.164198	0.284142	0.850729	-0.124439	0.360018	0.506843	-0.0913817	0.451308	0.975589
ENSCAFG00000032715.1	C1orf53	HGNC Symbol	-0.164601	0.47581	0.607176	-0.203332	0.39739	1	-0.282786	0.222254	0.355428	-0.118185	0.591936	0.995509
ENSCAFG00000023491.3	C1orf56	HGNC Symbol	-0.126208	0.466199	1	-0.200059	0.170742	1	-0.140017	0.416678	1	-0.0138089	0.943435	1
ENSCAFG00000030526.1	C1orf74	HGNC Symbol	0.348134	0.109635	0.196661	0.418784	0.0721892	1	0.298058	0.172252	0.293168	-0.0500762	0.79578	1
ENSCAFG00000015542.3	C1QBP	VGNC Symbol	0.0221075	0.68847	0.788957	0.07202	0.244982	0.829444	0.0670619	0.224476	0.358007	0.0449544	0.357018	0.96086
ENSCAFG00000013945.4	C1QL1	VGNC Symbol	-0.144356	0.3448	1	-0.144668	0.255974	1	-0.131994	0.385776	1	0.0123627	0.943485	1
ENSCAFG00000031977.1	C1QL4	VGNC Symbol	0.00989733	0.8701	1	0	1	1	0.0588491	0.330044	1	0.0489517	0.478165	1
ENSCAFG00000029901.1	C1QTNF2	VGNC Symbol	-0.052145	0.514279	1	0.00875693	0.895899	1	-0.0480862	0.545715	1	0.00405881	0.964935	1
ENSCAFG00000030796.1	C1QTNF4	HGNC Symbol	0.0169784	0.699494	1	0	1	1	0	1	1	-0.0279242	0.541691	1
ENSCAFG00000032120.1	C1QTNF6	VGNC Symbol	0.0158831	0.717345	1	0	1	1	0	1	1	-0.0270126	0.552944	1
ENSCAFG00000014220.4	C1R	VGNC Symbol	-0.244543	0.194369	0.30999	-0.00715228	0.972739	1	0.179642	0.334465	0.480236	0.424186	0.00956714	0.275158
ENSCAFG00000014098.4	C1RL	VGNC Symbol	0.818672	0.000338716	0.00143449	0.0147197	0.943817	1	0.491168	0.0309038	0.0743439	-0.327504	0.174953	0.892395
ENSCAFG00000014346.3	C1S	VGNC Symbol	0.604359	0.00541029	0.0160965	0.0212792	0.928555	1	0.745854	0.000587966	0.0025371	0.141494	0.447563	0.975454
ENSCAFG00000006374.3	C20orf194	HGNC Symbol	0.482739	0.015919	0.0402988	0.0612608	0.782215	1	0.378701	0.0597821	0.127202	-0.104038	0.55255	0.993551
ENSCAFG00000005993.2	C20orf196	HGNC Symbol	-0.391121	0.0305772	0.0701008	-0.148123	0.464354	1	-0.264781	0.142536	0.252817	0.12634	0.433706	0.971639
ENSCAFG00000006974.2	C20orf96	HGNC Symbol	-0.191838	0.265582	1	-0.0843006	0.565828	1	0.0352329	0.839045	1	0.22707	0.246607	1
ENSCAFG00000010988.4	C21orf2	HGNC Symbol	0.78368	1.92513e-06	1.38289e-05	-0.0325181	0.867603	1	0.703847	2.08615e-05	0.000133395	-0.0798325	0.539217	0.993551
ENSCAFG00000008305.3	C21orf91	HGNC Symbol	-0.674009	0.00116838	0.00424586	0.0725411	0.739823	1	-0.756947	0.000286054	0.00136304	-0.0829379	0.675862	0.999103
ENSCAFG00000003679.3	C22H16orf87	NCBI gene	-0.0318071	0.886892	0.930709	0.241697	0.292635	1	0.0786411	0.725029	0.820804	0.110448	0.610178	0.995779
ENSCAFG00000001439.3	C22orf23	HGNC Symbol	0.706598	0.00302238	0.00977699	0.254446	0.281019	1	0.358469	0.133299	0.240726	-0.348129	0.138127	0.840792
ENSCAFG00000011982.3	C22orf31	HGNC Symbol	0	1	1	0	1	1	0.0165724	0.70445	1	0.027912	0.540609	1
ENSCAFG00000014611.3	C22orf39	HGNC Symbol	-0.0287545	0.903863	0.941235	-0.344064	0.152232	1	-0.303324	0.204427	0.332871	-0.274569	0.236233	0.921217
ENSCAFG00000010228.4	C2CD2	HGNC Symbol	0.462553	4.85528e-11	7.69178e-10	-0.033021	0.695224	0.957955	0.332616	2.66827e-06	2.09073e-05	-0.129937	0.0240538	0.460468
ENSCAFG00000012269.4	C2CD2L	VGNC Symbol	0.00670842	0.957819	0.974239	-0.176229	0.248332	1	0.0664219	0.600942	0.727651	0.0597135	0.565658	0.993981
ENSCAFG00000019725.4	C2CD4C	HGNC Symbol	0.0357156	0.509695	1	0	1	1	0.0142018	0.792154	1	-0.0215138	0.724445	1
ENSCAFG00000011774.3	C2CD5	VGNC Symbol	-0.0129849	0.826529	0.889836	-0.182754	0.00910836	0.302864	-0.0308828	0.603635	0.729982	-0.0178979	0.725557	0.999103
ENSCAFG00000003329.3	C2orf42	HGNC Symbol	0.3443	0.000743513	0.0028683	0.00192441	0.987403	0.996603	0.335904	0.00104031	0.00419286	-0.00839563	0.918873	1
ENSCAFG00000002117.4	C2orf49	HGNC Symbol	0.466137	5.51429e-05	0.00028909	-0.0429797	0.760695	0.966497	0.304072	0.00919397	0.0269892	-0.162065	0.0731795	0.725279
ENSCAFG00000032004.1	C2orf68	HGNC Symbol	-0.00116317	0.983059	0.990119	-0.0685953	0.279337	0.84798	-0.0696644	0.205963	0.334622	-0.0685012	0.151513	0.854756
ENSCAFG00000011000.4	C2orf69	HGNC Symbol	-0.553839	7.57436e-05	0.000383409	-0.371046	0.023013	1	-0.422363	0.00248747	0.00891342	0.131477	0.289686	0.945987
ENSCAFG00000010752.3	C2orf72	HGNC Symbol	0.541452	0.0224881	0.0541513	-0.165215	0.493343	1	0.280243	0.23889	0.374891	-0.261209	0.254214	0.932831
ENSCAFG00000004896.3	C2orf76	HGNC Symbol	-0.324116	0.12192	0.21476	0.00201538	0.992868	1	-0.277286	0.186295	0.310719	0.0468294	0.808112	1
ENSCAFG00000031432.1	C2orf82	HGNC Symbol	0.0158831	0.717345	1	0	1	1	0	1	1	-0.0270126	0.552944	1
ENSCAFG00000018625.4	C3	VGNC Symbol	-0.0531674	0.587443	1	-0.0324191	0.695901	1	-0.102947	0.290178	1	-0.0497795	0.654961	1
ENSCAFG00000025436.2	C3AR1	VGNC Symbol	0.0252596	0.761192	1	0.104812	0.134697	1	0.00146188	0.985883	1	-0.0237977	0.80456	1
ENSCAFG00000010303.1	C3orf18	HGNC Symbol	0	1	1	0	1	1	0.0345376	0.446154	1	0.042605	0.384867	1
ENSCAFG00000004503.4	C3orf20	HGNC Symbol	0.0158831	0.717345	1	0	1	1	0	1	1	-0.0270126	0.552944	1
ENSCAFG00000030909.1	C3orf33	HGNC Symbol	0.487532	0.000465733	0.00190192	0.0999867	0.541519	1	0.746076	7.26764e-08	7.71194e-07	0.258544	0.0186626	0.403997
ENSCAFG00000008412.3	C3orf38	HGNC Symbol	-0.443346	0.000168305	0.000778503	-0.262199	0.0573601	0.586479	-0.207324	0.0763892	0.154722	0.236023	0.0210482	0.431812
ENSCAFG00000031929.1	C3orf58	HGNC Symbol	0.0076934	0.964979	0.978953	-0.305534	0.118547	1	-0.0819131	0.641646	0.759647	-0.0896065	0.575767	0.993981
ENSCAFG00000011661.3	C3orf62	HGNC Symbol	0.197121	0.328058	0.460116	-0.0633542	0.778537	1	0.171931	0.395369	0.541657	-0.0251908	0.885078	1
ENSCAFG00000007205.3	C3orf67	HGNC Symbol	0.272909	0.0880458	0.164907	0.31702	0.0758218	1	0.212439	0.186293	0.310719	-0.0604699	0.65828	0.999103
ENSCAFG00000013207.3	C3orf70	HGNC Symbol	-0.0130403	0.953696	0.971808	-0.226796	0.34314	1	-0.252677	0.264576	0.405154	-0.239637	0.250728	0.930618
ENSCAFG00000024982.2	C4BPA	VGNC Symbol	0	1	1	0	1	1	0.0183089	0.676422	1	0.0293515	0.523267	1
ENSCAFG00000003799.3	C4orf33	HGNC Symbol	-0.1606	0.381503	0.515959	-0.152201	0.432368	1	0.0179891	0.92182	0.954703	0.178589	0.308513	0.951738
ENSCAFG00000030276.1	C4orf36	HGNC Symbol	0.210123	0.372085	0.505995	-0.212184	0.337537	1	0.11185	0.634318	0.754114	-0.0982722	0.68437	0.999103
ENSCAFG00000008705.3	C4orf45	HGNC Symbol	-0.624675	0.00751169	0.0213796	-0.459874	0.0349917	1	-0.803408	0.000555112	0.00241815	-0.178733	0.454827	0.976234
ENSCAFG00000032202.1	C4orf46	HGNC Symbol	0.590804	0.0103105	0.0278612	0.338876	0.160048	1	0.366493	0.113535	0.212582	-0.224311	0.288958	0.945987
ENSCAFG00000023845.2	C4orf47	HGNC Symbol	0.225966	0.342837	0.475174	-0.125464	0.583235	1	0.302211	0.204571	0.332889	0.0762446	0.750301	0.999103
ENSCAFG00000032611.1	C4orf48	HGNC Symbol	0.529892	0.0259046	0.0609512	-0.0516484	0.827924	1	0.148085	0.535349	0.672989	-0.381807	0.0975253	0.793165
ENSCAFG00000003591.3	C5	VGNC Symbol	0.0158831	0.717345	1	0	1	1	0	1	1	-0.0270126	0.552944	1
ENSCAFG00000029752.1	C5orf15	HGNC Symbol	-0.110018	0.15556	0.260732	-0.118866	0.14897	0.751136	-0.0573152	0.459603	0.604042	0.0527026	0.475787	0.981712
ENSCAFG00000018933.3	C5orf22	HGNC Symbol	-0.38415	5.96603e-06	3.85682e-05	-0.21113	0.0250326	0.452811	-0.167745	0.0472374	0.105398	0.216405	0.00556798	0.206599
ENSCAFG00000025012.2	C5orf24	HGNC Symbol	-0.113044	0.395716	0.530761	-0.203156	0.177812	0.771776	-0.131148	0.326032	0.471892	-0.0181039	0.879972	1
ENSCAFG00000023333.2	C5orf30	HGNC Symbol	0.548286	0.01828	0.045369	0.336999	0.16296	1	0.135153	0.563999	0.696309	-0.413133	0.0574549	0.664148
ENSCAFG00000018567.2	C5orf34	HGNC Symbol	0.124433	0.444349	0.577354	0.157847	0.392343	1	-0.1751	0.289348	0.432604	-0.299534	0.0326886	0.533872
ENSCAFG00000029142.1	C5orf51	HGNC Symbol	0.00939799	0.926125	0.955389	-0.279627	0.0123635	0.339831	0.0157159	0.876962	0.925849	0.00631794	0.946654	1
ENSCAFG00000001229.3	C6orf106	HGNC Symbol	0.0991856	0.154267	0.259092	-0.028363	0.730019	0.963233	0.0199731	0.775645	0.858651	-0.0792125	0.176109	0.892395
ENSCAFG00000004065.2	C6orf120	HGNC Symbol	0.0406522	0.844196	0.901933	0.156068	0.483968	1	-0.0488521	0.814157	0.883519	-0.0895043	0.634718	0.996478
ENSCAFG00000031768.1	C6orf132	HGNC Symbol	0.58217	1.47047e-13	3.34816e-12	0.192758	0.0338396	0.508923	0.662902	3.98961e-17	1.52433e-15	0.0807315	0.216005	0.910195
ENSCAFG00000000416.3	C6orf136	HGNC Symbol	0.110488	0.450919	0.58332	0.0787635	0.631835	1	0.173163	0.237728	0.373542	0.0626748	0.625398	0.996047
ENSCAFG00000003058.3	C6orf163	HGNC Symbol	-0.123629	0.0801556	1	-0.106545	0.0847038	1	-0.105076	0.135962	1	0.0185526	0.811912	1
ENSCAFG00000003732.3	C6orf203	HGNC Symbol	-0.367489	0.00228033	0.00761405	0.156469	0.238153	0.823697	-0.283358	0.0186568	0.0489984	0.0841304	0.436305	0.972379
ENSCAFG00000029726.1	C6orf229	HGNC Symbol	0.0169784	0.699494	1	0	1	1	0	1	1	-0.0279242	0.541691	1
ENSCAFG00000010417.4	C6orf62	HGNC Symbol	0.161476	0.0746335	0.144252	-0.26079	0.019216	0.401441	0.165797	0.0681065	0.141192	0.00432019	0.953479	1
ENSCAFG00000001432.3	C6orf89	HGNC Symbol	-0.409484	0.0013941	0.00495808	0.0421364	0.76861	1	-0.452433	0.000446823	0.00200518	-0.0429485	0.708772	0.999103
ENSCAFG00000015760.3	C7orf26	HGNC Symbol	0.163532	0.0872834	0.163777	0.197421	0.0783137	0.637639	0.0852841	0.376046	0.523456	-0.0782481	0.310984	0.952061
ENSCAFG00000002859.4	C7orf31	HGNC Symbol	-0.0930231	0.242026	1	-0.0438516	0.519002	1	-0.115872	0.14296	1	-0.0228493	0.798763	1
ENSCAFG00000030613.1	C7orf43	HGNC Symbol	0.627999	2.63765e-06	1.83801e-05	0.176274	0.268423	1	0.569167	2.28317e-05	0.000144922	-0.0588314	0.564915	0.993981
ENSCAFG00000011773.4	C7orf50	HGNC Symbol	0.698923	3.30468e-05	0.000182393	0.18319	0.34457	1	0.711378	2.47985e-05	0.000155586	0.0124548	0.926904	1
ENSCAFG00000014131.3	C7orf57	HGNC Symbol	1.07917	4.55007e-12	8.33122e-11	0.110275	0.54223	1	1.05547	1.4571e-11	2.74118e-10	-0.0236939	0.851422	1
ENSCAFG00000019537.4	C8G	VGNC Symbol	0.0151966	0.922151	1	0.0177814	0.894656	1	0.330526	0.0350813	1	0.31533	0.0750322	1
ENSCAFG00000001686.4	C8orf33	HGNC Symbol	0.752267	0.00044636	0.00183251	0.120579	0.607371	1	0.742997	0.000538984	0.00235799	-0.00926995	0.959841	1
ENSCAFG00000009423.3	C8orf37	HGNC Symbol	0.00049584	0.998347	0.99856	-0.0349081	0.881008	1	-0.0603921	0.800684	0.874669	-0.060888	0.801064	1
ENSCAFG00000025392.2	C8orf46	HGNC Symbol	0.0972715	0.59144	0.710765	0.0832856	0.592443	1	0.14485	0.42338	0.568917	0.0475786	0.81761	1
ENSCAFG00000001893.3	C9orf135	HGNC Symbol	-0.143906	0.14725	1	-0.158102	0.0517729	1	-0.175342	0.075261	1	-0.031436	0.783806	1
ENSCAFG00000031985.1	C9orf16	HGNC Symbol	0.473446	0.00454644	0.0138503	0.018842	0.92236	1	0.175522	0.299114	0.442769	-0.297924	0.032915	0.534735
ENSCAFG00000019554.4	C9orf172	HGNC Symbol	0.178036	0.4111	0.545614	0.0476993	0.810444	1	0.198502	0.35888	0.505933	0.020466	0.929511	1
ENSCAFG00000023549.3	C9orf3	HGNC Symbol	-0.367335	0.00307815	0.00993135	-0.179343	0.217551	1	-0.498761	7.14338e-05	0.000397101	-0.131426	0.226728	0.914185
ENSCAFG00000029729.1	C9orf40	HGNC Symbol	0.437773	0.026869	0.0629085	-0.145864	0.511148	1	0.270623	0.174094	0.295406	-0.16715	0.333578	0.955385
ENSCAFG00000003250.4	C9orf43	HGNC Symbol	0.392809	0.0883014	0.165212	0.0674697	0.751731	1	-0.0156339	0.945601	0.967633	-0.408443	0.0906836	0.771952
ENSCAFG00000001404.3	C9orf64	HGNC Symbol	0.0509212	0.324397	0.456244	-0.0247615	0.675651	0.952552	0.0815397	0.115202	0.215149	0.0306184	0.497836	0.982512
ENSCAFG00000001720.3	C9orf72	HGNC Symbol	-0.015474	0.889398	0.931862	-0.0648171	0.607204	0.934764	0.0624081	0.574994	0.705719	0.0778821	0.429076	0.971639
ENSCAFG00000003008.4	C9orf84	HGNC Symbol	0.0329152	0.468383	1	0	1	1	0	1	1	-0.0410167	0.40055	1
ENSCAFG00000001820.3	C9orf85	HGNC Symbol	0.227362	0.203548	0.321129	-0.150758	0.463118	1	0.312447	0.0805939	0.161044	0.0850856	0.574931	0.993981
ENSCAFG00000030245.1	CA11	VGNC Symbol	0.0696376	0.695244	0.793795	-0.0722648	0.638049	1	0.154872	0.383598	0.530728	0.0852345	0.668473	1
ENSCAFG00000016990.4	CA12	VGNC Symbol	0.416327	0.00702552	0.0202433	-0.0259936	0.886456	1	-0.137889	0.384372	0.531392	-0.554216	1.97873e-05	0.00234796
ENSCAFG00000030792.1	CA13	VGNC Symbol	-0.0722239	0.759149	0.841446	-0.270769	0.218427	1	-0.478078	0.0414109	0.0948676	-0.405854	0.092919	0.776284
ENSCAFG00000011762.4	CA14	VGNC Symbol	-0.350351	0.0599919	0.121469	0.633287	0.00145794	1	0.0700208	0.702879	0.804137	0.420371	0.00858416	0.258929
ENSCAFG00000025202.2	CA2	VGNC Symbol	-0.355605	0.000126808	0.000608509	0.275173	0.00535017	0.23029	-0.29168	0.00167968	0.00632558	0.0639244	0.459084	0.977185
ENSCAFG00000017829.3	CA4	VGNC Symbol	-0.122978	0.177967	1	-0.112129	0.1313	1	-0.0838628	0.356837	1	0.0391148	0.714219	1
ENSCAFG00000012150.4	CA5B	VGNC Symbol	-0.500195	0.014654	0.0375743	-0.183864	0.408403	1	-0.676329	0.00108117	0.00433065	-0.176134	0.358757	0.96086
ENSCAFG00000020399.4	CA7	VGNC Symbol	0	1	1	0	1	1	0.0183089	0.676422	1	0.0293515	0.523267	1
ENSCAFG00000007141.4	CA8	VGNC Symbol	-0.0621774	0.309813	1	0.00138259	0.979	1	-0.0615959	0.31229	1	0	1	1
ENSCAFG00000002077.4	CA9	VGNC Symbol	0.0835913	0.714253	0.806748	0.351365	0.141335	1	0.116978	0.608788	0.734055	0.0333866	0.87442	1
ENSCAFG00000031230.1	CAAP1	VGNC Symbol	0.243889	0.0104251	0.0281522	-0.127724	0.267158	0.843736	0.350949	0.000225543	0.0011007	0.107061	0.165064	0.878611
ENSCAFG00000010732.3	CAB39	VGNC Symbol	0.285007	0.000146771	0.000688971	-0.136749	0.0946019	0.668097	0.236192	0.00168883	0.00635615	-0.0488155	0.485969	0.982512
ENSCAFG00000004408.3	CAB39L	VGNC Symbol	-0.621142	3.81648e-13	8.09265e-12	0.00441108	0.962555	0.993208	-0.704685	2.85595e-16	9.81761e-15	-0.083543	0.292219	0.945987
ENSCAFG00000012979.4	CABCOCO1	HGNC Symbol	0.0124273	0.784502	1	0	1	1	0.0138313	0.760016	1	0.00140399	0.977141	1
ENSCAFG00000013995.4	CABIN1	VGNC Symbol	0.265892	0.00082339	0.00314207	-0.040217	0.656204	0.945676	0.236972	0.00295397	0.0103448	-0.0289198	0.680331	0.999103
ENSCAFG00000018207.4	CABLES1	VGNC Symbol	0.193898	0.363873	0.496891	-0.0591572	0.798929	1	0.581866	0.00607078	0.0190669	0.387968	0.0398179	0.585862
ENSCAFG00000012693.4	CABLES2	VGNC Symbol	0.271247	0.00335335	0.0106918	0.103975	0.335458	0.868758	0.142667	0.125826	0.230523	-0.12858	0.0948339	0.784413
ENSCAFG00000004058.3	CABP5	VGNC Symbol	0.0485015	0.555475	1	0	1	1	0.0781183	0.34096	1	0.0296168	0.755117	1
ENSCAFG00000012334.3	CABP7	VGNC Symbol	0.0726651	0.452074	1	0	1	1	0.101381	0.292667	1	0.0287155	0.798653	1
ENSCAFG00000014114.4	CABYR	VGNC Symbol	-0.326655	0.00411454	0.0127518	0.0267014	0.82963	0.980549	-0.284836	0.0124657	0.0348922	0.0418187	0.69069	0.999103
ENSCAFG00000018621.3	CACHD1	VGNC Symbol	-0.515431	7.83422e-05	0.000395105	-0.324776	0.0281848	0.476727	-0.376213	0.00387176	0.0130408	0.139217	0.241541	0.925807
ENSCAFG00000016897.3	CACNA1A	VGNC Symbol	0.0710291	0.501822	1	0.0669455	0.444452	1	0.0752837	0.474504	1	0.00425462	0.972653	1
ENSCAFG00000016051.4	CACNA1C	VGNC Symbol	0.0564746	0.520748	1	0.0586428	0.419709	1	0.0287798	0.741824	1	-0.0276948	0.788162	1
ENSCAFG00000015873.4	CACNA1F	VGNC Symbol	0.0321808	0.477813	1	0	1	1	0	1	1	-0.0404214	0.406218	1
ENSCAFG00000017120.5	CACNA1G	VGNC Symbol	0.0158831	0.717345	1	0	1	1	0	1	1	-0.0270126	0.552944	1
ENSCAFG00000001314.6	CACNA1I	VGNC Symbol	-0.0431796	0.822286	0.887134	0.0401791	0.811552	1	0.0844686	0.660859	0.773947	0.127648	0.551718	1
ENSCAFG00000006339.3	CACNA2D1	VGNC Symbol	-0.0459794	0.305216	1	-0.034466	0.41179	1	-0.0457269	0.305805	1	0	1	1
ENSCAFG00000010431.4	CACNA2D2	VGNC Symbol	0	1	1	0	1	1	0.0333788	0.460648	1	0.041672	0.393482	1
ENSCAFG00000008211.4	CACNA2D3	VGNC Symbol	0	1	1	0	1	1	0.0333788	0.460648	1	0.041672	0.393482	1
ENSCAFG00000016510.3	CACNB1	VGNC Symbol	-0.396366	0.0972265	0.178526	0.26324	0.261638	1	-0.286541	0.230585	0.365437	0.109824	0.649389	0.999103
ENSCAFG00000008857.3	CACNB3	VGNC Symbol	0.674446	0.000955002	0.00357684	0.0964285	0.673272	1	0.555229	0.00684744	0.0211261	-0.119217	0.484879	0.982512
ENSCAFG00000011372.3	CACNG1	VGNC Symbol	-0.10098	0.533475	1	-0.182175	0.184379	1	-0.1965	0.221698	1	-0.0955207	0.598563	1
ENSCAFG00000019208.3	CACTIN	VGNC Symbol	0.287452	0.0142749	0.0367091	0.12991	0.329231	0.868635	0.204187	0.0833014	0.165357	-0.0832652	0.410676	0.970829
ENSCAFG00000012009.3	CACUL1	VGNC Symbol	-0.245134	0.0411911	0.0896472	-0.0392158	0.77095	0.968492	-0.0789312	0.509807	0.650989	0.166203	0.120551	0.82698
ENSCAFG00000029016.1	CACYBP	HGNC Symbol	-0.131563	0.0426643	0.0920651	-0.104398	0.150667	0.752413	-0.264564	5.12105e-05	0.000294359	-0.133001	0.0248739	0.467972
ENSCAFG00000004767.4	CAD	HGNC Symbol	-0.106117	0.104817	0.189558	0.135655	0.048025	0.565531	0.0177849	0.785654	0.865306	0.123901	0.0473292	0.626642
ENSCAFG00000013482.4	CADM1	VGNC Symbol	0.216517	0.179192	0.291128	0.15254	0.397448	1	0.172875	0.285357	0.428451	-0.0436422	0.75593	0.999103
ENSCAFG00000007806.4	CADM2	VGNC Symbol	-0.170601	0.0842978	1	-0.113039	0.157245	1	-0.0181107	0.855241	1	0.15249	0.192688	1
ENSCAFG00000031172.1	CADM4	HGNC Symbol	-0.207727	0.232741	0.355214	0.211574	0.274481	1	-0.12431	0.475213	0.618977	0.0834175	0.579169	0.993981
ENSCAFG00000024386.1	CAFA-T2R67	UniProtKB Gene Name	0.0158831	0.717345	1	0	1	1	0	1	1	-0.0270126	0.552944	1
ENSCAFG00000006699.3	CALCOCO1	VGNC Symbol	0.835765	7.32415e-05	0.000371658	-0.194474	0.410377	1	0.76774	0.000284314	0.00135629	-0.0680254	0.69815	0.999103
ENSCAFG00000016878.4	CALCOCO2	VGNC Symbol	-0.430909	7.8391e-09	8.80276e-08	0.0371652	0.648183	0.945676	-0.447286	2.35373e-09	3.16076e-08	-0.0163773	0.812686	1
ENSCAFG00000003169.5	CALD1	VGNC Symbol	0.150611	0.522699	0.650528	0.202563	0.369626	1	0.199382	0.397376	0.543683	0.0487714	0.839881	1
ENSCAFG00000010454.3	CALHM1	VGNC Symbol	0.159638	0.501832	0.631845	-0.0344141	0.880263	1	0.379706	0.110265	0.207784	0.220068	0.361554	0.96086
ENSCAFG00000010451.2	CALHM2	VGNC Symbol	0.609746	0.00875069	0.0243007	0.159387	0.466292	1	0.646844	0.00540402	0.0172864	0.0370983	0.877993	1
ENSCAFG00000023345.2	CALHM6	VGNC Symbol	0.245442	0.233843	0.356587	-0.100032	0.582411	1	0.068698	0.737313	0.829612	-0.176744	0.431175	0.971639
ENSCAFG00000017469.3	CALML4	HGNC Symbol	-0.416031	0.0750855	0.144967	-0.0439214	0.855396	1	0.0116985	0.959826	0.976683	0.427729	0.0536516	0.647349
ENSCAFG00000017093.3	CALR	HGNC Symbol	0.150595	0.00396619	0.0123728	0.0214745	0.701915	0.958955	0.0727387	0.165118	0.283331	-0.0778563	0.113068	0.814661
ENSCAFG00000015694.3	CALR3	VGNC Symbol	0.0118117	0.826696	1	0	1	1	0.0372731	0.488357	1	0.0254615	0.675407	1
ENSCAFG00000001640.3	CALU	HGNC Symbol	-0.0380501	0.455425	0.587785	-0.102745	0.0584149	0.586479	-0.0519014	0.309287	0.453584	-0.0138514	0.775524	1
ENSCAFG00000013427.3	CALY	VGNC Symbol	0	1	1	0	1	1	0.0165724	0.70445	1	0.027912	0.540609	1
ENSCAFG00000005331.3	CAMK1	VGNC Symbol	0.218263	0.360687	0.493654	-0.140945	0.540372	1	0.129386	0.587919	0.716466	-0.0888772	0.711324	0.999103
ENSCAFG00000004784.3	CAMK1D	VGNC Symbol	-0.0913625	0.703023	0.799134	-0.470293	0.0468129	1	0.130598	0.585365	0.714398	0.221961	0.342572	0.959552
ENSCAFG00000011909.3	CAMK1G	VGNC Symbol	0.932076	3.81082e-05	0.000207269	0.110907	0.589306	1	0.579855	0.0100616	0.0292028	-0.352221	0.144781	0.85056
ENSCAFG00000018163.3	CAMK2A	VGNC Symbol	-0.0133445	0.807404	1	-0.0381385	0.42939	1	-0.0481313	0.377139	1	-0.0347869	0.566301	1
ENSCAFG00000015161.4	CAMK2G	VGNC Symbol	-0.152498	0.160802	0.267663	-0.0361088	0.776149	0.970066	-0.201041	0.0661994	0.138048	-0.0485429	0.600802	0.995509
ENSCAFG00000012575.3	CAMK2N2	VGNC Symbol	0.256542	0.265564	0.392305	-0.226613	0.280869	1	0.264518	0.250595	0.388419	0.00797638	0.973646	1
ENSCAFG00000019377.3	CAMKK1	VGNC Symbol	0.0219457	0.897231	0.937017	0.0369377	0.847732	1	0.141382	0.404799	0.550664	0.119437	0.41178	0.970829
ENSCAFG00000008330.3	CAMKK2	VGNC Symbol	-0.423424	0.00221603	0.00743356	0.0256606	0.868156	1	-0.761982	6.90313e-08	7.36314e-07	-0.338558	0.00759928	0.240338
ENSCAFG00000002546.4	CAMKMT	VGNC Symbol	0.127384	0.468727	0.600182	-0.0352145	0.860773	1	0.107247	0.543424	0.679197	-0.0201368	0.893209	1
ENSCAFG00000029693.1	CAMLG	VGNC Symbol	0.224632	0.0459801	0.097919	-0.0871872	0.514852	0.921567	0.209271	0.0640117	0.134348	-0.0153614	0.869014	1
ENSCAFG00000019723.3	CAMSAP1	VGNC Symbol	0.248648	0.000166498	0.000771014	0.176074	0.0212174	0.426609	0.264487	6.46675e-05	0.000362755	0.0158389	0.772714	1
ENSCAFG00000011082.4	CAMSAP2	VGNC Symbol	-0.0840644	0.267843	0.39487	-0.0402579	0.623297	0.93831	0.0344642	0.649453	0.765274	0.118529	0.0945885	0.784287
ENSCAFG00000018288.5	CAMSAP3	VGNC Symbol	0.210392	0.111343	0.199073	-0.0799011	0.60192	1	0.176787	0.182627	0.306016	-0.0336051	0.766591	0.999103
ENSCAFG00000019650.4	CAMTA1	VGNC Symbol	0.620824	0.00128878	0.00461948	-0.0981006	0.654362	1	0.656121	0.000680983	0.00288698	0.0352964	0.82833	1
ENSCAFG00000015674.4	CAMTA2	VGNC Symbol	0.413649	5.39767e-06	3.5279e-05	0.10626	0.3209	0.867206	0.344685	0.000162967	0.000827305	-0.0689635	0.352327	0.96086
ENSCAFG00000000397.4	CAND1	VGNC Symbol	-0.538731	1.00451e-18	4.31941e-17	-0.0203122	0.746725	0.963476	-0.443467	3.51652e-13	8.45953e-12	0.0952641	0.109651	0.809507
ENSCAFG00000004904.3	CAND2	HGNC Symbol	0.0121082	0.789825	1	0	1	1	0.0138835	0.759048	1	0.00177528	0.971076	1
ENSCAFG00000005540.3	CANT1	HGNC Symbol	0.170247	0.185207	0.298699	0.00977071	0.947401	0.993208	0.109803	0.3952	0.541486	-0.0604434	0.582341	0.994854
ENSCAFG00000000348.4	CANX	VGNC Symbol	-0.526721	2.90882e-17	1.03264e-15	0.0361069	0.567177	0.926298	-0.410123	4.69167e-11	8.25962e-10	0.116598	0.0589099	0.67038
ENSCAFG00000009977.4	CAP2	VGNC Symbol	-0.157097	0.29039	0.41949	-0.0331836	0.841795	1	-0.0437682	0.768137	0.853401	0.113329	0.391916	0.968412
ENSCAFG00000007788.3	CAPG	VGNC Symbol	0.427188	4.45174e-10	6.13158e-09	0.0398339	0.592164	0.932165	0.308252	7.20626e-06	5.09058e-05	-0.118936	0.060915	0.679332
ENSCAFG00000013830.3	CAPN1	VGNC Symbol	0.222003	0.00934691	0.0256847	-0.171975	0.0895537	0.655354	0.122912	0.152684	0.266554	-0.0990906	0.173646	0.892395
ENSCAFG00000012695.3	CAPN10	VGNC Symbol	0.173671	0.171896	0.282097	-0.0204964	0.891551	1	0.123626	0.333515	0.479493	-0.0500446	0.63236	0.996478
ENSCAFG00000005318.3	CAPN13	VGNC Symbol	0.724098	0.000359722	0.00151203	-0.131057	0.567397	1	0.952201	2.51255e-06	1.97877e-05	0.228104	0.175801	0.892395
ENSCAFG00000005335.4	CAPN14	VGNC Symbol	0.0121082	0.789825	1	0	1	1	0.0138835	0.759048	1	0.00177528	0.971076	1
ENSCAFG00000019667.5	CAPN15	VGNC Symbol	0.669507	1.29307e-09	1.65245e-08	0.115452	0.383801	0.887316	0.567272	3.23243e-07	3.04747e-06	-0.102235	0.230891	0.916318
ENSCAFG00000016416.4	CAPN2	HGNC Symbol	0.166886	0.0184794	0.0457848	0.0473797	0.521861	0.921567	0.0614553	0.386467	0.53313	-0.10543	0.122651	0.830801
ENSCAFG00000010383.4	CAPN3	VGNC Symbol	0.078269	0.401419	1	0	1	1	0.0805354	0.385714	1	0.00226637	0.983455	1
ENSCAFG00000005179.3	CAPN5	VGNC Symbol	0.583908	1.28782e-13	2.97467e-12	-0.0483333	0.598621	0.932165	0.50033	2.58817e-10	4.06887e-09	-0.0835785	0.214065	0.908892
ENSCAFG00000018175.3	CAPN6	VGNC Symbol	0.0311782	0.58887	1	0	1	1	0.0313083	0.585903	1	0.000130058	0.998413	1
ENSCAFG00000006029.3	CAPN7	VGNC Symbol	-0.381801	9.451e-05	0.000466726	-0.0503162	0.639034	0.94064	-0.349323	0.00036208	0.00166857	0.0324783	0.71933	0.999103
ENSCAFG00000012047.4	CAPN9	VGNC Symbol	0	1	1	0	1	1	0.0179313	0.682464	1	0.0290388	0.526992	1
ENSCAFG00000031314.1	CAPNS1	HGNC Symbol	-0.168161	0.000285414	0.00123546	0.0301419	0.545428	0.92232	-0.231015	6.72927e-07	5.96594e-06	-0.0628544	0.14877	0.853706
ENSCAFG00000007104.3	CAPRIN1	NCBI gene	-0.393645	5.59124e-14	1.36367e-12	0.0172426	0.753429	0.965622	-0.331097	2.60783e-10	4.09456e-09	0.0625484	0.214279	0.908892
ENSCAFG00000010713.3	CAPRIN2	VGNC Symbol	-0.274893	0.0033537	0.0106918	0.0433685	0.67512	0.952358	-0.416312	1.04216e-05	7.13722e-05	-0.141418	0.0993036	0.79748
ENSCAFG00000018746.2	CAPS	HGNC Symbol	0.000690906	0.997582	0.99831	0.235484	0.271555	1	0.198613	0.384354	0.531392	0.197922	0.410227	0.970829
ENSCAFG00000013477.3	CAPZA1	HGNC Symbol	-0.440333	1.1338e-12	2.26779e-11	-0.0553683	0.419163	0.898335	-0.422938	9.38242e-12	1.82057e-10	0.0173952	0.759612	0.999103
ENSCAFG00000003408.3	CAPZA2	VGNC Symbol	0.0123793	0.892985	0.933609	-0.151402	0.110306	0.694694	0.165415	0.0721408	0.147913	0.153036	0.0891775	0.766875
ENSCAFG00000015152.3	CAPZB	HGNC Symbol	0.043123	0.52677	0.653682	0.0964994	0.216872	0.801989	0.0240595	0.725003	0.820804	-0.0190635	0.744288	0.999103
ENSCAFG00000001502.4	CARD10	VGNC Symbol	0.741487	4.47824e-15	1.26178e-13	0.0807392	0.466447	0.913606	0.639496	1.68927e-11	3.12553e-10	-0.101991	0.190233	0.895133
ENSCAFG00000002275.3	CARD19	VGNC Symbol	0.498178	0.0341679	0.0768342	0.012798	0.957705	1	0.45746	0.0521679	0.113706	-0.0407184	0.854014	1
ENSCAFG00000018612.4	CARD6	VGNC Symbol	0.131844	0.0940447	0.173639	0.0289241	0.755672	0.966497	0.136188	0.0847182	0.167657	0.00434387	0.946749	1
ENSCAFG00000029414.1	CARD8	HGNC Symbol	0	1	1	0.0386351	0.357558	1	0	1	1	0	1	1
ENSCAFG00000019685.3	CARD9	VGNC Symbol	0.0618175	0.541545	1	-0.0495399	0.555938	1	-0.0380624	0.704289	1	-0.0998799	0.391405	1
ENSCAFG00000012545.3	CARF	VGNC Symbol	-0.349673	0.143552	0.244651	-0.17684	0.461964	1	-0.465544	0.0520518	0.113513	-0.115871	0.620338	0.995779
ENSCAFG00000019003.3	CARHSP1	VGNC Symbol	1.02964	3.01335e-08	3.02339e-07	0.272338	0.191633	1	0.898689	1.47125e-06	1.21694e-05	-0.130955	0.398973	0.970829
ENSCAFG00000017621.3	CARM1	VGNC Symbol	0.094051	0.234592	0.357244	0.0219581	0.810675	0.976256	0.121962	0.124008	0.228178	0.027911	0.678814	0.999103
ENSCAFG00000010536.4	CARMIL1	VGNC Symbol	-0.173566	0.0148861	0.0380824	-0.133364	0.107849	0.688542	-0.192299	0.00722157	0.0220926	-0.0187329	0.76354	0.999103
ENSCAFG00000020354.5	CARMIL2	VGNC Symbol	0.610488	0.00632957	0.0184752	0.177811	0.457866	1	0.60434	0.00698852	0.0215129	-0.00614742	0.975145	1
ENSCAFG00000011712.3	CARMIL3	VGNC Symbol	0.029857	0.605877	1	0	1	1	0.0331709	0.565074	1	0.00331389	0.959707	1
ENSCAFG00000001703.3	CARNMT1	VGNC Symbol	-0.760014	5.11065e-17	1.75684e-15	0.0778562	0.414891	0.89604	-0.495446	4.01787e-08	4.45104e-07	0.264568	0.00214641	0.0996301
ENSCAFG00000010271.3	CARS	VGNC Symbol	1.49916	1.09647e-46	3.75877e-44	0.0354493	0.760497	0.966497	1.60432	3.20154e-53	1.19728e-50	0.10516	0.258916	0.93419
ENSCAFG00000006082.4	CARS2	HGNC Symbol	0.228183	0.0106942	0.0287854	0.182559	0.0734241	0.625017	0.22119	0.0136303	0.0376734	-0.00699278	0.926619	1
ENSCAFG00000011441.4	CASC1	HGNC Symbol	0.608101	0.0019684	0.00670866	0.231608	0.292619	1	0.664821	0.000722632	0.00304278	0.0567204	0.727216	0.999103
ENSCAFG00000016141.4	CASC3	HGNC Symbol	-0.08912	0.124441	0.218268	-0.0359232	0.595606	0.932165	-0.113337	0.0517891	0.113009	-0.0242166	0.626396	0.996478
ENSCAFG00000013507.4	CASC4	HGNC Symbol	-0.235186	0.0179134	0.0446155	0.0374674	0.744599	0.963476	-0.161265	0.104738	0.199533	0.0739214	0.380841	0.965163
ENSCAFG00000002093.3	CASD1	VGNC Symbol	-0.018284	0.909882	0.944712	-0.13503	0.437541	0.903906	0.00664099	0.967241	0.981235	0.024925	0.869683	1
ENSCAFG00000014358.4	CASK	VGNC Symbol	-0.367157	2.35972e-05	0.000134386	-0.145378	0.140061	0.734955	-0.368559	2.34281e-05	0.000148042	-0.00140225	0.985718	1
ENSCAFG00000004787.3	CASKIN2	VGNC Symbol	0.389194	0.00050088	0.00202336	0.22792	0.0812414	0.644863	0.321053	0.00431206	0.0142706	-0.0681406	0.446627	0.975454
ENSCAFG00000012168.4	CASP10	HGNC Symbol	-0.0226032	0.852857	0.907442	0.0168697	0.904422	0.98577	0.0899576	0.459975	0.604344	0.112561	0.277054	0.943552
ENSCAFG00000014864.4	CASP12	NCBI gene	0.00998101	0.829474	1	0	1	1	0.0285861	0.536399	1	0.018605	0.713308	1
ENSCAFG00000003623.4	CASP2	VGNC Symbol	0.061936	0.403214	0.53772	-0.229439	0.0083748	0.290648	-0.097904	0.190102	0.315371	-0.15984	0.0138957	0.339667
ENSCAFG00000007750.4	CASP3	VGNC Symbol	-0.0459344	0.518475	0.646248	0.139012	0.0832682	0.644863	-0.0635594	0.373384	0.520788	-0.017625	0.776851	1
ENSCAFG00000014860.4	CASP4	NCBI gene	0	1	1	0	1	1	0.0183089	0.676422	1	0.0293515	0.523267	1
ENSCAFG00000031783.1	CASP6	HGNC Symbol	0.192005	0.0230903	0.0553316	-0.019148	0.841369	0.980731	0.164859	0.0517797	0.113009	-0.0271462	0.716784	0.999103
ENSCAFG00000011157.3	CASP7	VGNC Symbol	0.273926	0.0537105	0.111271	-0.0856147	0.606898	1	0.412119	0.00364622	0.0123791	0.138193	0.241276	0.925807
ENSCAFG00000025192.1	CASP8	VGNC Symbol	-0.0459999	0.565288	0.687515	0.0781093	0.392928	0.891803	-0.163219	0.0429633	0.0976805	-0.117219	0.0920271	0.772211
ENSCAFG00000003113.3	CASP8AP2	VGNC Symbol	-0.324505	0.00834774	0.023387	-0.0112529	0.932584	0.991284	-0.165639	0.177445	0.299405	0.158866	0.165169	0.878611
ENSCAFG00000016279.4	CASP9	NCBI gene	0.197245	0.237203	0.360287	0.166526	0.376233	1	0.22705	0.174458	0.295781	0.0298048	0.833663	1
ENSCAFG00000011790.3	CASR	VGNC Symbol	-0.0459794	0.305216	1	-0.034466	0.41179	1	-0.0457269	0.305805	1	0	1	1
ENSCAFG00000007854.4	CAST	VGNC Symbol	0.335932	3.1339e-09	3.72986e-08	0.0350495	0.583973	0.932098	0.346488	1.0608e-09	1.51345e-08	0.0105563	0.832907	1
ENSCAFG00000012489.3	CASTOR1	VGNC Symbol	0.608183	0.00861768	0.024007	-0.00625537	0.97934	1	0.431945	0.0633185	0.133188	-0.176238	0.405255	0.970829
ENSCAFG00000016771.3	CASZ1	HGNC Symbol	0.458917	0.0541714	0.112148	0.02297	0.921973	1	0.539189	0.0236867	0.0597351	0.0802725	0.730678	0.999103
ENSCAFG00000006941.3	CAT	UniProtKB Gene Name	0.146641	0.0504334	0.105568	0.107101	0.214847	0.798563	0.22472	0.00272666	0.00963972	0.0780791	0.217672	0.910819
ENSCAFG00000013070.4	CATSPER1	VGNC Symbol	0.0158831	0.717345	1	0	1	1	0	1	1	-0.0270126	0.552944	1
ENSCAFG00000013189.5	CATSPER2	VGNC Symbol	0.0329985	0.863956	0.914807	-0.0580349	0.729897	1	-0.0417409	0.827479	0.893421	-0.0747395	0.725234	1
ENSCAFG00000001062.4	CATSPER3	VGNC Symbol	-0.228426	0.124311	1	-0.0261147	0.837507	1	-0.130803	0.379081	1	0.0976232	0.561704	1
ENSCAFG00000010820.3	CATSPERB	VGNC Symbol	-0.0226681	0.867988	1	0.0782054	0.495851	1	0.107638	0.431022	1	0.130307	0.41178	1
ENSCAFG00000018769.3	CATSPERD	VGNC Symbol	-0.0501011	0.778367	0.855677	-0.000847906	0.995734	1	0.15504	0.385447	0.5322	0.205141	0.295213	0.945987
ENSCAFG00000005937.4	CATSPERG	VGNC Symbol	0.267843	0.0585818	1	0.0701376	0.555628	1	0.0817786	0.558837	1	-0.186064	0.253204	1
ENSCAFG00000003404.3	CAV1	VGNC Symbol	-0.299672	3.4614e-13	7.36501e-12	-0.109829	0.0117844	0.339831	-0.426514	5.77159e-25	4.36977e-23	-0.126842	0.00135971	0.0698564
ENSCAFG00000003402.4	CAV2	VGNC Symbol	0.15828	0.127958	0.223419	-0.340323	0.00117008	0.0952442	0.164778	0.113068	0.211901	0.00649818	0.94993	1
ENSCAFG00000028879.1	CAVIN1	VGNC Symbol	0.335377	4.31013e-09	5.02279e-08	0.206355	0.00104396	0.089451	0.446759	5.0509e-15	1.53153e-13	0.111382	0.0288213	0.503619
ENSCAFG00000006404.3	CAVIN3	VGNC Symbol	0.40187	0.011713	0.0311463	0.116818	0.519621	1	0.247485	0.123313	0.227168	-0.154385	0.255588	0.933405
ENSCAFG00000032247.1	CBD103	UniProtKB Gene Name	0	1	1	0	1	1	0.0183089	0.676422	1	0.0293515	0.523267	1
ENSCAFG00000007420.3	CBFA2T2	HGNC Symbol	0.164729	0.340375	0.472824	0.394759	0.0384115	1	0.0738661	0.670901	0.781388	-0.090863	0.541887	0.993551
ENSCAFG00000019852.5	CBFA2T3	HGNC Symbol	0.0321808	0.477813	1	0	1	1	0	1	1	-0.0404214	0.406218	1
ENSCAFG00000020389.3	CBFB	VGNC Symbol	-0.227336	0.100901	0.183823	-0.082919	0.591379	1	-0.214253	0.122967	0.226797	0.0130825	0.917047	1
ENSCAFG00000012100.3	CBL	VGNC Symbol	-0.321915	0.0395452	0.0867142	0.176399	0.29129	1	-0.10308	0.508439	0.65017	0.218836	0.130836	0.838022
ENSCAFG00000009793.3	CBLB	VGNC Symbol	-0.125696	0.395012	0.530163	0.125753	0.441709	1	-0.076661	0.604382	0.730607	0.0490349	0.709782	0.999103
ENSCAFG00000004651.3	CBLC	VGNC Symbol	0.0771826	0.580179	0.700175	-0.246998	0.141428	1	0.0371182	0.791361	0.869496	-0.0400644	0.728992	0.999103
ENSCAFG00000031990.1	CBLL1	HGNC Symbol	-0.0454085	0.649694	0.758766	0.0725553	0.510447	0.921026	-0.0146228	0.883886	0.929847	0.0307857	0.733858	0.999103
ENSCAFG00000028667.1	CBLN3	VGNC Symbol	0.0326889	0.471276	1	0	1	1	0	1	1	-0.0408334	0.402289	1
ENSCAFG00000009633.2	CBR3	VGNC Symbol	0.0166426	0.704942	1	0	1	1	0	1	1	-0.0276449	0.545118	1
ENSCAFG00000007520.3	CBR4	VGNC Symbol	0.032659	0.857065	0.910558	-0.0478487	0.816269	1	-0.0853177	0.640668	0.758852	-0.117977	0.452481	0.975589
ENSCAFG00000001943.3	CBWD2	NCBI gene	-0.404513	4.6504e-05	0.000248337	-0.162143	0.134477	0.728612	-0.432871	1.39349e-05	9.29066e-05	-0.0283587	0.761069	0.999103
ENSCAFG00000016832.3	CBX1	VGNC Symbol	0.0202723	0.852864	0.907442	0.0537688	0.673981	0.951942	0.0195255	0.858757	0.913292	-0.00074677	0.993447	1
ENSCAFG00000032086.1	CBX2	HGNC Symbol	0.0603625	0.596709	0.715089	0.111927	0.381939	0.885387	0.0451006	0.693499	0.797641	-0.015262	0.879149	1
ENSCAFG00000005572.4	CBX4	HGNC Symbol	0.341322	0.0130874	0.0341607	-0.131444	0.405052	0.892634	0.471911	0.000593939	0.00256018	0.13059	0.273855	0.940759
ENSCAFG00000006593.3	CBX5	VGNC Symbol	-0.443349	9.89989e-07	7.61686e-06	0.0374383	0.707175	0.958955	-0.362024	6.46522e-05	0.000362755	0.0813247	0.325594	0.955385
ENSCAFG00000001360.3	CBX7	VGNC Symbol	0.517293	0.000538769	0.00215665	0.0717608	0.676619	1	0.556932	0.000198348	0.000982269	0.0396391	0.750756	0.999103
ENSCAFG00000031851.1	CBX8	VGNC Symbol	0.0544371	0.728233	0.818201	-0.0563564	0.751672	1	-0.240949	0.129263	0.235493	-0.295386	0.0334023	0.53963
ENSCAFG00000001384.3	CBY1	VGNC Symbol	0.130402	0.510156	0.639377	-0.189139	0.387341	1	0.195186	0.3245	0.470251	0.0647846	0.715898	0.999103
ENSCAFG00000016566.3	CC2D1A	VGNC Symbol	0.167778	0.202253	0.31959	0.226477	0.117146	0.699181	0.226418	0.0854963	0.16898	0.0586401	0.617103	0.995779
ENSCAFG00000003751.3	CC2D1B	VGNC Symbol	0.455713	1.01347e-05	6.25673e-05	0.00484374	0.967222	0.994874	0.313849	0.00250001	0.00895056	-0.141864	0.115065	0.819295
ENSCAFG00000015345.3	CC2D2A	HGNC Symbol	0.217086	0.0956333	1	0.0660021	0.539166	1	0.0513344	0.689637	1	-0.165751	0.275709	1
ENSCAFG00000013761.4	CCAR1	VGNC Symbol	0.00735815	0.906022	0.942369	-0.0641452	0.355063	0.873038	0.107749	0.0837527	0.165972	0.100391	0.0757994	0.734887
ENSCAFG00000009285.3	CCAR2	VGNC Symbol	-0.0125786	0.84776	0.903784	0.0588654	0.432849	0.90088	-0.0569444	0.387086	0.533805	-0.0443658	0.434548	0.971639
ENSCAFG00000008709.5	CCDC102A	HGNC Symbol	0.639736	1.46213e-05	8.75082e-05	0.223709	0.189126	1	0.57965	9.21284e-05	0.000496488	-0.0600863	0.615427	0.995779
ENSCAFG00000002558.3	CCDC106	VGNC Symbol	0.164366	0.3417	0.473939	0.162668	0.401331	1	0.168934	0.329772	0.475262	0.00456828	0.975469	1
ENSCAFG00000002066.4	CCDC107	VGNC Symbol	-0.0487297	0.827298	0.890276	-0.2413	0.306365	1	-0.226321	0.313237	0.457908	-0.177591	0.402322	0.970829
ENSCAFG00000007552.3	CCDC110	VGNC Symbol	0.0116398	0.79721	1	0	1	1	0.0123286	0.784694	1	0.000688801	0.988709	1
ENSCAFG00000000214.3	CCDC112	VGNC Symbol	0.779951	1.77853e-09	2.21258e-08	-0.0484878	0.752459	0.965578	0.958955	1.22992e-13	3.1556e-12	0.179004	0.0870533	0.766085
ENSCAFG00000008509.3	CCDC113	VGNC Symbol	-0.127206	0.288344	0.417561	0.124847	0.365883	1	-0.035965	0.763982	0.850392	0.0912412	0.362115	0.96086
ENSCAFG00000004036.4	CCDC114	VGNC Symbol	-0.0464123	0.658918	1	0.00872555	0.92059	1	0.017091	0.870708	1	0.0635033	0.603894	1
ENSCAFG00000031832.1	CCDC115	VGNC Symbol	-0.175773	0.0729831	0.141716	-0.107415	0.349869	0.870928	-0.173414	0.0780382	0.157185	0.00235905	0.97763	1
ENSCAFG00000032399.1	CCDC117	VGNC Symbol	-0.328215	0.000762511	0.00293151	-0.288137	0.00743496	0.275516	-0.83117	5.36983e-17	2.01426e-15	-0.502954	5.96466e-08	1.25802e-05
ENSCAFG00000013588.3	CCDC12	VGNC Symbol	0.405056	0.0306978	0.0703383	-0.140737	0.512675	1	0.484717	0.00972628	0.0283295	0.0796611	0.612187	0.995779
ENSCAFG00000015776.2	CCDC120	VGNC Symbol	0.176148	0.35543	0.488895	-0.037121	0.863134	1	0.319769	0.0928131	0.18055	0.143621	0.375228	0.963764
ENSCAFG00000004607.3	CCDC122	HGNC Symbol	-0.0375226	0.760805	1	0.0114599	0.911131	1	0.0894802	0.468848	1	0.127003	0.377539	1
ENSCAFG00000007760.4	CCDC125	HGNC Symbol	-0.495167	0.00340713	0.0108425	-0.179516	0.32212	1	-0.602775	0.000388341	0.00176976	-0.107607	0.504393	0.984107
ENSCAFG00000029076.1	CCDC126	VGNC Symbol	-0.03937	0.796909	0.868172	-0.371678	0.0404634	1	0.0497763	0.744876	0.835968	0.0891462	0.494938	0.982512
ENSCAFG00000011048.3	CCDC127	VGNC Symbol	0.121725	0.327741	0.459776	0.0215821	0.881769	1	-0.0944678	0.453223	0.598206	-0.216192	0.0401096	0.585876
ENSCAFG00000003125.4	CCDC129	VGNC Symbol	0.0326889	0.471276	1	0	1	1	0	1	1	-0.0408334	0.402289	1
ENSCAFG00000005361.3	CCDC13	HGNC Symbol	0.0324094	0.474865	1	0	1	1	0	1	1	-0.0406068	0.404446	1
ENSCAFG00000016626.2	CCDC130	VGNC Symbol	0.356561	0.0495803	0.103972	-0.492283	0.0213981	1	0.246603	0.177154	0.298996	-0.109958	0.475976	0.981844
ENSCAFG00000001018.3	CCDC134	HGNC Symbol	-0.253019	0.0476239	0.100673	-0.0728934	0.624856	1	-0.280963	0.0287692	0.0701552	-0.0279438	0.798266	1
ENSCAFG00000023734.3	CCDC136	VGNC Symbol	-0.112346	0.598377	0.716462	0.0514823	0.788499	1	0.0731769	0.732229	0.82597	0.185522	0.424338	0.971639
ENSCAFG00000005770.3	CCDC137	VGNC Symbol	-0.0544909	0.733546	0.821553	0.0104897	0.953399	1	-0.0443863	0.782109	0.863146	0.0101047	0.943049	1
ENSCAFG00000001978.4	CCDC138	VGNC Symbol	-0.297022	0.147181	0.2495	-0.404806	0.0664659	1	-0.374252	0.0687378	0.142283	-0.0772301	0.691224	0.999103
ENSCAFG00000012197.4	CCDC14	VGNC Symbol	0.323211	0.0122895	0.0324139	-0.0244386	0.872011	1	0.307179	0.0177279	0.0470091	-0.0160319	0.880846	1
ENSCAFG00000008471.3	CCDC142	VGNC Symbol	0.154208	0.502327	0.632057	-0.0411289	0.864302	1	0.155281	0.500024	0.641918	0.00107367	0.996006	1
ENSCAFG00000004293.3	CCDC146	VGNC Symbol	-0.385149	0.0745342	0.144128	-0.219763	0.342789	1	-0.489298	0.0242784	0.0609127	-0.104149	0.607176	0.995779
ENSCAFG00000009318.4	CCDC148	HGNC Symbol	0.0403996	0.864526	0.915175	-0.248089	0.302404	1	0.158847	0.502134	0.643894	0.118447	0.600049	0.995509
ENSCAFG00000016494.3	CCDC149	HGNC Symbol	0.0786646	0.59985	0.717599	0.0285271	0.870516	1	-0.068536	0.651109	0.766437	-0.147201	0.238721	0.925775
ENSCAFG00000010996.4	CCDC15	VGNC Symbol	0.0636461	0.698415	0.795785	-0.0634334	0.727253	1	0.0206491	0.900288	0.94139	-0.042997	0.772746	1
ENSCAFG00000010707.4	CCDC150	VGNC Symbol	0.279398	0.0486167	0.102486	-0.057716	0.725202	1	0.154299	0.279447	0.422113	-0.125099	0.301349	0.949156
ENSCAFG00000017400.3	CCDC151	VGNC Symbol	0.052423	0.82591	0.889377	-0.0637817	0.789793	1	0.0816468	0.7321	0.82597	0.0292238	0.898949	1
ENSCAFG00000030142.1	CCDC154	VGNC Symbol	0.0324094	0.474865	1	0	1	1	0	1	1	-0.0406068	0.404446	1
ENSCAFG00000003677.4	CCDC155	VGNC Symbol	-0.0511384	0.722007	1	-0.0965753	0.417423	1	-0.134843	0.343608	1	-0.0837047	0.611645	1
ENSCAFG00000012686.3	CCDC157	VGNC Symbol	0.504939	0.0296315	0.068288	-0.000226257	0.999252	1	0.652581	0.00490607	0.0159512	0.147641	0.494627	0.982512
ENSCAFG00000008634.4	CCDC158	VGNC Symbol	-0.298341	0.212443	0.3317	-0.0948025	0.682727	1	-0.419334	0.0795298	0.159616	-0.120993	0.616236	0.995779
ENSCAFG00000017432.3	CCDC159	HGNC Symbol	-0.381979	0.0400743	0.0876464	-0.193426	0.239504	1	-0.311161	0.094252	0.182981	0.0708178	0.725957	0.999103
ENSCAFG00000023095.2	CCDC160	VGNC Symbol	0.0241756	0.902371	0.940713	-0.180156	0.413665	1	0.0570039	0.772785	0.85685	0.0328283	0.850188	1
ENSCAFG00000004490.3	CCDC17	HGNC Symbol	0.0344928	0.522611	1	0	1	1	0.0147127	0.784022	1	-0.0197801	0.744636	1
ENSCAFG00000000429.3	CCDC170	VGNC Symbol	-0.0459794	0.305216	1	-0.034466	0.41179	1	-0.0457269	0.305805	1	0	1	1
ENSCAFG00000001557.4	CCDC171	VGNC Symbol	-0.11499	0.577616	0.697808	0.0214981	0.923437	1	0.123754	0.547288	0.682437	0.238743	0.199904	0.896242
ENSCAFG00000012387.4	CCDC173	VGNC Symbol	0.511351	0.0320916	0.0730036	-0.139429	0.544013	1	0.362793	0.12836	0.234307	-0.148558	0.535922	0.993349
ENSCAFG00000004495.3	CCDC174	VGNC Symbol	-0.172539	0.170738	0.280457	-0.101866	0.475641	0.917196	-0.0107635	0.93173	0.960127	0.161776	0.146569	0.85056
ENSCAFG00000020143.4	CCDC18	VGNC Symbol	0.29665	0.0087351	0.0242683	-0.0734627	0.58726	0.932165	0.23149	0.0418826	0.0956995	-0.0651597	0.481363	0.982512
ENSCAFG00000002403.4	CCDC180	VGNC Symbol	0	1	1	0.0449983	0.32504	1	0.011663	0.819536	1	0.020523	0.719185	1
ENSCAFG00000015239.3	CCDC181	VGNC Symbol	0.486304	0.00448276	0.0136887	-0.172149	0.391596	1	0.59824	0.000467289	0.00208339	0.111936	0.423451	0.971639
ENSCAFG00000009024.2	CCDC184	VGNC Symbol	0.562768	0.00948682	0.025994	0.23254	0.321794	1	0.341963	0.117632	0.218861	-0.220804	0.249783	0.930618
ENSCAFG00000011239.4	CCDC186	VGNC Symbol	0.112851	0.45528	0.587659	-0.0906648	0.603309	1	0.138077	0.361979	0.508763	0.0252265	0.84541	1
ENSCAFG00000016671.3	CCDC189	VGNC Symbol	0.236514	0.270153	0.397395	-0.0546595	0.775539	1	0.388587	0.0703876	0.145017	0.152073	0.514055	0.986471
ENSCAFG00000010755.4	CCDC191	VGNC Symbol	0.643277	3.96307e-05	0.000214793	-0.0371458	0.841125	1	0.534728	0.000684905	0.00289963	-0.108549	0.388184	0.96746
ENSCAFG00000015253.4	CCDC198	VGNC Symbol	-0.471706	0.00279725	0.00913249	0.0997553	0.56932	1	-0.275917	0.0788413	0.158517	0.195788	0.159035	0.869504
ENSCAFG00000015922.3	CCDC22	VGNC Symbol	0.589584	1.43114e-06	1.06395e-05	0.0188609	0.897443	0.984606	0.497221	5.30505e-05	0.000303557	-0.0923629	0.342443	0.959552
ENSCAFG00000000277.3	CCDC28A	VGNC Symbol	0.0557391	0.677713	0.780191	-0.168916	0.288192	1	-0.00299495	0.982292	0.990397	-0.0587341	0.602914	0.995509
ENSCAFG00000010703.4	CCDC28B	VGNC Symbol	0.543806	0.0163818	0.0412525	-0.0048519	0.983892	1	0.383437	0.0920245	0.179298	-0.16037	0.437668	0.972758
ENSCAFG00000002549.4	CCDC30	VGNC Symbol	-0.0300827	0.888488	0.931414	0.00945126	0.967462	1	-0.102718	0.633681	0.753687	-0.0726354	0.709614	0.999103
ENSCAFG00000009148.3	CCDC32	VGNC Symbol	0.221346	0.301649	0.432062	-0.06737	0.771891	1	0.0854008	0.691843	0.796458	-0.135946	0.483993	0.982512
ENSCAFG00000010196.4	CCDC34	HGNC Symbol	0.852294	1.79349e-36	3.25492e-34	-0.0226957	0.773449	0.968765	0.919945	3.53851e-42	7.04335e-40	0.067651	0.235084	0.920463
ENSCAFG00000011668.4	CCDC36	VGNC Symbol	0.517361	0.0285862	0.0663	0.079403	0.741123	1	0.595136	0.0118032	0.0334321	0.0777759	0.727084	0.999103
ENSCAFG00000023384.3	CCDC38	HGNC Symbol	0.367686	0.106135	0.191578	-0.295421	0.153107	1	0.350081	0.123509	0.227428	-0.0176055	0.941406	1
ENSCAFG00000011540.2	CCDC39	HGNC Symbol	-0.00821772	0.965947	0.979804	0.033264	0.842294	1	-0.011048	0.95407	0.97243	-0.00283031	0.989509	1
ENSCAFG00000005580.3	CCDC40	VGNC Symbol	0	1	1	0	1	1	0.0179313	0.682464	1	0.0290388	0.526992	1
ENSCAFG00000014115.3	CCDC43	VGNC Symbol	-0.249961	0.153233	0.257618	0.0662634	0.726354	1	-0.361647	0.0399167	0.0919052	-0.111686	0.491254	0.982512
ENSCAFG00000012863.3	CCDC47	HGNC Symbol	-0.378544	5.60938e-08	5.41245e-07	-0.000319098	0.996777	0.999386	-0.388793	2.79381e-08	3.18067e-07	-0.0102491	0.868668	1
ENSCAFG00000014058.4	CCDC50	VGNC Symbol	-0.188832	0.0549472	0.113293	0.14269	0.201895	0.783255	-0.165015	0.0944107	0.183138	0.0238168	0.778607	1
ENSCAFG00000012548.3	CCDC51	VGNC Symbol	0.289603	0.0441561	0.0947705	-0.00131667	0.993748	1	0.0811983	0.576748	0.70745	-0.208405	0.0842302	0.763204
ENSCAFG00000014765.3	CCDC56	NCBI gene	0.107138	0.334677	0.466748	-0.0783895	0.541461	0.92232	-0.0144553	0.897161	0.939408	-0.121593	0.208014	0.903399
ENSCAFG00000006048.4	CCDC57	VGNC Symbol	0.139151	0.555496	0.679153	-0.268512	0.265981	1	-0.131968	0.577695	0.708329	-0.271119	0.234016	0.920463
ENSCAFG00000032031.1	CCDC58	HGNC Symbol	-0.128828	0.289662	0.418929	-0.109793	0.426004	0.899381	-0.0488595	0.688057	0.794026	0.0799687	0.459733	0.977185
ENSCAFG00000023758.3	CCDC59	VGNC Symbol	0.131942	0.252822	0.378374	0.205307	0.11552	0.696032	0.259307	0.0244288	0.0611513	0.127365	0.194726	0.896242
ENSCAFG00000012452.5	CCDC6	VGNC Symbol	-0.00389666	0.971198	0.983085	0.0341121	0.779525	0.971108	0.0430867	0.690087	0.795329	0.0469834	0.620741	0.995779
ENSCAFG00000004357.4	CCDC61	VGNC Symbol	0.441605	0.0209891	0.0510498	0.10257	0.630158	1	0.259869	0.177474	0.299414	-0.181736	0.275956	0.942485
ENSCAFG00000007817.4	CCDC62	HGNC Symbol	-0.445057	0.000182932	0.000839241	-0.0903588	0.499564	0.919843	-0.55165	4.24888e-06	3.17328e-05	-0.106594	0.324172	0.955385
ENSCAFG00000008801.3	CCDC65	VGNC Symbol	0.144067	0.532291	0.658283	-0.265976	0.270124	1	0.350852	0.127465	0.232974	0.206786	0.333198	0.955385
ENSCAFG00000008112.3	CCDC66	VGNC Symbol	-0.238418	0.0149941	0.0382793	-0.0350432	0.755962	0.966497	-0.10647	0.27644	0.418544	0.131948	0.119604	0.825698
ENSCAFG00000011710.3	CCDC71	HGNC Symbol	0.445256	0.00714922	0.020523	0.00122843	0.994901	1	0.283821	0.0890528	0.174805	-0.161435	0.240158	0.925807
ENSCAFG00000031388.1	CCDC71L	HGNC Symbol	0.383059	0.0731263	0.141876	0.0480361	0.80029	1	0.543333	0.0111446	0.0318295	0.160275	0.495021	0.982512
ENSCAFG00000007335.4	CCDC73	VGNC Symbol	0.199686	0.324447	0.456244	0.0908292	0.61204	1	-0.0642181	0.7487	0.839134	-0.263904	0.235697	0.92058
ENSCAFG00000015784.4	CCDC77	VGNC Symbol	0.3344	0.0101779	0.0275753	-0.207981	0.18594	1	0.338787	0.00943703	0.0276305	0.00438687	0.966996	1
ENSCAFG00000019621.3	CCDC78	VGNC Symbol	0.0930421	0.597149	1	-0.0899143	0.542412	1	-0.00172823	0.992104	1	-0.0947704	0.635972	1
ENSCAFG00000010530.3	CCDC80	VGNC Symbol	0.122056	0.0407628	0.0888474	0.268594	0.000104792	0.0148349	0.271577	5.01711e-06	3.69208e-05	0.149522	0.00180166	0.0884063
ENSCAFG00000004449.3	CCDC81	VGNC Symbol	0.0158831	0.717345	1	0	1	1	0	1	1	-0.0270126	0.552944	1
ENSCAFG00000004083.4	CCDC82	VGNC Symbol	0.452596	0.0316692	0.0721354	0.170483	0.456202	1	0.359331	0.0893544	0.17523	-0.0932647	0.618287	0.995779
ENSCAFG00000004494.3	CCDC83	VGNC Symbol	0.0316674	0.484475	1	0	1	1	0	1	1	-0.0400048	0.410223	1
ENSCAFG00000012404.4	CCDC84	VGNC Symbol	0.399697	0.0910332	0.169066	-0.127043	0.597902	1	0.222216	0.348906	0.495494	-0.17748	0.43236	0.971639
ENSCAFG00000013138.4	CCDC85B	VGNC Symbol	0.679746	0.00122912	0.00443527	0.0232688	0.919265	1	0.505182	0.016842	0.0450861	-0.174564	0.351681	0.96086
ENSCAFG00000028971.1	CCDC85C	VGNC Symbol	0.412005	0.00866584	0.0241048	0.160421	0.357529	1	0.541053	0.00055999	0.00243683	0.129048	0.347673	0.960422
ENSCAFG00000016456.3	CCDC86	VGNC Symbol	0.254448	0.0311452	0.0711914	0.265906	0.0436812	0.550844	0.29568	0.0123751	0.0346857	0.0412318	0.686374	0.999103
ENSCAFG00000012426.3	CCDC87	VGNC Symbol	0.0169784	0.699494	1	0	1	1	0	1	1	-0.0279242	0.541691	1
ENSCAFG00000002796.3	CCDC88A	VGNC Symbol	0.0318801	0.788482	0.862799	-0.043548	0.744377	0.963476	0.133315	0.261725	0.401735	0.101434	0.337705	0.957031
ENSCAFG00000014400.3	CCDC88B	VGNC Symbol	0.142932	0.457232	0.58929	0.0852733	0.618823	1	0.181263	0.345145	0.491511	0.0383314	0.856339	1
ENSCAFG00000017561.4	CCDC88C	VGNC Symbol	0.148535	0.155401	0.260535	0.00901178	0.939984	0.992461	0.0848135	0.419448	0.565171	-0.0637217	0.482955	0.982512
ENSCAFG00000004512.2	CCDC89	VGNC Symbol	0.692999	0.00360912	0.0113972	0.20814	0.382997	1	0.437281	0.0669689	0.139432	-0.255718	0.268572	0.940515
ENSCAFG00000004593.4	CCDC90B	VGNC Symbol	-0.11186	0.357047	0.490571	-0.253668	0.0539705	0.580882	-0.0761593	0.530977	0.669335	0.0357008	0.755471	0.999103
ENSCAFG00000010942.3	CCDC91	VGNC Symbol	0.533821	2.2867e-13	5.00357e-12	0.0115075	0.894749	0.984525	0.59071	5.27997e-16	1.78521e-14	0.0568888	0.33274	0.955385
ENSCAFG00000006996.4	CCDC92	VGNC Symbol	0.390502	0.00160978	0.00561195	-0.0829382	0.574269	0.928824	0.415628	0.000807634	0.0033661	0.0251261	0.803355	1
ENSCAFG00000004927.3	CCDC93	VGNC Symbol	-0.304306	0.00068997	0.00268271	0.0908745	0.379948	0.884861	-0.243088	0.00678476	0.0209799	0.0612174	0.420572	0.971639
ENSCAFG00000019112.3	CCDC94	VGNC Symbol	-0.0960543	0.586421	0.706464	-0.0184788	0.925791	1	-0.180972	0.308548	0.452824	-0.084918	0.585694	0.995509
ENSCAFG00000014356.3	CCDC96	HGNC Symbol	0.19208	0.354125	0.487393	-0.0682972	0.707609	1	0.199709	0.334338	0.480166	0.00762975	0.973281	1
ENSCAFG00000005015.4	CCDC97	VGNC Symbol	0.210257	0.0132231	0.0344457	-0.0424503	0.673003	0.951774	0.153362	0.0722257	0.148013	-0.0568948	0.420906	0.971639
ENSCAFG00000000478.4	CCHCR1	VGNC Symbol	0.705126	1.20684e-05	7.32591e-05	0.151918	0.40971	1	0.670016	3.38521e-05	0.000204688	-0.0351101	0.793	1
ENSCAFG00000029430.1	CCKAR	VGNC Symbol	0.0169784	0.699494	1	0	1	1	0	1	1	-0.0279242	0.541691	1
ENSCAFG00000023226.3	CCL16	VGNC Symbol	0	1	1	0	1	1	0.0183089	0.676422	1	0.0293515	0.523267	1
ENSCAFG00000008754.3	CCL17	VGNC Symbol	1.10501	2.43454e-06	1.70902e-05	0.036406	0.879727	1	0.978797	3.09954e-05	0.00018927	-0.126209	0.561171	0.993919
ENSCAFG00000018358.3	CCL25	VGNC Symbol	0.0126314	0.8155	1	0	1	1	0.0371511	0.491249	1	0.0245197	0.688001	1
ENSCAFG00000032573.1	CCL26	VGNC Symbol	0.0170535	0.853862	1	0	1	1	0.146659	0.113917	1	0.129605	0.2257	1
ENSCAFG00000001953.2	CCL27	VGNC Symbol	-0.11412	0.601982	0.719522	0.0889239	0.659426	1	-0.0409773	0.851402	0.90886	0.0731426	0.753863	0.999103
ENSCAFG00000023453.2	CCL28	VGNC Symbol	0.0232114	0.77552	1	-0.0453577	0.508685	1	-0.0463205	0.566409	1	-0.069532	0.453263	1
ENSCAFG00000018171.2	CCL5	NCBI gene	0.299789	0.0413633	1	0	1	1	0.138973	0.338983	1	-0.160816	0.3441	1
ENSCAFG00000003136.4	CCM2	VGNC Symbol	0.141778	0.15594	0.261227	0.0744671	0.516325	0.921567	0.0700518	0.485654	0.628575	-0.071726	0.40258	0.970829
ENSCAFG00000007119.3	CCM2L	HGNC Symbol	0.0169784	0.699494	1	0	1	1	0	1	1	-0.0279242	0.541691	1
ENSCAFG00000006189.3	CCNA1	VGNC Symbol	0.0158831	0.717345	1	0	1	1	0	1	1	-0.0270126	0.552944	1
ENSCAFG00000004133.3	CCNA2	VGNC Symbol	-0.516807	6.40374e-11	9.92821e-10	0.00152246	0.986387	0.996487	-0.541696	9.6925e-12	1.87485e-10	-0.0248893	0.725681	0.999103
ENSCAFG00000005384.3	CCNB1IP1	VGNC Symbol	0.0683101	0.705971	0.800919	0.07967	0.607658	1	0.147473	0.415224	0.560888	0.0791626	0.701617	1
ENSCAFG00000016600.3	CCNB2	NCBI gene	-0.151935	0.0654911	0.130275	-0.201979	0.0325598	0.501252	-0.246203	0.00301259	0.0105083	-0.0942687	0.203504	0.896788
ENSCAFG00000015996.2	CCNB3	VGNC Symbol	-0.647394	3.29954e-10	4.62723e-09	-0.0469675	0.682758	0.954016	-0.69484	2.08263e-11	3.81331e-10	-0.047446	0.614978	0.995779
ENSCAFG00000003525.4	CCNC	HGNC Symbol	-0.304672	0.0160216	0.0405252	-0.123501	0.367409	0.878319	-0.235882	0.0623397	0.13151	0.0687899	0.562038	0.993919
ENSCAFG00000010700.3	CCND1	HGNC Symbol	-0.0318286	0.655862	0.76357	-0.0284064	0.723705	0.959831	-0.272098	0.000162668	0.000826344	-0.240269	0.000198416	0.0154894
ENSCAFG00000015381.3	CCND2	VGNC Symbol	0.0971582	0.0854781	0.160953	-0.0573043	0.359256	0.874277	0.0919602	0.104252	0.19873	-0.00519799	0.919871	1
ENSCAFG00000001618.3	CCND3	HGNC Symbol	0.604923	4.05612e-06	2.71309e-05	-0.219278	0.161692	0.76133	0.681929	2.06042e-07	2.00691e-06	0.0770053	0.478227	0.982512
ENSCAFG00000011930.4	CCNDBP1	VGNC Symbol	-0.00233381	0.988852	0.993845	-0.0506584	0.789952	1	0.122912	0.461194	0.605425	0.125245	0.383377	0.965798
ENSCAFG00000007614.3	CCNE1	VGNC Symbol	0.0989984	0.315417	0.446343	-0.0172795	0.880417	0.983874	0.0921875	0.351504	0.498267	-0.00681082	0.935187	1
ENSCAFG00000009408.3	CCNE2	HGNC Symbol	0.293143	0.068848	0.13536	-0.182148	0.330399	1	0.145019	0.37167	0.519091	-0.148124	0.284303	0.945987
ENSCAFG00000019372.3	CCNF	VGNC Symbol	0.120309	0.0834654	0.157765	0.0733636	0.372627	0.881203	-0.0228215	0.745167	0.836085	-0.143131	0.0124383	0.31748
ENSCAFG00000017207.3	CCNG1	VGNC Symbol	-0.627249	1.9843e-15	5.70823e-14	-0.0934375	0.254528	0.834484	-0.644863	3.53893e-16	1.20314e-14	-0.0176133	0.819098	1
ENSCAFG00000008685.3	CCNG2	VGNC Symbol	1.39816	4.72413e-14	1.16684e-12	0.0288137	0.893347	1	1.31758	1.40471e-12	3.10118e-11	-0.0805792	0.58409	0.995493
ENSCAFG00000008374.4	CCNH	VGNC Symbol	-0.0303583	0.764698	0.845295	-0.221072	0.0638118	0.606631	-0.0249471	0.806278	0.878129	0.00541122	0.950865	1
ENSCAFG00000008678.3	CCNI	HGNC Symbol	-0.0111115	0.889728	0.931862	-0.0134914	0.885722	0.984525	-0.0742661	0.357109	0.504048	-0.0631546	0.353	0.96086
ENSCAFG00000008454.2	CCNJ	VGNC Symbol	-0.194518	0.0341883	0.076852	-0.217988	0.0413238	0.546504	-0.0496831	0.587756	0.716433	0.144835	0.0715303	0.717212
ENSCAFG00000017831.3	CCNK	VGNC Symbol	-0.0922477	0.275112	0.403178	-0.0706002	0.477638	0.917283	0.00380172	0.964111	0.979429	0.0960494	0.178248	0.892395
ENSCAFG00000008884.3	CCNL1	HGNC Symbol	-0.306482	0.00874015	0.0242769	-0.0169668	0.897667	0.984606	-0.325718	0.00552771	0.0176045	-0.0192365	0.85351	1
ENSCAFG00000019264.3	CCNL2	VGNC Symbol	-0.14106	0.270168	0.397395	0.0186243	0.898003	1	-0.170108	0.185598	0.309858	-0.0290485	0.795524	1
ENSCAFG00000006753.2	CCNO	HGNC Symbol	0	1	1	0	1	1	0.0165724	0.70445	1	0.027912	0.540609	1
ENSCAFG00000019239.3	CCNQ	HGNC Symbol	0.273233	0.0839893	0.158609	-0.103707	0.578377	1	0.141171	0.37606	0.523456	-0.132062	0.311817	0.952061
ENSCAFG00000008923.4	CCNT1	VGNC Symbol	-0.21517	0.0241874	0.0575249	-0.120802	0.26928	0.843736	-0.183694	0.0548092	0.118388	0.031476	0.709459	0.999103
ENSCAFG00000005031.5	CCNT2	VGNC Symbol	-0.303207	0.0681983	0.134425	0.00631574	0.972476	1	-0.338447	0.0426639	0.0970892	-0.03524	0.815938	1
ENSCAFG00000003678.3	CCNY	VGNC Symbol	-0.0298136	0.671065	0.774272	-0.103069	0.201815	0.783255	-0.0836214	0.235804	0.370944	-0.0538077	0.384618	0.965798
ENSCAFG00000013539.4	CCNYL1	HGNC Symbol	-0.271205	0.0264904	0.0621163	-0.0624471	0.656338	0.945676	-0.3102	0.0116158	0.0329694	-0.0389947	0.715867	0.999103
ENSCAFG00000018069.3	CCP110	VGNC Symbol	-0.427323	2.3339e-06	1.64399e-05	0.0248497	0.804742	0.975952	-0.284961	0.00160202	0.00607201	0.142362	0.0808401	0.752796
ENSCAFG00000015925.4	CCPG1	VGNC Symbol	0.311903	0.0157096	0.0398505	-0.400475	0.0110325	1	0.254565	0.049771	0.109702	-0.0573382	0.594599	0.995509
ENSCAFG00000030300.1	CCR7	VGNC Symbol	0.0268648	0.861395	1	0.119606	0.365613	1	0.146173	0.342814	1	0.119308	0.498797	1
ENSCAFG00000013782.3	CCRL2	VGNC Symbol	0	1	1	0	1	1	0.0165724	0.70445	1	0.027912	0.540609	1
ENSCAFG00000012423.4	CCS	VGNC Symbol	0.299834	0.0690972	0.13572	0.101823	0.590035	1	0.3733	0.0236868	0.0597351	0.0734663	0.591585	0.995509
ENSCAFG00000030050.1	CCSAP	HGNC Symbol	0.466565	0.000460676	0.00188314	-0.022807	0.881175	0.983874	0.454987	0.000655484	0.00279714	-0.0115772	0.919681	1
ENSCAFG00000009949.3	CCSER1	VGNC Symbol	0.366274	5.42131e-05	0.0002847	0.116084	0.277145	0.84798	0.348327	0.000130855	0.000681386	-0.0179476	0.807494	1
ENSCAFG00000015946.4	CCSER2	VGNC Symbol	-0.300929	0.00114315	0.00416644	-0.0855344	0.391005	0.891803	-0.30176	0.00113171	0.00450876	-0.000831772	0.992392	1
ENSCAFG00000000432.3	CCT2	VGNC Symbol	-0.389077	6.56542e-19	2.86303e-17	0.0448029	0.331371	0.868758	-0.269293	7.70614e-10	1.13486e-08	0.119784	0.00422056	0.171667
ENSCAFG00000016826.4	CCT3	VGNC Symbol	-0.152814	0.0037309	0.0117188	-0.151432	0.00657572	0.259519	-0.318473	1.70628e-09	2.36333e-08	-0.165659	0.00109738	0.0588961
ENSCAFG00000003083.3	CCT4	VGNC Symbol	-0.487079	3.03773e-24	2.24483e-22	-0.279216	4.22134e-08	1.52719e-05	-0.773972	7.6181e-58	3.13383e-55	-0.286893	6.85862e-10	2.49862e-07
ENSCAFG00000010084.4	CCT5	VGNC Symbol	-0.489187	2.52377e-35	4.38673e-33	0.0563181	0.174831	0.769775	-0.450672	3.49156e-30	3.5611e-28	0.0385145	0.307883	0.951738
ENSCAFG00000010149.3	CCT6A	VGNC Symbol	-0.414662	7.67666e-10	1.02198e-08	-0.217436	0.0022253	0.132946	-0.651776	6.55647e-22	4.00561e-20	-0.237114	0.000288739	0.0205398
ENSCAFG00000008687.4	CCT8	VGNC Symbol	-0.488561	4.09146e-21	2.23419e-19	0.0329593	0.533827	0.921723	-0.410573	2.29388e-15	7.18496e-14	0.0779878	0.125458	0.8356
ENSCAFG00000009839.4	CD101	VGNC Symbol	0.286148	0.227842	0.349509	0.0503138	0.825648	1	-0.154027	0.515268	0.656032	-0.440175	0.0686074	0.703128
ENSCAFG00000002663.3	CD109	VGNC Symbol	-0.781651	8.1336e-15	2.24055e-13	-0.0957884	0.373268	0.881654	-0.69916	3.7849e-12	7.87681e-11	0.0824905	0.389604	0.967971
ENSCAFG00000023924.3	CD151	HGNC Symbol	0.118294	0.0786702	0.150452	0.0570517	0.443445	0.904229	0.0548151	0.416814	0.562442	-0.0634793	0.297654	0.946414
ENSCAFG00000013968.4	CD163	VGNC Symbol	-0.571063	0.0139325	0.0359334	-0.436188	0.0698597	1	-0.555648	0.0168931	0.0451838	0.0154148	0.945022	1
ENSCAFG00000029011.1	CD164	VGNC Symbol	0.0436409	0.674589	0.777176	-0.18272	0.0912425	0.660755	-0.0225322	0.828577	0.894284	-0.0661731	0.512885	0.986428
ENSCAFG00000012135.3	CD164L2	VGNC Symbol	0	1	1	0	1	1	0.0183089	0.676422	1	0.0293515	0.523267	1
ENSCAFG00000004765.4	CD177	VGNC Symbol	0	1	1	0.0386351	0.357558	1	0	1	1	0	1	1
ENSCAFG00000017303.3	CD19	VGNC Symbol	-0.0641882	0.735094	0.822487	-0.00764884	0.963296	1	0.168697	0.376272	0.523632	0.232885	0.271337	1
ENSCAFG00000030554.2	CD1D	HGNC Symbol	-0.0459794	0.305216	1	-0.034466	0.41179	1	-0.0457269	0.305805	1	0	1	1
ENSCAFG00000018314.4	CD209	NCBI gene	0	1	1	0	1	1	0.0165724	0.70445	1	0.027912	0.540609	1
ENSCAFG00000000038.4	CD226	VGNC Symbol	0	1	1	0.0449983	0.32504	1	0.011663	0.819536	1	0.020523	0.719185	1
ENSCAFG00000028875.1	CD248	HGNC Symbol	0.00561947	0.975033	0.985414	-0.0245704	0.874205	1	-0.074088	0.677876	0.787356	-0.0797074	0.690775	1
ENSCAFG00000002120.3	CD274	VGNC Symbol	0.0775797	0.746459	0.831604	0.0246566	0.917084	1	0.238467	0.320185	0.4655	0.160888	0.498877	0.982512
ENSCAFG00000017820.3	CD276	VGNC Symbol	0.321498	0.0310426	0.0709702	0.0374683	0.825383	1	0.317119	0.0338679	0.0800851	-0.00437913	0.972715	1
ENSCAFG00000002089.3	CD2AP	VGNC Symbol	-0.465273	7.2831e-09	8.18586e-08	-0.112309	0.190168	0.778129	-0.40687	4.29761e-07	3.95502e-06	0.0584031	0.446496	0.975454
ENSCAFG00000016943.3	CD2BP2	VGNC Symbol	0.211285	0.00212483	0.00716461	0.119897	0.129027	0.716865	0.147842	0.0324229	0.0772156	-0.0634426	0.27949	0.945953
ENSCAFG00000018493.3	CD320	VGNC Symbol	-0.340168	0.0559059	0.114798	0.0941001	0.625111	1	-0.274482	0.123174	0.227015	0.0656859	0.687653	0.999103
ENSCAFG00000015298.4	CD38	VGNC Symbol	0.374288	0.073505	0.142518	-0.169614	0.347608	1	0.150828	0.467266	0.611185	-0.22346	0.331115	0.955385
ENSCAFG00000004455.4	CD3EAP	VGNC Symbol	-0.110559	0.173277	0.283684	0.0856686	0.362851	0.876787	0.0225521	0.780752	0.86237	0.133111	0.0501787	0.631919
ENSCAFG00000012780.3	CD3G	VGNC Symbol	0	1	1	0	1	1	0.0179313	0.682464	1	0.0290388	0.526992	1
ENSCAFG00000009994.3	CD40	VGNC Symbol	0.0158831	0.717345	1	0	1	1	0	1	1	-0.0270126	0.552944	1
ENSCAFG00000006889.4	CD44	NCBI gene	-0.200233	1.65722e-05	9.77936e-05	0.134238	0.00795821	0.283674	-0.0238818	0.606679	0.732228	0.176351	3.32059e-05	0.00338306
ENSCAFG00000009887.4	CD47	VGNC Symbol	-0.203791	0.0792078	0.151199	-0.125879	0.316104	0.867206	-0.210928	0.0697823	0.143973	-0.00713657	0.947902	1
ENSCAFG00000016447.3	CD5L	VGNC Symbol	0	1	1	0	1	1	0.0165724	0.70445	1	0.027912	0.540609	1
ENSCAFG00000000064.3	CD63	VGNC Symbol	0.26449	3.18387e-05	0.000176514	0.0775704	0.256218	0.834665	0.21942	0.000572024	0.00248044	-0.0450693	0.448101	0.975488
ENSCAFG00000016641.4	CD68	HGNC Symbol	0.118999	0.532656	0.658669	0.266386	0.120795	1	-0.0202901	0.914669	0.950162	-0.139289	0.50672	0.984107
ENSCAFG00000029286.1	CD7	VGNC Symbol	0	1	1	0	1	1	0.0179313	0.682464	1	0.0290388	0.526992	1
ENSCAFG00000030308.1	CD70	VGNC Symbol	0.0774157	0.524383	1	-0.0483513	0.630674	1	0.0303892	0.801319	1	-0.0470265	0.738544	1
ENSCAFG00000018101.3	CD74	VGNC Symbol	0.427286	0.0157309	0.0398797	0.11986	0.545285	1	0.547963	0.00193667	0.00715583	0.120677	0.427077	0.971639
ENSCAFG00000004980.3	CD79A	VGNC Symbol	0.0100116	0.876899	1	0.0575196	0.292474	1	0.0115684	0.85733	1	0.00155678	0.983319	1
ENSCAFG00000010121.3	CD81	HGNC Symbol	0.314093	0.00234996	0.00781716	-0.0623108	0.612666	0.934969	0.186955	0.0723847	0.14829	-0.127139	0.136376	0.840773
ENSCAFG00000009441.4	CD82	VGNC Symbol	0.73701	0.00149708	0.00526517	0.339335	0.159699	1	0.571741	0.0140823	0.0387146	-0.165269	0.444079	0.974448
ENSCAFG00000011751.4	CD86	VGNC Symbol	-0.66023	0.00122993	0.0044369	-0.116396	0.59611	1	-0.339095	0.0942557	0.182981	0.321135	0.0893117	0.767124
ENSCAFG00000007461.4	CD8B	HGNC Symbol	-0.611325	0.00579817	0.0171103	-0.116392	0.570256	1	-0.552033	0.0126586	0.0353439	0.0592921	0.79868	1
ENSCAFG00000015172.3	CD9	VGNC Symbol	0.417691	5.47363e-17	1.87119e-15	-0.0417342	0.421357	0.898335	0.327763	5.18364e-11	9.03549e-10	-0.0899276	0.0626811	0.687095
ENSCAFG00000010358.4	CD96	VGNC Symbol	0	1	1	0	1	1	0.0165724	0.70445	1	0.027912	0.540609	1
ENSCAFG00000011080.4	CD99	HGNC Symbol	-0.247377	5.0552e-06	3.31665e-05	-0.072038	0.225104	0.815281	-0.390407	8.24698e-13	1.8988e-11	-0.14303	0.00466261	0.184996
ENSCAFG00000019136.4	CD99L2	HGNC Symbol	0.0441795	0.842178	0.900176	-0.192405	0.418772	1	-0.11148	0.6176	0.741132	-0.15566	0.445197	0.974893
ENSCAFG00000004421.4	CDADC1	VGNC Symbol	-0.54094	1.48609e-07	1.33965e-06	0.0063063	0.95656	0.993208	-0.368669	0.00032368	0.00151666	0.172271	0.0593631	0.671367
ENSCAFG00000011174.4	CDAN1	HGNC Symbol	0.152707	0.266064	0.392903	-0.126463	0.435451	1	-0.12067	0.386538	0.533169	-0.273378	0.019151	0.40762
ENSCAFG00000004789.4	CDC123	VGNC Symbol	-0.454396	1.08823e-07	1.00522e-06	-0.032116	0.733052	0.963476	-0.402039	2.68127e-06	2.09826e-05	0.0523571	0.505964	0.984107
ENSCAFG00000020007.3	CDC14A	VGNC Symbol	0.015812	0.87662	0.923542	-0.0104872	0.927708	0.989747	-0.0604897	0.554638	0.688472	-0.0763017	0.396632	0.970563
ENSCAFG00000001201.3	CDC14B	HGNC Symbol	-0.409174	0.00383608	0.0120186	-0.271223	0.0987248	1	-0.365124	0.0100289	0.0291216	0.0440497	0.724288	0.999103
ENSCAFG00000006493.4	CDC16	HGNC Symbol	-0.450279	1.38748e-09	1.76162e-08	-0.0436226	0.591148	0.932165	-0.335889	6.13072e-06	4.40979e-05	0.11439	0.0967542	0.792897
ENSCAFG00000005259.3	CDC20	VGNC Symbol	-0.296134	8.39463e-06	5.28302e-05	-0.0918248	0.216607	0.801901	-0.367312	3.87304e-08	4.31382e-07	-0.0711781	0.241191	0.925807
ENSCAFG00000006747.4	CDC20B	VGNC Symbol	0.059517	0.649349	1	0.074813	0.487742	1	-0.0349333	0.787304	1	-0.0944503	0.538155	1
ENSCAFG00000001209.3	CDC23	HGNC Symbol	-0.390771	1.36165e-05	8.19312e-05	0.0166453	0.863529	0.983317	-0.312352	0.000508487	0.00224436	0.0784187	0.350637	0.96086
ENSCAFG00000012919.3	CDC25A	VGNC Symbol	-0.613966	4.10133e-16	1.29119e-14	0.0367104	0.659314	0.946015	-0.561132	1.1336e-13	2.92061e-12	0.052834	0.443529	0.973873
ENSCAFG00000006175.4	CDC25B	VGNC Symbol	0.258971	0.00666518	0.0193496	-0.00743398	0.946012	0.993208	0.233811	0.014621	0.0399906	-0.0251608	0.760161	0.999103
ENSCAFG00000001220.3	CDC25C	VGNC Symbol	-0.134511	0.407078	0.541235	-0.133724	0.466638	1	-0.0148204	0.927137	0.95747	0.11969	0.402802	0.970829
ENSCAFG00000031020.1	CDC26	VGNC Symbol	0.119993	0.433704	0.566985	0.0476131	0.788951	1	0.139033	0.365688	0.512489	0.0190405	0.880605	1
ENSCAFG00000013722.3	CDC27	HGNC Symbol	-0.191831	0.063647	0.127488	-0.143537	0.176696	0.771126	-0.182116	0.0784291	0.157843	0.00971576	0.923776	1
ENSCAFG00000029464.1	CDC34	VGNC Symbol	0.0508238	0.45876	0.590669	0.048454	0.509582	0.921026	0.0293276	0.669532	0.780386	-0.0214962	0.738816	0.999103
ENSCAFG00000017800.3	CDC37	VGNC Symbol	0.229318	7.05496e-06	4.50881e-05	0.0040526	0.944628	0.993208	0.258788	4.16069e-07	3.84335e-06	0.0294701	0.507743	0.984107
ENSCAFG00000002081.3	CDC37L1	VGNC Symbol	-0.25777	0.0252394	0.0596147	-0.115472	0.375007	0.882357	-0.311732	0.00709481	0.0217749	-0.0539619	0.60317	0.995509
ENSCAFG00000003868.3	CDC40	VGNC Symbol	-0.133506	0.13625	0.234972	0.00631825	0.951661	0.993208	-0.0854499	0.341107	0.487053	0.0480557	0.527722	0.989271
ENSCAFG00000014707.4	CDC42	UniProtKB Gene Name	-0.24724	0.00018856	0.000860901	-0.119451	0.107284	0.687879	-0.205006	0.00198948	0.0073334	0.042234	0.483056	0.982512
ENSCAFG00000015982.4	CDC42BPA	VGNC Symbol	-0.0719221	0.344909	0.477241	-0.101725	0.248691	0.830928	-0.00894877	0.906529	0.944888	0.0629734	0.341449	0.959424
ENSCAFG00000018159.4	CDC42BPB	VGNC Symbol	0.160001	0.00235003	0.00781716	-0.00331402	0.954824	0.993208	0.102713	0.0515933	0.112786	-0.0572874	0.229167	0.915146
ENSCAFG00000014161.4	CDC42BPG	VGNC Symbol	0.675678	9.26119e-10	1.21717e-08	0.176236	0.158225	0.757819	0.673114	1.14925e-09	1.63209e-08	-0.0025631	0.978394	1
ENSCAFG00000001501.3	CDC42EP1	VGNC Symbol	1.14117	4.37081e-25	3.48001e-23	-0.0204036	0.877718	0.983874	1.20357	1.07662e-27	9.69826e-26	0.0623949	0.473423	0.980261
ENSCAFG00000013662.1	CDC42EP2	VGNC Symbol	0.092554	0.615083	0.73009	0.137037	0.39604	1	-0.0333039	0.85528	0.911158	-0.125858	0.539664	1
ENSCAFG00000006151.3	CDC42EP3	VGNC Symbol	0.0495764	0.745847	0.831106	0.0859435	0.614316	1	0.257679	0.0909423	0.177582	0.208102	0.120931	0.82698
ENSCAFG00000004510.3	CDC42EP4	VGNC Symbol	0.951884	1.53327e-09	1.93083e-08	-0.0405972	0.828471	1	0.563299	0.000418136	0.00189019	-0.388585	0.0021299	0.0996301
ENSCAFG00000012392.2	CDC42SE1	VGNC Symbol	-0.207986	0.0736661	0.142718	0.169605	0.187552	0.778129	-0.172564	0.138517	0.247429	0.0354217	0.732416	0.999103
ENSCAFG00000000737.4	CDC42SE2	VGNC Symbol	-0.404574	0.00112614	0.00411418	-0.141968	0.323817	1	-0.384434	0.00203971	0.0074984	0.0201401	0.853024	1
ENSCAFG00000014571.4	CDC45	VGNC Symbol	-0.171031	0.0259177	0.0609703	0.139056	0.113865	0.696032	-0.0858979	0.263304	0.403757	0.0851335	0.191754	0.895473
ENSCAFG00000001996.3	CDC5L	VGNC Symbol	-0.291476	3.8649e-05	0.000210118	-0.058819	0.448627	0.905995	-0.311041	1.19234e-05	8.02761e-05	-0.0195655	0.765753	0.999103
ENSCAFG00000016106.3	CDC6	VGNC Symbol	0.412563	3.3347e-07	2.79766e-06	-0.00335343	0.969173	0.995429	0.568679	1.92404e-12	4.18037e-11	0.156116	0.0392286	0.580082
ENSCAFG00000020182.3	CDC7	VGNC Symbol	-0.122758	0.106469	0.192039	-0.233999	0.00756577	0.275516	-0.17533	0.0217344	0.0557714	-0.0525719	0.439724	0.973873
ENSCAFG00000010525.3	CDC73	VGNC Symbol	-0.206795	0.00685412	0.0198095	0.102391	0.240988	0.826389	-0.0585732	0.442579	0.587297	0.148222	0.0236427	0.456231
ENSCAFG00000008962.4	CDCA2	VGNC Symbol	-0.346107	0.000722445	0.00279664	-0.122129	0.278786	0.84798	-0.373905	0.000272379	0.00130693	-0.0277978	0.769594	0.99978
ENSCAFG00000014650.3	CDCA3	VGNC Symbol	0.0344854	0.661676	0.766808	0.0953687	0.282258	0.849382	-0.0361995	0.647615	0.764457	-0.0706849	0.309886	0.952061
ENSCAFG00000018398.3	CDCA4	VGNC Symbol	0.734189	1.35523e-07	1.23067e-06	0.187902	0.246524	1	0.575447	4.08278e-05	0.00023994	-0.158743	0.158132	0.869504
ENSCAFG00000013980.4	CDCA5	VGNC Symbol	-0.179108	0.0672968	0.132967	0.0369601	0.743544	0.963476	-0.304109	0.00209933	0.00767572	-0.125002	0.13958	0.842295
ENSCAFG00000002728.3	CDCA7L	VGNC Symbol	-0.332519	4.94376e-08	4.80402e-07	0.0472618	0.480147	0.917283	-0.246456	5.30567e-05	0.000303557	0.0860635	0.12272	0.830801
ENSCAFG00000003278.3	CDCA8	VGNC Symbol	0.200448	0.000504414	0.00203564	0.0702545	0.296834	0.860634	0.178385	0.00204558	0.00751324	-0.0220629	0.646987	0.999103
ENSCAFG00000014040.3	CDCP1	VGNC Symbol	0.236421	0.000100443	0.000493067	-0.0584911	0.402396	0.892634	0.193845	0.00148381	0.00568957	-0.0425755	0.423055	0.971639
ENSCAFG00000020305.4	CDH1	UniProtKB Gene Name	0.109952	0.000594072	0.00235057	-0.0483468	0.167039	0.764012	0.197364	7.06823e-10	1.04969e-08	0.0874115	0.00314023	0.135311
ENSCAFG00000019846.3	CDH15	VGNC Symbol	-0.0418742	0.505884	1	-0.0495397	0.354724	1	-0.0416795	0.506031	1	0.000194742	0.997838	1
ENSCAFG00000020397.3	CDH16	VGNC Symbol	0.122418	0.478997	0.609978	-0.0477563	0.752734	1	-0.0421732	0.805793	0.877928	-0.164592	0.387121	1
ENSCAFG00000009144.4	CDH17	VGNC Symbol	-0.152086	0.117612	0.208303	0.0587656	0.599749	0.932165	-0.206372	0.0348643	0.0820168	-0.0542868	0.515374	0.986971
ENSCAFG00000019049.3	CDH18	VGNC Symbol	-0.0297698	0.746588	1	-0.0454707	0.552185	1	0.0342512	0.70971	1	0.064021	0.549452	1
ENSCAFG00000018115.3	CDH2	VGNC Symbol	0.580345	3.72631e-10	5.20207e-09	0.0574907	0.582413	0.931174	0.723755	5.2269e-15	1.57714e-13	0.14341	0.0763976	0.738306
ENSCAFG00000011398.5	CDH24	VGNC Symbol	0.541757	0.00162538	0.00566153	0.218137	0.266197	1	0.431472	0.0126202	0.0352606	-0.110285	0.435273	0.971639
ENSCAFG00000020303.3	CDH3	VGNC Symbol	0.262261	8.04094e-05	0.000404538	0.052393	0.467012	0.913606	0.411563	5.88091e-10	8.85076e-09	0.149302	0.0151953	0.356098
ENSCAFG00000018951.3	CDH6	HGNC Symbol	-0.240523	0.00142067	0.00503952	0.0683308	0.378341	0.884583	-0.12077	0.109074	0.205887	0.119752	0.103491	0.801784
ENSCAFG00000016657.4	CDHR2	VGNC Symbol	0.0123637	0.785087	1	0	1	1	0.0122161	0.786799	1	-0.000147648	0.997584	1
ENSCAFG00000029789.2	CDHR4	VGNC Symbol	0.0554928	0.643105	1	-0.050067	0.610576	1	0.0342708	0.773445	1	-0.0212219	0.879283	1
ENSCAFG00000019204.3	CDIP1	VGNC Symbol	0.0875062	0.70403	0.799671	0.068333	0.775784	1	0.13921	0.545843	0.681324	0.0517037	0.811707	1
ENSCAFG00000032759.1	CDIPT	HGNC Symbol	0.0950212	0.195333	0.311087	0.0379688	0.651252	0.945676	0.115356	0.116712	0.21741	0.0203346	0.748866	0.999103
ENSCAFG00000012904.4	CDK1	VGNC Symbol	-0.451635	2.37612e-09	2.88335e-08	-0.132031	0.10457	0.685584	-0.411973	5.33692e-08	5.8029e-07	0.0396624	0.58025	0.993981
ENSCAFG00000019820.1	CDK10	VGNC Symbol	0.502418	0.00110609	0.00405415	0.156507	0.384791	1	0.506799	0.0010342	0.00417229	0.00438104	0.971331	1
ENSCAFG00000016411.4	CDK12	VGNC Symbol	-0.221084	0.00496339	0.0149398	0.0663638	0.439915	0.904229	-0.133316	0.0902412	0.17652	0.0877674	0.224098	0.911711
ENSCAFG00000029250.2	CDK13	VGNC Symbol	-0.132566	0.0822878	0.156017	-0.0094979	0.913738	0.987923	-0.11626	0.128605	0.234677	0.0163063	0.805804	1
ENSCAFG00000001898.4	CDK14	VGNC Symbol	-0.124295	0.136898	0.235893	-0.081437	0.381651	0.885387	-0.196015	0.0195259	0.0508373	-0.0717208	0.347198	0.960422
ENSCAFG00000012384.3	CDK15	VGNC Symbol	0	1	1	0.0386351	0.357558	1	0	1	1	0	1	1
ENSCAFG00000015003.3	CDK16	VGNC Symbol	0.00488892	0.932248	0.958739	0.00579678	0.929276	0.989747	-0.095682	0.0981653	0.188934	-0.100571	0.0482141	0.628816
ENSCAFG00000006459.3	CDK17	HGNC Symbol	-0.210509	0.193789	0.309465	-0.112019	0.541765	1	-0.207812	0.20105	0.328631	0.00269687	0.984985	1
ENSCAFG00000010082.3	CDK18	VGNC Symbol	0.462237	0.00556534	0.016518	0.30972	0.10156	1	0.557464	0.00082468	0.00342442	0.0952269	0.482943	0.982512
ENSCAFG00000003902.4	CDK19	VGNC Symbol	0.324313	6.64555e-05	0.000340302	-0.0779356	0.408052	0.893186	0.266881	0.0010776	0.00432056	-0.057432	0.414297	0.970829
ENSCAFG00000000082.1	CDK2	VGNC Symbol	-0.0993342	0.359556	0.492483	-0.277087	0.0338155	0.508923	-0.191697	0.0794991	0.15958	-0.0923629	0.317396	0.955385
ENSCAFG00000002212.3	CDK20	VGNC Symbol	0.594808	0.00015662	0.000730203	0.189755	0.287771	1	0.629075	6.52795e-05	0.000365816	0.034267	0.795289	1
ENSCAFG00000009503.1	CDK2AP1	VGNC Symbol	-0.177631	0.459572	0.591652	-0.165322	0.48105	1	-0.327018	0.173388	0.294614	-0.149386	0.535006	0.992816
ENSCAFG00000011370.3	CDK2AP2	HGNC Symbol	0.369813	0.0257109	0.0605184	0.164391	0.379145	1	0.198137	0.235708	0.370841	-0.171677	0.228094	0.915146
ENSCAFG00000005007.3	CDK3	HGNC Symbol	0.0767389	0.666242	0.770364	0.0387562	0.802835	1	0.0461754	0.79438	0.871185	-0.0305636	0.877658	1
ENSCAFG00000000280.3	CDK4	VGNC Symbol	0.186849	0.0159976	0.0404787	0.128823	0.125995	0.708533	0.191366	0.0137597	0.03798	0.00451633	0.949499	1
ENSCAFG00000004725.4	CDK5	HGNC Symbol	0.223522	0.158387	0.264597	0.13151	0.466417	1	0.183477	0.249037	0.386585	-0.0400444	0.764822	0.999103
ENSCAFG00000018375.4	CDK5R1	VGNC Symbol	0.865948	0.000200502	0.000909368	0.0166092	0.945166	1	0.900884	0.000110687	0.000588283	0.0349358	0.870136	1
ENSCAFG00000014996.3	CDK5R2	VGNC Symbol	0.0169784	0.699494	1	0	1	1	0	1	1	-0.0279242	0.541691	1
ENSCAFG00000007403.4	CDK5RAP1	VGNC Symbol	-0.0320191	0.726632	0.817072	0.0883935	0.407182	0.892634	-0.0733123	0.426099	0.571246	-0.0412932	0.590675	0.995509
ENSCAFG00000003560.3	CDK5RAP2	VGNC Symbol	0.0485467	0.553876	0.677811	0.117166	0.185278	0.777538	0.0349516	0.670559	0.781211	-0.013595	0.85824	1
ENSCAFG00000016819.4	CDK5RAP3	VGNC Symbol	0.0349278	0.660976	0.766141	-0.0576839	0.53842	0.92232	-0.0686651	0.392254	0.538525	-0.103593	0.125914	0.836729
ENSCAFG00000001998.3	CDK6	HGNC Symbol	-0.276762	0.0283314	0.0658577	-0.0261046	0.845826	0.980731	-0.288126	0.0226913	0.0576675	-0.0113642	0.924548	1
ENSCAFG00000007748.4	CDK7	VGNC Symbol	-0.0330554	0.817561	0.883185	0.0713367	0.653326	1	-0.0730243	0.611665	0.736085	-0.039969	0.756042	0.999103
ENSCAFG00000006870.3	CDK8	VGNC Symbol	-0.0832046	0.403733	0.538296	-0.182897	0.12506	0.706322	-0.0725621	0.468034	0.612068	0.0106425	0.899022	1
ENSCAFG00000030200.1	CDK9	VGNC Symbol	0.0334427	0.679988	0.781572	0.098601	0.290716	0.856239	0.000898813	0.991195	0.994782	-0.0325439	0.637753	0.996789
ENSCAFG00000010226.3	CDKAL1	VGNC Symbol	-0.13843	0.374179	0.50817	0.0644259	0.709834	1	-0.132236	0.39723	0.543604	0.00619356	0.964436	1
ENSCAFG00000008344.3	CDKL2	VGNC Symbol	-0.355642	7.58516e-05	0.000383641	-0.246951	0.0126847	0.343927	-0.419126	3.4014e-06	2.60887e-05	-0.0634844	0.450592	0.975589
ENSCAFG00000006354.4	CDKL4	VGNC Symbol	0.0334566	0.766465	1	-0.0417825	0.657389	1	0.0615416	0.583759	1	0.028085	0.828749	1
ENSCAFG00000012819.3	CDKL5	VGNC Symbol	-0.197126	0.397233	0.532159	-0.334685	0.165255	1	-0.353139	0.131193	0.23797	-0.156012	0.482843	0.982512
ENSCAFG00000029853.1	CDKN1A	VGNC Symbol	0.679552	7.70735e-20	3.70103e-18	0.104986	0.183583	0.774507	0.667802	3.4767e-19	1.65023e-17	-0.0117506	0.86766	1
ENSCAFG00000013244.2	CDKN1B	VGNC Symbol	0.755852	1.54994e-11	2.67147e-10	-0.0176165	0.896824	0.984525	0.423078	0.000195993	0.000971774	-0.332774	0.000184162	0.0145657
ENSCAFG00000007890.4	CDKN2AIP	VGNC Symbol	-0.0714498	0.526735	0.653682	0.0612697	0.633479	0.939426	-0.0222212	0.84415	0.904075	0.0492286	0.614479	0.995779
ENSCAFG00000001020.3	CDKN2AIPNL	VGNC Symbol	-0.0543836	0.789176	0.863017	-0.0634944	0.777464	1	0.377992	0.0602834	0.127916	0.432375	0.0143024	0.344576
ENSCAFG00000001680.3	CDKN2B	NCBI gene	0.681793	0.00106416	0.00392376	-0.0131801	0.9421	1	0.374534	0.069792	0.143973	-0.307259	0.181823	0.893356
ENSCAFG00000028905.1	CDKN2C	VGNC Symbol	-0.0186059	0.898738	0.937955	-0.139513	0.39528	1	-0.238636	0.105801	0.201242	-0.22003	0.0975688	0.793165
ENSCAFG00000014897.3	CDKN3	VGNC Symbol	0.0484524	0.840069	0.89908	-0.273107	0.247441	1	-0.0194424	0.935505	0.962311	-0.0678948	0.774976	1
ENSCAFG00000004706.2	CDNF	VGNC Symbol	-0.00726427	0.964992	0.978953	0.10755	0.460949	1	-0.0594056	0.718227	0.815497	-0.0521413	0.776795	1
ENSCAFG00000000206.3	CDO1	VGNC Symbol	-0.0778557	0.652921	0.761093	0.0896854	0.54637	1	-0.026558	0.877873	0.926254	0.0512977	0.794692	1
ENSCAFG00000010499.3	CDON	VGNC Symbol	-0.840088	4.38477e-06	2.91869e-05	0.0300817	0.878964	1	-0.694502	0.000140454	0.000725854	0.145586	0.389759	0.967971
ENSCAFG00000000787.3	CDPF1	VGNC Symbol	0.293338	0.217456	0.337414	0.159416	0.509299	1	0.113435	0.634258	0.754114	-0.179903	0.434792	0.971639
ENSCAFG00000017728.3	CDR2	VGNC Symbol	0.337904	0.00432302	0.0132698	-0.0652321	0.646304	0.945508	-0.0742518	0.539133	0.67582	-0.412156	2.68854e-05	0.00293833
ENSCAFG00000030285.1	CDR2L	VGNC Symbol	0.507036	2.90522e-07	2.46246e-06	0.299709	0.00774306	0.280127	0.622984	2.83903e-10	4.435e-09	0.115948	0.156788	0.868218
ENSCAFG00000009166.3	CDS1	VGNC Symbol	-0.0367269	0.813004	0.879341	-0.0247224	0.883977	1	0.196672	0.203859	0.332167	0.233399	0.100609	0.797967
ENSCAFG00000006020.3	CDS2	VGNC Symbol	-0.360291	0.00161867	0.00564135	0.0488536	0.700003	0.958955	-0.361619	0.00161301	0.0061043	-0.00132847	0.98974	1
ENSCAFG00000019866.3	CDT1	VGNC Symbol	0.264666	0.0284867	0.0661687	0.039772	0.77037	0.968492	0.206014	0.0893835	0.175245	-0.058652	0.581442	0.99427
ENSCAFG00000020020.3	CDYL2	HGNC Symbol	0.126108	0.376042	1	0.0762445	0.515368	1	0.204391	0.151182	1	0.0782828	0.643023	1
ENSCAFG00000014247.4	CEACAM1	UniProtKB Gene Name	0.482587	2.36618e-09	2.87412e-08	0.0908231	0.30782	0.865782	0.673794	6.8597e-17	2.52703e-15	0.191207	0.0086253	0.258929
ENSCAFG00000023899.3	CEACAM20	HGNC Symbol	0.0267526	0.747543	1	0.104967	0.133965	1	-0.000294073	0.99716	1	-0.0270467	0.778574	1
ENSCAFG00000004779.4	CEACAM25	UniProtKB Gene Name	0.379568	0.039385	0.0865167	0.0278719	0.892437	1	0.411706	0.0256489	0.0636121	0.0321388	0.84103	1
ENSCAFG00000031326.1	CEBPB	HGNC Symbol	1.47308	4.0553e-11	6.52497e-10	0.224605	0.34819	1	1.30548	5.43361e-09	6.85646e-08	-0.1676	0.391842	0.968412
ENSCAFG00000007405.1	CEBPG	VGNC Symbol	0.676559	1.77852e-05	0.000104225	0.293301	0.103154	1	0.694191	1.10988e-05	7.56741e-05	0.0176319	0.890528	1
ENSCAFG00000006085.3	CEBPZ	VGNC Symbol	-0.427709	3.54556e-07	2.96346e-06	0.0857875	0.323137	0.867206	-0.267047	0.00146358	0.0056233	0.160662	0.0487886	0.628907
ENSCAFG00000016136.4	CECR2	VGNC Symbol	-0.064775	0.672962	0.775881	0.142694	0.415224	1	-0.00621486	0.967737	0.981657	0.0585601	0.649487	0.999103
ENSCAFG00000019872.4	CEL	VGNC Symbol	0.085496	0.343032	1	0	1	1	0.0595362	0.50626	1	-0.0259598	0.807129	1
ENSCAFG00000007774.3	CELA1	VGNC Symbol	0.13701	0.20219	1	0.0637918	0.467076	1	0.0138918	0.895818	1	-0.123119	0.330941	1
ENSCAFG00000008452.3	CELF1	VGNC Symbol	-0.253996	0.00046949	0.0019141	-0.0268532	0.753191	0.965578	-0.263474	0.000306245	0.00144685	-0.00947804	0.877655	1
ENSCAFG00000012794.3	CELF3	VGNC Symbol	0	1	1	0.0386351	0.357558	1	0	1	1	0	1	1
ENSCAFG00000019263.3	CELF5	VGNC Symbol	0.0324094	0.474865	1	0	1	1	0	1	1	-0.0406068	0.404446	1
ENSCAFG00000000767.4	CELSR1	VGNC Symbol	0.741248	1.02944e-08	1.13431e-07	-0.20466	0.174113	0.767432	0.480993	0.0002253	0.0011007	-0.260255	0.0206027	0.428493
ENSCAFG00000019841.5	CELSR2	VGNC Symbol	0.0182483	0.874355	0.921876	-0.11409	0.392656	0.891803	-0.050181	0.665404	0.776892	-0.0684293	0.496367	0.982512
ENSCAFG00000029819.1	CELSR3	HGNC Symbol	0.274358	0.235535	0.358332	0.28135	0.2003	1	0.458096	0.0478088	0.106269	0.183738	0.44649	0.975454
ENSCAFG00000013863.3	CEMIP	VGNC Symbol	-0.46275	0.0248764	0.0589252	-0.338667	0.0636073	1	-0.254321	0.219457	0.351958	0.208429	0.347973	0.960422
ENSCAFG00000029494.1	CEND1	VGNC Symbol	0.256506	0.28422	0.413092	0.291184	0.225033	1	0.181472	0.449124	0.59413	-0.0750345	0.749738	0.999103
ENSCAFG00000004457.4	CENPA	VGNC Symbol	0.10642	0.412992	0.547271	0.0790574	0.603222	1	0.0715274	0.584153	0.713484	-0.0348924	0.743957	0.999103
ENSCAFG00000002751.4	CENPC	VGNC Symbol	0.072416	0.386341	0.521188	0.0423808	0.647764	0.945676	0.0880243	0.293192	0.436674	0.0156083	0.835967	1
ENSCAFG00000010836.4	CENPE	VGNC Symbol	-0.545435	6.10159e-05	0.000315722	-0.229863	0.100555	0.674685	-0.549128	5.50959e-05	0.000314495	-0.00369342	0.977974	1
ENSCAFG00000007717.4	CENPH	VGNC Symbol	-0.22931	0.0333007	0.075213	-0.111337	0.3535	0.871966	-0.227429	0.0352366	0.082672	0.0018804	0.984749	1
ENSCAFG00000017593.3	CENPI	VGNC Symbol	-0.349867	0.000398151	0.00165329	-0.0955043	0.396088	0.892634	-0.436562	1.15512e-05	7.80685e-05	-0.0866956	0.327383	0.955385
ENSCAFG00000007391.3	CENPJ	HGNC Symbol	-0.213967	0.0240645	0.0572658	0.0784367	0.446481	0.905885	-0.101575	0.283859	0.427156	0.112392	0.198059	0.896242
ENSCAFG00000007392.4	CENPK	VGNC Symbol	0.188975	0.19886	0.31532	-0.451283	0.011668	1	0.365829	0.0125909	0.0351865	0.176854	0.145409	0.85056
ENSCAFG00000014529.3	CENPL	VGNC Symbol	-0.0591168	0.568474	0.690369	-0.0281419	0.810076	0.976256	-0.170794	0.101642	0.194686	-0.111677	0.227759	0.914915
ENSCAFG00000001003.3	CENPM	VGNC Symbol	0.670378	0.000156436	0.00072962	0.137	0.497969	1	0.272506	0.129733	0.236072	-0.397872	0.0077838	0.24123
ENSCAFG00000020017.3	CENPN	VGNC Symbol	-0.373769	0.000101105	0.00049592	-0.0399569	0.712822	0.958955	-0.282877	0.00325113	0.0112293	0.0908925	0.288662	0.945987
ENSCAFG00000004085.4	CENPO	VGNC Symbol	-0.272711	0.0589917	0.119897	-0.22748	0.171385	1	-0.266271	0.0661314	0.137929	0.00643977	0.959801	1
ENSCAFG00000024350.2	CENPP	VGNC Symbol	0.0495401	0.604452	0.72117	-0.161381	0.137131	0.731366	0.0973717	0.309104	0.453424	0.0478317	0.576244	0.993981
ENSCAFG00000002126.3	CENPQ	VGNC Symbol	-0.38042	0.0060983	0.0178933	-0.357717	0.0161629	0.371235	-0.291364	0.0356848	0.0835488	0.0890559	0.502318	0.983208
ENSCAFG00000016789.4	CENPS	NCBI gene	0.0354736	0.78807	0.862732	-0.186587	0.23004	1	-0.0973442	0.464655	0.608805	-0.132818	0.240655	0.925807
ENSCAFG00000007735.3	CENPU	VGNC Symbol	-0.142004	0.332347	0.464285	0.0106546	0.948431	1	-0.258793	0.0795679	0.159641	-0.116789	0.37045	0.961956
ENSCAFG00000018019.4	CENPV	HGNC Symbol	0.168629	0.235568	0.358332	-0.0388983	0.815602	1	0.294512	0.0380198	0.0882292	0.125883	0.281809	0.945987
ENSCAFG00000029836.1	CENPW	VGNC Symbol	0.0683174	0.489397	0.620023	0.0319882	0.783633	0.971377	-0.0475452	0.63351	0.753617	-0.115863	0.158763	0.869504
ENSCAFG00000019498.3	CEP104	VGNC Symbol	0.224348	0.0548134	0.113157	0.153015	0.256616	0.834758	0.19936	0.0892145	0.175046	-0.0249876	0.797211	1
ENSCAFG00000000543.3	CEP120	VGNC Symbol	0.059599	0.524863	0.652168	0.157785	0.139357	0.73486	0.196325	0.0358861	0.0839395	0.136726	0.0860636	0.766085
ENSCAFG00000015131.2	CEP126	HGNC Symbol	0.111417	0.396571	1	0.0736128	0.495248	1	0.152571	0.244464	1	0.0411539	0.791575	1
ENSCAFG00000017293.3	CEP128	VGNC Symbol	-0.0781455	0.562189	0.685097	-0.145512	0.335045	0.868758	-0.0445351	0.741531	0.833067	0.0336104	0.783036	1
ENSCAFG00000005711.3	CEP131	HGNC Symbol	0.946008	3.74219e-18	1.48496e-16	0.086327	0.515261	0.921567	0.803699	2.2861e-13	5.65387e-12	-0.142309	0.0828567	0.761595
ENSCAFG00000002189.4	CEP135	VGNC Symbol	-0.19733	0.0862299	0.162022	-0.221801	0.0778084	0.635542	-0.035976	0.75409	0.84349	0.161354	0.132692	0.838022
ENSCAFG00000014785.4	CEP152	VGNC Symbol	-0.16608	0.0847967	0.159889	-0.0164434	0.879726	0.983874	-0.179221	0.0638208	0.134016	-0.0131406	0.878487	1
ENSCAFG00000002979.3	CEP162	VGNC Symbol	0.14897	0.362916	0.49582	-0.0109243	0.952993	1	0.20292	0.21569	0.346863	0.0539502	0.704198	0.999103
ENSCAFG00000013022.3	CEP164	VGNC Symbol	0.201578	0.00319523	0.0102422	-0.0462934	0.564426	0.926063	0.121025	0.0784158	0.157842	-0.080553	0.164731	0.878045
ENSCAFG00000015789.3	CEP170	VGNC Symbol	0.462572	4.54772e-06	3.01253e-05	0.160639	0.180473	0.772331	0.494212	1.01591e-06	8.67632e-06	0.03164	0.688227	0.999103
ENSCAFG00000018376.5	CEP170B	HGNC Symbol	0.45156	7.4972e-08	7.09532e-07	0.0511875	0.564402	0.926063	0.388836	3.7412e-06	2.83253e-05	-0.0627239	0.431845	0.971639
ENSCAFG00000013046.3	CEP19	VGNC Symbol	0.131527	0.529601	0.656074	-0.0392049	0.864095	1	0.0506077	0.809783	0.880565	-0.0809197	0.665338	0.999103
ENSCAFG00000008037.4	CEP250	VGNC Symbol	0.428128	0.00797055	0.0224833	0.196055	0.290245	1	0.305474	0.0601862	0.127796	-0.122653	0.354606	0.96086
ENSCAFG00000006027.4	CEP290	VGNC Symbol	0.743213	1.75803e-09	2.18929e-08	0.165751	0.238145	0.823697	0.756186	9.69222e-10	1.39689e-08	0.0129732	0.901358	1
ENSCAFG00000004234.4	CEP295	VGNC Symbol	0.166221	0.0669987	0.13259	-0.0961802	0.357909	0.874277	0.11922	0.190678	0.31603	-0.0470002	0.553308	0.993551
ENSCAFG00000012684.4	CEP350	VGNC Symbol	-0.498774	1.72467e-06	1.2562e-05	-0.0461841	0.674912	0.952358	-0.477483	4.79989e-06	3.55768e-05	0.0212911	0.831395	1
ENSCAFG00000001459.4	CEP41	VGNC Symbol	-0.0759787	0.519775	0.647475	0.192333	0.15455	0.75442	-0.027235	0.817827	0.886422	0.0487437	0.62203	0.99593
ENSCAFG00000007889.3	CEP44	VGNC Symbol	0.310291	0.0273814	0.0639626	-0.232324	0.17027	1	0.168926	0.233762	0.368581	-0.141365	0.223303	0.911554
ENSCAFG00000007881.3	CEP55	VGNC Symbol	-0.517832	2.45154e-06	1.71998e-05	0.00682133	0.954244	0.993208	-0.367511	0.000806706	0.00336337	0.150321	0.141523	0.846463
ENSCAFG00000004104.3	CEP57	VGNC Symbol	-0.307882	0.000452345	0.001854	-0.0384801	0.691273	0.95704	-0.137735	0.115741	0.215927	0.170147	0.0336158	0.541224
ENSCAFG00000003798.3	CEP57L1	VGNC Symbol	-0.240579	0.154391	0.259266	-0.010376	0.955887	1	-0.422911	0.0132061	0.0366238	-0.182333	0.234086	0.920463
ENSCAFG00000006754.4	CEP63	VGNC Symbol	0.0529841	0.713529	0.806158	0.0103883	0.949067	1	0.0708499	0.624227	0.746471	0.0178659	0.888121	1
ENSCAFG00000003184.3	CEP68	VGNC Symbol	-0.0671291	0.6967	0.7946	0.132638	0.48906	1	-0.15729	0.364272	0.511141	-0.0901613	0.552474	0.993551
ENSCAFG00000007569.3	CEP70	VGNC Symbol	0.0461475	0.767291	0.847123	0.145313	0.402326	1	-0.118849	0.449755	0.594759	-0.164996	0.233072	0.920196
ENSCAFG00000010889.4	CEP72	VGNC Symbol	-0.0958687	0.26362	0.390056	0.227127	0.020408	0.42056	0.0593893	0.487324	0.630075	0.155258	0.029994	0.514482
ENSCAFG00000018851.3	CEP76	VGNC Symbol	-0.360558	0.00246101	0.00814244	-0.131681	0.321897	0.867206	-0.36573	0.00220014	0.00800468	-0.00517204	0.962082	1
ENSCAFG00000001577.4	CEP78	VGNC Symbol	-0.553442	1.1225e-06	8.51427e-06	-0.0519267	0.686376	0.954739	-0.368292	0.00113163	0.00450876	0.18515	0.0659105	0.696696
ENSCAFG00000006222.3	CEP83	VGNC Symbol	0.0302208	0.799778	0.869763	-0.125592	0.3701	0.879384	-0.127629	0.28893	0.432257	-0.15785	0.122103	0.829803
ENSCAFG00000012581.4	CEP85	VGNC Symbol	0.057373	0.728864	0.818818	0.119988	0.51741	1	0.199497	0.227245	0.361395	0.142124	0.320707	0.955385
ENSCAFG00000000935.3	CEP85L	VGNC Symbol	-0.142892	0.504078	0.633421	-0.0605701	0.789588	1	-0.140225	0.512778	0.653738	0.00266748	0.989429	1
ENSCAFG00000007486.4	CEP89	VGNC Symbol	-0.0257591	0.753434	0.836389	0.0898367	0.331859	0.868758	0.214133	0.00870049	0.0258019	0.239892	0.000760834	0.0451949
ENSCAFG00000011702.3	CEP95	VGNC Symbol	0.0115871	0.907392	0.943234	-0.139466	0.241772	0.827769	0.099903	0.315842	0.460843	0.0883159	0.285049	0.945987
ENSCAFG00000009608.3	CEP97	HGNC Symbol	-0.530414	0.00193668	0.006617	-0.102523	0.592917	1	-0.360766	0.0342855	0.0809175	0.169648	0.265302	0.940515
ENSCAFG00000019766.3	CEPT1	VGNC Symbol	-0.365641	0.000904411	0.00341146	-0.12191	0.326652	0.867206	-0.226209	0.0396744	0.0914498	0.139432	0.15845	0.869504
ENSCAFG00000020061.3	CERCAM	VGNC Symbol	0.0689476	0.238754	1	0	1	1	0	1	1	-0.0827224	0.217328	1
ENSCAFG00000000752.4	CERK	HGNC Symbol	1.39286	2.5351e-17	9.14786e-16	0.154574	0.434748	1	1.28927	6.13936e-15	1.80825e-13	-0.103585	0.376615	0.964266
ENSCAFG00000014193.3	CERKL	VGNC Symbol	0.299189	0.142801	0.243581	-0.124915	0.479261	1	0.306242	0.132803	0.240206	0.00705312	0.975151	1
ENSCAFG00000012285.3	CERS2	VGNC Symbol	-0.431883	1.27805e-09	1.63615e-08	0.0119733	0.881231	0.983874	-0.329991	3.46659e-06	2.65129e-05	0.101892	0.107508	0.804768
ENSCAFG00000018482.2	CERS4	VGNC Symbol	-0.233403	0.193175	0.308683	-0.0844191	0.672851	1	-0.10102	0.57268	0.703508	0.132383	0.40727	0.970829
ENSCAFG00000008262.3	CERS5	VGNC Symbol	-0.251082	0.0111291	0.0298057	0.0220218	0.844472	0.980731	-0.184582	0.0622226	0.131308	0.0665005	0.443452	0.973873
ENSCAFG00000011826.4	CERS6	VGNC Symbol	-0.454219	0.00118339	0.00428653	-0.0479885	0.763562	1	-0.437044	0.00187704	0.0069647	0.0171755	0.889304	1
ENSCAFG00000020391.3	CES2	VGNC Symbol	0.11314	0.424998	1	-0.0913569	0.448543	1	-0.00830557	0.952903	1	-0.121446	0.446874	1
ENSCAFG00000008286.4	CETN3	VGNC Symbol	-0.381476	0.00486776	0.0146842	-0.225205	0.134489	0.728612	-0.350577	0.00979105	0.0284874	0.0308992	0.804876	1
ENSCAFG00000003813.3	CFAP100	HGNC Symbol	0.0439303	0.733182	1	-0.0307452	0.78206	1	-0.0324165	0.800123	1	-0.0763468	0.596698	1
ENSCAFG00000012997.3	CFAP126	HGNC Symbol	0.045154	0.580876	1	0.0577057	0.406828	1	0.0277552	0.733073	1	-0.0173988	0.852469	1
ENSCAFG00000008517.3	CFAP20	VGNC Symbol	0.0777249	0.549659	0.674088	0.021952	0.88376	1	0.126537	0.330744	0.476335	0.0488124	0.656766	0.999103
ENSCAFG00000004880.4	CFAP221	VGNC Symbol	0.011391	0.801841	1	0	1	1	0.014002	0.756853	1	0.00261099	0.957398	1
ENSCAFG00000002838.3	CFAP36	VGNC Symbol	0.047107	0.666608	0.770642	-0.180523	0.164636	0.762527	0.0027763	0.979848	0.989308	-0.0443307	0.632614	0.996478
ENSCAFG00000010560.5	CFAP43	VGNC Symbol	0.0610578	0.402392	1	0	1	1	0.0352476	0.62674	1	-0.0258102	0.760759	1
ENSCAFG00000010611.4	CFAP44	HGNC Symbol	-0.0459794	0.305216	1	-0.034466	0.41179	1	-0.0457269	0.305805	1	0	1	1
ENSCAFG00000011807.4	CFAP45	VGNC Symbol	-0.0334345	0.576591	1	-0.0417662	0.417444	1	-0.0333211	0.576311	1	0.000113426	0.998671	1
ENSCAFG00000011158.4	CFAP46	HGNC Symbol	0.0169784	0.699494	1	0	1	1	0	1	1	-0.0279242	0.541691	1
ENSCAFG00000017427.3	CFAP52	VGNC Symbol	0.311581	0.16986	0.279351	-0.0371891	0.85688	1	0.446721	0.0492062	0.10869	0.13514	0.575465	0.993981
ENSCAFG00000018935.3	CFAP53	VGNC Symbol	0.423151	0.0671347	0.13271	0.242071	0.315068	1	0.118374	0.610877	0.735741	-0.304777	0.159262	0.869504
ENSCAFG00000005320.3	CFAP57	VGNC Symbol	-0.353633	0.0165695	1	-0.27163	0.0260642	1	-0.345782	0.0185486	1	0.00785138	0.962501	1
ENSCAFG00000010608.3	CFAP58	VGNC Symbol	0	1	1	0	1	1	0.0179313	0.682464	1	0.0290388	0.526992	1
ENSCAFG00000005270.3	CFAP61	VGNC Symbol	0.192094	0.399731	0.534635	0.108502	0.60964	1	0.656196	0.00416367	0.0138501	0.464102	0.0540353	0.647709
ENSCAFG00000015006.3	CFAP65	VGNC Symbol	0	1	1	0	1	1	0.0342834	0.449308	1	0.0424004	0.386742	1
ENSCAFG00000001874.3	CFAP69	VGNC Symbol	0.494179	0.00544355	0.0161877	-0.308171	0.142937	1	0.506905	0.00444877	0.0146641	0.012726	0.930184	1
ENSCAFG00000014683.4	CFAP70	VGNC Symbol	0.183025	0.31084	0.441638	-0.112395	0.583808	1	0.251307	0.164297	0.282412	0.0682824	0.661158	0.999103
ENSCAFG00000009007.3	CFAP73	VGNC Symbol	0.0166426	0.704942	1	0	1	1	0	1	1	-0.0276449	0.545118	1
ENSCAFG00000019893.3	CFAP77	HGNC Symbol	-0.313892	0.187561	0.301548	-0.250969	0.297364	1	-0.23736	0.319061	0.464331	0.0765322	0.740458	0.999103
ENSCAFG00000007591.3	CFAP97	VGNC Symbol	-0.295189	0.00685942	0.0198202	-0.176606	0.138478	0.73486	-0.179818	0.0993582	0.190904	0.115372	0.257705	0.933864
ENSCAFG00000020077.3	CFDP1	VGNC Symbol	0.230115	0.00711872	0.0204497	0.0838103	0.398274	0.892634	0.260357	0.00237245	0.00855343	0.030242	0.673135	0.999103
ENSCAFG00000011462.4	CFI	VGNC Symbol	-0.266597	0.152848	0.257094	0.219997	0.281222	1	-0.232923	0.212664	0.342935	0.0336741	0.838772	1
ENSCAFG00000032562.1	CFL2	VGNC Symbol	-0.224977	0.0491209	0.103183	-0.210644	0.0749558	0.629512	-0.243667	0.0332333	0.0787735	-0.0186894	0.867312	1
ENSCAFG00000012130.4	CFLAR	VGNC Symbol	-0.0735036	0.397355	0.532265	0.0722383	0.476837	0.917283	-0.0963278	0.269826	0.411	-0.0228242	0.753056	0.999103
ENSCAFG00000015163.2	CFP	VGNC Symbol	0.0803993	0.361565	1	0.0565664	0.453669	1	0.0178695	0.838264	1	-0.0625298	0.531815	1
ENSCAFG00000003429.3	CFTR	VGNC Symbol	0.0166426	0.704942	1	0	1	1	0	1	1	-0.0276449	0.545118	1
ENSCAFG00000007777.3	CGGBP1	VGNC Symbol	-0.166281	0.120275	0.212349	-0.0363534	0.768462	0.96794	-0.0584954	0.584371	0.713538	0.107786	0.241891	0.925807
ENSCAFG00000012729.3	CGN	VGNC Symbol	0.243622	6.09278e-05	0.000315398	-0.193291	0.00854982	0.2915	0.24724	4.97142e-05	0.000286425	0.00361866	0.942859	1
ENSCAFG00000016262.3	CGNL1	VGNC Symbol	1.59138	1.38089e-13	3.15585e-12	-0.196624	0.404676	1	1.88884	1.39754e-18	6.22638e-17	0.297462	0.111324	0.810953
ENSCAFG00000031845.1	CGRRF1	VGNC Symbol	0.0444486	0.766932	0.846802	-0.154216	0.380673	1	0.13517	0.367334	0.514459	0.0907215	0.471273	0.980045
ENSCAFG00000009414.4	CHAC1	HGNC Symbol	3.0439	6.79657e-60	4.19382e-57	-0.0824579	0.698471	0.958955	3.2234	5.45387e-67	3.54243e-64	0.179499	0.248172	0.928764
ENSCAFG00000002722.3	CHAC2	VGNC Symbol	-0.812007	0.000473975	0.0019292	-0.0641771	0.788206	1	-0.498258	0.0312176	0.0749124	0.313749	0.162043	0.874411
ENSCAFG00000017064.2	CHAD	VGNC Symbol	-0.0343678	0.565105	1	-0.0419051	0.414947	1	-0.0333496	0.575115	1	0.00101816	0.988048	1
ENSCAFG00000001112.3	CHADL	VGNC Symbol	0.0124832	0.783468	1	0	1	1	0.0134668	0.766049	1	0.000983589	0.98397	1
ENSCAFG00000019070.4	CHAF1A	VGNC Symbol	0.101306	0.12414	0.217911	0.129254	0.0830679	0.644863	0.166981	0.0113164	0.0322423	0.0656747	0.250338	0.930618
ENSCAFG00000009674.4	CHAF1B	VGNC Symbol	0.00948989	0.916401	0.948608	-0.119112	0.252234	0.832916	0.0044102	0.961208	0.977526	-0.00507969	0.949023	1
ENSCAFG00000006507.3	CHAMP1	VGNC Symbol	-0.886703	1.32229e-21	7.77066e-20	-0.0359966	0.715442	0.958955	-0.783558	3.12801e-17	1.22161e-15	0.103145	0.24442	0.926946
ENSCAFG00000014874.3	CHCHD1	VGNC Symbol	0.260852	0.0586109	0.1193	0.147149	0.354457	1	0.0450884	0.746574	0.837207	-0.215764	0.0627541	0.687095
ENSCAFG00000014124.4	CHCHD10	VGNC Symbol	0.990652	1.05469e-06	8.04449e-06	0.142341	0.53248	1	0.682016	0.000871856	0.00359852	-0.308636	0.0671192	0.699081
ENSCAFG00000010178.3	CHCHD2	HGNC Symbol	-0.138253	0.0539397	0.111727	-0.0335041	0.675384	0.952382	-0.216598	0.00265904	0.00944593	-0.0783448	0.229385	0.915146
ENSCAFG00000001312.3	CHCHD3	VGNC Symbol	0.15674	0.0148297	0.0379695	0.118232	0.115295	0.696032	0.186648	0.00378949	0.0128197	0.0299077	0.574247	0.993981
ENSCAFG00000004438.3	CHCHD4	VGNC Symbol	-0.371055	0.00302989	0.00979644	0.17676	0.212639	1	-0.283731	0.0233851	0.0591748	0.0873243	0.413744	0.970829
ENSCAFG00000007177.3	CHCHD5	VGNC Symbol	-0.12113	0.54515	0.669622	0.193927	0.375648	1	-0.160917	0.423748	0.569261	-0.0397872	0.822715	1
ENSCAFG00000007055.3	CHCHD7	VGNC Symbol	-0.378107	0.0728533	0.141565	0.0110408	0.961038	1	-0.412591	0.051212	0.112257	-0.0344837	0.860065	1
ENSCAFG00000007672.5	CHD1	VGNC Symbol	-0.216146	0.00268531	0.00881135	-0.165651	0.0383452	0.534318	-0.167381	0.0202272	0.052332	0.0487647	0.461756	0.97733
ENSCAFG00000010944.4	CHD1L	HGNC Symbol	0.147447	0.0882651	0.165212	0.0459434	0.649194	0.945676	0.168633	0.0517931	0.113009	0.0211858	0.76967	0.99978
ENSCAFG00000010998.5	CHD2	VGNC Symbol	0.336716	8.92683e-05	0.000443192	-0.125498	0.20321	0.783255	0.22597	0.00887687	0.0262143	-0.110746	0.14414	0.850232
ENSCAFG00000016859.4	CHD3	VGNC Symbol	-0.00967613	0.875272	0.922672	-0.0675175	0.302457	0.865709	-0.164344	0.0078795	0.0237085	-0.154668	0.0086367	0.258929
ENSCAFG00000014929.5	CHD4	VGNC Symbol	-0.187692	9.24061e-05	0.000457068	0.0596038	0.239022	0.824343	-0.142195	0.00307479	0.0106771	0.0454969	0.320618	0.955385
ENSCAFG00000009236.5	CHD6	VGNC Symbol	-0.196304	0.0586962	0.119439	-0.061179	0.594155	0.932165	-0.280489	0.0071883	0.0220126	-0.0841845	0.377609	0.964569
ENSCAFG00000007167.5	CHD7	VGNC Symbol	0.0731757	0.38405	0.518722	0.059254	0.547212	0.922604	0.00667904	0.937076	0.963143	-0.0664966	0.344102	0.960422
ENSCAFG00000005626.5	CHD8	VGNC Symbol	-0.357136	1.82773e-07	1.61147e-06	0.0663064	0.362235	0.876619	-0.337309	8.6699e-07	7.50844e-06	0.0198266	0.75989	0.999103
ENSCAFG00000009699.4	CHD9	VGNC Symbol	-0.479912	9.72583e-06	6.02543e-05	0.029418	0.798745	0.973138	-0.51522	2.19047e-06	1.74765e-05	-0.0353079	0.732095	0.999103
ENSCAFG00000010551.3	CHEK1	HGNC Symbol	-0.0335807	0.641319	0.751402	-0.155879	0.0659105	0.613516	0.022891	0.751092	0.841127	0.0564717	0.361881	0.96086
ENSCAFG00000011919.3	CHEK2	VGNC Symbol	-0.185254	0.0488861	0.102842	0.0189419	0.861799	0.983317	-0.152626	0.105507	0.20072	0.0326282	0.68507	0.999103
ENSCAFG00000015671.5	CHERP	VGNC Symbol	-0.179403	0.0110501	0.0296261	0.0713526	0.367686	0.878319	-0.112874	0.110125	0.207554	0.0665296	0.287934	0.945987
ENSCAFG00000006074.3	CHFR	VGNC Symbol	0.309259	0.000895837	0.00338607	-0.0203626	0.849249	0.981839	0.163007	0.0820151	0.163381	-0.146253	0.0705843	0.711883
ENSCAFG00000005988.3	CHGB	VGNC Symbol	0.0252717	0.790961	1	0.0699619	0.363985	1	0.0678439	0.475405	1	0.0425721	0.710042	1
ENSCAFG00000002050.3	CHIC2	VGNC Symbol	0.213929	0.162612	0.269949	0.230309	0.177186	1	0.250632	0.102359	0.195848	0.036703	0.782339	1
ENSCAFG00000009586.3	CHID1	VGNC Symbol	0.0767171	0.357895	0.491026	0.0492068	0.600022	0.932165	-0.081352	0.333118	0.479153	-0.158069	0.0336327	0.541224
ENSCAFG00000010937.3	CHKA	VGNC Symbol	-0.135369	0.168676	0.277884	-0.0263863	0.816062	0.978718	-0.290455	0.00346715	0.0118856	-0.155086	0.0711577	0.71489
ENSCAFG00000017406.3	CHM	VGNC Symbol	0.0113445	0.887315	0.930836	-0.180909	0.0451705	0.550844	0.155544	0.0517094	0.112946	0.1442	0.0457602	0.619218
ENSCAFG00000019822.3	CHMP1A	VGNC Symbol	0.00212062	0.988133	0.993689	-0.153824	0.335173	0.868758	-0.0432371	0.762496	0.849274	-0.0453577	0.725622	0.999103
ENSCAFG00000002352.3	CHMP2A	VGNC Symbol	0.180573	0.100558	0.183415	-0.0221489	0.857151	0.983317	0.0591929	0.592262	0.720574	-0.12138	0.219857	0.911413
ENSCAFG00000007786.3	CHMP2B	VGNC Symbol	-0.17513	0.153295	0.25767	-0.0159448	0.909073	0.98577	-0.118034	0.336392	0.482273	0.0570966	0.594594	0.995509
ENSCAFG00000007478.3	CHMP4B	HGNC Symbol	0.185967	0.000665542	0.00259345	0.0498096	0.423924	0.898811	0.207817	0.000146921	0.000754853	0.0218504	0.645636	0.999103
ENSCAFG00000005697.3	CHMP6	HGNC Symbol	0.0471703	0.707839	0.802141	0.11955	0.405052	0.892634	0.0420501	0.739184	0.831035	-0.00512019	0.962021	1
ENSCAFG00000009217.3	CHMP7	HGNC Symbol	-0.23488	0.0816335	0.154943	0.0503872	0.742333	1	-0.205407	0.128779	0.234855	0.0294728	0.80138	1
ENSCAFG00000003023.3	CHN2	HGNC Symbol	-0.0584943	0.551484	1	-0.0368088	0.669	1	-0.0339029	0.729375	1	0.0245915	0.821224	1
ENSCAFG00000004292.3	CHORDC1	VGNC Symbol	-0.677095	1.0994e-14	2.96239e-13	-0.329779	0.000482607	0.0517781	-1.10519	1.74274e-35	2.44399e-33	-0.428093	4.94045e-07	8.85495e-05
ENSCAFG00000009525.3	CHP1	VGNC Symbol	0.0232807	0.862554	0.913872	0.0307921	0.840086	1	-0.0249761	0.853333	0.91004	-0.0482569	0.681184	0.999103
ENSCAFG00000004853.3	CHPF2	HGNC Symbol	-0.301644	0.0113478	0.030344	0.110292	0.409559	0.893235	-0.419486	0.00048557	0.00215454	-0.117842	0.265468	0.940515
ENSCAFG00000007213.4	CHPT1	HGNC Symbol	-0.0341686	0.851912	0.906898	-0.332787	0.108377	1	-0.160824	0.382851	0.530218	-0.126655	0.441159	0.973873
ENSCAFG00000012862.5	CHRD	VGNC Symbol	-0.0364664	0.821346	1	-0.141367	0.302936	1	-0.105341	0.511344	1	-0.0688744	0.703727	1
ENSCAFG00000018117.3	CHRDL1	VGNC Symbol	0.0158831	0.717345	1	0	1	1	0	1	1	-0.0270126	0.552944	1
ENSCAFG00000009967.2	CHRM3	VGNC Symbol	-0.127748	0.563184	0.685835	0.0460516	0.845256	1	0.098429	0.654732	0.769749	0.226177	0.258344	0.93419
ENSCAFG00000009203.3	CHRM4	VGNC Symbol	0.192333	0.268583	0.395629	0.236224	0.117847	1	0.288114	0.0975789	0.188189	0.095781	0.630304	1
ENSCAFG00000001710.4	CHRNA3	VGNC Symbol	0.0158831	0.717345	1	0	1	1	0	1	1	-0.0270126	0.552944	1
ENSCAFG00000001745.4	CHRNA5	HGNC Symbol	-0.00982939	0.961488	0.977005	-0.108892	0.543268	1	-0.00842556	0.9669	0.981052	0.00140383	0.994971	1
ENSCAFG00000015915.2	CHRNA9	VGNC Symbol	0.157577	0.391449	0.526469	0.241343	0.137012	1	0.00547306	0.976044	0.986678	-0.152104	0.459118	0.977185
ENSCAFG00000016315.3	CHRNB1	VGNC Symbol	-0.244558	0.244738	0.36878	0.0465944	0.837217	1	0.170969	0.411506	0.557331	0.415527	0.0275167	0.495248
ENSCAFG00000017172.3	CHRNB2	VGNC Symbol	0.0162821	0.931997	0.958639	-0.0715482	0.663711	1	0.0844826	0.657723	0.772202	0.0682004	0.749396	1
ENSCAFG00000023904.2	CHRNB4	VGNC Symbol	0.105352	0.399744	1	0	1	1	0.195761	0.117718	1	0.0904093	0.538383	1
ENSCAFG00000015838.5	CHRNE	VGNC Symbol	0.19059	0.405515	0.540031	-0.0682514	0.746887	1	0.192	0.401572	0.547662	0.00140942	0.995326	1
ENSCAFG00000009385.3	CHST1	VGNC Symbol	0.774742	0.000260727	0.00114114	0.101976	0.659848	1	0.535872	0.0120935	0.0339968	-0.23887	0.201684	0.896242
ENSCAFG00000002235.4	CHST10	VGNC Symbol	0.0414719	0.687399	0.788181	-0.0743954	0.534997	0.921723	0.0269031	0.794809	0.871302	-0.0145688	0.86928	1
ENSCAFG00000032127.1	CHST11	VGNC Symbol	-0.0188111	0.797965	0.868862	-0.0692093	0.423058	0.898353	0.0121764	0.868686	0.920448	0.0309875	0.619099	0.995779
ENSCAFG00000016406.3	CHST12	VGNC Symbol	0.360172	0.0319815	0.0728064	0.146276	0.450694	1	0.195145	0.249852	0.387523	-0.165027	0.229842	0.915471
ENSCAFG00000009145.3	CHST14	HGNC Symbol	0.406052	0.0533386	0.110649	-0.160569	0.488485	1	0.302072	0.152543	0.266421	-0.10398	0.575565	0.993981
ENSCAFG00000012723.3	CHST15	VGNC Symbol	0.678822	0.00435358	0.0133484	-0.0120849	0.959213	1	0.468489	0.0495652	0.109366	-0.210333	0.362841	0.96086
ENSCAFG00000008005.4	CHST2	VGNC Symbol	0.0074626	0.962747	1	-0.0328591	0.805537	1	0.112998	0.479836	1	0.105536	0.568267	1
ENSCAFG00000014410.3	CHST3	VGNC Symbol	0.366072	0.114062	0.20321	-0.0667133	0.757348	1	0.294394	0.203195	0.331259	-0.0716776	0.766393	0.999103
ENSCAFG00000020184.3	CHST4	VGNC Symbol	0.268508	0.0941007	0.173712	0.151231	0.408448	1	0.271703	0.0911796	0.177989	0.00319536	0.981003	1
ENSCAFG00000014753.4	CHST7	VGNC Symbol	0.0889677	0.501232	1	-0.0427673	0.698475	1	0.0946481	0.472592	1	0.00568037	0.970306	1
ENSCAFG00000010579.4	CHSY1	VGNC Symbol	-0.384321	1.73862e-06	1.26437e-05	-0.0154639	0.866768	0.983874	-0.392635	1.16027e-06	9.77397e-06	-0.00831337	0.906168	1
ENSCAFG00000019611.3	CHTF18	VGNC Symbol	0.501211	3.92901e-05	0.000213134	0.00136767	0.992263	0.997778	0.436781	0.000358472	0.00165441	-0.0644295	0.533707	0.992636
ENSCAFG00000009588.4	CHUK	VGNC Symbol	-0.513072	2.16137e-07	1.88106e-06	-0.110777	0.317403	0.867206	-0.448522	5.94062e-06	4.29486e-05	0.0645498	0.473465	0.980261
ENSCAFG00000016163.3	CHURC1	VGNC Symbol	0.458004	0.00271063	0.0088779	0.0859245	0.627678	1	0.392388	0.0105717	0.0304399	-0.0656157	0.601572	0.995509
ENSCAFG00000006776.3	CIAO1	VGNC Symbol	-0.229953	0.0410503	0.0893951	0.0910157	0.474728	0.916431	-0.125116	0.265958	0.406463	0.104838	0.283767	0.945987
ENSCAFG00000008740.3	CIAPIN1	VGNC Symbol	-0.152623	0.170145	0.279763	0.11134	0.369093	0.879384	-0.282193	0.0118466	0.0335164	-0.12957	0.193715	0.896242
ENSCAFG00000011804.3	CIART	VGNC Symbol	0.068381	0.589496	1	0.0684143	0.520688	1	0.190059	0.134364	1	0.121678	0.409831	1
ENSCAFG00000012099.3	CIB1	VGNC Symbol	0.0829026	0.36069	0.493654	-0.0856154	0.42973	0.900675	0.0393295	0.666287	0.777702	-0.0435731	0.562346	0.993919
ENSCAFG00000031428.1	CIB2	VGNC Symbol	0.164468	0.0206105	0.0502378	-0.210341	0.0117466	0.339831	0.0482867	0.499441	0.641441	-0.116182	0.0603655	0.677697
ENSCAFG00000004858.3	CIC	VGNC Symbol	0.191868	0.0651135	0.129691	0.0267043	0.817128	0.978718	0.202223	0.0522937	0.1139	0.0103546	0.912017	1
ENSCAFG00000018828.3	CIDEA	VGNC Symbol	0	1	1	0	1	1	0.119081	0.102781	1	0.141434	0.0961761	1
ENSCAFG00000005266.3	CIDEC	VGNC Symbol	0.221696	0.297547	0.427527	0.26542	0.251593	1	0.618546	0.0033605	0.0115456	0.39685	0.0286989	0.502942
ENSCAFG00000018931.4	CIITA	VGNC Symbol	0.331992	0.0853306	0.160724	0.137932	0.410801	1	0.501442	0.009532	0.0278688	0.16945	0.438988	1
ENSCAFG00000017138.3	CILP	VGNC Symbol	0.0109439	0.858106	1	0.0498963	0.340993	1	0.0106913	0.860759	1	-0.000252557	0.997127	1
ENSCAFG00000023249.3	CILP2	VGNC Symbol	0.432659	0.0394888	0.0866837	0.176835	0.442563	1	0.251211	0.235385	0.370522	-0.181449	0.322462	0.955385
ENSCAFG00000032274.1	CINP	VGNC Symbol	0.0558686	0.659628	0.765442	0.204652	0.153434	0.75442	0.0680992	0.592385	0.720574	0.0122307	0.910221	1
ENSCAFG00000010253.4	CIP2A	VGNC Symbol	-0.28529	0.00468718	0.0142229	-0.0691241	0.522634	0.921567	-0.184465	0.0674189	0.140107	0.100826	0.28997	0.945987
ENSCAFG00000017161.4	CIPC	VGNC Symbol	-0.324942	0.0555069	0.114149	0.0277143	0.88435	1	-0.399642	0.0194312	0.050655	-0.0747001	0.618843	0.995779
ENSCAFG00000019506.3	CIRBP	HGNC Symbol	-0.82098	7.07817e-12	1.2678e-10	-0.0434849	0.742365	0.963476	-0.600259	4.48614e-07	4.11013e-06	0.220721	0.0431719	0.604711
ENSCAFG00000010779.3	CISD2	VGNC Symbol	-0.24706	0.0359691	0.0803721	-0.0393204	0.774767	1	-0.257445	0.0296555	0.0719297	-0.0103848	0.917659	1
ENSCAFG00000030243.1	CISD3	VGNC Symbol	0.126174	0.502584	0.632317	0.0124089	0.952788	1	-0.0546503	0.773401	0.857397	-0.180824	0.278601	0.94534
ENSCAFG00000010293.3	CISH	VGNC Symbol	0.753044	1.1428e-07	1.05091e-06	0.187025	0.247908	0.829586	0.875101	6.98516e-10	1.0386e-08	0.122057	0.303057	0.951269
ENSCAFG00000010114.3	CIT	VGNC Symbol	-0.0166595	0.878207	0.924457	-0.0330209	0.782815	0.971377	-0.199753	0.0679754	0.141084	-0.183093	0.067361	0.699926
ENSCAFG00000017153.3	CITED1	VGNC Symbol	0.064766	0.43768	1	0	1	1	0.0684298	0.41045	1	0.00366372	0.96935	1
ENSCAFG00000000285.3	CITED2	VGNC Symbol	0.138983	0.328402	0.460494	0.101276	0.524957	1	0.144528	0.310616	0.455047	0.00554426	0.964577	1
ENSCAFG00000020086.5	CIZ1	VGNC Symbol	0.286292	0.00290961	0.0094568	0.0297186	0.795709	0.972795	0.246967	0.0106007	0.030502	-0.0393245	0.612244	0.995779
ENSCAFG00000005898.3	CKAP2	VGNC Symbol	-0.0498775	0.561426	0.684302	-0.0507963	0.600457	0.932165	0.0679571	0.4284	0.573664	0.117835	0.122733	0.830801
[truncated: 12,640 more rows]
