# Supplementary material for: Destabilized adaptive influenza variants critical for innate immune system escape are potentiated by host chaperones
Source: PLoS Biol. 2018 Sep 17;16(9):e3000008. doi: 10.1371/journal.pbio.3000008 (PMC6160216; doi:10.1371/journal.pbio.3000008)
Supplement: S2 Data — HSF1, heat shock factor 1. (XLSX) [file pbio.3000008.s012.xlsx]

## Sheet: S2A
Chaperone protein levels without influenza
Sample	Hsp90			Hsp70			Hsp40
Basal 37 °C	1.06068	0.88034	1.05898	0.741919	1.01532	1.24276	0.514567	0.839226	1.64621
HSF1i 37 °C	0.855639	0.881931	0.963449	0.313432	0.827264	0.657879	0.202802	0.582636	0.895177
Basal 39 °C	0.973367	1.14246	1.12738	2.40558	2.30839	2.20814	2.43316	3.23329	3.27403
HSF1i 39 °C	0.835994	0.915059	1.12417	0.981726	1.57801	1.6746	0.683718	1.30898	2.09953
Arsenite 37 °C	1.20693	0.980106	0.934651	5.17654	3.94653	4.13124	6.59736	6.34236	5.76074
Arsenite + HSF1i 37 °C	1.29825	0.870798	1.08329	1.07917	1.07913	1.24823	0.770246	0.821408	1.07578
Arsenite 39 °C	1.19346	1.10789	1.4738	5.40923	4.64775	5.08988	6.68933	7.23958	7.07329
Arsenite + HSF1i 39 °C	0.810655	0.903503	1.33323	1.41098	1.47649	2.22382	1.18241	2.19624	2.48786
Chaperone protein levels during influenza infection
Sample	Hsp90			Hsp70			Hsp40
Basal 37 °C	1.59504	2.11761	2.63802	0.934418	0.503543	0.361979	0.47054	0.378842
HSF1i 37 °C	1.37972	2.02921	0.87561	0.301501	0.166179	0.0556832	0.261188	0.536103
Basal 39 °C	2.07612	2.54328	1.07424	1.28966	1.32324	0.35898	0.404391	0.777139
HSF1i 39 °C	1.30729	2.63252	0.896866	0.506471	0.897466	0.0914297	0.281402	0.390764
Arsenite 37 °C	1.92023	2.48554	0.96625	1.12638	1.29052	0.529304	1.0039	1.38952
Arsenite + HSF1i 37 °C	1.07852	1.8275	0.812755	0.415308	0.242893	0.0147909	0.451683	0.774948
Arsenite 39 °C	1.36604	2.46387	0.973804	1.49398	1.50028	0.692849	0.849769	1.69159
Arsenite + HSF1i 39 °C	1.3611	2.23098	0.835302	1.18939	0.844984	0.254323	0.283765	0.54979

## Sheet: S2B
Fold change in chaperone transcript expression during influenza infection
Sample	Hsp70			Hsp40			Hsp90			Influenza matrix copy number ×106
Basal 37 °C	1	1.15437	1.33492	1	1.18508	1.27696	1	1.09957	1.13869	7.1702	7.15558	7.19615
HSF1i 37 °C	0.446567	0.467963	0.337697	0.499668	0.654405	0.428115	0.52164	0.750056	0.381883	6.7075	7.11219	6.41978
Basal 39 °C	6.91689	10.6801	10.9871	1.84792	2.73945	2.35774	2.01496	1.86328	2.04111	7.01314	6.76504	6.68109
HSF1i 39 °C	2.05642	2.05459	1.50406	1.15047	1.07205	1.02862	1.3561	1.34754	1.43154	6.79806	6.94663	6.93956
Arsenite 37 °C	92.4654	84.0348	68.515	10.2222	9.28467	8.67478	1.76324	1.63686	1.64212	7.02257	7.10794	7.15275
Arsenite + HSF1i 37 °C	9.59819	10.0641	8.38807	2.3297	2.10513	2.07074	0.935236	1.12894	0.846286	7.0853	7.12445	7.23105

## Sheet: S2C
Infectious titers in selection conditions
Sample	log (TCID50/μL)
Basal 37 °C	3.15	3.15	3.15	3.45
HSF1i 37 °C	3.05	3.05	3.35	3.35
Basal 39 °C	3.66	3.66	3.96	3.26
HSF1i 39 °C	2.66	2.96	2.96	3.66

## Sheet: S2D
Metabolic activity in the absence of influenza
Sample	Fluorescence units: fold over basal environment at 37 °C
Basal 37 °C	1.03677	0.99991	0.963317
HSF1i 37 °C	0.914616	0.967176	0.930293
Basal 39 °C	1.12596	1.16467	1.06187
HSF1i 39 °C	1.09883	1.05985	1.02746
