# Supplementary material for: Destabilized adaptive influenza variants critical for innate immune system escape are potentiated by host chaperones
Source: PLoS Biol. 2018 Sep 17;16(9):e3000008. doi: 10.1371/journal.pbio.3000008 (PMC6160216; doi:10.1371/journal.pbio.3000008)
Supplement: S3 Data — (XLSX) [file pbio.3000008.s013.xlsx]

## Sheet: site_Basal39vBasal37
Biological Replicate Library 1					Biological Replicate Library 2 (Technical Replicate 1)					Biological Replicate Library 2 (Technical Replicate 2)
site	abs_diffsel	positive_diffsel	negative_diffsel		site	abs_diffsel	positive_diffsel	negative_diffsel		site	abs_diffsel	positive_diffsel	negative_diffsel
283	12.9585	12.1485	-0.810007		82	14.7335	0	-14.7335		283	22.0845	19.4282	-2.65625
89	9.93125	0.130249	-9.801		83	13.2508	0.311903	-12.9389		50	19.1729	0.397436	-18.7755
82	9.22543	0.692737	-8.5327		50	13.2233	0.0445952	-13.1787		82	16.5978	1.33375	-15.2641
34	8.89698	6.21988	-2.6771		56	12.2452	0.261825	-11.9833		466	15.4485	2.32956	-13.119
497	8.86783	2.42721	-6.44062		283	12.1646	11.3678	-0.796799		497	15.4108	1.01465	-14.3962
50	8.67251	0.559935	-8.11258		446	12.01	0.557858	-11.4522		59	14.9298	0.0438158	-14.886
446	8.49505	0.976988	-7.51807		51	11.9192	0.718597	-11.2006		56	14.324	1.9465	-12.3775
421	8.31086	1.04322	-7.26764		49	11.4378	0.412547	-11.0252		89	14.2134	0.193632	-14.0198
51	8.12242	0.394178	-7.72824		86	11.1957	1.23625	-9.95945		83	14.005	0.149302	-13.8557
100	7.995	2.04745	-5.94755		59	10.7304	0.533085	-10.1973		41	13.5315	1.51845	-12.0131
12	7.90084	3.54571	-4.35512		319	10.1511	1.55122	-8.59991		446	13.4934	0.281897	-13.2115
59	7.81361	0.136581	-7.67703		89	10.1338	0.861185	-9.2726		49	13.4465	0.932048	-12.5144
319	7.78454	1.23488	-6.54965		58	9.51852	0	-9.51852		424	13.2505	0.904391	-12.3461
334	7.54695	4.88633	-2.66062		466	9.30979	1.42371	-7.88608		51	13.1266	0.6336	-12.493
49	7.53668	0.384126	-7.15255		440	9.28447	0.670347	-8.61412		77	12.9925	0.835672	-12.1568
18	7.5054	0.572961	-6.93244		173	9.16226	1.5356	-7.62667		86	12.8693	1.07368	-11.7957
294	7.34152	2.10426	-5.23726		62	9.06787	0.969972	-8.0979		34	12.8582	6.88511	-5.97312
83	7.31777	0.0518072	-7.26596		421	9.05104	1.57942	-7.47162		319	12.4661	1.73727	-10.7288
403	7.27341	0.0563519	-7.21706		397	8.99309	2.12762	-6.86547		52	12.0613	0.849747	-11.2115
41	7.22534	1.63344	-5.5919		81	8.96167	1.91296	-7.04871		427	12.0307	4.48581	-7.54484
292	7.05719	2.28884	-4.76835		77	8.79872	0	-8.79872		61	11.9903	0	-11.9903
58	6.9406	0.948381	-5.99222		126	8.75772	0.771358	-7.98636		62	11.8086	0.650918	-11.1577
424	6.92047	3.53965	-3.38082		88	8.72167	0.640677	-8.08099		80	11.6208	0.329582	-11.2912
24	6.90067	2.71667	-4.184		429	8.56802	0.958122	-7.6099		127	11.2827	3.11478	-8.16791
432	6.86589	0.870901	-5.99499		190	8.55408	1.37609	-7.178		18	11.2446	1.53337	-9.7112
311	6.85444	2.27078	-4.58367		52	8.54028	1.0879	-7.45238		421	11.0785	2.96612	-8.11239
211	6.84568	1.72333	-5.12235		353	8.52343	6.42602	-2.09741		498	10.6175	1.95996	-8.65749
243	6.65965	0.662363	-5.99729		497	8.49504	1.35935	-7.13569		440	10.4906	0.761893	-9.72869
456	6.59388	2.16706	-4.42682		54	8.47451	3.07146	-5.40305		280	10.4586	1.79795	-8.66062
353	6.57245	5.97072	-0.601731		129	8.37254	0.705119	-7.66742		114	10.4268	0.801824	-9.62498
466	6.54894	2.4621	-4.08684		334	8.3701	6.26605	-2.10406		368	10.2671	2.73118	-7.53594
57	6.53135	1.02163	-5.50972		424	8.35589	1.42439	-6.9315		63	10.2065	0.0885266	-10.118
310	6.45542	1.86793	-4.58749		368	8.29787	0.84681	-7.45106		23	10.1411	1.34089	-8.80019
81	6.39102	0.625026	-5.76599		73	8.22917	1.51877	-6.7104		128	10.1401	0.504903	-9.63516
275	6.38972	0.989032	-5.40069		240	8.11187	0.212137	-7.89974		311	10.0555	2.93191	-7.12357
70	6.37037	0.159806	-6.21056		57	7.98074	0.414563	-7.56617		81	10.0397	2.07247	-7.96718
315	6.33485	1.00882	-5.32602		420	7.96363	4.34609	-3.61753		100	9.98579	3.13057	-6.85521
397	6.2951	0.399029	-5.89607		117	7.93538	0.893803	-7.04157		454	9.9712	2.93087	-7.04033
422	6.29408	2.75244	-3.54164		70	7.86713	0.391142	-7.47599		397	9.93309	2.11231	-7.82078
453	6.2616	0.639296	-5.6223		162	7.80849	2.16121	-5.64729		202	9.85603	1.8544	-8.00162
398	6.25608	1.2064	-5.04968		63	7.76527	0.246534	-7.51874		451	9.80353	3.01468	-6.78885
64	6.2134	0.579595	-5.63381		84	7.76519	0.332025	-7.43317		64	9.55193	1.4124	-8.13953
90	6.20333	1.76513	-4.4382		243	7.72996	1.45062	-6.27934		90	9.48143	1.58693	-7.8945
88	6.18494	0	-6.18494		39	7.71896	1.66555	-6.05342		399	9.35476	4.67939	-4.67537
86	6.17917	1.44008	-4.73909		33	7.68249	0.23548	-7.44701		58	9.35303	0.441454	-8.91158
111	6.11346	2.1445	-3.96896		404	7.59387	0.857342	-6.73653		353	9.29706	8.21674	-1.08032
60	6.09302	0.446319	-5.6467		125	7.56737	1.1896	-6.37777		88	9.2412	0.376379	-8.86483
289	6.07369	3.83046	-2.24323		127	7.56326	1.12974	-6.43351		375	9.10898	3.44165	-5.66733
62	6.04957	0.487679	-5.56189		423	7.5315	4.67671	-2.85479		57	9.10499	0.68598	-8.41901
56	6.04946	0.850338	-5.19912		455	7.51744	0.646797	-6.87065		308	9.10207	0	-9.10207
377	6.03154	3.7228	-2.30875		128	7.50199	0.810523	-6.69146		367	9.06616	0.314828	-8.75134
268	6.0278	4.21589	-1.81191		367	7.48062	0.818486	-6.66213		275	9.05939	1.33082	-7.72857
161	5.99322	0.942845	-5.05038		417	7.46871	4.2299	-3.23881		409	9.0121	5.77402	-3.23809
164	5.97693	3.15575	-2.82118		68	7.46515	0.510781	-6.95437		309	8.98849	0.34724	-8.64125
108	5.93138	0.324306	-5.60708		211	7.42722	0.773906	-6.65331		45	8.98595	0.0782497	-8.9077
455	5.91938	1.0718	-4.84758		415	7.42326	2.19707	-5.22619		459	8.97125	1.73001	-7.24125
122	5.91584	0.923324	-4.99252		60	7.4165	2.34487	-5.07163		24	8.8373	2.18889	-6.64841
434	5.88122	1.49144	-4.38978		53	7.41274	0.497689	-6.91505		53	8.82328	0.262235	-8.56105
321	5.88004	0.775464	-5.10458		377	7.40655	4.10026	-3.30629		294	8.77803	4.2992	-4.47883
63	5.86501	0.865987	-4.99902		183	7.34903	0.942483	-6.40655		84	8.7645	1.16481	-7.59969
77	5.84702	0.675164	-5.17186		452	7.33404	2.87772	-4.45632		70	8.68299	1.47393	-7.20906
4	5.83644	2.28454	-3.5519		80	7.32776	1.69847	-5.62929		73	8.6727	2.21817	-6.45453
404	5.82914	0.595914	-5.23322		399	7.32353	2.70199	-4.62154		415	8.61786	3.29321	-5.32465
323	5.7602	0.866924	-4.89327		178	7.31555	0.862004	-6.45355		359	8.60276	4.50285	-4.0999
301	5.75647	0.30538	-5.45109		311	7.28565	1.03843	-6.24722		282	8.53715	0.463536	-8.07361
318	5.74763	0.280649	-5.46698		329	7.24561	0.71027	-6.53534		164	8.49799	3.50134	-4.99664
368	5.74076	1.69381	-4.04695		96	7.1982	0.866668	-6.33153		425	8.49203	2.90456	-5.58747
266	5.68607	0.93848	-4.74759		43	7.19545	0.112156	-7.0833		302	8.42854	0.483621	-7.94492
395	5.66027	1.36807	-4.2922		205	7.14413	1.60799	-5.53614		437	8.42496	3.65398	-4.77098
431	5.60807	1.59702	-4.01105		34	7.09801	5.00114	-2.09687		480	8.40222	0.969557	-7.43266
409	5.6053	1.72232	-3.88297		316	7.09096	0.297665	-6.79329		401	8.39823	0.202892	-8.19534
73	5.59891	0.991717	-4.60719		114	7.0552	0.295376	-6.75983		450	8.33351	5.24726	-3.08625
396	5.50771	2.00456	-3.50315		193	7.0505	0.37803	-6.67247		469	8.19807	0.303627	-7.89444
128	5.50544	0.745384	-4.76006		233	6.97477	1.63683	-5.33794		456	8.18753	1.78547	-6.40206
163	5.50459	0.78003	-4.72456		44	6.91967	0.348091	-6.57158		377	8.18268	4.72812	-3.45456
307	5.47704	1.00024	-4.4768		191	6.9094	1.33629	-5.57311		108	8.17376	1.58264	-6.59112
168	5.47584	0.309305	-5.16653		104	6.8999	1.11534	-5.78456		211	8.15959	0.191743	-7.96784
52	5.46328	0.989518	-4.47376		167	6.87985	1.28148	-5.59837		322	8.15603	0.746283	-7.40974
264	5.42117	1.01606	-4.4051		427	6.85438	2.03536	-4.81902		183	8.14121	1.39183	-6.74938
328	5.40673	1.15801	-4.24872		402	6.84832	0.719112	-6.12921		121	8.07207	0.488525	-7.58354
173	5.39702	0.143901	-5.25312		102	6.83392	1.47542	-5.35851		402	8.05502	1.05959	-6.99543
131	5.3562	0.424334	-4.93187		41	6.82584	1.97481	-4.85103		161	7.99571	1.15023	-6.84548
454	5.34171	0.547821	-4.79389		318	6.80474	0.452997	-6.35174		455	7.98879	3.11793	-4.87086
272	5.32222	1.21539	-4.10683		370	6.79049	1.47027	-5.32022		265	7.95699	1.24929	-6.7077
114	5.30655	0.052092	-5.25446		157	6.78915	1.88791	-4.90124		237	7.88764	0.0820302	-7.80561
414	5.26915	1.62715	-3.642		438	6.7857	1.09324	-5.69246		318	7.88687	0.549624	-7.33725
309	5.26709	1.38027	-3.88682		61	6.78346	1.27588	-5.50757		68	7.83037	0.376313	-7.45405
80	5.25429	2.43753	-2.81676		494	6.76792	1.53023	-5.23769		495	7.82846	0.505977	-7.32248
429	5.2371	0.799373	-4.43772		131	6.75941	1.40063	-5.35878		328	7.81151	0.68303	-7.12848
304	5.22525	1.58979	-3.63545		309	6.74171	2.4104	-4.33132		122	7.80248	1.22865	-6.57383
469	5.19827	0.159592	-5.03868		275	6.72506	0.602363	-6.1227		157	7.78843	2.40257	-5.38586
417	5.17627	3.54993	-1.62633		27	6.72131	2.39937	-4.32194		432	7.66383	1.36443	-6.2994
375	5.15092	1.92047	-3.23044		289	6.67471	2.47127	-4.20344		346	7.65217	1.80634	-5.84583
399	5.11631	3.29988	-1.81643		322	6.62661	0.59619	-6.03042		102	7.62901	0.0628875	-7.56612
447	5.09417	0.396738	-4.69743		302	6.62317	0.856823	-5.76635		160	7.62011	0.498264	-7.12185
194	5.08147	0.438884	-4.64258		194	6.59036	1.0333	-5.55705		196	7.61918	1.27052	-6.34867
350	5.04938	1.55015	-3.49923		447	6.58323	1.28641	-5.29683		163	7.61368	0.254167	-7.35951
85	5.03104	0.785982	-4.24506		170	6.58024	1.01752	-5.56271		126	7.54766	0.187204	-7.36045
415	5.02776	2.11637	-2.91139		153	6.57174	0.179529	-6.39221		457	7.49012	3.09042	-4.3997
430	5.02362	3.22326	-1.80036		350	6.56823	0.381142	-6.18709		74	7.47399	0.436384	-7.0376
155	5.01963	0.415593	-4.60404		463	6.56711	1.00522	-5.5619		323	7.43998	0	-7.43998
442	5.00906	2.08135	-2.92771		323	6.51331	1.43181	-5.0815		85	7.427	2.15267	-5.27433
22	4.99543	0.557272	-4.43816		294	6.51113	1.02082	-5.49031		3	7.41033	2.69171	-4.71862
21	4.9953	1.62076	-3.37454		409	6.50455	2.87069	-3.63386		78	7.38259	2.0186	-5.364
28	4.99102	0.932291	-4.05873		24	6.49243	2.61313	-3.8793		166	7.36467	0.477571	-6.8871
217	4.96702	1.83135	-3.13566		346	6.47626	0.79122	-5.68504		434	7.3605	1.561	-5.7995
359	4.94889	3.15475	-1.79415		451	6.47076	0.66005	-5.81071		345	7.33516	0.900412	-6.43475
498	4.92256	1.49897	-3.42359		321	6.46032	0.997058	-5.46327		130	7.33282	2.45887	-4.87395
10	4.88246	0.789806	-4.09265		64	6.45571	0.78828	-5.66743		445	7.32637	1.76565	-5.56072
386	4.8792	0.625621	-4.25357		282	6.45118	0.293451	-6.15773		286	7.32243	0.810413	-6.51202
459	4.87841	0.337156	-4.54125		3	6.44858	1.57505	-4.87353		111	7.2666	3.49668	-3.76991
84	4.87661	2.16609	-2.71052		31	6.44609	0.98339	-5.4627		27	7.22543	1.63721	-5.58822
27	4.87306	0.945361	-3.9277		433	6.4276	1.76675	-4.66085		30	7.2217	0.202585	-7.01911
39	4.85578	1.91282	-2.94295		121	6.42066	0.798942	-5.62172		396	7.20287	1.30968	-5.89319
401	4.8535	3.27044	-1.58306		181	6.38759	1.81564	-4.57195		373	7.20281	1.88034	-5.32247
451	4.83465	1.97208	-2.86256		403	6.36148	0.730393	-5.63109		129	7.18866	1.16886	-6.01981
102	4.78542	1.67829	-3.10714		28	6.28222	2.03219	-4.25002		197	7.1873	1.34952	-5.83779
426	4.77433	0.591521	-4.18281		345	6.25714	0.229105	-6.02803		313	7.16671	1.01606	-6.15065
11	4.77388	1.1354	-3.63848		160	6.25407	2.30892	-3.94515		281	7.11699	0.399569	-6.71742
167	4.77094	0.814882	-3.95606		444	6.24348	1.79585	-4.44763		314	7.11543	3.11756	-3.99788
159	4.75753	0.960902	-3.79663		381	6.2235	1.83557	-4.38793		105	7.10464	3.83367	-3.27097
322	4.75263	0.592351	-4.16028		172	6.21544	1.16043	-5.05501		404	7.10227	0.529588	-6.57268
385	4.72188	0.338853	-4.38303		360	6.2109	1.32401	-4.88689		155	7.10048	0.489341	-6.61114
274	4.71521	1.16376	-3.55145		69	6.20711	1.30244	-4.90468		264	7.09882	0.660518	-6.43831
247	4.71083	3.3426	-1.36824		122	6.18545	1.62232	-4.56313		289	7.09565	2.16091	-4.93474
452	4.66385	1.80331	-2.86055		485	6.17544	3.27817	-2.89727		48	7.07323	0.611273	-6.46196
263	4.66062	0.291907	-4.36871		166	6.17026	0.643455	-5.52681		28	7.04001	2.7206	-4.31941
71	4.65513	0.462995	-4.19214		97	6.17019	0.319574	-5.85062		467	7.01875	0.854171	-6.16457
433	4.64197	1.01142	-3.63055		456	6.1576	3.34443	-2.81317		370	7.00945	0.812322	-6.19713
450	4.63425	1.62798	-3.00627		264	6.15223	1.61915	-4.53307		55	7.00653	0.812718	-6.19382
420	4.63243	3.46415	-1.16828		238	6.15171	0.627165	-5.52455		365	7.00533	0.630183	-6.37515
373	4.63235	1.85273	-2.77963		480	6.13964	1.20992	-4.92972		44	6.92349	0.440226	-6.48327
45	4.60001	0.258778	-4.34123		469	6.13212	0.826207	-5.30591		386	6.91305	1.39107	-5.52198
61	4.57335	0.3336	-4.23975		11	6.12215	1.91374	-4.20841		433	6.88649	2.94229	-3.9442
197	4.56903	0.427525	-4.14151		101	6.12058	1.44304	-4.67753		153	6.87466	0.591708	-6.28295
193	4.54531	0.551317	-3.99399		103	6.08662	1.36114	-4.72548		426	6.87231	3.75583	-3.11648
181	4.53947	0.478925	-4.06054		401	6.05424	1.62858	-4.42566		117	6.85698	0.0104727	-6.84651
68	4.53911	0.497534	-4.04158		90	6.05344	1.37322	-4.68023		33	6.83082	0.894005	-5.93681
457	4.50463	0.267376	-4.23725		161	6.05207	1.57779	-4.47428		167	6.82009	0.826041	-5.99404
346	4.48574	0.530441	-3.9553		342	6.04978	1.25008	-4.7997		395	6.75065	1.47487	-5.27578
419	4.43769	1.33937	-3.09832		333	6.04944	0.955934	-5.09351		413	6.72638	2.7204	-4.00598
371	4.42695	0.528107	-3.89884		231	5.98929	1.82833	-4.16096		485	6.71939	4.88855	-1.83084
165	4.42328	3.02748	-1.3958		473	5.9825	0.233119	-5.74938		481	6.70282	0.233525	-6.46929
338	4.41805	1.60378	-2.81427		10	5.96113	3.47769	-2.48343		273	6.69446	2.3549	-4.33955
127	4.40859	0.319658	-4.08893		315	5.95862	1.27302	-4.6856		301	6.63195	0.124608	-6.50734
329	4.40596	0.429479	-3.97648		71	5.958	0.528738	-5.42927		69	6.58063	1.4151	-5.16553
467	4.40541	1.17142	-3.23399		76	5.94227	0.878145	-5.06412		423	6.54669	1.76897	-4.77772
367	4.40282	0.973993	-3.42883		426	5.91669	0.850494	-5.06619		10	6.52166	2.71404	-3.80762
440	4.39457	1.07413	-3.32044		332	5.91294	0.497937	-5.415		331	6.5089	0.315046	-6.19385
136	4.39361	1.07573	-3.31789		187	5.89076	0.448637	-5.44212		417	6.50632	1.62921	-4.87711
245	4.39358	1.06939	-3.32419		347	5.88549	0.570482	-5.31501		154	6.50527	1.69097	-4.81429
116	4.36393	0.607799	-3.75613		132	5.87725	0.435721	-5.44153		449	6.48865	3.19219	-3.29646
282	4.36066	0.631094	-3.72956		23	5.87551	2.31248	-3.56303		376	6.48506	0	-6.48506
214	4.35956	0.555946	-3.80361		237	5.87406	0.889678	-4.98438		384	6.4742	0.190865	-6.28333
381	4.35417	0.891086	-3.46309		130	5.8691	2.0982	-3.7709		109	6.46764	1.07705	-5.39059
250	4.34833	0.899761	-3.44857		495	5.86783	1.05946	-4.80837		350	6.4639	1.16874	-5.29517
182	4.3473	0.839814	-3.50748		437	5.86282	1.0066	-4.85623		334	6.45503	3.96852	-2.48651
121	4.34596	0.757917	-3.58804		79	5.85964	1.07445	-4.78519		447	6.40865	0.207594	-6.20106
40	4.33875	0.0237027	-4.31505		189	5.8391	0.831375	-5.00773		12	6.40699	1.65381	-4.75318
101	4.33564	0.949464	-3.38618		371	5.81842	0.877036	-4.94138		131	6.40032	0	-6.40032
427	4.33503	2.53418	-1.80085		212	5.80673	1.09284	-4.71389		190	6.39799	0.275959	-6.12203
428	4.32951	0.651285	-3.67822		46	5.80626	0.665798	-5.14046		217	6.38948	2.81938	-3.5701
185	4.29975	1.17847	-3.12128		239	5.79854	1.18108	-4.61746		194	6.38535	0.884987	-5.50036
202	4.27551	1.04229	-3.23322		396	5.76693	0.74888	-5.01805		316	6.36599	1.99013	-4.37586
91	4.27263	2.17927	-2.09336		247	5.7608	2.65855	-3.10225		136	6.35299	2.10798	-4.24501
238	4.2724	2.01224	-2.26016		164	5.75534	2.84741	-2.90793		442	6.34661	1.23246	-5.11415
232	4.26509	1.42613	-2.83896		412	5.73479	2.91615	-2.81863		116	6.33048	1.0765	-5.25397
54	4.24637	1.67612	-2.57025		177	5.72807	0.708791	-5.01928		473	6.32301	1.44167	-4.88133
281	4.24376	0.297081	-3.94667		169	5.72191	1.10993	-4.61198		378	6.31612	2.31063	-4.00549
191	4.24268	1.23386	-3.00882		136	5.71681	1.91992	-3.79689		422	6.29194	2.03039	-4.26155
242	4.23992	0.168576	-4.07135		313	5.71401	1.19989	-4.51411		101	6.2907	1.53787	-4.75283
258	4.22808	0.517033	-3.71105		109	5.71265	0.262308	-5.45034		215	6.28887	0.779241	-5.50963
55	4.224	0.918287	-3.30572		267	5.69651	1.50577	-4.19074		496	6.27723	2.70458	-3.57265
169	4.21696	0.772953	-3.444		259	5.69503	1.61682	-4.07821		173	6.27703	0.789549	-5.48748
103	4.21096	0.4642	-3.74676		18	5.69468	1.01083	-4.68386		268	6.27303	3.47837	-2.79466
74	4.1909	0.828313	-3.36259		17	5.68299	1.71	-3.97299		244	6.23613	0.668584	-5.56755
160	4.18895	1.22333	-2.96561		14	5.67189	1.74614	-3.92574		452	6.23229	1.99417	-4.23812
425	4.18859	1.69348	-2.49511		155	5.66873	1.67488	-3.99386		187	6.22484	2.76659	-3.45825
31	4.18785	1.49343	-2.69442		45	5.65856	0.917615	-4.74094		125	6.21191	0.484655	-5.72725
290	4.16505	2.06255	-2.1025		314	5.65727	0.460595	-5.19667		478	6.18146	0.620598	-5.56086
331	4.15797	0.612654	-3.54532		100	5.63973	0.551113	-5.08862		233	6.17561	1.09336	-5.08225
354	4.15308	0.324055	-3.82903		375	5.63066	2.85146	-2.7792		428	6.17042	2.44015	-3.73027
130	4.12843	0.924175	-3.20425		281	5.61879	0.595623	-5.02316		181	6.15311	2.20539	-3.94772
98	4.12014	1.74548	-2.37466		242	5.6132	0.545665	-5.06753		168	6.15253	0.502361	-5.65017
189	4.11432	1.35286	-2.76146		85	5.61232	1.82766	-3.78466		193	6.15092	0.274175	-5.87674
305	4.11083	0.56786	-3.54297		479	5.60008	1.81684	-3.78324		420	6.12996	4.23734	-1.89262
190	4.10898	0.577317	-3.53166		434	5.57231	1.01648	-4.55582		189	6.12995	1.48315	-4.6468
383	4.08976	0.326535	-3.76323		454	5.57068	1.10773	-4.46296		240	6.09016	0.539294	-5.55086
402	4.07849	1.73938	-2.33911		202	5.56313	0.892569	-4.67056		259	6.0755	0.898855	-5.17665
236	4.07672	0.387442	-3.68928		272	5.56115	1.03468	-4.52647		11	6.05541	0.883973	-5.17143
423	4.05108	1.91253	-2.13855		308	5.52736	0.915435	-4.61193		403	6.03065	0.343749	-5.68691
314	4.04685	0.367763	-3.67908		448	5.50871	0.548262	-4.96045		182	6.02045	0.594778	-5.42567
376	4.04	0.300106	-3.73989		330	5.50295	0	-5.50295		257	6.01972	1.00954	-5.01017
270	4.02471	0.0559713	-3.96873		94	5.49338	0.666261	-4.82712		246	6.00704	0.867709	-5.13933
3	4.01192	0.774771	-3.23715		382	5.49312	1.2276	-4.26552		444	6.00396	0.391857	-5.6121
126	4.00354	0.259091	-3.74445		140	5.48755	1.9941	-3.49345		243	5.991	0.544495	-5.4465
279	4.00321	0.174598	-3.82861		364	5.47138	0.421582	-5.0498		398	5.98939	1.75607	-4.23332
129	3.99991	0.324816	-3.6751		154	5.46714	1.3779	-4.08924		35	5.96277	0.439458	-5.52331
265	3.98116	2.20851	-1.77265		55	5.46485	0.444461	-5.02039		4	5.95648	2.47235	-3.48413
496	3.98073	0.716263	-3.26447		431	5.45558	1.81524	-3.64034		453	5.95377	1.52797	-4.4258
351	3.9736	0.421749	-3.55185		279	5.43708	0.967911	-4.46917		463	5.94814	1.54788	-4.40025
112	3.95475	0.628295	-3.32646		116	5.40833	0.624239	-4.78409		39	5.92675	1.0242	-4.90255
15	3.93815	1.70293	-2.23522		335	5.39927	1.68203	-3.71724		29	5.92268	1.63282	-4.28986
105	3.90161	1.36952	-2.53209		278	5.39927	0.811674	-4.58759		178	5.91247	0.528518	-5.38395
257	3.89919	0.606273	-3.29291		405	5.36688	2.62231	-2.74457		347	5.90965	2.35907	-3.55058
135	3.89739	0.399602	-3.49779		290	5.36224	2.87505	-2.48719		266	5.89407	0.212958	-5.68111
438	3.88654	0.256179	-3.63037		185	5.35676	0.797943	-4.55881		118	5.889	0.411034	-5.47797
178	3.88342	1.01031	-2.87312		498	5.34991	2.55821	-2.79169		315	5.88502	0.771022	-5.114
35	3.8828	0.784002	-3.0988		108	5.33868	0.577296	-4.76138		321	5.87293	1.03154	-4.84139
384	3.86994	0.464815	-3.40512		280	5.33205	1.23087	-4.10118		76	5.86795	0.313504	-5.55445
234	3.86527	2.36442	-1.50085		359	5.32548	2.16242	-3.16307		201	5.8629	1.16707	-4.69584
109	3.86115	0.410463	-3.45068		306	5.31122	1.15085	-4.16037		60	5.85634	0.338303	-5.51804
17	3.85089	1.51569	-2.3352		365	5.30973	1.09808	-4.21165		103	5.85009	0.226136	-5.62396
333	3.83832	1.07765	-2.76067		459	5.30779	1.94221	-3.36558		360	5.84915	0.263911	-5.58523
335	3.83585	1.34799	-2.48786		32	5.29941	1.13534	-4.16408		65	5.84579	0.55989	-5.2859
336	3.82882	1.60807	-2.22075		250	5.29431	1.46035	-3.83396		91	5.82672	0	-5.82672
316	3.82095	0.430402	-3.39055		496	5.26322	1.74771	-3.51551		43	5.80397	0.81433	-4.98964
78	3.8206	1.72898	-2.09161		206	5.23244	1.71253	-3.51991		307	5.78783	0.728714	-5.05911
313	3.8165	1.69406	-2.12243		201	5.22428	0.718544	-4.50573		228	5.7824	1.06144	-4.72097
104	3.76983	0.757952	-3.01188		35	5.21735	0.412036	-4.80532		292	5.77375	2.03998	-3.73377
293	3.76812	0.740974	-3.02715		135	5.21643	0.672363	-4.54407		40	5.77269	0.241328	-5.53136
134	3.74409	0.651101	-3.09299		398	5.2108	1.19203	-4.01878		374	5.75668	0.542375	-5.2143
30	3.72971	0.356015	-3.37369		301	5.20884	1.00718	-4.20166		310	5.74776	2.05795	-3.6898
460	3.72741	0.448037	-3.27937		230	5.18781	1.54991	-3.6379		372	5.73632	0.348396	-5.38792
370	3.72048	0.55082	-3.16966		98	5.18603	0.984362	-4.20167		337	5.71343	0.802309	-4.91112
65	3.71086	0.103813	-3.60705		246	5.18085	1.24295	-3.9379		98	5.70967	1.0021	-4.70756
146	3.71011	1.19296	-2.51715		425	5.17353	2.40136	-2.77217		414	5.69256	1.10962	-4.58294
278	3.70687	0.360594	-3.34628		186	5.16582	1.3912	-3.77462		32	5.66582	1.8544	-3.81142
23	3.70515	0.774561	-2.93059		430	5.15721	3.71294	-1.44427		290	5.65415	2.42297	-3.23118
364	3.69621	1.22671	-2.46951		273	5.14841	2.17798	-2.97044		234	5.64959	2.20118	-3.44842
46	3.6887	1.14699	-2.54172		436	5.13908	1.04637	-4.09271		383	5.63172	0.917745	-4.71397
117	3.67659	1.06106	-2.61553		418	5.13895	2.51044	-2.62851		272	5.6005	0.796736	-4.80377
302	3.66401	0.667478	-2.99654		197	5.12913	1.03997	-4.08916		411	5.5897	2.36639	-3.2233
392	3.66087	0.771828	-2.88904		384	5.11871	1.60694	-3.51178		21	5.57665	0.43172	-5.14493
480	3.6505	0.562057	-3.08844		395	5.11176	1.49577	-3.61599		112	5.56947	0.137032	-5.43244
172	3.64378	0.508115	-3.13567		87	5.11065	1.77447	-3.33618		278	5.56159	3.12051	-2.44108
306	3.62211	1.1338	-2.48831		72	5.1092	1.2174	-3.8918		159	5.55735	0.877504	-4.67985
183	3.62198	0.843715	-2.77826		200	5.101	2.34109	-2.75991		258	5.54455	1.17471	-4.36984
158	3.62007	0.126463	-3.49361		176	5.0749	1.46977	-3.60513		431	5.53591	1.0204	-4.51551
312	3.61505	1.18938	-2.42567		42	5.04802	1.51428	-3.53374		247	5.51651	1.04107	-4.47544
357	3.59397	0.166135	-3.42783		30	5.03423	1.43541	-3.59882		242	5.49452	1.85936	-3.63516
32	3.5834	0.351595	-3.2318		123	5.02892	0.346725	-4.68219		430	5.4742	3.28329	-2.19092
360	3.57913	0.94451	-2.63462		467	5.02657	2.04216	-2.98441		333	5.44966	0.744249	-4.70541
445	3.55964	0.493203	-3.06644		413	5.02617	1.91313	-3.11305		385	5.43582	0.422067	-5.01376
239	3.55544	1.75469	-1.80076		65	5.00558	0.657022	-4.34856		142	5.42337	0.221152	-5.20222
380	3.55248	0.695309	-2.85717		158	5.001	0.413825	-4.58718		191	5.42252	1.22241	-4.20011
379	3.54559	0.61305	-2.93254		453	4.99984	1.48582	-3.51402		188	5.42072	0.659912	-4.76081
44	3.54034	0.650101	-2.89024		481	4.99771	1.81762	-3.18009		285	5.417	0.190075	-5.22693
235	3.52964	0.918587	-2.61105		99	4.97812	0.452851	-4.52527		200	5.39275	1.68516	-3.70759
337	3.52721	0	-3.52721		249	4.96945	0.399963	-4.56949		441	5.3752	2.5213	-2.8539
92	3.52256	1.17613	-2.34643		268	4.96247	1.92132	-3.04115		54	5.37395	2.44446	-2.92948
240	3.49867	0.627066	-2.8716		378	4.96166	2.60771	-2.35395		13	5.36156	1.98558	-3.37598
16	3.49506	1.7144	-1.78066		385	4.95956	1.81533	-3.14422		340	5.35927	0	-5.35927
233	3.49505	0.189332	-3.30572		93	4.91791	0.676009	-4.2419		250	5.3356	1.99901	-3.33659
308	3.49087	0.970715	-2.52015		256	4.89923	0.137193	-4.76203		97	5.2368	0.327313	-4.90948
259	3.47194	0.263542	-3.2084		241	4.89652	1.36609	-3.53043		239	5.22922	0.241539	-4.98768
237	3.46899	0.807719	-2.66127		460	4.87399	1.74469	-3.1293		475	5.16265	0.228971	-4.93368
157	3.4676	1.09669	-2.37091		305	4.8679	0.906623	-3.96128		412	5.15595	2.35806	-2.79789
192	3.46022	1.1348	-2.32542		244	4.83842	0.803328	-4.03509		214	5.13133	1.04906	-4.08227
53	3.45725	0.875266	-2.58199		134	4.83521	1.68299	-3.15222		42	5.12167	0.633064	-4.48861
171	3.45022	0.206591	-3.24363		168	4.81083	0.4921	-4.31873		400	5.11342	3.47947	-1.63395
296	3.43729	0.166865	-3.27043		163	4.80093	0.763852	-4.03708		491	5.1005	0.407045	-4.69346
345	3.42378	1.09099	-2.33278		266	4.79766	1.13765	-3.66001		390	5.09607	2.25951	-2.83656
14	3.41174	0.724839	-2.68691		40	4.78353	1.16455	-3.61899		176	5.01888	1.9139	-3.10498
119	3.41092	0	-3.41092		274	4.7814	2.06479	-2.71661		329	5.00676	0.261674	-4.74509
29	3.40138	1.20659	-2.19479		432	4.76665	2.26099	-2.50567		324	4.99354	1.07703	-3.9165
123	3.39526	0.505995	-2.88927		112	4.75683	0.248192	-4.50863		436	4.979	1.76888	-3.21012
231	3.39299	1.02445	-2.36854		331	4.74529	0.968871	-3.77642		332	4.94931	0.256378	-4.69294
273	3.39154	1.32557	-2.06596		491	4.74317	1.62888	-3.11429		462	4.94784	3.66345	-1.28439
96	3.37437	0.211473	-3.16289		422	4.73335	1.90906	-2.82429		36	4.93262	0.74633	-4.18629
291	3.3722	0.583795	-2.78841		25	4.69413	1.40458	-3.28955		279	4.93182	1.1054	-3.82642
48	3.32746	0.320847	-3.00662		379	4.67986	0.247345	-4.43251		351	4.92951	1.10338	-3.82613
186	3.32545	0.409878	-2.91557		380	4.66637	2.37914	-2.28722		31	4.91235	1.07455	-3.8378
162	3.31769	0.937301	-2.38038		285	4.66115	0.183944	-4.47721		306	4.90139	0.171337	-4.73005
151	3.31602	1.15579	-2.16023		210	4.6564	3.06588	-1.59051		186	4.90036	1.5649	-3.33547
201	3.30724	1.7241	-1.58314		293	4.62796	1.0917	-3.53626		222	4.87637	0.633296	-4.24307
436	3.30673	0.201438	-3.10529		312	4.62126	1.1952	-3.42606		271	4.86521	0.590268	-4.27494
76	3.29707	1.86425	-1.43282		74	4.61492	2.1279	-2.48702		26	4.86344	0.492553	-4.37088
93	3.27837	0.160421	-3.11795		414	4.60193	0.900473	-3.70146		458	4.84934	1.66749	-3.18186
248	3.27557	0.332291	-2.94328		299	4.58345	0.705188	-3.87826		96	4.82511	0.817515	-4.00759
437	3.26405	0.388536	-2.87551		95	4.58302	1.00006	-3.58296		335	4.81336	1.9348	-2.87856
38	3.26036	0.411764	-2.84859		137	4.57527	0.493933	-4.08133		379	4.8085	0.294652	-4.51385
87	3.25269	0.713115	-2.53957		442	4.56841	0.646185	-3.92222		438	4.80379	1.33105	-3.47275
69	3.24843	0.605718	-2.64272		310	4.56021	1.44171	-3.1185		5	4.78854	0.981083	-3.80746
72	3.24345	0.621642	-2.62181		372	4.54133	0.410074	-4.13126		123	4.78842	0.516963	-4.27146
418	3.22074	1.75459	-1.46615		217	4.52398	1.38247	-3.14151		419	4.77884	1.39726	-3.38158
317	3.19674	0.96093	-2.23581		195	4.52158	1.35329	-3.16828		158	4.77124	1.41083	-3.36041
244	3.17964	1.49819	-1.68145		196	4.48769	0.335724	-4.15197		146	4.75825	1.81959	-2.93865
478	3.16875	1.66984	-1.49891		276	4.47958	0.807832	-3.67175		380	4.7356	1.31467	-3.42093
330	3.16458	0.68639	-2.47819		374	4.47053	0.487997	-3.98253		363	4.70338	0.630651	-4.07273
298	3.15514	0.568295	-2.58685		286	4.46397	0.646092	-3.81788		336	4.69711	0.836032	-3.86107
36	3.14972	0.516691	-2.63303		21	4.4483	0.801818	-3.64648		274	4.64129	0.509056	-4.13223
212	3.14871	0.199247	-2.94946		340	4.44104	0.523032	-3.91801		165	4.64002	0.901755	-3.73826
391	3.14093	1.16179	-1.97915		284	4.43969	0.492424	-3.94726		22	4.61901	1.38971	-3.22929
332	3.12796	0.671252	-2.45671		209	4.43157	1.17558	-3.25599		343	4.61764	0.852375	-3.76527
413	3.12726	0.435644	-2.69161		428	4.42202	0.83339	-3.58863		104	4.61081	1.1377	-3.47311
94	3.12203	0.485449	-2.63658		258	4.4017	1.24621	-3.1555		338	4.60203	1.96112	-2.6409
196	3.11604	0.729299	-2.38674		320	4.38665	0.717616	-3.66903		99	4.54237	0.747979	-3.79439
400	3.11121	0.833229	-2.27798		445	4.38307	0.286569	-4.0965		361	4.54064	2.21633	-2.32431
473	3.11021	0	-3.11021		390	4.38066	0.627493	-3.75317		137	4.53297	2.33817	-2.19479
154	3.10205	0.597399	-2.50465		37	4.37393	0.706962	-3.66697		156	4.51661	1.02873	-3.48787
297	3.09775	0.515466	-2.58229		265	4.36886	1.51955	-2.8493		79	4.50798	0.0766422	-4.43134
256	3.08647	0.554737	-2.53174		270	4.36448	0.605029	-3.75945		388	4.50712	0.511018	-3.99611
144	3.08094	0.892882	-2.18806		171	4.35179	0.851357	-3.50044		371	4.49277	0.336906	-4.15587
485	3.06756	2.78942	-0.278135		348	4.3516	1.73207	-2.61954		389	4.46709	1.13121	-3.33588
42	3.04947	0.0708423	-2.97862		105	4.33942	2.3623	-1.97712		263	4.45973	0.628718	-3.83102
410	3.03882	1.17728	-1.86154		26	4.32664	1.61241	-2.71423		25	4.4435	2.45979	-1.98372
203	3.03546	1.18435	-1.85111		450	4.31866	3.46615	-0.852515		392	4.44244	1.80708	-2.63536
184	3.02721	0.205647	-2.82156		115	4.31647	0.366587	-3.94988		312	4.38867	0.13717	-4.2515
479	3.01913	0.590169	-2.42896		328	4.31638	1.27097	-3.04541		95	4.37082	0.399505	-3.97132
390	3.01621	0.815348	-2.20086		458	4.29559	1.55215	-2.74344		256	4.3677	0.509072	-3.85863
365	3.01345	1.21865	-1.7948		92	4.28375	0.858179	-3.42558		133	4.35742	0.208048	-4.14937
448	3.00857	0.647618	-2.36095		245	4.25479	1.85085	-2.40393		138	4.35154	0.565298	-3.78624
195	2.99956	1.00619	-1.99337		435	4.24928	2.31873	-1.93054		115	4.35122	1.39635	-2.95486
19	2.99228	0.901781	-2.0905		376	4.24447	0.575698	-3.66878		293	4.34362	1.0656	-3.27802
374	2.98042	0.802146	-2.17827		386	4.23592	0.819977	-3.41594		171	4.33801	0.947756	-3.39025
142	2.97743	0.338719	-2.63871		257	4.21833	0.670336	-3.54799		120	4.31911	0.617224	-3.70189
416	2.97519	1.5944	-1.38079		262	4.20164	1.21254	-2.9891		416	4.31638	0.479606	-3.83677
269	2.96813	0.9764	-1.99173		16	4.18757	0.668819	-3.51876		212	4.31467	0.674474	-3.6402
349	2.96745	1.24297	-1.72448		363	4.18755	0.183685	-4.00387		205	4.30471	0.174036	-4.13067
33	2.96713	0.172853	-2.79428		358	4.18689	1.82834	-2.35855		225	4.3027	1.51499	-2.78772
99	2.95491	0.697131	-2.25778		296	4.18629	1.63874	-2.54755		429	4.29648	1.28017	-3.01631
125	2.94667	0.676301	-2.27037		48	4.18148	1.13661	-3.04487		231	4.29113	1.49639	-2.79474
342	2.94553	0.492583	-2.45295		107	4.17539	0.719672	-3.45572		46	4.28723	0.325239	-3.962
276	2.94299	0.137209	-2.80578		151	4.17094	0.752362	-3.41857		330	4.25192	0.293201	-3.95872
241	2.93479	0.635233	-2.29955		337	4.16574	1.02207	-3.14367		94	4.24291	1.211	-3.03191
267	2.92219	0.95527	-1.96692		222	4.16386	2.09065	-2.07321		443	4.23414	1.1548	-3.07934
200	2.91668	0.790009	-2.12667		91	4.15354	0.216452	-3.93709		124	4.23142	0.666745	-3.56468
443	2.91165	0.480372	-2.43128		277	4.15266	0.598551	-3.55411		144	4.22774	1.42986	-2.79788
300	2.91138	0.29076	-2.62062		354	4.14587	0.633742	-3.51213		238	4.17908	0.468888	-3.71019
285	2.88812	0.0507448	-2.83738		234	4.11776	1.09918	-3.01858		260	4.16625	0.0322491	-4.134
286	2.88552	0.648339	-2.23718		120	4.11712	0.535111	-3.58201		216	4.16466	1.24214	-2.92251
106	2.87752	1.229	-1.64852		225	4.11562	1.13012	-2.9855		134	4.16338	1.25418	-2.9092
97	2.87337	1.14905	-1.72432		67	4.09119	1.70856	-2.38263		169	4.16252	1.07245	-3.09007
143	2.86811	0.87568	-1.99243		174	4.08202	1.28979	-2.79223		210	4.16132	0.984151	-3.17717
205	2.85624	1.13005	-1.72619		12	4.08133	0.315346	-3.76599		284	4.15216	0.243791	-3.90837
378	2.84353	1.93848	-0.905046		146	4.07502	1.07968	-2.99534		357	4.14984	1.04875	-3.10109
249	2.83348	0.509333	-2.32415		29	4.06765	1.27694	-2.79071		236	4.14877	0.337132	-3.81164
382	2.8142	1.18982	-1.62438		106	4.06227	1.38441	-2.67785		342	4.12624	1.03515	-3.09108
37	2.81189	0.373829	-2.43806		113	4.05432	1.93251	-2.12181		317	4.08449	1.49146	-2.59303
220	2.78489	2.40928	-0.375613		152	4.04328	0.0596999	-3.98358		320	4.08106	0.189709	-3.89135
324	2.75891	1.13388	-1.62502		343	4.02882	1.03883	-2.98999		479	4.06969	2.18891	-1.88078
140	2.75179	0.285985	-2.4658		215	4.02132	1.2788	-2.74251		151	4.05927	0.71837	-3.3409
79	2.75143	0.240881	-2.51055		361	4.00803	0.552633	-3.4554		270	4.0492	0.426556	-3.62264
299	2.74441	0.678875	-2.06553		22	4.00316	2.41688	-1.58628		354	4.04512	0.414596	-3.63052
341	2.74198	0.0146751	-2.72731		228	3.99592	2.41207	-1.58386		47	4.00996	0.694896	-3.31506
153	2.74131	0.190628	-2.55068		252	3.98598	2.36538	-1.6206		276	3.98662	0.187013	-3.79961
47	2.72692	0.157448	-2.56947		457	3.98542	1.9177	-2.06772		107	3.97619	0.998573	-2.97761
222	2.71592	0.5106	-2.20532		300	3.97402	0.381835	-3.59219		248	3.96589	1.3373	-2.62858
208	2.71359	0.853529	-1.86006		351	3.93963	1.19542	-2.74421		37	3.94764	0.330487	-3.61715
449	2.70779	0.859729	-1.84806		110	3.93731	0.937004	-3.0003		110	3.91147	0.743603	-3.16786
361	2.69952	0.808841	-1.89068		216	3.93	0.880095	-3.04991		269	3.90656	1.62813	-2.27843
253	2.69499	0.847139	-1.84785		341	3.92046	0.931765	-2.98869		382	3.89975	1.29726	-2.60249
493	2.68514	0.0523408	-2.6328		366	3.91339	1.36846	-2.54493		71	3.87563	0.0447129	-3.83092
26	2.68203	0.748482	-1.93355		159	3.91039	0.998497	-2.91189		162	3.87506	0.500182	-3.37488
175	2.67493	0.790455	-1.88448		304	3.90041	0.20418	-3.69623		14	3.87345	2.01026	-1.86319
132	2.66986	0.56942	-2.10044		15	3.89824	1.16	-2.73824		175	3.87336	0.274533	-3.59882
166	2.66873	0.58458	-2.08415		317	3.88533	0.28161	-3.60372		303	3.86553	0.702801	-3.16273
188	2.66819	0.83993	-1.82826		203	3.88379	1.34596	-2.53784		204	3.85574	1.58656	-2.26918
199	2.65986	0.584947	-2.07491		449	3.87315	0.890775	-2.98238		277	3.83628	0.530951	-3.30533
458	2.65349	0.378196	-2.2753		9	3.85801	0.916214	-2.9418		66	3.8294	0.711712	-3.11769
344	2.65348	1.49551	-1.15797		207	3.84692	0.292465	-3.55445		232	3.80888	1.39237	-2.41651
43	2.63524	0.880736	-1.75451		142	3.83366	0.716142	-3.11752		410	3.79984	0.58965	-3.21019
387	2.62188	1.32706	-1.29482		36	3.81413	0.366458	-3.44767		16	3.78398	1.12739	-2.65659
280	2.62117	0.909403	-1.71176		443	3.80833	0.397102	-3.41123		206	3.78139	1.10743	-2.67395
262	2.61507	0.671392	-1.94368		419	3.80798	1.66687	-2.14111		448	3.77453	0.570221	-3.20431
120	2.61007	0.739702	-1.87037		339	3.80285	2.30155	-1.50131		9	3.77339	1.67389	-2.0995
444	2.57548	0.415414	-2.16006		143	3.79735	0.501879	-3.29547		177	3.77105	0.38237	-3.38868
187	2.57433	0.137184	-2.43715		219	3.78336	0.88813	-2.89523		172	3.77039	0.979942	-2.79045
481	2.53772	0.804561	-1.73316		303	3.76951	1.45825	-2.31126		249	3.77023	0.758718	-3.01151
406	2.51586	1.75937	-0.756491		269	3.76551	0.435611	-3.3299		235	3.73453	1.22708	-2.50744
358	2.5107	0.950397	-1.5603		292	3.74882	0.267783	-3.48103		17	3.72734	0.955413	-2.77192
67	2.48618	0.65298	-1.8332		478	3.73947	1.91104	-1.82843		185	3.7262	0.141644	-3.58455
152	2.4779	0.141769	-2.33613		392	3.7304	2.02718	-1.70322		179	3.71973	0.58471	-3.13502
229	2.47461	0.687846	-1.78677		369	3.67462	0.251345	-3.42327		113	3.69811	1.25962	-2.43849
352	2.47173	0.4629	-2.00883		383	3.67282	0.473116	-3.1997		305	3.69498	0.973064	-2.72192
118	2.46399	0.33175	-2.13224		213	3.64953	1.57438	-2.07514		93	3.67036	0.411893	-3.25846
246	2.46068	0.415216	-2.04546		220	3.63872	1.34269	-2.29604		494	3.66739	0.338286	-3.32911
174	2.43753	0.943457	-1.49408		47	3.61977	1.14147	-2.4783		381	3.65582	0.489176	-3.16665
219	2.42635	0.564256	-1.86209		248	3.61533	1.16518	-2.45015		184	3.63724	0.910147	-2.72709
137	2.41806	1.51449	-0.903576		406	3.61165	2.14375	-1.4679		135	3.63587	0.380465	-3.2554
204	2.40206	0.580415	-1.82164		338	3.60331	0.472829	-3.13049		141	3.60081	0.217852	-3.38295
147	2.39759	0.160042	-2.23755		373	3.58428	1.12475	-2.45953		218	3.5917	0.683098	-2.90861
363	2.38556	0.0404645	-2.3451		182	3.57535	0.533139	-3.04222		472	3.58074	0.827272	-2.75347
388	2.38133	1.06471	-1.31663		133	3.56902	0.609081	-2.95994		251	3.56469	1.66706	-1.89763
145	2.37143	0.909297	-1.46213		188	3.53953	0.150674	-3.38885		484	3.5418	0.844307	-2.6975
124	2.36491	0.298477	-2.06643		175	3.53839	1.4254	-2.11299		358	3.52047	1.2786	-2.24187
170	2.36098	0.797169	-1.56381		336	3.52702	0.273858	-3.25316		369	3.50555	0.511848	-2.9937
218	2.33533	0	-2.33533		204	3.52583	0.988818	-2.53701		106	3.49084	0.268789	-3.22205
210	2.3293	0.941397	-1.3879		156	3.51713	0.800499	-2.71663		393	3.48189	1.54064	-1.94126
347	2.31795	0.752302	-1.56564		410	3.49747	1.5031	-1.99438		119	3.47913	0.715442	-2.76369
435	2.31512	1.38588	-0.929237		388	3.49584	1.365	-2.13084		405	3.47597	0.556015	-2.91995
156	2.30516	0.655696	-1.64947		344	3.47267	0.904038	-2.56864		15	3.45996	0.540735	-2.91922
320	2.29789	0.304681	-1.99321		165	3.46877	1.62323	-1.84553		245	3.45115	1.84666	-1.60449
495	2.29427	0.846805	-1.44746		271	3.45838	1.49021	-1.96816		391	3.44257	1.50881	-1.93376
215	2.29	0.700501	-1.5895		198	3.45521	1.32373	-2.13148		195	3.43781	0.886435	-2.55137
252	2.26614	1.43842	-0.82772		263	3.44539	1.16451	-2.28088		304	3.43053	1.65585	-1.77468
75	2.26595	0.271426	-1.99453		78	3.41648	0.323741	-3.09274		364	3.41915	1.0785	-2.34065
393	2.25877	1.00005	-1.25873		391	3.39898	0.309684	-3.0893		291	3.40919	0.288439	-3.12075
141	2.24211	0.075366	-2.16675		298	3.3929	0.342407	-3.05049		199	3.40699	0.72195	-2.68504
372	2.22527	0.709382	-1.51589		389	3.37991	1.19539	-2.18452		460	3.40341	0.749194	-2.65421
362	2.22203	0.992558	-1.22948		229	3.37989	1.68218	-1.69771		170	3.39794	0.237993	-3.15995
340	2.22164	0.426743	-1.79489		13	3.3489	1.90671	-1.44219		297	3.38172	0.636641	-2.74508
107	2.21106	1.08898	-1.12208		141	3.32156	0.514719	-2.80684		418	3.34217	2.43798	-0.90419
228	2.20429	0.766414	-1.43788		199	3.29239	0.686439	-2.60595		180	3.319	1.5716	-1.7474
133	2.19891	0.400022	-1.79889		111	3.27741	1.06437	-2.21304		408	3.30963	2.7268	-0.582835
343	2.19071	0.73736	-1.45335		208	3.26537	1.25414	-2.01123		72	3.27047	0.976932	-2.29354
149	2.16294	0.320748	-1.84219		119	3.25909	0.984367	-2.27472		344	3.27018	0.444959	-2.82522
25	2.14108	0.836227	-1.30485		235	3.2543	0.119365	-3.13494		143	3.2556	0.333381	-2.92222
207	2.11976	0.726597	-1.39316		393	3.21288	1.3085	-1.90438		38	3.24199	0.490201	-2.75179
348	2.10645	0.61523	-1.49122		192	3.17683	1.02514	-2.15168		262	3.23463	0.430795	-2.80384
5	2.1003	1.35353	-0.746767		66	3.17583	0.826775	-2.34905		464	3.21843	0.769573	-2.44886
13	2.09597	1.19391	-0.902061		147	3.16165	1.20203	-1.95962		348	3.21693	0.939149	-2.27778
339	2.0948	1.0785	-1.01629		325	3.15184	1.26427	-1.88757		87	3.20679	0.63455	-2.57224
179	2.09234	0.718511	-1.37383		124	3.13798	1.86817	-1.26981		482	3.19069	1.29651	-1.89418
356	2.09116	1.00285	-1.08831		475	3.13242	0.190942	-2.94148		230	3.16956	0.731905	-2.43766
139	2.08611	0.490663	-1.59545		441	3.12955	0.730224	-2.39932		209	3.16437	0.8057	-2.35867
366	2.08162	0.602422	-1.4792		439	3.09963	1.76579	-1.33384		229	3.07904	0.137286	-2.94175
176	2.0638	0.429356	-1.63444		324	3.06871	0.316596	-2.75211		223	3.06014	0.920976	-2.13917
271	2.06271	1.58252	-0.480193		144	3.0601	1.12356	-1.93654		145	3.05518	0.941775	-2.11341
95	2.05004	0.327191	-1.72285		179	3.05207	0.25574	-2.79633		476	3.04671	0.249505	-2.7972
482	2.02077	0.761525	-1.25925		260	3.05192	1.01144	-2.04048		298	3.01901	0.0982142	-2.92079
474	2.01635	0.0844864	-1.93186		400	3.04604	0.544138	-2.5019		267	3.01544	1.22911	-1.78633
113	2.01487	0.26161	-1.75326		465	3.04154	0.631166	-2.41038		352	2.96034	0.35133	-2.60901
20	2.01062	0.150521	-1.8601		387	2.99039	0.344401	-2.64599		192	2.94861	1.42639	-1.52222
463	2.0032	0.704043	-1.29916		287	2.97895	0.608221	-2.37073		241	2.9437	0.639758	-2.30394
389	2.00064	0.347856	-1.65278		149	2.97629	0.937434	-2.03885		219	2.93881	0.67793	-2.26088
150	1.99525	0.420816	-1.57443		236	2.97413	0.502432	-2.4717		140	2.92059	1.14084	-1.77975
394	1.98363	1.36508	-0.618552		214	2.96684	1.12487	-1.84196		435	2.86125	0.0926011	-2.76865
484	1.98219	0.298679	-1.68351		184	2.93094	1.47285	-1.45809		208	2.81867	0.600181	-2.21849
148	1.97738	0.742516	-1.23487		356	2.90267	1.20555	-1.69712		406	2.81002	2.56717	-0.242855
110	1.97617	0.226519	-1.74965		150	2.86006	1.05192	-1.80814		255	2.78103	1.34088	-1.44015
277	1.97581	0.262843	-1.71297		394	2.84373	1.55464	-1.28908		20	2.74749	0.450243	-2.29725
284	1.96899	0.734985	-1.234		118	2.81702	0.615112	-2.2019		19	2.73301	0.711826	-2.02119
407	1.96475	1.33808	-0.626663		291	2.80482	0.338189	-2.46663		366	2.72597	1.66255	-1.06342
255	1.95254	0.763229	-1.18931		148	2.76348	1.19446	-1.56903		148	2.71438	1.18123	-1.53314
180	1.93032	0.568128	-1.3622		138	2.75958	1.42845	-1.33113		198	2.7136	0	-2.7136
468	1.91256	0.33366	-1.5789		472	2.7577	0.710673	-2.04703		203	2.68232	0.547023	-2.1353
476	1.91019	0.736271	-1.17392		307	2.74765	0.197523	-2.55013		92	2.6492	0.285078	-2.36412
369	1.89841	0.837076	-1.06133		4	2.73169	1.438	-1.29369		287	2.64699	0.832523	-1.81447
303	1.89475	0.156325	-1.73843		482	2.70756	0.969322	-1.73824		207	2.62165	0.523451	-2.0982
225	1.86879	0.294675	-1.57412		411	2.67139	1.22367	-1.44772		149	2.60163	0.866312	-1.73532
115	1.86438	0.660452	-1.20393		326	2.64279	0.584827	-2.05796		174	2.60117	1.1566	-1.44457
206	1.82773	0.917833	-0.909894		5	2.6427	1.77501	-0.86769		356	2.57155	1.10601	-1.46554
494	1.82009	0.562233	-1.25786		253	2.64254	0.553873	-2.08867		261	2.57063	0.375492	-2.19514
408	1.78127	0.731368	-1.0499		180	2.63079	0.589973	-2.04082		341	2.56052	0.525039	-2.03548
475	1.77454	0.161839	-1.6127		493	2.61366	0.710326	-1.90334		67	2.55839	1.09794	-1.46045
138	1.77195	0.300795	-1.47115		20	2.60344	0.399631	-2.20381		75	2.52456	0.3419	-2.18266
260	1.77184	0.837393	-0.934444		145	2.59023	1.17886	-1.41137		439	2.52178	1.17922	-1.34256
492	1.7707	0.958164	-0.812533		19	2.57246	0.634116	-1.93834		150	2.52134	1.07055	-1.45079
355	1.7362	0.663651	-1.07255		468	2.57133	0.909388	-1.66195		349	2.51816	0.464022	-2.05413
325	1.7045	0.850118	-0.854386		75	2.53611	0.746978	-1.78913		213	2.51345	0.990985	-1.52247
439	1.68882	0.569253	-1.11957		223	2.52211	0.216621	-2.30549		296	2.46977	1.3478	-1.12196
198	1.64341	0.715002	-0.928406		218	2.50511	1.31725	-1.18786		139	2.45069	0.353012	-2.09767
412	1.643	0.414148	-1.22885		357	2.48302	0.373315	-2.10971		132	2.44033	0.137326	-2.30301
8	1.62081	0.963145	-0.657665		352	2.47437	1.31817	-1.1562		220	2.43872	2.17021	-0.268508
461	1.60799	0.532883	-1.07511		464	2.41391	0.841129	-1.57278		468	2.43674	0.855122	-1.58162
9	1.58948	0.242263	-1.34722		38	2.40093	0.753988	-1.64695		299	2.38854	0.357706	-2.03083
216	1.57611	1.07631	-0.499795		7	2.37934	0.795518	-1.58382		362	2.37759	1.1504	-1.2272
209	1.56362	0.914539	-0.649085		261	2.3376	0.753706	-1.5839		221	2.35217	0.897573	-1.4546
254	1.56143	0.516436	-1.04499		232	2.28832	0.162567	-2.12576		252	2.29518	0.457849	-1.83733
261	1.54384	0.21115	-1.33269		297	2.2869	1.06078	-1.22611		152	2.21769	0.205669	-2.01202
230	1.51024	0.487935	-1.02231		476	2.27584	0.136944	-2.13889		471	2.19756	0.400025	-1.79754
411	1.502	1.05867	-0.44333		349	2.27172	0.573631	-1.69809		465	2.14129	0.278032	-1.86326
326	1.42996	0.274766	-1.1552		255	2.25081	0.601422	-1.64939		474	2.14101	0	-2.14101
327	1.42922	0.719432	-0.709784		362	2.21452	0.359118	-1.85541		492	2.13984	1.08467	-1.05516
221	1.40239	0.827991	-0.574401		224	2.20304	0.653954	-1.54908		470	2.12981	0.485257	-1.64455
213	1.39459	0.549754	-0.844837		474	2.19008	0.348492	-1.84158		288	2.1258	0.169603	-1.9562
177	1.39251	0.581702	-0.810811		408	2.17172	0.875705	-1.29602		493	2.02907	0.776469	-1.2526
491	1.35488	0.786636	-0.568243		139	2.14273	0.525676	-1.61706		355	1.97361	1.31731	-0.656299
288	1.34081	0	-1.34081		288	2.13225	0.864583	-1.26767		394	1.96769	0.955154	-1.01253
464	1.33759	0.192765	-1.14482		484	2.01566	1.48762	-0.528032		253	1.96	0.945304	-1.01469
441	1.33466	0.238196	-1.09647		483	2.00874	0.704795	-1.30395		8	1.93784	1.19989	-0.73795
471	1.31587	0.980017	-0.335848		488	2.00017	0.472428	-1.52774		300	1.93766	0.782996	-1.15467
483	1.30819	0.419564	-0.888627		8	1.97519	0.137294	-1.83789		489	1.87076	0.52585	-1.34491
251	1.30149	0.394368	-0.907127		462	1.96121	0.669322	-1.29189		327	1.8552	0.485363	-1.36983
472	1.29481	0.551934	-0.742872		227	1.8296	0.97576	-0.853843		483	1.84395	1.07068	-0.773275
223	1.28941	0.58374	-0.70567		407	1.74273	0.611132	-1.13159		325	1.78821	0.76694	-1.02127
1	1.28568	0.348872	-0.936805		295	1.73174	0.641666	-1.09007		461	1.77709	0.491018	-1.28607
465	1.27217	0.0756335	-1.19654		254	1.7137	0.262851	-1.45085		226	1.77266	1.06879	-0.703872
462	1.241	0.573206	-0.667793		2	1.68206	1.05803	-0.624023		387	1.71652	0.269774	-1.44675
287	1.19268	0.427523	-0.76516		1	1.63874	0.893019	-0.745724		407	1.70314	0.930358	-0.772779
66	1.15937	0.191134	-0.968231		492	1.55365	0.590933	-0.962721		339	1.67963	1.19134	-0.488294
227	1.12301	0.328087	-0.79492		221	1.54469	0.716152	-0.828536		295	1.5962	0.943318	-0.652885
226	1.11252	0.466541	-0.645984		470	1.49524	1.04971	-0.445523		147	1.53849	0.471587	-1.0669
224	1.08702	0.544246	-0.542775		355	1.47318	0.944613	-0.528569		224	1.48274	0.525974	-0.956766
470	1.06847	0.770439	-0.298036		251	1.4362	0.432904	-1.0033		486	1.39576	0.595131	-0.800626
405	1.04485	0.288173	-0.756678		487	1.42289	0.650842	-0.772045		326	1.34615	0.393793	-0.952354
7	1.04119	0.69959	-0.3416		461	1.40054	0.341208	-1.05934		490	1.2883	0.724093	-0.564203
295	1.01605	0.379063	-0.636987		471	1.39747	0.65387	-0.743601		227	1.27148	0.931733	-0.339751
489	0.951216	0.521229	-0.429987		226	1.18443	0.602769	-0.581663		488	1.23306	0.354797	-0.878265
488	0.914557	0	-0.914557		477	1.13812	0.118286	-1.01984		6	1.21177	0.55079	-0.660978
477	0.744015	0.211344	-0.532671		416	1.13317	0.507635	-0.62554		2	1.21031	0.545132	-0.665177
2	0.726483	0.726483	0		327	0.960704	0.281257	-0.679447		487	1.14777	0.977651	-0.170119
6	0.553024	0.409744	-0.143279		489	0.897245	0.418708	-0.478537		477	1.07818	0.463189	-0.614989
490	0.514034	0.137466	-0.376568		6	0.843028	0.683963	-0.159065		1	0.979584	0.804573	-0.175011
487	0.43742	0.23124	-0.206181		486	0.837217	0.641693	-0.195524		254	0.75072	0.586086	-0.164634
486	0.338824	0.0658091	-0.273015		490	0.539556	0.446097	-0.0934593		7	0.632913	0.0448836	-0.588029
499	0	0	0		499	0	0	0		499	0	0	0

## Sheet: site_HSF1i39vBasal37
Biological Replicate Library 1					Biological Replicate Library 2 (Technical Replicate 1)					Biological Replicate Library 2 (Technical Replicate 2)
site	abs_diffsel	positive_diffsel	negative_diffsel		site	abs_diffsel	positive_diffsel	negative_diffsel		site	abs_diffsel	positive_diffsel	negative_diffsel
283	30.9675	30.7043	-0.263188		283	39.7018	38.5621	-1.13973		283	53.0182	50.9001	-2.11811
34	17.2483	14.3578	-2.89048		353	17.0392	15.8563	-1.18293		353	25.8428	24.5732	-1.26954
446	16.6113	0.789978	-15.8214		82	16.6467	0.788922	-15.8578		466	19.8563	4.68682	-15.1695
89	14.52	1.17771	-13.3423		34	15.5671	10.8247	-4.74238		497	17.9594	1.0364	-16.923
334	14.3894	9.57482	-4.81459		466	15.1191	3.91382	-11.2053		50	17.7646	0.344957	-17.4196
294	13.0646	5.99077	-7.07381		50	14.4433	0	-14.4433		81	17.582	5.81581	-11.7662
466	12.9737	3.80966	-9.16401		81	13.7199	3.82269	-9.89722		80	17.0562	3.28117	-13.7751
497	12.9395	1.45229	-11.4872		83	13.301	0.0725855	-13.2284		498	16.4734	2.37147	-14.1019
455	12.8738	2.99895	-9.87483		446	13.2689	0.117383	-13.1515		59	16.3955	1.02271	-15.3728
82	12.5026	0.255326	-12.2473		86	13.2069	1.11784	-12.089		397	15.9098	0.41425	-15.4955
319	12.0526	4.06717	-7.98542		334	13.0843	10.0458	-3.03852		83	15.7336	0.0790995	-15.6545
128	11.9821	1.33363	-10.6484		89	12.9135	0.121635	-12.7919		377	15.7107	12.5039	-3.20686
86	11.8477	1.84512	-10.0025		429	12.8823	3.10996	-9.77235		427	15.3759	3.41889	-11.957
81	11.7162	0.0488432	-11.6673		77	12.5035	1.31639	-11.1871		61	15.3421	3.46358	-11.8786
453	11.6905	2.45647	-9.23405		51	12.4762	0.0549593	-12.4212		334	15.1653	13.2821	-1.8832
421	11.6662	3.04335	-8.62286		397	12.4631	1.56125	-10.9019		454	15.1002	0.542016	-14.5582
456	11.1551	5.38075	-5.77437		497	12.2118	0.93901	-11.2728		424	15.0351	0.865168	-14.17
454	11.0583	0.951335	-10.107		319	12.2096	2.34872	-9.86085		82	14.8465	0.188853	-14.6576
211	10.6664	0.896372	-9.77002		424	11.9814	1.46459	-10.5168		89	14.6988	0.172885	-14.5259
498	10.4582	5.01605	-5.4422		377	11.6691	8.79892	-2.87022		421	14.6971	0.871102	-13.826
51	10.4156	0.107702	-10.3079		49	11.4977	1.14455	-10.3531		86	14.4892	0.419688	-14.0695
289	10.3146	5.14027	-5.17434		498	11.0592	3.79027	-7.26893		34	14.4307	7.62703	-6.80372
83	10.2155	0.807835	-9.40767		432	11.0513	3.4232	-7.62807		446	14.2146	0.590679	-13.6239
50	10.121	0.686176	-9.4348		421	11.0026	0.493726	-10.5089		420	14.0251	8.79774	-5.22739
49	10.0097	0.967557	-9.04216		456	10.9192	5.84924	-5.06993		401	13.9104	1.1256	-12.7848
41	10.0048	0.96475	-9.04002		440	10.796	1.79656	-8.99945		56	13.7807	0.583792	-13.197
447	9.87816	0	-9.87816		294	10.635	3.82431	-6.8107		127	13.3813	2.35949	-11.0218
18	9.69524	0.701235	-8.994		273	10.5896	7.80919	-2.78045		49	13.2424	0.802675	-12.4397
127	9.6286	2.2531	-7.3755		447	10.411	1.38682	-9.0242		311	13.1773	5.51229	-7.66501
100	9.61362	1.31276	-8.30085		56	10.3567	0.793408	-9.56333		128	13.1677	0.704244	-12.4634
457	9.59011	0.339846	-9.25026		126	10.2403	0.457856	-9.78249		456	13.0862	2.78961	-10.2966
131	9.57893	1.64288	-7.93605		311	10.1589	3.72859	-6.4303		432	12.9097	1.23997	-11.6697
59	9.56263	0.079402	-9.48323		480	10.0572	1.45597	-8.6012		114	12.8461	0.491428	-12.3547
268	9.47412	5.81181	-3.66231		59	9.98574	1.16293	-8.8228		398	12.5432	2.72983	-9.81335
377	9.34608	7.07254	-2.27354		268	9.9708	4.15469	-5.81611		41	12.4883	1.88858	-10.5997
424	9.32189	2.95421	-6.36768		52	9.9628	0.833222	-9.12958		319	12.3243	2.79595	-9.52835
426	9.24661	1.12532	-8.12129		289	9.90083	4.50756	-5.39327		77	12.0568	0.303379	-11.7534
73	9.00871	1.58093	-7.42778		41	9.83228	2.65927	-7.173		396	12.0027	1.37426	-10.6284
422	8.84246	1.01634	-7.82612		18	9.80915	0.426262	-9.38289		455	11.9686	1.19646	-10.7721
321	8.81797	0.990049	-7.82793		426	9.78165	0.047177	-9.73448		431	11.9058	4.10225	-7.80353
70	8.79616	0.879145	-7.91702		308	9.77189	4.76903	-5.00286		294	11.8374	8.66973	-3.16771
427	8.67829	4.25433	-4.42397		58	9.75881	0.0601217	-9.69869		211	11.8075	0.0193354	-11.7882
157	8.6042	3.01223	-5.59197		281	9.73414	1.9657	-7.76845		23	11.7145	1.94969	-9.76481
77	8.58544	0.638431	-7.94701		455	9.68048	1.21829	-8.46219		62	11.6272	1.59485	-10.0323
164	8.57875	3.76977	-4.80898		24	9.6235	0.683685	-8.93982		289	11.5068	3.91567	-7.5911
311	8.57039	4.08514	-4.48525		453	9.60803	2.24845	-7.35958		395	11.4131	4.3365	-7.0766
217	8.54737	2.17289	-6.37448		127	9.54227	1.71131	-7.83096		409	11.4097	1.97893	-9.43078
62	8.54512	0.167453	-8.37767		125	9.50359	2.31539	-7.1882		417	11.4048	2.58927	-8.81552
274	8.47914	2.85883	-5.62031		157	9.47774	5.94044	-3.5373		52	11.3149	0.580473	-10.7344
450	8.47786	3.96883	-4.50902		367	9.39957	0.325726	-9.07384		84	11.2866	2.8003	-8.48628
58	8.43826	0.415161	-8.0231		402	9.37315	1.21566	-8.15748		51	11.2063	0.496653	-10.7096
57	8.42023	0.37704	-8.04319		368	9.28132	2.38759	-6.89373		58	11.1023	2.44164	-8.66065
101	8.35369	1.02791	-7.32578		442	9.24971	0.454952	-8.79475		480	10.9884	0.47067	-10.5178
275	8.32943	1.0767	-7.25273		114	9.1878	0.390595	-8.7972		24	10.9766	0.976403	-10.0002
243	8.26094	0.843994	-7.41695		438	9.16214	2.87285	-6.28929		18	10.9543	0.531336	-10.4229
415	8.25287	3.2238	-5.02907		57	9.0977	0.541944	-8.55575		422	10.6269	0.94052	-9.68641
485	8.22406	6.63635	-1.58771		84	9.08872	0.772416	-8.31631		399	10.4891	2.67433	-7.81477
108	8.21948	0.493574	-7.7259		240	9.08105	0.704185	-8.37686		100	10.4881	2.93201	-7.55613
404	8.19026	1.5704	-6.61986		318	9.05808	0	-9.05808		302	10.4386	2.2136	-8.22496
114	8.11046	0.364538	-7.74592		80	8.98468	1.41953	-7.56516		90	10.4253	2.45949	-7.9658
309	8.09956	0.89309	-7.20647		73	8.97955	0.596817	-8.38273		450	10.338	6.49057	-3.84747
64	8.0421	1.26103	-6.78106		62	8.93601	0.411578	-8.52443		73	10.3273	1.6619	-8.66537
423	8.02148	3.22751	-4.79398		129	8.92124	0.322371	-8.59887		451	10.0987	0.254146	-9.84453
318	8.01926	0.920273	-7.09899		415	8.89109	1.97643	-6.91465		280	10.0842	1.9783	-8.10587
88	8.01556	0.00924598	-8.00631		309	8.88406	0.638489	-8.24557		64	10.0338	2.07741	-7.95637
270	8.0003	0.983953	-7.01635		302	8.87958	1.11446	-7.76512		433	10.0125	1.05548	-8.95704
433	7.99906	1.61052	-6.38854		90	8.86869	1.49183	-7.37686		125	9.99132	2.93889	-7.05243
63	7.9809	2.59776	-5.38314		451	8.83767	1.17129	-7.66638		415	9.9168	1.57489	-8.34191
451	7.96784	2.29475	-5.6731		23	8.70406	2.96575	-5.73831		167	9.8908	2.42498	-7.46582
23	7.92426	1.22173	-6.70253		399	8.6224	3.6507	-4.9717		402	9.8848	0.365938	-9.51886
432	7.91345	0.921489	-6.99196		31	8.59476	2.20484	-6.38992		309	9.87625	0.260751	-9.6155
80	7.87257	1.49449	-6.37807		85	8.55205	2.59933	-5.95272		496	9.84281	6.40014	-3.44267
399	7.84235	5.88023	-1.96212		422	8.50745	0.976463	-7.53099		57	9.74171	2.30247	-7.43923
155	7.83546	1.06597	-6.76948		211	8.50441	1.43412	-7.07028		434	9.7291	1.23242	-8.49668
452	7.82623	0.516888	-7.30934		33	8.43723	0.891444	-7.54579		467	9.64708	3.98935	-5.65773
403	7.82559	0.406128	-7.41946		450	8.43654	6.10028	-2.33627		495	9.57948	3.56043	-6.01905
434	7.82486	1.12895	-6.69591		88	8.41898	0.346352	-8.07263		440	9.55525	2.43779	-7.11747
301	7.75963	0.574926	-7.1847		479	8.36114	4.05774	-4.3034		164	9.54534	5.95207	-3.59327
429	7.73609	1.39793	-6.33816		43	8.33135	0.765226	-7.56613		265	9.48687	2.14995	-7.33693
122	7.73126	0.662949	-7.06832		4	8.28361	3.61744	-4.66617		43	9.3475	3.1359	-6.21161
52	7.72169	0.499224	-7.22246		323	8.27403	0.494945	-7.77908		459	9.33271	2.37044	-6.96228
364	7.71213	0.909182	-6.80294		272	8.27039	0.844325	-7.42606		122	9.22658	0.530852	-8.69573
242	7.70681	1.19133	-6.51549		370	8.25974	1.32256	-6.93719		54	9.21674	5.87232	-3.34442
430	7.65186	2.2784	-5.37346		282	8.25865	1.69072	-6.56793		45	9.15165	0.639224	-8.51243
168	7.64664	1.33655	-6.3101		61	8.25819	0.687391	-7.5708		160	9.12355	2.96717	-6.15637
467	7.63872	2.4117	-5.22702		128	8.2338	0.342876	-7.89092		12	9.09885	1.80855	-7.29031
12	7.60313	1.42246	-6.18067		190	8.21101	2.04722	-6.16379		404	9.08712	0.966816	-8.12031
161	7.58118	0.0315721	-7.54961		202	8.18942	1.1346	-7.05483		328	9.01141	1.79384	-7.21757
315	7.57719	0.747646	-6.82954		121	8.18766	0.000588083	-8.18708		202	8.97014	1.47626	-7.49388
469	7.56412	0.650598	-6.91352		473	8.15067	0.866809	-7.28386		368	8.96157	3.23972	-5.72185
272	7.50096	2.87854	-4.62242		122	8.13743	1.65496	-6.48247		323	8.95395	0.141874	-8.81207
445	7.48325	0.078235	-7.40501		437	8.13139	3.05585	-5.07554		367	8.90094	1.16949	-7.73145
480	7.44407	0.483318	-6.96075		423	8.09108	0.898493	-7.19259		281	8.89589	2.8404	-6.05549
397	7.44038	0.922793	-6.51758		495	8.07385	1.64306	-6.43079		10	8.80973	3.40163	-5.40809
310	7.38768	2.84624	-4.54144		420	8.0671	1.0345	-7.0326		88	8.74811	0.583711	-8.1644
84	7.36328	0.784646	-6.57863		105	8.04014	4.701	-3.33914		413	8.73797	3.69828	-5.03968
54	7.2275	2.5349	-4.6926		164	7.99053	4.45345	-3.53708		385	8.70184	1.7263	-6.97553
193	7.2185	0.216716	-7.00178		469	7.96143	1.09048	-6.87094		163	8.65883	0.136622	-8.5222
438	7.17094	1.09365	-6.07729		243	7.93924	0.673377	-7.26586		111	8.64154	4.90531	-3.73623
158	7.09045	0.0143255	-7.07613		3	7.93005	3.68613	-4.24392		28	8.63493	1.14746	-7.48747
353	7.05934	6.11928	-0.94006		64	7.90748	2.33583	-5.57164		268	8.59744	2.98046	-5.61698
90	7.04741	2.07425	-4.97316		196	7.89961	0.610924	-7.28868		350	8.57615	0.596665	-7.97949
21	7.04644	2.35693	-4.68952		467	7.87215	3.16479	-4.70736		425	8.53379	2.23461	-6.29917
165	7.04206	2.87143	-4.17063		111	7.86581	3.69171	-4.1741		105	8.52801	5.56732	-2.96069
323	7.0392	0.898149	-6.14106		454	7.79441	0.608503	-7.18591		322	8.50992	2.44847	-6.06145
293	7.03316	1.37376	-5.6594		401	7.78532	1.37068	-6.41465		131	8.45858	0.62095	-7.83763
368	6.99715	3.23443	-3.76272		427	7.77796	0.942535	-6.83543		370	8.4284	1.93169	-6.49671
182	6.98518	1.29134	-5.69384		350	7.74624	1.35568	-6.39056		359	8.41704	2.68377	-5.73327
431	6.98483	1.24918	-5.73565		329	7.73913	0.665036	-7.07409		442	8.37907	0.634135	-7.74494
496	6.97598	1.70359	-5.27239		233	7.66901	0.783438	-6.88558		308	8.34216	0.265767	-8.0764
117	6.96244	1.08681	-5.87563		321	7.66426	2.12073	-5.54354		85	8.3368	2.39023	-5.94657
264	6.93301	0.629075	-6.30393		280	7.65453	3.13911	-4.51542		452	8.31116	2.78606	-5.52509
308	6.92866	1.48683	-5.44183		428	7.64414	0.661377	-6.98276		48	8.29236	1.10067	-7.19169
160	6.88427	1.27089	-5.61338		322	7.6358	0.291198	-7.3446		4	8.23234	2.85527	-5.37707
136	6.8705	2.1454	-4.7251		463	7.62308	0.921976	-6.7011		157	8.21883	5.80847	-2.41036
222	6.86702	4.21771	-2.64932		101	7.61521	2.77872	-4.83649		155	8.20211	0.744476	-7.45763
163	6.85191	0.545784	-6.30613		328	7.6149	1.02406	-6.59084		453	8.19655	0.914583	-7.28197
181	6.79474	0.321762	-6.47297		395	7.60029	4.06751	-3.53278		469	8.19317	0.744013	-7.44916
370	6.79183	0.908441	-5.88339		312	7.57144	2.48196	-5.08947		102	8.13607	0.892751	-7.24331
214	6.78559	1.02159	-5.76401		264	7.565	1.60325	-5.96175		447	8.12329	0.262228	-7.86107
428	6.73508	1.60601	-5.12907		430	7.52794	3.69993	-3.828		426	8.10044	1.50609	-6.59434
105	6.71003	3.52959	-3.18045		398	7.51723	2.59593	-4.9213		375	8.09011	1.79657	-6.29355
28	6.7099	2.00482	-4.70508		173	7.47918	0.139949	-7.33923		428	8.01925	1.82277	-6.19648
383	6.69638	2.17626	-4.52012		396	7.45265	0.898969	-6.55368		318	8.00439	0.171607	-7.83278
111	6.65993	1.71107	-4.94886		130	7.42116	2.94445	-4.47671		240	7.99107	1.12463	-6.86644
126	6.64576	0.366655	-6.2791		433	7.4044	1.34186	-6.06254		27	7.94265	1.25495	-6.68771
420	6.61076	3.58629	-3.02447		117	7.35558	0.604854	-6.75073		168	7.89785	1.28662	-6.61123
314	6.59975	0.932598	-5.66715		457	7.3427	2.58637	-4.75633		108	7.88776	1.30264	-6.58513
279	6.59122	1.33023	-5.26099		409	7.34195	1.48656	-5.85539		378	7.87279	3.11124	-4.76156
417	6.58036	4.90626	-1.6741		28	7.31781	1.42026	-5.89755		53	7.86878	0.752316	-7.11647
61	6.50799	1.05889	-5.4491		136	7.30881	3.86658	-3.44223		63	7.86835	1.67551	-6.19284
385	6.50579	0.306656	-6.19913		53	7.29926	0.560258	-6.739		136	7.8098	3.80594	-4.00385
398	6.50261	1.04948	-5.45312		193	7.27616	0	-7.27616		153	7.74877	2.25417	-5.4946
359	6.50066	4.90224	-1.59842		68	7.27317	0.651934	-6.62124		166	7.73391	1.64262	-6.09129
31	6.49191	1.92326	-4.56865		238	7.21629	2.40684	-4.80945		126	7.71827	1.36666	-6.35161
440	6.47358	0.443883	-6.0297		189	7.20927	0.933802	-6.27546		161	7.71482	1.01862	-6.6962
173	6.42566	0.888994	-5.53667		310	7.18258	2.32234	-4.86024		316	7.68868	3.59142	-4.09727
419	6.41923	1.27068	-5.14855		445	7.17963	1.17918	-6.00045		165	7.67258	1.25809	-6.41448
331	6.41535	1.60228	-4.81307		63	7.16316	0.400454	-6.76271		423	7.65502	1.23596	-6.41906
459	6.35856	0.611552	-5.74701		131	7.14266	0.726715	-6.41595		44	7.64418	1.15099	-6.49319
292	6.35765	2.15908	-4.19857		45	7.12698	0.813004	-6.31398		282	7.61563	0.376316	-7.23932
109	6.34855	0.455398	-5.89315		459	7.08514	2.42562	-4.65953		390	7.59962	4.73249	-2.86713
282	6.26534	0.374448	-5.89089		434	7.0212	1.35773	-5.66347		266	7.54202	0.739827	-6.80219
190	6.20756	1.32903	-4.87853		32	7.01592	1.843	-5.17292		403	7.53945	0.174456	-7.36499
121	6.16487	0.363804	-5.80107		201	7.01464	1.34741	-5.66723		301	7.53682	0.438044	-7.09878
233	6.15697	1.10785	-5.04911		181	7.01015	0.545102	-6.46505		121	7.52637	0.0562995	-7.47008
53	6.15366	1.10461	-5.04905		46	6.97797	0.0949119	-6.88305		479	7.50269	4.88295	-2.61974
238	6.115	1.98897	-4.12602		178	6.95291	1.07164	-5.88127		196	7.50092	0.991037	-6.50989
103	6.11476	0.878821	-5.23594		70	6.93804	0.803209	-6.13483		33	7.48596	0.708418	-6.77754
22	6.10531	2.34	-3.76531		109	6.90172	1.95509	-4.94663		392	7.45888	3.58962	-3.86926
202	6.09614	1.41523	-4.68091		100	6.88664	1.2886	-5.59804		239	7.45855	1.30742	-6.15113
56	6.09144	0.348897	-5.74254		186	6.88385	2.55052	-4.33333		112	7.42128	0.968162	-6.45312
313	6.08409	1.20401	-4.88008		162	6.87805	2.71191	-4.16613		275	7.41164	1.3846	-6.02705
240	6.06034	1.60918	-4.45116		403	6.83191	0.582346	-6.24957		129	7.36262	1.36782	-5.99479
135	6.05358	0.487609	-5.56597		104	6.82003	2.36975	-4.45028		116	7.34299	1.53517	-5.80781
162	6.05185	2.85095	-3.2009		170	6.79504	1.87623	-4.91881		31	7.33747	1.34931	-5.98817
437	6.0414	1.25905	-4.78235		54	6.76675	2.70705	-4.05971		485	7.2344	2.85587	-4.37853
189	5.95215	0.857709	-5.09444		172	6.75663	0.273306	-6.48333		321	7.15824	1.54803	-5.61021
85	5.95122	1.01732	-4.9339		55	6.75648	0.844263	-5.91222		329	7.14395	1.77769	-5.36626
304	5.95121	1.83645	-4.11476		485	6.72905	3.97659	-2.75246		117	7.10637	0.558824	-6.54755
24	5.93803	1.00756	-4.93048		103	6.7267	1.43698	-5.28972		217	7.10279	2.10008	-5.00271
27	5.93346	1.56102	-4.37243		431	6.71968	1.2413	-5.47838		32	7.10031	3.12426	-3.97605
386	5.92079	0.375829	-5.54496		374	6.70383	1.27417	-5.42966		475	7.09364	0.272928	-6.82071
285	5.90663	1.69215	-4.21448		237	6.67812	0.482555	-6.19556		21	7.04612	1.34073	-5.70538
346	5.87111	0.842237	-5.02888		161	6.67495	0.614583	-6.06037		292	7.04371	0.853931	-6.18978
281	5.84971	0.629953	-5.21976		263	6.61688	2.52486	-4.09202		337	7.01731	2.17239	-4.84492
4	5.79782	1.97955	-3.81827		167	6.60375	1.95617	-4.64758		109	7.0022	1.61089	-5.39131
129	5.78537	1.18858	-4.59679		494	6.60052	2.33381	-4.26671		438	6.9731	3.52409	-3.449
68	5.74944	0.136948	-5.61249		44	6.57097	0.417319	-6.15365		29	6.97236	2.66789	-4.30447
245	5.7468	0.281031	-5.46577		14	6.53567	2.9296	-3.60608		430	6.95085	3.67353	-3.27732
172	5.73138	0.960026	-4.77135		330	6.51791	0.971961	-5.54595		182	6.94599	1.85671	-5.08928
265	5.69441	1.7324	-3.96201		69	6.50771	1.29957	-5.20813		247	6.90542	1.55279	-5.35263
197	5.68393	0.677704	-5.00622		71	6.49579	0.425903	-6.06989		473	6.88254	0.982248	-5.90029
250	5.67302	1.77154	-3.90147		436	6.47918	1.5567	-4.92248		335	6.88021	3.07047	-3.80974
263	5.6705	0.26224	-5.40826		154	6.46927	2.15573	-4.31354		272	6.87687	2.47929	-4.39758
396	5.66634	2.05504	-3.61131		102	6.45787	1.4514	-5.00647		237	6.8569	0.094184	-6.76271
183	5.65679	1.39855	-4.25824		383	6.44718	2.42598	-4.0212		242	6.84222	2.29799	-4.54423
44	5.64684	0.245598	-5.40124		79	6.4352	2.49413	-3.94107		481	6.83542	0.717493	-6.11792
316	5.61665	0.228623	-5.38803		194	6.4345	1.04109	-5.39341		243	6.72961	1.55567	-5.17394
333	5.60273	0.856364	-4.74636		204	6.38574	4.50615	-1.87959		462	6.72306	4.84458	-1.87847
307	5.5968	0.388354	-5.20845		156	6.35332	2.33758	-4.01574		74	6.72289	0.595188	-6.1277
273	5.58837	3.24547	-2.3429		270	6.35268	1.87924	-4.47343		264	6.71937	1.39776	-5.3216
244	5.58083	2.16236	-3.41847		187	6.3377	0.332065	-6.00564		273	6.71074	4.54049	-2.17025
375	5.57897	2.64505	-2.93392		197	6.32344	2.10698	-4.21646		214	6.71011	2.78918	-3.92093
266	5.5618	0.627169	-4.93463		269	6.30332	1.60556	-4.69776		70	6.70211	0.776319	-5.92579
146	5.54488	2.43297	-3.11192		375	6.28982	3.65473	-2.63509		333	6.64157	1.29838	-5.34319
60	5.52434	0.380391	-5.14395		165	6.2571	1.22151	-5.03559		345	6.63082	1.08602	-5.5448
409	5.52179	1.87344	-3.64835		10	6.25306	2.39589	-3.85718		98	6.60111	2.18208	-4.41904
443	5.51686	1.43614	-4.08072		29	6.23833	2.79229	-3.44604		162	6.56013	3.21747	-3.34266
45	5.51071	1.21292	-4.29779		60	6.21776	2.10907	-4.10868		78	6.55783	2.8613	-3.69653
17	5.47965	1.8135	-3.66614		155	6.21163	0.778607	-5.43302		42	6.55711	1.62375	-4.93336
380	5.47705	0.77803	-4.69902		98	6.20462	2.52305	-3.68157		346	6.53825	0.41055	-6.1277
185	5.45353	1.1586	-4.29492		21	6.20347	1.54688	-4.65658		156	6.53483	3.07422	-3.46061
40	5.43558	0.470597	-4.96499		371	6.18732	0.614695	-5.57263		376	6.52804	0.446593	-6.08144
93	5.42844	1.86424	-3.5642		417	6.18136	2.34484	-3.83652		363	6.49637	1.45757	-5.03879
72	5.39731	3.36202	-2.0353		191	6.18101	0.533853	-5.64715		197	6.4139	0.651604	-5.7623
167	5.38958	0.73439	-4.65519		158	6.14984	0.377831	-5.77201		30	6.39452	0.989954	-5.40457
178	5.38867	1.07554	-4.31314		345	6.14941	0	-6.14941		274	6.37999	1.38075	-4.99925
11	5.37988	0.755534	-4.62434		239	6.12159	1.4257	-4.69589		97	6.37234	1.39639	-4.97595
234	5.36966	2.34069	-3.02897		452	6.10994	1.09361	-5.01632		186	6.3688	2.5476	-3.8212
102	5.36225	3.00137	-2.36088		333	6.07789	0.961828	-5.11606		55	6.34658	0.958947	-5.38763
257	5.35807	0.340798	-5.01727		404	6.06744	0.423292	-5.64415		314	6.34373	2.01436	-4.32937
384	5.35504	0.131177	-5.22386		242	6.06418	1.11086	-4.95331		200	6.27116	2.87781	-3.39335
360	5.3379	1.34119	-3.99671		27	6.06233	1.41448	-4.64785		347	6.23498	2.02917	-4.20581
92	5.32627	0.00537608	-5.3209		335	6.06174	2.06266	-3.99908		331	6.22653	2.69108	-3.53545
194	5.31584	0.32862	-4.98722		275	6.04373	0.289201	-5.75453		22	6.18929	1.7139	-4.47539
463	5.31088	2.60925	-2.70162		78	6.03318	3.38639	-2.64679		68	6.18299	0.69528	-5.48771
142	5.30123	1.28647	-4.01475		166	6.02299	0.606504	-5.41648		258	6.17811	1.12476	-5.05336
239	5.30096	1.54849	-3.75247		448	5.98873	0.375222	-5.61351		365	6.17716	0.137091	-6.04007
442	5.25878	1.92067	-3.33812		205	5.98841	1.44352	-4.54489		410	6.16827	0.610874	-5.5574
94	5.25559	0.906843	-4.34874		212	5.95845	1.1049	-4.85355		194	6.15935	0.769299	-5.39005
248	5.24919	1.0838	-4.16539		247	5.94306	1.85952	-4.08354		384	6.15775	0.176771	-5.98098
237	5.23769	1.1967	-4.04099		94	5.9355	1.353	-4.5825		257	6.1473	0.741473	-5.40583
96	5.23357	0.130799	-5.10277		256	5.93278	1.43662	-4.49615		414	6.14355	1.32787	-4.81567
306	5.22227	0.781271	-4.441		257	5.91525	0.657831	-5.25742		290	6.14142	2.6213	-3.52012
373	5.17817	1.38988	-3.78829		133	5.91416	1.30258	-4.61159		14	6.11534	2.09395	-4.02139
78	5.17245	2.88474	-2.2877		285	5.90246	0	-5.90246		429	6.08889	1.97297	-4.11592
312	5.17072	2.6477	-2.52302		267	5.87694	1.85553	-4.02141		305	6.08637	2.6974	-3.38897
71	5.14688	0.40831	-4.73857		153	5.84745	0.848622	-4.99883		419	6.07043	1.27574	-4.7947
278	5.13944	1.60714	-3.5323		116	5.83468	0.355694	-5.47898		259	6.06631	1.90328	-4.16303
169	5.12519	0.943953	-4.18124		265	5.82854	2.06839	-3.76016		256	6.06089	1.40889	-4.652
55	5.09518	1.58357	-3.51161		293	5.81933	0.480991	-5.33834		199	6.0546	3.87089	-2.18371
395	5.09347	1.17871	-3.91476		99	5.81614	0.139276	-5.67686		144	6.03846	3.57093	-2.46753
371	5.09209	1.14894	-3.94316		241	5.81385	2.12209	-3.69175		343	6.03838	2.5802	-3.45818
232	5.09166	1.24041	-3.85124		414	5.81206	0.879323	-4.93274		35	5.98879	0.723433	-5.26536
153	5.0873	1.65359	-3.43371		143	5.81191	1.85852	-3.95338		172	5.95886	3.37448	-2.58438
91	5.08494	1.15233	-3.9326		244	5.80442	0.519321	-5.2851		3	5.94683	1.13243	-4.8144
436	5.07608	0.578586	-4.49749		307	5.79531	2.76095	-3.03436		174	5.93054	4.7389	-1.19163
188	5.07377	0.13694	-4.93683		278	5.79214	1.22818	-4.56396		69	5.92241	1.37934	-4.54307
98	5.0692	1.88349	-3.18571		316	5.76604	0.709208	-5.05683		191	5.91429	1.05761	-4.85668
256	5.06508	1.04905	-4.01602		97	5.72178	0.153221	-5.56856		154	5.84669	1.31355	-4.53314
298	5.06162	0.923202	-4.13842		301	5.71298	0.225448	-5.48753		130	5.8039	0.616848	-5.18705
354	5.05316	0.137074	-4.91609		359	5.71168	2.39881	-3.31287		215	5.79446	0.263735	-5.53072
381	5.04125	0.748579	-4.29267		274	5.65745	3.17838	-2.47907		478	5.79403	1.14886	-4.64518
159	5.01551	1.91617	-3.09934		259	5.65189	1.2014	-4.45049		386	5.79	0.490783	-5.29922
378	4.99947	2.61709	-2.38237		342	5.64958	0.459548	-5.19003		115	5.76545	1.74891	-4.01654
336	4.99314	2.01893	-2.97421		12	5.64694	2.21212	-3.43482		444	5.76103	0.850056	-4.91097
259	4.97984	0.689479	-4.29036		412	5.60274	3.60744	-1.9953		231	5.74946	1.57009	-4.17938
322	4.95371	0.386243	-4.56747		441	5.60121	2.27491	-3.3263		381	5.7168	0.76036	-4.95644
154	4.93777	1.34201	-3.59576		163	5.59191	0.886833	-4.70507		181	5.71498	1.76619	-3.94879
280	4.90884	1.00667	-3.90217		76	5.58479	0.243097	-5.34169		278	5.67086	3.04334	-2.62752
39	4.89011	1.43886	-3.45125		266	5.58261	1.09946	-4.48315		313	5.66662	0.3279	-5.33872
196	4.88562	1.00326	-3.88236		286	5.57384	2.51552	-3.05832		13	5.65807	1.43794	-4.22013
267	4.86802	1.41132	-3.4567		169	5.56746	1.19687	-4.37059		310	5.63683	3.76872	-1.86811
130	4.86231	0.294977	-4.56734		25	5.52897	2.15199	-3.37698		354	5.62173	1.91868	-3.70305
253	4.85223	3.41329	-1.43895		425	5.51787	1.71328	-3.80459		188	5.62067	0.929367	-4.69131
10	4.8413	1.14503	-3.69627		279	5.50787	0.975312	-4.53256		190	5.61784	0.266296	-5.35155
258	4.80921	0.576784	-4.23243		159	5.49883	2.18936	-3.30947		457	5.60541	1.48	-4.12541
305	4.76825	0.112811	-4.65544		91	5.49761	0.85471	-4.6429		449	5.57086	1.7918	-3.77906
460	4.76682	1.65403	-3.11279		332	5.4888	0.215586	-5.27321		178	5.56217	1.82299	-3.73918
104	4.76096	0.387061	-4.3739		231	5.47789	0.903372	-4.57451		222	5.55487	1.25287	-4.30199
414	4.76049	1.04698	-3.71351		313	5.47714	1.13052	-4.34662		364	5.53377	0.876698	-4.65707
3	4.74487	1.2034	-3.54147		250	5.46364	1.19701	-4.26663		460	5.52282	1.7143	-3.80853
302	4.72071	0.741249	-3.97946		449	5.46014	0.617149	-4.84299		286	5.50791	0.710754	-4.79715
291	4.71342	1.46045	-3.25296		315	5.40169	1.18235	-4.21933		189	5.48481	2.36564	-3.11917
32	4.69754	0.508445	-4.1891		314	5.40111	0	-5.40111		159	5.4507	1.46652	-3.98418
236	4.69067	0.308368	-4.3823		160	5.38577	2.67349	-2.71228		463	5.44894	1.69196	-3.75699
401	4.69064	0.925315	-3.76533		230	5.38482	2.16919	-3.21563		332	5.41443	1.5116	-3.90283
338	4.68409	0.865223	-3.81887		491	5.36807	1.46257	-3.90549		233	5.40711	0.576924	-4.83019
286	4.67352	1.74142	-2.9321		35	5.36214	1.61197	-3.75017		341	5.40273	2.15744	-3.24529
290	4.64868	1.46825	-3.18043		363	5.35391	0.771049	-4.58286		201	5.39598	1.7924	-3.60358
276	4.64859	0.616232	-4.03236		185	5.34836	1.31002	-4.03834		46	5.38369	0.802894	-4.5808
448	4.64738	0.836281	-3.8111		347	5.34408	0.27369	-5.07039		279	5.37939	2.23614	-3.14325
195	4.63886	2.03209	-2.60677		331	5.27671	1.56205	-3.71466		103	5.37461	0.513098	-4.86151
30	4.6129	0.790091	-3.82281		354	5.27579	2.11325	-3.16254		494	5.37125	0.848916	-4.52233
367	4.60883	1.45781	-3.15101		214	5.26534	1.37469	-3.89064		437	5.36517	0.567588	-4.79758
340	4.57872	1.18067	-3.39805		386	5.25404	1.73914	-3.5149		60	5.35975	0.438981	-4.92077
199	4.55523	0.399767	-4.15546		112	5.25212	0.346457	-4.90567		91	5.35111	0.726127	-4.62498
186	4.54664	0.882682	-3.66396		271	5.24435	0.930113	-4.31424		250	5.33309	0.557089	-4.776
462	4.54065	3.58679	-0.95386		137	5.23599	1.58564	-3.65034		373	5.32918	1.2701	-4.05908
166	4.50438	0.634161	-3.87022		346	5.21964	0.150173	-5.06947		336	5.31391	0.74982	-4.56409
425	4.48799	1.38858	-3.09941		168	5.20631	1.37989	-3.82642		315	5.26537	1.52902	-3.73634
241	4.48764	1.09571	-3.39193		419	5.19706	2.05504	-3.14202		151	5.26167	2.19128	-3.07038
350	4.48279	0.947229	-3.53556		92	5.19396	0.812825	-4.38113		458	5.25216	1.63369	-3.61847
112	4.46941	0.813693	-3.65572		39	5.16485	0.677168	-4.48768		307	5.24718	0.849831	-4.39735
192	4.45906	1.26155	-3.19751		443	5.16126	0.597488	-4.56378		382	5.23886	1.91795	-3.3209
297	4.4281	0.789183	-3.63892		176	5.13313	2.04169	-3.09144		263	5.22471	2.01908	-3.20563
144	4.42767	0.520256	-3.90742		183	5.12557	0.919559	-4.20601		106	5.20038	2.59301	-2.60736
205	4.41879	0.640169	-3.77862		444	5.11011	0.793934	-4.31618		418	5.19916	1.68414	-3.51501
134	4.4154	0.650668	-3.76473		96	5.10064	0.73307	-4.36757		205	5.1955	2.84548	-2.35002
116	4.4143	1.35474	-3.05956		381	5.09851	0.631672	-4.46684		248	5.18624	1.78644	-3.3998
43	4.41219	2.0881	-2.32409		277	5.07924	0.739644	-4.33959		101	5.17943	1.07984	-4.09958
65	4.40962	0.108715	-4.3009		303	5.02235	1.20913	-3.81322		293	5.17939	1.54703	-3.63235
171	4.38649	0.659457	-3.72703		304	5.0031	0.699858	-4.30324		330	5.16151	1.37827	-3.78324
296	4.3751	0.137083	-4.23802		182	4.9876	0.370686	-4.61691		218	5.14746	1.70923	-3.43823
231	4.30664	0.224964	-4.08168		95	4.98549	0.514822	-4.47066		312	5.13494	1.02867	-4.10627
125	4.28773	0.546887	-3.74084		17	4.97749	1.9284	-3.04909		411	5.12829	1.68014	-3.44816
42	4.27564	0.121989	-4.15366		215	4.95523	1.38524	-3.56999		76	5.10413	0.346169	-4.75796
329	4.27421	0.137131	-4.13708		413	4.94542	0.181051	-4.76437		412	5.09151	1.55312	-3.5384
474	4.27367	0	-4.27367		306	4.93219	0.304745	-4.62745		25	5.08374	3.22433	-1.8594
33	4.25623	1.10669	-3.14954		258	4.9108	1.15511	-3.75569		119	5.07439	1.93657	-3.13783
191	4.25508	0.805146	-3.44993		305	4.90018	0.311485	-4.5887		285	5.06519	0.296207	-4.76898
106	4.25185	1.87034	-2.38152		200	4.89723	1.75384	-3.14339		158	5.0396	0.845559	-4.19404
26	4.25021	1.31888	-2.93134		338	4.8835	2.3613	-2.5222		71	5.0263	0.517457	-4.50885
76	4.24892	1.12279	-3.12613		132	4.88086	0	-4.88086		99	4.96942	1.09432	-3.8751
46	4.24608	0.262922	-3.98316		378	4.88064	1.4578	-3.42283		476	4.93863	1.35006	-3.58856
14	4.22049	1.53532	-2.68517		106	4.87471	1.93222	-2.94249		491	4.92546	1.27664	-3.64882
118	4.21931	0.686052	-3.53326		384	4.84071	0.360417	-4.48029		306	4.90235	1.77129	-3.13106
212	4.21298	1.45042	-2.76256		262	4.83321	0.777941	-4.05527		271	4.89247	0.929434	-3.96303
48	4.19589	1.03294	-3.16295		365	4.81541	0.330216	-4.4852		47	4.88376	1.9882	-2.89557
247	4.16863	3.03779	-1.13085		210	4.78292	3.25335	-1.52957		445	4.87527	0.433961	-4.44131
410	4.16667	1.28267	-2.884		435	4.77097	0.908268	-3.8627		360	4.83675	0.443991	-4.39275
140	4.14925	1.19396	-2.95529		351	4.75323	1.30907	-3.44417		270	4.82335	0.22024	-4.60311
203	4.14736	1.55227	-2.59508		248	4.72664	1.83301	-2.89363		228	4.81326	0.743625	-4.06963
444	4.14648	0.370897	-3.77558		108	4.7232	0.0085277	-4.71467		260	4.80447	0.309142	-4.49533
99	4.14594	1.69125	-2.45468		496	4.71545	1.13164	-3.58382		400	4.80046	3.20564	-1.59482
69	4.14483	0.689704	-3.45512		144	4.71467	2.99481	-1.71986		133	4.79678	0.705106	-4.09168
249	4.14319	0.179276	-3.96392		458	4.70366	2.05339	-2.65027		79	4.79521	1.89767	-2.89754
458	4.13361	1.48182	-2.65179		379	4.70326	0.884091	-3.81917		249	4.79253	2.29886	-2.49367
35	4.13213	0.298596	-3.83354		11	4.69271	0.52513	-4.16758		135	4.75617	0.633269	-4.1229
36	4.11652	0.289422	-3.8271		249	4.65217	0.817739	-3.83443		142	4.71746	0.315099	-4.40236
123	4.11273	0.136826	-3.9759		177	4.64884	0.613482	-4.03536		340	4.70485	0.759433	-3.94542
494	4.08991	1.67371	-2.4162		123	4.64691	0.886346	-3.76056		193	4.70144	1.26667	-3.43477
218	4.08477	0.789054	-3.29572		475	4.62932	0.431874	-4.19745		206	4.70132	1.03591	-3.66542
388	4.08348	2.01865	-2.06484		87	4.6029	2.52591	-2.077		39	4.69892	0.560455	-4.13847
87	4.08109	2.71951	-1.36158		336	4.58829	0.171847	-4.41644		123	4.69114	0.925297	-3.76584
137	4.05576	2.54076	-1.515		372	4.57747	0.762825	-3.81465		96	4.68731	1.33702	-3.3503
479	4.0523	1.55818	-2.49412		115	4.54236	1.21392	-3.32844		238	4.67239	1.79465	-2.87774
402	4.04108	2.50839	-1.53269		120	4.53598	0.372406	-4.16357		342	4.66044	1.74768	-2.91276
220	4.03749	3.15358	-0.883909		140	4.53019	1.43942	-3.09078		146	4.65931	1.23407	-3.42524
337	4.03267	0.306876	-3.72579		324	4.52607	0.442429	-4.08364		267	4.65487	1.50387	-3.151
328	4.01605	0.546523	-3.46953		373	4.48834	0.656329	-3.83201		379	4.62747	1.10411	-3.52335
13	4.01218	1.66393	-2.34825		134	4.47645	1.35944	-3.11701		95	4.60059	1.47145	-3.12914
330	4.00945	1.15801	-2.85144		195	4.4601	1.89458	-2.56552		246	4.59888	0.47613	-4.12275
132	4.00695	0.650101	-3.35685		222	4.45791	1.40027	-3.05763		118	4.58874	1.07103	-3.51771
341	4.00694	0.346763	-3.66018		317	4.45549	1.67384	-2.78165		187	4.58056	0.513428	-4.06713
139	3.99907	1.799	-2.20007		385	4.4455	0.636182	-3.80932		371	4.57674	1.52805	-3.04869
413	3.99697	1.02309	-2.97388		245	4.43961	1.58522	-2.85439		372	4.56176	0.234693	-4.32707
206	3.99477	2.17137	-1.8234		292	4.43738	1.08887	-3.34851		170	4.55423	2.19218	-2.36206
262	3.99143	0.929142	-3.06229		22	4.41901	1.11503	-3.30398		269	4.5497	1.8791	-2.6706
363	3.98658	1.10596	-2.88062		152	4.41413	0.00245405	-4.41168		169	4.50424	1.19403	-3.3102
320	3.97392	0.856266	-3.11765		376	4.40943	0.40599	-4.00344		383	4.48864	0.226097	-4.26254
184	3.96887	0.547086	-3.42179		72	4.40684	1.31784	-3.089		216	4.42684	2.09502	-2.33183
74	3.96873	0.45251	-3.51622		48	4.39307	0.180381	-4.21269		5	4.40683	1.98492	-2.42191
175	3.9196	0.939842	-2.97976		188	4.36191	0.98674	-3.37517		179	4.39412	2.04314	-2.35098
37	3.91499	1.22873	-2.68625		462	4.33791	3.30391	-1.034		304	4.38682	0.967509	-3.41931
38	3.89276	0.574723	-3.31804		299	4.32626	1.20814	-3.11812		203	4.37071	2.8804	-1.49031
269	3.8794	0.961832	-2.91757		236	4.31204	2.10413	-2.2079		94	4.35294	0.565385	-3.78755
143	3.87342	1.85341	-2.02002		30	4.30814	0.975626	-3.33251		180	4.34448	1.97079	-2.37369
47	3.86449	0.216167	-3.64833		36	4.2803	0.794257	-3.48604		338	4.34058	2.11517	-2.2254
342	3.85064	0.319141	-3.5315		391	4.26702	0.74681	-3.52021		40	4.31281	0.761272	-3.55154
151	3.84083	1.44229	-2.39854		389	4.24989	2.6813	-1.56859		138	4.31254	0.720542	-3.592
271	3.8399	2.77876	-1.06114		478	4.19419	1.55393	-2.64027		369	4.29769	0.662419	-3.63527
119	3.82834	0.148011	-3.68033		298	4.16162	0.810717	-3.3509		284	4.27191	0.0777426	-4.19417
235	3.81888	1.29835	-2.52052		320	4.12809	1.04127	-3.08682		183	4.23109	1.46387	-2.76722
379	3.79698	0.501182	-3.29579		405	4.12419	1.78009	-2.3441		143	4.22952	1.07823	-3.1513
449	3.79549	1.11804	-2.67745		387	4.10972	2.25792	-1.85181		298	4.22848	0.616429	-3.61206
187	3.79353	0.399925	-3.39361		392	4.09584	1.36786	-2.72798		244	4.22144	0.692768	-3.52867
473	3.79033	1.33978	-2.45055		107	4.0896	0.943365	-3.14623		26	4.21765	0.74044	-3.47721
120	3.76432	0.910181	-2.85414		37	4.08822	0.852551	-3.23567		134	4.21597	0.880328	-3.33564
493	3.76057	0.650166	-3.1104		297	4.08637	1.638	-2.44838		374	4.20983	1.00102	-3.2088
365	3.74983	1.15539	-2.59444		337	4.08016	1.78711	-2.29305		358	4.19739	2.25731	-1.94007
97	3.73775	1.38924	-2.3485		217	4.07178	1.6586	-2.41318		173	4.17106	0.982156	-3.1889
345	3.73759	0.562092	-3.1755		40	4.06149	1.13149	-2.93		443	4.16744	1.47919	-2.68825
324	3.73432	1.07361	-2.6607		209	4.01656	0.942575	-3.07398		484	4.16154	0.541925	-3.61962
406	3.71802	2.58026	-1.13776		42	4.00642	0.551232	-3.45519		195	4.09097	1.09532	-2.99566
476	3.70667	0.316625	-3.39005		65	3.98587	0.52123	-3.46464		16	4.06824	1.11004	-2.95819
418	3.69639	1.66566	-2.03074		390	3.96479	1.41468	-2.55011		104	4.06246	0.64022	-3.42224
343	3.6726	0.633101	-3.03949		340	3.96218	0.428203	-3.53398		65	4.05374	0.679764	-3.37398
152	3.65748	0.742271	-2.91521		228	3.95714	0.589455	-3.36768		276	4.04826	0.573949	-3.47431
156	3.64672	1.95453	-1.69219		16	3.9559	0.463525	-3.49237		232	4.04532	0.97286	-3.07246
412	3.63581	0.820508	-2.8153		225	3.94643	0.137187	-3.80924		352	4.03937	0.90451	-3.13486
491	3.6275	1.36416	-2.26334		382	3.94614	0.235069	-3.71107		11	4.03232	0.269286	-3.76303
366	3.62629	1.40191	-2.22438		146	3.94071	1.47132	-2.4694		223	4.0127	1.47521	-2.53749
287	3.61954	0.137001	-3.48254		284	3.93408	0.308026	-3.62605		245	4.00534	1.92257	-2.08277
335	3.61136	0.290949	-3.32041		220	3.90989	1.06307	-2.84683		230	4.00462	1.32818	-2.67644
478	3.59658	1.81833	-1.77825		481	3.88297	1.05763	-2.82533		113	3.95096	0.740186	-3.21077
362	3.58801	1.06873	-2.51928		276	3.87882	0.628416	-3.25041		448	3.95039	0.78302	-3.16737
215	3.57992	0.869408	-2.71051		246	3.87724	0.687567	-3.18967		66	3.93258	0.728399	-3.20419
357	3.57765	0.137139	-3.44051		234	3.87335	1.06725	-2.80611		9	3.92934	1.62121	-2.30812
277	3.57127	0.684924	-2.88635		93	3.86017	0.797721	-3.06245		107	3.92298	0.218466	-3.70451
246	3.56857	1.40596	-2.16261		135	3.83785	0.432592	-3.40526		251	3.91114	2.56929	-1.34185
176	3.55922	1.30498	-2.25423		360	3.83745	0.554277	-3.28318		213	3.89264	2.13643	-1.75621
439	3.52407	1.89779	-1.62628		171	3.83287	1.00202	-2.83085		262	3.88212	1.09023	-2.79189
113	3.52196	1.44494	-2.07701		74	3.82287	1.21655	-2.60632		387	3.88021	0.916649	-2.96356
124	3.51865	0.422534	-3.09612		207	3.81941	0.7863	-3.03311		349	3.87553	1.44893	-2.4266
95	3.51404	1.21847	-2.29557		151	3.78634	0.778815	-3.00752		212	3.87118	0.549052	-3.32213
435	3.48848	1.3212	-2.16728		199	3.77084	1.2654	-2.50545		184	3.86686	0.679934	-3.18692
148	3.48842	1.35216	-2.13625		300	3.73509	0	-3.73509		348	3.85836	1.48629	-2.37207
79	3.48759	0.121759	-3.36584		206	3.7292	0.910698	-2.8185		436	3.82988	0.755375	-3.0745
204	3.46771	1.02318	-2.44453		19	3.71935	1.28122	-2.43814		303	3.82759	1.29117	-2.53642
29	3.44951	0.424666	-3.02484		296	3.70808	0.483058	-3.22502		388	3.8066	0.357122	-3.44948
225	3.44739	0.607319	-2.84007		418	3.70179	0.92281	-2.77898		299	3.78718	1.95324	-1.83394
374	3.44471	0.51522	-2.92949		394	3.69774	2.91687	-0.780869		234	3.76159	1.28375	-2.47784
400	3.43803	1.02935	-2.40868		388	3.67735	0.943756	-2.7336		380	3.74033	0.927937	-2.81239
484	3.43619	0.614639	-2.82155		9	3.67666	2.07752	-1.59914		351	3.73176	0.716035	-3.01572
219	3.43088	0.440311	-2.99057		349	3.67665	2.11712	-1.55952		87	3.72545	1.06146	-2.66399
376	3.41814	0.791256	-2.62689		358	3.61613	1.57664	-2.03949		357	3.66369	1.16666	-2.49703
180	3.3944	0.882948	-2.51145		341	3.59781	0.657714	-2.9401		15	3.64118	0.686347	-2.95484
317	3.37734	0.232685	-3.14466		235	3.59475	0.40008	-3.19467		441	3.6401	1.94908	-1.69102
19	3.36895	1.66613	-1.70282		290	3.59411	1.25907	-2.33504		210	3.61427	1.24685	-2.36742
141	3.36497	0.898041	-2.46693		26	3.59289	1.31596	-2.27693		405	3.58905	0.966071	-2.62298
348	3.36309	1.35941	-2.00368		460	3.55652	1.27858	-2.27794		366	3.58811	2.57726	-1.01085
200	3.34325	0.346167	-2.99709		366	3.54557	1.05453	-2.49104		219	3.58729	1.45445	-2.13284
405	3.32893	1.99115	-1.33778		410	3.53881	0.750299	-2.78851		416	3.58508	0	-3.58508
358	3.31268	1.37842	-1.93426		472	3.50079	0.830599	-2.67019		391	3.54792	1.49548	-2.05244
115	3.30928	0.606936	-2.70234		175	3.49511	0.786615	-2.7085		207	3.54319	1.42916	-2.11403
347	3.3054	1.07031	-2.23509		180	3.46946	0.720792	-2.74867		37	3.50555	0.344398	-3.16115
110	3.2666	0.580139	-2.68646		113	3.46609	0.768069	-2.69803		320	3.50354	0.39155	-3.11199
495	3.24779	0.260409	-2.98738		142	3.45681	0.890443	-2.56637		177	3.45281	1.4245	-2.02831
332	3.24138	0.633645	-2.60773		124	3.44717	1.06183	-2.38534		72	3.40348	0.9512	-2.45228
300	3.21646	0.137178	-3.07928		344	3.44537	0	-3.44537		92	3.39837	0.212168	-3.1862
475	3.2151	0.102861	-3.11224		253	3.42895	0.760036	-2.66891		204	3.35836	1.01669	-2.34167
107	3.20646	0.247784	-2.95868		219	3.40492	1.13308	-2.27184		361	3.34703	1.83551	-1.51152
179	3.20211	1.58026	-1.62185		361	3.39935	1.06168	-2.33767		393	3.33032	1.24531	-2.08501
252	3.1871	2.02961	-1.15749		400	3.37942	0.98958	-2.38984		225	3.32909	0.574427	-2.75467
407	3.18435	2.52092	-0.663428		213	3.36109	1.6063	-1.75479		185	3.31525	0.791662	-2.52358
392	3.1741	0.180967	-2.99314		232	3.35402	0.492423	-2.8616		221	3.29466	2.31444	-0.980225
372	3.15445	1.22395	-1.9305		20	3.35316	0.332198	-3.02096		175	3.28307	0.810373	-2.4727
174	3.1504	1.18156	-1.96884		13	3.28327	1.62606	-1.65721		406	3.27945	2.24282	-1.03663
75	3.11896	0.388156	-2.73081		203	3.27996	1.55077	-1.72919		176	3.27292	0.653147	-2.61977
149	3.11068	0.689398	-2.42128		192	3.27621	1.18354	-2.09268		389	3.27056	0.522396	-2.74817
15	3.09678	0.727391	-2.36939		138	3.26845	0.137168	-3.13128		235	3.2425	1.05744	-2.18506
147	3.07223	0.577329	-2.4949		179	3.26525	0	-3.26525		20	3.23548	0.514951	-2.72052
208	3.06118	0.768785	-2.29239		110	3.25506	1.06652	-2.18854		137	3.2329	1.84676	-1.38614
138	3.05724	1.00472	-2.05252		476	3.20056	0.341302	-2.85926		344	3.22346	0.537308	-2.68616
16	3.05088	0.380731	-2.67015		118	3.19941	1.26258	-1.93683		277	3.1993	0.990012	-2.20929
209	3.02562	1.06715	-1.95848		150	3.18397	1.24848	-1.93549		255	3.13704	1.92376	-1.21328
387	3.01835	0.779316	-2.23903		141	3.17945	1.04783	-2.13162		120	3.12511	1.27678	-1.84834
382	2.98518	0.740138	-2.24504		75	3.16272	0.311312	-2.8514		132	3.11845	0.725458	-2.39299
25	2.98276	0.411958	-2.5708		352	3.1358	1.42045	-1.71536		291	3.11152	0.678138	-2.43338
389	2.97682	0.471579	-2.50525		5	3.11305	2.67779	-0.435257		464	3.10967	0.496712	-2.61295
228	2.97201	0.214211	-2.7578		343	3.09915	0	-3.09915		148	3.09543	0.665444	-2.42998
255	2.94792	1.18307	-1.76485		198	3.05987	1.16833	-1.89154		192	3.08476	1.50748	-1.57728
461	2.94494	0.937219	-2.00772		184	3.05234	0.176487	-2.87585		435	3.08245	0.990293	-2.09216
20	2.93995	0.136171	-2.80378		149	3.04479	0.854645	-2.19015		472	3.08078	0.323289	-2.75749
369	2.92625	0.852717	-2.07354		174	3.0194	1.19517	-1.82423		36	3.05845	1.0231	-2.03534
284	2.91643	0.274527	-2.6419		208	2.99375	1.71238	-1.28137		141	3.01715	0.778772	-2.23837
481	2.90599	1.2373	-1.66869		38	2.99069	1.40914	-1.58154		297	3.00616	0.515743	-2.49042
207	2.8548	1.07151	-1.78329		357	2.97876	0.69412	-2.28464		17	2.99625	0.970023	-2.02623
492	2.81956	1.03245	-1.78711		218	2.96998	0.881305	-2.08868		492	2.98461	1.16334	-1.82127
260	2.8176	0.885086	-1.93251		15	2.9655	0.640369	-2.32513		468	2.95784	1.2699	-1.68794
303	2.81397	1.04373	-1.77025		488	2.95363	0.479833	-2.4738		171	2.94882	0.556865	-2.39195
339	2.79678	1.5487	-1.24809		364	2.93037	0.0276507	-2.90272		327	2.94878	1.26068	-1.6881
351	2.76342	0	-2.76342		291	2.9229	0.360791	-2.56211		19	2.8851	1.44271	-1.44239
464	2.76042	0.305383	-2.45504		380	2.90314	0.887851	-2.01528		140	2.88385	0.81561	-2.06824
201	2.74689	0.488582	-2.25831		251	2.8614	0.0610205	-2.80038		110	2.85	0.32516	-2.52484
261	2.74618	0.483433	-2.26275		119	2.84242	1.03636	-1.80606		145	2.83751	0.625314	-2.2122
468	2.69614	0.577808	-2.11833		439	2.82129	1.02106	-1.80023		317	2.82028	1.11085	-1.70943
230	2.69313	0.873791	-1.81934		493	2.8183	0.938884	-1.87941		483	2.82003	1.20189	-1.61814
390	2.68396	0.387863	-2.2961		348	2.81364	0.584471	-2.22917		324	2.81979	1.12848	-1.69131
145	2.67983	0.509616	-2.17021		147	2.79963	0.679514	-2.12012		236	2.75546	0.69853	-2.05693
198	2.6531	0.378331	-2.27477		325	2.68402	1.28412	-1.3999		38	2.72631	0.736449	-1.98986
327	2.65229	1.53078	-1.12151		255	2.58204	0.37834	-2.2037		261	2.72269	0.464838	-2.25786
177	2.63938	1.02586	-1.61352		416	2.57313	0.763094	-1.81003		241	2.70164	0.585351	-2.11629
210	2.62695	0.652925	-1.97403		461	2.56078	0.796915	-1.76386		209	2.69893	0.734108	-1.96482
5	2.61686	1.07038	-1.54649		139	2.54403	0.830064	-1.71396		339	2.63441	2.15205	-0.48236
465	2.60504	0.459012	-2.14602		67	2.52455	0.459865	-2.06468		474	2.61108	0	-2.61108
393	2.60294	0.98881	-1.61413		492	2.5222	0.739051	-1.78315		220	2.60036	2.05286	-0.547495
416	2.59483	0.709357	-1.88547		393	2.51322	0.549423	-1.96379		7	2.58809	0.673806	-1.91428
8	2.59165	0.777979	-1.81368		468	2.44296	0.310895	-2.13207		439	2.58184	0.994113	-1.58773
221	2.5686	1.57387	-0.99473		369	2.42654	1.03209	-1.39445		75	2.55827	0.820782	-1.73748
251	2.54116	0.81028	-1.73088		482	2.42557	0.803526	-1.62205		326	2.54619	1.33823	-1.20796
411	2.5325	1.4821	-1.0504		484	2.40906	1.01161	-1.39745		124	2.51262	0.0177373	-2.49488
394	2.51589	1.29862	-1.21727		223	2.39886	0.399095	-1.99976		152	2.45471	0.354324	-2.10038
349	2.51031	1.30541	-1.2049		356	2.35815	1.21162	-1.14652		93	2.42796	0.127106	-2.30085
213	2.49577	1.46561	-1.03017		464	2.35405	0.477849	-1.8762		227	2.42634	2.42634	0
472	2.44369	0.601802	-1.84189		224	2.27893	0.181519	-2.09741		208	2.42258	1.29737	-1.12521
170	2.36995	0.834428	-1.53552		327	2.27875	0.3557	-1.92305		287	2.41844	0.173048	-2.24539
441	2.3387	1.38712	-0.951571		287	2.26864	0.661938	-1.6067		149	2.37477	0.811961	-1.56281
483	2.3329	0.484127	-1.84878		406	2.25373	1.36726	-0.886476		493	2.3718	0.450319	-1.92149
352	2.24718	1.24685	-1.00033		260	2.22709	0.845047	-1.38204		198	2.36301	0	-2.36301
133	2.22687	0.417649	-1.80922		288	2.15685	0.541029	-1.61582		356	2.36288	0.84665	-1.51623
326	2.17025	0.882947	-1.2873		216	2.15121	0.756373	-1.39484		253	2.28417	0.682787	-1.60138
229	2.15243	0.975293	-1.17713		229	2.12868	0.365297	-1.76338		296	2.28116	1.24015	-1.04101
226	2.07739	1.05459	-1.0228		483	2.12601	1.32559	-0.800421		229	2.25755	0.26107	-1.99648
356	2.04537	0.674442	-1.37093		221	2.07568	0.825082	-1.2506		150	2.24165	0.717169	-1.52448
361	1.97269	0.839138	-1.13355		148	2.03269	0.449106	-1.58359		139	2.21753	0.142267	-2.07526
67	1.95009	0.638542	-1.31154		145	2.03161	1.0746	-0.957002		252	2.20753	0.868953	-1.33858
325	1.86482	0.992888	-0.87193		465	2.02429	0.0753268	-1.94897		300	2.16208	0.866467	-1.29562
9	1.86213	0.437802	-1.42433		47	2.02066	0.182455	-1.83821		482	2.14059	0.317276	-1.82332
295	1.80397	0.413306	-1.39066		326	2.01713	0.625082	-1.39205		465	2.12658	0.723639	-1.40294
482	1.71825	0.695197	-1.02305		411	1.98058	0.159159	-1.82142		489	2.08651	1.28665	-0.79986
216	1.68394	0.910551	-0.77339		339	1.95576	1.2797	-0.676061		288	2.05505	0	-2.05505
344	1.66277	0	-1.66277		474	1.93943	0.137384	-1.80204		470	1.95578	0.778942	-1.17683
299	1.60025	0.374567	-1.22568		252	1.92949	1.13449	-0.794998		355	1.94737	1.91982	-0.0275474
408	1.59824	0.768795	-0.829449		66	1.89823	0.204305	-1.69393		226	1.86238	1.1951	-0.667275
391	1.5901	0.517355	-1.07274		7	1.87824	0.817195	-1.06105		8	1.66928	0.67674	-0.992538
66	1.37952	0.418458	-0.961061		471	1.86738	0.735454	-1.13192		147	1.63136	0.838418	-0.792943
355	1.3461	0.0450163	-1.30108		295	1.85029	0.628383	-1.22191		67	1.59461	0.144534	-1.45008
470	1.29483	0.882624	-0.412207		362	1.78525	0.262927	-1.52232		408	1.58004	0.838702	-0.741338
288	1.22834	0.206277	-1.02207		487	1.78379	0.275745	-1.50805		471	1.54132	0.406264	-1.13506
254	1.21454	0.18001	-1.03453		227	1.74578	0.676	-1.06978		224	1.50543	0.410581	-1.09485
150	1.18345	0.137416	-1.04604		8	1.72054	0.087252	-1.63329		325	1.49992	0.525348	-0.974572
489	1.17286	0.256194	-0.916666		261	1.69261	0.350798	-1.34182		461	1.48726	0.852982	-0.634281
471	1.16979	0.871447	-0.29834		2	1.53978	0.90667	-0.63311		2	1.22748	0.409559	-0.817924
2	1.13542	1.13542	0		477	1.48708	0.65553	-0.831547		295	1.21323	0.525924	-0.687308
224	1.13043	0.49372	-0.636711		355	1.43663	1.02323	-0.413396		362	1.19425	0.360781	-0.833465
486	1.11584	0.713294	-0.402547		254	1.4088	0.622779	-0.786026		394	1.12444	0.304106	-0.820333
1	1.10476	0	-1.10476		408	1.2826	0.247599	-1.035		254	1.11591	0.246933	-0.868973
223	1.0479	0.367059	-0.680837		470	1.07482	0.529627	-0.545195		488	1.11125	0.560289	-0.550966
227	1.02323	0	-1.02323		407	1.01981	0.137414	-0.882396		407	1.02494	0.589495	-0.435442
490	0.945464	0.453969	-0.491495		226	1.00492	0.137424	-0.867491		1	0.946832	0.580578	-0.366254
477	0.937231	0.158856	-0.778375		486	0.827904	0.358355	-0.469549		487	0.858344	0.512206	-0.346137
488	0.84261	0.584485	-0.258125		489	0.769791	0.737135	-0.0326563		486	0.846322	0.155544	-0.690778
487	0.800524	0.274848	-0.525676		1	0.664616	0.01626	-0.648356		477	0.815337	0.546251	-0.269085
7	0.642797	0.630131	-0.0126668		490	0.55402	0.199488	-0.354532		6	0.759026	0.491242	-0.267784
6	0.382071	0.137493	-0.244578		6	0.291458	0	-0.291458		490	0.732367	0.399136	-0.333231
499	0	0	0		499	0	0	0		499	0	0	0

## Sheet: site_HSF1i37vBasal37
Biological Replicate Library 1					Biological Replicate Library 2 (Technical Replicate 1)					Biological Replicate Library 2 (Technical Replicate 2)
site	abs_diffsel	positive_diffsel	negative_diffsel		site	abs_diffsel	positive_diffsel	negative_diffsel		site	abs_diffsel	positive_diffsel	negative_diffsel
497	9.25403	2.94586	-6.30817		189	8.01158	2.35428	-5.6573		50	8.23198	2.41813	-5.81384
431	8.15046	2.89668	-5.25378		397	7.9549	2.36534	-5.58956		421	8.09089	1.62185	-6.46903
450	7.62498	4.13246	-3.49252		58	7.68664	0.578548	-7.10809		83	7.76968	4.14928	-3.62039
34	6.85106	4.50939	-2.34167		429	7.67157	3.39408	-4.27749		399	7.76883	3.68234	-4.08649
446	6.76547	3.29348	-3.47199		59	7.61971	2.34702	-5.27269		427	7.38513	2.69662	-4.68851
395	6.73888	4.03932	-2.69956		129	7.54075	0.730477	-6.81027		64	7.36113	2.95275	-4.40838
81	6.7286	1.64817	-5.08043		242	7.49494	1.52828	-5.96666		90	7.26813	4.61679	-2.65134
409	6.68705	1.19526	-5.49179		438	7.26174	1.22225	-6.03949		61	7.20236	1.36335	-5.839
421	6.61426	3.03034	-3.58391		401	7.14961	2.3009	-4.84871		74	7.15218	3.20333	-3.94885
294	6.52766	1.42629	-5.10138		101	7.12017	2.53718	-4.58298		319	6.9578	2.9475	-4.0103
18	6.48144	2.29517	-4.18626		181	7.11419	3.02266	-4.09153		54	6.72815	4.82255	-1.9056
82	6.41771	3.68432	-2.73339		80	6.85033	2.66129	-4.18905		58	6.71678	2.15155	-4.56523
59	6.35334	2.76434	-3.58899		82	6.81724	0.431756	-6.38549		52	6.67196	1.81663	-4.85533
318	6.35104	3.28121	-3.06983		466	6.81603	1.70645	-5.10958		375	6.62307	2.77084	-3.85222
334	6.29644	2.10186	-4.19458		127	6.80575	2.91695	-3.88881		77	6.6205	2.26788	-4.35261
319	6.24086	4.38425	-1.8566		117	6.76368	1.82552	-4.93816		431	6.61347	3.90579	-2.70768
275	6.22537	2.51115	-3.71422		201	6.73142	0.492995	-6.23842		368	6.61223	3.6172	-2.99503
415	6.13709	2.89405	-3.24303		193	6.72277	0.96047	-5.7623		121	6.60193	0.534455	-6.06747
83	6.11567	3.41808	-2.69759		238	6.66829	1.75559	-4.9127		78	6.48485	2.13022	-4.35463
12	5.94992	3.22113	-2.72879		88	6.66022	1.65099	-5.00923		59	6.45055	0.376543	-6.07401
84	5.93681	4.06798	-1.86883		442	6.64428	0.769787	-5.87449		454	6.43547	0.555661	-5.87981
283	5.88063	1.84098	-4.03965		282	6.6315	1.15906	-5.47245		401	6.42757	0.395673	-6.0319
452	5.84597	1.88278	-3.96319		62	6.62197	1.25967	-5.36231		122	6.3226	3.31703	-3.00557
396	5.78306	3.12111	-2.66195		43	6.51579	0.34847	-6.16731		56	6.31922	2.29352	-4.0257
315	5.73174	1.3757	-4.35604		302	6.50211	1.2082	-5.29391		34	6.27802	3.87805	-2.39998
321	5.71581	2.78746	-2.92835		51	6.48346	1.90906	-4.5744		89	6.25365	2.36729	-3.88636
424	5.69337	3.30297	-2.3904		211	6.45901	2.19075	-4.26826		428	6.22879	4.06673	-2.16206
354	5.65548	2.77195	-2.88353		404	6.36124	2.13988	-4.22136		10	6.2179	4.00477	-2.21313
455	5.65288	2.2607	-3.39219		86	6.33289	1.91894	-4.41395		333	6.18879	2.81085	-3.37795
454	5.57508	1.49679	-4.07829		371	6.24644	1.27147	-4.97497		370	6.11518	3.29954	-2.81564
375	5.55904	2.42031	-3.13873		370	6.23176	1.77514	-4.45661		283	6.10958	1.90215	-4.20742
22	5.54583	2.18784	-3.35799		172	6.21691	2.12356	-4.09334		456	6.0927	3.21313	-2.87958
466	5.54446	4.60692	-0.93754		56	6.21562	0.427124	-5.7885		417	6.07407	1.33224	-4.74184
451	5.53294	3.36966	-2.16328		3	6.18948	3.16655	-3.02293		43	6.06712	2.16693	-3.90019
217	5.50514	2.09013	-3.41501		426	6.11525	2.52385	-3.5914		273	6.06567	3.79031	-2.27536
364	5.48819	2.29773	-3.19046		63	6.10328	0.851198	-5.25209		23	6.05253	2.6012	-3.45133
430	5.43643	3.36522	-2.07121		424	6.09351	3.10826	-2.98525		49	6.03995	3.24573	-2.79422
51	5.43317	4.16686	-1.26631		409	6.08535	3.9759	-2.10945		281	6.02592	2.32754	-3.69837
309	5.43129	2.38175	-3.04954		73	5.99016	1.85837	-4.13179		80	6.00911	2.32783	-3.68128
498	5.383	2.0033	-3.3797		345	5.97271	0.9129	-5.05981		497	6.00836	0.553941	-5.45442
440	5.38274	2.13	-3.25274		162	5.95203	1.6819	-4.27013		282	5.96956	1.45253	-4.51703
52	5.33737	1.93938	-3.39799		328	5.92214	3.35464	-2.5675		322	5.9683	2.28305	-3.68526
457	5.3123	2.25503	-3.05727		160	5.90091	2.69443	-3.20647		452	5.9617	2.76367	-3.19803
14	5.30089	3.83005	-1.47084		89	5.88433	2.07018	-3.81416		44	5.94688	2.15662	-3.79026
322	5.2778	3.26214	-2.01565		329	5.88078	1.14894	-4.73184		161	5.89163	3.15112	-2.7405
274	5.25642	3.14774	-2.10868		60	5.87816	2.00191	-3.87625		302	5.86978	1.25796	-4.61182
88	5.23946	2.48654	-2.75292		250	5.86347	1.56702	-4.29645		30	5.85421	0.899763	-4.95445
432	5.21856	1.39195	-3.82661		79	5.83933	1.69673	-4.1426		14	5.83369	3.95512	-1.87858
100	5.19702	2.25005	-2.94697		44	5.81794	0.700336	-5.1176		425	5.81032	2.03766	-3.77266
383	5.19652	2.90005	-2.29647		194	5.78529	0.598766	-5.18653		114	5.75161	1.03295	-4.71866
272	5.18979	2.67677	-2.51302		459	5.77032	3.78326	-1.98706		24	5.72906	3.17087	-2.55819
434	5.16307	2.83227	-2.3308		49	5.75943	0.535286	-5.22414		332	5.72302	2.38367	-3.33935
76	5.12917	3.73843	-1.39074		173	5.74463	1.46701	-4.27762		398	5.68078	1.00611	-4.67467
433	5.11512	2.76397	-2.35115		281	5.74245	1.45809	-4.28436		415	5.65504	2.83514	-2.8199
399	5.11187	3.59852	-1.51335		90	5.73329	2.95943	-2.77386		18	5.65477	3.42037	-2.2344
4	5.08833	2.65267	-2.43566		233	5.72844	1.51482	-4.21362		426	5.62435	3.53238	-2.09197
351	5.08354	1.04634	-4.0372		323	5.69735	0.968652	-4.7287		385	5.62146	1.49077	-4.13069
89	5.08265	3.56752	-1.51513		330	5.69506	0.493566	-5.20149		29	5.57382	2.48926	-3.08455
386	5.07736	0.978994	-4.09836		392	5.68181	4.23736	-1.44445		275	5.56389	2.99854	-2.56534
385	5.07042	1.80597	-3.26444		50	5.63126	0.727192	-4.90407		48	5.55646	0.383467	-5.17299
270	5.06494	1.14721	-3.91774		454	5.60932	2.28764	-3.32168		244	5.5468	1.82041	-3.72639
70	5.02523	2.29583	-2.7294		171	5.59214	1.50587	-4.08626		28	5.52579	2.99565	-2.53014
28	5.01789	2.03674	-2.98115		318	5.59138	0.497337	-5.09404		280	5.5254	1.24375	-4.28165
445	5.01174	0.870445	-4.14129		64	5.57846	0.847803	-4.73066		455	5.50686	3.37227	-2.13459
382	4.99823	4.23868	-0.759547		432	5.57839	2.88896	-2.68943		331	5.46412	2.35063	-3.11348
54	4.99531	2.18381	-2.8115		96	5.55053	0.978873	-4.57166		359	5.45263	3.22272	-2.2299
72	4.98682	2.70307	-2.28375		383	5.51744	1.98965	-3.52779		424	5.33913	1.64593	-3.6932
281	4.98315	1.45781	-3.52534		335	5.5138	3.05276	-2.46103		451	5.32728	3.38709	-1.94019
173	4.96629	2.42102	-2.54527		246	5.50369	1.60834	-3.89535		157	5.30235	3.86365	-1.4387
443	4.95968	2.73957	-2.22011		196	5.47008	0.778169	-4.69191		402	5.29429	3.29156	-2.00273
41	4.94183	1.70043	-3.2414		53	5.46218	0.864963	-4.59722		459	5.25268	2.7255	-2.52718
116	4.92847	2.89411	-2.03436		81	5.45518	2.05199	-3.4032		466	5.2441	1.62307	-3.62102
419	4.9177	2.31819	-2.5995		437	5.43705	2.04169	-3.39536		440	5.23809	1.86537	-3.37272
442	4.89951	2.37547	-2.52404		457	5.42405	3.41229	-2.01176		264	5.20351	1.07957	-4.12394
359	4.89765	2.7155	-2.18214		126	5.4084	0.24457	-5.16383		201	5.15142	3.00787	-2.14356
17	4.8884	2.86763	-2.02077		34	5.39175	2.14826	-3.2435		42	5.14849	1.06388	-4.08461
371	4.88606	1.42225	-3.4638		244	5.3769	1.49398	-3.88292		79	5.13331	2.67036	-2.46296
316	4.86662	1.75902	-3.1076		190	5.37305	1.63941	-3.73365		3	5.1306	2.57771	-2.55288
264	4.83027	1.66992	-3.16035		69	5.3518	2.20185	-3.14995		128	5.12679	1.6878	-3.439
426	4.82372	1.04777	-3.77595		446	5.33901	1.05222	-4.2868		102	5.08338	2.63907	-2.44431
422	4.7995	2.18481	-2.61469		480	5.33138	1.09916	-4.23223		55	5.07803	1.81688	-3.26115
377	4.78412	2.36436	-2.41976		33	5.33111	0.321716	-5.0094		41	5.07434	1.72077	-3.35357
86	4.78061	3.0776	-1.70301		32	5.29841	1.37746	-3.92095		62	5.06935	2.12123	-2.94812
58	4.77458	1.02892	-3.74566		31	5.27587	2.31766	-2.95821		155	5.06011	2.57763	-2.48249
312	4.76344	2.69867	-2.06477		272	5.26538	0.292672	-4.97271		35	5.05853	1.40875	-3.64979
308	4.75855	3.80255	-0.956		340	5.26385	1.22745	-4.0364		480	5.05124	1.59949	-3.45175
423	4.74375	2.40313	-2.34062		77	5.23633	1.57568	-3.66066		31	5.03623	1.24657	-3.78967
128	4.73939	1.16615	-3.57323		319	5.23371	0.562845	-4.67087		433	4.98287	3.09909	-1.88378
425	4.73249	0.84138	-3.89111		243	5.21746	1.55173	-3.66573		60	4.97879	2.39941	-2.57938
485	4.68157	1.95892	-2.72265		451	5.20538	1.33524	-3.87014		453	4.97858	2.0791	-2.89948
292	4.68059	2.53376	-2.14682		186	5.17925	0.591212	-4.58804		88	4.96825	2.20395	-2.7643
105	4.67044	1.87348	-2.79696		83	5.16605	1.41737	-3.74868		153	4.95966	2.15087	-2.80879
401	4.66689	2.77189	-1.89501		240	5.1517	0.196201	-4.9555		430	4.94554	2.10246	-2.84307
23	4.66591	3.54241	-1.1235		283	5.14068	2.36767	-2.77301		432	4.92573	2.94324	-1.98249
40	4.66401	1.06454	-3.59947		153	5.13687	1.1694	-3.96747		76	4.92208	2.36307	-2.55901
136	4.65849	0.588951	-4.06954		41	5.13609	1.59389	-3.5422		21	4.90833	2.3077	-2.60063
71	4.64998	1.61054	-3.03944		334	5.13475	2.45533	-2.67942		420	4.89134	2.12548	-2.76586
384	4.63744	2.22647	-2.41097		178	5.13222	2.51772	-2.6145		211	4.88183	0.902558	-3.97927
290	4.59427	2.51475	-2.07951		402	5.13157	1.2167	-3.91488		286	4.87322	0.515276	-4.35794
10	4.58927	1.75792	-2.83136		136	5.12148	2.18136	-2.94011		108	4.85396	1.74172	-3.11223
313	4.58168	2.65303	-1.92865		10	5.12082	3.57188	-1.54894		337	4.82771	0.137137	-4.69057
102	4.56783	2.61197	-1.95586		14	5.11876	1.94727	-3.17149		294	4.82524	2.47054	-2.35469
338	4.55799	2.92242	-1.63557		322	5.11498	0.526454	-4.58853		247	4.82396	1.31426	-3.5097
56	4.54352	1.62536	-2.91816		39	5.11432	1.5553	-3.55902		434	4.82367	2.5652	-2.25847
182	4.52874	1.91517	-2.61357		168	5.11339	1.61865	-3.49474		178	4.81161	3.24919	-1.56241
328	4.50836	2.15087	-2.35749		294	5.1104	2.21465	-2.89575		98	4.78727	1.66421	-3.12306
397	4.50397	2.13146	-2.3725		114	5.09174	1.27139	-3.82035		166	4.78374	0.719211	-4.06453
131	4.50255	1.64344	-2.85911		289	5.07219	2.46149	-2.6107		429	4.78333	2.65206	-2.13127
80	4.50073	3.25342	-1.24731		164	5.03645	1.90263	-3.13383		160	4.77587	2.09605	-2.67982
458	4.49365	3.09648	-1.39718		368	5.03495	1.03759	-3.99736		308	4.77019	0.922761	-3.84743
373	4.47893	2.70456	-1.77436		249	5.0321	1.56964	-3.46246		73	4.75684	2.71668	-2.04016
370	4.46741	2.20033	-2.26708		237	5.01555	1.92833	-3.08722		81	4.75099	3.4851	-1.26589
191	4.45505	2.42952	-2.02553		279	5.00987	2.08183	-2.92804		40	4.74085	1.81727	-2.92358
289	4.44845	1.8937	-2.55475		423	4.97679	2.94861	-2.02818		383	4.729	2.98306	-1.74594
392	4.44473	1.25462	-3.19012		365	4.96524	0.902058	-4.06318		13	4.70721	2.23649	-2.47073
257	4.43652	1.12696	-3.30956		433	4.95784	2.54524	-2.41261		231	4.70399	3.9	-0.803986
57	4.43455	1.75216	-2.6824		28	4.95527	2.03823	-2.91704		65	4.70352	2.12645	-2.57708
304	4.43279	2.24336	-2.18943		132	4.94821	0.962443	-3.98577		196	4.70054	1.99863	-2.70191
162	4.43091	2.89886	-1.53205		269	4.94305	1.81976	-3.12329		68	4.69761	1.90644	-2.79117
439	4.42058	2.12462	-2.29596		187	4.92668	0.412359	-4.51432		205	4.68993	3.40286	-1.28707
90	4.3938	1.994	-2.3998		421	4.9259	1.43238	-3.49352		266	4.68776	1.47124	-3.21652
250	4.39006	1.72428	-2.66578		46	4.92115	1.14432	-3.77683		217	4.67492	2.08626	-2.58866
459	4.38781	1.78918	-2.59863		317	4.9186	1.5405	-3.37811		413	4.66506	2.0122	-2.65285
420	4.38144	2.90603	-1.47541		121	4.91779	1.52369	-3.3941		22	4.63753	1.64402	-2.9935
403	4.36301	1.5254	-2.83761		204	4.91721	2.44321	-2.474		345	4.63519	0.593412	-4.04178
135	4.36063	1.74527	-2.61536		278	4.91487	0.494049	-4.42083		419	4.63183	1.62331	-3.00853
16	4.35445	3.01738	-1.33707		109	4.91453	0.944188	-3.97034		397	4.62816	1.75756	-2.8706
453	4.35313	1.36859	-2.98454		74	4.90878	2.98401	-1.92476		404	4.62089	2.44202	-2.17887
238	4.3355	2.41978	-1.91572		313	4.90433	1.03531	-3.86902		449	4.61367	3.51075	-1.10292
11	4.33064	3.01744	-1.3132		385	4.90197	0.901877	-4.00009		86	4.6051	1.69988	-2.90522
85	4.32658	2.08361	-2.24297		182	4.90183	2.58249	-2.31934		301	4.59462	1.26839	-3.32623
21	4.32403	1.96898	-2.35505		496	4.90027	3.01438	-1.88589		447	4.59052	1.52867	-3.06185
117	4.31818	2.12915	-2.18903		54	4.89886	1.48827	-3.41058		442	4.58533	1.28541	-3.29992
243	4.31383	2.51047	-1.80336		413	4.88654	2.15086	-2.73567		82	4.58016	2.33145	-2.24871
160	4.30487	1.8206	-2.48426		398	4.87872	1.72794	-3.15078		100	4.55294	2.7727	-1.78024
416	4.3011	2.74658	-1.55452		18	4.86753	2.07965	-2.78788		365	4.55192	0.313066	-4.23886
60	4.29351	1.3379	-2.95561		412	4.85696	3.17899	-1.67797		450	4.5494	2.43212	-2.11728
271	4.27613	3.58524	-0.690891		25	4.85272	1.41243	-3.44029		392	4.54884	2.53879	-2.01005
266	4.26138	0.885075	-3.37631		420	4.85076	3.02907	-1.82169		373	4.54625	2.52115	-2.0251
255	4.25031	2.1547	-2.09561		45	4.83245	1.48777	-3.34468		328	4.54278	1.16252	-3.38027
24	4.22723	2.43538	-1.79185		84	4.8257	1.27679	-3.54892		290	4.5404	2.80947	-1.73093
142	4.22324	1.57415	-2.64909		93	4.81731	1.44824	-3.36907		371	4.53801	2.03771	-2.5003
265	4.22075	1.64473	-2.57602		315	4.81285	2.3221	-2.49075		164	4.5379	3.3672	-1.1707
73	4.22058	2.8582	-1.36237		359	4.81181	2.13544	-2.67637		384	4.53648	1.84409	-2.69239
365	4.19751	3.00531	-1.19221		347	4.80763	0.136993	-4.67064		377	4.52411	3.02133	-1.50279
101	4.18878	2.41817	-1.77061		158	4.79626	0.808847	-3.98742		457	4.51943	3.02002	-1.49941
402	4.18722	3.07861	-1.10861		440	4.79419	0.563087	-4.2311		57	4.505	1.59666	-2.90834
367	4.18201	2.91661	-1.26541		27	4.78996	2.03771	-2.75225		246	4.50383	1.82551	-2.67833
296	4.1728	0.440798	-3.73201		418	4.78957	1.51709	-3.27247		202	4.4928	1.94667	-2.54613
30	4.17256	2.39877	-1.77379		494	4.77783	1.2866	-3.49123		310	4.49005	1.3705	-3.11955
144	4.16982	1.52929	-2.64053		191	4.77097	0.33581	-4.43516		63	4.47822	1.28624	-3.19199
314	4.15875	0.750279	-3.40847		310	4.76921	1.99511	-2.7741		346	4.46741	1.58705	-2.88036
404	4.15715	0.987786	-3.16936		176	4.76048	1.98743	-2.77306		313	4.46648	1.72874	-2.73774
360	4.1517	2.37629	-1.77541		70	4.75197	1.19056	-3.56141		414	4.45846	1.49806	-2.9604
50	4.13958	2.50303	-1.63655		414	4.74933	1.18514	-3.56418		298	4.45734	1.88371	-2.57363
63	4.13607	2.30926	-1.82681		167	4.74696	1.41875	-3.3282		403	4.45546	2.60767	-1.84779
157	4.1317	1.84483	-2.28687		30	4.74401	1.30623	-3.43777		109	4.43661	2.05434	-2.38227
333	4.12536	2.16307	-1.96229		239	4.73927	1.29775	-3.44152		498	4.43068	1.77273	-2.65796
53	4.12127	2.18568	-1.93558		391	4.73325	1.00642	-3.72683		240	4.42589	2.03811	-2.38778
368	4.12057	2.09017	-2.0304		55	4.72506	0.725082	-3.99998		12	4.42475	3.51981	-0.904936
168	4.10605	1.02323	-3.08283		177	4.71501	0.262753	-4.45226		441	4.41219	2.10004	-2.31215
161	4.10472	1.45815	-2.64657		106	4.70229	1.88312	-2.81917		191	4.40635	1.95996	-2.44639
155	4.1044	1.72424	-2.38017		170	4.69865	0.744953	-3.95369		382	4.37152	1.63195	-2.73958
398	4.09874	0.855233	-3.24351		415	4.69247	1.88899	-2.80348		183	4.35675	0.958573	-3.39818
158	4.09415	1.1126	-2.98156		372	4.69	1.48524	-3.20476		33	4.35271	1.77762	-2.57508
44	4.09289	1.66379	-2.4291		447	4.68981	0.934856	-3.75495		469	4.34642	1.40047	-2.94595
438	4.08015	1.99978	-2.08038		23	4.68836	3.57531	-1.11306		85	4.3344	2.46817	-1.86623
165	4.07002	3.22709	-0.842928		124	4.68691	2.90596	-1.78095		71	4.3335	2.36288	-1.97062
305	4.04786	1.5635	-2.48435		381	4.68115	1.24213	-3.43901		481	4.30037	1.2514	-3.04897
285	4.04551	1.57159	-2.47392		111	4.67841	1.99496	-2.68346		292	4.26166	1.94599	-2.31567
164	4.03537	1.71911	-2.31626		428	4.66108	3.60018	-1.0609		242	4.26121	2.60622	-1.65499
479	4.03454	2.69211	-1.34243		497	4.64937	1.63492	-3.01445		4	4.24152	3.1275	-1.11403
122	4.03214	1.28181	-2.75033		154	4.63808	1.16968	-3.4684		336	4.23809	2.05639	-2.18171
233	4.03082	1.9461	-2.08472		120	4.63077	0.996183	-3.63459		289	4.23519	1.95687	-2.27832
127	4.02576	2.36601	-1.65975		273	4.62734	1.50767	-3.11967		27	4.23146	0.8368	-3.39466
189	4.02115	2.70766	-1.3135		275	4.62653	0.694821	-3.93171		376	4.22303	0.654369	-3.56866
480	4.01662	1.66304	-2.35358		17	4.62307	1.42286	-3.20021		350	4.22212	1.2829	-2.93923
286	4.01104	2.2617	-1.74934		103	4.619	1.12064	-3.49836		39	4.21523	0.956841	-3.25839
307	4.00649	0.931566	-3.07493		137	4.61856	0.88088	-3.73768		101	4.20878	2.81029	-1.3985
256	4.00296	2.59908	-1.40387		11	4.60681	1.06808	-3.53873		167	4.19746	1.16538	-3.03208
301	3.99551	1.06241	-2.9331		174	4.5934	0.955418	-3.63798		125	4.19055	2.35786	-1.83269
62	3.99067	0.488155	-3.50252		205	4.5882	1.1701	-3.4181		156	4.18394	2.29899	-1.88495
108	3.9819	0.670637	-3.31127		268	4.58651	1.07202	-3.51449		495	4.18302	1.33002	-2.853
447	3.9665	1.28776	-2.67874		367	4.58232	1.48483	-3.0975		126	4.1658	2.29977	-1.86604
449	3.96167	2.38872	-1.57295		312	4.58046	1.63698	-2.94348		222	4.16512	1.49026	-2.67486
130	3.95962	1.02022	-2.9394		241	4.57962	1.14547	-3.43415		304	4.12463	3.27954	-0.845092
49	3.95606	2.09056	-1.8655		259	4.56843	1.58733	-2.9811		51	4.12016	1.06349	-3.05666
202	3.95383	1.03905	-2.91478		166	4.56011	0.649223	-3.91088		181	4.11551	3.26826	-0.847244
456	3.94048	1.16018	-2.7803		455	4.55757	2.26097	-2.29659		354	4.09907	1.84255	-2.25652
435	3.92142	1.75418	-2.16724		195	4.5566	2.09078	-2.46582		127	4.09865	1.55642	-2.54223
357	3.90378	0.33073	-3.57305		301	4.54795	1.49536	-3.05259		72	4.09447	2.76323	-1.33125
211	3.89659	1.29551	-2.60107		270	4.54404	0.994159	-3.54989		70	4.08826	1.32295	-2.76531
347	3.89479	2.49311	-1.40168		450	4.52957	2.52636	-2.00321		163	4.0834	0.989657	-3.09374
427	3.88938	1.41812	-2.47125		333	4.52639	0.73386	-3.79253		318	4.08234	0.883695	-3.19865
467	3.88381	2.18351	-1.7003		94	4.52017	0.248377	-4.27179		309	4.07921	1.45347	-2.62574
346	3.87569	1.12224	-2.75345		304	4.51676	1.69875	-2.81801		279	4.07858	2.53809	-1.5405
193	3.87326	1.04702	-2.82624		22	4.51379	2.85248	-1.66131		388	4.07174	1.33774	-2.734
259	3.87043	1.76934	-2.10109		377	4.50136	2.77895	-1.72241		129	4.06368	1.83373	-2.22995
78	3.85422	2.52693	-1.32729		444	4.49762	0.953609	-3.54402		379	4.04453	0.721795	-3.32273
133	3.85374	2.64939	-1.20435		217	4.48066	2.25839	-2.22226		395	4.04341	1.69029	-2.35312
414	3.84849	1.50547	-2.34302		375	4.46163	3.38074	-1.08089		214	4.01797	2.38631	-1.63166
112	3.8412	1.45114	-2.39006		68	4.45655	0.427903	-4.02865		182	4.01644	0.992694	-3.02374
378	3.83302	1.86039	-1.97263		346	4.45347	0.770784	-3.68269		473	4.00566	1.26409	-2.74157
87	3.81714	2.41407	-1.40308		456	4.45053	3.51379	-0.936747		17	4.00524	3.05818	-0.947059
205	3.81638	3.0374	-0.778982		236	4.44413	2.43774	-2.00639		334	3.99444	2.82847	-1.16598
413	3.80755	2.23526	-1.57229		183	4.4151	1.30173	-3.11337		104	3.98917	2.1724	-1.81677
93	3.80602	1.4947	-2.31132		105	4.41231	1.95633	-2.45597		330	3.98318	1.43621	-2.54697
381	3.77858	1.61159	-2.16699		332	4.40593	0.711	-3.69493		338	3.98229	1.98525	-1.99704
237	3.77155	2.16285	-1.6087		264	4.39387	0.841595	-3.55228		378	3.96691	2.84632	-1.12059
114	3.76356	0.979116	-2.78444		203	4.39193	2.86977	-1.52216		32	3.96501	1.97194	-1.99306
350	3.76163	2.24132	-1.52031		399	4.38975	2.01885	-2.3709		446	3.95256	1.87166	-2.0809
231	3.75306	2.15347	-1.59959		215	4.38888	2.10822	-2.28066		258	3.94964	1.15902	-2.79062
400	3.74829	1.65004	-2.09825		267	4.3865	1.48359	-2.90292		386	3.94519	1.46304	-2.48216
298	3.73716	1.52521	-2.21196		200	4.385	2.10999	-2.27501		306	3.94021	2.22127	-1.71894
113	3.732	1.83496	-1.89703		247	4.36261	2.60565	-1.75695		53	3.93739	1.31008	-2.62731
429	3.72143	1.27899	-2.44244		102	4.35934	1.96042	-2.39893		188	3.93508	0.705275	-3.2298
279	3.72004	0.511489	-3.20855		85	4.35262	2.24762	-2.105		194	3.91791	1.09752	-2.8204
178	3.71526	1.72974	-1.98552		13	4.34907	3.37057	-0.978507		285	3.91138	1.5908	-2.32058
29	3.71455	2.08666	-1.62789		123	4.34845	1.16408	-3.18437		372	3.89394	0.316654	-3.57729
329	3.7123	1.4823	-2.23		448	4.34542	0.264142	-4.08128		111	3.89328	1.84281	-2.05047
297	3.70323	1.7156	-1.98763		52	4.34375	1.12474	-3.21901		237	3.87465	1.46534	-2.40931
32	3.68938	1.04564	-2.64375		122	4.34318	2.37031	-1.97287		320	3.86671	1.90836	-1.95835
27	3.68303	1.83286	-1.85017		159	4.34139	1.58664	-2.75474		445	3.86077	2.45918	-1.40159
247	3.68275	2.16114	-1.52161		431	4.33354	2.85768	-1.47586		105	3.85879	2.21648	-1.64231
492	3.66624	2.06083	-1.60541		314	4.3229	0.714027	-3.60888		335	3.83789	0.860214	-2.97767
293	3.65612	0.79872	-2.8574		285	4.3133	0.520621	-3.79268		162	3.83392	2.32133	-1.51259
276	3.64457	0.965282	-2.67928		161	4.31195	1.5131	-2.79885		422	3.83021	1.51001	-2.3202
181	3.64412	0.903459	-2.74066		16	4.30931	0.720028	-3.58928		360	3.82493	1.01327	-2.81167
185	3.64107	1.37426	-2.26681		311	4.30553	0.997249	-3.30828		112	3.81608	1.1084	-2.70768
64	3.63033	2.10573	-1.52459		316	4.30006	0.268239	-4.03182		115	3.81525	2.40921	-1.40604
273	3.6277	1.40166	-2.22604		473	4.29447	1.13051	-3.16397		438	3.81211	1.29065	-2.52146
167	3.61774	1.62168	-1.99606		140	4.29374	1.22542	-3.06832		256	3.80738	1.11993	-2.68745
103	3.60588	1.68264	-1.92323		116	4.28348	0.0700622	-4.21342		97	3.78538	1.12496	-2.66042
140	3.60524	1.56769	-2.03756		57	4.27238	0.662469	-3.60991		418	3.75677	1.33851	-2.41826
166	3.60384	2.60396	-0.999887		104	4.26909	0.698204	-3.57089		131	3.74905	1.18284	-2.5662
163	3.60019	0.495857	-3.10434		257	4.2527	1.39187	-2.86083		238	3.74899	2.43904	-1.30995
332	3.59102	2.1142	-1.47683		427	4.25127	3.14928	-1.10199		267	3.74855	2.56252	-1.18603
153	3.58706	2.23213	-1.35493		405	4.24887	1.89783	-2.35104		396	3.74452	1.62732	-2.1172
268	3.58497	2.29019	-1.29478		293	4.23942	1.13549	-3.10393		311	3.73626	0.801357	-2.9349
330	3.57492	1.87988	-1.69505		403	4.23341	1.69483	-2.53859		169	3.73144	1.79835	-1.93308
361	3.57391	1.94097	-1.63294		97	4.22542	0.44364	-3.78178		187	3.73124	1.11814	-2.61309
241	3.54149	1.38828	-2.1532		130	4.22539	1.28326	-2.94214		92	3.72481	1.56835	-2.15645
98	3.53664	2.56978	-0.966863		266	4.21069	2.62385	-1.58684		11	3.72306	1.67289	-2.05016
134	3.53598	0.763102	-2.77288		156	4.20292	1.51545	-2.68748		130	3.70729	1.80262	-1.90467
410	3.52701	0.879876	-2.64714		308	4.19816	0.939183	-3.25898		390	3.70314	1.82853	-1.87461
37	3.51289	0.796564	-2.71633		152	4.19184	1.25904	-2.9328		154	3.70143	1.00219	-2.69924
310	3.50914	2.24946	-1.25968		374	4.18502	0.523144	-3.66187		173	3.69485	2.64963	-1.04522
444	3.49132	2.56901	-0.922319		230	4.18431	0.654613	-3.5297		20	3.68787	2.30258	-1.38529
481	3.4898	3.22347	-0.266327		324	4.16164	0.650851	-3.51079		37	3.68028	0.988232	-2.69205
393	3.48262	1.44474	-2.03789		128	4.14363	2.13134	-2.01229		323	3.67858	0.727669	-2.95092
374	3.47426	1.44772	-2.02654		262	4.12201	1.01888	-3.10313		66	3.65737	1.16388	-2.49349
388	3.4579	1.59746	-1.86045		135	4.12023	0.869019	-3.25121		257	3.65593	0.980622	-2.6753
302	3.44962	1.77831	-1.67131		169	4.11867	1.06841	-3.05027		250	3.65439	2.83585	-0.818544
48	3.44235	1.98289	-1.45946		206	4.11002	3.01917	-1.09085		193	3.65103	0.517855	-3.13318
358	3.43844	1.42195	-2.01649		147	4.11	1.61132	-2.49868		443	3.63831	2.13458	-1.50373
91	3.43819	2.17976	-1.25843		197	4.10911	0.552286	-3.55683		340	3.6341	0.386571	-3.24753
190	3.42963	2.10835	-1.32129		199	4.09169	1.54773	-2.54396		478	3.62759	1.68187	-1.94572
405	3.42774	1.90345	-1.52429		212	4.07882	1.80643	-2.2724		133	3.61661	1.08703	-2.52958
39	3.42251	2.26693	-1.15559		72	4.07737	1.52361	-2.55376		272	3.60005	1.90465	-1.6954
380	3.42214	1.41171	-2.01042		214	4.07524	2.06076	-2.01448		380	3.59472	2.65809	-0.936623
362	3.41449	1.92586	-1.48863		379	4.06657	0.470081	-3.59649		136	3.58535	0.693839	-2.89151
323	3.40913	2.05633	-1.35281		142	4.05788	1.60528	-2.4526		316	3.58239	1.34168	-2.24071
97	3.40886	2.06624	-1.34262		98	4.05346	1.80772	-2.24574		15	3.56886	0.666548	-2.90232
3	3.40681	0.916593	-2.49022		216	4.0531	2.78541	-1.26769		168	3.54492	1.08473	-2.46019
96	3.4048	0.327575	-3.07723		76	4.04129	1.10887	-2.93242		45	3.54092	1.49995	-2.04097
345	3.39296	1.18511	-2.20785		436	4.0396	0.755714	-3.28389		225	3.54073	2.65654	-0.884194
38	3.38865	1.88244	-1.50621		65	4.02525	1.75538	-2.26986		467	3.535	1.82359	-1.71141
47	3.38464	0.45204	-2.93261		467	4.02474	1.95166	-2.07307		276	3.53278	1.1892	-2.34359
245	3.38394	1.04475	-2.33918		131	4.02171	0.985995	-3.03571		190	3.52842	1.2874	-2.24102
493	3.37687	1.8224	-1.55446		342	4.02082	0.177029	-3.84379		268	3.52792	1.71366	-1.81427
263	3.37207	0.550918	-2.82116		157	4.02058	1.83181	-2.18876		270	3.51274	1.03533	-2.4774
201	3.36884	2.33327	-1.03557		42	4.01793	1.37513	-2.6428		233	3.5126	2.38861	-1.12399
15	3.36311	1.14842	-2.21469		320	4.01668	1.85067	-2.16601		144	3.51061	1.91425	-1.59636
311	3.35521	1.67258	-1.68263		452	4.01102	1.62441	-2.38661		409	3.50508	1.92154	-1.58355
406	3.34884	1.75071	-1.59814		48	4.00193	0.923337	-3.07859		93	3.50191	1.34496	-2.15695
299	3.33957	1.94984	-1.38973		256	3.997	1.1361	-2.8609		329	3.49947	1.3134	-2.18607
267	3.33697	1.71125	-1.62572		12	3.99191	1.83424	-2.15767		26	3.47811	0.676854	-2.80125
372	3.32995	2.71151	-0.618441		292	3.97632	0.511009	-3.46531		46	3.47468	2.38682	-1.08785
317	3.32333	0.844348	-2.47898		400	3.96955	1.79566	-2.1739		423	3.47424	0.940152	-2.53409
428	3.31928	2.22813	-1.09115		276	3.96856	1.08182	-2.88673		117	3.46527	1.14574	-2.31953
35	3.31114	0.785832	-2.52531		37	3.96567	0.804329	-3.16134		123	3.44729	1.56859	-1.8787
269	3.30865	2.08932	-1.21933		277	3.96222	1.20011	-2.76211		305	3.44677	1.661	-1.78578
77	3.2933	2.62175	-0.671551		143	3.95385	1.01697	-2.93688		269	3.44455	2.75912	-0.685431
469	3.28232	0.651287	-2.63103		112	3.93014	0.267844	-3.66229		206	3.43706	2.10955	-1.32751
390	3.27853	0.982367	-2.29617		192	3.91891	2.63278	-1.28613		9	3.43665	1.66688	-1.76977
197	3.26415	0.510481	-2.75367		360	3.91652	1.08795	-2.82857		142	3.42218	0.574113	-2.84806
234	3.25544	1.44021	-1.81523		373	3.8886	1.17736	-2.71125		274	3.42023	1.22951	-2.19073
418	3.25244	1.81006	-1.44237		179	3.88765	1.1655	-2.72215		118	3.4033	1.04783	-2.35548
437	3.24998	1.58165	-1.66833		357	3.88721	2.43793	-1.44929		367	3.39023	2.11837	-1.27186
203	3.24532	2.57274	-0.672581		395	3.88	2.195	-1.685		389	3.37894	1.02293	-2.35601
169	3.22271	1.20979	-2.01292		393	3.87979	2.1926	-1.68719		343	3.37262	0.727707	-2.64492
183	3.21743	1.52629	-1.69115		231	3.87398	2.33803	-1.53595		400	3.35657	2.56165	-0.794912
335	3.21178	1.85784	-1.35394		35	3.87272	1.29422	-2.5785		159	3.34988	1.55834	-1.79154
280	3.19813	1.07933	-2.11879		71	3.8629	0.401087	-3.46181		278	3.34725	1.42688	-1.92037
491	3.19074	2.79421	-0.396533		185	3.85584	0.325839	-3.53		84	3.334	2.0929	-1.2411
324	3.17693	1.85525	-1.32167		430	3.84891	2.57425	-1.27465		96	3.32981	1.06833	-2.26148
156	3.17093	1.67437	-1.49656		291	3.84453	1.18589	-2.65864		277	3.32916	0.785865	-2.54329
68	3.17069	1.98687	-1.18381		386	3.83813	0.671219	-3.16691		177	3.31609	1.19785	-2.11824
376	3.15944	0.945938	-2.2135		100	3.83706	1.24856	-2.58849		107	3.31531	2.01437	-1.30094
496	3.15892	1.79584	-1.36308		491	3.82915	1.4592	-2.36994		75	3.30769	1.40048	-1.9072
348	3.15637	1.5942	-1.56217		134	3.82274	0.712105	-3.11064		149	3.29959	1.54368	-1.75591
462	3.13655	1.46567	-1.67088		61	3.81482	0.304376	-3.51045		203	3.29269	2.1268	-1.16589
61	3.13556	0.870545	-2.26502		222	3.80307	2.16572	-1.63736		174	3.28852	2.29222	-0.996302
463	3.12525	1.28965	-1.83561		463	3.80212	0.326658	-3.47546		410	3.28208	1.8973	-1.38478
441	3.12227	1.67139	-1.45088		469	3.79512	2.33073	-1.46439		485	3.27753	0.766265	-2.51127
366	3.10523	1.12856	-1.97666		376	3.78234	0.940217	-2.84212		358	3.27621	1.12392	-2.15228
242	3.09635	1.56905	-1.5273		163	3.78059	1.71509	-2.0655		134	3.27595	1.75616	-1.5198
228	3.08374	1.60799	-1.47575		202	3.77942	1.59751	-2.1819		284	3.27584	1.33608	-1.93976
363	3.08117	0.849151	-2.23202		384	3.77881	1.82895	-1.94985		391	3.26869	2.32252	-0.946166
146	3.08093	1.1436	-1.93733		91	3.77819	0.961593	-2.8166		69	3.26623	1.68438	-1.58184
331	3.07953	0.731881	-2.34765		453	3.77638	2.06101	-1.71537		458	3.26102	0.664417	-2.5966
186	3.07586	1.59897	-1.47689		138	3.77218	2.30282	-1.46936		364	3.25859	1.53115	-1.72744
349	3.05936	1.82576	-1.2336		422	3.75775	2.26634	-1.49141		387	3.25675	1.64603	-1.61071
121	3.05886	1.46241	-1.59645		125	3.75568	1.26279	-2.49288		342	3.24316	2.07376	-1.16939
55	3.05617	1.27411	-1.78205		479	3.74566	0.575972	-3.16969		25	3.24166	2.1399	-1.10176
74	3.02558	1.23112	-1.79446		40	3.73849	1.08157	-2.65692		479	3.23972	2.35614	-0.88358
9	3.01492	1.64872	-1.3662		303	3.73735	1.40286	-2.3345		116	3.23757	0.581011	-2.65656
200	3.00923	0.900086	-2.10914		336	3.73085	0.563571	-3.16728		411	3.22858	0.922847	-2.30574
31	3.00639	1.35775	-1.64864		460	3.72827	1.38616	-2.34211		176	3.21828	1.5036	-1.71468
159	2.97873	0.722101	-2.25663		299	3.71743	0.86958	-2.84785		260	3.2172	0.539978	-2.67722
336	2.97816	1.63003	-1.34813		260	3.7166	0.991026	-2.72557		189	3.21319	1.56819	-1.645
341	2.96405	0.637313	-2.32673		350	3.70583	0.570697	-3.13513		348	3.20571	1.25742	-1.94828
244	2.96312	2.00948	-0.953636		388	3.7046	2.33634	-1.36826		170	3.20514	1.28142	-1.92372
232	2.92582	1.325	-1.60081		390	3.69518	0.137281	-3.5579		437	3.19494	1.53227	-1.66268
123	2.92484	1.79224	-1.1326		235	3.69455	0.695068	-2.99948		314	3.17791	1.19592	-1.98199
387	2.92371	0.825984	-2.09773		213	3.64985	1.58969	-2.06015		491	3.17617	0.90379	-2.27238
126	2.92031	0.809965	-2.11034		92	3.63027	1.55937	-2.0709		494	3.16781	0.696801	-2.47101
379	2.92016	1.19853	-1.72163		353	3.62479	1.41248	-2.21231		307	3.16718	1.00792	-2.15926
119	2.91807	0.807867	-2.1102		478	3.61869	2.23073	-1.38796		265	3.15629	0.534196	-2.62209
206	2.90685	2.08719	-0.819665		24	3.61853	0.941374	-2.67716		228	3.14638	0.440567	-2.70582
79	2.90581	2.37399	-0.531822		258	3.61135	0.426816	-3.18454		315	3.14088	1.50285	-1.63803
461	2.9017	1.55595	-1.34574		434	3.59702	2.66477	-0.93225		439	3.14032	1.93655	-1.20377
154	2.9	2.38967	-0.510331		36	3.58697	0.621225	-2.96574		186	3.12894	2.22767	-0.901268
149	2.89585	1.12787	-1.76798		348	3.56718	1.45891	-2.10827		47	3.12223	1.60119	-1.52104
172	2.88389	1.1268	-1.75709		419	3.56332	1.80679	-1.75654		138	3.12175	0.643476	-2.47828
33	2.86828	0.818416	-2.04986		462	3.55357	1.7587	-1.79487		165	3.11938	1.84063	-1.27875
45	2.86558	1.06988	-1.7957		107	3.54647	0.903118	-2.64336		148	3.11154	1.32349	-1.78804
188	2.86363	0.5408	-2.32283		417	3.53771	2.21162	-1.32609		245	3.10981	1.75413	-1.35568
460	2.85535	0.994096	-1.86125		209	3.53412	0.465775	-3.06835		232	3.09772	1.17948	-1.91824
42	2.85446	1.09933	-1.75513		95	3.53359	1.01277	-2.52082		16	3.09031	1.43364	-1.65667
389	2.84278	0.77311	-2.06967		184	3.52836	1.24038	-2.28798		132	3.05354	2.2642	-0.789345
240	2.83612	1.7236	-1.11252		306	3.52597	0.964343	-2.56162		36	3.0455	1.03431	-2.01119
43	2.82889	1.51752	-1.31137		232	3.51976	1.60029	-1.91947		263	3.04026	1.03283	-2.00743
448	2.82308	0.787601	-2.03548		396	3.51816	0.985076	-2.53308		215	3.00759	0.728137	-2.27945
222	2.81054	0.761979	-2.04856		99	3.51609	0.841	-2.67509		124	2.99646	1.22488	-1.77158
171	2.80323	1.20797	-1.59526		449	3.5152	1.60778	-1.90742		249	2.98991	1.5924	-1.39751
107	2.7942	1.44122	-1.35298		29	3.51469	0.704494	-2.8102		180	2.98971	1.49244	-1.49727
36	2.79168	1.16251	-1.62917		280	3.50906	1.01103	-2.49803		405	2.98876	1.58531	-1.40345
143	2.78705	1.2007	-1.58636		458	3.50618	1.60315	-1.90303		210	2.96514	1.44932	-1.51582
132	2.77157	1.49932	-1.27225		475	3.50082	0.766146	-2.73467		99	2.96322	1.23844	-1.72477
320	2.77021	0.287041	-2.48316		485	3.47862	0.863572	-2.61505		261	2.96269	1.13533	-1.82736
5	2.76935	2.16429	-0.605058		180	3.46863	0.689424	-2.77921		192	2.95752	1.54257	-1.41495
436	2.76895	1.74665	-1.0223		271	3.43636	2.20187	-1.2345		436	2.93895	0.999076	-1.93988
218	2.76793	0.742803	-2.02512		252	3.40948	1.61013	-1.79935		185	2.93379	0.142212	-2.79158
236	2.76218	0.532237	-2.22994		26	3.40317	1.91937	-1.4838		493	2.93014	2.00105	-0.929093
391	2.75653	1.39275	-1.36378		331	3.40107	1.79767	-1.60339		353	2.92671	0.793298	-2.13341
25	2.74771	2.06582	-0.681891		296	3.38496	0.45887	-2.92609		324	2.9239	1.10081	-1.82309
106	2.74186	1.61642	-1.12544		175	3.37423	1.75105	-1.62318		141	2.90094	1.40271	-1.49823
110	2.73966	0.767637	-1.97202		274	3.3656	1.96677	-1.39883		291	2.89492	0.665814	-2.22911
152	2.72669	0.846458	-1.88023		113	3.33408	1.31822	-2.01587		293	2.89339	1.48646	-1.40692
277	2.72609	1.06787	-1.65823		151	3.33113	0.843774	-2.48735		248	2.88168	1.00769	-1.87399
111	2.69211	1.12319	-1.56892		321	3.32872	0.814287	-2.51443		262	2.8744	1.67781	-1.19659
353	2.69071	0.861326	-1.82939		298	3.32811	1.01544	-2.31267		347	2.83832	1.69217	-1.14615
187	2.68818	1.42832	-1.25986		133	3.31397	0.478725	-2.83525		381	2.83598	0.88828	-1.9477
343	2.68411	1.04454	-1.63957		220	3.31066	0.7464	-2.56426		271	2.83026	1.37984	-1.45041
104	2.68218	1.72372	-0.958459		219	3.30929	1.21533	-2.09396		341	2.82037	1.78608	-1.03429
125	2.67923	0.760291	-1.91894		198	3.30285	2.43686	-0.865996		444	2.81748	0.391842	-2.42564
342	2.67504	1.18584	-1.48921		380	3.29682	0.955505	-2.34131		113	2.81514	1.10949	-1.70565
411	2.67259	1.63538	-1.03721		498	3.2909	0.853863	-2.43704		416	2.80583	0.737895	-2.06794
129	2.67126	0.48202	-2.18924		165	3.28128	1.31691	-1.96437		135	2.80278	0.587345	-2.21543
120	2.66516	1.49848	-1.16668		87	3.26716	1.81966	-1.4475		357	2.78784	1.32376	-1.46409
69	2.66362	1.81972	-0.8439		228	3.24917	1.34313	-1.90603		363	2.78583	0.662716	-2.12312
282	2.66346	0.966948	-1.69652		351	3.2461	1.7681	-1.478		448	2.78141	1.92923	-0.852188
417	2.65321	1.92682	-0.726391		366	3.23505	1.52983	-1.70522		204	2.78046	1.36502	-1.41543
109	2.64988	0.426937	-2.22294		248	3.23482	1.31246	-1.92236		143	2.77268	1.04995	-1.72274
46	2.63379	1.0359	-1.5979		245	3.20091	2.12184	-1.07907		151	2.77224	1.08631	-1.68594
473	2.62573	1.30346	-1.32227		66	3.19853	0.715209	-2.48332		209	2.77015	1.24255	-1.5276
214	2.62227	1.39488	-1.22738		210	3.19804	1.92394	-1.27409		259	2.76921	1.25136	-1.51785
199	2.61829	1.83939	-0.778901		338	3.17729	0.947285	-2.23		120	2.76022	1.41	-1.35022
94	2.61809	0.790674	-1.82742		4	3.16614	2.07605	-1.09009		158	2.75944	0.636338	-2.1231
258	2.61615	1.00118	-1.61497		445	3.1566	1.80784	-1.34876		198	2.75549	0.473727	-2.28176
412	2.6131	0.802927	-1.81017		207	3.1535	1.58806	-1.56544		184	2.74565	1.08252	-1.66312
139	2.60365	0.645825	-1.95783		21	3.14392	2.24906	-0.894858		475	2.73506	0.599603	-2.13546
208	2.5958	1.3219	-1.2739		286	3.14391	1.00431	-2.1396		91	2.73126	0.226832	-2.50443
95	2.59458	1.83862	-0.755959		344	3.13811	0.415218	-2.7229		239	2.72702	0.582846	-2.14418
115	2.58916	0.971029	-1.61813		263	3.10962	0.726998	-2.38262		299	2.72187	0.838285	-1.88359
478	2.58599	1.14838	-1.43761		364	3.09765	0.287071	-2.81058		374	2.71728	0.324225	-2.39306
239	2.58055	2.27191	-0.308639		382	3.0917	1.66985	-1.42184		435	2.71019	1.0913	-1.61889
118	2.57847	1.41535	-1.16312		208	3.07941	2.12197	-0.957438		241	2.70152	1.36792	-1.33359
99	2.56515	1.5436	-1.02154		481	3.0708	1.10999	-1.96081		207	2.69034	2.12801	-0.562332
212	2.56374	1.2296	-1.33414		229	3.06589	1.49	-1.57589		361	2.66167	2.00116	-0.66051
176	2.55811	1.42746	-1.13066		300	3.06362	0.274623	-2.78899		171	2.61793	1.2812	-1.33672
337	2.55524	0.665421	-1.88981		290	3.06047	1.38911	-1.67136		412	2.59853	0.427678	-2.17085
196	2.52209	0.668684	-1.85341		305	3.04422	0.456964	-2.58725		197	2.59673	0.411115	-2.18561
475	2.50674	0.305475	-2.20126		358	3.04293	1.19547	-1.84746		321	2.57908	0.784076	-1.795
252	2.5039	1.67337	-0.830524		354	3.01657	0.131162	-2.88541		5	2.56422	1.41832	-1.1459
340	2.4821	1.47077	-1.01133		20	2.99943	1.4994	-1.50003		463	2.55666	0.820249	-1.73641
248	2.46766	0.917353	-1.55031		78	2.99174	0.813645	-2.17809		317	2.53766	0.803598	-1.73406
220	2.46747	1.80313	-0.664338		363	2.99022	0.948841	-2.04138		229	2.52443	0.593777	-1.93066
92	2.46594	0.581091	-1.88485		495	2.96886	0.369006	-2.59986		472	2.52332	0.677888	-1.84544
356	2.43883	1.39688	-1.04196		425	2.96109	1.58748	-1.37361		460	2.51674	0.694326	-1.82242
141	2.43483	0.830133	-1.6047		361	2.94154	0.142123	-2.79942		140	2.51039	1.88821	-0.622183
344	2.39818	0.795848	-1.60233		288	2.93938	1.69642	-1.24296		243	2.5034	1.54219	-0.961208
484	2.37826	0.72507	-1.65319		188	2.93091	0.321976	-2.60893		175	2.48274	1.30846	-1.17428
174	2.36759	0.795311	-1.57228		253	2.9307	0.669978	-2.26072		146	2.47997	0.617482	-1.86249
145	2.35814	0.354252	-2.00389		155	2.9196	1.40384	-1.51576		496	2.47405	1.23385	-1.2402
65	2.35395	1.10341	-1.25054		369	2.90787	0.540443	-2.36743		369	2.4625	1.15397	-1.30854
13	2.35319	2.01703	-0.336158		307	2.90016	0.837852	-2.06231		137	2.455	1.5717	-0.883299
468	2.33668	1.12381	-1.21286		411	2.88366	1.83607	-1.04759		150	2.45137	1.21574	-1.23563
148	2.33487	0.664493	-1.67037		75	2.86378	0.4081	-2.45568		312	2.41687	1.19393	-1.22294
147	2.3263	0.476347	-1.84996		297	2.86322	1.2992	-1.56402		103	2.41669	0.835117	-1.58158
219	2.31455	0.628654	-1.6859		410	2.85276	0.446372	-2.40638		303	2.41478	1.05188	-1.3629
352	2.31306	1.34802	-0.965042		234	2.8495	0.194651	-2.65485		408	2.39783	2.055	-0.342834
194	2.28711	0.907092	-1.38002		108	2.83673	1.2401	-1.59664		95	2.39723	1.34933	-1.0479
204	2.28559	0.663538	-1.62205		284	2.83477	0.740836	-2.09394		94	2.39389	0.681627	-1.71227
495	2.28451	0.622781	-1.66173		435	2.80805	0.290464	-2.51759		296	2.35196	1.33734	-1.01461
251	2.28032	1.18716	-1.09315		150	2.79931	0.879642	-1.91967		349	2.35151	0.901714	-1.4498
327	2.27858	1.03671	-1.24187		389	2.76331	0.851676	-1.91163		351	2.34568	1.44382	-0.90186
261	2.2724	0.900382	-1.37202		38	2.76324	1.19333	-1.56991		87	2.32692	2.12711	-0.199805
170	2.25966	1.2068	-1.05286		416	2.76126	2.24094	-0.520321		19	2.32219	0.776575	-1.54562
474	2.25699	0.627251	-1.62973		265	2.7557	1.62516	-1.13053		199	2.31218	0.829684	-1.48249
19	2.25565	0.83078	-1.42487		115	2.71849	0.247632	-2.47086		288	2.3001	0.840388	-1.45971
180	2.25212	0.750126	-1.50199		378	2.69542	0.597195	-2.09822		219	2.27919	0.715851	-1.56334
175	2.25123	0.936056	-1.31518		343	2.68379	0.815862	-1.86793		234	2.26684	0.456656	-1.81018
300	2.24715	0.979189	-1.26796		224	2.65915	0.169855	-2.4893		352	2.2639	1.47229	-0.791608
137	2.24707	1.39918	-0.847887		47	2.63687	1.16351	-1.47337		366	2.25892	1.74763	-0.511289
26	2.24159	0.707025	-1.53457		149	2.6174	0.72754	-1.88986		200	2.25366	1.47838	-0.775287
494	2.2365	1.08152	-1.15498		67	2.60092	1.354	-1.24692		179	2.24829	1.20248	-1.0458
482	2.2355	0.837943	-1.39756		119	2.56759	1.17205	-1.39555		212	2.23831	0.902898	-1.33542
470	2.23433	0.283997	-1.95033		146	2.51073	0.767646	-1.74308		474	2.23242	0.815362	-1.41706
278	2.20925	0.725699	-1.48355		110	2.50624	1.82402	-0.682222		106	2.2253	1.30424	-0.921062
151	2.20469	0.7031	-1.50159		9	2.50579	1.30117	-1.20462		251	2.18491	1.90984	-0.27507
192	2.18728	1.27472	-0.912559		327	2.50463	1.78501	-0.719618		119	2.18261	0.587715	-1.5949
262	2.17492	1.08548	-1.08945		394	2.48204	1.18207	-1.29997		230	2.18086	1.4072	-0.773658
225	2.17347	0.956132	-1.21733		341	2.47566	0.605888	-1.86977		139	2.15606	0.983458	-1.1726
339	2.16597	1.4637	-0.702271		309	2.47242	1.18563	-1.28679		110	2.14987	1.00402	-1.14585
75	2.15293	0.943671	-1.20926		362	2.47089	0.137342	-2.33355		38	2.13474	0.292228	-1.84252
235	2.15226	0.497281	-1.65498		148	2.43641	1.68789	-0.748522		255	2.10948	0.693268	-1.41621
284	2.15198	1.29337	-0.858614		118	2.42472	0.914449	-1.51027		147	2.09222	1.20827	-0.883953
325	2.12408	0.253076	-1.87101		461	2.41893	1.42367	-0.995265		145	2.06179	0.948218	-1.11357
369	2.12265	1.47257	-0.650086		465	2.39982	0.369081	-2.03074		152	2.05107	0.274631	-1.77643
260	2.12173	0.807401	-1.31433		356	2.3732	0.734478	-1.63872		216	2.04201	0.684819	-1.35719
407	2.10846	0.991566	-1.1169		337	2.30625	0.467791	-1.83846		356	2.02959	0.973827	-1.05576
20	2.10434	1.115	-0.989341		144	2.30155	1.18948	-1.11206		470	2.02742	0.859658	-1.16776
124	2.10424	0.169547	-1.93469		443	2.28387	0.883107	-1.40076		484	2.01927	0.942576	-1.0767
184	2.09863	0.757521	-1.34111		218	2.2829	1.54623	-0.736667		172	1.99598	1.45945	-0.536532
291	2.07196	0.802676	-1.26928		339	2.2543	1.42407	-0.830229		195	1.96952	1.31451	-0.65501
209	2.05809	1.25284	-0.805247		139	2.22634	0.862104	-1.36424		67	1.9505	0.967107	-0.983395
246	2.05744	0.871261	-1.18618		19	2.18971	1.059	-1.1307		208	1.94407	0.899381	-1.04469
472	2.04846	0.882074	-1.16639		441	2.17528	0.416424	-1.75886		339	1.94406	1.48846	-0.455602
210	2.04023	1.00735	-1.03288		251	2.17197	0.791847	-1.38013		344	1.93993	0.563979	-1.37595
249	2.00971	0.520181	-1.48953		352	2.16669	1.41021	-0.756482		213	1.93042	1.31083	-0.619597
306	2.00077	0.717222	-1.28355		141	2.14987	1.10561	-1.04425		253	1.85758	0.917679	-0.939902
150	1.9783	1.09262	-0.885679		295	2.12517	0.970245	-1.15492		287	1.84586	0.508864	-1.33699
195	1.97238	1.08113	-0.89125		255	2.10346	0.665484	-1.43797		218	1.83393	1.08454	-0.749386
303	1.88776	1.61079	-0.276971		225	2.0885	0.832684	-1.25581		471	1.82344	1.2321	-0.591335
287	1.87536	0.917971	-0.957392		482	2.04963	0.95163	-1.098		393	1.81334	1.74212	-0.071219
254	1.86748	0	-1.86748		145	2.03453	0.85104	-1.18349		464	1.81319	0.809461	-1.00372
229	1.80108	0.966971	-0.834113		493	2.02042	0.674639	-1.34578		406	1.81257	1.64837	-0.1642
67	1.76851	0.262873	-1.50564		325	2.00662	1.08882	-0.917806		394	1.79782	0.784081	-1.01374
138	1.71994	0.344121	-1.37582		464	1.97141	1.05303	-0.918381		252	1.79228	0.514256	-1.27802
288	1.69909	0.963934	-0.735156		488	1.95757	0.380769	-1.5768		297	1.78213	0.794762	-0.987365
177	1.68406	1.33553	-0.34853		407	1.95458	1.28581	-0.668767		461	1.74977	0.637153	-1.11262
215	1.67288	1.15167	-0.521203		7	1.92607	0.791293	-1.13478		8	1.74973	1.31298	-0.436751
253	1.63795	0.474116	-1.16383		406	1.89779	1.20369	-0.694093		236	1.73544	0.301395	-1.43405
179	1.63749	1.22596	-0.41153		468	1.89216	0.74284	-1.14932		468	1.72687	0.526396	-1.20047
207	1.62617	1.06968	-0.556485		471	1.88291	1.10604	-0.776863		492	1.69961	1.03647	-0.663137
465	1.62226	0.360538	-1.26172		387	1.88249	0.7182	-1.16429		465	1.68952	0.579548	-1.10997
7	1.61962	0.039111	-1.58051		484	1.81444	1.2396	-0.574845		462	1.68209	0.547875	-1.13422
355	1.61748	0.662639	-0.954846		349	1.7941	0.262945	-1.53116		326	1.66111	0.67052	-0.990589
408	1.61355	0.376272	-1.23728		15	1.791	0.779367	-1.01163		483	1.6289	1.03392	-0.594981
483	1.6046	0.291503	-1.31309		439	1.77559	1.13888	-0.63671		407	1.61583	1.45379	-0.162045
216	1.56584	0.542772	-1.02307		223	1.72369	1.22197	-0.501716		355	1.60995	1.29613	-0.313826
230	1.55627	0.534974	-1.02129		254	1.72068	0.485302	-1.23538		220	1.59008	1.26908	-0.320998
464	1.53613	0.64863	-0.887503		483	1.68161	0.560374	-1.12124		7	1.54549	0.218809	-1.32668
1	1.48722	0.380113	-1.10711		261	1.67049	0.758112	-0.912379		235	1.46788	0.903372	-0.564505
326	1.48659	0.539124	-0.947462		476	1.66631	1.17794	-0.488366		482	1.37672	0.760911	-0.615805
394	1.46918	0.526507	-0.942672		5	1.64158	1.13477	-0.506809		221	1.32798	0.548565	-0.779419
198	1.44961	0.578063	-0.871544		492	1.55441	0.652393	-0.902016		489	1.31295	0.829429	-0.483517
487	1.4474	0.262863	-1.18454		477	1.55124	0.272731	-1.27851		476	1.31158	0.503189	-0.808396
471	1.43636	0.465325	-0.97104		474	1.54653	0.200715	-1.34581		295	1.30616	0.746175	-0.559984
213	1.43586	1.15587	-0.279987		221	1.49724	0.616639	-0.880603		227	1.28392	1.18168	-0.102234
224	1.40273	0.474146	-0.928585		2	1.49292	0.861572	-0.631351		487	1.24672	1.22569	-0.0210283
490	1.36737	0.446732	-0.920635		227	1.47255	0.896796	-0.575752		300	1.16425	0.442978	-0.721269
221	1.31662	0.751255	-0.565369		226	1.46019	0.97433	-0.485862		325	1.1504	0.522841	-0.627555
66	1.31612	0.995146	-0.320974		408	1.43013	0.928223	-0.501903		224	1.12505	0.669702	-0.455347
476	1.28924	0.593566	-0.695675		1	1.41585	0.156454	-1.2594		327	1.10429	0.699627	-0.404663
2	1.28122	1.28122	0		287	1.40778	0.446512	-0.96127		223	1.08447	0.712552	-0.371916
488	1.14062	0.540615	-0.600009		470	1.40489	0.838119	-0.566776		226	1.07523	0.667816	-0.407416
8	1.11301	0.137394	-0.975619		355	1.37647	0.231435	-1.14503		362	1.06161	0.286723	-0.774883
295	1.08149	0.419741	-0.661753		487	1.35044	0.462614	-0.887822		490	1.02628	0.665726	-0.360555
489	1.04871	0.666267	-0.38244		8	1.27885	0.0161082	-1.26274		6	0.98817	0.635198	-0.352972
486	1.02872	0.684927	-0.343796		472	1.20905	0.377693	-0.831358		1	0.97821	0.721864	-0.256346
226	0.902085	0.348316	-0.553769		486	1.19305	0.456679	-0.736369		486	0.926184	0.783803	-0.142381
477	0.837297	0.464697	-0.3726		489	1.13216	1.09326	-0.0388957		488	0.861356	0.275354	-0.586002
223	0.786646	0.477814	-0.308832		326	0.903827	0.163812	-0.740015		477	0.832388	0.0959146	-0.736474
227	0.756727	0.196724	-0.560003		6	0.561353	0.0284005	-0.532952		254	0.755025	0	-0.755025
6	0.35995	0.171048	-0.188901		490	0.499199	0.351047	-0.148152		2	0.592776	0.512646	-0.0801299
499	0	0	0		499	0	0	0		499	0	0	0

## Sheet: site_HSF1i39vBasal39
Biological Replicate Library 1					Biological Replicate Library 2 (Technical Replicate 1)					Biological Replicate Library 2 (Technical Replicate 2)
site	abs_diffsel	positive_diffsel	negative_diffsel		site	abs_diffsel	positive_diffsel	negative_diffsel		site	abs_diffsel	positive_diffsel	negative_diffsel
283	20.3253	19.4624	-0.8629		283	28.3799	27.6059	-0.773996		283	32.1443	32.0828	-0.0615167
466	10.4204	4.11568	-6.30476		353	11.6872	10.9616	-0.725637		420	17.2487	9.23598	-8.01276
450	10.2673	5.97666	-4.29064		34	11.3771	7.36931	-4.00775		334	17.0168	13.4681	-3.54873
455	10.2452	3.85757	-6.3876		273	10.8293	8.32724	-2.50205		353	16.8776	16.524	-0.353633
424	10.1938	3.49829	-6.69553		498	9.44379	3.10546	-6.33833		409	14.234	2.12541	-12.1086
421	9.51986	5.65024	-3.86962		420	9.42184	1.3458	-8.07604		454	12.3556	1.23225	-11.1234
34	9.4555	8.59736	-0.858141		417	9.18192	3.37724	-5.80468		377	12.1158	10.0741	-2.04164
497	9.4079	2.11967	-7.28823		397	9.11257	1.97552	-7.13705		421	11.4287	1.81965	-9.60907
80	8.99397	2.22293	-6.77104		81	8.99138	3.84692	-5.14446		397	11.4216	1.0049	-10.4168
294	8.86769	5.68648	-3.18121		456	8.96809	4.61301	-4.35509		427	10.7997	2.66155	-8.13815
422	8.72683	1.35316	-7.37367		377	8.85494	6.97072	-1.88422		455	10.7096	1.45212	-9.25744
430	8.4621	1.89613	-6.56597		497	8.73891	2.07926	-6.65964		294	10.5757	8.12716	-2.44858
165	8.44831	2.58703	-5.86128		18	8.50329	1.47159	-7.0317		456	10.416	3.77458	-6.64139
334	8.38782	5.58392	-2.8039		24	8.4678	0.665802	-7.802		398	10.3704	2.86654	-7.50382
319	8.15433	5.37497	-2.77936		423	8.38442	0.133888	-8.25053		73	10.25	3.71201	-6.53797
446	7.9684	0.771614	-7.19678		432	8.34193	2.19262	-6.14931		80	10.1937	5.19304	-5.00069
81	7.90789	0.993428	-6.91446		480	8.14809	2.34941	-5.79868		81	10.0206	4.87289	-5.14771
41	7.70179	2.04634	-5.65544		83	8.08296	3.3454	-4.73756		431	9.8794	4.85104	-5.02837
127	7.69652	3.90415	-3.79237		457	8.0774	3.02376	-5.05364		105	9.87098	5.96152	-3.90946
396	7.69488	3.99188	-3.703		429	7.97969	3.94926	-4.03042		497	9.68584	3.62808	-6.05776
85	7.64603	3.90269	-3.74334		431	7.94718	2.76468	-5.1825		399	9.39946	2.12562	-7.27384
217	7.58988	2.62777	-4.96211		427	7.9141	2.39586	-5.51825		417	9.38355	3.18529	-6.19826
498	7.58537	4.73031	-2.85506		164	7.85963	4.39972	-3.45991		446	9.37691	4.66806	-4.70884
272	7.51434	4.74087	-2.77347		466	7.80903	3.49628	-4.31275		498	9.26371	2.13475	-7.12896
289	7.48566	3.12006	-4.3656		446	7.72078	2.76352	-4.95726		10	9.25467	4.15771	-5.09696
432	7.48229	3.96493	-3.51736		447	7.65808	1.99296	-5.66513		432	9.23137	1.88319	-7.34818
431	7.45338	3.08931	-4.36407		453	7.57942	2.25091	-5.32851		466	9.2192	4.79303	-4.42617
162	7.44657	4.52046	-2.9261		157	7.50902	6.35003	-1.15899		433	8.95461	1.03819	-7.91642
415	7.43878	3.40452	-4.03426		428	7.45716	1.93167	-5.52549		41	8.90802	5.18675	-3.72128
454	7.42305	1.74847	-5.67458		451	7.23749	2.92617	-4.31132		396	8.84921	2.06018	-6.78903
485	7.388	4.64925	-2.73875		415	7.18876	2.50342	-4.68534		24	8.80295	2.07804	-6.72491
427	7.30966	3.38268	-3.92698		399	7.14011	3.66107	-3.47905		422	8.7891	1.14646	-7.64264
456	7.17578	4.73541	-2.44037		467	7.05918	3.22882	-3.83036		4	8.77222	3.62155	-5.15067
420	7.15548	2.63709	-4.51839		398	7.04148	3.60263	-3.43885		368	8.63893	5.45677	-3.18216
89	7.1244	3.50348	-3.62091		450	6.9964	4.0786	-2.91779		34	8.51753	4.21352	-4.304
433	7.09317	2.95403	-4.13914		73	6.97729	2.04495	-4.93234		12	8.42146	2.9958	-5.42566
274	7.03138	3.6438	-3.38759		430	6.94853	2.28208	-4.66645		428	8.21799	2.57336	-5.64462
84	7.01552	0.930475	-6.08504		422	6.92855	0.645863	-6.28268		426	8.18378	1.22856	-6.95522
82	6.99177	1.81626	-5.1755		90	6.89451	2.11689	-4.77762		23	8.01844	3.69932	-4.31912
417	6.95221	4.02955	-2.92266		4	6.88995	2.84508	-4.04487		57	7.95836	5.157	-2.80137
22	6.94339	4.92678	-2.01661		89	6.80676	1.14933	-5.65743		157	7.93056	7.17147	-0.759088
377	6.91944	5.02802	-1.89142		111	6.76897	3.69168	-3.07729		202	7.89349	3.88266	-4.01084
453	6.91235	3.19	-3.72235		27	6.74414	2.53682	-4.20732		451	7.77359	0.979847	-6.79375
101	6.81961	1.78827	-5.03134		294	6.73758	4.11764	-2.61995		415	7.74917	1.48527	-6.2639
399	6.80139	4.62995	-2.17144		426	6.70953	0.590917	-6.11861		452	7.55058	3.53738	-4.0132
292	6.7814	3.76282	-3.01857		309	6.65083	0.483309	-6.16752		438	7.52175	4.88367	-2.63808
419	6.6265	2.56183	-4.06467		28	6.63364	2.0873	-4.54634		413	7.4635	3.6842	-3.77929
12	6.6058	1.27129	-5.33451		401	6.623	2.12217	-4.50082		485	7.39592	1.40609	-5.98983
24	6.55453	2.20607	-4.34846		10	6.62267	2.10599	-4.51668		319	7.34934	4.78772	-2.56162
86	6.51716	1.28329	-5.23387		181	6.62096	1.61235	-5.00861		85	7.348	3.45515	-3.89285
211	6.41308	1.12405	-5.28903		105	6.59353	3.77253	-2.82099		467	7.31463	5.48359	-1.83103
452	6.40913	0.622784	-5.78635		59	6.59288	3.77022	-2.82266		401	7.27777	1.77411	-5.50366
401	6.403	0.853068	-5.54993		409	6.59237	1.34538	-5.24699		49	7.26003	3.4028	-3.85723
311	6.3876	4.52328	-1.86433		442	6.46273	0.678597	-5.78413		423	7.23702	2.55366	-4.68336
423	6.3834	2.78679	-3.59661		64	6.43372	3.79458	-2.63914		61	7.22735	5.15587	-2.07147
157	6.35499	2.93527	-3.41971		402	6.41445	2.07088	-4.34357		450	7.19559	3.84257	-3.35302
64	6.32791	3.32825	-2.99966		23	6.40941	2.42755	-3.98186		425	7.18951	2.92194	-4.26757
265	6.31323	1.80121	-4.51202		274	6.39327	3.87322	-2.52005		125	7.09957	4.13721	-2.96236
161	6.30761	2.18991	-4.1177		54	6.37922	3.48222	-2.897		86	7.09487	2.11611	-4.97876
18	6.29752	2.5279	-3.76961		85	6.36255	2.46342	-3.89913		164	7.0703	5.47586	-1.59443
50	6.26989	3.0445	-3.22539		334	6.28529	4.55544	-1.72985		28	7.02279	1.09957	-5.92323
364	6.24311	0.8978	-5.34531		419	6.23478	2.80717	-3.42761		335	7.00993	3.59452	-3.41541
83	6.2251	2.89479	-3.33032		41	6.23304	2.20385	-4.02919		395	7.00198	4.01047	-2.99151
467	6.1505	3.20448	-2.94602		86	6.21936	1.85382	-4.36554		100	6.87617	3.00647	-3.8697
131	6.13916	2.83686	-3.3023		51	6.20802	1.69746	-4.51056		217	6.86952	2.3095	-4.56002
56	6.13696	2.96021	-3.17676		437	6.15734	3.97246	-2.18488		273	6.86212	5.60669	-1.25543
402	6.10398	3.82099	-2.283		308	6.14781	4.81604	-1.33177		54	6.83344	4.88411	-1.94933
173	6.07383	4.08197	-1.99186		127	6.11041	2.59073	-3.51968		211	6.79725	1.28806	-5.50919
243	6.03631	3.18439	-2.85192		162	6.10823	3.97406	-2.13417		18	6.79454	2.42969	-4.36485
310	6.01536	3.75806	-2.25731		440	6.04215	3.34966	-2.69249		414	6.77824	3.34999	-3.42825
309	6.01413	1.40082	-4.61332		319	6.03373	2.80074	-3.23299		457	6.77762	2.73886	-4.03876
23	6.00989	1.45371	-4.55617		49	6.02667	3.28573	-2.74094		462	6.68696	3.62993	-3.05703
275	6.00808	2.69393	-3.31416		281	6.01746	2.33578	-3.68168		480	6.66737	1.56091	-5.10646
250	5.98658	3.64252	-2.34405		433	5.99232	2.07196	-3.92036		82	6.6408	2.89753	-3.74327
122	5.97683	2.53792	-3.43891		100	5.94253	2.99596	-2.94657		128	6.61106	2.01346	-4.59759
278	5.9764	3.9598	-2.0166		286	5.92709	4.28579	-1.6413		496	6.59214	5.21659	-1.37554
105	5.88845	4.06922	-1.81923		289	5.91647	3.38557	-2.53091		429	6.57644	3.09751	-3.47892
440	5.86813	1.85309	-4.01504		434	5.91351	2.55938	-3.35414		430	6.54921	2.92099	-3.62821
128	5.8566	0.720516	-5.13608		80	5.90475	1.6861	-4.21865		84	6.53051	3.57251	-2.95801
323	5.85489	2.64271	-3.21219		454	5.86933	1.30996	-4.55938		14	6.51904	2.21432	-4.30473
273	5.74909	3.83053	-1.91856		122	5.85187	1.9311	-3.92076		280	6.47234	3.5906	-2.88174
63	5.70558	3.86725	-1.83833		154	5.82774	3.12996	-2.69779		440	6.43995	5.40635	-1.0336
90	5.66315	3.20306	-2.46009		268	5.81372	2.63986	-3.17385		43	6.40672	3.66866	-2.73806
428	5.64922	3.09487	-2.55435		445	5.80707	2.38046	-3.4266		437	6.39839	1.65772	-4.74067
434	5.63922	1.70016	-3.93905		328	5.77833	0.997194	-4.78113		278	6.36982	3.0497	-3.32012
100	5.63521	1.6998	-3.9354		101	5.77435	3.40719	-2.36716		418	6.35146	1.48756	-4.8639
91	5.58676	1.18233	-4.40443		310	5.7629	2.4554	-3.30749		370	6.32945	3.53313	-2.79633
10	5.58113	3.41436	-2.16677		449	5.74334	1.7893	-3.95403		183	6.31835	5.06227	-1.25608
222	5.5718	4.7926	-0.779202		45	5.70634	1.80327	-3.90307		392	6.28048	3.40695	-2.87353
99	5.57064	3.46738	-2.10327		424	5.69625	1.05296	-4.64329		268	6.25947	1.47161	-4.78786
426	5.52316	1.758	-3.76516		125	5.67452	2.90996	-2.76456		442	6.25328	1.53261	-4.72067
429	5.51722	2.68838	-2.82884		12	5.66251	3.82802	-1.83449		56	6.22188	1.82326	-4.39862
447	5.49871	0.809672	-4.68903		311	5.65828	4.0976	-1.56068		89	6.20251	2.88987	-3.31264
451	5.48212	1.90059	-3.58154		302	5.65168	1.97949	-3.67219		458	6.19535	2.87203	-3.32332
73	5.40505	1.76649	-3.63856		77	5.6415	1.94044	-3.70106		281	6.11524	4.59562	-1.51962
264	5.37608	1.96313	-3.41295		323	5.60926	0.992299	-4.61696		331	6.07769	5.54417	-0.533516
129	5.37263	3.20978	-2.16285		455	5.58406	2.25676	-3.3273		350	6.07097	1.38101	-4.68996
382	5.36201	2.25478	-3.10723		459	5.57479	2.38239	-3.19239		64	6.02097	3.31347	-2.7075
72	5.33144	4.4688	-0.862633		204	5.57222	4.78576	-0.786456		314	6.00928	2.28406	-3.72522
373	5.30005	1.9425	-3.35754		266	5.56084	2.35791	-3.20293		250	5.99591	1.52688	-4.46902
53	5.29949	1.70495	-3.59454		82	5.55423	2.09845	-3.45578		289	5.93734	2.51169	-3.42565
104	5.28861	2.23356	-3.05505		155	5.52871	1.54565	-3.98306		58	5.93332	3.93602	-1.9973
253	5.25289	4.28129	-0.971601		267	5.48285	3.01191	-2.47094		52	5.91375	2.86961	-3.04413
293	5.24998	1.90367	-3.34631		413	5.47661	0.93127	-4.54534		390	5.90785	4.16267	-1.74519
308	5.23857	1.55735	-3.68123		50	5.44844	1.6798	-3.76864		114	5.84833	1.45685	-4.39149
480	5.23711	1.18828	-4.04883		165	5.4476	0.925283	-4.52232		373	5.83415	3.21648	-2.61766
395	5.21887	3.12619	-2.09268		290	5.43294	1.98739	-3.44555		424	5.79237	2.00639	-3.78598
376	5.19759	3.96212	-1.23546		395	5.40491	3.8703	-1.5346		22	5.78721	2.39263	-3.39458
397	5.1574	2.96506	-2.19233		282	5.40329	3.21205	-2.19124		131	5.7161	2.47055	-3.24555
202	5.13781	2.47236	-2.66545		61	5.38136	1.17815	-4.20321		385	5.71483	2.47092	-3.24391
111	5.12879	2.2594	-2.86939		31	5.36425	2.54242	-2.82184		21	5.69276	2.9314	-2.76136
153	5.11796	3.30934	-1.80862		69	5.33715	2.27929	-3.05786		127	5.6827	1.04764	-4.63506
328	5.07161	3.05935	-2.01226		130	5.33476	2.68933	-2.64543		479	5.6721	3.82109	-1.85101
52	5.03983	1.16237	-3.87746		425	5.33435	1.80436	-3.52998		459	5.66903	3.32504	-2.34398
398	4.98616	2.69763	-2.28853		421	5.3247	0.584761	-4.73994		321	5.65207	2.69181	-2.96025
117	4.97962	1.07788	-3.90174		441	5.31396	2.95104	-2.36292		272	5.62631	3.84732	-1.77899
232	4.9774	2.09251	-2.8849		211	5.27857	2.61894	-2.65963		419	5.6217	2.05657	-3.56513
437	4.96056	2.4376	-2.52296		233	5.25476	1.33004	-3.92472		111	5.60023	3.52329	-2.07694
240	4.94795	2.578	-2.36995		383	5.25325	2.99143	-2.26182		32	5.56404	3.28774	-2.2763
331	4.93048	2.74991	-2.18057		495	5.2342	2.0779	-3.15631		239	5.54807	2.63943	-2.90864
438	4.90748	2.35107	-2.55641		238	5.23235	3.62029	-1.61206		59	5.54519	2.74784	-2.79734
333	4.9038	1.53937	-3.36443		375	5.22764	3.08162	-2.14602		434	5.4905	1.24422	-4.24628
54	4.90306	2.0769	-2.82615		60	5.19862	2.81157	-2.38705		122	5.48093	1.34715	-4.13378
414	4.87651	2.35824	-2.51827		479	5.19725	3.44054	-1.75672		130	5.39969	1.63722	-3.76247
158	4.84988	1.25358	-3.59629		270	5.17214	2.87807	-2.29407		172	5.38711	3.93818	-1.44893
359	4.84025	3.38769	-1.45256		438	5.14736	3.1348	-2.01256		27	5.33283	1.82467	-3.50816
247	4.83845	2.23503	-2.60341		272	5.11971	1.02647	-4.09324		316	5.32856	3.60108	-1.72748
385	4.83737	2.05828	-2.77909		103	5.10455	2.22955	-2.87501		63	5.32582	5.2169	-0.108922
49	4.81665	2.38631	-2.43034		14	5.0835	3.12943	-1.95406		90	5.31413	3.07951	-2.23462
4	4.8122	2.1811	-2.6311		368	5.0783	3.21296	-1.86534		160	5.31187	4.41365	-0.898222
285	4.76995	2.96378	-1.80618		109	5.01612	3.47506	-1.54105		324	5.27793	3.77085	-1.50708
345	4.76581	1.91064	-2.85517		239	5.01214	2.51256	-2.49958		77	5.27485	2.37919	-2.89565
403	4.75762	3.21449	-1.54313		78	5.00857	4.06169	-0.946875		441	5.257	2.9221	-2.3349
51	4.74789	1.53032	-3.21757		313	5.00076	2.55914	-2.44162		292	5.25446	0.801361	-4.4531
189	4.72935	1.15416	-3.57518		196	4.9509	0.883622	-4.06727		165	5.23601	1.46561	-3.7704
182	4.7057	1.94638	-2.75932		265	4.91295	2.27836	-2.63459		359	5.21632	0.868765	-4.34755
62	4.70476	1.09255	-3.61221		160	4.90932	3.20692	-1.7024		495	5.19682	4.81497	-0.38185
268	4.69932	2.15497	-2.54436		412	4.90836	3.1904	-1.71796		62	5.19263	3.44807	-1.74456
350	4.68079	2.17074	-2.51005		29	4.89838	2.78563	-2.11276		337	5.19198	3.28046	-1.91152
106	4.66848	2.44738	-2.2211		351	4.88276	2.012	-2.87075		161	5.18164	2.62014	-2.5615
45	4.66088	3.42102	-1.23986		190	4.86443	3.05755	-1.80688		39	5.17801	2.64959	-2.52842
61	4.65649	2.37985	-2.27665		331	4.86004	2.7654	-2.09465		313	5.15667	2.62783	-2.52884
27	4.64808	2.66788	-1.9802		350	4.84176	2.42618	-2.41558		375	5.11354	1.40828	-3.70527
368	4.64516	3.6122	-1.03295		370	4.8331	1.28399	-3.5491		265	5.1128	2.68287	-2.42993
238	4.63698	1.47887	-3.15811		321	4.82808	2.94677	-1.88132		129	5.0954	2.67916	-2.41624
156	4.63167	3.07202	-1.55965		194	4.80126	2.26345	-2.53782		178	5.06496	3.90005	-1.16491
383	4.62717	3.18588	-1.44129		52	4.79175	1.09435	-3.6974		404	5.04829	1.93874	-3.10956
496	4.60846	2.23914	-2.36932		189	4.77958	1.66119	-3.11839		70	5.03121	2.68589	-2.34533
164	4.6078	1.91175	-2.69605		307	4.77401	3.44213	-1.33188		134	4.99984	2.09902	-2.90082
304	4.60773	2.48696	-2.12077		161	4.77337	1.07337	-3.7		29	4.98691	2.94522	-2.04169
312	4.58676	3.15457	-1.43219		301	4.71853	1.34171	-3.37682		453	4.98641	0.76276	-4.22364
266	4.56182	2.48349	-2.07833		396	4.70746	1.44063	-3.26683		311	4.97301	3.49542	-1.47759
445	4.54673	0.579981	-3.96675		21	4.69687	2.09369	-2.60318		108	4.94369	2.36203	-2.58166
386	4.53478	2.08727	-2.44752		367	4.69482	0.567632	-4.12719		174	4.91533	4.35777	-0.557555
479	4.53337	3.20043	-1.33293		359	4.68771	2.2713	-2.4164		347	4.90545	1.94196	-2.96349
21	4.52842	2.06153	-2.46689		88	4.687	2.0454	-2.64159		259	4.8896	3.44426	-1.44533
473	4.52233	4.28656	-0.235773		392	4.68354	1.49412	-3.18941		403	4.88676	1.48723	-3.39953
102	4.50778	3.67159	-0.83619		478	4.6749	1.75656	-2.91835		322	4.87841	3.94902	-0.929394
336	4.4944	2.16519	-2.32921		137	4.67061	3.04495	-1.62565		402	4.87306	0.79495	-4.07811
39	4.49148	1.92246	-2.56902		473	4.67037	1.86997	-2.80039		302	4.8463	3.10201	-1.74429
388	4.48987	2.45318	-2.0367		452	4.66074	1.15448	-3.50626		167	4.83545	2.50892	-2.32653
321	4.48853	1.46264	-3.02589		202	4.65721	1.11486	-3.54234		199	4.81886	4.19059	-0.628263
87	4.48501	4.10035	-0.384662		43	4.64842	2.01071	-2.63771		329	4.81555	2.84545	-1.9701
155	4.47903	2.23085	-2.24818		292	4.64812	2.80867	-1.83945		13	4.77096	1.64399	-3.12697
188	4.47469	0.571974	-3.90272		330	4.64174	2.80499	-1.83674		201	4.71715	3.14118	-1.57597
460	4.47012	3.56473	-0.905389		460	4.63672	2.51105	-2.12567		197	4.70928	1.96317	-2.74611
258	4.44609	2.54045	-1.90564		322	4.61171	1.5111	-3.1006		50	4.70549	2.76399	-1.9415
136	4.42992	2.76747	-1.66245		263	4.59953	2.07762	-2.52191		205	4.69836	4.48209	-0.21627
168	4.41185	3.03545	-1.3764		35	4.59258	3.15091	-1.44167		473	4.69321	1.61689	-3.07632
491	4.39362	1.65991	-2.73371		201	4.58618	1.89796	-2.68822		328	4.67707	2.83537	-1.84169
93	4.37323	3.38931	-0.983926		280	4.58471	3.04721	-1.5375		315	4.65282	3.38412	-1.2687
159	4.37044	3.53296	-0.837474		62	4.58072	1.50197	-3.07875		411	4.64476	1.8563	-2.78847
370	4.35772	1.43816	-2.91956		156	4.55094	2.33639	-2.21455		162	4.61227	3.7041	-0.908171
43	4.35209	2.60923	-1.74286		435	4.5186	0.586953	-3.93165		233	4.58553	2.07274	-2.5128
459	4.3433	2.3497	-1.9936		22	4.51432	0.77624	-3.73808		242	4.58491	2.0166	-2.56832
400	4.34293	2.41806	-1.92487		183	4.50776	3.0941	-1.41366		189	4.5675	3.41384	-1.15366
425	4.34158	2.18662	-2.15496		214	4.5046	1.32209	-3.18251		98	4.55052	3.03876	-1.51176
245	4.3406	1.0888	-3.2518		48	4.48618	1.05868	-3.4275		96	4.53361	2.87594	-1.65767
195	4.30246	2.59526	-1.7072		115	4.48483	2.84887	-1.63596		371	4.50993	3.37151	-1.13842
130	4.3024	1.62245	-2.67994		169	4.47978	2.2088	-2.27098		346	4.50854	1.38558	-3.12296
338	4.29957	1.50307	-2.7965		159	4.46695	2.55935	-1.9076		186	4.50511	2.43549	-2.06963
134	4.19431	2.27711	-1.9172		225	4.46624	1.22726	-3.23898		258	4.48362	1.8676	-2.61602
167	4.18764	2.21654	-1.9711		186	4.46511	2.39685	-2.06826		170	4.42649	3.51377	-0.912715
374	4.17738	1.75458	-2.4228		116	4.45777	1.6284	-2.82937		83	4.41576	1.09936	-3.31639
270	4.17497	1.55754	-2.61743		231	4.45468	1.41653	-3.03815		79	4.4052	3.7752	-0.630007
457	4.16629	0.335084	-3.8312		335	4.44628	2.10086	-2.34543		412	4.39096	1.41521	-2.97575
191	4.14433	1.9399	-2.20443		126	4.44077	1.02183	-3.41894		156	4.39027	3.24942	-1.14085
201	4.12224	1.04997	-3.07227		394	4.42833	3.20148	-1.22684		247	4.3888	1.93476	-2.45404
109	4.1161	1.51539	-2.60071		3	4.42817	3.42344	-1.00473		323	4.35543	1.55348	-2.80195
444	4.11499	1.768	-2.34699		318	4.4155	0.640611	-3.77489		51	4.34395	2.79445	-1.54949
335	4.10478	1.32169	-2.78309		381	4.41112	1.32455	-3.08657		274	4.29019	2.14075	-2.14943
92	4.09148	0.18722	-3.90426		70	4.40178	2.7037	-1.69808		166	4.28002	3.16038	-1.11964
205	4.08563	0.864609	-3.22102		250	4.40158	1.75672	-2.64486		305	4.26414	2.65398	-1.61016
212	4.0689	3.38484	-0.684059		98	4.3959	3.12486	-1.27103		445	4.24942	2.03612	-2.2133
103	4.05532	2.12296	-1.93235		72	4.39249	2.49657	-1.89592		267	4.21296	1.55976	-2.6532
143	4.05295	2.84101	-1.21194		114	4.3923	1.04712	-3.34518		383	4.20463	1.95164	-2.25299
239	4.05096	1.13725	-2.91371		167	4.3724	2.87496	-1.49744		168	4.19189	1.90006	-2.29182
409	4.05014	2.49836	-1.55178		329	4.36531	1.91003	-2.45528		345	4.13513	2.56224	-1.57289
280	4.03632	1.11536	-2.92097		33	4.34467	2.00842	-2.33624		449	4.12079	1.12151	-2.99928
121	4.03059	1.22768	-2.80291		210	4.34296	2.33013	-2.01283		40	4.12042	3.18097	-0.93945
220	4.02651	1.72397	-2.30254		129	4.33731	1.3701	-2.96721		341	4.1192	2.26042	-1.85878
185	4.02233	1.7843	-2.23803		386	4.33071	2.39679	-1.93392		374	4.1191	3.25392	-0.86518
237	4.00804	1.79662	-2.21142		131	4.32609	1.24743	-3.07866		204	4.11591	1.71862	-2.39729
78	4.00552	2.54393	-1.4616		332	4.32458	2.10601	-2.21857		182	4.11477	2.73386	-1.38091
378	4.0045	1.58869	-2.4158		173	4.31706	1.36852	-2.94854		144	4.0902	3.2947	-0.795502
31	3.99563	1.45084	-2.54478		414	4.30903	1.3698	-2.93923		3	4.06658	1.16036	-2.90621
13	3.98827	1.4427	-2.54557		168	4.30594	2.7034	-1.60254		106	4.05461	3.51596	-0.538655
160	3.98169	1.06293	-2.91877		121	4.29358	0.356	-3.93758		310	4.02614	3.77435	-0.251785
462	3.98055	3.51547	-0.465082		312	4.27973	1.95842	-2.32131		266	4.01115	1.69722	-2.31393
125	3.95177	1.55218	-2.39959		279	4.27738	2.12292	-2.15446		243	3.9938	2.51714	-1.47666
375	3.94106	2.61585	-1.32521		384	4.25531	0.866675	-3.38863		366	3.99136	2.48389	-1.50747
413	3.91801	2.42914	-1.48887		71	4.25222	1.42178	-2.83044		410	3.98193	0.80693	-3.17499
178	3.89867	1.58991	-2.30876		104	4.2394	3.27505	-0.964348		126	3.9744	3.09891	-0.875486
166	3.89695	1.44781	-2.44914		17	4.23818	2.59053	-1.64764		336	3.96533	1.55966	-2.40567
59	3.89201	1.61505	-2.27697		128	4.23221	1.19952	-3.03269		47	3.95328	2.74981	-1.20347
3	3.88562	2.22087	-1.66475		496	4.22973	1.76433	-2.4654		476	3.94655	2.13631	-1.81025
358	3.88296	2.04753	-1.83543		305	4.22516	1.51377	-2.71138		472	3.93843	1.71578	-2.22265
418	3.87852	1.66026	-2.21826		333	4.2249	2.11469	-2.11021		119	3.93787	2.40568	-1.53219
449	3.81778	1.87887	-1.93891		257	4.20337	1.24714	-2.95623		102	3.93423	2.58612	-1.34811
58	3.80979	0.99712	-2.81267		458	4.16671	2.37019	-1.79652		68	3.92264	2.96597	-0.956671
17	3.80373	1.45691	-2.34683		242	4.16524	2.24023	-1.92501		53	3.90926	2.72775	-1.18151
242	3.80336	1.80344	-1.99992		178	4.15573	2.30121	-1.85452		48	3.90923	1.6778	-2.23144
142	3.80214	2.1585	-1.64364		410	4.1521	1.24639	-2.90572		361	3.89704	2.16181	-1.73523
108	3.80102	1.66135	-2.13967		405	4.13215	1.82021	-2.31194		444	3.896	2.55459	-1.34141
349	3.78749	2.29833	-1.48916		124	4.1215	1.10561	-3.01589		351	3.88201	2.12521	-1.75679
135	3.78412	1.65549	-2.12863		102	4.11406	2.11414	-1.99992		309	3.87638	1.39557	-2.48081
98	3.77924	1.87958	-1.89967		247	4.0989	1.15028	-2.94862		31	3.87495	0.91657	-2.95838
351	3.77637	2.54873	-1.22764		243	4.09581	0.987322	-3.10849		36	3.87049	3.05899	-0.811491
313	3.77357	0.305282	-3.46829		11	4.07367	1.19887	-2.8748		354	3.85679	2.61446	-1.24232
314	3.76929	1.56178	-2.20751		136	4.06203	3.09597	-0.966062		279	3.83719	2.8194	-1.0178
306	3.75723	0.967942	-2.78929		79	4.05463	2.93047	-1.12416		69	3.8257	2.12252	-1.70318
181	3.75612	1.1785	-2.57762		171	4.03375	2.30238	-1.73137		193	3.80751	3.48152	-0.325992
132	3.7419	1.72498	-2.01693		217	4.01377	2.40481	-1.60896		282	3.80322	2.25819	-1.54503
231	3.74124	0.840292	-2.90095		418	4.01235	1.13136	-2.88098		203	3.79252	3.3474	-0.445124
458	3.73318	2.66445	-1.06873		315	4.0055	2.2034	-1.8021		137	3.7901	2.05413	-1.73597
390	3.72928	1.89575	-1.83354		236	4.00068	2.8358	-1.16488		240	3.77879	1.4237	-2.35509
259	3.72905	1.96868	-1.76037		462	3.96076	3.42958	-0.531187		317	3.77784	2.13734	-1.6405
241	3.71997	1.86377	-1.8562		117	3.93177	1.81798	-2.11379		181	3.75822	1.62219	-2.13603
76	3.71422	0.609991	-3.10423		374	3.92311	1.32998	-2.59314		88	3.75264	2.37068	-1.38197
410	3.70215	1.52094	-2.18121		403	3.92221	1.36189	-2.56032		364	3.73269	0.60193	-3.13076
443	3.68997	2.09142	-1.59855		184	3.91852	0.602904	-3.31561		116	3.71632	1.8355	-1.88082
70	3.67116	1.80011	-1.87105		278	3.90711	2.18539	-1.72172		5	3.70279	3.02672	-0.676069
26	3.66586	1.75982	-1.90604		123	3.89135	2.5566	-1.33475		206	3.69763	1.27544	-2.42219
249	3.65876	1.15768	-2.50108		56	3.86735	2.81098	-1.05636		378	3.68967	1.84634	-1.84333
60	3.64293	2.48911	-1.15382		248	3.86721	1.98732	-1.87989		45	3.68254	2.10993	-1.57261
318	3.63636	1.97293	-1.66344		222	3.86562	1.07183	-2.79379		153	3.67665	3.10224	-0.57441
392	3.63347	1.8096	-1.82387		205	3.85755	2.25175	-1.6058		342	3.67052	2.26806	-1.40247
317	3.62103	1.22007	-2.40096		389	3.8521	2.87969	-0.972409		491	3.66879	2.81	-0.858783
354	3.61846	1.71816	-1.90029		269	3.85028	1.83504	-2.01524		120	3.65801	3.10631	-0.551697
442	3.60813	1.90812	-1.70001		174	3.84971	2.30039	-1.54933		251	3.6421	2.54887	-1.09323
214	3.60439	1.76459	-1.8398		185	3.8419	2.28037	-1.56153		151	3.62307	2.69938	-0.923693
478	3.58982	1.62745	-1.96237		271	3.8153	0.453702	-3.3616		44	3.62288	2.03576	-1.58712
113	3.5882	2.57688	-1.01131		172	3.80999	0.585219	-3.22477		213	3.61067	2.23867	-1.372
190	3.55614	2.06897	-1.48716		133	3.80495	1.36122	-2.44374		306	3.60897	3.36525	-0.243721
206	3.54522	1.98242	-1.5628		9	3.80454	3.00523	-0.799305		275	3.60337	2.66605	-0.937316
139	3.53585	2.35513	-1.18072		57	3.75263	1.09392	-2.65871		187	3.59742	0.35461	-3.24281
96	3.53147	1.27502	-2.25645		258	3.74846	1.53406	-2.2144		220	3.59662	1.65851	-1.9381
15	3.52374	1.23866	-2.28507		304	3.74601	1.83446	-1.91155		257	3.59589	1.4573	-2.13859
387	3.50963	0.960694	-2.54894		275	3.74198	1.91381	-1.82817		107	3.58982	1.05114	-2.53868
271	3.4965	1.84421	-1.65229		63	3.73818	1.92649	-1.81169		154	3.58581	1.77149	-1.81432
244	3.4962	1.28303	-2.21317		241	3.73814	2.06367	-1.67446		30	3.58387	2.83541	-0.748467
277	3.49453	1.57398	-1.92055		153	3.7381	2.72719	-1.01091		177	3.57894	2.90996	-0.668977
169	3.49255	1.94261	-1.54994		228	3.73412	0.056512	-3.67761		238	3.57835	2.79418	-0.784168
381	3.49189	1.70804	-1.78385		209	3.719	1.73443	-1.98457		244	3.55046	2.68925	-0.861206
88	3.48496	1.97852	-1.50644		25	3.71663	2.07221	-1.64442		25	3.53529	2.20534	-1.32996
57	3.48333	0.395634	-3.0877		240	3.71134	1.61335	-2.09799		200	3.52429	2.45882	-1.06547
412	3.47425	1.27548	-2.19877		337	3.67923	2.42199	-1.25724		363	3.52175	1.67904	-1.84271
204	3.4641	1.77087	-1.69323		338	3.67641	2.88576	-0.790644		343	3.49724	2.73776	-0.759481
329	3.46311	2.01268	-1.45042		108	3.67498	1.46814	-2.20683		248	3.49723	1.54131	-1.95592
305	3.46198	1.52709	-1.93489		317	3.63999	2.93993	-0.700061		91	3.49662	2.75433	-0.742289
276	3.46143	1.79051	-1.67091		39	3.63951	1.83875	-1.80075		33	3.4851	1.12984	-2.35526
469	3.45762	2.14896	-1.30866		354	3.63745	2.46592	-1.17153		304	3.48056	0.569305	-2.91125
287	3.4466	0.232613	-3.21399		358	3.6169	1.75984	-1.85706		218	3.47773	1.94438	-1.53335
183	3.44136	1.57181	-1.86955		163	3.58068	1.45946	-2.12122		191	3.45472	1.23532	-2.2194
407	3.41825	2.24306	-1.1752		46	3.57187	0.330683	-3.24119		159	3.45161	2.39488	-1.05673
234	3.41652	0.982192	-2.43433		215	3.54977	1.3456	-2.20417		216	3.45125	2.38918	-1.06207
363	3.40934	2.29387	-1.11547		276	3.54159	1.90175	-1.63984		180	3.44729	1.60209	-1.8452
256	3.38912	1.49797	-1.89115		91	3.53897	1.62547	-1.9135		17	3.4469	2.06134	-1.38556
77	3.36809	0.639131	-2.72896		75	3.53124	0.933886	-2.59736		382	3.42833	1.65297	-1.77536
46	3.3638	0.695256	-2.66855		363	3.52401	1.46153	-2.06248		214	3.42063	2.56706	-0.853573
406	3.36084	1.77042	-1.59042		53	3.52251	1.58107	-1.94144		478	3.41051	2.45205	-0.958461
203	3.35681	1.66465	-1.69217		119	3.5225	1.99205	-1.53045		245	3.40816	1.51526	-1.89289
391	3.35324	1.92717	-1.42607		388	3.50503	1.20712	-2.29791		340	3.40815	2.74	-0.668149
154	3.349	1.87959	-1.46941		32	3.50473	1.38051	-2.12423		101	3.40563	1.82439	-1.58124
69	3.33661	1.49006	-1.84655		191	3.49233	1.12614	-2.36619		264	3.39904	2.61328	-0.78575
35	3.33432	1.28194	-2.05238		324	3.48221	1.14767	-2.33455		155	3.39209	1.4293	-1.96279
448	3.328	1.35536	-1.97264		260	3.47707	1.9872	-1.48987		312	3.39154	2.20541	-1.18614
233	3.31912	1.75389	-1.56523		245	3.46387	1.35614	-2.10772		232	3.35333	1.12751	-2.22582
379	3.30239	1.85967	-1.44272		380	3.46142	1.09247	-2.36895		271	3.35172	1.99622	-1.3555
332	3.29952	1.83729	-1.46222		195	3.44416	2.20005	-1.24411		42	3.35162	1.84065	-1.51098
107	3.29929	0.330359	-2.96893		400	3.44164	1.85797	-1.58367		263	3.35105	2.67599	-0.675059
286	3.28975	2.1165	-1.17325		84	3.43712	1.1991	-2.23802		447	3.34848	0.899555	-2.44892
298	3.27806	1.45264	-1.82541		306	3.42208	1.06914	-2.35295		338	3.3458	1.94924	-1.39657
290	3.2721	0.755783	-2.51632		166	3.42193	1.60963	-1.81229		475	3.31969	0.759262	-2.56043
126	3.25874	1.20429	-2.05445		170	3.42107	2.23303	-1.18804		113	3.31699	1.01778	-2.29922
252	3.25509	1.69625	-1.55884		494	3.42039	2.57766	-0.842729		65	3.29274	2.56331	-0.729431
301	3.2534	1.52422	-1.72918		234	3.41939	1.70544	-1.71395		436	3.28668	1.21413	-2.07254
193	3.24127	0.537326	-2.70394		199	3.41783	1.9691	-1.44873		190	3.28468	1.8912	-1.39348
307	3.23887	1.55766	-1.68121		364	3.40293	2.19216	-1.21077		236	3.26896	2.61037	-0.658593
281	3.22094	1.65253	-1.56841		262	3.40233	0.958605	-2.44372		269	3.25783	1.55747	-1.70036
302	3.21587	1.63347	-1.5824		144	3.39731	2.699	-0.698318		133	3.22118	1.90207	-1.3191
186	3.21273	1.92136	-1.29137		176	3.3889	2.12672	-1.26219		481	3.21517	2.061	-1.15417
74	3.19437	1.57471	-1.61967		134	3.38508	1.52323	-1.86186		210	3.20922	2.09566	-1.11357
367	3.16497	2.29926	-0.865702		360	3.37889	1.80936	-1.56953		11	3.17343	1.88338	-1.29006
404	3.15967	1.90647	-1.2532		138	3.37022	0.139891	-3.23032		318	3.164	1.13305	-2.03096
137	3.1596	1.66185	-1.49775		76	3.36882	0.977315	-2.3915		173	3.14393	2.7071	-0.436836
322	3.1508	1.61852	-1.53227		220	3.36287	1.20791	-2.15496		115	3.14267	1.22964	-1.91304
48	3.14618	2.1341	-1.01208		58	3.3545	1.08193	-2.27257		158	3.13866	0.882075	-2.25659
495	3.1435	0.749699	-2.3938		19	3.34632	1.68745	-1.65887		103	3.13035	2.12157	-1.00878
68	3.12618	0.898081	-2.2281		192	3.33546	1.74502	-1.59044		196	3.12705	1.22436	-1.90269
44	3.11161	0.409963	-2.70165		406	3.33005	1.62707	-1.70298		136	3.11621	2.54048	-0.575726
279	3.10239	1.93231	-1.17008		463	3.32465	1.06796	-2.25669		405	3.10753	1.88368	-1.22385
197	3.0907	1.88511	-1.20559		385	3.32168	0.596691	-2.72499		270	3.09223	0.945103	-2.14713
33	3.0892	2.06252	-1.02668		47	3.30632	1.41789	-1.88843		301	3.08759	1.37268	-1.71491
315	3.08575	1.32993	-1.75582		97	3.29769	1.52167	-1.77603		372	3.08392	1.96588	-1.11804
361	3.06155	2.13053	-0.931024		142	3.29113	1.94024	-1.35089		78	3.08067	2.70544	-0.37523
416	3.05336	0.904212	-2.14915		92	3.28634	1.04652	-2.23982		256	3.06257	1.57603	-1.48654
115	3.04664	0.853344	-2.1933		87	3.27966	2.58393	-0.695736		176	3.05672	1.08494	-1.97178
200	3.04244	1.03733	-2.00511		483	3.27812	2.19968	-1.07844		448	3.05467	1.67105	-1.38362
28	3.04147	1.91189	-1.12958		55	3.25344	1.15474	-2.0987		195	3.04132	1.36336	-1.67796
5	3.04095	0.932693	-2.10826		259	3.24877	1.23725	-2.01152		380	3.03247	1.60941	-1.42305
372	3.03821	1.70021	-1.338		36	3.23384	1.60881	-1.62504		494	3.01942	1.18274	-1.83668
95	3.03778	1.99087	-1.04691		200	3.2022	1.10066	-2.10154		246	2.99914	1.69363	-1.30551
55	3.03485	2.06674	-0.96811		382	3.1917	1.038	-2.1537		307	2.99415	1.85879	-1.13536
299	3.03179	2.03488	-0.996908		297	3.19126	1.27497	-1.91629		163	2.97965	0.893172	-2.08648
330	3.0285	1.84988	-1.17862		230	3.19042	2.01652	-1.17389		92	2.97746	1.05667	-1.92079
163	3.02772	1.31886	-1.70886		113	3.18131	0.697273	-2.48404		118	2.97343	2.82717	-0.146255
324	3.02108	0.992826	-2.02826		246	3.18088	1.56151	-1.61937		291	2.9724	2.01739	-0.955014
464	3.01982	1.21632	-1.8035		482	3.16763	1.55787	-1.60976		234	2.94574	1.46697	-1.47877
316	3.01432	0.796475	-2.21785		212	3.16713	1.32912	-1.83801		460	2.94181	1.38154	-1.56027
184	2.9848	1.77303	-1.21177		40	3.16373	1.74689	-1.41684		104	2.93711	1.26264	-1.67447
481	2.98395	1.91432	-1.06963		303	3.15646	0.706493	-2.44997		72	2.93547	1.33711	-1.59835
344	2.97819	0.458842	-2.51935		96	3.15225	2.33312	-0.81913		286	2.93503	2.26357	-0.671459
123	2.97308	1.21371	-1.75937		346	3.1451	1.14791	-1.99719		215	2.9343	1.08658	-1.84771
114	2.9719	1.30197	-1.66993		188	3.13831	1.83151	-1.3068		75	2.93067	1.87932	-1.05135
116	2.97032	2.76457	-0.205752		347	3.13093	1.23439	-1.89654		299	2.92474	2.34954	-0.5752
282	2.96776	0.635005	-2.33276		42	3.12449	0.972933	-2.15156		469	2.91312	1.91688	-0.996244
369	2.96317	1.0818	-1.88136		481	3.12431	1.34954	-1.77477		379	2.89679	2.30675	-0.590041
348	2.9574	1.8027	-1.15469		345	3.11454	0.95464	-2.1599		333	2.89001	1.39498	-1.49503
371	2.95315	2.17839	-0.774761		30	3.11225	1.33583	-1.77642		276	2.85695	1.77598	-1.08097
384	2.93868	1.02406	-1.91463		469	3.09248	0.895489	-2.19699		358	2.85687	2.06119	-0.795681
235	2.92854	2.04264	-0.8859		376	3.09153	1.02036	-2.07117		400	2.84512	1.30924	-1.53588
19	2.91236	2.15963	-0.752726		444	3.0894	1.09056	-1.99884		330	2.83476	2.03758	-0.797178
337	2.8876	2.00138	-0.886223		256	3.08107	2.33958	-0.741495		381	2.82318	0.631719	-2.19146
209	2.85702	0.847573	-2.00944		187	3.0781	0.977735	-2.10037		303	2.82093	1.99782	-0.823108
30	2.84012	1.70911	-1.13101		158	3.06355	0.802676	-2.26087		55	2.81724	1.74756	-1.06968
380	2.83428	0.90991	-1.92437		143	3.06187	1.78229	-1.27958		148	2.80814	0.698663	-2.10948
246	2.83209	2.15498	-0.677118		106	3.0609	1.62471	-1.43619		225	2.80105	0.907359	-1.89369
346	2.81746	1.48755	-1.32991		120	3.05736	1.06376	-1.9936		60	2.79855	1.63519	-1.16336
260	2.78278	0.965845	-1.81694		314	3.05584	1.20838	-1.84746		249	2.79053	2.35197	-0.438558
340	2.76806	1.21873	-1.54933		68	3.05455	1.34784	-1.70671		9	2.78915	1.23042	-1.55874
42	2.76362	1.25009	-1.51353		94	3.04271	1.85923	-1.18348		365	2.76263	1.25807	-1.50456
192	2.75818	1.25596	-1.50221		203	3.03919	1.94964	-1.08955		387	2.75843	0.926501	-1.83193
362	2.75787	0.863726	-1.89414		277	3.02892	1.20275	-1.82618		367	2.73807	2.26348	-0.474588
25	2.75761	0.598749	-2.15886		373	3.02556	0.477374	-2.54818		171	2.73324	1.58596	-1.14728
11	2.75152	0.95962	-1.7919		208	3.02087	2.05365	-0.967218		262	2.71433	1.68746	-1.02687
236	2.74189	1.56761	-1.17428		378	3.01967	0.406079	-2.61359		35	2.70575	1.49548	-1.21027
353	2.72277	1.01354	-1.70923		237	3.01866	0.539696	-2.47896		192	2.68142	1.34474	-1.33668
463	2.72217	2.05097	-0.671202		404	2.99904	1.44755	-1.55149		332	2.67514	2.34946	-0.325679
320	2.70659	1.31174	-1.39485		387	2.98992	2.69811	-0.291805		228	2.65633	1.4015	-1.25483
248	2.69263	1.6057	-1.08693		371	2.98095	0.701421	-2.27953		391	2.65534	1.2531	-1.40225
343	2.68775	0.641204	-2.04655		390	2.97614	2.20576	-0.770383		384	2.65273	1.41048	-1.24226
172	2.68365	1.25055	-1.4331		379	2.96311	1.75517	-1.20793		121	2.65049	1.20744	-1.44305
492	2.682	0.969799	-1.71221		325	2.96283	1.7356	-1.22723		109	2.62443	1.60154	-1.02289
37	2.65623	1.81976	-0.836471		316	2.95197	2.56761	-0.38436		112	2.6229	1.25132	-1.37158
118	2.6404	1.13066	-1.50974		349	2.94976	2.20938	-0.740376		348	2.61691	1.51803	-1.09888
352	2.63422	2.43966	-0.19456		293	2.94054	0.274634	-2.66591		416	2.61208	1.15809	-1.45399
408	2.63066	1.50455	-1.12612		206	2.93467	1.32712	-1.60754		386	2.61184	0.913397	-1.69845
170	2.62509	1.44393	-1.18116		352	2.90133	1.21364	-1.6877		26	2.60862	1.78122	-0.827396
79	2.62343	1.06621	-1.55722		436	2.84311	1.23928	-1.60383		185	2.60759	2.06482	-0.542771
151	2.61911	1.60686	-1.01225		177	2.84229	1.6759	-1.16638		277	2.56144	2.05094	-0.510505
297	2.61571	1.38477	-1.23094		198	2.84011	1.40944	-1.43067		492	2.55448	0.932724	-1.62176
150	2.60711	1.57595	-1.03116		93	2.79704	1.92664	-0.870402		99	2.55026	1.42859	-1.12166
149	2.60668	1.55727	-1.04941		135	2.79626	1.74134	-1.05493		169	2.53044	1.16199	-1.36845
296	2.59605	1.39225	-1.2038		182	2.79536	0.415109	-2.38025		376	2.51596	1.62327	-0.892692
229	2.58888	1.99591	-0.592966		264	2.79251	0.686089	-2.10642		290	2.49869	1.19962	-1.29908
360	2.5501	1.01521	-1.53488		320	2.75702	1.8416	-0.915427		74	2.49636	1.63712	-0.859235
97	2.53348	1.26737	-1.26611		251	2.7457	0.290561	-2.45514		208	2.49487	2.08552	-0.409346
284	2.5262	0.426749	-2.09945		448	2.70075	0.905481	-1.79527		7	2.49327	0.885718	-1.60755
439	2.52259	1.89555	-0.627044		44	2.69146	1.20131	-1.49015		255	2.49313	1.65084	-0.842291
133	2.51916	1.57553	-0.943634		145	2.68553	1.5008	-1.18473		231	2.48213	0.533961	-1.94817
218	2.50465	1.63934	-0.865315		342	2.67964	0.482938	-2.1967		297	2.46603	1.28186	-1.18417
435	2.48726	0.542873	-1.94439		110	2.67048	1.75855	-0.911923		117	2.46203	1.69591	-0.766126
365	2.47777	0.891142	-1.58663		13	2.66261	1.11085	-1.55176		237	2.46174	1.62143	-0.840313
356	2.47735	0.927266	-1.55009		484	2.65177	0.6597	-1.99207		484	2.45044	0.622658	-1.82778
494	2.4747	1.42621	-1.04849		348	2.64959	0.815696	-1.8339		87	2.44418	1.40182	-1.04236
228	2.47435	0.447636	-2.02672		344	2.64731	0.262881	-2.38443		76	2.43073	1.50636	-0.924369
71	2.47152	1.26381	-1.20771		336	2.64447	0.534404	-2.11007		293	2.41345	1.26421	-1.14924
144	2.46391	0.396606	-2.06731		99	2.64413	0.468287	-2.17584		194	2.41293	1.08217	-1.33076
65	2.4594	1.24273	-1.21667		443	2.62124	0.811693	-1.80955		138	2.40948	1.38594	-1.02355
179	2.44042	1.73581	-0.704606		485	2.61742	1.71937	-0.898055		20	2.40148	0.997552	-1.40393
174	2.43531	1.18654	-1.24877		372	2.61724	1.30923	-1.30802		357	2.39853	1.54184	-0.856693
347	2.42735	1.21941	-1.20793		193	2.61045	0.537955	-2.0725		152	2.38754	1.23706	-1.15048
405	2.41053	1.8515	-0.559027		252	2.59514	1.09325	-1.50189		369	2.38232	0.920881	-1.46144
176	2.40678	1.57341	-0.833371		491	2.58514	0.80601	-1.77913		93	2.37095	1.54369	-0.827266
342	2.40175	0.859776	-1.54198		218	2.58308	0.630727	-1.95235		389	2.36871	1.13467	-1.23404
262	2.39759	0.923928	-1.47366		5	2.57733	1.9606	-0.616732		212	2.36848	1.20972	-1.15876
16	2.39483	0.130045	-2.26479		492	2.57104	0.946028	-1.62501		179	2.36844	2.24048	-0.127966
269	2.37732	0.908565	-1.46875		369	2.56165	2.38455	-0.177104		360	2.36395	1.8199	-0.544042
196	2.37437	0.912193	-1.46218		475	2.55628	0.755489	-1.80079		124	2.35573	1.40434	-0.951392
216	2.36723	0.811234	-1.556		232	2.55201	0.992326	-1.55968		221	2.3478	2.10347	-0.244327
147	2.36701	1.68383	-0.683178		361	2.55187	1.79835	-0.75352		300	2.34348	1.13933	-1.20415
32	2.35018	1.01156	-1.33861		65	2.52361	1.36277	-1.16083		16	2.33409	0.952875	-1.38121
112	2.34363	1.57583	-0.767803		244	2.51414	0.380948	-2.13319		38	2.32812	1.59843	-0.729693
198	2.33996	0.378347	-1.96161		253	2.51263	1.07505	-1.43758		146	2.30976	0.63187	-1.67789
230	2.33001	1.11136	-1.21865		147	2.4901	0.872372	-1.61773		298	2.30388	1.04793	-1.25595
14	2.32686	1.74473	-0.582131		26	2.48083	1.2274	-1.25343		352	2.29905	1.14001	-1.15903
441	2.32396	2.07999	-0.243969		216	2.47796	1.88896	-0.588994		408	2.28941	0.128632	-2.16078
393	2.32111	1.06405	-1.25706		229	2.45029	0.545311	-1.90498		241	2.23665	1.13724	-1.0994
199	2.31319	0.276094	-2.03709		326	2.44925	1.58201	-0.86724		188	2.19605	1.16341	-1.03264
327	2.30773	1.4206	-0.887135		15	2.44592	1.05896	-1.38696		94	2.19538	0.412075	-1.7833
476	2.29571	0.029788	-2.26592		213	2.43627	1.37513	-1.06114		284	2.18235	0.857414	-1.32494
482	2.29101	1.23635	-1.05466		74	2.42575	0.655468	-1.77028		435	2.17769	1.89469	-0.283002
177	2.29099	1.01906	-1.27193		112	2.40536	0.907815	-1.49755		46	2.17282	0.921028	-1.25179
119	2.28924	1.77074	-0.518509		408	2.39527	0.971608	-1.42367		19	2.15048	1.69527	-0.455209
461	2.25818	1.13677	-1.1214		416	2.38572	0.731566	-1.65415		463	2.13807	1.47372	-0.664348
120	2.2356	0.960998	-1.2746		296	2.3735	0.274627	-2.09887		184	2.12988	0.669034	-1.46084
261	2.22767	0.97315	-1.25452		468	2.34938	0.641164	-1.70821		149	2.11571	1.12447	-0.991243
489	2.19986	0.704099	-1.49576		249	2.33467	1.53934	-0.795328		227	2.11463	1.98656	-0.128062
194	2.19107	1.68337	-0.507692		38	2.33361	1.447	-0.886606		296	2.11378	1.04041	-1.07337
67	2.18226	1.40279	-0.779468		180	2.32195	0.803694	-1.51825		123	2.11349	1.5322	-0.581281
484	2.18168	1.10235	-1.07933		299	2.32082	1.80633	-0.51449		308	2.09143	1.67392	-0.417504
251	2.1756	1.00938	-1.16622		146	2.31552	1.53222	-0.783306		140	2.0866	0.741881	-1.34472
471	2.17167	0.871429	-1.30024		291	2.31546	1.12726	-1.1882		97	2.08108	1.57648	-0.504603
180	2.16704	0.81106	-1.35598		207	2.29849	1.5066	-0.791899		489	2.078	1.69382	-0.384175
29	2.16648	0.332377	-1.8341		197	2.29313	1.52982	-0.763318		175	2.07045	1.77947	-0.290978
303	2.13338	1.79567	-0.337706		393	2.2912	0.669284	-1.62192		443	2.05975	1.40151	-0.658236
140	2.12768	1.67813	-0.449546		476	2.27184	0.871676	-1.40017		222	2.05725	1.20788	-0.849369
267	2.12418	0.809734	-1.31445		118	2.25265	1.53833	-0.714321		110	2.05525	1.15614	-0.899106
40	2.1231	1.3339	-0.789198		132	2.23992	1.03197	-1.20795		141	2.04723	1.90041	-0.146819
257	2.1131	0.395127	-1.71797		16	2.22437	0.7996	-1.42477		320	2.04689	1.50582	-0.54107
339	2.10632	1.23698	-0.869339		391	2.21258	0.841463	-1.37112		253	2.04137	0.595822	-1.44555
146	2.1012	1.77917	-0.322031		20	2.18864	0.559158	-1.62949		207	2.03801	1.41428	-0.623734
493	2.09623	1.63706	-0.459169		149	2.18758	0.932978	-1.2546		407	2.03291	1.01706	-1.01585
110	2.08046	1.07694	-1.00352		175	2.16195	0.423271	-1.73868		349	2.00953	1.29118	-0.718355
411	2.0771	0.924099	-1.153		300	2.14321	0.81883	-1.32438		223	1.99431	1.06987	-0.924436
210	2.06185	0.677355	-1.38449		151	2.14246	1.20569	-0.936763		235	1.97237	1.03222	-0.940155
436	2.05742	1.1317	-0.925721		461	2.0539	0.901615	-1.15229		95	1.97025	1.96009	-0.0101523
9	2.04497	1.21479	-0.830183		285	2.05018	0.233829	-1.81635		219	1.94875	1.37048	-0.578272
124	2.04459	1.10439	-0.940202		284	2.03191	1.09314	-0.938773		135	1.92531	0.660382	-1.26493
175	2.02861	0.711539	-1.31707		343	2.03048	0.310976	-1.7195		209	1.92153	1.0787	-0.842826
94	2.01197	0.858481	-1.15349		261	2.02698	0.935474	-1.0915		285	1.91552	1.2269	-0.688619
472	1.99903	0.721551	-1.27748		235	2.00881	0.965551	-1.04325		465	1.91106	1.41562	-0.495441
474	1.97636	0.262892	-1.71347		107	2.00713	1.16421	-0.842926		71	1.90027	0.757686	-1.14258
389	1.95781	0.907121	-1.05068		141	1.97121	1.51456	-0.456648		143	1.88262	1.21803	-0.664589
219	1.95304	0.57918	-1.37386		411	1.95284	0.227233	-1.72561		356	1.85685	0.76649	-1.09036
225	1.94533	0.681131	-1.2642		470	1.94979	0.662733	-1.28706		37	1.80494	1.04578	-0.759162
468	1.93542	1.31313	-0.622285		140	1.9345	0.831859	-1.10264		230	1.79485	1.03915	-0.7557
145	1.9335	0.520712	-1.41279		356	1.93087	1.18357	-0.747305		406	1.78716	0.34539	-1.44177
36	1.93184	0.462755	-1.46909		327	1.89166	0.363355	-1.5283		67	1.7808	0.400345	-1.38046
141	1.91767	1.7059	-0.211773		493	1.88367	1.06267	-0.821003		493	1.77375	0.392074	-1.38167
138	1.91645	1.38137	-0.535084		139	1.87916	1.01114	-0.86802		150	1.7119	0.644779	-1.06712
475	1.88155	0.584311	-1.29724		357	1.87633	0.849394	-1.02693		344	1.7089	0.944417	-0.76448
255	1.87051	0.938818	-0.931691		341	1.85724	0.647284	-1.20996		229	1.70493	1.32052	-0.384406
47	1.86972	0.721692	-1.14803		340	1.85617	0.774123	-1.08205		362	1.70435	0.655656	-1.04869
357	1.86914	1.4061	-0.463039		464	1.82227	0.576336	-1.24594		483	1.70003	0.489543	-1.21049
295	1.86133	0.669372	-1.19196		439	1.81845	0.307671	-1.51078		388	1.68692	1.00601	-0.680916
215	1.85468	0.626747	-1.22794		465	1.79657	0.851967	-0.9446		327	1.6559	1.05412	-0.601779
148	1.83626	0.945492	-0.890767		148	1.79398	0.492088	-1.30189		6	1.65397	0.991663	-0.66231
207	1.83436	1.03132	-0.803044		150	1.78355	0.899393	-0.884155		482	1.64885	0.375772	-1.27308
213	1.83352	1.33257	-0.500949		255	1.76633	0.499999	-1.26633		198	1.6343	0.917969	-0.71633
187	1.83006	0.998621	-0.83144		365	1.75653	0.0900552	-1.66647		145	1.62676	0.615613	-1.01114
341	1.81386	0.911381	-0.902483		37	1.70809	0.924631	-0.783463		394	1.6088	0.571317	-1.03748
488	1.8115	1.8115	0		287	1.696	1.25944	-0.43656		66	1.59222	0.697066	-0.895151
38	1.68401	0.893271	-0.790744		366	1.69382	0.605378	-1.08844		393	1.58049	0.564898	-1.01559
291	1.67764	1.45911	-0.218536		339	1.67525	0.715011	-0.960237		486	1.56967	0.622864	-0.94681
326	1.66983	1.17966	-0.490176		67	1.65787	0.288081	-1.36979		132	1.56907	1.04023	-0.528837
171	1.66589	1.36013	-0.305766		295	1.65459	0.758771	-0.895821		461	1.56019	1.29327	-0.266925
394	1.66136	0.398957	-1.2624		486	1.6177	0.532596	-1.08511		142	1.53511	1.25037	-0.284744
300	1.65087	0.890896	-0.759978		227	1.58677	0.535113	-1.05166		325	1.53275	0.668222	-0.864525
221	1.64762	1.0156	-0.632016		221	1.53793	0.60066	-0.937268		468	1.52428	0.917431	-0.606851
470	1.64355	0.716181	-0.927368		152	1.53773	0.405386	-1.13234		139	1.51256	0.672392	-0.84017
8	1.62496	0.160406	-1.46455		488	1.52574	0.286857	-1.23888		471	1.4834	1.07823	-0.405174
224	1.57606	0.677541	-0.898518		95	1.49663	0.0114233	-1.48521		355	1.47808	1.35832	-0.119761
66	1.55584	0.979803	-0.576035		1	1.4952	0.386535	-1.10867		339	1.47642	1.21796	-0.258462
263	1.54334	0.73875	-0.804587		471	1.49254	0.593368	-0.899175		8	1.46497	0.348826	-1.11615
325	1.53601	0.900759	-0.63525		489	1.47344	1.1197	-0.353742		326	1.45709	1.07179	-0.385297
477	1.51295	0.663533	-0.849421		472	1.45363	0.479293	-0.974332		252	1.45101	1.17784	-0.273169
152	1.49889	1.27951	-0.21938		8	1.43949	0.727307	-0.71218		226	1.45082	0.821865	-0.628959
483	1.49884	0.359328	-1.13951		7	1.43892	0.921877	-0.51704		1	1.44655	0.527893	-0.91866
223	1.45824	0.713404	-0.744833		179	1.39849	0.217422	-1.18107		15	1.36573	0.676835	-0.688899
20	1.45607	0.377856	-1.07821		487	1.3882	0.137377	-1.25083		287	1.34961	0.127533	-1.22208
227	1.42597	0.540612	-0.885354		355	1.36586	0.796566	-0.569293		260	1.33628	0.618086	-0.718196
366	1.39327	0.876855	-0.516413		407	1.36456	0.536626	-0.82793		254	1.3172	0.137403	-1.1798
7	1.33408	0.786042	-0.548034		219	1.36374	1.00925	-0.354489		224	1.23238	0.47935	-0.753028
355	1.32543	0.318784	-1.00665		474	1.34318	0.57573	-0.76745		474	1.16531	0.361181	-0.804126
226	1.30584	0.828848	-0.476991		298	1.3309	0.763641	-0.567263		147	1.14682	0.899125	-0.247693
208	1.28113	0.573417	-0.707714		66	1.29893	0.57237	-0.726565		464	1.14359	0.367766	-0.77582
288	1.00104	1.00104	0		362	1.23581	0.618194	-0.617618		2	1.05134	0.381756	-0.669585
490	0.96109	0.633093	-0.327997		224	1.19763	0.0497404	-1.14789		470	1.03895	0.904858	-0.134095
465	0.928997	0.538111	-0.390886		477	1.19335	0.952093	-0.241262		439	1.00653	0.290822	-0.715706
486	0.894217	0.779785	-0.114433		226	1.08898	0.181744	-0.907235		477	0.894289	0.662144	-0.232146
487	0.872529	0.313559	-0.55897		254	1.0289	1.0289	0		261	0.880426	0.448908	-0.431518
2	0.861249	0.57284	-0.288409		2	1.02474	0.459991	-0.564747		488	0.838886	0.689299	-0.149587
254	0.757007	0.302038	-0.454968		223	0.917337	0.665569	-0.251768		295	0.761746	0.153262	-0.608484
75	0.702279	0.225165	-0.477115		6	0.769456	0	-0.769456		487	0.646915	0	-0.646915
1	0.627581	0.0678305	-0.559751		288	0.666804	0	-0.666804		490	0.571065	0.238626	-0.332439
6	0.424624	0	-0.424624		490	0.502568	0	-0.502568		288	0.553109	0.137479	-0.415631
499	0	0	0		499	0	0	0		499	0	0	0

## Sheet: site_Hsp90i39vBasal39
Biological Replicate Library 1					Biological Replicate Library 2 (Technical Replicate 1)					Biological Replicate Library 2 (Technical Replicate 2)
site	abs_diffsel	positive_diffsel	negative_diffsel		site	abs_diffsel	positive_diffsel	negative_diffsel		site	abs_diffsel	positive_diffsel	negative_diffsel
415	8.76152	4.14497	-4.61655		283	10.1601	9.06134	-1.09877		283	11.3748	2.62838	-8.74645
81	8.68258	2.7789	-5.90369		24	8.70274	1.90346	-6.79927		82	9.88185	8.24512	-1.63674
455	8.59685	3.5575	-5.03935		368	8.68254	3.79844	-4.88411		426	9.73888	4.47741	-5.26147
466	8.4439	2.70335	-5.74056		451	8.32978	5.33091	-2.99887		427	9.36213	3.78755	-5.57459
85	8.23124	3.61209	-4.61915		497	8.00857	1.60899	-6.39958		81	8.91618	5.58333	-3.33285
432	7.92961	3.69113	-4.23848		294	7.9687	6.35071	-1.61799		127	8.9093	4.61348	-4.29582
377	7.69192	4.7077	-2.98422		420	7.81277	2.49627	-5.3165		466	8.80043	6.39082	-2.40961
431	7.62666	3.14007	-4.48658		433	7.80732	3.89541	-3.91192		34	8.42213	3.66743	-4.75471
422	7.61875	3.74285	-3.8759		127	7.68314	4.05465	-3.62849		420	8.2436	4.36349	-3.88011
283	7.21761	4.68059	-2.53702		86	7.60003	1.72482	-5.87522		451	8.14817	5.82533	-2.32284
434	7.18298	2.834	-4.34898		89	7.55176	1.04094	-6.51083		359	8.06965	3.45334	-4.6163
423	7.16495	2.57989	-4.58506		41	7.51242	2.17791	-5.3345		377	7.96146	2.59343	-5.36803
401	7.15353	1.88175	-5.27178		399	7.4723	4.11408	-3.35822		294	7.91443	3.68221	-4.23222
419	7.14413	4.70261	-2.44152		59	7.44418	3.25126	-4.19293		396	7.73803	5.07385	-2.66418
80	7.12973	1.78611	-5.34362		432	7.39335	2.10883	-5.28452		497	7.70176	5.06472	-2.63703
89	7.12045	3.79158	-3.32886		480	7.21428	1.16857	-6.0457		425	7.59426	5.09935	-2.49491
417	7.06413	4.82818	-2.23596		453	7.0745	3.8041	-3.2704		395	7.45266	5.70734	-1.74532
497	7.03709	2.77938	-4.25771		446	7.01157	2.79732	-4.21425		334	7.39344	4.28915	-3.10429
211	7.02488	3.81843	-3.20645		455	6.97364	2.24966	-4.72398		18	7.34529	6.29515	-1.05014
399	6.96871	4.10889	-2.85982		82	6.96102	1.58828	-5.37274		375	7.30712	3.58705	-3.72007
430	6.95785	2.61386	-4.34399		77	6.94599	1.03331	-5.91268		401	7.27237	5.57521	-1.69716
84	6.79005	1.66258	-5.12746		427	6.93872	4.76047	-2.17825		454	7.23156	3.27598	-3.95557
100	6.77355	3.15927	-3.61428		466	6.87948	3.33866	-3.54082		457	7.18587	3.04547	-4.1404
498	6.7691	2.61623	-4.15288		121	6.77128	1.06727	-5.70401		56	7.14253	4.66244	-2.48009
446	6.76673	2.11438	-4.65235		90	6.71348	3.36027	-3.3532		319	7.12143	5.4106	-1.71083
294	6.74627	5.45262	-1.29365		429	6.65023	5.52623	-1.12401		41	7.08748	5.83331	-1.25417
433	6.69473	3.32963	-3.36511		52	6.63365	0.93547	-5.69818		50	7.04668	6.46271	-0.583974
427	6.65813	2.46224	-4.19588		161	6.53002	1.27051	-5.25951		402	6.98977	4.96338	-2.02639
321	6.6169	3.43002	-3.18688		273	6.3573	0.863654	-5.49365		415	6.98866	4.26655	-2.72211
12	6.6076	1.50774	-5.09987		49	6.34343	1.83479	-4.50864		4	6.9822	4.03165	-2.95055
359	6.50264	3.86048	-2.64216		18	6.32983	3.69039	-2.63944		83	6.89962	6.05069	-0.848928
350	6.45047	2.94427	-3.5062		450	6.31207	3.5501	-2.76197		432	6.89832	5.3799	-1.51842
111	6.42567	2.2251	-4.20056		375	6.273	2.81685	-3.45616		417	6.84649	3.76656	-3.07993
418	6.37678	3.60858	-2.76819		397	6.26403	2.87174	-3.39229		3	6.78862	2.81968	-3.96893
452	6.36002	1.9962	-4.36382		122	6.24941	2.6728	-3.57661		409	6.76789	1.64331	-5.12458
456	6.3463	2.36748	-3.97881		50	6.23448	1.35084	-4.88364		52	6.76735	5.6489	-1.11845
122	6.33841	3.7609	-2.57751		80	6.16234	3.03978	-3.12257		398	6.64076	2.21516	-4.4256
397	6.23865	3.81379	-2.42486		323	6.14182	1.01905	-5.12277		12	6.61342	4.35245	-2.26097
24	6.23346	4.41682	-1.81664		440	6.12787	2.55081	-3.57706		433	6.53518	3.75156	-2.78362
247	6.19737	3.37194	-2.82543		164	6.12121	1.54925	-4.57195		331	6.51498	5.54012	-0.974867
83	6.18887	2.61806	-3.57081		401	6.11448	2.54847	-3.56601		429	6.50674	3.09922	-3.40753
86	6.11332	1.91345	-4.19987		415	6.10901	5.33609	-0.772915		89	6.43959	5.47954	-0.960054
319	6.08466	4.34723	-1.73743		456	6.08227	2.56493	-3.51734		485	6.43886	1.31239	-5.12648
121	6.06476	2.53689	-3.52788		335	6.07115	2.63802	-3.43313		480	6.41537	2.60672	-3.80865
90	6.01613	2.23349	-3.78264		398	6.07085	3.84921	-2.22164		428	6.37213	3.83367	-2.53846
368	5.99328	4.19573	-1.79755		421	6.00693	2.036	-3.97093		100	6.3666	2.82544	-3.54116
421	5.98558	5.21948	-0.766096		424	5.97765	2.44941	-3.52824		59	6.36213	5.67844	-0.683689
231	5.89815	2.53036	-3.36779		289	5.96576	2.44032	-3.52545		51	6.35955	4.728	-1.63155
425	5.89184	2.28202	-3.60982		315	5.94634	1.67259	-4.27376		437	6.30395	2.09751	-4.20645
243	5.83961	3.73554	-2.10407		274	5.93487	2.19204	-3.74282		85	6.28004	3.20085	-3.07919
396	5.79326	2.96278	-2.83049		410	5.90874	2.10693	-3.80181		345	6.23004	4.13078	-2.09926
4	5.77617	2.07284	-3.70333		383	5.89966	2.14213	-3.75753		456	6.209	4.77749	-1.43151
56	5.75892	2.61595	-3.14297		331	5.88486	1.98252	-3.90234		28	6.18011	4.12752	-2.05258
450	5.74985	3.72448	-2.02537		61	5.83537	1.15749	-4.67788		23	6.17602	4.95949	-1.21654
420	5.73115	2.50079	-3.23036		56	5.79195	1.78364	-4.00831		434	6.1511	4.80477	-1.34633
311	5.71701	2.86444	-2.85256		454	5.79049	2.65988	-3.13062		275	6.14482	4.37782	-1.767
183	5.71162	2.79906	-2.91256		417	5.78768	3.5581	-2.22958		128	6.12595	4.83129	-1.29466
250	5.70554	2.94916	-2.75637		101	5.77898	1.00088	-4.77809		63	6.10586	4.82825	-1.27761
323	5.66825	4.77569	-0.892565		430	5.77071	1.63723	-4.13348		421	6.06194	3.32866	-2.73328
51	5.65238	1.96736	-3.68502		11	5.77063	1.93678	-3.83385		370	6.02765	4.18785	-1.83979
265	5.63288	1.60484	-4.02804		498	5.75975	0.567861	-5.19188		422	6.0263	3.60968	-2.41661
292	5.62635	2.59816	-3.02819		414	5.74605	3.33164	-2.41441		164	6.02458	4.5936	-1.43098
480	5.62508	2.24936	-3.37571		60	5.74478	2.61086	-3.13393		368	6.00827	3.27864	-2.72963
447	5.61117	2.20321	-3.40796		402	5.71941	1.7021	-4.01731		101	6.00805	3.4776	-2.53045
382	5.61081	2.75616	-2.85465		405	5.71737	2.20937	-3.508		62	5.97108	4.22024	-1.75084
128	5.59581	1.01659	-4.57921		452	5.70609	2.65604	-3.05005		24	5.94281	4.48939	-1.45341
402	5.58893	3.40399	-2.18493		81	5.68987	2.39289	-3.29698		353	5.93622	0.547874	-5.38835
105	5.52282	3.18024	-2.34259		128	5.67339	2.23325	-3.44014		424	5.91604	5.02168	-0.894361
385	5.46966	3.30412	-2.16553		381	5.66622	1.92299	-3.74323		455	5.87644	2.244	-3.63244
383	5.45121	2.90519	-2.54602		28	5.66377	2.5858	-3.07798		498	5.84832	4.28491	-1.5634
395	5.44193	3.60192	-1.84002		311	5.63384	5.03847	-0.595373		10	5.82013	3.364	-2.45613
373	5.4402	1.69787	-3.74233		126	5.62651	0.81966	-4.80685		446	5.81403	4.76381	-1.05022
336	5.43104	2.47877	-2.95226		22	5.62326	0.907767	-4.71549		440	5.80548	5.14594	-0.659538
424	5.41806	0.895406	-4.52266		478	5.60821	1.31117	-4.29704		157	5.80394	4.98056	-0.823385
159	5.39274	3.26305	-2.12969		53	5.58666	1.04218	-4.54448		86	5.80335	4.84579	-0.957561
315	5.37476	2.76724	-2.60752		167	5.57067	3.28822	-2.28245		367	5.78771	5.55712	-0.230596
50	5.36154	1.53747	-3.82407		374	5.54906	1.19154	-4.35752		121	5.78211	3.34397	-2.43814
62	5.31027	1.43315	-3.87712		34	5.50343	2.41327	-3.09016		211	5.77975	3.37598	-2.40377
414	5.3012	2.87835	-2.42285		449	5.49929	2.55854	-2.94075		430	5.75462	2.63171	-3.1229
162	5.297	1.90316	-3.39384		367	5.486	0.851759	-4.63424		431	5.71269	4.26326	-1.44943
127	5.29086	2.5534	-2.73747		428	5.47069	2.36208	-3.10862		419	5.69535	5.21567	-0.479673
375	5.24159	3.63117	-1.61041		102	5.45912	2.17873	-3.2804		453	5.67145	3.90562	-1.76583
307	5.21218	2.39274	-2.81944		377	5.43702	3.19535	-2.24168		378	5.66782	3.57102	-2.0968
272	5.20791	2.56525	-2.64266		155	5.41928	0.43736	-4.98192		259	5.65333	4.04711	-1.60623
445	5.16519	1.31555	-3.84964		346	5.40707	1.79278	-3.61429		77	5.64591	4.43214	-1.21378
440	5.13487	2.78811	-2.34676		157	5.35987	3.77746	-1.5824		73	5.63725	2.61444	-3.02281
266	5.096	2.53028	-2.56571		334	5.34498	1.81495	-3.53003		413	5.62098	2.27563	-3.34534
23	5.09505	2.38625	-2.70879		162	5.31619	1.32086	-3.99533		80	5.61139	4.69139	-0.919993
376	5.07478	4.18751	-0.887272		275	5.30595	1.35962	-3.94633		384	5.59516	4.97537	-0.619795
429	5.05133	3.23481	-1.81652		100	5.29778	3.28317	-2.0146		202	5.59158	3.3978	-2.19378
165	5.01849	1.3144	-3.70409		423	5.28955	1.39098	-3.89857		278	5.56809	1.97413	-3.59396
129	5.00586	1.44387	-3.56199		328	5.24531	1.0878	-4.1575		114	5.55874	4.05381	-1.50493
485	4.9856	1.70471	-3.28089		54	5.20158	1.60049	-3.60109		467	5.55673	3.29707	-2.25966
164	4.95534	2.33498	-2.62036		105	5.18299	1.86948	-3.3135		237	5.54667	5.04998	-0.496697
451	4.95044	3.22232	-1.72812		23	5.18283	1.41899	-3.76384		450	5.53428	2.46313	-3.07115
18	4.93246	2.5695	-2.36295		310	5.15973	1.60098	-3.55875		328	5.45418	3.64731	-1.80687
104	4.92226	2.19592	-2.72634		125	5.15872	2.17759	-2.98113		445	5.41995	3.9382	-1.48176
289	4.91148	2.09087	-2.82061		396	5.152	2.19262	-2.95938		311	5.34583	3.32159	-2.02424
364	4.89869	0.702589	-4.1961		364	5.12258	3.3601	-1.76248		423	5.34071	3.90728	-1.43343
202	4.88084	3.03187	-1.84897		353	5.08146	3.96559	-1.11587		264	5.30679	4.81186	-0.494926
403	4.86771	3.1426	-1.72511		426	5.06248	2.4159	-2.64658		373	5.29798	2.54321	-2.75477
101	4.85824	2.43332	-2.42492		495	5.05898	1.25232	-3.80666		404	5.25293	3.7128	-1.54013
27	4.84257	1.02803	-3.81454		392	5.03086	1.87607	-3.15479		84	5.17688	4.29432	-0.882559
61	4.8403	2.89224	-1.94807		71	4.99986	2.1781	-2.82176		45	5.14809	5.01431	-0.133785
73	4.83496	2.48036	-2.3546		302	4.99676	1.31889	-3.67786		306	5.13653	3.65298	-1.48355
91	4.82616	0.761523	-4.06464		319	4.98298	1.07049	-3.91249		273	5.12941	3.60662	-1.52279
53	4.79092	2.28569	-2.50523		130	4.98161	2.22613	-2.75549		91	5.12803	4.26785	-0.860182
3	4.78076	2.92539	-1.85537		12	4.97207	1.04919	-3.92287		21	5.12637	3.53878	-1.58758
354	4.77445	2.18956	-2.58489		380	4.96313	1.53866	-3.42447		111	5.09504	1.7788	-3.31624
442	4.76702	2.95024	-1.81678		342	4.92078	2.21868	-2.7021		27	5.09473	2.82029	-2.27444
34	4.76685	2.18815	-2.57869		447	4.91302	1.59011	-3.32291		160	5.07437	3.9715	-1.10287
334	4.76087	3.33007	-1.4308		243	4.90958	1.5038	-3.40578		449	5.05909	1.68592	-3.37317
188	4.75802	0.0676906	-4.69033		64	4.88893	0.39767	-4.49126		17	5.04989	5.00235	-0.0475429
333	4.75528	1.55239	-3.20288		98	4.87262	2.81091	-2.06172		441	5.04361	2.60981	-2.4338
130	4.7395	2.84516	-1.89434		267	4.85044	2.53311	-2.31733		397	5.04101	2.80666	-2.23434
13	4.73683	2.77482	-1.96202		333	4.85018	1.85573	-2.99446		70	4.99739	3.32861	-1.66878
328	4.73474	2.63977	-2.09497		62	4.82523	1.10008	-3.72516		108	4.99506	1.84082	-3.15424
87	4.72905	3.40264	-1.32641		87	4.8068	2.46019	-2.34662		60	4.98501	3.88357	-1.10145
88	4.7168	2.00504	-2.71175		114	4.80176	2.01711	-2.78465		64	4.96832	3.66204	-1.30627
82	4.69045	1.90026	-2.79018		69	4.80162	1.31092	-3.4907		161	4.96626	3.43778	-1.52848
134	4.67516	2.88809	-1.78707		376	4.77556	2.04276	-2.7328		250	4.96098	3.24481	-1.71616
116	4.669	3.24969	-1.41931		84	4.7705	2.47482	-2.29568		130	4.96093	3.2736	-1.68733
71	4.66486	3.0795	-1.58536		73	4.76322	1.90096	-2.86226		459	4.9521	3.08116	-1.87094
400	4.66007	2.05682	-2.60325		304	4.75491	2.5764	-2.17851		155	4.92466	4.46973	-0.454929
102	4.65325	2.15384	-2.49941		21	4.74406	2.15954	-2.58452		181	4.911	2.6489	-2.2621
57	4.63467	2.40365	-2.23102		434	4.7426	2.81394	-1.92866		196	4.85205	2.71424	-2.13781
308	4.62546	1.08845	-3.53702		27	4.73927	1.11001	-3.62926		22	4.83915	2.56871	-2.27044
496	4.6145	2.56406	-2.05044		336	4.73813	1.58281	-3.15532		105	4.82513	2.17035	-2.65478
220	4.59911	2.34429	-2.25482		422	4.73581	1.07366	-3.66215		183	4.82147	3.70118	-1.12029
310	4.58787	2.7804	-1.80747		265	4.72717	1.20784	-3.51933		49	4.80144	3.28114	-1.5203
256	4.57616	2.76725	-1.80891		459	4.7258	0.827171	-3.89863		346	4.75589	2.11536	-2.64053
338	4.57418	1.73547	-2.83871		431	4.71008	2.47504	-2.23504		314	4.74693	1.98789	-2.75905
309	4.55173	0.422205	-4.12952		117	4.70382	0.949826	-3.754		399	4.73614	1.69484	-3.0413
454	4.5278	3.37609	-1.15171		494	4.68527	1.90774	-2.77752		39	4.72889	2.65497	-2.07392
163	4.51393	2.9099	-1.60403		400	4.67979	2.01607	-2.66372		31	4.69695	2.00301	-2.69395
10	4.50556	2.22702	-2.27854		413	4.6795	1.24385	-3.43565		452	4.69542	1.78002	-2.91539
45	4.49617	3.05995	-1.43622		173	4.66386	2.2569	-2.40696		285	4.68395	3.63905	-1.04489
242	4.47413	2.98159	-1.49254		39	4.66174	1.8041	-2.85764		247	4.67543	3.37233	-1.3031
467	4.46083	2.06699	-2.39384		496	4.62916	1.85861	-2.77055		280	4.67468	2.54964	-2.12504
367	4.4452	2.07054	-2.37467		250	4.62764	2.02362	-2.60402		374	4.66001	3.70175	-0.958257
274	4.43716	1.25072	-3.18644		106	4.61736	1.31517	-3.30219		268	4.65039	1.64593	-3.00446
257	4.43027	2.54336	-1.88691		244	4.59776	2.06089	-2.53687		58	4.64083	3.65123	-0.989597
52	4.41702	1.0067	-3.41033		45	4.59211	1.36158	-3.23052		90	4.61424	3.17482	-1.43942
365	4.41107	2.14441	-2.26666		63	4.58675	1.1378	-3.44895		347	4.60548	2.29895	-2.30653
21	4.40547	1.43199	-2.97348		83	4.57798	2.20547	-2.37251		265	4.60369	3.69832	-0.905364
41	4.39885	1.01014	-3.38871		3	4.57626	2.9859	-1.59036		418	4.57246	3.06893	-1.50353
275	4.39718	1.63038	-2.7668		160	4.54532	1.60328	-2.94204		309	4.57165	4.18339	-0.388261
153	4.38747	2.89333	-1.49414		418	4.54286	1.29405	-3.24881		129	4.55794	2.69631	-1.86163
268	4.36799	2.3844	-1.98359		463	4.51442	1.48223	-3.03219		350	4.51177	1.92796	-2.58381
68	4.33859	2.01295	-2.32565		309	4.5116	0.569662	-3.94194		469	4.50777	3.6019	-0.90587
372	4.31712	3.23729	-1.07983		313	4.50329	1.52943	-2.97386		61	4.50169	3.23209	-1.2696
473	4.28546	4.27716	-0.00830074		10	4.49172	1.77317	-2.71855		163	4.50163	2.93697	-1.56466
125	4.28064	2.30131	-1.97933		388	4.4871	1.78391	-2.70318		11	4.50133	3.74708	-0.754249
390	4.2701	2.43379	-1.83631		271	4.48098	1.74989	-2.73109		5	4.49388	3.61738	-0.876507
345	4.26989	1.62387	-2.64603		233	4.46975	1.28152	-3.18822		57	4.49165	3.28087	-1.21078
22	4.26745	1.97908	-2.28838		305	4.46278	0.905254	-3.55752		496	4.48832	2.87739	-1.61093
182	4.2654	1.50508	-2.76032		469	4.46031	2.01348	-2.44683		251	4.46236	2.9937	-1.46866
481	4.26413	3.21993	-1.0442		435	4.44209	0.183272	-4.25882		272	4.45443	3.56715	-0.887289
332	4.25996	1.95461	-2.30535		103	4.42437	1.99207	-2.4323		318	4.43768	3.48492	-0.952757
426	4.23463	3.32407	-0.910555		370	4.41538	1.55562	-2.85976		33	4.42885	2.89122	-1.53763
237	4.23359	2.34822	-1.88537		258	4.41207	1.8923	-2.51977		338	4.40148	1.6242	-2.77728
158	4.21663	2.08676	-2.12987		68	4.39381	2.63841	-1.75541		117	4.39843	3.20197	-1.19646
93	4.2138	3.17888	-1.03492		165	4.3862	0.416744	-3.96945		279	4.38036	2.79119	-1.58916
189	4.18546	2.01357	-2.1719		481	4.3851	2.58064	-1.80445		266	4.3375	3.09016	-1.24734
435	4.15093	1.26398	-2.88695		85	4.38289	1.79164	-2.59125		29	4.33051	2.61664	-1.71387
49	4.14579	1.70983	-2.43596		485	4.37345	3.1333	-1.24015		165	4.30346	3.1748	-1.12866
351	4.13715	2.72405	-1.4131		312	4.36366	0.569963	-3.7937		414	4.29437	2.43644	-1.85793
337	4.13432	3.16174	-0.972573		58	4.35183	0.949854	-3.40198		281	4.27775	3.80143	-0.476324
58	4.1234	0.68772	-3.43568		442	4.34261	0.116307	-4.2263		205	4.27714	4.12684	-0.150299
103	4.11588	1.38585	-2.73003		444	4.3296	1.13455	-3.19505		197	4.23513	2.41979	-1.81534
194	4.09839	3.73449	-0.363897		281	4.32808	0.912085	-3.416		14	4.21973	2.31061	-1.90913
217	4.09524	2.06323	-2.03201		76	4.3263	1.29192	-3.03438		462	4.21527	0.52471	-3.69056
98	4.0884	1.88463	-2.20377		166	4.32572	1.23805	-3.08768		200	4.18685	2.66049	-1.52636
126	4.08178	1.48467	-2.5971		382	4.32203	2.81613	-1.5059		217	4.18663	1.64323	-2.5434
449	4.08015	1.50302	-2.57713		266	4.31756	1.74236	-2.5752		292	4.17915	1.5542	-2.62494
331	4.07996	1.9668	-2.11316		403	4.31728	1.68293	-2.63436		267	4.17037	2.93475	-1.23563
428	4.07001	1.73505	-2.33495		211	4.31412	1.64912	-2.665		239	4.16837	2.92648	-1.24189
264	4.06627	2.47465	-1.59163		25	4.31133	0.949118	-3.36221		98	4.15247	2.62308	-1.52939
136	4.06275	2.42118	-1.64158		46	4.29867	0.555835	-3.74284		46	4.14482	3.82794	-0.316882
277	4.06067	1.5498	-2.51087		129	4.29069	0.979602	-3.31109		481	4.14477	2.51146	-1.63332
112	4.06004	2.68298	-1.37706		154	4.28301	1.15299	-3.13002		380	4.13135	2.59498	-1.53636
298	4.05289	1.33831	-2.71457		241	4.2776	1.62432	-2.65328		54	4.13028	2.94939	-1.18089
181	4.04527	0.444065	-3.6012		292	4.26345	2.30859	-1.95485		241	4.12571	3.3973	-0.728414
335	4.04103	1.3801	-2.66094		419	4.2535	1.61547	-2.63803		473	4.12132	1.94426	-2.17707
469	4.03973	1.91048	-2.12925		373	4.24216	0.446397	-3.79576		53	4.10861	3.29135	-0.817255
379	4.03404	2.73894	-1.29511		329	4.22903	1.19911	-3.02992		65	4.10188	3.87386	-0.228022
239	4.03195	1.97953	-2.05242		384	4.22718	1.09758	-3.1296		189	4.06799	2.81528	-1.25271
214	4.01962	1.462	-2.55762		272	4.22669	0.777028	-3.44966		351	4.06557	2.37575	-1.68982
410	4.00739	1.24868	-2.75871		445	4.19936	1.59597	-2.60339		438	4.05944	3.07433	-0.985112
269	3.99453	2.62513	-1.36941		332	4.19582	0.792923	-3.4029		178	4.04253	3.33809	-0.704439
413	3.98471	2.53898	-1.44574		202	4.18646	1.38269	-2.80377		107	4.03708	2.30927	-1.72781
280	3.98109	0.986883	-2.99421		214	4.17436	0.648671	-3.52569		274	4.03008	2.99069	-1.03938
304	3.95322	2.40948	-1.54374		404	4.17421	1.47126	-2.70295		315	4.02754	2.84652	-1.18101
407	3.93332	3.04877	-0.884547		124	4.17126	0.760941	-3.41032		231	4.02719	2.75412	-1.27307
212	3.92158	3.06929	-0.852285		308	4.17023	1.01159	-3.15864		233	4.02672	2.80912	-1.2176
271	3.92073	0.294392	-3.62634		306	4.16658	2.00519	-2.16138		122	4.01907	3.08662	-0.932443
416	3.91894	0.6873	-3.23164		111	4.14324	1.01831	-3.12494		495	3.99292	3.82934	-0.163582
167	3.89191	1.12219	-2.76972		425	4.14206	1.31847	-2.82359		240	3.99246	2.01687	-1.97559
64	3.8905	2.52027	-1.37022		40	4.13832	1.71846	-2.41986		307	3.98127	3.07055	-0.910715
370	3.87685	2.59378	-1.28307		395	4.13401	1.53472	-2.59929		286	3.97052	2.45011	-1.52041
54	3.86674	2.24171	-1.62504		354	4.12366	1.70533	-2.41833		257	3.95877	2.72525	-1.23352
459	3.86513	1.17756	-2.68757		290	4.12355	1.77561	-2.34793		376	3.95827	3.83559	-0.122682
438	3.84881	2.07479	-1.77402		222	4.11825	0.855657	-3.26259		282	3.95759	3.52723	-0.430359
238	3.83724	0.648618	-3.18862		131	4.113	0.271154	-3.84184		442	3.94455	2.71374	-1.23081
60	3.83686	2.58562	-1.25124		359	4.1104	1.96695	-2.14345		131	3.94122	3.02859	-0.912626
392	3.81126	1.59981	-2.21145		409	4.10865	2.8998	-1.20885		494	3.93963	3.02151	-0.918123
381	3.80177	1.90637	-1.8954		88	4.10642	0.262496	-3.84392		154	3.93808	2.46999	-1.46808
457	3.79804	2.66956	-1.12848		238	4.10242	2.03288	-2.06953		123	3.92784	2.77787	-1.14997
398	3.7978	2.37041	-1.42739		55	4.09081	2.10787	-1.98294		159	3.91922	2.88378	-1.03544
306	3.78972	0.236046	-3.55367		137	4.08715	2.37289	-1.71426		88	3.91764	3.15796	-0.759684
63	3.78067	1.1214	-2.65928		178	4.07963	2.42957	-1.65005		412	3.91647	1.41721	-2.49926
437	3.77521	1.50397	-2.27124		350	4.04485	1.15119	-2.89366		258	3.9139	1.66375	-2.25015
76	3.76468	0.982551	-2.78213		210	4.04288	1.91699	-2.12589		168	3.88868	3.30145	-0.587231
409	3.76248	2.34467	-1.41781		57	4.04107	1.17151	-2.86955		72	3.8336	2.26953	-1.56407
157	3.75897	1.18278	-2.57619		96	4.02757	1.32013	-2.70744		289	3.82827	3.24482	-0.583446
378	3.75515	1.56165	-2.1935		181	4.02232	1.7112	-2.31112		458	3.81699	2.04258	-1.77441
297	3.75132	2.64195	-1.10937		246	4.00098	0.388065	-3.61292		48	3.79667	2.30256	-1.49411
281	3.74526	2.17291	-1.57236		79	3.98589	0.983263	-3.00262		234	3.78841	2.23945	-1.54897
241	3.72697	1.58149	-2.14548		116	3.98259	0.524887	-3.4577		302	3.78804	2.83597	-0.952066
96	3.71135	1.30652	-2.40483		205	3.96682	2.39936	-1.56746		69	3.78268	2.87739	-0.905292
155	3.70412	1.54785	-2.15627		217	3.96145	2.00623	-1.95522		156	3.77449	2.43707	-1.33742
15	3.6999	1.42614	-2.27376		172	3.9565	2.04615	-1.91035		126	3.76871	2.58837	-1.18034
131	3.69384	1.633	-2.06084		14	3.939	0.956793	-2.98221		323	3.76615	2.68902	-1.07713
299	3.69358	2.53367	-1.1599		363	3.93476	2.67335	-1.26141		444	3.76161	2.90116	-0.860442
168	3.69168	2.96118	-0.730505		484	3.93295	0.330727	-3.60223		20	3.7561	2.76267	-0.993434
117	3.6884	1.2302	-2.4582		4	3.90303	1.11165	-2.79138		372	3.75436	3.00007	-0.754291
145	3.68731	1.92356	-1.76375		371	3.90212	0.586985	-3.31513		271	3.74311	2.85567	-0.887443
322	3.68334	2.35228	-1.33107		378	3.89786	2.0033	-1.89456		301	3.73741	3.44884	-0.288568
171	3.68044	2.78912	-0.891314		135	3.89713	2.41932	-1.47781		308	3.73631	3.17866	-0.557652
259	3.65478	1.31116	-2.34362		316	3.89146	2.59655	-1.29491		30	3.72435	2.94579	-0.778558
173	3.64804	2.24959	-1.39845		32	3.87119	0.482826	-3.38836		383	3.72413	2.96087	-0.763263
313	3.63916	1.56944	-2.06972		228	3.86791	0.495179	-3.37273		262	3.71778	2.76776	-0.950019
406	3.63556	0.839182	-2.79638		457	3.86259	0.757255	-3.10534		363	3.71704	2.72289	-0.994142
107	3.63252	1.09696	-2.53556		113	3.85938	0.498647	-3.36074		322	3.70769	2.80735	-0.900337
201	3.61932	1.51224	-2.10707		351	3.85683	0.371875	-3.48496		447	3.68032	2.48959	-1.19073
290	3.61304	1.81059	-1.80246		112	3.85614	1.21774	-2.6384		313	3.67783	2.49831	-1.17952
374	3.60961	1.49212	-2.11749		462	3.85512	1.88197	-1.97315		201	3.67416	3.30824	-0.365925
5	3.59861	1.22706	-2.37155		386	3.84375	0.596359	-3.24739		191	3.66213	3.16027	-0.501858
31	3.59385	1.1757	-2.41815		314	3.8304	1.14176	-2.68865		120	3.65574	2.95961	-0.696131
444	3.5869	1.92581	-1.66109		247	3.82803	1.38364	-2.4444		104	3.65253	1.2203	-2.43224
316	3.58127	1.74168	-1.83959		17	3.81141	0.768582	-3.04283		134	3.63614	2.41171	-1.22443
135	3.5702	1.33208	-2.23812		321	3.81138	1.94074	-1.87064		193	3.62257	3.44187	-0.180704
258	3.56788	3.0776	-0.490286		337	3.80973	1.43086	-2.37887		153	3.61563	2.54251	-1.07312
44	3.56458	0.877926	-2.68665		99	3.80867	1.31021	-2.49846		400	3.60606	1.42816	-2.1779
460	3.56164	3.01459	-0.547043		268	3.78179	0.820931	-2.96086		136	3.60283	1.94126	-1.66157
39	3.54371	2.31288	-1.23082		438	3.77839	1.53807	-2.24032		112	3.58972	2.81791	-0.771809
72	3.54289	2.49793	-1.04496		215	3.77738	0.274026	-3.50336		76	3.58219	2.26769	-1.3145
178	3.52725	1.66562	-1.86163		460	3.77188	0.686867	-3.08501		149	3.55672	2.13444	-1.42227
55	3.51481	0.975998	-2.53881		416	3.76127	1.47101	-2.29025		68	3.5478	2.93288	-0.614918
458	3.509	2.24436	-1.26464		44	3.75573	2.19296	-1.56277		316	3.53753	1.28497	-2.25256
43	3.48552	1.2802	-2.20533		190	3.7478	1.72188	-2.02592		448	3.52878	3.28487	-0.24391
191	3.48525	1.85715	-1.6281		26	3.74282	0.791047	-2.95177		238	3.52057	2.60393	-0.916641
478	3.48294	1.35497	-2.12797		201	3.74177	0.277973	-3.4638		379	3.51552	2.09421	-1.42131
17	3.47455	1.34067	-2.13387		282	3.71097	1.46293	-2.24805		43	3.50678	2.38547	-1.12132
384	3.46458	1.53614	-1.92844		458	3.71072	0.561354	-3.14936		321	3.50622	1.7179	-1.78832
448	3.4637	1.14372	-2.31998		134	3.70768	2.41806	-1.28962		392	3.49687	1.82459	-1.67227
205	3.45637	1.23283	-2.22355		270	3.67043	1.08924	-2.5812		310	3.47597	2.20241	-1.27356
495	3.44021	0.730183	-2.71002		441	3.66168	1.53469	-2.12699		171	3.46703	2.63765	-0.829381
26	3.43199	0.885343	-2.54665		340	3.64963	0.915976	-2.73365		102	3.43965	2.7165	-0.723146
388	3.42241	1.26151	-2.16091		280	3.64458	0.655509	-2.98907		218	3.43838	3.12995	-0.308427
245	3.4204	1.62073	-1.79968		168	3.64124	1.50938	-2.13186		390	3.43138	1.28261	-2.14877
349	3.41616	1.44368	-1.97248		467	3.60191	0.337533	-3.26437		55	3.42987	2.42508	-1.00479
346	3.38532	1.45112	-1.9342		163	3.59957	1.09076	-2.50881		364	3.41843	1.16453	-2.2539
42	3.3739	2.19073	-1.18318		361	3.59193	2.09637	-1.49556		47	3.41275	2.78508	-0.627674
35	3.36833	1.21675	-2.15158		104	3.59172	0.961042	-2.63068		403	3.40294	2.59124	-0.811696
286	3.36817	2.04316	-1.325		338	3.56995	2.06856	-1.50139		337	3.37992	1.36528	-2.01464
109	3.36477	0.979257	-2.38551		390	3.56486	2.64378	-0.921078		491	3.37506	2.50761	-0.867453
169	3.36464	2.58954	-0.775104		330	3.55137	1.85895	-1.69243		35	3.36516	2.75161	-0.613552
108	3.35412	1.31003	-2.04409		251	3.55111	1.12148	-2.42963		158	3.36174	1.87377	-1.48798
154	3.34485	1.72931	-1.61554		263	3.52767	0.438404	-3.08926		324	3.35988	2.41716	-0.942724
92	3.33781	1.04842	-2.28939		278	3.52523	1.10132	-2.4239		44	3.35196	2.36924	-0.982719
74	3.31798	1.55378	-1.7642		473	3.51035	1.04788	-2.46247		162	3.34686	2.78566	-0.561202
65	3.30423	1.3896	-1.91464		65	3.49793	1.43774	-2.06019		298	3.33698	3.00405	-0.332922
360	3.29774	1.16967	-2.12806		132	3.49732	1.16122	-2.33609		336	3.33268	2.35401	-0.978665
186	3.26865	1.77733	-1.49133		33	3.47109	1.08285	-2.38824		304	3.32011	2.28295	-1.03716
232	3.26414	1.80398	-1.46017		47	3.46586	0.798978	-2.66688		167	3.3141	2.55004	-0.764052
391	3.25983	1.5129	-1.74694		42	3.45037	1.17768	-2.27269		317	3.3055	1.72742	-1.57808
387	3.25707	1.1619	-2.09516		158	3.44757	0.439133	-3.00843		182	3.29779	1.9752	-1.32258
161	3.24497	1.2216	-2.02337		379	3.43513	1.81934	-1.61579		25	3.29452	0.771676	-2.52285
59	3.2329	1.19397	-2.03893		9	3.43107	2.41633	-1.01475		256	3.26704	1.99091	-1.27613
479	3.22347	1.99101	-1.23245		259	3.43075	0.700972	-2.72978		13	3.24295	1.91854	-1.3244
314	3.22284	1.11455	-2.10829		297	3.43059	0.818536	-2.61205		436	3.24172	1.73245	-1.50927
453	3.22249	1.39243	-1.83006		123	3.4241	1.32262	-2.10148		410	3.2372	2.30505	-0.932148
14	3.211	1.68292	-1.52808		264	3.41511	1.53813	-1.87698		138	3.21636	2.64484	-0.571526
462	3.20962	1.67163	-1.538		115	3.38706	1.68638	-1.70069		79	3.21296	2.4275	-0.785468
144	3.20643	1.05741	-2.14901		239	3.38309	1.02845	-2.35463		393	3.20508	1.81257	-1.39251
301	3.19875	2.28904	-0.909702		307	3.37501	0.811554	-2.56346		109	3.19531	2.91849	-0.276817
270	3.19587	1.15421	-2.04166		108	3.36773	0.824198	-2.54353		94	3.19128	1.38829	-1.803
185	3.17637	1.07246	-2.10391		360	3.3618	1.80305	-1.55875		32	3.18418	2.0278	-1.15639
386	3.16532	1.23575	-1.92958		209	3.33578	1.12097	-2.21481		269	3.17901	2.03349	-1.14552
443	3.1616	1.5494	-1.6122		196	3.32773	1.12858	-2.19915		463	3.16058	2.37189	-0.788693
344	3.13504	1.05982	-2.07522		156	3.31598	1.02584	-2.29014		215	3.1594	1.39975	-1.75965
184	3.13319	1.53489	-1.59829		437	3.30599	0.874572	-2.43141		365	3.15164	1.78586	-1.36579
244	3.12604	0.420773	-2.70527		284	3.30548	1.2772	-2.02827		411	3.14634	1.99891	-1.14743
317	3.1256	1.28742	-1.83818		70	3.3033	1.3334	-1.9699		187	3.14288	1.31829	-1.82459
276	3.12058	0.970486	-2.1501		31	3.29155	2.23092	-1.06064		225	3.13784	1.61509	-1.52275
160	3.11519	1.34978	-1.76541		279	3.27928	0.761537	-2.51774		16	3.11701	1.63686	-1.48015
77	3.11427	1.6561	-1.45818		159	3.26905	1.76682	-1.50223		361	3.11497	1.65272	-1.46224
305	3.11365	2.03117	-1.08249		345	3.25946	0.786928	-2.47253		118	3.10991	2.95795	-0.151964
380	3.11166	1.26746	-1.8442		385	3.25819	0.834038	-2.42415		340	3.10695	2.83987	-0.267073
152	3.1024	2.28999	-0.812408		491	3.25353	0.903024	-2.3505		87	3.0949	2.49414	-0.600754
404	3.09671	1.51454	-1.58217		51	3.24763	0.768944	-2.47868		172	3.08763	2.11394	-0.973693
48	3.08866	1.90066	-1.188		411	3.23924	1.32779	-1.91145		242	3.08718	1.42822	-1.65896
353	3.08086	1.25319	-1.82766		257	3.23843	0.728204	-2.51023		119	3.06593	1.98939	-1.07654
114	3.08049	1.18378	-1.89671		293	3.23748	0.812749	-2.42473		132	3.05785	2.63774	-0.420108
491	3.07918	2.0633	-1.01588		15	3.22017	1.97858	-1.24159		388	3.05269	1.70341	-1.34927
190	3.07754	1.66414	-1.4134		347	3.20132	0.477995	-2.72332		204	3.04378	1.36444	-1.67934
278	3.06764	0.894301	-2.17334		91	3.19645	0.953903	-2.24254		190	3.0275	2.48323	-0.544277
29	3.05876	1.06096	-1.99781		387	3.19046	1.96434	-1.22612		371	3.01901	2.8285	-0.190513
324	3.05866	1.71635	-1.34232		262	3.18617	1.14754	-2.03863		186	3.01546	1.90569	-1.10978
255	3.03119	1.59803	-1.43316		322	3.17375	0.491199	-2.68255		284	3.01248	1.90382	-1.10866
203	3.01555	2.27884	-0.736718		231	3.17213	0.979849	-2.19228		74	3.01228	2.42355	-0.588725
149	2.9934	1.75085	-1.24255		110	3.16835	1.83853	-1.32982		214	3.00502	1.64824	-1.35678
246	2.99266	2.41238	-0.580275		29	3.15681	1.2601	-1.8967		343	3.00318	2.50108	-0.502094
361	2.98525	1.98589	-0.999362		13	3.13114	1.19588	-1.93526		329	2.99268	1.95656	-1.03612
312	2.98001	1.52575	-1.45425		344	3.13094	0.335886	-2.79505		9	2.99054	0.400043	-2.5905
106	2.97464	0.879215	-2.09543		277	3.11022	0.875147	-2.23507		133	2.96926	2.15318	-0.816084
78	2.97418	0.888556	-2.08563		269	3.1047	1.09648	-2.00822		116	2.94603	2.08775	-0.858275
330	2.97086	1.51001	-1.46085		191	3.104	0.586594	-2.51741		244	2.94577	2.52252	-0.423249
143	2.96151	1.76915	-1.19236		318	3.10226	1.07047	-2.03179		99	2.93027	1.88808	-1.04219
222	2.9477	2.00259	-0.94511		408	3.10193	2.2445	-0.857432		348	2.91713	1.77534	-1.14179
493	2.94496	2.84719	-0.0977717		153	3.09258	1.16569	-1.92689		95	2.91272	2.49888	-0.413831
133	2.93767	2.05956	-0.878112		252	3.08473	0.72132	-2.36341		166	2.89633	2.53345	-0.362883
279	2.93484	1.86052	-1.07432		48	3.07576	0.316853	-2.7589		482	2.89325	1.93567	-0.95758
405	2.90698	2.43621	-0.470769		358	3.06611	0.517256	-2.54886		216	2.88264	1.74306	-1.13958
30	2.90456	2.29157	-0.612992		133	3.04435	1.13096	-1.91338		303	2.86007	2.86007	0
11	2.89818	1.70589	-1.19229		303	3.0434	1.16892	-1.87447		344	2.83683	2.11266	-0.724171
97	2.88877	1.2417	-1.64707		189	3.0433	0.194814	-2.84849		369	2.82185	1.76894	-1.05291
46	2.8864	1.08151	-1.80489		366	3.04312	0.838316	-2.2048		194	2.81677	1.31668	-1.50009
193	2.88582	1.48359	-1.40223		324	3.03607	1.65913	-1.37694		385	2.81075	1.62947	-1.18128
342	2.88485	1.03348	-1.85137		291	3.02371	1.17842	-1.84529		270	2.80006	1.36432	-1.43574
236	2.8809	1.87537	-1.00553		365	3.02255	0.419412	-2.60314		460	2.79646	1.77255	-1.02391
464	2.88089	1.03158	-1.84931		97	3.02236	1.76511	-1.25726		386	2.79426	1.95216	-0.8421
262	2.86772	1.93872	-0.929002		317	3.02059	0.939836	-2.08075		15	2.78525	2.19497	-0.590278
196	2.86229	1.03081	-1.83148		78	3.01055	1.66463	-1.34592		125	2.78038	2.009	-0.77138
320	2.85138	1.24829	-1.6031		448	3.00764	0.836002	-2.17164		382	2.76691	0.886129	-1.88079
210	2.83847	1.02983	-1.80864		199	2.98081	1.35315	-1.62766		96	2.73963	1.00999	-1.72964
248	2.82473	2.12715	-0.697581		276	2.97727	0.761474	-2.2158		243	2.71986	1.83925	-0.880612
123	2.81404	1.87849	-0.935547		348	2.96509	0.695566	-2.26952		333	2.71317	1.66158	-1.05158
412	2.81304	0.967428	-1.84561		301	2.96033	1.28878	-1.67155		439	2.707	1.84196	-0.865037
99	2.80774	1.11838	-1.68936		36	2.96016	1.56109	-1.39908		209	2.69605	2.26538	-0.430673
120	2.80563	1.43537	-1.37026		212	2.95756	1.28712	-1.67043		360	2.68716	2.16051	-0.526657
138	2.80284	2.69988	-0.102961		174	2.94313	1.46522	-1.47792		443	2.67999	1.61862	-1.06137
170	2.78888	1.12066	-1.66822		93	2.94019	1.44429	-1.4959		357	2.65138	1.77234	-0.879044
141	2.78736	2.41113	-0.376235		472	2.92014	2.22148	-0.698664		332	2.6506	2.17848	-0.472115
40	2.77618	1.63789	-1.13829		185	2.89571	1.36984	-1.52587		75	2.64529	2.09235	-0.552936
199	2.77436	1.10511	-1.66925		140	2.87925	0.784389	-2.09486		78	2.63792	1.58289	-1.05503
358	2.75087	1.086	-1.66487		352	2.87277	1.27237	-1.6004		176	2.63687	1.23246	-1.40442
32	2.75033	1.94035	-0.809981		200	2.85955	0.861679	-1.99787		475	2.62702	2.29749	-0.329536
249	2.74764	1.17769	-1.56995		136	2.85941	1.45372	-1.40569		103	2.61914	2.31235	-0.306783
175	2.7426	1.02121	-1.72139		260	2.8553	0.79614	-2.05916		305	2.61833	1.28035	-1.33797
70	2.73434	1.3972	-1.33715		184	2.85414	0.989701	-1.86443		175	2.60685	1.96977	-0.63708
79	2.72188	1.15284	-1.56904		245	2.84416	1.06265	-1.78151		38	2.60149	1.65174	-0.949743
240	2.70641	1.70042	-1.00599		149	2.84169	1.0411	-1.80059		152	2.60087	1.22986	-1.37101
218	2.70126	2.31484	-0.386415		37	2.83672	1.91425	-0.922465		137	2.60046	0.780181	-1.82028
95	2.70009	1.91207	-0.788022		35	2.81991	0.583123	-2.23679		406	2.58523	1.88951	-0.69572
273	2.69349	1.36526	-1.32823		94	2.80773	1.53274	-1.27499		220	2.58362	0.803128	-1.78049
124	2.69341	1.29792	-1.39548		119	2.80414	0.537282	-2.26686		222	2.57542	1.98958	-0.585842
318	2.68111	2.1547	-0.526413		152	2.80099	1.21957	-1.58141		71	2.56672	1.76489	-0.801838
37	2.67938	1.3073	-1.37209		465	2.79874	0.896457	-1.90229		366	2.56609	1.3343	-1.23179
408	2.65891	1.09299	-1.56592		393	2.79739	1.69415	-1.10324		293	2.56194	2.04267	-0.51927
327	2.65679	0.679427	-1.97737		72	2.79693	0.582264	-2.21466		290	2.55833	1.3145	-1.24384
411	2.64581	2.03565	-0.61016		216	2.78855	1.85996	-0.928583		342	2.55552	1.49766	-1.05786
234	2.6349	0.274043	-2.36086		391	2.77338	1.40967	-1.36371		358	2.54544	1.0893	-1.45614
146	2.63451	2.11807	-0.516438		203	2.76107	1.20042	-1.56065		124	2.53608	2.09664	-0.439449
209	2.6334	1.46161	-1.17179		74	2.71031	0.231093	-2.47921		199	2.53349	1.59215	-0.941339
329	2.63304	1.37249	-1.26056		286	2.70772	0.972012	-1.73571		145	2.52287	1.32613	-1.19674
197	2.63109	1.98332	-0.647775		19	2.70467	1.06145	-1.64322		19	2.51971	2.17586	-0.343844
252	2.62733	0.673648	-1.95369		187	2.69531	1.42082	-1.27449		277	2.51779	0.929937	-1.58785
439	2.60527	1.30476	-1.30052		30	2.68902	1.06469	-1.62433		92	2.51418	1.918	-0.596176
282	2.59558	1.44503	-1.15055		389	2.68582	1.12434	-1.56148		339	2.50828	1.10541	-1.40286
341	2.57873	1.65686	-0.92187		225	2.66907	0.818099	-1.85097		106	2.50228	1.31087	-1.19141
357	2.56911	1.77899	-0.790117		107	2.62347	1.64911	-0.974368		389	2.49383	0.918576	-1.57525
302	2.56088	1.25366	-1.30723		299	2.61249	0.999864	-1.61263		141	2.4828	1.78422	-0.698584
132	2.553	1.31463	-1.23837		256	2.60347	1.63073	-0.972738		110	2.48157	1.65412	-0.827448
260	2.54743	1.33196	-1.21547		170	2.60175	1.1499	-1.45185		260	2.48027	2.02516	-0.455102
213	2.5375	1.95928	-0.578226		341	2.60121	0.36124	-2.23997		381	2.47126	1.85509	-0.616166
494	2.50408	1.12279	-1.38129		118	2.58879	1.07666	-1.51214		26	2.46039	1.8753	-0.585093
208	2.49286	1.34717	-1.14569		182	2.58644	1.22486	-1.36158		464	2.42512	1.67875	-0.746363
482	2.48617	1.16987	-1.3163		240	2.58515	2.00038	-0.584766		195	2.41685	0.696379	-1.72047
293	2.48344	0.665785	-1.81766		195	2.57667	0.856724	-1.71994		246	2.40915	1.12785	-1.2813
166	2.48286	1.05468	-1.42818		242	2.57441	1.17011	-1.4043		93	2.39921	1.55795	-0.841265
204	2.47917	1.57371	-0.905463		300	2.56868	1.26369	-1.30498		478	2.39556	2.25814	-0.137415
156	2.47588	1.18634	-1.28953		183	2.56758	1.43365	-1.13393		115	2.3819	0.577769	-1.80413
343	2.46464	1.02316	-1.44148		20	2.55979	0.587403	-1.97239		291	2.3769	1.84961	-0.527297
347	2.46344	0.744473	-1.71897		186	2.54159	0.192724	-2.34886		391	2.36973	1.5976	-0.772126
38	2.44942	0.926957	-1.52246		145	2.54012	1.15088	-1.38925		387	2.36478	2.28989	-0.0748901
142	2.4331	1.09582	-1.33728		285	2.53321	1.9445	-0.588708		146	2.35784	0.987959	-1.36989
369	2.42852	1.34081	-1.08771		204	2.52445	1.67791	-0.846548		40	2.3399	1.50868	-0.831227
115	2.427	0.332777	-2.09423		475	2.52429	0.277186	-2.2471		113	2.33178	1.22308	-1.10869
484	2.42339	2.42339	0		236	2.52145	1.47878	-1.04267		180	2.31864	0.734353	-1.58429
28	2.42012	1.20194	-1.21818		372	2.51131	0.866759	-1.64455		255	2.31014	0.913909	-1.39623
253	2.4136	1.04891	-1.36468		412	2.49713	1.33071	-1.16643		416	2.30564	1.42119	-0.88445
137	2.40139	0.422278	-1.97911		177	2.48948	1.16663	-1.32285		335	2.28882	1.33154	-0.95728
192	2.37904	1.25452	-1.12452		436	2.48837	0.505298	-1.98308		479	2.28459	0.737595	-1.54699
352	2.37833	1.89284	-0.485489		16	2.47856	0.714597	-1.76396		148	2.27909	0.902347	-1.37675
176	2.37478	1.11446	-1.26032		206	2.47535	1.12417	-1.35118		135	2.26968	1.32983	-0.939849
94	2.37454	1.1251	-1.24944		213	2.47437	1.15342	-1.32095		97	2.25769	1.69458	-0.563117
472	2.36987	1.56062	-0.809251		109	2.47267	1.44255	-1.03012		228	2.25268	1.82054	-0.432138
25	2.36712	1.0624	-1.30472		237	2.46901	0.556491	-1.91252		354	2.24962	1.42633	-0.823289
394	2.35011	0.450482	-1.89963		296	2.45716	0.412085	-2.04508		245	2.23622	0.16989	-2.06633
225	2.33859	1.39194	-0.946654		320	2.43835	1.26875	-1.1696		341	2.2332	1.35193	-0.881271
436	2.33757	1.51322	-0.824348		394	2.41739	0.455165	-1.96223		208	2.22885	1.75683	-0.472022
151	2.32693	0.844664	-1.48227		482	2.38677	0.317754	-2.06902		37	2.22574	1.11528	-1.11046
489	2.32678	0.76241	-1.56437		146	2.38587	1.95164	-0.434235		312	2.20954	1.70087	-0.508673
230	2.3211	1.10446	-1.21664		180	2.3825	1.19256	-1.18994		405	2.2084	1.16931	-1.03909
389	2.27206	1.68065	-0.59141		298	2.37934	1.3392	-1.04014		492	2.19985	1.08804	-1.1118
172	2.25824	1.3472	-0.911034		443	2.37018	0.722483	-1.6477		42	2.19105	1.44395	-0.747099
207	2.22503	1.3196	-0.905431		142	2.36311	0.982194	-1.38092		144	2.16888	1.10251	-1.06637
366	2.22343	0.976429	-1.24701		144	2.35958	1.20823	-1.15135		142	2.15573	1.55481	-0.600914
140	2.20804	1.72458	-0.483463		43	2.34692	0.562087	-1.78484		235	2.14871	0.77704	-1.37167
67	2.20455	0.672868	-1.53168		194	2.34493	0.0479795	-2.29695		174	2.13389	1.55416	-0.579733
263	2.18276	1.29946	-0.883296		92	2.33835	0.598248	-1.7401		192	2.12303	1.41049	-0.712535
110	2.16806	1.2484	-0.919655		120	2.32939	0.455697	-1.87369		212	2.1179	1.6187	-0.499195
216	2.16632	0.644645	-1.52168		349	2.3273	1.73879	-0.588505		471	2.11348	1.63035	-0.483134
221	2.15876	1.71049	-0.448276		493	2.32471	1.09804	-1.22667		188	2.0976	0.621107	-1.47649
139	2.15611	1.09123	-1.06488		147	2.31638	0.18543	-2.13095		151	2.08926	1.54618	-0.543079
177	2.15306	0.449475	-1.70359		483	2.31201	1.20226	-1.10975		320	2.07393	1.86956	-0.204367
9	2.14664	1.04323	-1.10341		38	2.30199	0.440997	-1.86099		207	2.0715	1.27539	-0.796115
233	2.14502	1.00246	-1.14256		479	2.28114	0.887741	-1.3934		297	2.06244	1.79579	-0.266651
113	2.14444	1.47586	-0.668583		138	2.25596	0.748353	-1.50761		236	2.04668	1.2053	-0.841384
174	2.14207	0.197554	-1.94452		326	2.238	1.43609	-0.801915		67	2.04424	1.22446	-0.819777
223	2.11792	1.24028	-0.877642		220	2.22065	1.22707	-0.993573		206	2.04081	1.11797	-0.922846
471	2.1062	0.46783	-1.63837		169	2.20733	1.06739	-1.13994		213	2.03564	0.71335	-1.32229
475	2.06181	1.5446	-0.517217		141	2.20731	0.974989	-1.23233		184	2.01428	0.865597	-1.14868
75	2.0363	1.99501	-0.0412848		464	2.14456	0.723788	-1.42077		226	2.0139	0.921088	-1.09281
195	2.03469	1.03085	-1.00384		406	2.14039	0.995964	-1.14443		276	2.00615	1.49889	-0.507264
187	2.02947	1.49987	-0.529606		325	2.12126	0.86664	-1.25462		472	1.99965	1.27802	-0.721639
339	2.02287	1.12415	-0.898725		175	2.10198	0.622718	-1.47926		362	1.99641	1.01101	-0.985393
267	2.0197	1.39582	-0.623876		171	2.09541	0.424357	-1.67105		465	1.99633	0.737895	-1.25843
285	2.01143	0.479079	-1.53235		343	2.07149	0.044061	-2.02743		173	1.99352	1.27096	-0.722563
198	2.00269	0.274706	-1.72799		253	2.07132	0.653279	-1.41804		300	1.99172	1.47756	-0.514157
150	1.99808	1.18146	-0.816614		248	2.06817	0.5966	-1.47157		177	1.95182	0.954497	-0.997322
463	1.98557	1.17263	-0.812945		232	2.06552	0.467842	-1.59768		295	1.95001	0.537681	-1.41233
348	1.96607	0.477845	-1.48822		357	2.06179	0.913359	-1.14844		36	1.9285	1.58014	-0.348356
235	1.95311	0.7282	-1.22491		193	2.04484	0.681775	-1.36306		203	1.92707	1.23166	-0.695406
362	1.95013	0.547324	-1.40281		179	2.03993	0.706184	-1.33374		483	1.92457	0.735321	-1.18925
461	1.94867	0.827219	-1.12145		148	2.02978	1.13257	-0.897215		253	1.89132	0.41077	-1.48055
219	1.92795	0.594765	-1.33318		151	2.02338	0.568333	-1.45505		230	1.89088	1.0555	-0.835378
119	1.90926	1.90926	0		327	2.01087	0.555887	-1.45498		476	1.88641	1.46711	-0.419302
16	1.89624	1.27391	-0.622331		219	1.99708	1.35471	-0.642369		143	1.85887	1.30352	-0.555352
371	1.88025	0.763494	-1.11675		439	1.97569	0.779839	-1.19586		210	1.85252	1.45353	-0.398991
215	1.86481	1.05036	-0.81445		5	1.96604	1.07358	-0.89246		330	1.84755	1.48853	-0.359011
303	1.85746	1.3949	-0.462561		234	1.96093	0.562247	-1.39868		493	1.84659	1.06169	-0.784907
224	1.85337	0.819612	-1.03376		261	1.92226	0.803578	-1.11868		179	1.81099	1.33413	-0.476861
492	1.84189	0.525535	-1.31636		197	1.91761	0.837806	-1.07981		435	1.80744	1.80516	-0.00227938
363	1.79893	1.11024	-0.688694		339	1.91547	0.721366	-1.19411		66	1.77884	0.744015	-1.03483
148	1.78932	0.670314	-1.119		143	1.89322	0.0851297	-1.80809		484	1.77696	1.63717	-0.139783
206	1.74286	0.772829	-0.970031		489	1.86459	0.722282	-1.14231		147	1.74186	1.22607	-0.515796
36	1.72731	0.695235	-1.03208		468	1.86346	0.137302	-1.72616		169	1.70302	0.919685	-0.783332
228	1.71987	0.473399	-1.24647		198	1.85208	1.13498	-0.717099		219	1.70037	1.20156	-0.498812
287	1.6993	0.876006	-0.823298		249	1.8471	0.675552	-1.17155		232	1.69565	0.840812	-0.854834
470	1.69523	0.707993	-0.987237		192	1.83244	0.237424	-1.59502		185	1.67016	1.22141	-0.448757
291	1.68135	1.46894	-0.212404		208	1.79751	1.16746	-0.63005		394	1.66773	1.06045	-0.607281
33	1.67064	0.842931	-0.827713		75	1.77	0.322098	-1.4479		139	1.66326	0.813292	-0.849965
118	1.66125	0.611535	-1.04971		230	1.75187	0.357471	-1.3944		252	1.63462	1.18153	-0.453095
476	1.6555	0.985733	-0.669765		287	1.7357	0.957934	-0.777764		356	1.63028	0.746828	-0.883452
20	1.65484	0.780404	-0.874433		355	1.73482	0.898144	-0.836676		223	1.62945	1.19406	-0.435392
200	1.65361	0.606653	-1.04696		288	1.72699	0.383063	-1.34392		1	1.58395	0.446051	-1.1379
441	1.64968	1.23989	-0.409786		255	1.72286	0.88499	-0.83787		408	1.5562	0.111024	-1.44518
483	1.6354	1.03491	-0.600489		492	1.67599	0.679745	-0.99624		407	1.55535	1.42181	-0.133537
19	1.62825	1.33718	-0.291071		95	1.64475	0.579671	-1.06508		287	1.55191	0.136455	-1.41546
47	1.62427	1.029	-0.595276		369	1.60271	0.637887	-0.964824		468	1.45919	0.274869	-1.18432
356	1.59875	0.438167	-1.16058		229	1.55396	0.55588	-0.998083		150	1.43543	0.701325	-0.734102
474	1.59647	1.59647	0		67	1.52273	0.483077	-1.03965		352	1.42841	1.28125	-0.147157
180	1.58112	0.400639	-1.18049		218	1.52252	0.698743	-0.823775		325	1.41347	0.899805	-0.51367
296	1.57451	0.385315	-1.18919		66	1.47696	0.438474	-1.03848		470	1.38021	1.11103	-0.269181
340	1.56131	0.765163	-0.796145		235	1.46085	0.290211	-1.17064		229	1.37764	1.24503	-0.132603
295	1.54792	0.326368	-1.22155		476	1.44718	0.956727	-0.490456		227	1.36231	0.768001	-0.594309
284	1.49645	0.506626	-0.98982		295	1.44371	0.536333	-0.907375		296	1.35384	0.549725	-0.804114
179	1.46889	1.01449	-0.454398		461	1.41729	0.798011	-0.619281		489	1.34906	1.06704	-0.282021
66	1.4621	1.1172	-0.344905		488	1.36587	0.559399	-0.806475		248	1.34899	0.912909	-0.436085
326	1.39212	0.797981	-0.594134		139	1.33617	1.06654	-0.269632		249	1.33779	0.990206	-0.347584
465	1.38235	0.546106	-0.836245		176	1.33555	0.604978	-0.730575		140	1.27805	0.416211	-0.861836
288	1.33834	1.1033	-0.23504		7	1.26717	0.389714	-0.877458		7	1.25555	0.262954	-0.992596
300	1.33732	0.798673	-0.538651		486	1.26533	0.609085	-0.656242		490	1.22155	0.625603	-0.595949
69	1.33487	1.10658	-0.22829		207	1.25467	0.451308	-0.803362		2	1.19314	0.711173	-0.481971
477	1.32954	1.08255	-0.246992		356	1.21732	0.875243	-0.342079		474	1.18616	0.934564	-0.251595
229	1.32672	0.718293	-0.608422		407	1.19042	0.467299	-0.723125		224	1.16677	0.719983	-0.446784
488	1.27993	1.27993	0		188	1.18557	0.749723	-0.435845		327	1.14089	1.14089	0
147	1.26151	0.684505	-0.577002		362	1.18296	0.891418	-0.29154		263	1.11781	0.814005	-0.303807
393	1.11288	0.406492	-0.706389		1	1.17864	0.262964	-0.915675		8	1.11073	0.514142	-0.59659
468	1.10717	0.687248	-0.419925		224	1.15536	0	-1.15536		170	1.08496	0.274904	-0.810053
1	1.08587	0.409615	-0.676259		471	1.11575	0.371815	-0.743938		487	1.07388	0.248414	-0.82547
6	1.07581	0.314005	-0.761803		474	1.0716	0.158318	-0.913279		221	1.064	0.457207	-0.606791
227	1.07331	0.248248	-0.825065		8	1.05488	0.62883	-0.426048		349	1.04311	0.38797	-0.655139
251	1.04686	0.840405	-0.20646		150	1.03422	0.270829	-0.763393		355	1.03829	0.702231	-0.336061
7	1.00484	0.366666	-0.63817		254	1.02327	0.991965	-0.031303		461	1.0342	0.730849	-0.303352
325	0.994471	0.538542	-0.455929		487	1.00642	0	-1.00642		486	1.02971	0.262995	-0.766714
487	0.949659	0.274749	-0.67491		227	0.988003	0.488656	-0.499346		299	1.02558	0.790508	-0.235069
8	0.943857	0.0398036	-0.904054		223	0.960711	0.771987	-0.188725		288	0.931306	0.713282	-0.218024
261	0.922708	0.647646	-0.275062		226	0.955225	0.613123	-0.342102		326	0.848817	0.618779	-0.230038
490	0.86097	0.614305	-0.246665		221	0.889633	0.448628	-0.441004		198	0.779238	0.277306	-0.501931
226	0.845033	0.594778	-0.250255		6	0.818465	0	-0.818465		254	0.717485	0.143108	-0.574377
254	0.827442	0.594612	-0.232829		470	0.798582	0.51263	-0.285952		488	0.647927	0.526319	-0.121608
486	0.751112	0.751112	0		490	0.789876	0.331434	-0.458442		477	0.614807	0.459795	-0.155012
2	0.71161	0.262925	-0.448685		477	0.715229	0.244806	-0.470422		261	0.605063	0.452916	-0.152147
355	0.547869	0.219368	-0.328501		2	0.587118	0.263006	-0.324112		6	0.537545	0.288252	-0.249293
499	0	0	0		499	0	0	0		499	0	0	0

## Sheet: site_Hsp90i39vBasal37
Biological Replicate Library 1					Biological Replicate Library 2 (Technical Replicate 1)					Biological Replicate Library 2 (Technical Replicate 2)
site	abs_diffsel	positive_diffsel	negative_diffsel		site	abs_diffsel	positive_diffsel	negative_diffsel		site	abs_diffsel	positive_diffsel	negative_diffsel
283	15.642	14.8353	-0.806725		283	21.2096	19.988	-1.22158		50	12.9491	0.8382	-12.1109
50	12.027	0.511458	-11.5156		82	18.2734	0.0945277	-18.1789		283	12.5681	11.5728	-0.995278
89	11.7537	0	-11.7537		50	16.3624	0	-16.3624		497	11.4682	0.217368	-11.2509
446	11.6362	0.118358	-11.5179		89	14.7155	0.260432	-14.4551		49	11.2331	1.20322	-10.0299
83	11.1713	0.923622	-10.2476		77	13.9325	0.273362	-13.6591		466	11.1422	2.04623	-9.09593
82	10.701	0.502554	-10.1985		49	13.8097	0.434762	-13.375		89	10.7231	0.608804	-10.1143
334	10.6742	7.26015	-3.414		86	13.7281	0.260006	-13.4681		446	10.5852	0.652635	-9.93259
377	10.5756	7.01095	-3.56467		56	13.7044	0.136057	-13.5683		424	10.2512	1.42574	-8.8255
466	10.4211	2.05528	-8.36585		446	13.3169	0.344752	-12.9721		56	10.0546	1.39905	-8.65557
51	10.3908	0	-10.3908		466	13.162	3.09708	-10.065		128	9.48139	1.85985	-7.62154
128	9.91983	0.715664	-9.20416		319	12.731	1.22173	-11.5092		398	9.18982	2.26821	-6.92161
59	9.90198	0.0199603	-9.88202		353	12.569	9.82907	-2.7399		59	9.09205	0.380059	-8.71199
81	9.75284	0.403432	-9.34941		83	12.4349	0.00225435	-12.4327		80	9.07225	1.33402	-7.73823
88	9.57512	0.114246	-9.46088		126	12.3019	0.296753	-12.0051		157	9.01814	5.06562	-3.95252
62	9.45011	0.588413	-8.8617		497	12.2989	0.801407	-11.4975		280	8.95049	1.34608	-7.60442
56	9.3641	1.77842	-7.58568		424	12.2451	2.69387	-9.55123		61	8.9364	0.136706	-8.7997
294	9.22167	4.87497	-4.3467		127	12.1792	3.54064	-8.6386		421	8.74746	2.08854	-6.65892
49	9.17192	0.115027	-9.05689		51	12.1738	0.177503	-11.9963		86	8.67775	0.858753	-7.81899
289	9.09766	4.76606	-4.3316		62	11.8084	1.15332	-10.6551		451	8.58379	4.15487	-4.42892
469	9.07648	0.789113	-8.28737		58	11.7198	0.105014	-11.6148		77	8.54923	0.768373	-7.78086
58	9.01025	0.1506	-8.85965		88	11.6218	0.0945322	-11.5273		319	8.53413	1.72977	-6.80436
41	8.82394	0.933022	-7.89091		52	11.094	0.124046	-10.97		417	8.46431	2.97022	-5.49409
432	8.82387	0.796127	-8.02775		377	11.0617	6.38043	-4.68124		62	8.3829	0.681866	-7.70103
164	8.66398	4.0357	-4.62828		367	11.0166	0.513054	-10.5035		397	8.30059	1.60411	-6.69648
319	8.57317	2.26983	-6.30334		432	10.759	3.68087	-7.07815		83	8.27484	0.377115	-7.89773
114	8.56274	0.348775	-8.21397		421	10.6188	1.30102	-9.31782		127	8.17432	1.65606	-6.51826
309	8.54829	0.837808	-7.71049		59	10.4528	0.150047	-10.3028		480	8.12321	0.209266	-7.91394
359	8.46258	5.5267	-2.93588		57	10.4431	0.94804	-9.49508		368	8.0907	1.94443	-6.14626
431	8.39637	1.86795	-6.52842		117	10.4093	0.531577	-9.87769		425	8.08992	3.98745	-4.10246
54	8.37349	3.74703	-4.62646		129	10.3788	0.330693	-10.0481		82	8.02564	0.789845	-7.23579
353	8.35315	6.88239	-1.47076		53	10.3431	0.308945	-10.0342		432	7.99374	3.44479	-4.54895
100	8.33437	1.53513	-6.79923		63	10.2822	0.520917	-9.76132		51	7.94783	0.104292	-7.84354
311	8.33396	2.60315	-5.73082		334	10.0839	6.38747	-3.69639		114	7.83642	0.681538	-7.15488
497	8.332	0.946321	-7.38568		121	10.0433	0.147297	-9.89605		18	7.78896	2.74054	-5.04842
399	8.3083	5.50281	-2.80549		294	9.98582	5.03219	-4.95363		302	7.66526	1.10541	-6.55985
403	8.23059	0.275139	-7.95545		480	9.93023	0.595597	-9.33463		88	7.63678	0.694164	-6.94261
268	8.20017	5.57389	-2.62628		80	9.86649	2.99348	-6.87301		422	7.56922	3.25613	-4.31309
18	8.18302	0.593513	-7.58951		329	9.86208	0.859103	-9.00297		211	7.5492	0.71587	-6.83333
397	8.1354	1.47322	-6.66218		440	9.77803	0.145696	-9.63234		84	7.51822	2.43764	-5.08058
456	8.12067	1.8846	-6.23606		41	9.72259	1.88401	-7.83858		415	7.51679	3.53901	-3.97777
467	8.05341	2.28666	-5.76674		289	9.68759	3.38441	-6.30319		108	7.49415	0.534696	-6.95946
84	8.04611	1.96086	-6.08525		397	9.63209	2.03241	-7.59968		401	7.43086	1.69318	-5.73769
34	8.01679	5.69589	-2.3209		24	9.60626	1.75413	-7.85213		409	7.40123	3.22539	-4.17584
181	8.01027	0.139948	-7.87032		455	9.3963	0.196969	-9.19934		85	7.39662	2.20146	-5.19517
86	7.99735	0.725506	-7.27185		211	9.21197	1.60687	-7.60511		294	7.38777	3.33693	-4.05084
433	7.98411	2.1123	-5.8718		402	9.18957	0.525023	-8.66454		121	7.38526	0.513442	-6.87182
211	7.97698	2.0423	-5.93468		282	9.14514	1.03585	-8.10929		163	7.36296	0.732788	-6.63017
173	7.97154	1.16403	-6.80751		315	9.09809	1.37461	-7.72348		377	7.35713	2.92334	-4.43379
498	7.96036	2.03681	-5.92355		275	9.05378	0.280212	-8.77357		117	7.34147	1.1775	-6.16396
415	7.93924	3.09406	-4.84518		128	9.00048	0.826354	-8.17412		367	7.34139	2.16354	-5.17785
445	7.93688	0.631966	-7.30491		101	8.98246	0.896607	-8.08586		100	7.3391	1.41518	-5.92392
275	7.77274	0.476506	-7.29624		427	8.88124	4.30213	-4.57911		328	7.3254	1.45574	-5.86967
108	7.76244	0.08319	-7.67925		33	8.83234	0.349406	-8.48293		130	7.31628	3.2024	-4.11388
404	7.74664	0.845038	-6.90161		81	8.77922	1.44477	-7.33446		90	7.30968	1.32753	-5.98216
85	7.70833	1.29439	-6.41394		322	8.77276	0.387133	-8.38562		427	7.26848	1.20992	-6.05856
90	7.70633	1.22037	-6.48596		456	8.77009	4.20349	-4.5666		52	7.23231	1.19451	-6.0378
129	7.69785	0.527845	-7.17		64	8.76788	0.00177685	-8.76611		323	7.18381	0.741082	-6.44273
447	7.65259	0.108055	-7.54453		404	8.70047	0.580885	-8.11958		64	7.18165	1.74555	-5.4361
161	7.58125	0.535539	-7.04571		34	8.69164	5.42036	-3.27129		456	7.17322	2.93931	-4.23391
427	7.57846	3.08109	-4.49737		368	8.69123	0.299304	-8.39193		41	7.12074	1.04301	-6.07773
453	7.56662	0.362604	-7.20401		350	8.67073	0.356222	-8.31451		469	7.10348	1.05505	-6.04843
126	7.52837	0.638816	-6.88955		84	8.64373	0.989006	-7.65473		345	7.08019	1.83618	-5.24401
383	7.52669	1.81829	-5.7084		161	8.64209	0.831875	-7.81021		308	7.07561	0.410006	-6.6656
451	7.41297	3.54515	-3.86782		302	8.6287	0.51735	-8.11135		455	7.00095	1.92097	-5.07998
459	7.40236	0.115817	-7.28654		401	8.56579	2.34102	-6.22477		23	6.95295	1.99118	-4.96177
27	7.33218	0.461871	-6.87031		122	8.54557	2.28538	-6.26018		268	6.95214	3.12498	-3.82716
61	7.30884	1.81346	-5.49538		423	8.49833	3.90374	-4.59459		112	6.92094	1.76973	-5.15121
73	7.19881	1.6354	-5.56341		314	8.47815	0.929195	-7.54895		459	6.90967	1.2719	-5.63777
424	7.19853	1.65218	-5.54635		131	8.47032	0.399528	-8.07079		420	6.89155	4.86105	-2.0305
496	7.17381	2.06241	-5.1114		105	8.37697	3.63951	-4.73747		126	6.86704	0.462428	-6.40462
434	7.1602	1.13959	-6.0206		281	8.36788	0.533805	-7.83408		313	6.84806	1.59578	-5.25229
24	7.12871	3.93686	-3.19186		104	8.30335	0.793119	-7.51023		105	6.83783	3.4502	-3.38763
12	7.11865	1.43055	-5.6881		454	8.28942	2.14728	-6.14214		440	6.80786	1.12047	-5.68739
70	7.11641	0	-7.11641		370	8.28114	1.42263	-6.85851		334	6.80396	4.727	-2.07696
117	7.11127	1.94416	-5.16711		164	8.25887	2.56163	-5.69724		311	6.79807	2.02455	-4.77352
63	7.10963	0.301317	-6.80831		114	8.2239	0.257388	-7.96651		160	6.77534	1.43424	-5.34109
304	7.06777	2.62299	-4.44477		316	8.21856	1.28439	-6.93417		450	6.71517	4.13029	-2.58488
315	7.06373	0.707583	-6.35615		116	8.21027	0.398338	-7.81194		373	6.69909	1.55314	-5.14595
423	7.01801	2.08875	-4.92927		346	8.19804	0.50355	-7.69449		74	6.67345	1.35726	-5.31618
162	6.99994	1.76352	-5.23642		442	8.18318	0.268786	-7.91439		434	6.66286	2.92922	-3.73364
420	6.97654	4.34819	-2.62835		453	8.07587	3.30981	-4.76607		264	6.6174	2.6672	-3.9502
155	6.97083	0.282633	-6.6882		60	8.03046	2.45525	-5.57521		399	6.60317	2.63246	-3.97071
103	6.96466	0.487557	-6.47711		61	8.01399	0.210413	-7.80357		153	6.60069	1.11406	-5.48663
77	6.96141	0.885456	-6.07595		18	7.97302	2.73426	-5.23876		454	6.58362	0.889304	-5.69431
409	6.93693	2.49559	-4.44134		345	7.96693	0	-7.96693		166	6.57991	1.09478	-5.48513
127	6.93403	0.735904	-6.19813		125	7.9595	0.826141	-7.13336		63	6.57448	0.610721	-5.96376
480	6.92938	1.01838	-5.91099		332	7.89351	0	-7.89351		365	6.57326	0.674038	-5.89922
52	6.90724	0.208481	-6.69876		323	7.87412	0	-7.87412		402	6.52139	1.79827	-4.72312
231	6.90546	2.16952	-4.73595		43	7.85656	0	-7.85656		202	6.50847	1.2036	-5.30487
80	6.90517	1.51136	-5.39381		463	7.84834	0.684385	-7.16395		4	6.38478	3.25642	-3.12836
442	6.89024	3.14418	-3.74606		473	7.84659	0.215434	-7.63116		167	6.35211	1.4324	-4.9197
23	6.88588	2.06824	-4.81764		162	7.82128	0.701955	-7.11932		45	6.25418	1.66957	-4.58461
318	6.86073	0.933579	-5.92715		433	7.80671	2.38258	-5.42413		404	6.24223	1.21968	-5.02255
247	6.82237	4.80411	-2.01826		450	7.76096	5.61252	-2.14844		282	6.23655	0.976526	-5.26002
455	6.80113	0.453158	-6.34797		46	7.7561	0.174051	-7.58205		73	6.16011	0.843952	-5.31615
421	6.78472	1.86637	-4.91835		280	7.74957	1.17431	-6.57525		240	6.15606	0.918607	-5.23745
375	6.74875	3.56339	-3.18536		311	7.70843	3.28087	-4.42756		370	6.12894	1.59279	-4.53615
307	6.73778	0.75349	-5.98429		371	7.70603	0.255717	-7.45031		309	6.12853	0.897536	-5.231
270	6.7326	0.377937	-6.35466		272	7.67714	0.607928	-7.06921		24	6.10992	2.46143	-3.64849
457	6.72565	1.33052	-5.39513		70	7.65497	0.128163	-7.5268		498	6.10619	1.04523	-5.06095
396	6.69422	2.44187	-4.25235		459	7.63616	1.57405	-6.06212		481	6.09854	0.334135	-5.76441
243	6.6929	0.826384	-5.86652		308	7.60994	0.742005	-6.86793		437	6.07808	1.41074	-4.66734
364	6.66001	0.834811	-5.8252		399	7.60803	3.10035	-4.50768		34	6.07169	2.95104	-3.12064
367	6.61472	1.4971	-5.11762		96	7.59773	0.159143	-7.43858		247	6.06214	2.59751	-3.46463
321	6.60694	0.736783	-5.87015		415	7.59762	4.49675	-3.10087		250	6.0552	3.22123	-2.83397
44	6.58578	0.916946	-5.66884		243	7.54803	0.953834	-6.5942		491	6.03193	1.67389	-4.35805
57	6.56605	0.82964	-5.73641		155	7.54151	0.27345	-7.26806		81	6.01983	1.4953	-4.52453
121	6.5614	0.815357	-5.74604		495	7.51348	0.482651	-7.03083		426	6.01919	2.93675	-3.08244
64	6.53536	0.828663	-5.7067		420	7.51109	2.69984	-4.81125		102	6.0057	0.167182	-5.83851
373	6.5237	1.74511	-4.77858		374	7.49011	0.23673	-7.25338		379	5.98622	1.24946	-4.73676
371	6.51249	0.862567	-5.64992		153	7.44045	0	-7.44045		467	5.96133	0.802331	-5.159
323	6.50019	2.82119	-3.679		333	7.43651	0.94661	-6.4899		423	5.94086	2.67994	-3.26091
438	6.49811	0.913289	-5.58482		259	7.41601	1.37862	-6.03739		58	5.9378	0.501326	-5.43647
135	6.47974	0.450638	-6.0291		28	7.41285	2.39449	-5.01836		375	5.9359	1.80253	-4.13337
266	6.47374	0.814356	-5.65938		55	7.39989	1.56535	-5.83454		418	5.92582	4.51854	-1.40728
157	6.461	1.45581	-5.00519		54	7.39658	1.58973	-5.80685		447	5.90678	0.57754	-5.32924
109	6.44314	0.289646	-6.1535		166	7.37795	0.136845	-7.24111		267	5.90265	3.53425	-2.36841
122	6.43465	1.00879	-5.42586		347	7.33291	0	-7.33291		265	5.887	1.67288	-4.21412
39	6.39355	3.01537	-3.37818		158	7.33226	0.136787	-7.19548		154	5.88503	1.83049	-4.05454
386	6.38523	0.313302	-6.07193		312	7.31311	0.842014	-6.47109		286	5.86466	0.625225	-5.23943
55	6.37148	0.861521	-5.50996		359	7.28155	2.98556	-4.29598		442	5.86215	1.71075	-4.1514
131	6.32823	0.00988127	-6.31835		437	7.27048	0.80335	-6.46713		129	5.85789	0.857813	-5.00008
346	6.2992	0.607466	-5.69173		396	7.26761	0.996374	-6.27124		346	5.85135	0.676198	-5.17516
45	6.28562	1.24402	-5.0416		318	7.23023	0.0200739	-7.21016		350	5.84098	0.558156	-5.28283
417	6.28036	5.52227	-0.75809		385	7.22017	2.06727	-5.1529		273	5.80045	2.96265	-2.83779
368	6.27948	2.67559	-3.6039		417	7.19606	4.77183	-2.42424		57	5.79441	0.402871	-5.39154
398	6.25773	1.05512	-5.20261		68	7.17092	0.987034	-6.18389		337	5.74915	0.532809	-5.21635
274	6.2442	0.609546	-5.63465		383	7.15483	1.28734	-5.86749		485	5.74856	2.49782	-3.25074
419	6.1811	2.99399	-3.18711		448	7.1434	0.497739	-6.64566		306	5.74317	1.72226	-4.02091
167	6.15626	0.131742	-6.02452		438	7.09903	0.711922	-6.38711		322	5.73701	0.593118	-5.14389
101	6.15209	1.53117	-4.62092		79	7.00326	0.735556	-6.26771		333	5.73154	1.24448	-4.48706
40	6.13944	0.713334	-5.42611		35	7.00234	0.596115	-6.40623		53	5.72931	0.397335	-5.33198
105	6.1213	2.49893	-3.62237		309	6.97343	0.828246	-6.14519		55	5.7261	1.2112	-4.5149
10	6.07474	1.05734	-5.0174		32	6.97119	0.61518	-6.35601		125	5.72388	0.790424	-4.93345
136	6.05921	1.53103	-4.52818		136	6.9476	2.40055	-4.54704		111	5.70794	1.94475	-3.76319
193	6.02854	0.836419	-5.19212		498	6.94577	1.08119	-5.86458		395	5.68977	2.94866	-2.7411
395	6.02629	1.89328	-4.13301		3	6.94363	2.58964	-4.35399		318	5.66641	0.786805	-4.8796
338	6.02505	1.56443	-4.46062		426	6.9387	1.07382	-5.86487		122	5.65746	1.19784	-4.45962
188	6.0142	0	-6.0142		12	6.91637	0.346111	-6.57026		359	5.64243	2.45594	-3.18649
354	6.00763	0.352753	-5.65488		305	6.89948	0.476812	-6.42267		396	5.59341	1.74206	-3.85135
314	6.00649	0.420162	-5.58633		181	6.87571	2.10276	-4.77295		419	5.59292	4.15879	-1.43412
450	5.98719	2.66684	-3.32035		90	6.84693	1.72164	-5.12529		109	5.58254	1.91159	-3.67095
384	5.9827	0.535367	-5.44733		257	6.83461	1.0053	-5.82931		259	5.57423	1.93369	-3.64055
96	5.93731	0.382883	-5.55443		39	6.83349	0.812446	-6.02105		26	5.53777	1.73382	-3.80395
282	5.87826	1.13777	-4.74049		279	6.82279	0.626966	-6.19582		496	5.52828	2.95541	-2.57287
264	5.85546	1.21045	-4.64501		73	6.81068	0.389892	-6.42078		285	5.48311	1.60368	-3.87943
380	5.84428	1.07968	-4.7646		422	6.75298	1.63318	-5.1198		429	5.48292	1.70633	-3.77659
308	5.84031	0.766267	-5.07405		268	6.75188	1.69731	-5.05457		495	5.48062	1.12704	-4.35359
281	5.82873	0.819813	-5.00891		444	6.7476	0.898318	-5.84928		430	5.47188	3.0422	-2.42968
202	5.82697	2.03608	-3.79089		132	6.70818	0	-6.70818		431	5.43788	2.36332	-3.07456
182	5.81189	0.554514	-5.25738		194	6.70213	0.622821	-6.07931		40	5.4163	0.756492	-4.65981
276	5.80864	0.496843	-5.3118		321	6.68703	1.00308	-5.68395		43	5.41141	1.46762	-3.9438
429	5.79814	1.13225	-4.6659		451	6.64877	1.79194	-4.85683		131	5.41029	0.480111	-4.93018
385	5.79411	0.74703	-5.04708		414	6.61739	2.27939	-4.33799		215	5.38101	0.485381	-4.89563
154	5.77411	1.58223	-4.19188		17	6.61412	1.08054	-5.53357		161	5.37119	0.752476	-4.61871
292	5.77325	1.26437	-4.50888		398	6.61395	2.61458	-3.99938		384	5.36836	1.87145	-3.49691
259	5.74431	0.403471	-5.34084		102	6.60193	0.665284	-5.93665		237	5.35874	1.53812	-3.82062
160	5.72988	1.38401	-4.34587		313	6.60023	0.797621	-5.80261		473	5.35723	0.815434	-4.5418
194	5.71871	1.75398	-3.96473		429	6.56022	1.93973	-4.62049		196	5.35364	0.810235	-4.54341
425	5.71862	1.25243	-4.46618		99	6.54567	0.479704	-6.06596		385	5.35116	0.641593	-4.70957
111	5.70901	0.520802	-5.18821		478	6.51678	1.82926	-4.68752		315	5.34213	1.39976	-3.94237
183	5.70224	1.56074	-4.14151		123	6.46574	0.510698	-5.95504		68	5.32824	0.668108	-4.66013
454	5.69812	1.28512	-4.413		467	6.46518	1.26383	-5.20135		428	5.31863	2.65537	-2.66326
159	5.69533	1.43339	-4.26195		403	6.46412	0.193895	-6.27022		31	5.31742	1.15475	-4.16267
278	5.67741	0.219744	-5.45766		469	6.43649	0.591053	-5.84544		413	5.30455	1.49663	-3.80792
277	5.65048	1.39526	-4.25522		189	6.40322	0.235234	-6.16799		414	5.29888	1.23732	-4.06156
3	5.64857	1.86976	-3.77881		97	6.38343	0.428196	-5.95524		275	5.28112	0.838781	-4.44234
306	5.64035	0.227383	-5.41297		336	6.38271	0.831049	-5.55166		97	5.23865	0.82836	-4.41029
324	5.59543	2.70631	-2.88912		445	6.36551	0.669547	-5.69596		99	5.20488	1.4631	-3.74178
413	5.59534	1.80819	-3.78715		238	6.3632	1.42493	-4.93827		478	5.19741	1.1633	-4.03411
316	5.58982	0.834977	-4.75484		130	6.31095	1.98473	-4.32622		103	5.18689	0.837148	-4.34974
401	5.58341	2.04203	-3.54137		69	6.30841	0.365652	-5.94276		217	5.14657	1.85711	-3.28947
452	5.56868	0.744645	-4.82403		23	6.30729	1.36143	-4.94586		289	5.11825	2.54492	-2.57333
293	5.54615	0.748207	-4.79794		491	6.29128	1.63068	-4.66059		452	5.11453	0.857935	-4.2566
65	5.5458	0.318044	-5.22776		434	6.2848	1.72879	-4.55601		445	5.11254	1.86914	-3.2434
370	5.5444	1.55822	-3.98619		31	6.27797	1.60859	-4.66938		457	5.1089	1.33389	-3.775
214	5.53619	0	-5.53619		93	6.27342	1.16231	-5.1111		178	5.10805	1.77078	-3.33727
112	5.53414	1.55847	-3.97567		375	6.25752	2.83747	-3.42005		257	5.09892	1.35391	-3.74501
426	5.52214	1.37585	-4.14629		202	6.2525	0.965486	-5.28702		222	5.09476	1.70152	-3.39323
313	5.49232	2.23532	-3.257		379	6.24531	0.932603	-5.31271		12	5.05571	2.09228	-2.96343
21	5.48695	0.98962	-4.49733		201	6.21111	0.0168025	-6.19431		233	5.05303	1.60929	-3.44374
217	5.46131	1.85303	-3.60829		428	6.20595	1.27067	-4.93528		115	5.0487	1.10777	-3.94094
301	5.40001	0.133444	-5.26657		479	6.19675	1.74817	-4.44858		290	5.03539	2.17835	-2.85705
272	5.35679	0.738366	-4.61842		292	6.19307	1.56712	-4.62595		44	5.00685	0.474434	-4.53241
17	5.35324	1.78208	-3.57116		108	6.19164	0	-6.19164		201	5.00175	2.45392	-2.54783
298	5.34851	0.536937	-4.81157		76	6.18469	0.236556	-5.94814		70	4.99557	0.799039	-4.19653
28	5.34661	0.885313	-4.46129		233	6.16107	0.577266	-5.5838		353	4.98721	3.63987	-1.34734
191	5.34637	1.6434	-3.70297		163	6.15363	0.654575	-5.49906		244	4.97153	1.46147	-3.51007
350	5.33397	1.22704	-4.10694		112	6.15279	0.0349852	-6.1178		21	4.96424	1.34954	-3.6147
336	5.33194	2.00868	-3.32326		290	6.14494	2.94215	-3.20279		307	4.93365	1.4369	-3.49676
104	5.31582	0.773889	-4.54193		301	6.14327	1.13381	-5.00946		238	4.92622	1.92585	-3.00038
234	5.31424	2.00581	-3.30843		134	6.14096	2.84907	-3.29189		243	4.92176	0.878161	-4.0436
310	5.29889	1.51236	-3.78652		284	6.12749	0.85061	-5.27688		301	4.91446	0.901526	-4.01293
428	5.29499	0.244286	-5.05071		331	6.12455	0.596861	-5.52769		364	4.89775	1.2791	-3.61864
485	5.27572	3.46442	-1.8113		330	6.12011	0.137174	-5.98293		281	4.89217	1.04185	-3.85032
169	5.26789	1.80023	-3.46766		447	6.10588	0.0423789	-6.0635		292	4.88293	1.08584	-3.79709
190	5.26525	0.784111	-4.48114		109	6.09168	0.481998	-5.60968		274	4.83978	1.63002	-3.20976
448	5.26517	0.820766	-4.4444		154	6.07224	0.612988	-5.45925		65	4.83684	2.15275	-2.68409
11	5.26265	1.30731	-3.95534		395	6.06034	1.34696	-4.71338		331	4.81928	1.83274	-2.98654
158	5.26172	0.195527	-5.06619		494	5.99464	0.587659	-5.40699		76	4.81714	0.606401	-4.21074
333	5.26155	0.752427	-4.50912		111	5.9936	1.33596	-4.65764		329	4.81044	0.689289	-4.12115
481	5.24448	3.04875	-2.19573		381	5.98301	0.662398	-5.32061		403	4.80543	0.656892	-4.14854
437	5.20844	0.437262	-4.77117		310	5.97905	1.11578	-4.86327		266	4.79964	0.664116	-4.13553
4	5.18968	1.07141	-4.11828		376	5.97582	0.93462	-5.0412		20	4.7827	2.41774	-2.36496
296	5.17429	0	-5.17429		278	5.96924	0.271808	-5.69743		188	4.77609	0.242604	-4.53349
189	5.16876	1.62689	-3.54187		270	5.96779	0.50718	-5.46061		142	4.75849	0.296387	-4.4621
185	5.16355	0.781581	-4.38197		328	5.96726	0.510064	-5.4572		239	4.75074	1.1227	-3.62804
312	5.14234	1.78759	-3.35475		44	5.95967	0.35835	-5.60132		270	4.74838	0.791763	-3.95662
250	5.11089	1.00507	-4.10582		160	5.94279	1.42174	-4.52105		116	4.74024	0.848801	-3.89144
60	5.11081	0.0668149	-5.044		85	5.92234	1.55748	-4.36486		386	4.72502	0.881346	-3.84367
335	5.11014	1.0649	-4.04524		361	5.91989	1.63279	-4.28711		433	4.72453	2.33437	-2.39016
168	5.08963	0.479591	-4.61004		71	5.90386	0.325033	-5.57883		448	4.71798	2.54311	-2.17487
93	5.08733	1.51936	-3.56796		106	5.89595	1.24192	-4.65403		463	4.70852	1.68101	-3.02752
245	5.07194	0.995658	-4.07628		365	5.88766	0.137156	-5.75051		371	4.7072	1.79953	-2.90767
392	5.07083	0.744671	-4.32616		360	5.87915	1.10689	-4.77226		475	4.70618	0.963446	-3.74274
378	5.05584	2.73756	-2.31828		25	5.85898	0.830938	-5.02804		444	4.70316	0.734587	-3.96857
140	5.05532	1.6215	-3.43382		91	5.8543	0.273829	-5.58047		32	4.6846	1.9298	-2.7548
238	5.0396	1.03818	-4.00142		413	5.85059	1.16026	-4.69033		191	4.67247	2.43288	-2.23959
98	5.03682	1.69026	-3.34657		340	5.83972	0.137129	-5.70259		246	4.66562	0.492421	-4.1732
400	5.03036	1.24521	-3.78515		409	5.82668	3.29366	-2.53302		258	4.6576	0.489262	-4.16834
418	5.02949	3.02055	-2.00894		364	5.81887	1.17018	-4.64869		164	4.64698	3.13128	-1.5157
239	5.02799	2.2948	-2.73319		337	5.81479	1.23667	-4.57811		347	4.63775	1.73927	-2.89848
337	5.02683	1.2019	-3.82493		152	5.79799	0.590603	-5.20739		168	4.61613	1.43861	-3.17751
430	5.02316	2.43743	-2.58572		378	5.79222	3.08211	-2.71012		438	4.60274	2.26041	-2.34233
153	4.99916	1.52237	-3.47679		265	5.78962	1.03724	-4.75239		314	4.6023	1.49637	-3.10593
440	4.99043	0.917627	-4.07281		178	5.78648	1.01439	-4.77208		28	4.58757	2.64481	-1.94276
68	4.9832	0.192185	-4.79102		372	5.78419	0.445541	-5.33865		39	4.58497	0.889937	-3.69504
381	4.96678	0.638244	-4.32853		45	5.76662	0.123785	-5.64284		439	4.58349	2.69577	-1.88772
102	4.9592	1.17634	-3.78286		475	5.74393	0.419622	-5.32431		98	4.55257	0.915089	-3.63748
443	4.94209	0.780839	-4.16125		400	5.73662	1.48653	-4.25009		10	4.53478	2.21186	-2.32293
242	4.93478	0.740272	-4.19451		167	5.73231	1.04356	-4.68875		200	4.51916	1.99501	-2.52416
329	4.92578	0.180724	-4.74505		452	5.71891	1.85136	-3.86755		382	4.51843	1.12202	-3.39641
256	4.89335	1.60589	-3.28746		307	5.69405	0.690049	-5.004		33	4.48356	0.675213	-3.80834
71	4.89275	0.92252	-3.97023		384	5.68874	0.782846	-4.90589		190	4.47652	0.707373	-3.76915
32	4.88704	1.27753	-3.6095		338	5.68835	1.68507	-4.00328		48	4.47167	0.118034	-4.35364
192	4.8804	1.69939	-3.18101		458	5.68765	0.888108	-4.79954		30	4.46825	0.342298	-4.12596
38	4.86866	0.670341	-4.19832		244	5.65778	1.31616	-4.34162		360	4.46691	0.444069	-4.02285
163	4.86627	0.343956	-4.52232		342	5.65607	0.65958	-4.99649		158	4.45815	1.42389	-3.03426
436	4.85641	0.626591	-4.22982		191	5.65253	0.287517	-5.36502		91	4.43987	0.930418	-3.50945
280	4.8344	0.851558	-3.98284		137	5.64368	1.15446	-4.48922		330	4.42502	1.01329	-3.41173
22	4.83328	0.0443594	-4.78892		496	5.60725	1.41276	-4.19449		78	4.42177	1.04788	-3.37389
285	4.82928	0	-4.82928		256	5.58173	0.598335	-4.9834		101	4.41953	1.02986	-3.38968
332	4.82575	1.03034	-3.79541		157	5.56376	2.2199	-3.34386		194	4.41682	0.196775	-4.22004
197	4.82112	0.673997	-4.14712		11	5.55732	0.754322	-4.80299		136	4.4074	1.21809	-3.18931
360	4.82086	0.801994	-4.01887		485	5.55416	3.84405	-1.71011		218	4.40433	2.60036	-1.80397
116	4.79238	1.13441	-3.65798		100	5.54947	1.02319	-4.52628		3	4.39399	0.73392	-3.66007
495	4.78443	0.823943	-3.96049		277	5.54809	0.482662	-5.06543		123	4.36185	1.07929	-3.28256
263	4.77476	0	-4.77476		143	5.54439	0.378171	-5.16622		388	4.35998	0.637288	-3.7227
257	4.75288	0.990928	-3.76195		386	5.49471	0.0153458	-5.47936		155	4.35405	1.06684	-3.28721
220	4.75164	3.77841	-0.973229		273	5.47229	0	-5.47229		69	4.35268	1.51832	-2.83436
279	4.74324	0.359611	-4.38363		286	5.44484	0.657812	-4.78703		320	4.33235	1.20176	-3.13059
244	4.73885	1.07545	-3.6634		193	5.44406	0.0573727	-5.38669		392	4.31203	1.82446	-2.48756
305	4.73352	0.732351	-4.00117		363	5.43876	1.33335	-4.10541		389	4.30932	0.742383	-3.56694
422	4.69542	1.88981	-2.80561		412	5.43656	2.8345	-2.60207		376	4.30042	0.803371	-3.49705
328	4.68397	0.579007	-4.10496		27	5.43558	0.576374	-4.85921		310	4.29485	1.82967	-2.46518
91	4.64127	0.905495	-3.73578		299	5.40468	0.662597	-4.74209		316	4.28407	0.48641	-3.79766
273	4.62974	1.81299	-2.81675		98	5.40297	1.32861	-4.07436		96	4.27471	0.142727	-4.13198
125	4.61309	1.27997	-3.33312		21	5.38888	1.11173	-4.27715		372	4.26262	0.789099	-3.47353
35	4.60588	0.399434	-4.20644		460	5.37644	0.799704	-4.57673		54	4.26113	2.85722	-1.40392
258	4.58516	1.37853	-3.20662		457	5.34907	1.39452	-3.95455		381	4.25256	1.42708	-2.82548
267	4.56143	1.86545	-2.69598		351	5.3446	0.262735	-5.08186		27	4.21044	0.681105	-3.52934
351	4.5532	0.755294	-3.79791		373	5.34346	0.264196	-5.07926		332	4.20617	0.806486	-3.39968
72	4.50991	1.80925	-2.70066		196	5.33773	0.710243	-4.62748		193	4.20436	1.37772	-2.82664
379	4.50956	1.28585	-3.22371		183	5.32962	0.822758	-4.50686		173	4.19743	0.379924	-3.8175
473	4.48132	1.71176	-2.76957		269	5.32004	0.644893	-4.67514		234	4.18998	1.92177	-2.2682
99	4.44514	0.851315	-3.59382		317	5.31129	0.259361	-5.05193		242	4.16166	1.20778	-2.95388
458	4.43665	1.26251	-3.17414		293	5.2906	0.483465	-4.80713		182	4.15882	0.381345	-3.77747
265	4.41773	1.23965	-3.17809		94	5.28864	0.520681	-4.76796		363	4.15767	1.2359	-2.92176
302	4.41326	0.504631	-3.90862		435	5.28625	0.791661	-4.49459		149	4.14731	1.98097	-2.16634
186	4.41196	0.713092	-3.69887		173	5.27767	0.232895	-5.04478		146	4.14442	1.29719	-2.84722
460	4.39766	1.32496	-3.07271		103	5.274	0.631103	-4.6429		11	4.14053	1.69927	-2.44126
291	4.3894	1.25818	-3.13122		335	5.26556	1.11788	-4.14767		443	4.13876	1.3716	-2.76716
358	4.37422	1.4925	-2.88172		246	5.26304	0.0408707	-5.22217		340	4.13451	0.730855	-3.40365
78	4.36535	1.32576	-3.0396		267	5.22812	1.2401	-3.98802		357	4.13238	1.5069	-2.62548
222	4.33714	1.53647	-2.80067		443	5.20082	0.487598	-4.71322		214	4.12786	0.966967	-3.16089
241	4.32031	0.776315	-3.54399		22	5.18954	1.09398	-4.09556		197	4.12738	0.379078	-3.7483
322	4.31587	0.498301	-3.81757		4	5.18326	1.82585	-3.35741		393	4.12576	2.07909	-2.04667
348	4.30641	0.937309	-3.3691		240	5.15582	0.208267	-4.94755		14	4.12325	2.35656	-1.76669
42	4.30251	0.709447	-3.59306		304	5.13714	0.862481	-4.27466		124	4.1051	1.37648	-2.72862
142	4.28609	0.361776	-3.92432		425	5.13635	1.61556	-3.52079		231	4.10303	2.30322	-1.79981
342	4.28462	0.388268	-3.89635		135	5.12648	0.89071	-4.23577		304	4.09524	2.61815	-1.47709
372	4.28141	2.64504	-1.63637		172	5.12393	1.16898	-3.95495		162	4.05574	1.65907	-2.39667
87	4.27661	1.97725	-2.29936		436	5.1071	0.149848	-4.95726		110	4.03805	1.18949	-2.84856
74	4.27074	0.462848	-3.80789		120	5.10471	0.193476	-4.91124		143	4.0175	1.05277	-2.96473
46	4.2634	0.866854	-3.39654		366	5.09525	1.2112	-3.88405		494	4.01729	1.55031	-2.46698
236	4.2481	0.415829	-3.83227		197	5.04886	1.14844	-3.90042		151	4.00129	1.16028	-2.841
262	4.2387	1.816	-2.4227		481	5.02371	2.15608	-2.86762		104	3.99935	0.192571	-3.80678
120	4.22937	1.31202	-2.91736		242	4.98335	0.661618	-4.32173		60	3.99898	1.11317	-2.88581
146	4.20046	1.80157	-2.39888		190	4.97374	0.0932889	-4.88045		378	3.99144	1.90099	-2.09044
26	4.19251	0.498498	-3.69401		344	4.9622	0.31518	-4.64702		256	3.96199	0.721418	-3.24057
376	4.19245	1.3603	-2.83215		264	4.95285	0.690318	-4.26253		186	3.94654	1.69291	-2.25363
269	4.16639	1.99116	-2.17522		418	4.94533	1.40028	-3.54505		225	3.89769	1.48288	-2.41482
297	4.16504	1.31559	-2.84945		118	4.93615	1.39795	-3.5382		29	3.89648	1.23444	-2.66204
237	4.15613	1.13884	-3.01729		430	4.92855	2.38626	-2.54229		13	3.88389	1.66634	-2.21755
205	4.14859	1.20156	-2.94702		133	4.92505	0.797096	-4.12796		94	3.86258	0.784827	-3.07776
388	4.14769	1.36522	-2.78247		140	4.92422	0.973937	-3.95029		321	3.84995	0.0386642	-3.81128
366	4.1462	1.29983	-2.84637		186	4.89623	0.573603	-4.32262		406	3.84646	3.6701	-0.176359
166	4.14605	0.738038	-3.40801		262	4.89361	1.00895	-3.88467		263	3.82527	0.615807	-3.20946
331	4.1406	0.0573766	-4.08323		341	4.89174	0.378076	-4.51366		42	3.82433	0.600535	-3.2238
48	4.13662	0.747578	-3.38904		10	4.87849	2.45456	-2.42393		449	3.80697	1.00508	-2.80189
233	4.118	0	-4.118		205	4.87833	1.18832	-3.69001		159	3.77556	0.860098	-2.91546
37	4.1146	0.759746	-3.35486		239	4.87159	0.303142	-4.56844		232	3.75792	1.39952	-2.3584
47	4.10515	0.705432	-3.39972		48	4.86107	0.30768	-4.55339		79	3.74623	0.804482	-2.94175
290	4.10056	2.0844	-2.01617		37	4.85259	1.53773	-3.31486		303	3.74479	2.10223	-1.64256
365	4.08806	1.58685	-2.50121		276	4.84854	0.137226	-4.71131		172	3.73816	1.70857	-2.02959
184	4.07283	0.348056	-3.72477		405	4.84436	1.6955	-3.14885		205	3.73114	2.16783	-1.56331
30	4.06013	1.00052	-3.05962		170	4.83936	0.664618	-4.17474		107	3.70833	1.137	-2.57133
106	4.05529	1.03648	-3.01881		410	4.82472	1.28215	-3.54257		46	3.68769	2.02278	-1.66491
165	4.05387	1.83125	-2.22261		165	4.80465	0.511275	-4.29338		135	3.67883	0.538726	-3.14011
178	4.05199	0.719261	-3.33273		95	4.78079	0.789794	-3.991		92	3.67743	1.43067	-2.24676
407	4.05049	3.51069	-0.539799		274	4.77159	1.27253	-3.49906		72	3.6704	1.63406	-2.03634
402	4.05025	2.3606	-1.68966		29	4.76388	1.34794	-3.41594		144	3.65824	1.13636	-2.52188
494	4.04349	1.29981	-2.74368		449	4.7354	1.03548	-3.69992		17	3.64586	3.50902	-0.136844
171	4.042	0.992176	-3.04982		14	4.71183	0.324871	-4.38696		118	3.64195	0.627801	-3.01414
232	4.0365	1.31003	-2.72646		72	4.7087	0.266643	-4.44206		228	3.63367	0.980165	-2.65351
16	4.02157	2.24807	-1.7735		30	4.70552	1.04477	-3.66075		132	3.62636	1.80579	-1.82057
235	4.0089	0.619965	-3.38894		151	4.69734	0.45773	-4.23961		279	3.60963	1.08718	-2.52246
199	4.00634	0.761562	-3.24478		42	4.69704	0.854372	-3.84267		277	3.60916	0.137162	-3.472
134	3.98505	0.777328	-3.20772		388	4.69228	1.48413	-3.20815		278	3.58975	1.34519	-2.24456
14	3.97784	0.868999	-3.10884		300	4.69154	0.57331	-4.11823		22	3.57822	1.12952	-2.4487
341	3.96373	0.608446	-3.35529		266	4.68996	0.564037	-4.12592		416	3.57716	0.416727	-3.16043
143	3.91149	1.31728	-2.59421		354	4.6487	0.368623	-4.28008		297	3.57172	1.52313	-2.04859
203	3.90778	2.24568	-1.6621		231	4.61321	0.936005	-3.6772		87	3.56986	1.73918	-1.83067
33	3.90548	0.36697	-3.53851		215	4.59541	0.158041	-4.43737		453	3.54188	1.38739	-2.15449
31	3.9023	0.52242	-3.37988		169	4.58845	1.06887	-3.51958		170	3.52789	0.274416	-3.25347
187	3.88713	0.915542	-2.97159		237	4.58483	0.0427574	-4.54207		181	3.52341	1.20344	-2.31997
343	3.86541	1.18035	-2.68507		306	4.57308	0.602756	-3.97033		137	3.52315	1.31076	-2.21239
119	3.86245	0.444404	-3.41804		40	4.52558	0.756003	-3.76958		195	3.51083	0.537263	-2.97356
151	3.85131	0.807757	-3.04355		67	4.52	1.67852	-2.84148		336	3.50823	0.960759	-2.54747
405	3.85088	2.56278	-1.2881		146	4.51692	1.94206	-2.57486		106	3.50674	0.299869	-3.20687
172	3.83387	0.398034	-3.43584		65	4.50959	0.217336	-4.29225		209	3.49928	2.01174	-1.48754
463	3.82759	1.3188	-2.50879		250	4.45713	1.04318	-3.41395		133	3.49804	0.382835	-3.1152
144	3.82435	0.492635	-3.33171		382	4.44041	1.14708	-3.29332		412	3.46923	0.981868	-2.48737
196	3.78649	0.380098	-3.40639		391	4.41919	0.657497	-3.76169		344	3.46242	1.26422	-2.1982
156	3.7848	1.20806	-2.57674		380	4.40919	1.28275	-3.12644		262	3.45508	1.48624	-1.96885
43	3.77623	0.856595	-2.91964		87	4.39285	1.3872	-3.00565		276	3.45196	0.473487	-2.97847
444	3.76904	0.521365	-3.24768		441	4.35907	0.956891	-3.40218		71	3.43483	0.554065	-2.88076
130	3.73424	0.709957	-3.02428		159	4.35496	1.25527	-3.0997		216	3.43394	1.34501	-2.08892
76	3.7131	1.20897	-2.50412		358	4.3535	0.842617	-3.51088		293	3.42784	1.4054	-2.02245
340	3.69608	0.810177	-2.8859		263	4.33693	0.242582	-4.09435		47	3.42307	1.69131	-1.73176
357	3.6811	0.072033	-3.60907		92	4.32975	0.177594	-4.15215		383	3.42043	0.938395	-2.48203
152	3.67944	0.918469	-2.76097		107	4.30993	0.977052	-3.33288		183	3.41831	0.720876	-2.69743
36	3.65792	0.345451	-3.31247		249	4.29844	0.410403	-3.88803		460	3.41606	1.12069	-2.29537
200	3.65317	0.789835	-2.86333		392	4.29705	1.66096	-2.63609		435	3.41188	1.25018	-2.1617
79	3.64713	0.180132	-3.467		271	4.28933	1.42721	-2.86213		405	3.41043	0.614709	-2.79573
53	3.63907	0.658391	-2.98068		168	4.27289	0.334325	-3.93857		235	3.40692	0.862998	-2.54392
475	3.62933	1.11712	-2.51221		156	4.26038	0.462835	-3.79755		138	3.39479	1.02921	-2.36558
255	3.62492	1.5905	-2.03443		16	4.21474	0.256168	-3.95857		260	3.38336	0.477835	-2.90553
149	3.61855	0.913233	-2.70531		291	4.20687	0.63126	-3.57561		189	3.38268	1.13182	-2.25086
406	3.61186	1.49529	-2.11657		298	4.19961	0.75059	-3.44902		441	3.38125	1.61408	-1.76717
391	3.60566	1.13379	-2.47187		324	4.199	0.901355	-3.29764		354	3.37797	0.41569	-2.96228
320	3.60342	0.507327	-3.09609		419	4.19338	1.32509	-2.86829		291	3.35289	0.967807	-2.38508
174	3.59746	0.575879	-3.02158		343	4.19163	0.0547505	-4.13688		411	3.34867	1.68337	-1.6653
248	3.59612	0.788608	-2.80752		182	4.18951	1.10629	-3.08322		390	3.34142	0.952773	-2.38865
123	3.58932	0.584234	-3.00508		348	4.14715	0.760259	-3.38689		141	3.32515	0.576878	-2.74828
435	3.58893	1.26662	-2.32231		369	4.13638	0.137298	-3.99908		349	3.31671	0.751679	-2.56504
92	3.58382	0.35575	-3.22807		387	4.10471	1.17191	-2.9328		436	3.31448	1.03826	-2.27621
491	3.58114	2.3965	-1.18465		206	4.09775	1.2937	-2.80404		284	3.31346	0.2747	-3.03876
113	3.57908	1.06459	-2.51448		214	4.08949	0.338041	-3.75145		208	3.30062	1.6581	-1.64252
345	3.55476	0.368943	-3.18582		416	4.0583	1.56378	-2.49452		113	3.28139	1.09881	-2.18258
201	3.55177	1.59583	-1.95594		142	4.04783	0.533381	-3.51445		148	3.26619	1.21823	-2.04796
382	3.54522	1.36737	-2.17785		241	4.03861	0.72231	-3.3163		271	3.26613	0.810539	-2.45559
390	3.52978	1.01722	-2.51256		187	3.98926	0.22895	-3.76031		35	3.25621	0.507784	-2.74843
94	3.52234	0.0849763	-3.43736		285	3.97444	0.336939	-3.6375		312	3.24585	0.220694	-3.02516
414	3.49787	0.652257	-2.84561		462	3.97056	1.5848	-2.38576		305	3.24309	0.736589	-2.5065
449	3.49592	0.422143	-3.07378		200	3.96123	1.24846	-2.71277		134	3.2395	1.35429	-1.88521
441	3.48739	1.4168	-2.07059		115	3.95182	0	-3.95182		298	3.23603	1.58078	-1.65525
13	3.47114	2.36683	-1.10431		171	3.92403	0.378215	-3.54582		410	3.23375	1.01664	-2.21711
110	3.46116	0.777999	-2.68316		176	3.91592	1.15256	-2.76336		165	3.21501	1.19812	-2.01688
69	3.46086	0.920418	-2.54045		212	3.88943	0.504117	-3.38531		335	3.20434	1.33163	-1.87271
317	3.45561	0.558779	-2.89683		320	3.81015	0.348086	-3.46206		93	3.18961	0.487229	-2.70238
240	3.45	0.609444	-2.84056		149	3.80615	0.912587	-2.89357		187	3.18803	1.0386	-2.14942
347	3.43865	0.588196	-2.85046		225	3.77597	0.728527	-3.04745		374	3.16923	0.662638	-2.50659
300	3.42015	0.274411	-3.14574		113	3.77266	0.326273	-3.44639		472	3.16518	0.889138	-2.27604
246	3.41657	1.55347	-1.86309		253	3.75528	0.652967	-3.10231		16	3.16471	1.04408	-2.12063
97	3.40286	1.00077	-2.40208		411	3.73323	1.43966	-2.29357		317	3.16421	1.12675	-2.03745
410	3.39409	0.431942	-2.96214		247	3.72327	1.14098	-2.58229		176	3.15837	1.06694	-2.09143
118	3.39398	0.218731	-3.17525		356	3.70976	1.83712	-1.87264		400	3.14977	2.11835	-1.03142
29	3.37084	0.654094	-2.71675		141	3.70579	0.475125	-3.23067		236	3.1363	0.274341	-2.86196
212	3.33967	0.871859	-2.46781		74	3.68213	0.556228	-3.1259		175	3.11602	0.838063	-2.27796
479	3.32008	0.568174	-2.75191		258	3.6484	0.486845	-3.16156		5	3.11266	1.5718	-1.54085
303	3.29511	0.997976	-2.29714		390	3.62649	0.925283	-2.70121		272	3.10672	0.958235	-2.14849
462	3.29039	1.48962	-1.80078		199	3.62368	0.957171	-2.66651		206	3.08156	0.987735	-2.09382
218	3.2848	1.04249	-2.24231		219	3.6144	1.48183	-2.13257		95	3.06362	0.754015	-2.3096
363	3.26401	0.274356	-2.98965		38	3.57523	0.666461	-2.90877		179	3.06049	0.888188	-2.17231
286	3.25884	0.889238	-2.3696		406	3.57259	2.08771	-1.48488		171	3.03143	1.46118	-1.57025
67	3.25294	0.537272	-2.71567		147	3.54674	0.378325	-3.16842		36	3.0153	0.650102	-2.3652
411	3.2434	2.66987	-0.573522		13	3.54213	1.62163	-1.9205		241	3.01264	2.15842	-0.854219
115	3.23647	0.351127	-2.88534		339	3.52745	1.9063	-1.62115		343	2.98918	1.0695	-1.91969
148	3.20734	0.94426	-2.26308		482	3.52708	0.498032	-3.02905		356	2.98124	1.2495	-1.73174
75	3.20393	1.48939	-1.71454		245	3.51917	1.17742	-2.34175		492	2.98098	1.49417	-1.48681
374	3.17502	0.347824	-2.82719		228	3.51521	0.737007	-2.77821		338	2.96846	0.577194	-2.39126
207	3.16989	1.34355	-1.82633		177	3.49801	0.0797357	-3.41828		380	2.95023	0.96991	-1.98032
362	3.16219	0.912897	-2.24929		174	3.4949	1.17477	-2.32014		248	2.9394	1.2048	-1.7346
147	3.16106	0.141663	-3.0194		78	3.48265	0.602777	-2.87988		465	2.93593	0.399759	-2.53617
330	3.15149	0.384765	-2.76672		234	3.45309	0.627165	-2.82593		152	2.93569	0.469435	-2.46625
249	3.11761	0.189346	-2.92827		47	3.42563	0.142205	-3.28342		156	2.91122	0.739728	-2.17149
369	3.09272	1.42899	-1.66373		296	3.39965	0.356938	-3.04271		66	2.89704	0.274656	-2.62238
124	3.04461	0.0240039	-3.02061		144	3.3932	1.256	-2.1372		9	2.89495	0.2277	-2.66725
15	2.99895	0.771291	-2.22766		493	3.3876	1.00034	-2.38726		174	2.88227	1.83681	-1.04546
416	2.98186	0.227149	-2.75471		19	3.38252	0.773868	-2.60865		462	2.8771	1.06134	-1.81576
195	2.97866	0.809557	-2.1691		119	3.37381	0.137232	-3.23658		207	2.87354	1.04465	-1.82889
219	2.97029	0.274473	-2.69582		389	3.36354	0.905549	-2.45799		37	2.87054	0.0437512	-2.82679
25	2.9659	1.04623	-1.91967		26	3.3251	0.0675393	-3.25756		204	2.86987	0.992927	-1.87694
439	2.95034	0.942284	-2.00806		148	3.32414	1.55572	-1.76842		249	2.85133	0.845954	-2.00538
229	2.94057	0.76297	-2.1776		217	3.32359	1.12261	-2.20098		342	2.82398	0.617945	-2.20604
476	2.93942	1.17756	-1.76186		297	3.29946	0.654555	-2.6449		177	2.81142	0.137288	-2.67413
176	2.91678	0.578875	-2.3379		150	3.23673	0.956473	-2.28026		185	2.80412	0.366265	-2.43785
228	2.8906	0.599559	-2.29104		210	3.23076	2.13144	-1.09931		245	2.79779	0.534938	-2.26285
412	2.888	0.43212	-2.45588		439	3.2305	1.64901	-1.58149		119	2.79475	0.801362	-1.99339
175	2.87439	0.395562	-2.47883		251	3.21869	0.641206	-2.57748		352	2.79402	0.861242	-1.93277
478	2.87276	1.255	-1.61776		252	3.2082	1.17606	-2.03213		25	2.76641	0.760716	-2.0057
493	2.8325	0.896782	-1.93572		431	3.19711	0.78994	-2.40717		75	2.76505	1.36375	-1.4013
464	2.79903	0.179143	-2.61989		185	3.19083	0.108837	-3.082		210	2.76107	0.953775	-1.80729
209	2.78009	1.67179	-1.1083		124	3.17644	0.570512	-2.60592		391	2.74878	1.57933	-1.16945
20	2.77797	0.330057	-2.44791		260	3.17518	0.406638	-2.76854		169	2.74428	0.599444	-2.14483
393	2.77781	0.995384	-1.78242		110	3.15335	0.738078	-2.41527		198	2.74294	0.137295	-2.60564
468	2.7743	0.361467	-2.41284		235	3.15314	0.0635675	-3.08957		358	2.73779	0.712213	-2.02558
95	2.76861	0.910926	-1.85769		465	3.14736	0.135093	-3.01227		145	2.72721	0.823639	-1.90357
5	2.75382	1.16453	-1.58929		357	3.11804	0.474317	-2.64372		199	2.72117	0.845875	-1.8753
19	2.74518	1.14479	-1.60039		209	3.11682	0.267113	-2.84971		387	2.70503	1.87988	-0.825155
253	2.71566	0.513368	-2.20229		20	3.11566	0.00322744	-3.11243		184	2.69911	0.460528	-2.23858
208	2.7095	0.790206	-1.91929		184	3.07141	1.10381	-1.9676		120	2.68207	0.889303	-1.79277
145	2.7031	1.03896	-1.66414		232	3.06323	0.228458	-2.83477		458	2.66235	0.698254	-1.9641
180	2.69086	0.436328	-2.25453		66	3.05833	0.508631	-2.5497		479	2.64555	1.06441	-1.58114
210	2.66318	0.649279	-2.01391		195	3.05701	0.46293	-2.59408		140	2.64457	0.769605	-1.87497
138	2.6211	1.64128	-0.979827		484	3.02563	0.397093	-2.62854		150	2.62846	1.10324	-1.52522
461	2.60844	0.588008	-2.02043		261	2.99663	0.892769	-2.10386		369	2.62692	0.458395	-2.16852
252	2.59709	1.03193	-1.56515		488	2.90991	0.762752	-2.14716		351	2.62446	0.324178	-2.30029
141	2.5925	0.741726	-1.85078		213	2.90188	1.17755	-1.72433		361	2.57074	1.32964	-1.2411
179	2.59227	1.07312	-1.51915		230	2.86582	0.161451	-2.70437		408	2.5445	1.6691	-0.875403
483	2.58967	1.21171	-1.37796		9	2.85795	1.18267	-1.67529		471	2.54153	1.13448	-1.40705
221	2.58864	2.03119	-0.557452		303	2.84308	0.609961	-2.23312		192	2.53951	1.59708	-0.942434
137	2.56008	0.937174	-1.62291		203	2.82648	0.854239	-1.97224		251	2.5253	1.91788	-0.607423
107	2.50658	0.496628	-2.00996		472	2.80716	1.45401	-1.35314		223	2.5241	1.04653	-1.47757
9	2.4775	0.492515	-1.98499		207	2.78177	0.0262794	-2.75549		269	2.5188	1.38399	-1.13481
465	2.47599	0.137267	-2.33872		36	2.75508	0.00615256	-2.74893		287	2.50891	0.137783	-2.37113
132	2.42582	0.0221585	-2.40366		188	2.74287	0.380035	-2.36284		348	2.50773	0.920173	-1.58756
204	2.39482	0.798997	-1.59583		216	2.74135	1.08688	-1.65447		219	2.48867	0.952878	-1.53579
389	2.38013	0.724786	-1.65534		204	2.70753	1.24735	-1.46019		229	2.47364	0.604476	-1.86916
261	2.37806	0.605734	-1.77232		179	2.63936	0.0794987	-2.55986		212	2.47059	0.524645	-1.94595
225	2.37003	0.610222	-1.7598		75	2.62184	0.263304	-2.35854		324	2.42226	0.57283	-1.84943
387	2.35305	0.784514	-1.56854		393	2.58895	1.25042	-1.33854		139	2.41664	0.281715	-2.13493
133	2.34746	0.734573	-1.61288		248	2.57185	0.378501	-2.19335		213	2.40692	0.696213	-1.71071
327	2.33461	0.447256	-1.88735		192	2.56226	0.137225	-2.42503		203	2.38671	0.789685	-1.59703
226	2.32287	1.18542	-1.13745		236	2.5511	0.795334	-1.75576		474	2.35363	0.433879	-1.91975
198	2.278	0.26348	-2.01452		362	2.52418	0.745404	-1.77878		261	2.33535	0.437859	-1.89749
206	2.2738	1.00986	-1.26394		138	2.51193	0.927911	-1.58401		341	2.31787	0.65076	-1.66711
260	2.24492	1.0767	-1.16821		288	2.48598	0.528604	-1.95738		180	2.31661	0.669617	-1.64699
339	2.22272	1.17103	-1.05169		7	2.48196	0.634037	-1.84792		468	2.29419	0.323693	-1.9705
472	2.22058	1.12699	-1.09359		222	2.48048	0.109927	-2.37056		484	2.28317	0.953727	-1.32944
349	2.22001	0.456074	-1.76393		474	2.47979	0.0552784	-2.42451		470	2.24941	0.960819	-1.28859
288	2.21648	0.605669	-1.61081		468	2.46961	0	-2.46961		299	2.24798	0.587683	-1.6603
215	2.19531	0.622934	-1.57238		464	2.4648	0.482606	-1.9822		407	2.22354	1.83206	-0.391485
361	2.18855	0.778469	-1.41008		327	2.44563	0.546398	-1.89923		252	2.19706	0.790617	-1.40644
299	2.18453	0.817516	-1.36702		325	2.36088	0.670315	-1.69057		482	2.126	1.24755	-0.878455
484	2.17004	1.11983	-1.05021		208	2.34687	1.20398	-1.1429		15	2.10182	0.831121	-1.2707
139	2.15695	0.285353	-1.8716		483	2.25874	0.867571	-1.39117		300	2.09843	1.35051	-0.747923
227	2.13477	0.456675	-1.6781		180	2.23162	0.593872	-1.63774		339	2.08624	1.2499	-0.836342
474	2.08389	0.361612	-1.72228		255	2.20385	0.529731	-1.67412		230	2.04498	0.400287	-1.64469
492	2.03815	0.604625	-1.43353		223	2.20195	0.46672	-1.73523		67	2.03936	1.09088	-0.948481
177	2.02802	0.228195	-1.79982		227	2.18443	1.14647	-1.03796		394	2.03858	1.22122	-0.817351
356	1.93787	0.572812	-1.36506		471	2.1724	0.852097	-1.3203		19	2.02382	1.36874	-0.655087
271	1.89897	0.0710247	-1.82795		287	2.14703	0.251072	-1.89596		38	1.99219	0.402551	-1.58963
150	1.87702	0.383627	-1.4934		295	2.14435	0.629741	-1.51461		255	1.95147	0.689031	-1.26244
355	1.85931	0.566091	-1.29322		476	2.10725	0.248185	-1.85907		493	1.90021	0.847648	-1.05256
284	1.8153	0.307249	-1.50805		352	2.0905	0.954279	-1.13622		326	1.88004	0.863136	-1.0169
230	1.81203	0.455815	-1.35621		355	1.99029	1.24205	-0.74824		483	1.8493	0.850059	-0.999237
213	1.80832	1.40366	-0.40466		15	1.9894	0.622328	-1.36707		461	1.78705	0.69837	-1.08868
216	1.77021	0.861288	-0.908919		349	1.98702	0.940716	-1.0463		464	1.77404	0.491676	-1.28236
287	1.73712	0.711848	-1.02527		5	1.98136	1.53416	-0.447203		325	1.75235	0.94675	-0.805596
170	1.72095	0.11956	-1.60139		175	1.96324	0.32429	-1.63895		7	1.73086	0.262921	-1.46794
325	1.70652	0.813162	-0.89336		198	1.91761	0.911936	-1.00567		221	1.68859	0.537766	-1.15082
352	1.70055	0.490244	-1.21031		218	1.89287	0.917747	-0.975121		288	1.66749	0.221058	-1.44643
394	1.62457	0.587724	-1.03685		220	1.87552	0.759499	-1.11602		253	1.66349	0.263871	-1.39962
251	1.59591	0.718055	-0.877855		394	1.86235	0.345019	-1.51733		296	1.60806	0.796287	-0.811778
295	1.49828	0.0691319	-1.42914		408	1.84776	1.38324	-0.464516		8	1.59727	0.972969	-0.624301
471	1.48931	0.674617	-0.814695		470	1.83321	1.35543	-0.477789		147	1.59325	0.843973	-0.749281
224	1.40793	0.627949	-0.779986		224	1.80928	0	-1.80928		355	1.5555	1.28727	-0.268227
8	1.4047	0.399533	-1.00517		477	1.78403	0.28253	-1.5015		476	1.51712	0	-1.51712
482	1.34349	0.346127	-0.997361		145	1.7338	0.606165	-1.12764		366	1.51253	1.10197	-0.410559
326	1.29805	0.19248	-1.10557		139	1.71757	0.653712	-1.06386		1	1.4912	0.681004	-0.8102
408	1.28315	0.166786	-1.11637		461	1.61551	0.497356	-1.11816		226	1.32247	0.711965	-0.610509
344	1.28147	0.33908	-0.942385		492	1.57901	0.424199	-1.15481		489	1.32103	0.641479	-0.679553
470	1.2003	0.80778	-0.392517		8	1.4388	0	-1.4388		327	1.30837	0.797856	-0.510514
254	1.18879	0.414493	-0.774293		489	1.4046	0.467936	-0.936666		220	1.201	0.903959	-0.297037
66	1.18124	0.483527	-0.697713		407	1.35208	0.267857	-1.08423		224	1.09242	0.490749	-0.601667
223	1.07803	0.595683	-0.482344		487	1.35099	0.104112	-1.24688		295	1.05582	0.238345	-0.817476
477	1.00797	0.697292	-0.31068		326	1.06351	0.0577254	-1.00578		227	1.00407	0.845437	-0.158628
486	0.99482	0.683593	-0.311227		229	1.05323	0.270721	-0.782505		362	0.972472	0.459051	-0.513421
2	0.983578	0.838185	-0.145393		486	0.997942	0.713263	-0.284679		254	0.93541	0.459043	-0.476368
487	0.959637	0.274822	-0.684815		2	0.989635	0.669115	-0.320519		6	0.895751	0.418508	-0.477242
489	0.930078	0.132616	-0.797461		221	0.921347	0.441381	-0.479966		488	0.813936	0.344074	-0.469862
1	0.883507	0	-0.883507		226	0.899379	0.563268	-0.336112		477	0.753299	0.452616	-0.300682
7	0.857791	0.484765	-0.373025		254	0.86214	0.291101	-0.571039		486	0.715078	0	-0.715078
488	0.838655	0.274087	-0.564568		6	0.819991	0.253489	-0.566502		487	0.59078	0.413394	-0.177386
6	0.668535	0.274979	-0.393556		1	0.682535	0.0758728	-0.606662		2	0.268019	0.188095	-0.079924
490	0.441529	0.226062	-0.215466		490	0.611916	0.43455	-0.177366		490	0.189368	0.189368	0
499	0	0	0		499	0	0	0		499	0	0	0
