# Supplementary material for: Destabilized adaptive influenza variants critical for innate immune system escape are potentiated by host chaperones
Source: PLoS Biol. 2018 Sep 17;16(9):e3000008. doi: 10.1371/journal.pbio.3000008 (PMC6160216; doi:10.1371/journal.pbio.3000008)
Supplement: S4 Data — (XLSX) [file pbio.3000008.s014.xlsx]

## Sheet: mut_Basal39vBasal37
Biological Replicate Library 1					Biological Replicate Library 2 (Technical Replicate 1)					Biological Replicate Library 2 (Technical Replicate 2)
site	wt	mut	diffsel		site	wt	mut	diffsel		site	wt	mut	diffsel
334	N	H	2.08947		334	N	M	2.21131		457	S	F	2.72552
353	S	L	1.96276		334	N	H	2.10472		353	S	L	2.6012
353	S	F	1.71912		353	S	L	1.75597		283	P	C	2.45448
283	P	C	1.68069		353	S	F	1.44152		278	A	V	2.30482
289	Y	R	1.55785		283	P	M	1.31391		409	Q	M	2.1386
165	S	G	1.48585		268	G	P	1.30872		283	P	A	2.0736
39	F	Y	1.47012		130	T	V	1.30819		359	S	Q	2.03186
283	P	K	1.39705		136	M	I	1.30504		283	P	G	2.02238
359	S	K	1.38972		283	P	A	1.191		283	P	W	1.98628
283	P	T	1.35516		377	S	M	1.18711		283	P	Q	1.92742
268	G	S	1.35163		339	E	K	1.17363		451	A	F	1.89763
334	N	C	1.34556		377	S	V	1.16583		437	T	A	1.88007
424	T	N	1.34355		290	D	E	1.15102		377	S	M	1.86652
164	C	A	1.31905		417	N	Y	1.12847		496	Y	W	1.82961
497	D	L	1.31327		157	T	V	1.09464		280	V	P	1.79795
289	Y	I	1.21959		360	T	N	1.09457		353	S	H	1.79535
146	T	A	1.17695		458	F	I	1.08945		311	Q	T	1.71654
485	G	C	1.14426		60	S	D	1.03895		347	I	V	1.68067
268	G	P	1.1313		353	S	R	1.03217		359	S	R	1.66858
456	M	H	1.10386		423	P	S	1.02804		136	M	I	1.59241
211	N	S	1.09826		375	E	T	1.02507		427	A	C	1.5924
283	P	S	1.0786		283	P	Q	1.02179		353	S	F	1.57193
34	D	N	1.02998		283	P	G	1.02054		485	G	V	1.55361
34	D	M	1.02673		353	S	H	1.01675		310	S	A	1.52013
16	D	E	1.02091		319	N	G	1.01381		127	D	E	1.51099
311	Q	R	1.01961		378	T	R	1.0071		378	T	R	1.50875
164	C	V	1.01074		418	L	I	0.99029		450	G	C	1.49583
353	S	I	0.981028		359	S	R	0.985579		56	L	D	1.48435
422	K	S	0.968858		485	G	S	0.983956		81	E	I	1.47041
247	N	T	0.967779		289	Y	R	0.982609		413	S	N	1.4525
220	E	T	0.958939		233	A	G	0.955371		314	S	V	1.42022
446	R	P	0.957455		413	S	N	0.953843		283	P	M	1.41715
34	D	S	0.943869		358	L	P	0.953687		426	M	A	1.40236
334	N	F	0.940106		432	N	P	0.948289		399	Q	C	1.40067
283	P	G	0.936853		283	P	L	0.941921		268	G	P	1.3759
377	S	M	0.930345		228	G	E	0.935523		334	N	Y	1.37186
283	P	Q	0.909434		309	N	E	0.93386		375	E	T	1.36978
274	S	V	0.900388		252	E	A	0.930898		146	T	A	1.31842
76	N	D	0.885391		394	G	Q	0.925981		111	Y	F	1.31584
283	P	A	0.883166		452	K	E	0.9254		319	N	G	1.30888
420	F	S	0.84922		73	E	F	0.915242		41	I	V	1.30872
41	I	H	0.847441		206	F	S	0.890869		100	V	R	1.29212
100	V	R	0.834354		283	P	W	0.883205		176	S	A	1.282
294	E	R	0.822384		485	G	V	0.871657		34	D	Q	1.27986
425	I	V	0.821754		34	D	Q	0.87036		415	Q	S	1.2784
423	P	K	0.821635		101	D	G	0.868977		78	Y	F	1.27041
427	A	S	0.821633		113	K	L	0.865838		420	F	C	1.26359
416	R	G	0.818089		399	Q	A	0.865756		445	I	E	1.26261
268	G	A	0.816609		52	Y	H	0.862539		485	G	C	1.26241
399	Q	L	0.80494		498	N	D	0.86253		427	A	E	1.25982
234	A	V	0.794647		67	V	A	0.861373		334	N	F	1.24598
80	E	Q	0.793678		467	S	P	0.859367		409	Q	A	1.21087
290	D	S	0.793532		497	D	E	0.842326		420	F	N	1.20908
238	M	I	0.791225		54	G	A	0.840939		105	M	Q	1.20189
283	P	F	0.782174		10	Y	T	0.838464		317	R	F	1.20153
12	Q	H	0.781046		210	E	K	0.830388		154	L	S	1.19135
353	S	V	0.779279		381	L	R	0.829365		425	I	T	1.1854
136	M	I	0.766312		190	V	M	0.828694		164	C	A	1.17653
344	L	R	0.76559		208	R	K	0.827839		283	P	F	1.17578
365	I	N	0.765462		34	D	N	0.82608		292	E	A	1.16971
90	K	Y	0.765005		231	Q	H	0.823727		353	S	R	1.12558
217	S	L	0.760587		267	R	K	0.823251		399	Q	H	1.12504
100	V	K	0.756747		290	D	N	0.822492		411	A	S	1.11941
420	F	M	0.75495		421	D	C	0.819278		283	P	S	1.11662
234	A	P	0.754616		24	E	G	0.815959		368	N	E	1.09571
414	V	T	0.752824		405	Q	A	0.806745		28	S	H	1.09435
415	Q	R	0.751377		280	V	P	0.795785		34	D	N	1.08693
247	N	Y	0.739935		17	G	K	0.795773		127	D	S	1.08279
232	T	A	0.736038		341	L	D	0.794434		498	N	G	1.07813
34	D	A	0.728549		380	E	R	0.793781		455	E	Q	1.07554
319	N	G	0.717462		375	E	F	0.793743		34	D	A	1.07357
335	S	G	0.706051		34	D	S	0.790246		463	V	I	1.06869
463	V	I	0.702255		311	Q	R	0.787229		294	E	H	1.04893
98	K	E	0.701294		81	E	I	0.781404		311	Q	R	1.04776
466	L	W	0.701057		433	T	D	0.778164		314	S	C	1.03808
406	I	S	0.700584		348	R	I	0.777176		421	D	A	1.03679
122	Q	K	0.699133		479	F	Y	0.776238		462	G	P	1.03338
452	K	E	0.694401		217	S	T	0.774403		454	E	C	1.02301
8	R	W	0.685321		444	I	T	0.772604		450	G	K	1.01661
102	R	H	0.680843		430	T	K	0.771791		377	S	V	1.00007
91	K	T	0.677824		435	G	V	0.767977		441	R	E	0.999302
283	P	N	0.677312		431	G	P	0.767625		339	E	D	0.997414
12	Q	W	0.677199		388	I	F	0.765388		283	P	H	0.996618
34	D	L	0.675435		430	T	P	0.753474		54	G	A	0.994913
382	R	P	0.672463		377	S	C	0.750968		8	R	P	0.991949
24	E	R	0.671233		339	E	D	0.750152		3	S	A	0.991751
399	Q	R	0.67		247	N	F	0.749748		24	E	N	0.979579
434	E	K	0.668116		450	G	V	0.74822		462	G	S	0.977454
433	T	Q	0.663092		283	P	T	0.746168		454	E	H	0.974321
375	E	Y	0.663052		289	Y	V	0.741457		466	L	W	0.971805
427	A	G	0.662297		47	L	H	0.741149		449	E	K	0.96204
338	F	L	0.653331		54	G	K	0.740875		316	I	S	0.960387
315	L	P	0.652698		302	D	N	0.737453		409	Q	S	0.95719
401	A	G	0.652358		237	A	V	0.736933		408	V	A	0.955034
431	G	C	0.651909		164	C	A	0.733456		466	L	F	0.937769
161	P	A	0.642178		439	D	N	0.732101		34	D	M	0.927503
105	M	I	0.634413		418	L	F	0.731991		217	S	K	0.926067
192	E	K	0.634139		380	E	D	0.72965		187	G	K	0.92594
221	R	K	0.632596		245	S	I	0.726587		441	R	S	0.925875
34	D	Q	0.631209		194	I	V	0.724264		406	I	S	0.925762
401	A	C	0.628706		27	A	S	0.720278		283	P	L	0.919521
160	D	N	0.624173		419	P	C	0.719523		418	L	T	0.918176
407	S	C	0.621151		200	G	W	0.717627		421	D	F	0.909861
417	N	L	0.615243		11	E	L	0.716985		234	A	P	0.908951
283	P	R	0.614726		368	N	K	0.715479		304	F	V	0.903079
393	G	R	0.613267		130	T	S	0.714718		90	K	L	0.90133
29	V	R	0.608888		131	A	N	0.711945		345	S	V	0.900412
77	K	E	0.608642		42	Q	K	0.711428		258	F	I	0.899406
98	K	R	0.607502		299	V	Q	0.705188		105	M	T	0.880119
80	E	I	0.602395		247	N	K	0.704569		439	D	N	0.879049
430	T	V	0.594543		456	M	V	0.701263		111	Y	V	0.863975
12	Q	A	0.592327		23	T	E	0.70085		473	N	H	0.863603
208	R	G	0.590619		401	A	E	0.69792		25	I	M	0.858304
266	L	I	0.590594		218	A	L	0.695768		100	V	K	0.85733
105	M	T	0.587145		420	F	S	0.695124		10	Y	P	0.856106
15	T	R	0.584886		181	A	H	0.693573		438	S	N	0.850465
174	R	M	0.584875		334	N	Y	0.692314		137	M	N	0.848049
324	H	N	0.584865		420	F	D	0.690728		148	Y	T	0.847927
293	K	A	0.584636		222	M	I	0.687825		368	N	P	0.847408
424	T	H	0.58336		273	K	E	0.687182		12	Q	M	0.846512
362	G	E	0.577894		259	L	Q	0.686445		397	N	E	0.846035
5	G	T	0.577678		411	A	S	0.68319		251	A	D	0.841083
157	T	A	0.577152		175	R	M	0.678037		289	Y	H	0.836382
107	E	K	0.571919		344	L	F	0.67799		69	S	H	0.833378
399	Q	T	0.57139		325	K	Q	0.677962		450	G	V	0.831997
294	E	F	0.571188		494	E	H	0.677696		334	N	M	0.830938
267	R	K	0.569789		452	K	P	0.677628		400	R	S	0.830745
31	K	R	0.569539		480	D	S	0.677353		412	F	G	0.830569
450	G	S	0.568226		479	F	L	0.677007		346	F	T	0.830103
4	Q	C	0.567362		86	G	C	0.675992		426	M	Q	0.829689
41	I	V	0.564294		447	M	L	0.675796		23	T	S	0.828512
250	N	W	0.562548		421	D	H	0.675787		459	Q	Y	0.825569
466	L	M	0.561584		283	P	F	0.672611		105	M	R	0.824056
290	D	N	0.559106		210	E	H	0.671091		220	E	K	0.821653
292	E	V	0.558394		176	S	A	0.666789		17	G	Q	0.821516
283	P	Y	0.551356		283	P	C	0.663045		391	R	I	0.820246
421	D	E	0.550155		425	I	V	0.661956		283	P	T	0.819752
27	A	R	0.549755		241	Q	S	0.65923		96	I	P	0.817515
442	A	S	0.549059		230	F	S	0.659165		335	S	L	0.816776
323	A	Q	0.54689		54	G	S	0.652473		399	Q	Y	0.814157
162	R	V	0.5455		200	G	E	0.651091		479	F	L	0.810069
201	I	M	0.54434		423	P	Q	0.648201		70	A	R	0.810014
10	Y	F	0.543344		134	T	V	0.64492		73	E	Q	0.793778
388	I	V	0.540551		60	S	M	0.643017		100	V	N	0.7932
339	E	D	0.537925		423	P	C	0.642049		77	K	E	0.791863
310	S	A	0.537473		478	S	Q	0.639984		480	D	C	0.791274
430	T	G	0.53674		430	T	H	0.638454		231	Q	P	0.787117
310	S	C	0.532657		18	E	H	0.638402		137	M	V	0.767028
451	A	F	0.531777		466	L	W	0.637693		294	E	M	0.766282
430	T	N	0.526851		74	R	A	0.634299		290	D	S	0.765625
74	R	G	0.522565		392	S	L	0.632571		449	E	A	0.765562
440	M	K	0.522191		481	M	I	0.63048		13	M	N	0.765484
106	R	M	0.519832		310	S	A	0.628695		242	V	R	0.765376
34	D	H	0.519771		146	T	A	0.62624		217	S	A	0.765234
239	M	V	0.519012		308	Q	H	0.621819		165	S	Y	0.764893
275	C	H	0.513224		2	A	T	0.617306		353	S	N	0.761908
435	G	R	0.512907		140	H	Q	0.617095		197	I	G	0.752872
336	A	L	0.512886		140	H	R	0.617095		366	A	G	0.749576
245	S	A	0.511924		160	D	Y	0.617073		338	F	G	0.743567
239	M	R	0.509068		450	G	T	0.611741		101	D	G	0.742132
189	M	S	0.508937		283	P	H	0.609624		225	I	L	0.739563
235	Q	R	0.506667		172	L	P	0.609163		191	M	V	0.739367
359	S	A	0.505053		274	S	F	0.609083		11	E	D	0.734468
390	T	G	0.504473		124	N	S	0.607079		201	I	L	0.730385
350	T	Q	0.503688		431	G	D	0.605343		27	A	R	0.730245
435	G	P	0.500811		225	I	V	0.604044		27	A	E	0.726753
283	P	L	0.500435		288	G	D	0.603625		164	C	V	0.725034
111	Y	V	0.500208		417	N	A	0.603255		34	D	S	0.724085
345	S	K	0.498595		29	V	A	0.599882		419	P	V	0.723826
311	Q	V	0.498044		409	Q	S	0.599408		413	S	R	0.722813
391	R	E	0.49503		397	N	D	0.596168		412	F	L	0.722787
409	Q	I	0.494579		262	S	P	0.595503		34	D	T	0.72027
151	T	A	0.494201		406	I	N	0.592924		214	K	G	0.716486
134	T	A	0.493898		218	A	D	0.589884		283	P	E	0.712076
377	S	T	0.493702		423	P	W	0.587051		64	E	M	0.707668
440	M	A	0.49295		412	F	T	0.585044		420	F	Y	0.707314
195	R	M	0.492857		26	R	E	0.584943		283	P	I	0.702097
415	Q	I	0.492272		213	R	G	0.584931		31	K	R	0.701867
338	F	V	0.490658		165	S	H	0.584881		115	E	K	0.700574
375	E	I	0.48943		326	S	P	0.584827		101	D	E	0.700305
442	A	V	0.487811		335	S	H	0.584825		109	V	Q	0.699765
102	R	T	0.486204		230	F	G	0.584815		482	S	N	0.698286
424	T	W	0.486178		30	G	S	0.58476		269	S	L	0.697816
54	G	K	0.485673		31	K	T	0.584674		67	V	M	0.697014
478	S	W	0.485426		76	N	M	0.584657		228	G	S	0.69551
145	D	E	0.485348		104	W	E	0.584495		289	Y	R	0.691518
24	E	M	0.485326		209	G	A	0.584433		130	T	K	0.689498
192	E	H	0.485288		205	N	H	0.584371		18	E	H	0.682972
121	R	Q	0.484897		205	N	M	0.584371		9	S	P	0.681621
305	K	N	0.484605		220	E	T	0.584311		361	R	K	0.68086
137	M	I	0.484442		162	R	M	0.57707		350	T	N	0.678485
434	E	H	0.484318		265	I	S	0.576224		437	T	K	0.678081
378	T	S	0.484215		51	D	N	0.574335		361	R	Q	0.67808
128	D	H	0.48421		356	G	R	0.573726		187	G	D	0.678012
24	E	S	0.482742		329	V	Q	0.573213		104	W	N	0.677903
111	Y	I	0.482718		41	I	N	0.568616		342	R	S	0.677831
443	E	G	0.480372		498	N	G	0.566306		395	N	Y	0.677384
268	G	C	0.479325		405	Q	H	0.564193		85	A	K	0.676643
272	H	M	0.477559		121	R	N	0.564062		456	M	N	0.675395
46	E	P	0.477406		415	Q	K	0.56364		423	P	S	0.673464
202	N	H	0.477366		419	P	V	0.561701		454	E	D	0.673291
28	S	A	0.476797		399	Q	R	0.558253		498	N	Q	0.670342
35	G	Y	0.471403		34	D	M	0.555697		244	E	K	0.668584
86	G	F	0.468148		422	K	F	0.554043		234	A	E	0.668159
292	E	I	0.465233		27	A	Q	0.551513		226	L	I	0.668135
292	E	T	0.465233		397	N	Q	0.550086		245	S	L	0.668126
182	A	W	0.463745		430	T	E	0.547862		204	R	F	0.668057
307	L	F	0.463185		198	K	N	0.547203		390	T	V	0.668013
472	A	T	0.462642		392	S	P	0.545882		169	G	V	0.667741
258	F	S	0.460731		215	T	A	0.541757		188	T	I	0.659912
311	Q	K	0.460237		159	M	T	0.540959		321	N	D	0.659378
12	Q	F	0.459508		28	S	R	0.539758		161	P	I	0.654019
451	A	H	0.457907		496	Y	F	0.538988		62	T	K	0.650918
498	N	T	0.457562		271	A	Q	0.538387		455	E	A	0.649734
332	A	R	0.456482		319	N	H	0.537414		268	G	H	0.649661
343	V	I	0.453628		189	M	V	0.536347		192	E	K	0.648609
309	N	S	0.451669		169	G	D	0.535584		105	M	S	0.648295
265	I	P	0.450086		305	K	T	0.535419		250	N	T	0.643843
396	T	L	0.449583		452	K	A	0.535147		398	Q	H	0.642759
50	S	N	0.449329		39	F	P	0.534861		130	T	I	0.635982
85	A	R	0.448943		4	Q	M	0.534401		116	I	A	0.635083
398	Q	V	0.44865		28	S	H	0.534167		427	A	P	0.634211
72	D	E	0.448463		430	T	A	0.532715		51	D	E	0.6336
252	E	G	0.447194		92	T	A	0.532638		479	F	Y	0.633415
283	P	H	0.446815		80	E	N	0.53262		400	R	K	0.633157
90	K	E	0.446594		417	N	L	0.531318		290	D	G	0.632988
220	E	D	0.445301		10	Y	A	0.529889		346	F	L	0.630499
7	K	E	0.445154		14	E	H	0.529762		73	E	F	0.628926
247	N	S	0.444629		15	T	P	0.529709		451	A	M	0.628187
228	G	A	0.444177		87	K	L	0.529683		375	E	S	0.625449
206	F	L	0.44399		30	G	N	0.529482		108	L	F	0.623163
394	G	E	0.443748		370	N	K	0.528751		426	M	T	0.620739
273	K	R	0.443063		88	D	V	0.527857		283	P	R	0.619329
396	T	P	0.441758		395	N	H	0.52755		130	T	V	0.617275
54	G	A	0.441459		124	N	D	0.526154		295	G	E	0.616487
349	G	E	0.440664		423	P	A	0.525506		484	E	G	0.615289
418	L	C	0.440277		195	R	H	0.525148		251	A	T	0.611774
291	F	S	0.439843		11	E	G	0.524767		9	S	T	0.611252
265	I	S	0.439474		385	Y	C	0.524758		265	I	D	0.605745
387	A	E	0.439043		181	A	L	0.524614		450	G	L	0.605152
410	P	S	0.437654		125	N	Q	0.52405		275	C	Y	0.600568
304	F	V	0.436051		7	K	R	0.52019		111	Y	I	0.600026
4	Q	I	0.435986		315	L	S	0.520185		355	R	G	0.598719
289	Y	C	0.435516		459	Q	P	0.519422		25	I	R	0.597323
356	G	R	0.433936		401	A	W	0.517674		28	S	F	0.597037
309	N	A	0.433049		107	E	K	0.517109		406	I	N	0.59662
417	N	H	0.431876		412	F	L	0.514941		373	A	C	0.596011
418	L	I	0.430591		422	K	G	0.514934		396	T	L	0.595123
54	G	T	0.429813		426	M	C	0.514581		458	F	V	0.59512
409	Q	Y	0.429405		463	V	E	0.510482		392	S	V	0.592869
359	S	F	0.42826		203	D	K	0.508115		408	V	M	0.59282
369	E	K	0.425548		264	L	I	0.507796		174	R	G	0.588138
377	S	I	0.424479		412	F	V	0.505569		232	T	I	0.587124
408	V	C	0.422481		117	R	M	0.503274		386	W	C	0.586519
395	N	R	0.420953		241	Q	A	0.501729		235	Q	G	0.585606
419	P	Q	0.420807		301	I	V	0.501566		181	A	G	0.585499
106	R	I	0.42038		173	P	F	0.501342		425	I	Y	0.585121
429	F	T	0.419617		96	I	T	0.500147		417	N	D	0.584969
427	A	H	0.419518		380	E	C	0.49979		255	D	A	0.584966
11	E	K	0.419357		227	K	E	0.499781		180	G	T	0.584959
159	M	V	0.415166		410	P	G	0.497683		336	A	L	0.584921
84	S	A	0.41445		478	S	F	0.495594		32	M	D	0.584874
400	R	K	0.414246		494	E	P	0.495378		29	V	S	0.584845
196	M	T	0.412257		283	P	I	0.495193		107	E	M	0.584722
238	M	Q	0.411696		296	Y	V	0.494002		179	A	E	0.58471
368	N	M	0.411301		264	L	F	0.493894		99	R	F	0.584701
265	I	T	0.410842		404	G	D	0.491558		315	L	A	0.584662
377	S	C	0.407514		491	D	I	0.49089		157	T	N	0.584644
417	N	C	0.407219		382	R	G	0.490669		43	M	W	0.58462
189	M	I	0.406689		388	I	V	0.487402		452	K	Q	0.584569
423	P	Q	0.406099		420	F	V	0.486535		472	A	E	0.584496
409	Q	S	0.405489		420	F	K	0.486244		22	A	N	0.584452
164	C	S	0.405071		412	F	M	0.485509		202	N	Y	0.584408
396	T	C	0.404519		297	S	C	0.485427		428	A	K	0.584268
424	T	L	0.403998		393	G	Q	0.485405		468	D	E	0.583816
401	A	T	0.402295		203	D	S	0.485391		16	D	N	0.583721
143	L	Q	0.401086		248	P	H	0.485334		164	C	F	0.583609
479	F	I	0.400945		106	R	Q	0.485319		462	G	C	0.58281
471	A	V	0.400777		211	N	A	0.485307		108	L	I	0.581484
482	S	I	0.400536		174	R	W	0.485306		399	Q	R	0.579488
420	F	L	0.40014		134	T	C	0.485281		406	I	T	0.578678
44	C	R	0.399413		312	V	K	0.485264		150	R	K	0.577495
417	N	F	0.399092		155	V	C	0.485129		144	N	S	0.577017
467	S	K	0.397893		191	M	F	0.485099		73	E	P	0.575733
359	S	R	0.396769		162	R	N	0.48506		412	F	S	0.572691
414	V	Y	0.396339		95	P	T	0.484967		287	S	N	0.572431
380	E	K	0.390877		116	I	N	0.484918		449	E	V	0.569931
381	L	S	0.390626		166	L	F	0.484902		4	Q	V	0.568152
349	G	V	0.388513		239	M	D	0.4848		257	I	G	0.567164
336	A	R	0.388497		161	P	M	0.484714		267	R	K	0.566419
395	N	H	0.388424		90	K	P	0.484148		157	T	V	0.565858
97	Y	F	0.388059		323	A	M	0.484084		296	Y	C	0.565516
364	Q	E	0.388009		497	D	H	0.483772		430	T	S	0.565373
373	A	G	0.387947		459	Q	N	0.483651		186	V	I	0.56484
109	V	I	0.387463		457	S	A	0.482837		39	F	K	0.564573
417	N	P	0.38715		103	K	L	0.482414		393	G	E	0.564516
456	M	F	0.386669		93	G	E	0.48238		433	T	Y	0.564013
401	A	S	0.386657		352	V	G	0.481863		448	M	I	0.556966
420	F	T	0.385466		145	D	N	0.481006		432	N	P	0.55634
417	N	G	0.385302		69	S	A	0.480886		452	K	R	0.554391
111	Y	C	0.383182		122	Q	W	0.480464		18	E	G	0.553519
334	N	T	0.381999		186	V	P	0.479814		4	Q	G	0.55016
431	G	H	0.381943		384	R	A	0.479784		14	E	W	0.547433
420	F	H	0.381725		6	T	A	0.479469		10	Y	R	0.547193
466	L	F	0.380738		173	P	R	0.479087		294	E	K	0.546647
34	D	T	0.3795		382	R	L	0.47844		217	S	R	0.54418
254	E	G	0.379		160	D	N	0.478329		483	N	I	0.539754
52	Y	G	0.378953		105	M	R	0.477871		377	S	A	0.536061
406	I	N	0.37864		424	T	D	0.477688		400	R	W	0.535738
271	A	H	0.378624		427	A	Q	0.477442		36	I	R	0.531851
289	Y	K	0.378622		106	R	M	0.477323		64	E	K	0.531566
269	S	A	0.378583		423	P	N	0.474876		57	I	F	0.530948
76	N	C	0.378573		212	G	R	0.474549		442	A	T	0.530562
273	K	Q	0.378514		491	D	N	0.474531		485	G	S	0.528161
478	S	V	0.378511		409	Q	A	0.474347		462	G	E	0.527193
78	Y	V	0.378509		441	R	K	0.473149		405	Q	M	0.527014
203	D	R	0.378452		138	I	T	0.472066		356	G	E	0.525214
207	W	S	0.378435		417	N	P	0.470259		207	W	R	0.523451
43	M	C	0.378401		127	D	F	0.470174		127	D	R	0.521
452	K	C	0.378379		348	R	G	0.469946		402	S	H	0.519888
67	V	L	0.378332		23	T	S	0.469851		314	S	E	0.51904
175	R	I	0.37833		243	R	K	0.469002		54	G	K	0.518931
92	T	C	0.37833		303	P	H	0.468128		268	G	F	0.518924
111	Y	M	0.378291		420	F	Y	0.466825		259	L	C	0.518828
219	Y	D	0.378284		449	E	V	0.46544		296	Y	H	0.51824
256	L	E	0.378273		34	D	A	0.464537		294	E	N	0.517956
185	G	N	0.378269		433	T	M	0.46442		84	S	A	0.517904
91	K	Q	0.378264		480	D	C	0.464125		233	A	T	0.516487
191	M	S	0.378258		255	D	G	0.463955		129	A	G	0.513972
200	G	S	0.378258		333	C	Q	0.463753		467	S	T	0.512927
297	S	R	0.378237		10	Y	E	0.463472		408	V	T	0.511485
458	F	I	0.378196		3	S	H	0.459464		453	P	Q	0.511314
350	T	W	0.37814		450	G	S	0.457193		114	E	H	0.509901
169	G	N	0.378129		371	M	I	0.454546		485	G	K	0.508971
125	N	H	0.378098		434	E	K	0.45446		430	T	E	0.508879
255	D	P	0.378052		454	E	T	0.453823		358	L	R	0.508668
333	C	D	0.378026		283	P	N	0.452124		351	K	V	0.508535
310	S	I	0.377924		498	N	Q	0.451811		495	E	D	0.505977
21	N	Y	0.37792		9	S	P	0.451141		343	V	I	0.503411
322	P	I	0.37791		495	E	D	0.450711		272	H	Y	0.50124
386	W	N	0.377895		438	S	W	0.450627		386	W	I	0.499056
163	M	S	0.377862		260	A	G	0.450555		186	V	L	0.498609
292	E	D	0.377763		164	C	M	0.449561		213	R	L	0.498237
31	K	T	0.377165		427	A	T	0.448646		248	P	S	0.498178
313	Y	H	0.376334		366	A	V	0.446867		195	R	W	0.498144
317	R	L	0.376241		148	Y	H	0.446483		390	T	N	0.498088
327	Q	R	0.376158		268	G	A	0.445153		206	F	M	0.498084
331	M	A	0.375937		243	R	A	0.445059		189	M	F	0.498026
166	L	P	0.375132		310	S	Y	0.44502		433	T	G	0.497498
284	A	T	0.373943		293	K	L	0.444916		158	G	A	0.495642
2	A	T	0.373615		278	A	H	0.444897		218	A	L	0.494502
16	D	R	0.372642		283	P	S	0.443998		85	A	H	0.494162
27	A	G	0.371938		294	E	R	0.442905		263	A	I	0.491612
78	Y	L	0.371748		25	I	L	0.442256		220	E	N	0.491442
188	T	Q	0.370044		444	I	L	0.440325		290	D	N	0.491055
3	S	A	0.369883		24	E	M	0.440073		3	S	F	0.490381
73	E	K	0.368719		456	M	I	0.439363		450	G	Q	0.486692
495	E	D	0.368226		234	A	P	0.439064		437	T	E	0.485783
411	A	S	0.367141		102	R	G	0.437427		234	A	N	0.485553
63	I	K	0.36677		22	A	W	0.436839		355	R	S	0.485492
355	R	G	0.365932		5	G	D	0.4365		394	G	H	0.485458
91	K	E	0.365795		40	Y	E	0.436458		180	G	H	0.485424
496	Y	L	0.36491		162	R	Q	0.436285		492	N	K	0.485421
170	S	Q	0.364269		118	R	K	0.436099		362	G	S	0.485402
492	N	A	0.36363		85	A	F	0.43553		221	R	Q	0.485397
191	M	A	0.363444		85	A	W	0.43553		348	R	I	0.485396
237	A	E	0.363102		312	V	I	0.435253		327	Q	P	0.485363
378	T	R	0.362715		386	W	Y	0.434412		392	S	P	0.485353
63	I	Y	0.362237		246	R	V	0.43181		357	K	L	0.485331
57	I	S	0.361182		289	Y	H	0.430008		94	G	S	0.485323
86	G	S	0.360954		398	Q	S	0.429726		249	G	V	0.485312
294	E	N	0.36048		384	R	K	0.429443		98	K	D	0.485305
418	L	A	0.35906		32	M	V	0.427146		470	R	S	0.485257
15	T	A	0.358243		481	M	T	0.426096		380	E	Y	0.485255
450	G	V	0.3575		167	M	I	0.424565		303	P	E	0.485249
58	Q	D	0.357265		469	E	A	0.42204		324	H	N	0.485242
56	L	Q	0.356032		272	H	Y	0.421301		375	E	R	0.48524
422	K	E	0.355669		228	G	F	0.419		210	E	V	0.485206
455	E	D	0.355064		395	N	D	0.418923		156	R	P	0.485177
26	R	G	0.354831		429	F	D	0.417071		246	R	N	0.485173
58	Q	K	0.35359		228	G	S	0.415835		283	P	N	0.485136
78	Y	F	0.352394		460	G	L	0.415433		279	C	V	0.485105
449	E	K	0.351837		81	E	R	0.414897		374	M	H	0.485088
373	A	Q	0.35037		57	I	C	0.414563		273	K	W	0.485076
4	Q	N	0.350117		48	K	H	0.412107		316	I	N	0.485006
430	T	C	0.349793		396	T	Q	0.410787		275	C	N	0.484937
17	G	R	0.349664		257	I	G	0.410725		414	V	C	0.48481
86	G	D	0.349281		456	M	A	0.410223		428	A	I	0.484732
217	S	V	0.348636		229	K	G	0.408716		125	N	I	0.484655
306	L	R	0.347602		234	A	G	0.408594		487	Y	H	0.483569
491	D	G	0.346527		170	S	V	0.408421		451	A	H	0.48295
84	S	Q	0.346102		210	E	L	0.408057		86	G	F	0.482418
442	A	C	0.345607		216	R	L	0.407037		202	N	V	0.476234
401	A	M	0.344289		87	K	S	0.406794		373	A	D	0.474104
453	P	N	0.343856		119	I	C	0.40564		422	K	E	0.471481
498	N	G	0.342826		306	L	V	0.405258		14	E	K	0.470227
377	S	F	0.342017		410	P	T	0.405186		497	D	E	0.469498
372	D	G	0.341127		337	A	T	0.404172		3	S	H	0.468324
439	D	E	0.339796		399	Q	V	0.403392		455	E	N	0.467205
240	D	V	0.337904		87	K	E	0.402527		411	A	T	0.467064
466	L	G	0.33761		453	P	D	0.400976		171	T	A	0.46619
81	E	D	0.33759		105	M	I	0.398159		28	S	K	0.462977
417	N	T	0.336529		453	P	C	0.397948		415	Q	A	0.462748
130	T	A	0.335176		435	G	L	0.397311		56	L	E	0.462148
18	E	D	0.335146		54	G	R	0.397228		157	T	L	0.461221
387	A	P	0.333423		15	T	A	0.397168		490	G	R	0.4605
424	T	S	0.332117		183	V	A	0.396962		496	Y	H	0.4604
24	E	K	0.33114		485	G	R	0.396814		313	Y	C	0.459951
230	F	S	0.330672		417	N	V	0.396741		196	M	T	0.455715
265	I	L	0.330618		186	V	A	0.396502		208	R	K	0.453818
5	G	C	0.330299		190	V	N	0.395734		434	E	K	0.453622
425	I	C	0.330182		28	S	K	0.395541		243	R	K	0.451523
247	N	L	0.330171		74	R	M	0.395397		375	E	V	0.448572
454	E	P	0.32975		98	K	D	0.39513		361	R	I	0.444806
203	D	N	0.329732		72	D	A	0.395083		122	Q	A	0.443922
244	E	V	0.329408		102	R	Q	0.395013		356	G	D	0.443242
280	V	M	0.329189		167	M	S	0.394857		382	R	F	0.443102
368	N	T	0.328271		154	L	N	0.394842		419	P	I	0.443082
4	Q	Y	0.328134		359	S	T	0.394745		432	N	S	0.442373
123	A	T	0.327494		413	S	V	0.394307		172	L	T	0.442152
368	N	G	0.326213		343	V	N	0.394126		49	L	D	0.44059
455	E	H	0.325777		283	P	E	0.393966		428	A	G	0.440345
352	V	A	0.325598		408	V	A	0.390409		427	A	N	0.440107
402	S	T	0.325188		250	N	L	0.388773		98	K	R	0.436163
354	P	G	0.324055		225	I	T	0.388671		407	S	N	0.433221
24	E	D	0.322277		337	A	P	0.388299		294	E	C	0.432908
430	T	M	0.322236		197	I	G	0.388255		156	R	G	0.432785
476	V	T	0.321903		279	C	G	0.387779		423	P	R	0.431215
317	R	K	0.321849		406	I	T	0.386376		390	T	A	0.42992
418	L	E	0.321577		125	N	I	0.385676		49	L	C	0.429473
117	R	Q	0.321335		378	T	M	0.385133		136	M	L	0.429132
117	R	E	0.321335		334	N	F	0.384192		319	N	D	0.428389
377	S	R	0.321096		3	S	F	0.38304		415	Q	T	0.428378
450	G	E	0.321077		214	K	E	0.382037		47	L	P	0.427619
165	S	T	0.320993		279	C	W	0.381522		269	S	Q	0.425935
149	Q	G	0.320748		460	G	E	0.381441		184	K	T	0.425568
97	Y	L	0.320679		383	S	R	0.380562		459	Q	H	0.425537
244	E	K	0.319648		90	K	A	0.380463		13	M	T	0.424905
431	G	I	0.319136		136	M	L	0.37982		10	Y	G	0.424767
462	G	A	0.31846		34	D	W	0.379266		247	N	S	0.421919
377	S	A	0.31725		425	I	Y	0.378886		151	T	L	0.421305
257	I	V	0.316286		220	E	I	0.378712		154	L	P	0.41932
378	T	P	0.31555		210	E	R	0.378701		3	S	K	0.41789
417	N	K	0.313153		210	E	P	0.378701		58	Q	H	0.417854
423	P	A	0.312227		418	L	G	0.378698		366	A	D	0.416887
304	F	M	0.312117		222	M	K	0.378597		369	E	I	0.415559
375	E	G	0.311601		412	F	K	0.378593		351	K	H	0.415426
245	S	G	0.308578		355	R	S	0.378578		425	I	F	0.414899
223	C	Y	0.308306		13	M	D	0.378554		496	Y	S	0.41457
398	Q	L	0.307887		405	Q	I	0.378519		134	T	C	0.413933
427	A	T	0.307656		67	V	R	0.378511		194	I	M	0.413403
268	G	T	0.307013		296	Y	G	0.378509		478	S	Q	0.413013
410	P	C	0.306367		184	K	P	0.378506		138	I	T	0.4119
137	M	T	0.304482		226	L	H	0.378486		415	Q	G	0.411323
294	E	Q	0.303697		198	K	S	0.378483		383	S	D	0.409959
470	R	Q	0.303123		147	T	K	0.378481		421	D	R	0.409389
425	I	L	0.302838		464	F	C	0.378468		52	Y	N	0.408121
370	N	D	0.301079		385	Y	N	0.378466		316	I	M	0.407658
178	A	V	0.300641		385	Y	D	0.378466		248	P	T	0.405068
481	M	I	0.300482		389	R	N	0.378457		232	T	K	0.405019
226	L	P	0.300291		1	M	L	0.378441		242	V	P	0.404999
198	K	R	0.29914		303	P	E	0.378438		169	G	F	0.404707
49	L	N	0.299044		224	N	Y	0.378429		397	N	K	0.403994
313	Y	R	0.298911		483	N	Q	0.378428		466	L	M	0.403577
194	I	V	0.298282		294	E	N	0.3784		347	I	T	0.40299
46	E	G	0.298158		264	L	E	0.378388		158	G	C	0.402533
358	L	P	0.297828		48	K	C	0.378376		119	I	S	0.401774
402	S	K	0.297814		335	S	I	0.378374		66	M	T	0.401679
415	Q	E	0.297782		381	L	E	0.378363		157	T	C	0.401502
355	R	S	0.297719		212	G	H	0.378354		216	R	G	0.401324
90	K	N	0.296988		37	G	V	0.378348		34	D	V	0.400004
484	E	V	0.296934		328	L	N	0.378342		400	R	G	0.399045
179	A	T	0.296106		250	N	F	0.378323		183	V	I	0.399038
302	D	R	0.295562		276	L	V	0.378315		378	T	A	0.398607
264	L	V	0.294696		171	T	N	0.378314		380	E	K	0.393392
84	S	V	0.294304		69	S	C	0.378291		428	A	P	0.391751
94	G	V	0.29406		313	Y	F	0.378236		25	I	T	0.390132
419	P	D	0.293942		496	Y	T	0.378229		362	G	A	0.390037
99	R	V	0.293907		155	V	F	0.378214		85	A	C	0.388295
115	E	A	0.293897		244	E	H	0.378192		181	A	V	0.387204
449	E	C	0.293852		172	L	K	0.378188		183	V	Q	0.384813
298	L	P	0.293794		342	R	E	0.378183		430	T	F	0.379621
91	K	N	0.293706		301	I	K	0.378154		278	A	L	0.379218
116	I	H	0.293151		95	P	G	0.378051		146	T	H	0.379172
399	Q	G	0.293107		64	E	C	0.378047		300	G	E	0.37887
480	D	G	0.29266		193	L	D	0.37803		164	C	L	0.378809
402	S	P	0.291928		322	P	D	0.378011		54	G	M	0.378741
415	Q	S	0.291335		197	I	S	0.377911		220	E	I	0.37864
215	T	P	0.290506		436	R	I	0.377378		411	A	D	0.37862
451	A	S	0.29017		456	M	F	0.37736		137	M	L	0.378564
333	C	M	0.290073		459	Q	A	0.376736		267	R	L	0.378545
324	H	Q	0.289802		27	A	E	0.376083		449	E	S	0.378539
19	R	C	0.288549		484	E	K	0.376018		449	E	R	0.378539
489	F	L	0.288415		13	M	R	0.37597		130	T	S	0.378535
239	M	I	0.286849		25	I	R	0.375929		393	G	H	0.378507
466	L	H	0.286734		487	Y	C	0.375874		335	S	T	0.378496
367	S	P	0.286526		24	E	H	0.375806		140	H	P	0.378468
456	M	L	0.286498		446	R	Y	0.375741		144	N	P	0.378468
388	I	K	0.286484		427	A	F	0.375303		216	R	C	0.378458
382	R	E	0.28544		451	A	P	0.374955		187	G	A	0.378452
84	S	C	0.284823		456	M	T	0.373852		382	R	Q	0.378428
452	K	I	0.284102		414	V	K	0.373593		389	R	S	0.378427
265	I	C	0.283996		498	N	E	0.373454		219	Y	P	0.378424
476	V	M	0.283296		41	I	V	0.373102		172	L	W	0.378413
399	Q	M	0.283216		375	E	Q	0.372803		436	R	E	0.378413
325	K	R	0.282294		85	A	P	0.372674		436	R	Y	0.378413
84	S	T	0.281743		129	A	S	0.371602		436	R	N	0.378413
338	F	C	0.281707		370	N	T	0.371226		200	G	C	0.378401
401	A	E	0.28168		392	S	R	0.369745		441	R	L	0.378387
393	G	L	0.281521		323	A	Q	0.369289		209	G	I	0.378386
55	R	Q	0.281058		465	E	R	0.368478		113	K	G	0.378371
367	S	Q	0.281007		309	N	K	0.367204		293	K	G	0.378349
467	S	T	0.280707		5	G	P	0.366431		305	K	V	0.378337
318	P	Q	0.280649		201	I	K	0.364881		324	H	G	0.378326
271	A	R	0.27948		105	M	S	0.363227		425	I	V	0.378203
251	A	V	0.279477		365	I	V	0.360306		222	M	S	0.378198
12	Q	V	0.279348		29	V	K	0.359744		173	P	Y	0.378143
262	S	F	0.279132		19	R	G	0.359579		264	L	Y	0.378114
273	K	S	0.279055		140	H	N	0.359577		108	L	V	0.377996
290	D	H	0.27894		72	D	C	0.35956		202	N	R	0.377958
299	V	T	0.27871		28	S	D	0.359523		240	D	Y	0.37795
327	Q	P	0.278516		309	N	R	0.358969		368	N	Y	0.377923
282	G	T	0.278456		5	G	A	0.357065		5	G	Y	0.377896
272	H	K	0.278371		381	L	H	0.356543		440	M	D	0.377699
167	M	I	0.277531		384	R	C	0.355746		85	A	N	0.377082
196	M	V	0.277081		261	R	L	0.355675		84	S	M	0.376781
31	K	P	0.276477		321	N	L	0.35554		458	F	W	0.376668
349	G	W	0.276322		137	M	T	0.354839		294	E	T	0.376492
485	G	F	0.275897		16	D	N	0.351575		88	D	W	0.376379
24	E	G	0.27454		374	M	L	0.35074		268	G	N	0.375765
17	G	E	0.274444		270	V	I	0.3498		396	T	Q	0.375709
373	A	D	0.274213		14	E	G	0.34696		261	R	L	0.375492
25	I	T	0.274166		415	Q	S	0.346414		223	C	Y	0.375412
21	N	D	0.273204		467	S	T	0.346114		273	K	H	0.373889
13	M	R	0.272957		352	V	I	0.345989		227	K	E	0.373721
209	G	L	0.272922		258	F	Y	0.345737		424	T	S	0.373405
252	E	V	0.271967		378	T	N	0.345727		442	A	S	0.372942
6	T	A	0.271758		266	L	G	0.345666		325	K	H	0.372863
4	Q	P	0.271754		259	L	D	0.34566		31	K	E	0.372539
498	N	Y	0.271744		287	S	I	0.345495		322	P	S	0.372473
308	Q	F	0.271435		485	G	E	0.345434		409	Q	P	0.372262
325	K	S	0.271304		442	A	S	0.345017		32	M	W	0.372192
497	D	E	0.271171		228	G	T	0.345009		70	A	V	0.371462
286	A	M	0.271131		229	K	P	0.344802		436	R	K	0.371296
315	L	E	0.270815		231	Q	V	0.344801		24	E	Y	0.371295
328	L	Q	0.27076		175	R	I	0.344782		423	P	G	0.370463
328	L	I	0.27076		206	F	R	0.344717		48	K	Q	0.370319
301	I	T	0.27064		245	S	L	0.344663		200	G	R	0.369808
31	K	Q	0.27025		173	P	I	0.344348		81	E	T	0.369697
209	G	D	0.270114		215	T	K	0.343169		55	R	G	0.369447
129	A	P	0.270038		5	G	T	0.343134		370	N	L	0.36871
17	G	W	0.26982		149	Q	R	0.342601		422	K	Y	0.367955
73	E	C	0.269705		298	L	F	0.342407		33	I	Y	0.366474
56	L	G	0.269694		126	G	L	0.342071		426	M	I	0.366465
25	I	S	0.268206		384	R	W	0.341962		228	G	A	0.365925
222	M	V	0.268069		420	F	A	0.341715		457	S	Q	0.364336
19	R	L	0.268053		424	T	A	0.341672		199	R	S	0.364245
17	G	C	0.267843		127	D	R	0.341407		82	H	E	0.364123
391	R	K	0.267836		461	R	W	0.341208		292	E	V	0.362335
69	S	Y	0.267798		122	Q	A	0.341029		19	R	G	0.3621
26	R	A	0.267014		164	C	N	0.340888		14	E	Q	0.362093
224	N	H	0.266423		490	G	E	0.340859		348	R	G	0.360075
64	E	D	0.266409		21	N	K	0.340267		359	S	F	0.359436
485	G	I	0.266024		293	K	R	0.340117		189	M	I	0.35883
485	G	K	0.266024		157	T	A	0.338939		414	V	F	0.358797
11	E	R	0.265334		10	Y	L	0.338252		373	A	E	0.357066
325	K	E	0.265299		263	A	V	0.338082		430	T	W	0.356573
14	E	W	0.265167		86	G	E	0.33778		180	G	S	0.355803
36	I	S	0.264967		365	I	T	0.337682		443	E	T	0.35544
313	Y	C	0.264896		14	E	I	0.337117		456	M	G	0.355191
78	Y	S	0.264833		150	R	M	0.337113		433	T	D	0.354966
210	E	D	0.264746		32	M	G	0.337021		440	M	F	0.354793
210	E	V	0.264746		160	D	M	0.336965		429	F	R	0.354586
12	Q	G	0.264691		11	E	I	0.336939		434	E	P	0.353984
71	F	Q	0.264596		79	L	S	0.336843		415	Q	P	0.35389
57	I	M	0.264435		39	F	D	0.336777		453	P	T	0.353877
424	T	Y	0.263785		61	L	M	0.336637		426	M	G	0.353696
442	A	W	0.263771		358	L	G	0.336563		82	H	K	0.353419
234	A	R	0.263601		373	A	C	0.336506		82	H	G	0.351623
165	S	R	0.263453		373	A	E	0.336506		459	Q	L	0.351445
220	E	V	0.263381		41	I	D	0.336367		78	Y	N	0.348002
339	E	A	0.263265		210	E	G	0.336204		398	Q	K	0.347408
82	H	C	0.263234		420	F	M	0.336156		437	T	C	0.346293
416	R	H	0.26319		426	M	V	0.335913		408	V	L	0.343165
137	M	H	0.263165		122	Q	E	0.335541		431	G	V	0.341732
394	G	Q	0.263136		436	R	L	0.335206		1	M	V	0.341076
252	E	A	0.263129		478	S	H	0.335129		422	K	S	0.340767
265	I	Q	0.263121		488	F	S	0.335002		425	I	D	0.340306
478	S	M	0.263034		247	N	R	0.334939		486	S	F	0.34013
198	K	G	0.263018		45	T	G	0.334848		60	S	L	0.338303
13	M	P	0.263018		129	A	H	0.333517		233	A	H	0.337945
224	N	M	0.263014		258	F	I	0.333463		450	G	S	0.336612
217	S	E	0.263007		273	K	I	0.333412		430	T	G	0.336045
201	I	A	0.263002		147	T	A	0.33103		460	G	E	0.335894
201	I	N	0.263002		40	Y	A	0.328638		236	R	M	0.335646
356	G	W	0.263		104	W	L	0.328573		178	A	L	0.33494
356	G	C	0.263		68	L	W	0.328562		485	G	W	0.334209
290	D	L	0.26298		450	G	N	0.32845		196	M	I	0.333394
313	Y	D	0.262975		61	L	D	0.328435		385	Y	C	0.332972
203	D	K	0.262975		184	K	R	0.327253		22	A	V	0.332946
347	I	G	0.262974		144	N	D	0.327009		333	C	L	0.332799
336	A	N	0.262973		491	D	A	0.327001		271	A	D	0.332765
202	N	K	0.262962		468	D	G	0.326594		397	N	L	0.332041
365	I	W	0.262962		464	F	L	0.325201		402	S	D	0.331555
280	V	P	0.262959		425	I	T	0.324011		293	K	E	0.331236
145	D	H	0.262956		79	L	M	0.323354		409	Q	K	0.331187
494	E	H	0.262954		231	Q	T	0.322534		29	V	A	0.330918
205	N	A	0.262954		467	S	N	0.32226		399	Q	A	0.330167
205	N	F	0.262954		217	S	A	0.321028		430	T	L	0.329154
395	N	C	0.262942		159	M	V	0.320181		483	N	D	0.32891
151	T	N	0.262941		138	I	V	0.320063		395	N	H	0.328364
287	S	T	0.26294		97	Y	H	0.319574		97	Y	C	0.327313
229	K	M	0.262918		252	E	V	0.318214		282	G	E	0.326553
208	R	W	0.262909		252	E	K	0.318214		255	D	Y	0.326517
120	W	F	0.262889		258	F	E	0.318056		253	I	D	0.326462
120	W	E	0.262889		271	A	D	0.318049		279	C	H	0.326164
482	S	T	0.262887		276	L	T	0.317984		433	T	R	0.322692
216	R	L	0.262879		328	L	M	0.31797		307	L	I	0.320526
1	M	R	0.262872		277	P	H	0.31795		455	E	K	0.320196
307	L	P	0.262871		27	A	R	0.317016		13	M	I	0.319516
390	T	K	0.262862		98	K	R	0.31585		335	S	P	0.318869
95	P	N	0.262856		245	S	N	0.311811		245	S	G	0.318358
262	S	H	0.262856		209	G	D	0.311799		341	L	R	0.315977
92	T	R	0.262853		415	Q	A	0.311701		373	A	H	0.315904
299	V	S	0.262848		186	V	I	0.311314		377	S	F	0.315837
277	P	C	0.262843		432	N	S	0.310172		181	A	W	0.315394
156	R	N	0.26284		247	N	I	0.309176		403	A	E	0.315307
317	R	T	0.26284		204	R	F	0.309155		493	A	R	0.315056
319	N	P	0.262834		174	R	Q	0.309148		452	K	W	0.314812
144	N	R	0.262828		195	R	W	0.309139		479	F	I	0.31382
144	N	I	0.262828		194	I	Y	0.309039		455	E	P	0.313611
375	E	W	0.262825		169	G	L	0.308919		338	F	V	0.313368
373	A	Y	0.262818		177	G	V	0.308911		200	G	E	0.313143
360	T	N	0.262817		191	M	E	0.308904		302	D	Q	0.313017
360	T	L	0.262817		80	E	I	0.308508		225	I	V	0.311348
111	Y	A	0.262814		366	A	T	0.307582		456	M	T	0.310694
380	E	W	0.262796		431	G	W	0.306736		38	R	Q	0.307581
185	G	C	0.262792		484	E	G	0.306653		344	L	V	0.30757
185	G	M	0.262792		230	F	L	0.305927		286	A	T	0.307191
91	K	D	0.262787		202	N	L	0.305882		289	Y	V	0.306503
374	M	P	0.262784		457	S	L	0.304303		391	R	S	0.305673
374	M	E	0.262784		176	S	P	0.304003		227	K	N	0.305597
133	L	G	0.262777		470	R	K	0.301833		187	G	W	0.305515
308	Q	N	0.262763		75	R	K	0.301578		235	Q	P	0.305498
368	N	W	0.262762		164	C	V	0.301463		204	R	D	0.305487
55	R	S	0.262743		22	A	P	0.301378		241	Q	A	0.305487
183	V	E	0.262735		39	F	V	0.301281		328	L	I	0.305382
104	W	V	0.262726		73	E	P	0.301255		257	I	T	0.305302
304	F	W	0.262714		165	S	C	0.301188		116	I	T	0.304824
304	F	Q	0.262714		376	S	A	0.301128		111	Y	A	0.304548
140	H	N	0.262691		393	G	V	0.301121		469	E	H	0.303627
414	V	E	0.262673		399	Q	G	0.301106		115	E	S	0.303203
448	M	W	0.262649		351	K	A	0.301096		140	H	N	0.303146
112	D	I	0.262617		417	N	E	0.300947		215	T	K	0.303119
379	L	K	0.262615		62	T	D	0.30092		145	D	P	0.303111
329	V	D	0.262605		81	E	T	0.300821		87	K	T	0.302951
68	L	D	0.262603		457	S	G	0.300757		394	G	E	0.302842
135	H	L	0.262567		3	S	P	0.300639		80	E	T	0.302655
159	M	Y	0.262558		359	S	Q	0.300349		160	D	V	0.302589
402	S	V	0.262555		89	P	M	0.300312		167	M	S	0.302124
402	S	Q	0.262555		157	T	C	0.300143		338	F	L	0.301493
103	K	Q	0.262549		335	S	C	0.299782		418	L	I	0.30077
101	D	K	0.262531		351	K	G	0.299756		213	R	D	0.299969
167	M	Q	0.262528		89	P	N	0.299721		250	N	V	0.29863
264	L	Y	0.262523		447	M	T	0.299619		429	F	N	0.298258
197	I	M	0.262478		440	M	W	0.299545		18	E	P	0.296882
266	L	G	0.262472		349	G	W	0.298774		430	T	N	0.295663
396	T	D	0.262328		482	S	I	0.29862		318	P	A	0.294918
321	N	M	0.262302		45	T	E	0.298307		50	S	D	0.293706
73	E	N	0.262301		364	Q	R	0.298155		349	G	R	0.291018
422	K	W	0.262132		280	V	I	0.298012		421	D	Y	0.290837
422	K	D	0.262132		222	M	G	0.297517		357	K	E	0.287809
497	D	W	0.261518		456	M	G	0.297486		159	M	T	0.287413
432	N	Q	0.261259		347	I	T	0.296793		453	P	L	0.287352
407	S	Q	0.260951		290	D	G	0.296491		4	Q	R	0.28676
430	T	K	0.259103		372	D	N	0.296213		427	A	Y	0.286494
239	M	T	0.258846		313	Y	H	0.296139		10	Y	L	0.285975
181	A	G	0.258048		396	T	C	0.295255		497	D	G	0.285177
169	G	E	0.257703		390	T	K	0.29493		72	D	G	0.28443
148	Y	H	0.25716		22	A	V	0.294367		458	F	L	0.283496
186	V	D	0.25688		100	V	L	0.294245		52	Y	V	0.283446
176	S	Y	0.256712		295	G	R	0.294193		21	N	L	0.282835
241	Q	E	0.256111		275	C	K	0.293792		262	S	V	0.28254
241	Q	I	0.256111		308	Q	C	0.293617		273	K	L	0.282513
243	R	N	0.255597		238	M	T	0.293615		273	K	T	0.282513
243	R	M	0.255597		181	A	S	0.293035		264	L	I	0.282404
442	A	T	0.255148		296	Y	H	0.292408		192	E	V	0.281954
455	E	Y	0.254628		180	G	I	0.290414		313	Y	H	0.281755
215	T	A	0.253224		239	M	F	0.290138		245	S	R	0.281652
247	N	A	0.251572		450	G	D	0.28891		168	Q	K	0.281411
236	R	H	0.250449		399	Q	T	0.288728		10	Y	A	0.278904
180	G	S	0.249901		205	N	C	0.288691		186	V	A	0.278355
399	Q	A	0.249462		353	S	P	0.288112		465	E	K	0.278032
245	S	I	0.248889		305	K	L	0.287054		72	D	N	0.276596
347	I	R	0.248367		409	Q	C	0.286812		265	I	S	0.276262
401	A	Q	0.247073		420	F	G	0.286083		6	T	A	0.275793
335	S	F	0.24662		459	Q	Y	0.285942		13	M	R	0.275749
178	A	L	0.246409		409	Q	H	0.285091		25	I	P	0.275395
373	A	L	0.246272		399	Q	Y	0.284755		433	T	A	0.273829
87	K	Y	0.24578		1	M	T	0.284409		23	T	M	0.273703
53	E	L	0.24575		496	Y	W	0.284049		68	L	H	0.273653
193	L	V	0.245744		489	F	I	0.283776		24	E	L	0.27331
168	Q	L	0.245608		397	N	A	0.282768		37	G	A	0.272858
450	G	I	0.244547		398	Q	V	0.282658		464	F	S	0.271291
283	P	V	0.243548		425	I	G	0.28128		39	F	Y	0.27126
177	G	E	0.241677		470	R	W	0.281171		2	A	T	0.27021
366	A	T	0.24146		417	N	D	0.279774		20	Q	H	0.270204
461	R	Q	0.241167		283	P	K	0.279407		84	S	P	0.270124
138	I	T	0.23946		155	V	A	0.279344		4	Q	L	0.269439
461	R	K	0.239144		22	A	T	0.27869		389	R	G	0.269275
191	M	L	0.23902		10	Y	F	0.278195		32	M	E	0.269015
195	R	P	0.238515		195	R	K	0.277903		76	N	K	0.268817
392	S	N	0.238454		250	N	D	0.277846		70	A	I	0.268609
231	Q	V	0.238117		9	S	F	0.277535		420	F	V	0.268058
430	T	S	0.237315		13	M	V	0.275623		1	M	L	0.26737
387	A	S	0.236938		7	K	E	0.275328		47	L	M	0.267278
409	Q	V	0.236707		397	N	V	0.27424		242	V	A	0.266608
378	T	A	0.236032		377	S	A	0.274086		396	T	S	0.266521
428	A	H	0.235873		273	K	T	0.273558		414	V	T	0.266013
238	M	R	0.234746		23	T	M	0.273514		34	D	K	0.265765
102	R	K	0.234665		331	M	A	0.273294		33	I	F	0.264933
430	T	L	0.234064		252	E	G	0.273196		400	R	M	0.264917
201	I	S	0.233605		105	M	Y	0.272522		398	Q	V	0.264876
310	S	R	0.233487		24	E	Y	0.272208		22	A	D	0.264807
209	G	S	0.233083		103	K	A	0.271994		121	R	H	0.264636
471	A	E	0.232242		162	R	I	0.271918		82	H	D	0.264588
231	Q	L	0.231928		101	D	C	0.271892		360	T	N	0.263911
348	R	K	0.230908		315	L	P	0.271633		450	G	A	0.263723
487	Y	H	0.230626		53	E	R	0.271059		273	K	A	0.263588
8	R	Q	0.230517		405	Q	K	0.270879		377	S	W	0.263463
43	M	V	0.230267		342	R	C	0.27065		377	S	K	0.263463
366	A	V	0.230248		5	G	C	0.270219		350	T	W	0.263448
398	Q	Y	0.229828		42	Q	R	0.270196		400	R	D	0.263401
143	L	S	0.229127		403	A	C	0.270018		437	T	Q	0.263391
451	A	Y	0.228851		263	A	I	0.269641		4	Q	W	0.26337
269	S	P	0.227099		271	A	V	0.269284		367	S	L	0.263363
292	E	K	0.225819		456	M	K	0.268713		164	C	H	0.263332
155	V	K	0.225757		144	N	S	0.268195		334	N	R	0.263256
191	M	I	0.224339		26	R	G	0.268158		418	L	M	0.263226
78	Y	H	0.224001		204	R	Q	0.267363		220	E	A	0.263162
444	I	L	0.223583		353	S	I	0.266964		411	A	P	0.263143
445	I	G	0.223187		353	S	T	0.266964		296	Y	V	0.263126
413	S	F	0.222718		274	S	P	0.265971		417	N	M	0.263124
384	R	K	0.222476		334	N	K	0.265278		25	I	D	0.263113
205	N	S	0.220643		175	R	G	0.26511		482	S	W	0.263084
398	Q	P	0.220039		132	G	S	0.265015		490	G	V	0.263067
344	L	S	0.219685		424	T	S	0.264206		67	V	E	0.263067
75	R	K	0.218767		420	F	I	0.263851		231	Q	E	0.263057
157	T	I	0.218495		485	G	P	0.263561		174	R	P	0.263049
432	N	C	0.21829		359	S	N	0.26343		300	G	D	0.263049
5	G	A	0.21826		425	I	Q	0.263408		226	L	R	0.263042
253	I	T	0.217958		425	I	N	0.263408		253	I	S	0.263031
426	M	R	0.21601		457	S	C	0.263301		393	G	Q	0.26303
164	C	F	0.214869		290	D	H	0.263272		16	D	Y	0.263024
202	N	S	0.21461		105	M	F	0.263237		338	F	C	0.263015
404	G	S	0.21448		164	C	W	0.263236		390	T	K	0.263007
92	T	L	0.214461		54	G	Y	0.263204		390	T	P	0.263007
165	S	F	0.214228		378	T	Y	0.263178		461	R	P	0.263006
165	S	Y	0.214228		406	I	A	0.263132		149	Q	E	0.263005
165	S	M	0.214228		406	I	G	0.263132		463	V	D	0.263003
23	T	N	0.213787		252	E	P	0.263121		326	S	R	0.262997
483	N	S	0.213722		484	E	A	0.263101		140	H	V	0.262991
498	N	L	0.213365		470	R	A	0.263094		144	N	Y	0.26299
2	A	V	0.213228		113	K	Q	0.263085		224	N	T	0.262987
211	N	T	0.212552		13	M	F	0.263077		224	N	H	0.262987
216	R	G	0.212395		227	K	T	0.263056		187	G	C	0.262975
336	A	C	0.21233		439	D	K	0.263055		358	L	T	0.262965
346	F	G	0.212168		358	L	T	0.263041		310	S	P	0.262961
260	A	T	0.211816		67	V	E	0.263034		145	D	E	0.262958
411	A	P	0.211563		74	R	W	0.263034		382	R	T	0.262951
367	S	T	0.21125		462	G	Y	0.263032		269	S	G	0.262949
406	I	F	0.211189		394	G	N	0.263016		28	S	C	0.262947
15	T	I	0.210099		356	G	N	0.263016		75	R	T	0.262947
368	N	D	0.209761		26	R	N	0.263015		292	E	I	0.262929
432	N	T	0.209752		26	R	D	0.263015		489	F	V	0.262925
370	N	S	0.209322		229	K	Q	0.263013		489	F	I	0.262925
309	N	V	0.208697		147	T	L	0.263003		443	E	A	0.262925
127	D	K	0.208226		213	R	A	0.263003		250	N	P	0.262924
112	D	G	0.208179		213	R	D	0.263003		200	G	Q	0.262924
272	H	V	0.207711		149	Q	C	0.263001		203	D	L	0.262913
364	Q	L	0.207001		247	N	Y	0.262991		297	S	D	0.262903
312	V	G	0.206972		245	S	V	0.262984		230	F	I	0.262895
471	A	P	0.206165		200	G	H	0.262981		113	K	N	0.262894
164	C	T	0.20522		200	G	D	0.262981		113	K	S	0.262894
426	M	A	0.204576		150	R	W	0.262977		232	T	N	0.26288
21	N	G	0.204489		273	K	M	0.262955		134	T	W	0.262877
389	R	V	0.20311		165	S	M	0.262953		181	A	Q	0.262873
231	Q	R	0.202923		214	K	W	0.262933		78	Y	M	0.262857
385	Y	H	0.202062		140	H	W	0.262931		46	E	M	0.262847
386	W	E	0.201651		219	Y	G	0.262928		410	P	E	0.262845
485	G	V	0.200245		47	L	G	0.262926		42	Q	M	0.262826
126	G	R	0.199155		325	K	C	0.262924		110	L	S	0.262823
252	E	D	0.198944		274	S	R	0.262922		110	L	V	0.262823
271	A	C	0.198742		274	S	E	0.262922		191	M	F	0.262816
23	T	Q	0.198348		482	S	H	0.262911		210	E	P	0.262813
346	F	S	0.197589		482	S	C	0.262911		26	R	T	0.262812
259	L	M	0.197056		111	Y	E	0.262894		375	E	F	0.262804
136	M	K	0.196452		271	A	N	0.262893		247	N	Q	0.262796
330	W	L	0.196344		134	T	K	0.262888		342	R	P	0.262794
468	D	N	0.196343		156	R	Q	0.262882		69	S	Q	0.262786
402	S	A	0.196277		265	I	E	0.262872		151	T	K	0.262782
362	G	R	0.195855		265	I	H	0.262872		238	M	G	0.262779
420	F	Y	0.195523		160	D	Q	0.262871		471	A	P	0.262778
21	N	H	0.195201		328	L	Y	0.262865		212	G	K	0.262767
381	L	R	0.195025		354	P	H	0.262861		120	W	C	0.262767
234	A	T	0.194882		254	E	D	0.262851		371	M	Q	0.262727
353	S	W	0.193801		250	N	Y	0.262846		274	S	L	0.262709
375	E	Q	0.193566		141	S	Y	0.262836		65	R	E	0.262703
87	K	N	0.19312		493	A	E	0.262829		307	L	Q	0.262691
378	T	V	0.192282		493	A	K	0.262829		485	G	Q	0.262655
17	G	V	0.191982		143	L	M	0.262825		183	V	H	0.262639
429	F	C	0.191955		343	V	R	0.262825		183	V	N	0.262639
414	V	S	0.19193		315	L	A	0.262824		365	I	F	0.262623
359	S	N	0.191869		444	I	A	0.262824		388	I	P	0.262614
11	E	A	0.191342		390	T	Y	0.262814		215	T	Q	0.262607
345	S	L	0.19125		60	S	V	0.262813		33	I	H	0.262598
66	M	T	0.191134		60	S	K	0.262813		438	S	C	0.262593
358	L	Q	0.190913		17	G	C	0.262812		286	A	M	0.262565
336	A	Q	0.190811		17	G	L	0.262812		153	A	D	0.262561
372	D	S	0.190526		365	I	F	0.26281		281	Y	I	0.26255
365	I	R	0.190229		151	T	H	0.262805		331	M	Q	0.262525
416	R	L	0.1902		151	T	Y	0.262805		95	P	T	0.262518
335	S	Q	0.190129		320	E	Q	0.262803		363	V	F	0.262456
76	N	L	0.190019		142	N	V	0.262798		223	C	G	0.262433
413	S	I	0.189785		272	H	W	0.262786		5	G	L	0.262419
22	A	C	0.189398		170	S	M	0.262777		166	L	C	0.262381
371	M	R	0.189348		39	F	Y	0.262765		436	R	S	0.262347
419	P	L	0.188975		300	G	C	0.262763		159	M	W	0.262337
69	S	G	0.18868		181	A	Y	0.262762		53	E	M	0.262235
306	L	V	0.187137		313	Y	E	0.262759		197	I	K	0.262156
306	L	P	0.187137		313	Y	A	0.262759		434	E	I	0.262136
52	Y	N	0.186068		496	Y	M	0.262752		167	M	I	0.26199
392	S	K	0.185382		120	W	F	0.26275		487	Y	C	0.261965
286	A	G	0.184916		249	G	Y	0.262747		167	M	E	0.261926
80	E	D	0.184837		71	F	T	0.262733		433	T	H	0.261755
271	A	T	0.184468		287	S	Q	0.262727		460	G	L	0.261671
328	L	A	0.184295		191	M	D	0.262707		443	E	G	0.261651
80	E	Y	0.183979		342	R	N	0.262706		129	A	T	0.261626
304	F	P	0.183821		177	G	F	0.262705		491	D	N	0.261345
48	K	S	0.183688		286	A	H	0.262696		128	D	Y	0.260889
323	A	M	0.183531		306	L	E	0.262688		90	K	T	0.260738
422	K	A	0.183515		306	L	N	0.262688		422	K	T	0.260591
485	G	R	0.182149		465	E	A	0.262688		454	E	Y	0.260256
165	S	A	0.180832		183	V	H	0.262666		428	A	R	0.260201
420	F	N	0.180216		99	R	D	0.262657		497	D	P	0.259974
156	R	I	0.179908		242	V	P	0.262636		446	R	F	0.259886
462	G	S	0.179624		495	E	L	0.262607		409	Q	T	0.259829
44	C	Y	0.179374		333	C	E	0.262582		381	L	P	0.259621
442	A	Q	0.179222		20	Q	T	0.262581		44	C	F	0.259581
489	F	I	0.179045		103	K	Y	0.26258		74	R	K	0.259296
118	R	S	0.178853		321	N	H	0.262574		431	G	S	0.258628
418	L	H	0.178849		108	L	K	0.262543		265	I	V	0.257065
132	G	S	0.17882		80	E	W	0.262543		55	R	C	0.255587
123	A	L	0.178501		243	R	M	0.26254		105	M	I	0.253888
117	R	I	0.178493		350	T	D	0.262513		395	N	S	0.253521
148	Y	G	0.178469		41	I	W	0.262435		247	N	D	0.253274
419	P	N	0.178465		463	V	F	0.262411		392	S	G	0.252701
481	M	G	0.178414		233	A	K	0.262334		476	V	M	0.249505
103	K	Y	0.178323		161	P	D	0.262322		388	I	L	0.248404
97	Y	G	0.178289		109	V	G	0.262308		433	T	C	0.247122
100	V	Q	0.178289		422	K	M	0.262306		422	K	N	0.246936
436	R	A	0.178271		316	I	F	0.262272		428	A	H	0.245932
160	D	V	0.17824		117	R	D	0.262184		34	D	R	0.245869
91	K	H	0.178228		367	S	F	0.262061		290	D	E	0.245606
113	K	T	0.178205		131	A	C	0.261999		391	R	L	0.245422
470	R	K	0.178197		126	G	F	0.261966		275	C	E	0.245318
150	R	W	0.178196		56	L	C	0.261825		246	R	Q	0.245286
104	W	Q	0.17819		466	L	E	0.261713		322	P	V	0.245261
104	W	A	0.17819		62	T	K	0.261702		177	G	V	0.245065
142	N	A	0.178057		453	P	Y	0.26169		194	I	G	0.245024
457	S	C	0.177968		128	D	C	0.26158		94	G	E	0.2432
167	M	C	0.177915		128	D	W	0.26158		259	L	P	0.242805
428	A	Y	0.177823		89	P	E	0.261151		272	H	R	0.24273
163	M	K	0.177697		83	P	D	0.260715		109	V	R	0.240367
116	I	S	0.177674		346	F	L	0.260078		409	Q	L	0.240119
41	I	L	0.177427		406	I	L	0.25984		453	P	I	0.239319
43	M	K	0.177144		170	S	L	0.259834		417	N	L	0.238044
497	D	C	0.176888		443	E	G	0.259775		122	Q	I	0.237526
21	N	K	0.176627		46	E	K	0.25974		366	A	V	0.237395
64	E	A	0.176306		353	S	N	0.259594		375	E	K	0.237394
157	T	C	0.175573		357	K	R	0.259451		297	S	P	0.236365
394	G	C	0.175247		346	F	S	0.259251		210	E	K	0.236132
348	R	S	0.175024		455	E	P	0.259099		468	D	N	0.235849
84	S	K	0.174991		460	G	I	0.258946		256	L	F	0.23533
125	N	E	0.174473		460	G	F	0.258946		321	N	V	0.234964
364	Q	N	0.173986		377	S	R	0.258688		54	G	S	0.234675
110	L	F	0.173652		73	E	H	0.25833		383	S	N	0.233914
84	S	E	0.173617		398	Q	K	0.257375		254	E	K	0.233889
220	E	K	0.173433		113	K	E	0.256897		336	A	D	0.23361
101	D	C	0.173422		22	A	L	0.25688		149	Q	R	0.233062
151	T	R	0.173079		100	V	R	0.256868		355	R	K	0.232249
97	Y	S	0.172866		334	N	T	0.255852		398	Q	G	0.231472
260	A	E	0.172662		486	S	P	0.255732		90	K	S	0.231119
121	R	G	0.172617		370	N	S	0.255378		12	Q	S	0.231117
271	A	D	0.172565		270	V	T	0.255229		423	P	A	0.229778
347	I	V	0.172506		354	P	G	0.254038		364	Q	L	0.22966
267	R	S	0.172473		438	S	G	0.253835		354	P	G	0.227517
267	R	P	0.172473		21	N	Q	0.253793		189	M	C	0.227231
163	M	Y	0.172306		221	R	G	0.251841		304	F	S	0.227139
452	K	N	0.17228		274	S	A	0.251722		194	I	V	0.226561
269	S	C	0.172132		248	P	R	0.251714		103	K	E	0.226136
387	A	V	0.171646		236	R	S	0.251678		32	M	V	0.225422
369	E	G	0.171435		192	E	R	0.25159		409	Q	E	0.224271
313	Y	I	0.171351		192	E	L	0.25159		134	T	R	0.224208
264	L	K	0.171145		234	A	F	0.251524		418	L	R	0.224206
447	M	V	0.17096		246	R	T	0.251238		452	K	P	0.224139
302	D	E	0.17062		311	Q	T	0.251205		161	P	H	0.224111
497	D	M	0.169831		239	M	P	0.251143		121	R	P	0.223889
12	Q	S	0.169733		486	S	F	0.247913		200	G	W	0.223488
478	S	F	0.169352		435	G	A	0.247897		464	F	L	0.223419
23	T	V	0.169237		402	S	K	0.247727		472	A	S	0.223407
28	S	Q	0.169237		34	D	P	0.24737		424	T	N	0.22206
159	M	S	0.169172		440	M	C	0.247101		24	E	R	0.221961
80	E	N	0.16908		429	F	S	0.247052		427	A	F	0.221469
348	R	G	0.168816		217	S	K	0.246697		415	Q	K	0.220589
18	E	Y	0.16855		63	I	A	0.246534		416	R	F	0.22003
57	I	A	0.168537		160	D	A	0.246287		278	A	H	0.219826
74	R	H	0.168505		158	G	A	0.246017		334	N	E	0.219793
456	M	A	0.168464		61	L	F	0.245973		268	G	Q	0.219364
92	T	P	0.168446		163	M	K	0.245786		277	P	R	0.219343
444	I	R	0.168354		466	L	F	0.245201		293	K	N	0.218676
381	L	I	0.168234		412	F	G	0.244677		32	M	I	0.218027
392	S	Q	0.168136		393	G	E	0.244635		380	E	D	0.218013
377	S	Q	0.168083		343	V	L	0.24459		380	E	P	0.218013
433	T	D	0.167754		415	Q	M	0.244216		441	R	W	0.217733
383	S	M	0.167093		201	I	G	0.243892		488	F	S	0.217329
296	Y	L	0.166865		182	A	R	0.243512		418	L	A	0.216276
54	G	L	0.166639		178	A	S	0.24338		134	T	A	0.215821
419	P	S	0.166469		401	A	L	0.242838		166	L	P	0.21519
447	M	S	0.166431		427	A	I	0.240786		359	S	P	0.215178
345	S	V	0.166297		85	A	V	0.240009		304	F	Q	0.214261
394	G	V	0.16618		290	D	S	0.239103		299	V	T	0.214106
357	K	G	0.166135		264	L	Q	0.239077		187	G	E	0.214008
400	R	A	0.165989		161	P	G	0.239024		254	E	D	0.21383
344	L	F	0.165941		323	A	V	0.239003		251	A	P	0.213761
344	L	G	0.165941		267	R	H	0.238857		215	T	A	0.213515
410	P	V	0.165834		481	M	L	0.238664		278	A	S	0.213112
369	E	A	0.165612		331	M	C	0.238662		382	R	K	0.21278
405	Q	K	0.165581		49	L	N	0.23855		86	G	V	0.212008
373	A	I	0.165554		85	A	Y	0.238477		372	D	G	0.211169
373	A	M	0.165554		65	R	K	0.238343		294	E	F	0.210495
350	T	K	0.165515		318	P	W	0.238192		28	S	N	0.210297
350	T	N	0.165515		309	N	M	0.238012		330	W	G	0.209962
353	S	P	0.165448		10	Y	Q	0.237795		184	K	E	0.2098
404	G	W	0.165238		128	D	K	0.237349		41	I	N	0.209738
247	N	R	0.165219		437	T	A	0.237094		343	V	N	0.209462
287	S	Q	0.164583		283	P	R	0.235696		430	T	Y	0.209318
280	V	A	0.164559		18	E	Q	0.235636		364	Q	H	0.209135
492	N	S	0.164337		124	N	H	0.23511		341	L	Q	0.209062
395	N	Q	0.164212		185	G	P	0.234908		337	A	H	0.208816
130	T	L	0.164112		367	S	L	0.233939		337	A	F	0.208816
467	S	N	0.163309		23	T	N	0.23317		370	N	C	0.208705
38	R	L	0.16272		432	N	H	0.232651		389	R	K	0.20867
430	T	R	0.162619		74	R	G	0.232149		346	F	M	0.208614
53	E	Y	0.162074		423	P	V	0.231774		402	S	Q	0.208149
371	M	T	0.161365		409	Q	V	0.231662		493	A	E	0.208141
384	R	G	0.160481		22	A	N	0.230388		429	F	M	0.208135
14	E	R	0.160292		2	A	E	0.230283		494	E	T	0.207968
422	K	L	0.160261		1	M	K	0.230168		430	T	I	0.207807
61	L	D	0.160208		144	N	R	0.230154		270	V	A	0.207683
188	T	S	0.160007		66	M	P	0.230085		94	G	R	0.207682
80	E	W	0.159988		66	M	K	0.230085		447	M	S	0.207594
21	N	W	0.159691		78	Y	A	0.230061		478	S	A	0.207585
469	E	D	0.159592		160	D	T	0.23005		433	T	L	0.207554
29	V	D	0.159443		92	T	Q	0.230014		196	M	V	0.207169
210	E	S	0.159379		110	L	R	0.230005		379	L	I	0.207094
81	E	L	0.159032		110	L	T	0.230005		422	K	Q	0.206143
62	T	R	0.158978		72	D	H	0.229979		294	E	A	0.205626
247	N	K	0.158823		35	G	Y	0.229928		456	M	F	0.205573
238	M	V	0.158479		79	L	K	0.229928		231	Q	R	0.205458
199	R	H	0.158365		39	F	E	0.229862		5	G	A	0.20405
181	A	D	0.158244		162	R	T	0.229835		378	T	L	0.203589
82	H	I	0.157989		103	K	H	0.229812		42	Q	K	0.202657
211	N	Y	0.157959		154	L	H	0.2298		338	F	R	0.202197
295	G	E	0.15764		154	L	E	0.2298		485	G	E	0.201254
423	P	S	0.15684		452	K	R	0.229793		29	V	I	0.200494
244	E	D	0.156663		94	G	N	0.22979		479	F	S	0.200152
260	A	C	0.156474		3	S	G	0.229759		473	N	Y	0.199427
293	K	D	0.156338		167	M	Y	0.229746		174	R	S	0.198724
211	N	G	0.156291		352	V	T	0.229738		176	S	Y	0.198722
316	I	E	0.156238		33	I	F	0.229693		248	P	A	0.198617
51	D	R	0.156227		348	R	P	0.229689		431	G	C	0.198603
253	I	M	0.156017		96	I	C	0.229614		235	Q	K	0.198582
310	S	V	0.155961		407	S	I	0.229564		204	R	E	0.198572
228	G	R	0.155672		340	D	I	0.229472		171	T	G	0.198566
319	N	F	0.155656		360	T	L	0.229447		242	V	K	0.198548
257	I	G	0.155612		414	V	P	0.229311		250	N	H	0.198537
312	V	T	0.155593		345	S	W	0.229105		250	N	I	0.198537
312	V	M	0.155593		415	Q	N	0.229034		420	F	G	0.198247
282	G	Q	0.155583		404	G	Y	0.228966		181	A	E	0.198168
330	W	N	0.155498		14	E	R	0.228921		181	A	F	0.198168
264	L	D	0.155391		367	S	Y	0.228698		182	A	Y	0.198125
214	K	N	0.155311		24	E	S	0.228156		239	M	L	0.197983
263	A	Q	0.155277		422	K	L	0.227853		197	I	M	0.197864
274	S	H	0.155252		428	A	R	0.22767		467	S	C	0.197413
331	M	E	0.155169		385	Y	M	0.227638		482	S	G	0.197038
322	P	C	0.155167		389	R	L	0.226516		221	R	K	0.196878
275	C	Q	0.155076		135	H	W	0.225829		164	C	Q	0.196586
321	N	W	0.155006		135	H	D	0.225829		399	Q	K	0.196451
221	R	I	0.154991		292	E	T	0.22559		115	E	Q	0.196288
205	N	K	0.154595		4	Q	A	0.225327		115	E	A	0.196288
415	Q	K	0.154132		267	R	S	0.225124		140	H	R	0.196231
378	T	I	0.153932		407	S	N	0.224373		145	D	L	0.196196
416	R	S	0.153357		231	Q	P	0.224335		143	L	V	0.19608
3	S	D	0.152112		164	C	F	0.224142		107	E	C	0.196033
220	E	L	0.151584		22	A	E	0.224102		462	G	Y	0.195786
30	G	C	0.151482		22	A	H	0.224102		160	D	M	0.195674
190	V	T	0.151237		397	N	K	0.224043		159	M	K	0.195655
38	R	H	0.150955		14	E	S	0.223749		303	P	L	0.195305
9	S	C	0.1509		59	N	R	0.222694		214	K	N	0.195244
131	A	L	0.150708		86	G	F	0.222474		35	G	E	0.195069
20	Q	S	0.150521		423	P	F	0.22242		123	A	C	0.194693
39	F	E	0.150197		362	G	A	0.221731		241	Q	K	0.194343
470	R	G	0.150191		338	F	L	0.221595		189	M	S	0.194295
249	G	D	0.150172		450	G	A	0.221535		230	F	V	0.194283
229	K	R	0.150154		371	M	Q	0.221494		250	N	M	0.194254
13	M	A	0.150134		351	K	R	0.221234		294	E	S	0.193868
13	M	Y	0.150134		148	Y	C	0.220601		90	K	V	0.193746
13	M	H	0.150134		10	Y	G	0.220576		89	P	Q	0.193632
14	E	T	0.14969		418	L	Q	0.220542		178	A	K	0.193578
14	E	I	0.14969		439	D	Q	0.220436		162	R	G	0.193272
35	G	P	0.149475		479	F	Q	0.220363		377	S	I	0.192553
61	L	P	0.149462		481	M	Q	0.220309		211	N	M	0.191743
24	E	C	0.149414		111	Y	V	0.220242		36	I	D	0.190336
28	S	C	0.149377		494	E	N	0.22003		147	T	I	0.188677
37	G	K	0.149363		452	K	W	0.219958		218	A	I	0.188597
69	S	Q	0.14924		327	Q	L	0.2186		4	Q	P	0.18854
21	N	I	0.149206		267	R	V	0.218541		106	R	T	0.188302
79	L	E	0.149193		266	L	P	0.21843		153	A	Q	0.188176
33	I	M	0.149192		315	L	M	0.218379		100	V	C	0.187923
205	N	T	0.149176		331	M	S	0.218307		255	D	G	0.187733
29	V	P	0.149159		284	A	C	0.218224		431	G	W	0.187303
58	Q	M	0.149136		322	P	S	0.218179		126	G	M	0.187204
60	S	M	0.149022		321	N	A	0.218096		216	R	K	0.187063
396	T	G	0.148975		309	N	P	0.217653		420	F	L	0.186896
177	G	Q	0.148933		355	R	K	0.217382		270	V	Y	0.185809
22	A	D	0.148788		70	A	V	0.217296		277	P	T	0.185607
56	L	M	0.148689		323	A	D	0.217294		352	V	I	0.184399
62	T	Y	0.148654		471	A	G	0.217221		290	D	Y	0.183248
237	A	D	0.148557		402	S	F	0.216808		252	E	D	0.183084
199	R	S	0.148495		454	E	K	0.216539		279	C	P	0.18301
308	Q	R	0.147711		437	T	G	0.215991		333	C	Q	0.182945
185	G	T	0.147452		448	M	R	0.215963		408	V	G	0.1827
216	R	S	0.147402		467	S	W	0.215345		38	R	L	0.18262
131	A	V	0.146608		409	Q	I	0.214182		432	N	H	0.18261
239	M	A	0.146498		498	N	P	0.212989		335	S	Y	0.182585
227	K	R	0.145786		80	E	H	0.212766		364	Q	P	0.182478
12	Q	I	0.145718		432	N	I	0.211963		364	Q	S	0.182478
250	N	R	0.145466		434	E	D	0.211383		358	L	I	0.182276
122	Q	V	0.144927		474	P	S	0.211088		400	R	L	0.181848
396	T	V	0.144326		427	A	C	0.211045		26	R	K	0.181489
234	A	E	0.144319		355	R	G	0.210357		23	T	D	0.180594
291	F	L	0.143952		415	Q	T	0.210132		285	V	I	0.180044
173	P	V	0.143901		295	G	I	0.209989		145	D	G	0.179509
231	Q	H	0.143883		84	S	A	0.209228		368	N	S	0.178023
189	M	N	0.143806		454	E	L	0.207839		72	D	V	0.177348
237	A	K	0.143723		387	A	S	0.207155		74	R	I	0.177088
183	V	L	0.143679		10	Y	H	0.207027		406	I	V	0.17694
227	K	Q	0.14343		196	M	I	0.205695		119	I	T	0.176382
427	A	F	0.143147		67	V	M	0.205643		413	S	F	0.176348
86	G	M	0.14283		102	R	K	0.205423		128	D	N	0.174487
177	G	S	0.141921		115	E	G	0.20456		137	M	I	0.174479
170	S	A	0.141877		389	R	G	0.204483		24	E	S	0.174137
247	N	F	0.141576		164	C	S	0.204222		304	F	I	0.173692
247	N	M	0.141576		61	L	T	0.204177		462	G	R	0.173351
188	T	M	0.141535		174	R	K	0.203976		305	K	Q	0.173233
225	I	Y	0.141468		248	P	S	0.203952		66	M	V	0.172658
230	F	V	0.141397		69	S	N	0.20394		129	A	S	0.172101
201	I	R	0.141337		17	G	W	0.203879		424	T	P	0.17161
201	I	D	0.141337		23	T	D	0.203841		258	F	S	0.171371
176	S	L	0.141235		6	T	I	0.203834		135	H	Q	0.170168
206	F	M	0.141147		186	V	E	0.203474		4	Q	A	0.1697
203	D	V	0.141095		246	R	L	0.203471		137	M	A	0.169688
100	V	Y	0.141077		164	C	Q	0.202915		54	G	T	0.169537
238	M	K	0.140995		168	Q	T	0.202853		72	D	A	0.169424
178	A	I	0.140966		168	Q	K	0.202853		69	S	N	0.1693
178	A	K	0.140966		470	R	M	0.202846		9	S	Q	0.169295
232	T	S	0.140951		25	I	Y	0.202637		387	A	T	0.169014
189	M	A	0.140824		16	D	Y	0.202606		24	E	C	0.168608
172	L	F	0.140815		107	E	S	0.202563		15	T	A	0.168416
199	R	T	0.140788		144	N	K	0.202551		12	Q	D	0.168065
311	Q	W	0.140714		65	R	M	0.202524		12	Q	W	0.168065
183	V	C	0.140708		110	L	H	0.20249		10	Y	T	0.167871
183	V	F	0.140708		104	W	Y	0.202271		9	S	L	0.167119
183	V	M	0.140708		184	K	Y	0.202261		14	E	R	0.167045
248	P	Q	0.140679		38	R	A	0.202186		352	V	A	0.166931
246	R	M	0.140642		206	F	V	0.202175		416	R	K	0.166012
194	I	Q	0.140602		3	S	M	0.202145		407	S	R	0.164546
193	L	G	0.140533		192	E	M	0.202145		337	A	E	0.164158
242	V	C	0.140493		200	G	Q	0.202076		377	S	H	0.163759
485	G	P	0.140493		185	G	Q	0.202055		404	G	I	0.163602
374	M	T	0.140433		202	N	C	0.202015		182	A	T	0.163516
451	A	P	0.140201		238	M	P	0.202006		417	N	A	0.163455
154	L	G	0.139975		163	M	R	0.201988		81	E	N	0.163408
353	S	N	0.139945		187	G	D	0.20187		492	N	T	0.162873
459	Q	H	0.139607		337	A	H	0.20167		477	P	H	0.162855
289	Y	A	0.139407		366	A	D	0.201654		477	P	L	0.162855
98	K	N	0.139243		410	P	N	0.20163		73	E	N	0.162735
359	S	W	0.139192		411	A	G	0.201602		397	N	M	0.162615
143	L	H	0.139143		412	F	S	0.201576		444	I	S	0.162496
399	Q	Y	0.139132		178	A	Y	0.201553		438	S	Y	0.162452
34	D	K	0.138846		335	S	V	0.20155		219	Y	C	0.16209
104	W	T	0.138846		411	A	K	0.201531		492	N	S	0.161385
420	F	K	0.138839		342	R	V	0.201365		34	D	P	0.160856
361	R	K	0.138836		215	T	R	0.201341		245	S	N	0.160738
407	S	N	0.138821		370	N	A	0.2012		493	A	V	0.160609
456	M	C	0.138629		273	K	L	0.201143		29	V	D	0.160326
437	T	L	0.138622		253	I	R	0.201119		15	T	C	0.160231
142	N	S	0.138311		105	M	H	0.201072		15	T	S	0.160231
102	R	S	0.138287		402	S	E	0.201031		65	R	Y	0.160014
102	R	N	0.138287		260	A	E	0.200933		249	G	R	0.159819
417	N	M	0.138274		291	F	G	0.200877		172	L	I	0.159377
160	D	Y	0.138128		310	S	I	0.200863		392	S	I	0.158628
234	A	D	0.13807		219	Y	P	0.200564		217	S	N	0.157356
153	A	L	0.138032		397	N	S	0.200317		48	K	E	0.156265
498	N	Q	0.137986		398	Q	C	0.200244		233	A	P	0.15616
422	K	H	0.137958		423	P	R	0.200121		248	P	L	0.154721
411	A	N	0.137944		46	E	R	0.199763		398	Q	A	0.153215
411	A	L	0.137944		222	M	R	0.199621		253	I	M	0.152588
425	I	Y	0.137911		294	E	H	0.199515		209	G	D	0.152558
401	A	W	0.137885		303	P	S	0.199398		325	K	N	0.152556
377	S	P	0.137881		380	E	A	0.199322		317	R	N	0.152539
377	S	K	0.137881		214	K	H	0.199221		359	S	N	0.151902
220	E	I	0.13785		296	Y	C	0.198819		378	T	I	0.151038
220	E	W	0.13785		220	E	D	0.198742		452	K	E	0.150126
492	N	G	0.137768		213	R	P	0.198448		1	M	K	0.149933
492	N	H	0.137768		385	Y	G	0.198011		456	M	I	0.149858
471	A	L	0.137741		472	A	H	0.19782		29	V	G	0.149766
339	E	R	0.137734		219	Y	C	0.197544		69	S	K	0.149633
339	E	Q	0.137734		209	G	L	0.19741		3	S	V	0.149631
98	K	G	0.137734		133	L	T	0.197184		3	S	W	0.149631
407	S	I	0.137671		435	G	R	0.197049		11	E	R	0.149505
407	S	R	0.137671		31	K	R	0.19703		64	E	Q	0.149348
137	M	D	0.137635		386	W	S	0.1969		83	P	K	0.149302
137	M	K	0.137635		436	R	K	0.196467		114	E	G	0.148547
406	I	M	0.137632		214	K	G	0.196101		262	S	P	0.148255
406	I	C	0.137632		124	N	Y	0.196017		406	I	L	0.147736
2	A	P	0.137629		55	R	G	0.195168		43	M	A	0.147185
435	G	C	0.137622		34	D	C	0.194597		353	S	I	0.147034
435	G	D	0.137622		378	T	L	0.192488		353	S	G	0.147034
271	A	Y	0.137616		44	C	F	0.192167		104	W	R	0.146879
271	A	Q	0.137616		314	S	C	0.191903		42	Q	V	0.146556
470	R	T	0.137613		409	Q	T	0.191784		208	R	G	0.146363
394	G	T	0.137605		111	Y	L	0.190421		223	C	R	0.146228
394	G	F	0.137605		99	R	G	0.190195		176	S	F	0.145785
491	D	Y	0.137604		409	Q	Y	0.189996		491	D	R	0.145699
252	E	F	0.137598		212	G	T	0.18972		162	R	S	0.145623
179	A	M	0.137588		483	N	S	0.188948		171	T	I	0.145574
179	A	P	0.137588		492	N	R	0.188805		206	F	V	0.145521
209	G	F	0.137587		456	M	P	0.18783		180	G	V	0.145414
497	D	K	0.137585		424	T	C	0.187484		202	N	K	0.145188
7	K	Q	0.137582		361	R	K	0.187205		182	A	E	0.144914
5	G	P	0.13758		377	S	I	0.187114		123	A	T	0.144187
216	R	H	0.13758		455	E	T	0.186883		350	T	S	0.143991
216	R	Y	0.13758		462	G	A	0.186382		467	S	W	0.143831
216	R	A	0.13758		102	R	S	0.186048		114	E	D	0.143376
39	F	I	0.137575		266	L	K	0.186006		16	D	G	0.143154
260	A	W	0.137575		450	G	P	0.185989		164	C	T	0.141734
76	N	Y	0.137565		262	S	Y	0.185956		185	G	R	0.141644
76	N	V	0.137565		275	C	L	0.185631		147	T	P	0.141455
344	L	E	0.137559		94	G	R	0.185042		147	T	K	0.141455
107	E	F	0.137539		161	P	T	0.18493		399	Q	M	0.141436
107	E	W	0.137539		41	I	P	0.18489		481	M	V	0.141253
16	D	A	0.137537		466	L	M	0.184862		104	W	C	0.141247
16	D	S	0.137537		492	N	T	0.184793		153	A	N	0.140971
223	C	W	0.137534		211	N	T	0.184779		142	N	H	0.140848
223	C	L	0.137534		458	F	W	0.184755		314	S	N	0.140221
6	T	P	0.137532		493	A	G	0.184669		309	N	R	0.140122
206	F	C	0.137531		53	E	N	0.184666		32	M	T	0.13998
206	F	Y	0.137531		437	T	V	0.184499		122	Q	K	0.139067
244	E	M	0.137526		433	T	H	0.184007		485	G	T	0.138672
244	E	N	0.137526		309	N	A	0.183962		420	F	P	0.138591
244	E	Y	0.137526		155	V	I	0.1826		420	F	D	0.138591
244	E	L	0.137526		27	A	T	0.182129		289	Y	M	0.138323
238	M	F	0.137523		446	R	F	0.182116		415	Q	E	0.137878
238	M	H	0.137523		35	G	E	0.182108		400	R	E	0.13787
495	E	A	0.137517		430	T	S	0.181986		400	R	N	0.13787
495	E	C	0.137517		420	F	L	0.181858		406	I	Q	0.137861
284	A	D	0.137512		320	E	A	0.180268		216	R	W	0.13785
284	A	C	0.137512		317	R	G	0.180127		186	V	Q	0.13784
362	G	A	0.137508		430	T	R	0.179935		408	V	E	0.137818
226	L	A	0.137505		113	K	N	0.179399		479	F	G	0.137818
478	S	K	0.137503		448	M	T	0.179144		462	G	D	0.137813
478	S	T	0.137503		151	T	I	0.1791		343	V	R	0.137753
388	I	P	0.137503		24	E	W	0.179099		418	L	E	0.137695
78	Y	I	0.1375		76	N	P	0.179012		418	L	H	0.137695
84	S	W	0.137488		142	N	H	0.178809		14	E	H	0.137657
198	K	V	0.137487		408	V	M	0.178561		419	P	D	0.137646
13	M	G	0.137487		281	Y	H	0.178411		412	F	K	0.137633
295	G	P	0.137484		375	E	D	0.178219		220	E	L	0.137631
25	I	Y	0.137481		90	K	W	0.178052		234	A	R	0.13763
106	R	C	0.137479		90	K	Q	0.178052		487	Y	N	0.137617
217	S	H	0.137476		416	R	F	0.177775		245	S	F	0.137616
349	G	F	0.137472		146	T	I	0.177587		245	S	W	0.137616
148	Y	W	0.137472		417	N	H	0.177378		245	S	Q	0.137616
201	I	Y	0.137471		150	R	G	0.176936		411	A	Q	0.137612
408	V	H	0.137469		32	M	I	0.176903		295	G	Y	0.137584
490	G	Q	0.137466		54	G	L	0.176742		217	S	Q	0.137571
255	D	F	0.137464		154	L	S	0.1767		217	S	M	0.137571
255	D	Y	0.137464		198	K	R	0.173731		347	I	Q	0.13757
439	D	K	0.137462		69	S	P	0.173471		347	I	G	0.13757
290	D	V	0.137449		242	V	R	0.173236		254	E	V	0.137561
343	V	R	0.137447		273	K	H	0.172947		227	K	F	0.137556
19	R	F	0.137444		263	A	L	0.17283		8	R	G	0.137554
19	R	D	0.137444		133	L	Q	0.171757		482	S	C	0.137553
313	Y	A	0.137444		425	I	L	0.171736		304	F	G	0.137548
313	Y	N	0.137444		23	T	I	0.17164		67	V	P	0.137536
213	R	G	0.137439		34	D	V	0.170794		394	G	V	0.137534
213	R	P	0.137439		132	G	V	0.170707		449	E	W	0.13753
213	R	C	0.137439		282	G	R	0.170543		130	T	G	0.137527
213	R	E	0.137439		145	D	G	0.170505		231	Q	K	0.137526
254	E	Q	0.137436		401	A	G	0.170147		366	A	R	0.137518
207	W	Q	0.137427		373	A	V	0.168232		192	E	W	0.137512
207	W	L	0.137427		395	N	Y	0.167384		192	E	T	0.137512
15	T	F	0.137427		310	S	N	0.167137		192	E	R	0.137512
15	T	K	0.137427		403	A	P	0.166829		361	R	P	0.137512
15	T	G	0.137427		444	I	G	0.16551		361	R	H	0.137512
15	T	V	0.137427		481	M	Y	0.164663		361	R	M	0.137512
228	G	Y	0.137425		183	V	I	0.164304		226	L	D	0.137511
145	D	Q	0.137425		447	M	Q	0.164236		439	D	H	0.137511
358	L	M	0.137425		409	Q	M	0.163512		439	D	P	0.137511
358	L	H	0.137425		450	G	F	0.163499		176	S	C	0.13751
494	E	V	0.137423		105	M	V	0.162083		356	G	A	0.137508
412	F	E	0.137418		241	Q	H	0.161731		255	D	T	0.137507
273	K	M	0.137417		184	K	S	0.16169		413	S	M	0.137506
174	R	P	0.137416		171	T	L	0.161517		413	S	H	0.137506
174	R	H	0.137416		265	I	P	0.161187		486	S	A	0.137505
269	S	Y	0.137415		321	N	G	0.160848		253	I	G	0.1375
115	E	Y	0.137414		4	Q	V	0.160272		393	G	K	0.137499
210	E	C	0.137411		462	G	S	0.160003		393	G	T	0.137499
441	R	E	0.13741		456	M	W	0.159228		6	T	S	0.137499
195	R	V	0.137409		74	R	T	0.159138		6	T	N	0.137499
195	R	F	0.137409		98	K	H	0.158857		492	N	Q	0.137498
361	R	T	0.137408		106	R	L	0.158748		492	N	G	0.137498
361	R	S	0.137408		114	E	C	0.158556		16	D	L	0.137493
361	R	Y	0.137408		166	L	R	0.158553		213	R	F	0.137493
361	R	H	0.137408		80	E	V	0.158413		338	F	P	0.137484
324	H	I	0.137406		131	A	G	0.158261		407	S	T	0.13748
453	P	T	0.137405		435	G	E	0.157934		407	S	A	0.13748
253	I	W	0.137397		62	T	E	0.157746		477	P	A	0.137479
253	I	H	0.137397		407	S	R	0.157195		362	G	L	0.137479
253	I	P	0.137397		139	W	G	0.156613		362	G	T	0.137479
215	T	N	0.137397		400	R	P	0.156605		325	K	Q	0.137478
180	G	A	0.137388		380	E	V	0.156395		390	T	S	0.137477
180	G	P	0.137388		340	D	N	0.156286		149	Q	A	0.137474
229	K	V	0.137387		457	S	H	0.154943		149	Q	F	0.137474
229	K	I	0.137387		444	I	S	0.154584		221	R	H	0.137474
338	F	D	0.137384		491	D	W	0.154299		463	V	R	0.137472
326	S	K	0.137383		34	D	Y	0.153844		488	F	Y	0.137468
326	S	T	0.137383		222	M	L	0.153674		391	R	P	0.137464
17	G	Q	0.137382		424	T	N	0.153338		2	A	K	0.137461
340	D	C	0.137379		454	E	D	0.152945		2	A	P	0.137461
452	K	D	0.137371		452	K	G	0.152738		19	R	Y	0.137455
46	E	Y	0.137362		297	S	P	0.152628		19	R	N	0.137455
46	E	C	0.137362		250	N	K	0.152563		13	M	E	0.137453
120	W	N	0.137358		68	L	F	0.152502		216	R	P	0.13745
391	R	V	0.137357		90	K	T	0.152501		150	R	T	0.137447
391	R	T	0.137357		485	G	C	0.152411		150	R	E	0.137447
312	V	K	0.137354		191	M	T	0.152327		150	R	S	0.137447
312	V	H	0.137354		232	T	S	0.152073		225	I	M	0.137446
312	V	Q	0.137354		244	E	N	0.151926		225	I	N	0.137446
312	V	E	0.137354		207	W	N	0.151922		225	I	Y	0.137446
345	S	M	0.137352		469	E	G	0.151852		204	R	Y	0.13744
464	F	D	0.137351		246	R	F	0.151702		204	R	K	0.13744
389	R	H	0.137351		190	V	P	0.151659		148	Y	V	0.137434
372	D	T	0.13735		239	M	L	0.151608		358	L	H	0.137434
231	Q	C	0.137348		233	A	H	0.151547		464	F	P	0.137431
481	M	C	0.137338		178	A	H	0.151404		464	F	G	0.137431
170	S	W	0.137338		208	R	H	0.151357		111	Y	M	0.137431
170	S	T	0.137338		251	A	S	0.151075		111	Y	D	0.137431
286	A	Q	0.137337		205	N	T	0.150553		111	Y	Q	0.137431
449	E	F	0.137324		133	L	M	0.14987		310	S	Y	0.137431
67	V	E	0.137324		451	A	V	0.148839		310	S	E	0.137431
67	V	H	0.137324		247	N	S	0.148421		483	N	H	0.13743
175	R	C	0.137322		438	S	P	0.146736		392	S	D	0.13743
175	R	T	0.137322		432	N	Q	0.146446		171	T	K	0.137426
468	D	T	0.137318		10	Y	P	0.146356		389	R	E	0.137419
299	V	D	0.137317		224	N	K	0.145141		389	R	P	0.137419
332	A	Y	0.137315		442	A	Y	0.144851		269	S	V	0.137419
189	M	W	0.137307		216	R	M	0.144412		219	Y	M	0.137416
3	S	W	0.137307		125	N	G	0.14333		357	K	Q	0.137408
330	W	Q	0.137307		277	P	S	0.14328		357	K	V	0.137408
330	W	M	0.137307		479	F	S	0.143233		458	F	H	0.137401
306	L	E	0.137307		202	N	S	0.143176		458	F	Q	0.137401
306	L	I	0.137307		101	D	H	0.142904		458	F	D	0.137401
306	L	Y	0.137307		162	R	S	0.142808		94	G	C	0.137399
235	Q	I	0.137307		324	H	Y	0.141727		94	G	I	0.137399
235	Q	K	0.137307		304	F	P	0.141091		292	E	P	0.137398
235	Q	G	0.137307		101	D	Y	0.140992		235	Q	E	0.137398
352	V	N	0.137303		207	W	R	0.140543		429	F	Q	0.137398
199	R	Q	0.137298		457	S	P	0.140529		317	R	P	0.137396
320	E	Y	0.137298		12	Q	Y	0.140231		206	F	E	0.137394
320	E	H	0.137298		40	Y	C	0.139568		206	F	P	0.137394
144	N	E	0.137297		335	S	L	0.139317		206	F	Y	0.137394
139	W	Y	0.137295		156	R	P	0.139227		443	E	W	0.137394
139	W	T	0.137295		111	Y	I	0.138834		443	E	C	0.137394
150	R	I	0.137291		450	G	E	0.138612		200	G	H	0.137393
36	I	M	0.137287		136	M	C	0.13851		184	K	V	0.13739
246	R	V	0.137287		48	K	I	0.138415		184	K	I	0.13739
246	R	I	0.137287		377	S	N	0.138341		139	W	E	0.137389
232	T	G	0.137287		375	E	I	0.138338		139	W	Q	0.137389
232	T	K	0.137287		339	E	V	0.138031		344	L	I	0.137389
232	T	V	0.137287		339	E	N	0.138031		29	V	E	0.137386
232	T	C	0.137287		485	G	I	0.13803		252	E	R	0.137383
360	T	G	0.137286		359	S	Y	0.137899		252	E	S	0.137383
360	T	Y	0.137286		417	N	W	0.137775		203	D	R	0.137382
160	D	M	0.137286		377	S	W	0.13771		209	G	A	0.137378
162	R	C	0.137284		105	M	D	0.137706		209	G	V	0.137378
483	N	I	0.137284		220	E	P	0.137703		364	Q	D	0.137374
111	Y	R	0.137283		228	G	M	0.13769		364	Q	A	0.137374
219	Y	V	0.137276		289	Y	M	0.137687		66	M	A	0.137374
37	G	P	0.137276		378	T	W	0.137647		297	S	M	0.137373
11	E	Y	0.137272		378	T	E	0.137647		152	R	E	0.137369
225	I	H	0.13727		10	Y	K	0.137637		230	F	H	0.137364
256	L	N	0.137265		146	T	L	0.137625		230	F	R	0.137364
204	R	V	0.137261		146	T	Q	0.137625		113	K	Q	0.137363
204	R	T	0.137261		124	N	V	0.137609		113	K	H	0.137363
204	R	K	0.137261		406	I	H	0.137601		195	R	Q	0.137354
204	R	Y	0.137261		435	G	Q	0.137596		195	R	C	0.137354
249	G	N	0.137253		435	G	I	0.137596		232	T	Y	0.137349
249	G	I	0.137253		435	G	D	0.137596		134	T	G	0.137346
392	S	Y	0.137251		435	G	H	0.137596		242	V	W	0.137345
298	L	I	0.13725		252	E	C	0.13759		158	G	H	0.137345
298	L	C	0.13725		222	M	N	0.137589		158	G	Q	0.137345
200	G	K	0.13725		484	E	S	0.13757		158	G	N	0.137345
200	G	M	0.13725		484	E	I	0.13757		92	T	R	0.137343
200	G	F	0.13725		484	E	Y	0.13757		92	T	D	0.137343
400	R	H	0.13725		355	R	T	0.13757		181	A	P	0.137342
99	R	N	0.137246		392	S	W	0.137557		293	K	Q	0.137341
99	R	M	0.137246		352	V	H	0.137555		287	S	Q	0.137338
133	L	V	0.137246		113	K	I	0.137554		104	W	V	0.137335
74	R	E	0.137243		2	A	P	0.137549		214	K	C	0.13733
364	Q	G	0.13724		13	M	E	0.137546		305	K	F	0.137329
364	Q	Y	0.13724		486	S	C	0.13754		199	R	Y	0.137328
342	R	E	0.137236		348	R	Y	0.137532		199	R	N	0.137328
342	R	W	0.137236		27	A	Y	0.13753		78	Y	D	0.137327
342	R	V	0.137236		471	A	E	0.137528		132	G	C	0.137326
94	G	F	0.137232		471	A	P	0.137528		291	F	Y	0.137324
333	C	A	0.137232		468	D	C	0.137525		324	H	A	0.137318
333	C	Q	0.137232		468	D	Q	0.137525		256	L	K	0.137318
297	S	Y	0.137229		468	D	V	0.137525		424	T	A	0.137316
178	A	N	0.13722		439	D	L	0.137524		410	P	Q	0.137314
55	R	V	0.137212		439	D	H	0.137524		10	Y	M	0.13731
55	R	C	0.137212		439	D	P	0.137524		177	G	N	0.137305
276	L	G	0.137209		439	D	S	0.137524		268	G	Y	0.137302
147	T	Q	0.137208		221	R	T	0.137521		143	L	Q	0.137301
381	L	W	0.137201		221	R	L	0.137521		93	G	S	0.137298
302	D	K	0.137191		138	I	Q	0.137513		93	G	A	0.137298
154	L	Y	0.137188		138	I	D	0.137513		93	G	D	0.137298
154	L	H	0.137188		138	I	A	0.137513		381	L	C	0.137295
187	G	W	0.137184		405	Q	T	0.137511		110	L	K	0.137292
248	P	G	0.137174		405	Q	G	0.137511		484	E	I	0.137292
172	L	N	0.137173		405	Q	D	0.137511		229	K	C	0.137286
172	L	Q	0.137173		145	D	K	0.137511		191	M	A	0.137286
240	D	M	0.137171		145	D	A	0.137511		119	I	H	0.137285
240	D	I	0.137171		145	D	I	0.137511		87	K	Y	0.137279
53	E	I	0.137163		358	L	Q	0.13751		87	K	F	0.137279
53	E	H	0.137163		358	L	A	0.13751		135	H	D	0.137269
48	K	I	0.137159		148	Y	A	0.13751		175	R	V	0.137266
237	A	Y	0.137157		148	Y	M	0.13751		175	R	D	0.137266
117	R	C	0.137156		148	Y	W	0.13751		107	E	Y	0.137263
32	M	F	0.137151		408	V	E	0.137504		141	S	N	0.13726
32	M	C	0.137151		408	V	I	0.137504		170	S	Q	0.137259
300	G	W	0.13715		297	S	E	0.137504		124	N	T	0.137258
300	G	L	0.13715		74	R	Q	0.137503		124	N	I	0.137258
272	H	G	0.137149		74	R	V	0.137503		124	N	Y	0.137258
30	G	T	0.137144		296	Y	L	0.137501		124	N	C	0.137258
190	V	H	0.137143		296	Y	Q	0.137501		373	A	K	0.137255
190	V	C	0.137143		288	G	L	0.1375		35	G	F	0.137253
351	K	M	0.137142		184	K	W	0.137498		246	R	S	0.13725
351	K	H	0.137142		184	K	H	0.137498		238	M	F	0.137249
350	T	H	0.137131		492	N	G	0.137489		284	A	I	0.137248
350	T	M	0.137131		394	G	T	0.137486		471	A	I	0.137247
186	V	E	0.137126		356	G	V	0.137485		189	M	K	0.137244
480	D	F	0.137124		356	G	F	0.137485		99	R	C	0.137242
169	G	Y	0.137121		487	Y	K	0.137484		40	Y	P	0.137238
328	L	F	0.137119		487	Y	F	0.137484		212	G	I	0.137236
328	L	H	0.137119		26	R	F	0.137484		212	G	C	0.137236
448	M	C	0.137118		295	G	Q	0.137484		212	G	Y	0.137236
130	T	Q	0.137111		229	K	W	0.137482		120	W	F	0.137236
130	T	F	0.137111		229	K	V	0.137482		120	W	H	0.137236
87	K	V	0.137107		229	K	L	0.137482		372	D	Q	0.137227
87	K	H	0.137107		229	K	I	0.137482		259	L	F	0.137222
29	V	C	0.1371		226	L	R	0.137478		333	C	N	0.1372
71	F	N	0.137096		450	G	L	0.137476		321	N	C	0.1372
307	L	K	0.137093		198	K	V	0.137475		320	E	F	0.137196
307	L	W	0.137093		375	E	Y	0.137475		337	A	W	0.137194
278	A	N	0.137093		416	R	P	0.137473		222	M	H	0.13719
171	T	Q	0.137091		213	R	M	0.137472		205	N	H	0.137189
184	K	A	0.13709		208	R	V	0.137471		138	I	M	0.137187
182	A	D	0.137087		208	R	E	0.137471		157	T	K	0.137185
379	L	N	0.137085		149	Q	T	0.13747		157	T	E	0.137185
379	L	H	0.137085		175	R	P	0.137469		306	L	V	0.137185
316	I	H	0.137082		255	D	I	0.137467		313	Y	E	0.137179
316	I	N	0.137082		203	D	W	0.137467		313	Y	Q	0.137179
329	V	K	0.137074		410	P	K	0.137466		65	R	N	0.137172
10	Y	E	0.137073		410	P	W	0.137466		312	V	R	0.13717
68	L	E	0.137072		75	R	F	0.137462		307	L	A	0.13716
214	K	V	0.137064		75	R	I	0.137462		273	K	Q	0.137153
93	G	Y	0.137063		464	F	A	0.13746		273	K	Y	0.137153
212	G	H	0.137063		432	N	M	0.137459		273	K	M	0.137153
233	A	G	0.137043		366	A	R	0.137453		173	P	F	0.137135
281	Y	A	0.137038		366	A	M	0.137453		173	P	V	0.137135
135	H	M	0.137036		366	A	E	0.137453		173	P	W	0.137135
309	N	P	0.137028		200	G	N	0.13745		55	R	V	0.137135
96	I	H	0.137001		458	F	H	0.137449		201	I	W	0.137124
101	D	F	0.137		389	R	W	0.137449		201	I	Q	0.137124
236	R	W	0.136993		389	R	E	0.137449		346	F	H	0.137123
100	V	W	0.136985		150	R	F	0.137446		196	M	N	0.137119
63	I	E	0.136981		150	R	Y	0.137446		196	M	F	0.137119
116	I	Y	0.136973		441	R	D	0.137445		263	A	W	0.137106
282	G	F	0.13695		413	S	Q	0.137442		386	W	E	0.137103
45	T	E	0.136949		204	R	H	0.137433		386	W	P	0.137103
197	I	Y	0.136947		204	R	E	0.137433		384	R	D	0.137103
371	M	H	0.136936		204	R	Y	0.137433		365	I	M	0.137092
193	L	N	0.136932		373	A	W	0.137432		365	I	Y	0.137092
496	Y	E	0.136926		478	S	E	0.137432		193	L	M	0.137088
275	C	W	0.136909		262	S	N	0.137431		193	L	P	0.137088
60	S	E	0.136903		303	P	W	0.13743		316	I	P	0.137083
60	S	W	0.136903		303	P	K	0.13743		266	L	P	0.137077
64	E	Q	0.136881		303	P	Y	0.13743		257	I	N	0.137077
28	S	W	0.13688		349	G	D	0.137428		445	I	D	0.137075
376	S	N	0.136867		349	G	C	0.137428		445	I	N	0.137075
155	V	H	0.136841		382	R	C	0.137427		445	I	Q	0.137075
385	Y	M	0.136791		87	K	C	0.137427		473	N	G	0.137071
404	G	F	0.13678		488	F	C	0.137427		129	A	F	0.137055
321	N	Y	0.136771		483	N	G	0.13742		271	A	N	0.137046
321	N	Q	0.136771		15	T	E	0.137414		286	A	F	0.137034
314	S	D	0.136756		351	K	S	0.137414		112	D	W	0.137032
314	S	Y	0.136756		351	K	V	0.137414		444	I	E	0.137022
292	E	F	0.136737		467	S	A	0.137414		328	L	Y	0.13702
161	P	Y	0.136678		481	M	C	0.137413		328	L	H	0.13702
57	I	Q	0.136636		248	P	Y	0.137411		281	Y	S	0.137019
263	A	F	0.13663		225	I	G	0.137408		118	R	T	0.137011
422	K	C	0.136602		180	G	L	0.137406		118	R	K	0.137011
59	N	Y	0.136581		203	D	N	0.137405		118	R	N	0.137011
243	R	Q	0.13658		474	P	G	0.137404		123	A	L	0.137008
70	A	W	0.136578		140	H	M	0.1374		370	N	A	0.137007
62	T	E	0.136546		195	R	D	0.1374		95	P	G	0.136987
108	L	K	0.136526		253	I	F	0.1374		282	G	Y	0.136982
108	L	W	0.136526		253	I	K	0.1374		190	V	Y	0.136979
323	A	Y	0.136503		176	S	R	0.137399		168	Q	W	0.136966
22	A	F	0.136464		176	S	C	0.137399		202	N	E	0.13695
426	M	D	0.136454		176	S	V	0.137399		383	S	E	0.136936
397	N	E	0.13642		219	Y	M	0.137397		383	S	C	0.136936
397	N	M	0.13642		106	R	C	0.137396		363	V	E	0.136925
434	E	W	0.136395		47	L	D	0.137395		363	V	T	0.136925
434	E	Y	0.136395		325	K	G	0.137394		109	V	F	0.136915
455	E	F	0.13633		274	S	M	0.137391		368	N	F	0.136914
128	D	I	0.136286		274	S	K	0.137391		223	C	F	0.136902
51	D	C	0.136203		274	S	Q	0.137391		318	P	C	0.136882
460	G	F	0.136188		236	R	H	0.137391		165	S	H	0.136862
460	G	K	0.136188		11	E	F	0.13739		475	I	K	0.136855
453	P	F	0.136108		11	E	H	0.13739		442	A	Q	0.136852
429	F	N	0.136032		66	M	A	0.137388		395	N	F	0.136816
459	Q	D	0.135944		261	R	S	0.137388		163	M	Q	0.136749
82	H	W	0.135757		261	R	H	0.137388		155	V	D	0.136725
82	H	D	0.135757		362	G	L	0.137387		155	V	H	0.136725
217	S	N	0.135588		206	F	C	0.137385		155	V	C	0.136725
412	F	Y	0.135414		206	F	K	0.137385		52	Y	M	0.136669
420	F	V	0.134627		293	K	S	0.137382		197	I	C	0.136625
421	D	P	0.133459		139	W	F	0.137382		404	G	H	0.136609
222	M	I	0.133454		139	W	E	0.137382		404	G	M	0.136609
275	C	R	0.132727		482	S	T	0.13738		434	E	C	0.136605
395	N	I	0.131534		42	Q	F	0.137378		116	I	P	0.136595
52	Y	A	0.131428		42	Q	W	0.137378		422	K	M	0.136519
408	V	L	0.131028		260	A	N	0.137376		20	Q	N	0.136458
366	A	G	0.130713		260	A	D	0.137376		256	L	P	0.136425
335	S	L	0.130536		9	S	C	0.137371		453	P	H	0.136105
378	T	N	0.130481		25	I	D	0.137365		85	A	W	0.136074
416	R	N	0.130449		111	Y	N	0.137363		161	P	F	0.136049
179	A	V	0.130079		199	R	F	0.137361		161	P	C	0.136049
340	D	N	0.12887		199	R	T	0.137361		122	Q	M	0.136046
81	E	T	0.128405		199	R	E	0.137361		122	Q	E	0.136046
328	L	V	0.128201		216	R	I	0.137359		122	Q	N	0.136046
4	Q	R	0.127076		134	T	W	0.137357		309	N	P	0.135768
182	A	V	0.125488		159	M	F	0.137357		86	G	D	0.135046
421	D	H	0.125298		361	R	D	0.137356		86	G	C	0.135046
101	D	A	0.125127		381	L	Y	0.137355		455	E	T	0.134917
53	E	R	0.125098		156	R	V	0.137351		401	A	E	0.133796
309	N	K	0.124936		263	A	Q	0.137349		202	N	H	0.133666
128	D	N	0.124888		258	F	M	0.137343		421	D	H	0.133596
421	D	N	0.12483		411	A	Y	0.137343		421	D	P	0.133596
391	R	L	0.124209		265	I	D	0.137341		289	Y	C	0.132737
125	N	Q	0.12373		160	D	K	0.13734		159	M	I	0.132099
422	K	G	0.123363		312	V	D	0.13734		455	E	L	0.131824
466	L	C	0.123166		312	V	N	0.13734		332	A	T	0.131017
134	T	G	0.122685		169	G	M	0.13734		417	N	R	0.130564
80	E	F	0.122624		37	G	N	0.13734		434	E	D	0.128121
451	A	E	0.122569		37	G	L	0.13734		295	G	R	0.127525
410	P	G	0.121784		192	E	N	0.137339		274	S	N	0.126067
460	G	V	0.120666		192	E	P	0.137339		277	P	H	0.126002
303	P	H	0.119505		391	R	C	0.137338		420	F	H	0.125889
217	S	K	0.119041		118	R	V	0.137335		461	R	Q	0.125435
261	R	G	0.118859		328	L	E	0.137334		332	A	E	0.125362
85	A	Y	0.116885		119	I	M	0.137333		268	G	S	0.125251
148	Y	C	0.116479		119	I	K	0.137333		429	F	H	0.124576
52	Y	L	0.116131		341	L	E	0.137331		434	E	N	0.123895
467	S	W	0.115873		40	Y	N	0.137329		480	D	V	0.12348
467	S	Y	0.115873		443	E	P	0.137326		432	N	G	0.123419
4	Q	S	0.115797		277	P	I	0.137321		5	G	D	0.12282
7	K	R	0.115761		436	R	Y	0.137317		14	E	S	0.122801
308	Q	S	0.115632		369	E	C	0.137315		287	S	G	0.122754
251	A	D	0.114809		400	R	H	0.137314		418	L	P	0.12268
124	N	H	0.114653		400	R	C	0.137314		366	A	S	0.121018
272	H	Q	0.114601		65	R	W	0.137312		181	A	S	0.120739
214	K	R	0.114175		291	F	T	0.137312		335	S	G	0.120697
448	M	T	0.1133		36	I	K	0.137308		271	A	T	0.120457
220	E	G	0.112464		171	T	R	0.137306		274	S	F	0.120281
127	D	E	0.111433		141	S	K	0.137305		433	T	I	0.120279
479	F	V	0.111272		259	L	E	0.137304		329	V	Q	0.120134
445	I	L	0.11071		259	L	N	0.137304		397	N	W	0.118994
433	T	G	0.110522		30	G	M	0.137301		124	N	D	0.117714
428	A	P	0.11028		438	S	I	0.1373		486	S	P	0.117478
399	Q	P	0.110146		266	L	W	0.137296		163	M	L	0.117418
115	E	G	0.109746		143	L	Q	0.137294		335	S	F	0.117379
422	K	I	0.109734		343	V	K	0.137294		473	N	K	0.117139
214	K	I	0.109561		8	R	G	0.137294		450	G	F	0.115321
421	D	Q	0.109475		376	S	K	0.137285		498	N	A	0.11362
89	P	M	0.108911		376	S	N	0.137285		249	G	E	0.113586
417	N	V	0.108387		338	F	E	0.137283		195	R	T	0.113583
132	G	V	0.108325		60	S	W	0.137282		460	G	W	0.113501
132	G	C	0.108325		365	I	E	0.13728		397	N	D	0.112306
427	A	M	0.107544		268	G	Y	0.137273		279	C	G	0.111124
351	K	E	0.107271		340	D	Y	0.137273		176	S	P	0.110985
476	V	G	0.106861		320	E	R	0.137272		265	I	M	0.110213
98	K	L	0.106068		320	E	I	0.137272		305	K	N	0.109487
175	R	K	0.105813		19	R	D	0.137268		292	E	K	0.107607
343	V	G	0.105628		19	R	F	0.137268		284	A	T	0.106543
364	Q	S	0.105581		142	N	R	0.137268		133	L	P	0.106135
358	L	V	0.105566		142	N	Y	0.137268		311	Q	P	0.104892
99	R	Y	0.105505		182	A	E	0.137267		255	D	L	0.104124
477	P	L	0.105337		72	D	W	0.137257		267	R	W	0.104119
410	P	L	0.105334		374	M	N	0.137257		290	D	T	0.104088
415	Q	F	0.1052		272	H	K	0.137255		325	K	S	0.104043
401	A	L	0.105144		269	S	K	0.137254		269	S	H	0.104007
393	G	V	0.105129		269	S	Y	0.137254		288	G	C	0.103975
411	A	G	0.104648		228	G	R	0.137254		258	F	N	0.103932
151	T	I	0.10454		110	L	K	0.137252		276	L	T	0.10384
412	F	C	0.104503		110	L	S	0.137252		291	F	R	0.103751
139	W	I	0.10433		331	M	Y	0.137247		273	K	F	0.103741
360	T	I	0.104262		387	A	N	0.137246		315	L	D	0.103731
406	I	V	0.1039		472	A	F	0.137243		50	S	I	0.10373
397	N	Y	0.103519		472	A	G	0.137243		286	A	H	0.103622
23	T	W	0.103052		472	A	N	0.137243		328	L	K	0.103608
90	K	L	0.102985		371	M	F	0.137223		318	P	Y	0.103242
454	E	I	0.102585		120	W	I	0.137219		231	Q	T	0.103189
152	R	K	0.102543		249	G	M	0.137216		54	G	V	0.103132
26	R	S	0.102501		31	K	H	0.137215		68	L	W	0.10266
51	D	Y	0.101748		46	E	Y	0.13721		434	E	S	0.102637
156	R	K	0.101486		185	G	Y	0.137202		461	R	G	0.102577
80	E	T	0.101085		185	G	L	0.137202		27	A	H	0.102191
85	A	M	0.100158		256	L	Q	0.137193		30	G	N	0.102139
118	R	H	0.0995748		244	E	I	0.137184		300	G	T	0.101746
492	N	D	0.0993651		179	A	N	0.13718		241	Q	T	0.101233
425	I	N	0.0991614		428	A	I	0.137175		204	R	L	0.101163
475	I	N	0.0991158		428	A	N	0.137175		250	N	C	0.101145
92	T	K	0.0989834		428	A	K	0.137175		250	N	A	0.101145
262	S	T	0.0988158		342	R	Q	0.137175		387	A	P	0.100759
107	E	H	0.0987862		177	G	C	0.137175		190	V	G	0.100749
144	N	C	0.0987514		379	L	M	0.137167		170	S	R	0.100734
481	M	Y	0.09863		286	A	C	0.137165		30	G	E	0.100446
437	T	V	0.098606		285	V	D	0.13716		442	A	I	0.0999739
437	T	E	0.098606		306	L	K	0.137157		4	Q	I	0.0987641
90	K	Q	0.0985382		154	L	W	0.137154		305	K	L	0.0984316
478	S	I	0.0985099		448	M	C	0.137142		298	L	F	0.0982142
162	R	T	0.0984948		437	T	D	0.137142		301	I	Q	0.0972928
491	D	R	0.0984947		437	T	Q	0.137142		369	E	K	0.0962882
106	R	A	0.0984519		187	G	Y	0.137129		410	P	G	0.0959638
101	D	M	0.0983896		91	K	D	0.137128		351	K	N	0.0959477
151	T	K	0.0983823		494	E	R	0.137128		101	D	L	0.0954293
160	D	P	0.0983492		414	V	I	0.137121		302	D	Y	0.0953487
211	N	C	0.0982647		94	G	A	0.137117		149	Q	H	0.0952958
482	S	R	0.0981025		102	R	V	0.13711		368	N	M	0.0952004
431	G	D	0.0980962		284	A	I	0.1371		370	N	S	0.0951988
185	G	R	0.0980702		284	A	E	0.1371		339	E	V	0.0946471
496	Y	A	0.0977153		495	E	Y	0.137076		342	R	V	0.0945293
279	C	P	0.0975		280	V	Q	0.137073		363	V	R	0.0943462
319	N	I	0.0973353		137	M	Y	0.137069		450	G	N	0.0940543
280	V	E	0.0969627		158	G	K	0.137065		485	G	M	0.0939336
497	D	F	0.096948		55	R	F	0.137062		400	R	H	0.093779
289	Y	H	0.0956673		452	K	M	0.137059		413	S	L	0.0937237
304	F	C	0.0956489		329	V	C	0.137057		348	R	A	0.093678
54	G	E	0.0952384		333	C	N	0.137051		358	L	M	0.0936307
314	S	N	0.0942518		20	Q	D	0.13705		358	L	V	0.0936307
130	T	I	0.0937857		332	A	W	0.137046		349	G	V	0.0936214
431	G	R	0.0935015		332	A	Q	0.137046		412	F	M	0.0936031
312	V	I	0.0917462		95	P	N	0.137043		416	R	P	0.0935641
244	E	A	0.0916912		314	S	W	0.137024		354	P	V	0.0935395
79	L	P	0.0916877		167	M	D	0.137017		354	P	E	0.0935395
438	S	A	0.0914869		165	S	G	0.137014		410	P	N	0.093528
73	E	R	0.0909921		108	L	M	0.137012		377	S	E	0.0934445
36	I	G	0.0904787		243	R	D	0.137009		365	I	C	0.0933748
450	G	C	0.0901455		243	R	N	0.137009		22	A	T	0.0929926
29	V	F	0.0897426		173	P	M	0.136962		243	R	S	0.0929719
457	S	L	0.0894079		123	A	F	0.136952		487	Y	V	0.0929158
97	Y	H	0.0891544		476	V	S	0.136944		12	Q	V	0.0929107
406	I	R	0.0888996		469	E	F	0.13693		417	N	C	0.092866
121	R	A	0.088158		336	A	H	0.136929		417	N	F	0.092866
424	T	P	0.0865952		336	A	I	0.136929		418	L	G	0.0928546
12	Q	Y	0.086038		96	I	N	0.136907		404	G	F	0.092769
1	M	T	0.0859999		237	A	F	0.136903		426	M	N	0.0927231
49	L	D	0.0850817		197	I	N	0.136903		493	A	P	0.0926633
494	E	K	0.0847126		197	I	Y	0.136903		430	T	V	0.0926323
472	A	V	0.084493		463	V	D	0.13688		435	G	F	0.0926011
474	P	Q	0.0844864		347	I	C	0.136845		398	Q	D	0.0925584
21	N	A	0.0844213		347	I	K	0.136845		494	E	N	0.0924909
452	K	V	0.0839737		178	A	I	0.136822		444	I	R	0.0923386
295	G	V	0.083938		114	E	V	0.13682		433	T	K	0.0923385
399	Q	W	0.0838043		404	G	Q	0.136818		481	M	A	0.0922719
451	A	R	0.0836718		434	E	I	0.136815		381	L	Q	0.0922594
190	V	M	0.0834815		434	E	W	0.136815		419	P	T	0.0921399
113	K	R	0.0834047		163	M	Q	0.136811		442	A	K	0.092127
182	A	S	0.0831406		233	A	Y	0.136803		475	I	N	0.0921162
456	M	T	0.0829428		122	Q	N	0.136792		445	I	C	0.0918159
382	R	H	0.0825781		161	P	Q	0.136791		479	F	V	0.091747
311	Q	I	0.0825075		18	E	M	0.136789		484	E	D	0.0917267
448	M	I	0.0819421		223	C	F	0.13678		429	F	V	0.0915518
384	R	A	0.0818584		422	K	H	0.136775		452	K	A	0.091063
334	N	I	0.0818114		121	R	M	0.136761		392	S	K	0.0903685
52	Y	C	0.0811895		427	A	W	0.136751		426	M	C	0.0899977
268	G	V	0.0807393		81	E	M	0.136751		385	Y	P	0.0890946
367	S	W	0.0807204		59	N	M	0.136712		14	E	G	0.0887343
361	R	G	0.0802882		403	A	N	0.136601		63	I	A	0.0885266
260	A	G	0.079768		449	E	T	0.13657		182	A	V	0.0882231
333	C	Y	0.0791728		125	N	M	0.136548		379	L	W	0.0875575
52	Y	F	0.0791529		240	D	C	0.136501		498	N	E	0.0866431
423	P	Y	0.0790213		131	A	E	0.136468		17	G	W	0.0854419
308	Q	T	0.078968		451	A	Y	0.136255		21	N	H	0.0854066
396	T	S	0.0788799		62	T	W	0.136171		48	K	H	0.0846893
260	A	V	0.0786008		475	I	T	0.136168		129	A	K	0.0841014
454	E	F	0.0784089		453	P	N	0.136159		12	Q	K	0.0840082
257	I	F	0.078349		453	P	F	0.136159		473	N	A	0.0839503
144	N	D	0.0782511		422	K	V	0.136021		186	V	H	0.0835719
479	F	G	0.0779522		127	D	M	0.135911		267	R	S	0.0834807
383	S	I	0.0778241		246	R	W	0.135839		351	K	E	0.0834684
172	L	P	0.0776697		459	Q	C	0.135728		326	S	G	0.0834093
101	D	N	0.0775673		433	T	R	0.135715		337	A	V	0.0833244
332	A	K	0.0774552		431	G	M	0.135534		330	W	R	0.0832393
281	Y	D	0.0774215		4	Q	Y	0.135043		192	E	N	0.0832274
432	N	G	0.0773182		489	F	S	0.134932		227	K	Q	0.0832043
32	M	S	0.0772923		251	A	L	0.133602		276	L	M	0.083173
35	G	V	0.0772008		460	G	T	0.133415		203	D	A	0.0831259
494	E	G	0.0771443		460	G	Y	0.133415		242	V	Q	0.0830712
11	E	G	0.0769793		38	R	Q	0.13234		199	R	T	0.0830485
25	I	P	0.0768629		131	A	R	0.131958		191	M	R	0.082937
449	E	D	0.0767164		25	I	M	0.131731		201	I	H	0.0828716
264	L	P	0.076641		314	S	N	0.131668		350	T	M	0.0828158
379	L	R	0.076265		238	M	I	0.131544		233	A	S	0.082767
56	L	Y	0.0759241		413	S	P	0.130172		183	V	K	0.0827024
136	M	L	0.0757148		34	D	G	0.129336		168	Q	N	0.082682
465	E	K	0.0756335		457	S	V	0.129079		237	A	D	0.0820302
250	N	D	0.0755523		428	A	T	0.129046		392	S	A	0.0818673
498	N	D	0.0754873		449	E	K	0.128915		146	T	D	0.0814925
80	E	R	0.0753516		178	A	K	0.128844		113	K	T	0.0807322
400	R	F	0.075285		484	E	D	0.128674		148	Y	A	0.080725
495	E	K	0.0752428		496	Y	G	0.128499		148	Y	D	0.080725
401	A	I	0.0751294		447	M	H	0.12833		248	P	Q	0.0807201
368	N	I	0.0749529		429	F	H	0.128192		150	R	P	0.0807131
335	S	W	0.0746515		127	D	L	0.128054		110	L	R	0.0806641
367	S	E	0.0744909		417	N	M	0.12715		162	R	A	0.0806439
86	G	H	0.074457		164	C	T	0.12622		162	R	D	0.0806439
23	T	G	0.0743734		29	V	T	0.125951		98	K	P	0.0806369
405	Q	H	0.0743351		222	M	V	0.125946		144	N	T	0.0806134
369	E	D	0.0743349		227	K	N	0.12586		144	N	I	0.0806134
396	T	N	0.0741909		406	I	S	0.125789		141	S	Y	0.0805921
34	D	Y	0.0740754		81	E	F	0.125786		107	E	T	0.0805553
47	L	P	0.0733155		28	S	Q	0.125712		106	R	I	0.0804873
435	G	E	0.0723936		244	E	V	0.125674		85	A	E	0.0804167
203	D	G	0.0720995		106	R	H	0.125629		240	D	T	0.0803446
234	A	G	0.0714554		485	G	Q	0.124731		154	L	M	0.0803079
44	C	V	0.0713138		334	N	I	0.123847		142	N	G	0.0803042
466	L	Y	0.0712127		334	N	V	0.123847		120	W	A	0.0799858
157	T	H	0.0705491		440	M	K	0.123701		157	T	Q	0.079574
19	R	H	0.0702906		410	P	C	0.123667		201	I	K	0.0795609
162	R	M	0.0701526		252	E	D	0.123543		39	F	P	0.0794641
10	Y	S	0.0696141		288	G	E	0.123458		155	V	M	0.0791657
485	G	M	0.0694463		364	Q	P	0.123428		156	R	Q	0.0791034
411	A	T	0.0694118		273	K	V	0.12339		75	R	G	0.078953
18	E	G	0.0692647		273	K	P	0.12339		395	N	C	0.078781
305	K	H	0.0691768		262	S	I	0.12335		463	V	F	0.0787184
423	P	F	0.0682932		324	H	D	0.123308		240	D	N	0.0786568
53	E	N	0.0680172		263	A	F	0.123303		45	T	S	0.0782497
423	P	G	0.0675175		263	A	R	0.123303		139	W	R	0.0782345
30	G	W	0.0673895		259	L	C	0.123268		27	A	I	0.0779896
419	P	C	0.0672542		261	R	M	0.123255		158	G	D	0.0779757
217	S	T	0.0670188		281	Y	M	0.12319		86	G	M	0.0779021
451	A	G	0.0668406		286	A	Y	0.123115		221	R	S	0.0778231
409	Q	W	0.0668354		286	A	I	0.123115		4	Q	K	0.0774685
107	E	N	0.0667892		293	K	C	0.122988		299	V	M	0.0769734
46	E	K	0.0667501		278	A	Y	0.122969		349	G	E	0.0768927
481	M	T	0.0666688		278	A	F	0.122969		136	M	G	0.0765024
345	S	N	0.0665743		257	I	F	0.122942		220	E	S	0.0764045
115	E	P	0.0665063		275	C	D	0.12294		305	K	E	0.0762446
165	S	C	0.0664172		282	G	Q	0.122907		268	G	W	0.0762049
165	S	N	0.0664172		332	A	M	0.122899		324	H	T	0.076146
438	S	K	0.0663085		84	S	V	0.122797		329	V	E	0.0760795
434	E	T	0.0662122		318	P	N	0.122715		273	K	G	0.0760625
491	D	N	0.0662107		352	V	A	0.122714		273	K	I	0.0760625
3	S	P	0.0661865		323	A	H	0.122139		315	L	E	0.0760036
480	D	V	0.0661366		24	E	A	0.122044		322	P	Q	0.0759335
480	D	P	0.0661366		307	L	N	0.121953		133	L	I	0.0759108
283	P	D	0.0658958		122	Q	R	0.121903		266	L	K	0.0758808
486	S	P	0.0658091		278	A	T	0.120838		302	D	R	0.0752549
409	Q	A	0.0655189		456	M	Y	0.120585		333	C	Y	0.0751964
55	R	Y	0.0650705		409	Q	P	0.120425		25	I	V	0.0751249
4	Q	A	0.0645744		64	E	M	0.120405		452	K	N	0.0750707
278	A	G	0.0641697		59	N	T	0.120358		22	A	K	0.0745462
462	G	P	0.0641463		180	G	S	0.12032		217	S	P	0.0743548
302	D	N	0.0641051		441	R	M	0.11963		222	M	C	0.0743543
327	Q	V	0.0640827		414	V	M	0.119481		371	M	V	0.0741796
37	G	R	0.0633587		302	D	C	0.11937		135	H	W	0.0730277
39	F	A	0.0633418		300	G	N	0.119072		309	N	D	0.0713506
402	S	G	0.0631143		297	S	R	0.118506		397	N	T	0.071124
350	T	G	0.0630298		477	P	S	0.118286		8	R	W	0.0697377
475	I	V	0.0627234		348	R	K	0.117664		128	D	C	0.0695271
12	Q	E	0.0622966		473	N	K	0.117016		359	S	V	0.0694403
76	N	T	0.0622685		49	L	D	0.11602		401	A	D	0.069096
137	M	S	0.0622014		469	E	V	0.115386		81	E	G	0.0689515
137	M	R	0.0622014		22	A	F	0.114911		238	M	I	0.0688595
137	M	Y	0.0622014		113	K	H	0.114844		339	E	K	0.0681206
35	G	L	0.0619795		113	K	G	0.114844		174	R	K	0.0677169
43	M	H	0.0616664		27	A	W	0.114821		189	M	T	0.0675188
459	Q	F	0.0616047		148	Y	T	0.11481		299	V	F	0.0666265
159	M	T	0.0615289		13	M	P	0.114802		459	Q	P	0.0661244
72	D	V	0.0614401		13	M	S	0.114802		253	I	T	0.0657237
138	I	P	0.061335		74	R	E	0.114784		429	F	S	0.0656605
71	F	W	0.0613027		145	D	Y	0.11477		288	G	S	0.0656286
124	N	K	0.0612746		147	T	P	0.114756		329	V	G	0.0654609
124	N	A	0.0612746		147	T	D	0.114756		397	N	V	0.0652068
124	N	V	0.0612746		75	R	T	0.114752		217	S	G	0.0647251
491	D	V	0.0612342		149	Q	S	0.114709		39	F	G	0.0643871
378	T	L	0.0608229		80	E	R	0.114694		203	D	N	0.0636016
161	P	L	0.0600408		25	I	N	0.11466		417	N	G	0.0633247
311	Q	P	0.0600399		87	K	P	0.114646		267	R	G	0.0631333
188	T	R	0.059943		165	S	Y	0.114645		13	M	C	0.0624756
126	G	H	0.0599359		16	D	I	0.114637		35	G	K	0.0624079
9	S	P	0.0598087		32	M	Q	0.114629		21	N	V	0.0616286
467	S	P	0.0596299		111	Y	R	0.114621		57	I	D	0.0614627
278	A	I	0.0592142		66	M	D	0.114608		57	I	N	0.0614627
278	A	E	0.0592142		66	M	R	0.114608		459	Q	V	0.0613312
132	G	M	0.0579835		423	P	G	0.114587		311	Q	K	0.0611121
132	G	N	0.0579835		141	S	G	0.114577		43	M	D	0.0608713
132	G	H	0.0579835		36	I	E	0.114575		295	G	V	0.0607636
207	W	R	0.0577085		36	I	F	0.114575		44	C	N	0.0603475
252	E	L	0.0571938		17	G	I	0.114561		432	N	T	0.0596852
50	S	K	0.0570118		98	K	G	0.114526		393	G	R	0.0595851
273	K	N	0.0569313		115	E	T	0.1145		23	T	A	0.058082
130	T	D	0.0568795		76	N	F	0.114476		407	S	I	0.0576305
54	G	Q	0.0565585		38	R	T	0.114461		37	G	R	0.057629
131	A	I	0.0565558		38	R	E	0.114461		423	P	L	0.0575288
308	Q	I	0.0565171		71	F	I	0.114457		374	M	Y	0.0572873
403	A	V	0.0563519		79	L	H	0.11445		87	K	S	0.0562173
258	F	W	0.0563021		30	G	Y	0.114444		102	R	S	0.0558613
154	L	P	0.0561267		112	D	H	0.114408		438	S	T	0.0555366
257	I	T	0.0560257		102	R	N	0.114396		213	R	Q	0.0552853
270	V	Q	0.0559713		93	G	C	0.114391		480	D	W	0.0548026
485	G	Q	0.0559269		103	K	V	0.114335		399	Q	I	0.0539964
485	G	N	0.0559269		154	L	A	0.114322		289	Y	N	0.0538086
485	G	L	0.0559269		94	G	V	0.114313		384	R	K	0.0537629
333	C	V	0.0559129		21	N	Y	0.114281		28	S	Y	0.0535891
139	W	A	0.0558714		406	I	F	0.114269		40	Y	C	0.0533744
139	W	P	0.0558714		119	I	S	0.114208		44	C	Y	0.0532819
324	H	D	0.0558342		413	S	I	0.114159		272	H	N	0.052766
374	M	L	0.0558001		416	R	V	0.114148		79	L	I	0.0526673
284	A	R	0.0557917		393	G	W	0.114134		322	P	N	0.0526157
255	D	K	0.0557605		153	A	K	0.114134		331	M	R	0.052521
280	V	R	0.055734		394	G	S	0.114081		320	E	S	0.0525129
264	L	I	0.0556678		394	G	A	0.114081		456	M	V	0.05209
266	L	D	0.0556095		163	M	F	0.114053		421	D	W	0.0520489
25	I	V	0.055511		155	V	E	0.11404		225	I	F	0.0517366
315	L	S	0.0555044		155	V	N	0.11404		206	F	I	0.0516473
464	F	P	0.0554137		361	R	P	0.114036		367	S	P	0.0514642
274	S	Y	0.0552797		361	R	T	0.114036		427	A	G	0.0513119
321	N	F	0.0551405		369	E	I	0.11403		40	Y	H	0.050716
427	A	K	0.0550636		156	R	N	0.114027		55	R	W	0.0505488
90	K	A	0.0550221		354	P	F	0.114023		19	R	H	0.050533
382	R	N	0.0549967		338	F	D	0.113951		17	G	R	0.0484551
460	G	T	0.0549952		161	P	W	0.113896		44	C	W	0.0484421
286	A	V	0.0549542		161	P	F	0.113896		326	S	N	0.0473861
129	A	C	0.0547781		357	K	G	0.113864		291	F	S	0.0473632
255	D	N	0.0544889		372	D	Y	0.113861		378	T	F	0.0472204
157	T	M	0.054459		346	F	W	0.113816		396	T	R	0.0455673
156	R	D	0.0543776		48	K	S	0.113813		1	M	R	0.0449774
94	G	E	0.0541563		363	V	D	0.113805		14	E	Y	0.044933
364	Q	V	0.054017		370	N	Q	0.113713		14	E	P	0.044933
445	I	V	0.0536124		123	A	I	0.113685		32	M	F	0.0448862
50	S	T	0.0535934		467	S	M	0.113662		7	K	Q	0.0448836
122	Q	Y	0.0535761		415	Q	D	0.113557		72	D	H	0.044859
489	F	V	0.0535138		23	T	C	0.113463		29	V	M	0.0448485
98	K	Y	0.0534051		62	T	F	0.113433		35	G	Q	0.044728
154	L	N	0.0533339		236	R	G	0.113363		71	F	C	0.0447129
154	L	Q	0.0533339		403	A	Y	0.113278		76	N	I	0.0446872
118	R	T	0.0533223		122	Q	D	0.113149		39	F	E	0.0445141
105	M	W	0.0532329		165	S	N	0.113094		9	S	A	0.044241
85	A	D	0.0531818		392	S	D	0.113017		73	E	S	0.0441226
492	N	R	0.0531799		88	D	R	0.11282		54	G	Q	0.0440743
143	L	W	0.0531623		52	Y	F	0.11268		59	N	C	0.0438158
143	L	F	0.0531623		52	Y	Q	0.11268		77	K	Y	0.0438097
120	W	A	0.0530691		157	T	L	0.112561		20	Q	A	0.0435808
92	T	G	0.0530618		45	T	F	0.112455		222	M	T	0.0435531
107	E	A	0.0530601		55	R	I	0.112231		123	A	V	0.0410748
477	P	A	0.0530035		388	I	G	0.112206		46	E	K	0.0405431
477	P	T	0.0530035		42	Q	D	0.112179		473	N	V	0.0404809
155	V	P	0.052995		42	Q	Y	0.112179		22	A	I	0.0399682
190	V	A	0.052956		43	M	Y	0.112156		483	N	S	0.0394038
148	Y	D	0.0529377		51	D	R	0.111984		300	G	R	0.039226
491	D	C	0.0529366		138	I	Y	0.111876		176	S	E	0.03887
144	N	V	0.0529273		138	I	H	0.111876		174	R	M	0.0388672
281	Y	C	0.0529034		258	F	P	0.111605		241	Q	H	0.0386956
115	E	T	0.0528887		262	S	G	0.111541		247	N	H	0.0385303
110	L	T	0.0528671		276	L	H	0.111533		247	N	P	0.0385303
106	R	P	0.0528552		266	L	D	0.111514		204	R	W	0.0383971
445	I	F	0.0528471		266	L	Q	0.111514		49	L	T	0.0383135
445	I	N	0.0528471		269	S	H	0.111446		190	V	L	0.0382306
274	S	P	0.0528365		281	Y	A	0.111437		239	M	Y	0.0381372
495	E	R	0.0528312		391	R	Y	0.111428		460	G	V	0.0381276
495	E	I	0.0528312		272	H	V	0.111415		399	Q	P	0.0379894
452	K	W	0.0527995		124	N	E	0.111132		494	E	G	0.0378267
437	T	F	0.0527022		34	D	H	0.111082		152	R	K	0.0371852
166	L	T	0.0527007		389	R	V	0.111039		205	N	C	0.0368476
166	L	K	0.0527007		309	N	Q	0.110738		456	M	Y	0.0366674
166	L	N	0.0527007		135	H	S	0.110352		334	N	H	0.0362551
141	S	N	0.0526919		135	H	G	0.110352		468	D	A	0.0354563
150	R	P	0.0526647		379	L	S	0.110178		12	Q	F	0.0354313
150	R	S	0.0526647		174	R	T	0.110158		157	T	A	0.0353982
75	R	G	0.0526587		199	R	L	0.11012		146	T	K	0.0352193
483	N	G	0.0526534		202	N	W	0.109924		164	C	I	0.034819
433	T	E	0.0526382		245	S	R	0.109915		148	Y	G	0.0344223
448	M	K	0.0526083		196	M	Q	0.109903		104	W	A	0.0343321
101	D	Q	0.0525965		413	S	D	0.109867		151	T	R	0.0342822
153	A	G	0.0525959		242	V	H	0.109793		144	N	K	0.0342027
461	R	L	0.0525711		201	I	N	0.109771		306	L	P	0.0341519
438	S	I	0.0525434		281	Y	C	0.109649		431	G	R	0.0341323
112	D	C	0.0524997		187	G	C	0.109638		462	G	A	0.0338037
112	D	K	0.0524997		165	S	A	0.109461		267	R	V	0.0332161
112	D	V	0.0524997		415	Q	H	0.109306		270	V	S	0.0330639
159	M	E	0.0524775		378	T	P	0.109207		428	A	V	0.0329257
158	G	W	0.0524502		375	E	S	0.108477		260	A	E	0.0322491
431	G	Q	0.052434		34	D	L	0.107931		377	S	C	0.0316701
441	R	K	0.0523979		215	T	I	0.107885		156	R	T	0.0316666
167	M	N	0.0523838		478	S	Y	0.107483		386	W	L	0.0312875
493	A	P	0.0523408		419	P	K	0.106546		86	G	S	0.0312567
96	I	F	0.0523385		418	L	R	0.106436		152	R	G	0.0311144
432	N	S	0.0523314		216	R	W	0.106178		227	K	R	0.0309665
428	A	E	0.052292		450	G	Y	0.106058		440	M	T	0.0294015
428	A	L	0.052292		420	F	E	0.105766		394	G	R	0.0290138
447	M	N	0.0522503		221	R	K	0.105589		403	A	S	0.0284418
422	K	M	0.0522162		4	Q	L	0.105215		12	Q	N	0.0276959
496	Y	D	0.052205		457	S	Y	0.105179		405	Q	K	0.0273342
163	M	H	0.0521658		419	P	G	0.105063		301	I	T	0.027315
439	D	G	0.0521224		490	G	V	0.104933		80	E	G	0.0269268
114	E	W	0.052092		432	N	E	0.104867		396	T	Y	0.0267587
161	P	W	0.0519741		458	F	N	0.104856		99	R	K	0.0260362
161	P	F	0.0519741		478	S	K	0.104822		247	N	R	0.0260193
432	N	M	0.0519503		449	E	I	0.104793		133	L	E	0.026002
383	S	N	0.0518178		471	A	V	0.104771		15	T	L	0.0259288
83	P	H	0.0518072		438	S	Y	0.104738		15	T	N	0.0259288
429	F	W	0.0517695		491	D	M	0.104609		483	N	M	0.0251804
158	G	A	0.0515908		495	E	W	0.104535		439	D	A	0.0250974
174	R	L	0.0514961		495	E	Q	0.104535		455	E	H	0.0249102
166	L	S	0.0513456		445	I	K	0.104511		105	M	H	0.0249075
47	L	A	0.051294		445	I	F	0.104511		409	Q	C	0.0245476
108	L	I	0.0512549		427	A	K	0.10412		14	E	F	0.024406
188	T	K	0.0512059		87	K	N	0.103834		19	R	T	0.0242841
171	T	S	0.0510781		460	G	V	0.102514		72	D	C	0.0242743
261	R	Q	0.0509533		211	N	G	0.102373		28	S	D	0.0242701
399	Q	H	0.0503295		24	E	R	0.102141		29	V	H	0.0242355
376	S	E	0.050301		468	D	Y	0.102038		36	I	M	0.0241434
376	S	L	0.050301		272	H	R	0.101926		26	R	L	0.024126
451	A	V	0.0495446		143	L	S	0.101759		26	R	Y	0.024126
382	R	K	0.0495432		290	D	Q	0.101719		3	S	E	0.0241001
3	S	C	0.0492825		251	A	Y	0.10162		79	L	G	0.0239749
168	Q	E	0.0488001		271	A	L	0.101601		70	A	Q	0.0238497
387	A	M	0.0486709		328	L	S	0.101503		64	E	N	0.0238174
387	A	D	0.0486709		317	R	Q	0.101483		398	Q	S	0.0237808
387	A	L	0.0486709		259	L	H	0.101483		49	L	K	0.0236721
390	T	H	0.0480134		279	C	F	0.101414		418	L	V	0.0236306
250	N	F	0.0479749		4	Q	I	0.10139		58	Q	I	0.0236
84	S	F	0.0478579		331	M	K	0.10136		57	I	M	0.0231748
38	R	D	0.0472424		257	I	C	0.101145		158	G	R	0.0226444
279	C	R	0.0471029		472	A	C	0.101124		303	P	S	0.0222466
156	R	G	0.0469302		409	Q	F	0.10098		446	R	I	0.022011
294	E	C	0.0465097		332	A	I	0.100946		46	E	D	0.0218489
162	R	G	0.0462978		64	E	S	0.0997788		43	M	G	0.0216538
34	D	C	0.0462466		393	G	R	0.099146		52	Y	Q	0.0215111
386	W	K	0.0460753		45	T	L	0.0990134		42	Q	Y	0.0210246
438	S	G	0.0458401		386	W	V	0.0986795		472	A	T	0.019368
16	D	Y	0.0456175		351	K	N	0.0985041		339	E	G	0.0190151
181	A	T	0.045593		121	R	I	0.0981191		44	C	Q	0.0185734
388	I	E	0.0454755		80	E	T	0.0977364		466	L	P	0.0164133
13	M	D	0.0454445		375	E	G	0.0973326		138	I	D	0.0162106
5	G	V	0.0454276		279	C	S	0.097196		333	C	R	0.0161088
485	G	E	0.0452424		432	N	D	0.0971472		144	N	D	0.0159588
85	A	C	0.0451898		339	E	G	0.0969507		10	Y	E	0.0159175
8	R	G	0.0451509		126	G	N	0.0968572		409	Q	N	0.0151436
11	E	W	0.0451152		123	A	T	0.0960876		28	S	A	0.015131
65	R	Y	0.0448416		13	M	N	0.0958322		336	A	S	0.0149524
80	E	P	0.044511		13	M	A	0.0958322		318	P	T	0.0145818
268	G	E	0.0444549		26	R	S	0.0957997		5	G	S	0.0138983
382	R	F	0.0444318		15	T	C	0.0957043		448	M	T	0.0132547
86	G	A	0.0444143		29	V	R	0.0956806		73	E	Y	0.0128775
68	L	H	0.0443301		29	V	M	0.0956806		375	E	G	0.0124099
68	L	T	0.0443301		144	N	P	0.0956356		217	S	L	0.0122577
41	I	K	0.0442773		92	T	C	0.0955267		498	N	R	0.0112201
58	Q	I	0.0441952		72	D	V	0.0955229		117	R	K	0.0104727
58	Q	E	0.0441952		463	V	T	0.0954444		92	T	A	0.0103908
72	D	A	0.0440196		64	E	F	0.0953846		285	V	A	0.010031
72	D	K	0.0440196		167	M	W	0.0952968		353	S	E	0.00953021
57	I	F	0.0439902		154	L	M	0.0952819		353	S	W	0.00953021
210	E	T	0.0439016		38	R	M	0.0952704		353	S	K	0.00953021
5	G	S	0.0435236		38	R	S	0.0952704		353	S	Q	0.00953021
62	T	Q	0.0435011		61	L	K	0.0952619		353	S	C	0.00953021
180	G	V	0.0434506		156	R	H	0.0952478		353	S	D	0.00953021
77	K	M	0.043387		120	W	A	0.0951794		353	S	T	0.00953021
222	M	L	0.0429585		419	P	L	0.0951414		57	I	C	0.00893153
222	M	G	0.0429585		81	E	P	0.0951018		307	L	F	0.00833687
356	G	L	0.0429129		70	A	F	0.0949509		392	S	C	0.0078667
496	Y	F	0.0426066		395	N	S	0.0949321		102	R	K	0.00702619
392	S	H	0.0426049		119	I	L	0.0949269		315	L	P	0.00662587
377	S	E	0.0425516		119	I	W	0.0949269		451	A	E	0.00591214
39	F	S	0.042045		117	R	W	0.094926		239	M	I	0.00459592
359	S	Q	0.0419557		245	S	G	0.0948929		245	S	A	0.00426226
359	S	Y	0.0419557		437	T	C	0.094729		423	P	F	0.00326248
380	E	P	0.0416363		405	Q	M	0.0947078		423	P	M	0.00326248
261	R	L	0.0413384		405	Q	F	0.0947078		349	G	W	0.00249022
188	T	N	0.04119		344	L	A	0.0946494		240	D	E	0.00234212
388	I	R	0.0411217		344	L	P	0.0946494		359	S	M	0.0021514
278	A	T	0.0409029		395	N	Q	0.0944251		359	S	W	0.0021514
117	R	L	0.0408651		346	F	P	0.0943455		359	S	H	0.0021514
105	M	K	0.0408403		139	W	L	0.0942994		136	M	Q	0.00198679
95	P	T	0.0407687		466	L	N	0.094244		136	M	W	0.00198679
338	F	Y	0.0406993		356	G	D	0.0938359		136	M	D	0.00198679
347	I	C	0.0406678		367	S	I	0.0937881		136	M	E	0.00198679
343	V	E	0.0406572		78	Y	F	0.0936802		136	M	F	0.00198679
394	G	L	0.0406492		21	N	P	0.0934766		21	N	D	0.00184939
362	G	L	0.0406366		122	Q	K	0.093441		242	V	L	0.00170637
362	G	D	0.0406366		381	L	S	0.0933585		242	V	T	0.00170637
358	L	D	0.0406202		289	Y	C	0.0930855		187	G	P	0.00168943
358	L	G	0.0406202		325	K	M	0.0929949		405	Q	H	0.00166724
336	A	Y	0.0405739		325	K	N	0.0929949		236	R	S	0.00148614
348	R	P	0.0404824		392	S	T	0.0925734		370	N	R	0.00135011
363	V	R	0.0404645		383	S	C	0.0925536		370	N	K	0.00135011
400	R	E	0.0404583		333	C	I	0.0925486		168	Q	E	0.00130275
342	R	H	0.0404377		224	N	D	0.0921587		450	G	W	0.00126509
342	R	P	0.0404377		318	P	H	0.0920901		485	G	D	0.00116832
370	N	F	0.040419		41	I	Q	0.0920759		485	G	A	0.00116832
344	L	C	0.0404099		455	E	V	0.0916997		485	G	I	0.00116832
408	V	E	0.0403901		133	L	E	0.0902693		485	G	Y	0.00116832
372	D	C	0.0403793		386	W	A	0.0899848		430	T	C	0.00110968
407	S	Y	0.0403122		23	T	H	0.0898815		430	T	Q	0.00110968
410	P	Q	0.0403033		219	Y	H	0.089696		420	F	K	0.00108773
216	R	W	0.040288		297	S	Y	0.0891484		339	E	I	0.000933695
368	N	C	0.0402727		64	E	K	0.0888245		339	E	Q	0.000933695
368	N	K	0.0402727		433	T	S	0.0883489		339	E	P	0.000933695
346	F	Y	0.040228		198	K	P	0.0868402		339	E	R	0.000933695
346	F	R	0.040228		227	K	Q	0.0868233		339	E	N	0.000933695
346	F	D	0.040228		226	L	F	0.0868059		339	E	S	0.000933695
351	K	I	0.0401936		184	K	Q	0.0867839		339	E	F	0.000933695
374	M	C	0.0401726		176	S	I	0.0867836		339	E	H	0.000933695
374	M	Q	0.0401726		247	N	L	0.0867831		339	E	C	0.000933695
340	D	Y	0.0401235		248	P	F	0.0867682		339	E	M	0.000933695
340	D	H	0.0401235		174	R	V	0.0867551		339	E	Y	0.000933695
340	D	E	0.0401235		199	R	M	0.086727		339	E	T	0.000933695
340	D	K	0.0401235		188	T	H	0.0866077		339	E	W	0.000933695
361	R	C	0.040087		200	G	P	0.0865991		87	K	E	0.000823309
424	T	A	0.0400674		185	G	A	0.0865776		239	M	V	0.000822559
405	Q	A	0.04005		172	L	W	0.0865386		289	Y	Q	0.000819679
360	T	C	0.0400427		172	L	E	0.0865386		289	Y	I	0.000819679
367	S	I	0.0399989		202	N	Y	0.0865376		311	Q	C	0.00080308
196	M	G	0.0399606		169	G	Y	0.0865264		311	Q	D	0.00080308
402	S	L	0.0399481		191	M	Q	0.0865113		357	K	T	0.000789404
214	K	P	0.0398343		170	S	K	0.0864925		278	A	Q	0.000706604
10	Y	H	0.0397754		182	A	Y	0.0864156		278	A	I	0.000706604
404	G	E	0.0397076		189	M	A	0.0864156		278	A	N	0.000706604
404	G	N	0.0397076		189	M	Y	0.0864156		278	A	C	0.000706604
334	N	V	0.0396419		168	Q	F	0.086393		278	A	Y	0.000706604
162	R	P	0.039572		105	M	T	0.0862155		146	T	E	0.000660638
371	M	K	0.0395582		233	A	W	0.0861471		146	T	Y	0.000660638
231	Q	K	0.0395437		429	F	C	0.0861208		146	T	C	0.000660638
221	R	T	0.0395139		134	T	H	0.0860956		146	T	F	0.000660638
248	P	R	0.0392889		289	Y	K	0.0856855		146	T	W	0.000660638
152	R	I	0.0392263		259	L	G	0.0853571		146	T	M	0.000660638
256	L	H	0.0391989		265	I	Q	0.0853215		146	T	L	0.000660638
249	G	P	0.0391845		44	C	G	0.0852514		146	T	V	0.000660638
241	Q	A	0.039006		260	A	H	0.0852018		377	S	Q	0.000428619
227	K	N	0.0388709		216	R	C	0.0851086		377	S	Y	0.000428619
29	V	A	0.0386259		385	Y	H	0.0849693		377	S	D	0.000428619
250	N	M	0.0385504		421	D	F	0.084357		336	A	H	0.000424775
416	R	A	0.0383406		305	K	N	0.0841495		336	A	W	0.000424775
117	R	M	0.0383229		171	T	I	0.084137		336	A	C	0.000424775
467	S	L	0.0381334		301	I	C	0.0839597		336	A	I	0.000424775
308	Q	G	0.0376882		174	R	G	0.0838253		336	A	M	0.000424775
267	R	G	0.0375482		221	R	S	0.0835015		336	A	Y	0.000424775
233	A	T	0.0371799		306	L	M	0.0830559		34	D	W	0.000394799
454	E	W	0.0370766		213	R	F	0.0829713		400	R	F	0.000366604
136	M	G	0.0368888		353	S	Y	0.0822559		400	R	C	0.000366604
303	P	T	0.0368205		209	G	V	0.0819329		400	R	Y	0.000366604
[truncated: 7,962 more rows]

## Sheet: mut_HSF1i39vBasal37
Biological Replicate Library 1					Biological Replicate Library 2 (Technical Replicate 1)					Biological Replicate Library 2 (Technical Replicate 2)
site	wt	mut	diffsel		site	wt	mut	diffsel		site	wt	mut	diffsel
334	N	H	4.92959		353	S	L	5.24843		283	P	M	6.64618
283	P	A	3.73043		283	P	M	5.21122		353	S	L	6.59043
283	P	C	3.6165		283	P	A	4.26567		420	F	H	6.14053
456	M	H	3.02302		377	S	M	3.88963		334	N	M	5.62755
289	Y	R	3.00064		334	N	H	3.57407		353	S	F	5.16406
283	P	T	2.94408		283	P	F	3.29488		283	P	A	4.85897
268	G	P	2.86917		283	P	W	3.27328		283	P	W	4.41845
283	P	Q	2.79174		283	P	G	3.23107		353	S	H	4.33621
463	V	I	2.58635		353	S	H	3.21638		81	E	I	4.07509
427	A	S	2.53038		136	M	I	3.04892		496	Y	W	4.03722
34	D	Q	2.45736		283	P	Q	3.01694		283	P	C	3.98341
253	I	V	2.36951		353	S	R	2.88781		283	P	Y	3.97452
453	P	D	2.35999		111	Y	V	2.88051		283	P	Q	3.90209
283	P	G	2.35973		268	G	P	2.81252		334	N	H	3.80987
283	P	H	2.35822		283	P	S	2.77974		283	P	S	3.54607
283	P	S	2.13768		479	F	Y	2.71232		353	S	R	3.48402
283	P	L	2.10818		353	S	F	2.6342		467	S	R	3.45745
164	C	A	2.06928		273	K	W	2.47201		283	P	G	3.44864
462	G	A	2.05496		283	P	C	2.46956		283	P	I	3.40429
146	T	A	2.01093		283	P	T	2.44579		311	Q	T	3.10805
136	M	I	2.00788		34	D	N	2.43534		462	G	A	3.10064
34	D	N	1.99539		164	C	A	2.43183		199	R	Y	3.01834
34	D	M	1.99338		319	N	G	2.34872		164	C	A	2.92135
359	S	K	1.99185		457	S	Q	2.26924		377	S	M	2.85641
222	M	T	1.98027		334	N	M	2.1822		61	L	G	2.82652
283	P	K	1.91234		311	Q	T	2.07387		479	F	Y	2.76572
485	G	S	1.87665		450	G	K	2.0531		377	S	C	2.69226
353	S	F	1.87034		308	Q	N	2.03978		319	N	G	2.65701
311	Q	R	1.82645		456	M	N	2.03387		283	P	L	2.64077
334	N	C	1.82401		283	P	N	2.00594		283	P	T	2.56731
353	S	L	1.82386		498	N	G	1.98608		136	M	I	2.48185
466	L	W	1.81378		64	E	M	1.98357		283	P	F	2.46076
319	N	G	1.77857		395	N	H	1.94271		43	M	W	2.43276
63	I	Y	1.74987		101	D	G	1.90829		80	E	C	2.38066
485	G	C	1.68355		283	P	H	1.90136		495	E	R	2.37234
455	E	D	1.62773		467	S	R	1.8921		111	Y	V	2.35117
294	E	R	1.62163		283	P	L	1.86607		335	S	A	2.33225
498	N	G	1.61655		78	Y	F	1.86022		392	S	P	2.322
353	S	I	1.61404		263	A	I	1.85742		450	G	K	2.31808
334	N	F	1.59563		289	Y	R	1.84459		54	G	A	2.29144
450	G	C	1.56489		359	S	R	1.83151		413	S	N	2.27714
283	P	M	1.55144		334	N	Y	1.82006		431	G	N	2.22472
34	D	S	1.52116		349	G	P	1.76561		294	E	R	2.18921
139	W	L	1.51336		308	Q	P	1.74388		456	M	A	2.06506
34	D	A	1.50387		34	D	S	1.72554		377	S	V	2.06008
34	D	K	1.48974		34	D	M	1.67523		151	T	L	2.05619
466	L	F	1.48446		438	S	R	1.65645		339	E	D	2.03022
420	F	M	1.47624		81	E	I	1.65587		289	Y	R	2.02064
54	G	A	1.45644		377	S	H	1.65316		438	S	M	1.98765
283	P	F	1.44681		311	Q	R	1.64999		466	L	F	1.98178
274	S	G	1.44659		236	R	P	1.6326		58	Q	C	1.96638
294	E	N	1.41058		267	R	W	1.61809		377	S	L	1.9519
86	G	S	1.40237		167	M	S	1.58757		57	I	P	1.92554
234	A	P	1.37507		466	L	F	1.5641		156	R	T	1.88017
157	T	C	1.36529		104	W	C	1.55157		302	D	Q	1.87927
289	Y	H	1.36226		280	V	P	1.54204		268	G	P	1.86997
220	E	P	1.3604		98	K	R	1.48841		34	D	N	1.86596
319	N	S	1.35287		494	E	H	1.48522		390	T	Y	1.84817
268	G	S	1.3454		450	G	T	1.47731		105	M	R	1.81253
407	S	A	1.30005		144	N	L	1.47375		378	T	R	1.80115
222	M	G	1.28979		456	M	V	1.46161		343	V	C	1.79902
497	D	C	1.28475		31	K	R	1.45197		498	N	G	1.78231
238	M	R	1.28343		432	N	P	1.42852		283	P	N	1.75689
273	K	V	1.28266		241	Q	S	1.42609		353	S	Y	1.74216
72	D	T	1.26319		273	K	N	1.41961		359	S	R	1.73038
113	K	Y	1.263		34	D	A	1.40867		119	I	D	1.72237
22	A	S	1.25852		453	P	A	1.39232		160	D	R	1.71816
100	V	R	1.25794		441	R	A	1.3891		32	M	W	1.7015
377	S	Y	1.24123		157	T	L	1.38371		205	N	I	1.68563
34	D	H	1.23042		399	Q	Y	1.37034		170	S	K	1.67806
421	D	F	1.22116		282	G	K	1.36555		164	C	I	1.65302
399	Q	T	1.22099		130	T	V	1.32215		259	L	I	1.64033
311	Q	V	1.21779		307	L	E	1.3219		466	L	W	1.61904
290	D	S	1.21708		331	M	S	1.31553		203	D	K	1.60704
21	N	W	1.21571		375	E	F	1.31185		479	F	I	1.60118
479	F	D	1.20157		283	P	Y	1.30934		283	P	H	1.59342
331	M	Q	1.19603		354	P	G	1.30459		289	Y	H	1.58686
206	F	I	1.19214		430	T	A	1.26788		334	N	K	1.52059
190	V	R	1.19183		351	K	H	1.26369		485	G	S	1.47967
368	N	M	1.19023		286	A	G	1.26301		34	D	K	1.4793
93	G	A	1.18061		156	R	Q	1.26288		385	Y	P	1.46358
292	E	V	1.15934		495	E	K	1.25957		398	Q	I	1.45845
415	Q	T	1.15844		143	L	S	1.2583		25	I	R	1.45151
268	G	A	1.15505		245	S	I	1.25681		182	A	D	1.44338
137	M	K	1.13768		462	G	A	1.24456		14	E	I	1.42371
399	Q	A	1.13611		294	E	N	1.24244		463	V	I	1.42018
428	A	H	1.13459		338	F	V	1.23831		54	G	S	1.41908
377	S	T	1.11511		419	P	Q	1.22675		174	R	Q	1.41755
460	G	W	1.11306		289	Y	H	1.21543		452	K	S	1.41242
293	K	R	1.11089		157	T	V	1.20925		281	Y	D	1.40688
359	S	A	1.10903		127	D	R	1.20507		310	S	A	1.40351
233	A	T	1.10738		405	Q	I	1.20161		368	N	S	1.39444
423	P	Q	1.09237		10	Y	T	1.19414		450	G	M	1.38196
87	K	V	1.07053		358	L	I	1.18428		29	V	K	1.38106
195	R	L	1.07039		458	F	C	1.1823		216	R	K	1.37218
102	R	H	1.07034		268	G	A	1.18176		337	A	H	1.37059
129	A	Q	1.06962		109	V	Q	1.17657		311	Q	R	1.36211
377	S	V	1.06384		273	K	H	1.16931		125	N	S	1.35564
72	D	L	1.06128		321	N	K	1.16337		47	L	P	1.3397
105	M	V	1.03679		466	L	M	1.16293		78	Y	F	1.33888
294	E	T	1.03265		81	E	C	1.16166		34	D	Q	1.33188
43	M	R	1.03137		383	S	A	1.16003		242	V	R	1.32173
28	S	A	1.02206		337	A	H	1.15768		64	E	M	1.31988
165	S	K	1.0055		60	S	L	1.15609		459	Q	H	1.31709
420	F	K	0.999754		29	V	Q	1.14178		496	Y	G	1.30541
73	E	N	0.999025		186	V	A	1.14128		458	F	I	1.30292
421	D	Q	0.990347		374	M	N	1.13709		431	G	S	1.29639
283	P	V	0.983281		34	D	Q	1.13643		115	E	K	1.29477
64	E	P	0.975872		125	N	S	1.13485		111	Y	F	1.27154
267	R	K	0.968037		394	G	L	1.1331		193	L	R	1.26667
431	G	E	0.962428		273	K	V	1.1233		305	K	V	1.26298
334	N	Y	0.961053		310	S	A	1.1217		395	N	F	1.26237
377	S	M	0.961024		160	D	I	1.11854		265	I	V	1.23102
85	A	M	0.948868		437	T	C	1.11319		341	L	G	1.22248
415	Q	K	0.94835		78	Y	N	1.10849		127	D	R	1.21809
156	R	L	0.947442		146	T	A	1.10092		476	V	L	1.21338
26	R	S	0.939618		25	I	M	1.09694		279	C	V	1.20166
89	P	V	0.937306		3	S	H	1.09155		105	M	V	1.17797
185	G	C	0.92571		274	S	G	1.08916		172	L	T	1.17787
242	V	H	0.925387		386	W	I	1.08363		62	T	R	1.15692
339	E	D	0.920073		485	G	S	1.0733		322	P	N	1.15488
252	E	L	0.915581		49	L	D	1.05769		249	G	H	1.1542
285	V	C	0.911643		456	M	Y	1.05108		334	N	G	1.15011
102	R	T	0.906389		204	R	G	1.04767		430	T	R	1.1377
291	F	S	0.894942		12	Q	N	1.04742		366	A	I	1.1376
425	I	V	0.88891		214	K	G	1.04495		200	G	H	1.13752
162	R	T	0.885265		105	M	T	1.03939		125	N	G	1.13637
411	A	S	0.879652		402	S	Q	1.03559		98	K	S	1.1361
17	G	W	0.875436		368	N	E	1.02789		428	A	K	1.13603
164	C	V	0.867579		281	Y	D	1.02618		25	I	M	1.13549
310	S	A	0.864201		485	G	V	1.02338		41	I	N	1.12935
375	E	I	0.861698		105	M	R	1.00974		354	P	G	1.12329
424	T	G	0.861068		157	T	C	1.00628		73	E	R	1.1134
247	N	T	0.858008		162	R	I	1.00408		420	F	R	1.11123
456	M	V	0.857507		417	N	D	1.00383		272	H	K	1.10595
131	A	E	0.853792		498	N	M	1.00027		411	A	L	1.09757
451	A	H	0.851903		315	L	A	0.999783		217	S	G	1.0948
312	V	N	0.851323		23	T	N	0.998893		146	T	A	1.09455
309	N	H	0.850984		204	R	A	0.998858		425	I	V	1.0923
424	T	Y	0.847502		3	S	A	0.998692		294	E	K	1.0823
377	S	F	0.846334		378	T	R	0.993231		174	R	L	1.08028
359	S	R	0.844969		274	S	P	0.992656		202	N	S	1.07829
41	I	N	0.844097		317	R	F	0.991367		23	T	H	1.07224
304	F	V	0.840918		259	L	Q	0.991214		294	E	V	1.07185
372	D	G	0.83634		429	F	G	0.990329		143	L	A	1.07025
78	Y	F	0.835174		54	G	S	0.989226		157	T	S	1.06233
388	I	R	0.834507		41	I	P	0.986504		186	V	I	1.05988
157	T	V	0.832838		265	I	S	0.985959		331	M	R	1.05537
498	N	P	0.824241		269	S	R	0.983168		438	S	T	1.04961
417	N	H	0.816626		190	V	S	0.97906		157	T	R	1.04558
399	Q	L	0.816537		122	Q	A	0.973776		221	R	K	1.04366
451	A	S	0.809974		280	V	I	0.969891		315	L	M	1.04356
402	S	G	0.806028		5	G	A	0.963192		263	A	I	1.04316
272	H	Y	0.802063		437	T	A	0.960474		63	I	A	1.04309
34	D	L	0.799963		430	T	K	0.955069		294	E	H	1.04305
283	P	N	0.795688		215	T	Q	0.944497		13	M	T	1.04181
437	T	Q	0.794468		90	K	A	0.927777		347	I	W	1.04105
446	R	P	0.789978		294	E	H	0.927362		305	K	L	1.03928
377	S	A	0.78801		312	V	K	0.925752		497	D	E	1.0364
14	E	I	0.784868		77	K	E	0.919932		283	P	R	1.03367
318	P	Q	0.783558		387	A	S	0.901662		213	R	P	1.02947
399	Q	H	0.781837		79	L	I	0.899677		109	V	R	1.02814
435	G	P	0.781692		335	S	G	0.890368		460	G	W	1.02204
433	T	E	0.780967		432	N	G	0.889899		243	R	K	1.01304
217	S	L	0.778166		459	Q	Y	0.88833		377	S	H	1.01085
239	M	R	0.773306		217	S	R	0.886129		419	P	D	0.999577
310	S	C	0.770618		247	N	K	0.886026		395	N	Y	0.999339
406	I	P	0.765588		9	S	L	0.885056		338	F	V	0.99636
212	G	D	0.765407		375	E	T	0.881211		439	D	N	0.994113
240	D	T	0.765119		69	S	N	0.87594		375	E	T	0.991756
485	G	F	0.761171		14	E	D	0.867247		189	M	V	0.980904
203	D	N	0.757259		34	D	H	0.86556		214	K	G	0.979623
496	Y	L	0.755651		334	N	K	0.864866		406	I	S	0.978869
153	A	H	0.747618		85	A	Y	0.856896		100	V	R	0.974914
142	N	F	0.747503		356	G	D	0.849035		399	Q	C	0.973332
326	S	N	0.744476		105	M	F	0.848377		269	S	L	0.962701
27	A	R	0.744204		230	F	G	0.847895		22	A	V	0.95977
234	A	V	0.743902		220	E	I	0.847599		54	G	K	0.959184
239	M	W	0.743444		103	K	W	0.847584		427	A	C	0.957999
221	R	K	0.743233		447	M	W	0.846807		316	I	L	0.953474
443	E	S	0.741716		204	R	F	0.846039		157	T	C	0.952513
455	E	P	0.737668		170	S	V	0.845483		440	M	T	0.951174
358	L	P	0.735536		395	N	S	0.845309		409	Q	R	0.947464
383	S	I	0.735217		274	S	Y	0.844304		239	M	F	0.943829
39	F	Y	0.73384		248	P	G	0.843825		162	R	S	0.94075
31	K	P	0.730853		425	I	V	0.841214		90	K	H	0.938351
485	G	V	0.728677		234	A	P	0.839059		166	L	N	0.93511
244	E	K	0.72804		483	N	I	0.838622		361	R	V	0.93082
294	E	H	0.728009		438	S	W	0.838232		462	G	S	0.926401
417	N	G	0.72425		429	F	M	0.838024		355	R	S	0.926164
252	E	G	0.723447		485	G	Q	0.834183		144	N	P	0.926131
272	H	P	0.723369		339	E	D	0.828992		358	L	S	0.926005
399	Q	I	0.71785		270	V	P	0.825697		153	A	D	0.925745
467	S	T	0.717462		394	G	H	0.811574		116	I	A	0.923454
33	I	M	0.706711		415	Q	N	0.808908		450	G	S	0.921921
159	M	V	0.705572		389	R	V	0.808236		126	G	R	0.919461
423	P	E	0.703231		377	S	V	0.804441		81	E	N	0.918292
265	I	P	0.702937		450	G	S	0.79858		4	Q	G	0.918228
18	E	D	0.701235		156	R	G	0.798122		280	V	T	0.911705
336	A	L	0.694386		154	L	S	0.797911		353	S	N	0.909008
215	T	A	0.691209		210	E	D	0.793472		181	A	S	0.90787
366	A	T	0.686368		160	D	M	0.790162		172	L	S	0.902564
72	D	E	0.683245		4	Q	M	0.789656		245	S	L	0.902363
319	N	L	0.679691		266	L	G	0.784897		413	S	D	0.900813
303	P	H	0.678459		201	I	Q	0.783815		42	Q	Y	0.89157
55	R	V	0.677895		437	T	G	0.781977		427	A	E	0.890884
458	F	Y	0.677887		299	V	Q	0.78153		347	I	V	0.88913
183	V	E	0.677743		377	S	P	0.781166		180	G	I	0.883159
111	Y	A	0.677716		424	T	N	0.776802		90	K	L	0.882979
383	S	H	0.677415		238	M	K	0.776513		452	K	A	0.882064
353	S	V	0.67673		164	C	V	0.776302		106	R	T	0.881196
377	S	I	0.676409		34	D	Y	0.775667		134	T	V	0.880328
430	T	N	0.673948		106	R	M	0.774487		79	L	I	0.878674
246	R	Q	0.669504		412	F	V	0.774222		273	K	A	0.877682
427	A	G	0.661818		222	M	A	0.772232		450	G	C	0.874154
209	G	D	0.654992		25	I	S	0.768266		400	R	Q	0.873888
31	K	R	0.6546		23	T	D	0.766904		294	E	T	0.867231
80	E	V	0.652603		473	N	H	0.76486		200	G	E	0.8659
292	E	K	0.651193		14	E	R	0.763433		322	P	R	0.861783
348	R	K	0.649591		210	E	S	0.760168		399	Q	G	0.85575
98	K	R	0.648795		387	A	Y	0.75845		97	Y	V	0.851273
364	Q	H	0.648677		328	L	S	0.749924		10	Y	C	0.851037
270	V	L	0.6483		422	K	F	0.748412		59	N	H	0.849737
394	G	E	0.647926		439	D	N	0.746082		186	V	G	0.848922
220	E	D	0.643658		203	D	N	0.745048		310	S	P	0.848409
450	G	D	0.642391		94	G	S	0.739712		390	T	F	0.848175
99	R	S	0.642171		59	N	I	0.738536		192	E	L	0.848054
396	T	L	0.642034		262	S	G	0.730538		69	S	Q	0.847809
278	A	S	0.641368		398	Q	I	0.722128		201	I	Q	0.847727
8	R	W	0.640515		398	Q	V	0.718657		271	A	Q	0.847628
127	D	S	0.640218		105	M	Q	0.712571		311	Q	P	0.845399
498	N	D	0.637997		87	K	L	0.712233		415	Q	S	0.843735
127	D	E	0.63784		164	C	S	0.709428		294	E	N	0.842171
87	K	Y	0.636784		368	N	D	0.707464		293	K	N	0.841264
208	R	G	0.631431		256	L	G	0.706906		377	S	F	0.837594
383	S	D	0.626779		204	R	K	0.706674		268	G	N	0.836582
485	G	Q	0.626037		192	E	L	0.706296		370	N	S	0.835109
2	A	T	0.624766		496	Y	W	0.704536		189	M	F	0.832241
336	A	S	0.623669		186	V	I	0.701468		426	M	T	0.832023
151	T	A	0.623304		297	S	T	0.701116		96	I	S	0.83121
430	T	R	0.62155		445	I	R	0.701002		108	L	T	0.830806
360	T	I	0.619176		398	Q	Y	0.699004		299	V	F	0.8301
310	S	V	0.616456		197	I	G	0.695423		157	T	V	0.826261
327	Q	V	0.616212		54	G	A	0.693996		256	L	F	0.824099
441	R	M	0.612362		52	Y	H	0.693618		36	I	T	0.815255
80	E	C	0.612358		28	S	V	0.692466		34	D	S	0.814617
279	C	P	0.612191		429	F	S	0.691815		443	E	T	0.809675
402	S	P	0.608962		480	D	Y	0.69116		34	D	M	0.803891
423	P	K	0.604873		370	N	E	0.682954		159	M	V	0.802804
157	T	H	0.603122		406	I	G	0.678189		348	R	G	0.802552
430	T	Q	0.591278		352	V	H	0.678028		111	Y	A	0.802272
283	P	R	0.590781		176	S	C	0.677981		491	D	I	0.8012
312	V	R	0.589522		250	N	Y	0.677826		48	K	R	0.792001
28	S	P	0.587208		197	I	S	0.677388		214	K	R	0.788279
54	G	W	0.586402		233	A	G	0.675583		231	Q	P	0.785536
253	I	L	0.585502		452	K	E	0.672928		174	R	G	0.780436
19	R	Q	0.585104		80	E	T	0.668835		292	E	V	0.779492
271	A	Y	0.585073		80	E	N	0.665968		343	V	I	0.775141
78	Y	I	0.585039		7	K	R	0.663359		455	E	T	0.774672
255	D	Y	0.584928		32	M	E	0.66328		459	Q	Y	0.774298
478	S	T	0.584919		412	F	I	0.663191		280	V	P	0.772409
244	E	N	0.584895		375	E	S	0.661735		328	L	R	0.771309
235	Q	K	0.584886		412	F	G	0.658274		316	I	S	0.770324
174	R	M	0.584871		34	D	T	0.65487		417	N	K	0.768096
304	F	W	0.584832		4	Q	H	0.653504		331	M	S	0.767915
360	T	L	0.584735		303	P	H	0.652901		105	M	Y	0.766702
140	H	I	0.58471		278	A	V	0.650377		441	R	S	0.765704
302	D	K	0.584662		180	G	I	0.649389		213	R	V	0.765561
90	K	Y	0.584643		208	R	S	0.648819		153	A	Q	0.765556
232	T	G	0.58463		427	A	E	0.645245		382	R	Q	0.765511
165	S	G	0.584544		30	G	N	0.64416		179	A	E	0.765488
362	G	E	0.583407		134	T	V	0.643041		248	P	G	0.765445
434	E	W	0.583317		423	P	S	0.641951		327	Q	P	0.765441
105	M	T	0.583114		41	I	N	0.641692		363	V	F	0.764942
214	K	A	0.58309		149	Q	R	0.638896		395	N	E	0.764874
202	N	R	0.583009		294	E	M	0.638371		418	L	C	0.764567
48	K	R	0.582207		10	Y	C	0.635652		12	Q	M	0.762669
180	G	S	0.581328		5	G	P	0.634922		485	G	V	0.760836
418	L	P	0.58115		491	D	I	0.633798		248	P	T	0.758051
367	S	P	0.58091		125	N	G	0.633581		337	A	G	0.756654
368	N	G	0.580376		321	N	G	0.629589		214	K	N	0.755935
196	M	T	0.580187		433	T	H	0.629559		101	D	G	0.755723
226	L	P	0.578255		283	P	R	0.626525		395	N	H	0.755367
373	A	Q	0.577289		157	T	K	0.626262		390	T	N	0.754704
61	L	S	0.574026		70	A	V	0.625178		314	S	R	0.743391
128	D	N	0.571282		85	A	V	0.625135		196	M	T	0.742898
34	D	T	0.571238		377	S	A	0.621559		183	V	Q	0.742739
454	E	T	0.570137		397	N	F	0.6178		429	F	T	0.74232
481	M	T	0.563723		440	M	L	0.616161		355	R	G	0.741468
45	T	R	0.563666		202	N	S	0.615678		167	M	S	0.739379
423	P	F	0.563389		325	K	S	0.612851		427	A	N	0.7363
471	A	P	0.56266		3	S	P	0.611189		178	A	S	0.736025
95	P	G	0.562475		238	M	Y	0.611034		414	V	L	0.729038
269	S	A	0.561685		242	V	E	0.610922		144	N	K	0.720398
498	N	Q	0.558191		441	R	W	0.610367		30	G	N	0.719401
443	E	G	0.557105		430	T	N	0.609782		84	S	A	0.715696
105	M	I	0.556969		341	L	D	0.606017		273	K	H	0.714508
378	T	L	0.556108		469	E	A	0.602488		290	D	G	0.710754
462	G	E	0.555778		466	L	W	0.601348		314	S	L	0.707277
433	T	K	0.551531		190	V	M	0.599908		21	N	G	0.706231
217	S	N	0.549342		3	S	Y	0.598251		167	M	R	0.703172
106	R	P	0.546596		330	W	G	0.597381		368	N	E	0.701676
93	G	T	0.546306		456	M	T	0.594457		333	C	Q	0.69938
163	M	K	0.545784		450	G	D	0.593371		264	L	I	0.699348
90	K	L	0.5426		258	F	G	0.588256		340	D	H	0.694444
442	A	S	0.540763		115	E	A	0.58795		157	T	L	0.68939
405	Q	K	0.539872		92	T	V	0.587698		432	N	G	0.689319
10	Y	A	0.539612		466	L	E	0.585444		433	T	G	0.686339
49	L	W	0.538201		383	S	D	0.585425		81	E	K	0.683396
494	E	G	0.537723		211	N	T	0.585113		238	M	Y	0.681537
426	M	C	0.536484		118	R	D	0.584912		377	S	K	0.681441
485	G	A	0.53511		175	R	M	0.58482		232	T	V	0.679955
137	M	I	0.533296		209	G	Y	0.584732		422	K	S	0.679754
110	L	F	0.533285		195	R	M	0.584723		12	Q	G	0.679321
314	S	C	0.531265		194	I	E	0.584661		316	I	N	0.678448
420	F	I	0.530336		195	R	H	0.579339		273	K	Y	0.678425
462	G	S	0.529751		412	F	R	0.579276		221	R	Q	0.678396
439	D	V	0.528327		23	T	H	0.577618		366	A	R	0.678167
312	V	T	0.527916		478	S	F	0.57719		137	M	N	0.678146
308	Q	K	0.527392		463	V	I	0.576226		278	A	Y	0.678073
439	D	E	0.52652		264	L	I	0.574005		278	A	Q	0.678073
327	Q	R	0.526373		79	L	V	0.573084		180	G	T	0.67805
456	M	A	0.526348		4	Q	N	0.57288		382	R	T	0.678048
211	N	S	0.525031		377	S	C	0.572503		219	Y	P	0.678044
143	L	P	0.524532		286	A	S	0.570692		177	G	T	0.678042
131	A	F	0.523223		136	M	L	0.569173		435	G	H	0.678039
409	Q	Y	0.521651		14	E	G	0.568324		204	R	C	0.67803
176	S	A	0.52058		295	G	T	0.568216		492	N	K	0.677992
456	M	F	0.518422		265	I	V	0.566763		330	W	C	0.677952
192	E	K	0.515965		211	N	G	0.565405		342	R	S	0.677933
286	A	G	0.515565		440	M	T	0.563769		258	F	R	0.677811
308	Q	T	0.515023		354	P	F	0.563448		222	M	S	0.677767
275	C	M	0.514704		401	A	T	0.561686		286	A	M	0.677702
99	R	Q	0.513379		105	M	I	0.559392		266	L	N	0.677583
162	R	Y	0.513296		40	Y	E	0.55678		85	A	W	0.676648
165	S	Y	0.512956		38	R	T	0.556722		164	C	V	0.675438
375	E	A	0.512331		107	E	K	0.555174		494	E	N	0.674512
417	N	V	0.508371		157	T	A	0.555012		218	A	I	0.674116
498	N	H	0.507952		397	N	D	0.55367		426	M	D	0.674071
122	Q	T	0.506625		418	L	F	0.553092		423	P	F	0.673762
264	L	E	0.505934		264	L	F	0.544042		262	S	T	0.671813
98	K	P	0.503512		140	H	R	0.542135		251	A	T	0.667719
289	Y	K	0.501773		147	T	P	0.542127		283	P	E	0.664631
396	T	N	0.500281		84	S	A	0.542047		449	E	K	0.663514
286	A	V	0.49994		338	F	R	0.5417		72	D	G	0.662691
212	G	V	0.496223		133	L	Q	0.541438		160	D	M	0.662326
247	N	F	0.496151		432	N	Q	0.541043		495	E	D	0.661949
250	N	Q	0.495696		288	G	D	0.541029		129	A	H	0.658407
168	Q	V	0.495537		111	Y	F	0.539471		105	M	H	0.657843
222	M	I	0.494757		28	S	F	0.539268		84	S	L	0.652603
311	Q	E	0.494639		308	Q	C	0.538756		328	L	Q	0.652417
34	D	E	0.494406		227	K	E	0.538498		417	N	D	0.651861
450	G	S	0.49111		334	N	V	0.538339		162	R	I	0.650189
467	S	W	0.489853		270	V	Y	0.537044		249	G	R	0.648155
260	A	V	0.489473		399	Q	G	0.536959		417	N	L	0.64732
283	P	D	0.489057		243	R	K	0.536511		78	Y	N	0.646651
12	Q	H	0.488943		257	I	F	0.536434		31	K	R	0.645552
424	T	S	0.486239		294	E	R	0.535357		290	D	E	0.640319
271	A	H	0.485537		72	D	N	0.535313		223	C	Y	0.640037
43	M	A	0.485499		350	T	A	0.535028		255	D	G	0.63971
206	F	Y	0.485479		81	E	P	0.53241		352	V	A	0.629731
244	E	H	0.485359		387	A	V	0.531576		207	W	R	0.626049
207	W	Q	0.485357		395	N	Y	0.530592		220	E	G	0.625723
482	S	V	0.485333		137	M	T	0.529926		396	T	L	0.624062
362	G	V	0.485325		17	G	W	0.528024		80	E	M	0.622432
251	A	L	0.485295		389	R	G	0.525053		310	S	T	0.622042
76	N	C	0.485263		12	Q	C	0.524615		412	F	V	0.618178
248	P	G	0.485146		169	G	L	0.523528		199	R	S	0.616513
116	I	Y	0.485131		207	W	G	0.523521		34	D	A	0.616048
237	A	Y	0.485072		41	I	V	0.52348		387	A	T	0.615474
424	T	W	0.484932		494	E	N	0.522781		53	E	D	0.615228
61	L	E	0.484861		434	E	H	0.521936		434	E	K	0.612045
396	T	M	0.484634		480	D	T	0.52176		404	G	I	0.611378
422	K	C	0.483625		313	Y	C	0.519413		334	N	Y	0.609251
90	K	E	0.483403		399	Q	A	0.517431		267	R	W	0.607359
409	Q	I	0.482918		467	S	N	0.515331		312	V	T	0.607222
101	D	G	0.482104		117	R	M	0.514943		127	D	S	0.606802
178	A	V	0.481435		100	V	R	0.512038		296	Y	P	0.605347
371	M	V	0.480934		29	V	K	0.51128		449	E	G	0.602096
271	A	D	0.479585		22	A	V	0.510243		345	S	V	0.599721
276	L	H	0.479014		276	L	S	0.509536		75	R	S	0.599646
363	V	L	0.478732		82	H	K	0.509299		370	N	E	0.59807
50	S	N	0.478627		177	G	S	0.504997		205	N	K	0.59733
409	Q	S	0.477884		198	K	R	0.504834		391	R	S	0.592907
271	A	C	0.475433		406	I	T	0.504611		430	T	E	0.592108
273	K	A	0.475309		239	M	F	0.504568		47	L	R	0.590993
22	A	K	0.474296		204	R	Q	0.504442		441	R	G	0.590176
294	E	Q	0.473469		310	S	T	0.503888		498	N	P	0.58916
389	R	K	0.471579		390	T	V	0.500748		278	A	S	0.587632
283	P	I	0.471178		458	F	I	0.500712		251	A	G	0.585165
417	N	E	0.468189		389	R	K	0.49975		390	T	P	0.58514
412	F	C	0.467262		159	M	L	0.497876		278	A	L	0.584963
97	Y	F	0.465929		54	G	L	0.497451		470	R	S	0.584917
438	S	A	0.464708		409	Q	A	0.49645		179	A	N	0.584916
105	M	R	0.463515		252	E	K	0.496251		150	R	S	0.584842
137	M	T	0.46071		320	E	V	0.496026		256	L	A	0.584786
115	E	Q	0.459008		312	V	R	0.495994		412	F	Y	0.584748
498	N	T	0.457874		421	D	C	0.493726		281	Y	S	0.584746
448	M	I	0.455345		188	T	G	0.491758		429	F	Q	0.584682
143	L	F	0.453393		250	N	A	0.48689		247	N	Y	0.584621
459	Q	F	0.453227		123	A	V	0.486717		191	M	A	0.584621
116	I	H	0.453069		14	E	F	0.486094		28	S	C	0.584105
160	D	V	0.452945		479	F	T	0.485948		168	Q	P	0.584027
155	V	P	0.452731		383	S	Y	0.485733		56	L	D	0.583792
74	R	K	0.45251		210	E	P	0.485679		85	A	N	0.583538
250	N	S	0.452396		355	R	S	0.48549		226	L	P	0.582705
10	Y	H	0.449619		219	Y	G	0.485372		392	S	G	0.579532
450	G	A	0.449329		390	T	Y	0.485357		240	D	T	0.578624
345	S	N	0.448253		254	E	D	0.485351		90	K	V	0.578062
376	S	L	0.446679		19	R	D	0.485328		329	V	G	0.576711
340	D	K	0.446446		253	I	S	0.485294		228	G	S	0.576636
3	S	L	0.445723		110	L	V	0.485265		157	T	A	0.576542
73	E	K	0.445376		206	F	C	0.485251		245	S	N	0.576025
350	T	I	0.444619		170	S	E	0.485222		100	V	N	0.575668
37	G	K	0.443793		264	L	E	0.485206		154	L	S	0.575218
69	S	F	0.443685		249	G	Y	0.485186		29	V	A	0.572783
273	K	R	0.442367		269	S	Y	0.485158		398	Q	H	0.572752
439	D	N	0.441706		381	L	E	0.485117		353	S	A	0.572465
461	R	Q	0.441367		430	T	F	0.4849		17	G	N	0.57215
462	G	C	0.44091		363	V	P	0.484869		33	I	F	0.57156
286	A	S	0.439552		150	R	G	0.484755		272	H	N	0.569899
272	H	V	0.439492		178	A	I	0.484739		264	L	H	0.569753
366	A	G	0.438005		86	G	C	0.482758		128	D	P	0.569329
159	M	K	0.436712		361	R	G	0.48273		293	K	E	0.568428
102	R	G	0.436653		237	A	V	0.482555		95	P	H	0.567878
98	K	E	0.434891		329	V	T	0.481649		10	Y	L	0.565047
325	K	S	0.434822		240	D	E	0.480991		144	N	S	0.56292
255	D	P	0.434757		21	N	T	0.480049		326	S	G	0.561242
274	S	H	0.434682		449	E	G	0.479331		401	A	T	0.561225
259	L	D	0.434416		290	D	N	0.479058		16	D	G	0.559946
182	A	V	0.431626		485	G	E	0.479053		400	R	W	0.559198
127	D	N	0.430646		131	A	D	0.478923		208	R	K	0.557276
49	L	N	0.429356		21	N	Q	0.477859		316	I	R	0.555465
378	T	S	0.428275		334	N	D	0.475617		395	N	S	0.554544
315	L	P	0.42814		289	Y	K	0.474861		100	V	A	0.550581
179	A	V	0.426274		106	R	W	0.473593		430	T	N	0.549868
156	R	K	0.426213		139	W	R	0.471575		63	I	V	0.548708
106	R	W	0.426024		352	V	T	0.470281		4	Q	A	0.547194
101	D	M	0.425109		370	N	K	0.469663		22	A	T	0.542443
470	R	K	0.424283		43	M	P	0.469366		218	A	D	0.542018
238	M	I	0.42083		377	S	I	0.468784		38	R	E	0.5412
4	Q	I	0.417833		238	M	V	0.467497		304	F	V	0.540544
283	P	W	0.417177		272	H	Y	0.466301		34	D	H	0.536336
418	L	I	0.415095		142	N	I	0.465985		227	K	E	0.534878
417	N	F	0.414274		37	G	S	0.463734		127	D	E	0.534595
338	F	V	0.413455		15	T	P	0.463706		8	R	P	0.534593
405	Q	R	0.409693		16	D	I	0.463525		420	F	T	0.534499
71	F	V	0.40831		196	M	R	0.461901		220	E	K	0.534176
217	S	G	0.408084		208	R	K	0.461443		5	G	T	0.532345
294	E	S	0.405756		101	D	E	0.461335		380	E	K	0.530249
467	S	L	0.404087		310	S	I	0.460952		188	T	I	0.529431
312	V	I	0.403681		57	I	F	0.459627		381	L	P	0.526576
175	R	M	0.402584		391	R	G	0.458315		27	A	T	0.525295
248	P	Q	0.402552		126	G	H	0.457856		303	P	S	0.524072
184	K	D	0.402548		368	N	K	0.456817		485	G	E	0.521973
142	N	H	0.401741		453	P	L	0.455355		265	I	S	0.521772
280	V	I	0.401369		302	D	H	0.454695		274	S	Y	0.521436
23	T	D	0.401302		394	G	E	0.453235		251	A	R	0.520286
105	M	Q	0.399647		144	N	D	0.451984		294	E	Y	0.520243
410	P	S	0.399227		137	M	A	0.451924		255	D	Y	0.520215
494	E	K	0.396095		456	M	I	0.450602		329	V	T	0.519853
352	V	A	0.393897		399	Q	H	0.450594		321	N	K	0.519741
55	R	Q	0.393168		4	Q	P	0.449901		105	M	C	0.518812
298	L	P	0.392084		350	T	H	0.449755		453	P	T	0.518491
262	S	F	0.391728		148	Y	T	0.449106		167	M	I	0.51781
307	L	P	0.388354		154	L	D	0.448853		393	G	E	0.517324
271	A	S	0.386344		161	P	Y	0.447925		457	S	P	0.515104
417	N	C	0.385727		130	T	W	0.44752		216	R	G	0.512827
120	W	R	0.385304		85	A	W	0.447507		349	G	V	0.512785
393	G	V	0.38509		273	K	Y	0.446622		172	L	A	0.510246
416	R	G	0.383999		87	K	S	0.445875		235	Q	P	0.510176
395	N	Q	0.383591		104	W	L	0.445673		234	A	F	0.510058
146	T	M	0.382864		273	K	D	0.445225		332	A	T	0.508083
306	L	P	0.381504		281	Y	G	0.445152		465	E	K	0.506999
454	E	K	0.381198		26	R	S	0.445136		106	R	W	0.506347
95	P	L	0.381171		287	S	I	0.443837		432	N	C	0.505257
153	A	S	0.380974		168	Q	A	0.439463		367	S	L	0.498187
91	K	S	0.380727		297	S	R	0.438082		154	L	N	0.497216
377	S	K	0.379439		479	F	L	0.436884		473	N	Y	0.497043
339	E	A	0.378965		396	T	S	0.436241		296	Y	C	0.496759
407	S	I	0.378831		467	S	I	0.432673		468	D	E	0.495905
407	S	R	0.378831		455	E	A	0.432453		466	L	C	0.494349
273	K	H	0.37862		185	G	R	0.432406		105	M	I	0.492582
405	Q	S	0.378601		199	R	M	0.430663		98	K	P	0.492244
406	I	N	0.378564		200	G	Q	0.430353		203	D	N	0.492018
406	I	M	0.378564		435	G	C	0.429614		361	R	K	0.491735
494	E	V	0.378561		436	R	K	0.428299		452	K	E	0.491582
229	K	V	0.378509		498	N	A	0.426437		114	E	V	0.491428
162	R	C	0.378498		462	G	P	0.425984		136	M	Q	0.49011
368	N	W	0.378496		485	G	C	0.425803		23	T	N	0.489248
148	Y	V	0.378453		151	T	A	0.425743		398	Q	G	0.488206
67	V	L	0.378446		186	V	P	0.42559		255	D	N	0.487707
272	H	G	0.378435		482	S	N	0.425058		174	R	H	0.485833
230	F	R	0.378409		165	S	C	0.424995		172	L	H	0.485512
347	I	S	0.378399		174	R	K	0.424994		315	L	P	0.485465
13	M	Q	0.378398		491	D	W	0.424802		489	F	I	0.485431
13	M	P	0.378398		21	N	K	0.42467		269	S	K	0.485416
375	E	W	0.378388		239	M	G	0.424159		10	Y	M	0.48535
491	D	E	0.378382		217	S	A	0.423513		210	E	Q	0.485348
365	I	N	0.378376		199	R	P	0.423082		492	N	I	0.485347
324	H	N	0.378338		154	L	F	0.422667		238	M	G	0.485324
198	K	I	0.378331		353	S	P	0.422538		7	K	I	0.485312
332	A	N	0.378328		200	G	E	0.422144		405	Q	N	0.485308
186	V	E	0.378324		371	M	I	0.421854		5	G	Y	0.485264
30	G	W	0.378322		493	A	V	0.421663		418	L	H	0.485221
152	R	P	0.378292		420	F	H	0.42133		99	R	F	0.485159
320	E	S	0.378274		162	R	M	0.420983		91	K	W	0.485135
420	F	D	0.378265		102	R	H	0.420735		103	K	M	0.484867
297	S	A	0.378253		183	V	A	0.420018		131	A	E	0.484437
76	N	D	0.378227		479	F	S	0.419979		165	S	Y	0.484386
373	A	H	0.378197		4	Q	Y	0.414122		41	I	P	0.483283
169	G	T	0.37818		35	G	E	0.41386		400	R	K	0.482358
380	E	R	0.378172		12	Q	P	0.413208		247	N	D	0.479897
182	A	M	0.378167		455	E	N	0.413167		368	N	K	0.477997
21	N	Y	0.378164		133	L	T	0.410593		46	E	D	0.477204
111	Y	M	0.378155		281	Y	R	0.408475		425	I	P	0.476655
111	Y	R	0.378155		45	T	Q	0.407003		491	D	N	0.475441
144	N	I	0.378137		309	N	E	0.406843		159	M	T	0.471598
53	E	H	0.378123		302	D	N	0.406723		366	A	V	0.47127
374	M	K	0.378114		165	S	T	0.406631		178	A	K	0.471137
419	P	M	0.378003		353	S	Y	0.405216		168	Q	K	0.471095
91	K	A	0.377953		396	T	C	0.403403		208	R	I	0.470442
266	L	G	0.377952		27	A	R	0.400325		462	G	E	0.468992
467	S	F	0.377929		212	G	R	0.400198		42	Q	S	0.468978
39	F	P	0.377838		157	T	N	0.399204		69	S	N	0.468591
155	V	D	0.377832		130	T	K	0.399029		9	S	Q	0.468463
321	N	M	0.37759		478	S	P	0.398298		61	L	F	0.468419
243	R	Q	0.377588		450	G	C	0.398244		5	G	A	0.468326
397	N	E	0.377526		102	R	G	0.39791		273	K	N	0.467209
57	I	A	0.37704		375	E	M	0.397504		273	K	G	0.465501
434	E	H	0.376866		178	A	K	0.395911		331	M	A	0.465065
4	Q	R	0.376835		313	Y	R	0.395164		263	A	E	0.465032
128	D	H	0.376557		462	G	S	0.394587		252	E	D	0.465025
77	K	E	0.376509		168	Q	R	0.393911		261	R	L	0.464838
106	R	G	0.376495		101	D	Q	0.393869		74	R	I	0.464058
363	V	A	0.37586		451	A	R	0.393432		21	N	Y	0.463497
498	N	A	0.374978		228	G	E	0.393427		467	S	F	0.463479
421	D	H	0.372338		260	A	S	0.391605		478	S	L	0.460771
378	T	I	0.371683		210	E	K	0.391374		359	S	Q	0.454043
491	D	A	0.369765		140	H	N	0.391168		359	S	F	0.454043
469	E	D	0.369468		103	K	T	0.390915		112	D	G	0.453068
429	F	I	0.368773		17	G	S	0.39052		466	L	M	0.452869
256	L	P	0.36686		428	A	S	0.388697		407	S	R	0.452022
404	G	S	0.365434		248	P	T	0.388482		183	V	C	0.447002
466	L	G	0.365376		230	F	S	0.388385		400	R	G	0.446255
247	N	Y	0.36462		159	M	V	0.388304		430	T	I	0.445714
216	R	G	0.364598		484	E	K	0.387936		66	M	T	0.445652
458	F	H	0.364532		114	E	G	0.387126		306	L	G	0.445594
398	Q	P	0.363129		163	M	C	0.386875		411	A	T	0.445336
83	P	A	0.363082		4	Q	A	0.385237		489	F	S	0.444621
417	N	S	0.362724		460	G	S	0.385223		9	S	T	0.443503
426	M	S	0.362692		210	E	Q	0.383165		436	R	V	0.443186
154	L	S	0.362539		419	P	M	0.382868		483	N	D	0.443086
381	L	P	0.362148		436	R	I	0.382853		391	R	L	0.438775
84	S	Q	0.361559		398	Q	G	0.382497		49	L	K	0.43867
441	R	K	0.361387		430	T	E	0.382304		444	I	H	0.437465
494	E	D	0.360984		42	Q	R	0.382126		428	A	M	0.436114
24	E	G	0.358933		159	M	I	0.380873		27	A	R	0.434391
449	E	K	0.35869		289	Y	I	0.380456		26	R	K	0.43261
232	T	R	0.358473		409	Q	S	0.379835		421	D	W	0.431462
250	N	R	0.358456		462	G	M	0.379255		427	A	D	0.431445
461	R	W	0.35835		431	G	P	0.378916		374	M	T	0.430029
78	Y	C	0.356127		425	I	N	0.378815		364	Q	S	0.428989
387	A	V	0.35566		394	G	T	0.378757		147	T	I	0.428581
97	Y	G	0.353825		389	R	P	0.378699		141	S	F	0.428498
154	L	A	0.353567		55	R	G	0.378644		415	Q	N	0.427313
94	G	S	0.353552		493	A	E	0.378621		324	H	C	0.426916
138	I	P	0.353538		213	R	G	0.378567		324	H	R	0.42659
103	K	Y	0.353383		489	F	V	0.378563		314	S	C	0.426403
103	K	N	0.353383		10	Y	K	0.378516		156	R	G	0.425065
167	M	H	0.353363		482	S	C	0.378468		181	A	W	0.423877
117	R	T	0.353329		79	L	Y	0.378458		469	E	K	0.423307
117	R	I	0.353329		326	S	Y	0.378438		138	I	V	0.421618
408	V	M	0.351878		248	P	H	0.378437		321	N	G	0.421363
399	Q	M	0.348518		60	S	W	0.378437		409	Q	K	0.420638
221	R	G	0.347816		484	E	I	0.378435		371	M	D	0.419678
168	Q	H	0.34737		176	S	V	0.378421		349	G	F	0.419675
336	A	R	0.347326		17	G	L	0.378384		341	L	R	0.419588
369	E	S	0.347048		171	T	N	0.37838		363	V	G	0.41915
338	F	E	0.346953		134	T	C	0.378375		272	H	Q	0.417896
340	D	E	0.34691		436	R	Y	0.378367		431	G	C	0.417797
341	L	Q	0.346763		200	G	H	0.378346		275	C	E	0.417706
404	G	E	0.346543		255	D	Y	0.37834		257	I	G	0.41743
160	D	N	0.346047		36	I	M	0.378323		241	Q	L	0.41699
48	K	G	0.344614		296	Y	G	0.378319		234	A	E	0.416949
45	T	V	0.344533		256	L	A	0.378314		353	S	C	0.41574
78	Y	S	0.344471		170	S	I	0.378306		120	W	P	0.414596
14	E	W	0.344296		277	P	F	0.378303		450	G	V	0.412936
52	Y	D	0.343892		265	I	P	0.378277		496	Y	S	0.412725
70	A	E	0.343607		247	N	Y	0.378241		19	R	H	0.412606
449	E	S	0.342222		444	I	A	0.378199		117	R	G	0.409804
450	G	Q	0.342136		438	S	I	0.378171		487	Y	H	0.404873
491	D	N	0.341263		205	N	M	0.378149		484	E	G	0.404769
496	Y	H	0.340875		191	M	D	0.378077		434	E	P	0.400389
430	T	V	0.340235		109	V	G	0.378072		371	M	W	0.400072
19	R	H	0.339938		333	C	Q	0.378056		377	S	I	0.399862
457	S	C	0.339846		417	N	W	0.37804		144	N	T	0.399437
472	A	V	0.338949		272	H	K	0.378024		490	G	R	0.398728
347	I	R	0.33795		95	P	T	0.377915		116	I	R	0.398531
399	Q	R	0.337742		158	G	K	0.377831		457	S	Q	0.398327
484	E	V	0.337496		163	M	Q	0.377755		356	G	R	0.397081
310	S	L	0.336348		460	G	M	0.375073		100	V	G	0.393329
253	I	M	0.335753		189	M	V	0.374804		369	E	K	0.389861
313	Y	C	0.335389		348	R	I	0.370676		23	T	S	0.388198
285	V	N	0.335253		373	A	E	0.370389		137	M	P	0.387802
330	W	D	0.335095		401	A	E	0.368869		3	S	A	0.386498
367	S	N	0.335031		162	R	Y	0.367648		4	Q	M	0.386446
265	I	Y	0.334944		167	M	R	0.367399		396	T	I	0.384058
323	A	S	0.334901		492	N	D	0.365979		10	Y	Q	0.383825
275	C	I	0.334455		433	T	R	0.365852		334	N	L	0.383734
241	Q	L	0.333875		2	A	E	0.364281		31	K	E	0.38319
202	N	A	0.333856		72	D	H	0.364121		19	R	S	0.382688
173	P	Q	0.333682		32	M	Q	0.364109		217	S	E	0.380909
151	T	K	0.332745		23	T	E	0.364102		60	S	W	0.380839
159	M	D	0.332661		36	I	G	0.364088		55	R	Q	0.380625
413	S	F	0.332661		366	A	D	0.364082		483	N	I	0.380473
348	R	G	0.332637		283	P	E	0.364077		29	V	Y	0.380274
285	V	I	0.332397		45	T	G	0.361569		71	F	C	0.380183
148	Y	H	0.331755		231	Q	R	0.359218		157	T	N	0.379955
280	V	A	0.33066		54	G	F	0.358927		450	G	Q	0.379813
222	M	V	0.329944		431	G	F	0.358743		78	Y	K	0.379573
442	A	L	0.329762		497	D	C	0.356645		425	I	Y	0.379325
3	S	A	0.329709		450	G	V	0.355442		461	R	W	0.379034
450	G	N	0.32921		169	G	H	0.354056		220	E	R	0.378816
400	R	M	0.329204		380	E	V	0.352528		203	D	R	0.378766
5	G	T	0.328295		86	G	A	0.351743		227	K	S	0.378705
58	Q	K	0.327428		38	R	S	0.351672		106	R	H	0.378625
418	L	C	0.326432		469	E	G	0.351236		16	D	Y	0.378533
427	A	W	0.325127		133	L	P	0.350545		200	G	C	0.378523
172	L	P	0.323925		397	N	S	0.350133		6	T	S	0.378518
330	W	L	0.322924		386	W	Y	0.349909		300	G	H	0.378509
97	Y	H	0.321125		87	K	P	0.349663		393	G	Q	0.37849
378	T	R	0.321009		231	Q	T	0.349614		156	R	V	0.378479
375	E	Q	0.320568		150	R	M	0.349601		120	W	C	0.378455
375	E	Y	0.320568		141	S	M	0.349545		20	Q	T	0.378455
368	N	F	0.320514		110	L	R	0.349455		357	K	Q	0.378452
400	R	P	0.320312		94	G	N	0.349263		357	K	L	0.378452
414	V	Y	0.320222		392	S	G	0.349185		149	Q	E	0.37845
402	S	C	0.318904		166	L	G	0.349121		443	E	W	0.378447
279	C	G	0.318578		335	S	L	0.348666		306	L	V	0.378426
218	A	T	0.317914		17	G	E	0.348335		140	H	A	0.378415
349	G	E	0.317715		401	A	V	0.347737		405	Q	E	0.378393
476	V	M	0.316625		157	T	R	0.347312		230	F	I	0.378385
490	G	E	0.316476		221	R	Q	0.346308		297	S	L	0.378376
291	F	L	0.315286		304	F	V	0.345003		342	R	F	0.378373
27	A	M	0.315122		174	R	T	0.344919		342	R	T	0.378373
143	L	H	0.314653		115	E	H	0.344917		169	G	T	0.378345
141	S	K	0.314503		168	Q	K	0.344908		483	N	Y	0.378331
147	T	R	0.314485		176	S	N	0.344843		418	L	M	0.378306
398	Q	G	0.314326		312	V	S	0.344259		133	L	V	0.378181
160	D	Y	0.314189		414	V	T	0.344066		95	P	T	0.378175
456	M	P	0.309954		462	G	R	0.344024		191	M	N	0.37817
473	N	K	0.309551		293	K	L	0.343796		410	P	E	0.378141
478	S	I	0.309452		460	G	W	0.342863		275	C	N	0.378109
419	P	Q	0.309043		488	F	S	0.342467		84	S	F	0.378056
496	Y	S	0.30879		279	C	G	0.342397		112	D	F	0.378051
17	G	E	0.307331		59	N	H	0.341785		217	S	Q	0.378045
4	Q	P	0.306814		78	Y	R	0.341752		44	C	E	0.378021
385	Y	H	0.306656		434	E	C	0.341742		166	L	Y	0.378001
94	G	E	0.306655		307	L	C	0.341739		317	R	Q	0.377757
171	T	S	0.304493		221	R	G	0.341219		290	D	Y	0.377634
220	E	T	0.304149		137	M	V	0.34099		227	K	R	0.37724
220	E	L	0.304149		298	L	F	0.340604		278	A	F	0.377096
176	S	L	0.303193		379	L	H	0.338615		170	S	A	0.376618
219	Y	L	0.303109		134	T	I	0.338022		84	S	Y	0.376555
201	I	R	0.303105		451	A	M	0.336232		84	S	M	0.376555
169	G	P	0.303071		22	A	P	0.334998		122	Q	E	0.376478
241	Q	P	0.302979		203	D	K	0.334912		187	G	E	0.376152
183	V	Y	0.302954		471	A	V	0.33469		326	S	N	0.375681
237	A	E	0.302952		442	A	T	0.334648		269	S	A	0.375453
191	M	Y	0.302947		372	D	E	0.334284		162	R	G	0.374469
172	L	R	0.302928		218	A	D	0.332588		417	N	A	0.374413
178	A	F	0.30286		69	S	A	0.331997		130	T	K	0.373972
438	S	H	0.302749		35	G	C	0.331937		401	A	E	0.37369
189	M	G	0.302739		241	Q	A	0.331113		45	T	C	0.369549
415	Q	F	0.301433		185	G	A	0.331026		102	R	I	0.368135
415	Q	V	0.300421		190	V	D	0.33097		448	M	T	0.367389
267	R	P	0.29982		188	T	H	0.330944		55	R	G	0.366971
414	V	M	0.298695		210	E	L	0.330564		303	P	L	0.366667
274	S	Y	0.298672		491	D	A	0.329984		156	R	L	0.364479
387	A	P	0.298593		424	T	A	0.329759		239	M	T	0.363596
90	K	W	0.298532		38	R	P	0.329263		375	E	F	0.36323
417	N	W	0.298264		459	Q	F	0.328711		455	E	K	0.362731
192	E	G	0.297595		96	I	E	0.328448		440	M	I	0.361966
367	S	T	0.297388		432	N	V	0.327736		123	A	V	0.361757
21	N	T	0.296605		56	L	A	0.327683		457	S	A	0.361552
106	R	M	0.296042		212	G	K	0.326901		349	G	R	0.361461
125	N	K	0.295808		98	K	D	0.325636		370	N	T	0.361407
325	K	M	0.295143		201	I	K	0.325401		373	A	G	0.36061
277	P	L	0.292679		87	K	M	0.325052		174	R	M	0.360336
3	S	V	0.290644		145	D	P	0.325021		51	D	E	0.360178
15	T	C	0.290601		143	L	T	0.324915		227	K	T	0.360023
164	C	Y	0.28637		106	R	N	0.324885		201	I	G	0.359655
164	C	N	0.285808		467	S	P	0.324682		175	R	M	0.35961
368	N	D	0.285765		102	R	Q	0.324568		464	F	L	0.35933
467	S	P	0.28545		91	K	H	0.324537		424	T	N	0.355792
378	T	A	0.284734		153	A	C	0.32452		136	M	L	0.355772
442	A	C	0.282791		230	F	L	0.324231		420	F	C	0.355319
435	G	A	0.282472		100	V	P	0.32394		348	R	S	0.355248
488	F	T	0.282443		27	A	L	0.323852		274	S	T	0.35429
468	D	G	0.282128		197	I	R	0.323712		291	F	S	0.352959
493	A	S	0.282105		415	Q	S	0.32364		162	R	Y	0.350628
429	F	S	0.280729		337	A	P	0.323366		145	D	G	0.350484
417	N	K	0.280644		289	Y	C	0.322887		430	T	W	0.350007
311	Q	H	0.279575		497	D	E	0.321686		488	F	I	0.349972
406	I	S	0.278876		472	A	C	0.321059		468	D	G	0.348139
370	N	S	0.278521		404	G	D	0.320951		250	N	D	0.346811
382	R	S	0.277884		481	M	Y	0.32091		4	Q	L	0.344494
366	A	V	0.277541		429	F	C	0.320635		382	R	G	0.341558
370	N	P	0.27724		359	S	L	0.317626		375	E	V	0.341182
246	R	L	0.276277		9	S	F	0.316769		275	C	Y	0.340999
192	E	L	0.276092		29	V	A	0.316547		321	N	D	0.340909
53	E	G	0.27534		19	R	S	0.316496		273	K	E	0.339366
441	R	S	0.274797		312	V	I	0.315914		225	I	L	0.337935
419	P	V	0.274382		434	E	P	0.315469		406	I	T	0.337549
391	R	K	0.273521		41	I	A	0.315052		473	N	W	0.336641
105	M	K	0.273162		124	N	L	0.314297		277	P	Q	0.33551
272	H	L	0.27222		125	N	I	0.310879		330	W	S	0.335458
324	H	Y	0.270034		87	K	E	0.310154		73	E	Q	0.334929
15	T	A	0.269065		292	E	V	0.30996		307	L	F	0.332611
102	R	K	0.268959		353	S	T	0.309926		231	Q	R	0.329651
343	V	I	0.268391		334	N	F	0.309102		25	I	T	0.329596
12	Q	A	0.267521		366	A	T	0.309009		28	S	H	0.328541
274	S	V	0.267496		215	T	A	0.308627		144	N	Q	0.32808
328	L	N	0.2674		308	Q	H	0.308571		251	A	D	0.327641
289	Y	D	0.267221		130	T	H	0.308422		279	C	H	0.32748
359	S	I	0.26652		11	E	G	0.308321		277	P	R	0.327383
54	G	K	0.264473		280	V	S	0.307876		118	R	D	0.326987
411	A	C	0.264133		458	F	V	0.307834		161	P	N	0.326651
83	P	T	0.263915		415	Q	V	0.307566		391	R	G	0.326336
485	G	M	0.263671		459	Q	P	0.305765		350	T	M	0.326061
492	N	D	0.263481		124	N	D	0.304937		46	E	G	0.32569
425	I	F	0.263416		159	M	H	0.304287		194	I	M	0.325642
220	E	I	0.263352		202	N	D	0.302091		110	L	P	0.32516
378	T	M	0.26332		164	C	I	0.299793		101	D	S	0.324122
402	S	V	0.263285		316	I	R	0.29792		306	L	R	0.323846
247	N	W	0.263258		118	R	Q	0.295386		472	A	P	0.323289
179	A	E	0.263209		74	R	L	0.29399		136	M	A	0.321972
179	A	D	0.263209		451	A	Q	0.29234		302	D	Y	0.321892
314	S	D	0.263193		273	K	L	0.29211		406	I	N	0.320486
2	A	S	0.263152		141	S	P	0.292037		400	R	S	0.320348
221	R	A	0.263151		455	E	V	0.291929		358	L	V	0.320199
273	K	P	0.263143		5	G	C	0.291668		373	A	C	0.320095
439	D	T	0.263122		246	R	T	0.291068		373	A	N	0.320095
388	I	H	0.263115		242	V	I	0.290987		341	L	D	0.320053
388	I	P	0.263115		492	N	I	0.289762		404	G	F	0.319063
78	Y	Q	0.263111		498	N	D	0.288484		79	L	P	0.318584
78	Y	V	0.263111		453	P	T	0.288327		227	K	N	0.317742
246	R	V	0.263108		454	E	F	0.287925		227	K	Q	0.317742
213	R	P	0.263091		174	R	L	0.287725		338	F	G	0.317682
213	R	T	0.263091		74	R	G	0.285485		207	W	H	0.317536
406	I	C	0.263087		219	Y	C	0.28484		176	S	Y	0.317494
7	K	S	0.263082		31	K	E	0.284115		231	Q	H	0.317487
394	G	F	0.263074		452	K	G	0.283765		236	R	L	0.317458
349	G	F	0.263074		211	N	R	0.283606		195	R	W	0.317441
348	R	E	0.263056		85	A	E	0.282332		242	V	S	0.317404
486	S	T	0.263056		209	G	P	0.282147		169	G	V	0.31729
361	R	S	0.263024		90	K	T	0.282024		233	A	S	0.316833
361	R	D	0.263024		86	G	E	0.281008		115	E	G	0.316702
286	A	W	0.263004		73	E	A	0.280602		160	D	I	0.316477
358	L	H	0.262999		195	R	K	0.28053		378	T	V	0.315119
5	G	P	0.262997		53	E	L	0.279829		378	T	L	0.315119
478	S	H	0.262991		82	H	R	0.279623		345	S	E	0.315009
203	D	R	0.262978		420	F	V	0.278797		379	L	T	0.314645
176	S	W	0.262971		270	V	A	0.277628		240	D	N	0.314545
481	M	A	0.262968		424	T	C	0.275482		367	S	N	0.314516
207	W	L	0.262965		459	Q	E	0.275312		446	R	W	0.314431
235	Q	I	0.262958		90	K	E	0.272714		10	Y	P	0.313999
272	H	E	0.262957		157	T	S	0.270673		221	R	I	0.313811
31	K	C	0.262957		355	R	M	0.269927		346	F	L	0.313392
174	R	P	0.262943		87	K	N	0.269658		436	R	K	0.312189
473	N	P	0.262941		429	F	V	0.269158		356	G	E	0.312067
473	N	E	0.262941		68	L	R	0.26908		429	F	M	0.311963
372	D	W	0.262938		144	N	A	0.269075		440	M	H	0.31191
295	G	I	0.262937		44	C	R	0.268688		222	M	C	0.311851
210	E	C	0.262926		232	T	I	0.268347		351	K	N	0.311706
204	R	K	0.262922		361	R	K	0.268155		481	M	V	0.311567
46	E	K	0.262922		400	R	W	0.267832		399	Q	L	0.311534
13	M	N	0.26292		156	R	S	0.267607		242	V	L	0.31107
13	M	E	0.26292		409	Q	E	0.267586		330	W	R	0.309506
120	W	F	0.262919		395	N	A	0.267557		267	R	S	0.309464
159	M	Y	0.262909		323	A	E	0.267512		424	T	E	0.30936
141	S	T	0.262908		412	F	S	0.266875		15	T	N	0.309302
365	I	W	0.262899		417	N	M	0.266673		3	S	K	0.308869
365	I	A	0.262899		399	Q	V	0.266422		223	C	S	0.30827
145	D	H	0.26288		338	F	L	0.266381		24	E	N	0.3082
293	K	A	0.26287		414	V	F	0.266195		371	M	I	0.307885
37	G	S	0.262868		400	R	Q	0.265974		1	M	I	0.307596
37	G	F	0.262868		361	R	F	0.265154		173	P	H	0.306521
149	Q	D	0.262854		356	G	R	0.265134		54	G	P	0.306152
472	A	G	0.262853		380	E	D	0.264647		129	A	V	0.306011
250	N	Y	0.26285		405	Q	H	0.26453		10	Y	G	0.304899
147	T	P	0.262843		339	E	K	0.264437		57	I	C	0.304288
269	S	K	0.262839		417	N	H	0.26428		52	Y	N	0.301775
390	T	D	0.262838		13	M	V	0.264237		279	C	S	0.3009
262	S	N	0.262825		273	K	M	0.264201		387	A	V	0.300117
465	E	D	0.262818		342	R	V	0.264169		78	Y	C	0.300049
413	S	E	0.262813		412	F	Y	0.26405		106	R	L	0.300014
118	R	F	0.26281		399	Q	E	0.263988		162	R	T	0.300004
17	G	H	0.262807		393	G	W	0.263747		87	K	L	0.299796
340	D	C	0.262798		357	K	T	0.26363		140	H	R	0.299788
410	P	M	0.262793		5	G	F	0.263504		158	G	C	0.299737
492	N	H	0.262792		373	A	C	0.263474		99	R	V	0.299689
298	L	R	0.262792		159	M	W	0.263433		97	Y	T	0.299525
241	Q	Y	0.262788		204	R	E	0.263356		118	R	G	0.299127
132	G	Q	0.262782		9	S	V	0.263251		329	V	S	0.298952
196	M	W	0.262775		412	F	T	0.263203		165	S	V	0.298823
175	R	I	0.262773		263	A	Q	0.263177		282	G	K	0.298669
33	I	E	0.262752		31	K	T	0.263168		437	T	V	0.297782
265	I	W	0.262752		236	R	Q	0.263156		379	L	F	0.297036
191	M	S	0.262746		213	R	A	0.263089		10	Y	H	0.296981
187	G	W	0.262728		483	N	Y	0.263072		14	E	G	0.296777
11	E	Y	0.262718		208	R	L	0.263062		171	T	A	0.29467
350	T	H	0.262709		471	A	S	0.263051		108	L	V	0.294293
414	V	E	0.262707		477	P	A	0.263048		137	M	S	0.293286
169	G	N	0.262702		145	D	E	0.263047		43	M	T	0.29312
380	E	W	0.262694		145	D	A	0.263047		408	V	A	0.291597
313	Y	D	0.262691		252	E	P	0.263046		192	E	G	0.291281
395	N	C	0.26268		13	M	E	0.263039		353	S	I	0.290209
205	N	A	0.262667		216	R	I	0.263027		19	R	G	0.288266
493	A	E	0.262659		2	A	S	0.263016		468	D	N	0.28792
306	L	F	0.262649		26	R	N	0.263015		76	N	K	0.287891
199	R	Q	0.262649		307	L	Q	0.263011		58	Q	E	0.287598
32	M	F	0.262643		198	K	G	0.26301		24	E	C	0.286643
202	N	K	0.262635		198	K	V	0.26301		400	R	M	0.285951
333	C	Q	0.262616		286	A	Q	0.263009		54	G	L	0.285255
165	S	R	0.262616		369	E	Y	0.263009		273	K	T	0.284929
448	M	C	0.262587		369	E	C	0.263009		281	Y	R	0.284435
325	K	R	0.262579		335	S	H	0.262989		219	Y	H	0.284267
483	N	L	0.262577		325	K	C	0.262982		312	V	G	0.284258
197	I	H	0.26255		297	S	C	0.262976		294	E	Q	0.284137
214	K	V	0.262517		141	S	Y	0.262966		454	E	H	0.28374
279	C	N	0.262494		461	R	V	0.262965		441	R	M	0.283385
404	G	M	0.262418		390	T	C	0.262964		9	S	P	0.282762
404	G	F	0.262418		416	R	P	0.262945		66	M	V	0.282747
282	G	F	0.2623		124	N	G	0.262934		79	L	V	0.282692
263	A	F	0.26224		40	Y	N	0.262933		396	T	P	0.282027
452	K	C	0.262209		362	G	H	0.262927		262	S	Y	0.281011
70	A	N	0.2622		162	R	N	0.262921		479	F	L	0.280811
114	E	H	0.26218		119	I	N	0.262916		15	T	S	0.28072
23	T	K	0.262139		392	S	V	0.262907		65	R	Y	0.280665
75	R	K	0.262043		107	E	P	0.262903		294	E	A	0.279078
84	S	D	0.262011		27	A	Y	0.262893		48	K	P	0.27847
77	K	Y	0.261922		72	D	K	0.262876		307	L	T	0.278436
429	F	E	0.261721		113	K	Q	0.262863		80	E	D	0.278073
301	I	F	0.26166		30	G	M	0.262858		247	N	S	0.277982
156	R	C	0.261389		291	F	Y	0.262853		18	E	D	0.2777
104	W	R	0.261086		256	L	M	0.262837		335	S	Y	0.277523
128	D	I	0.26108		35	G	M	0.262827		158	G	D	0.277276
495	E	G	0.260409		403	A	Y	0.262814		461	R	G	0.27644
473	N	S	0.259021		410	P	R	0.262811		184	K	N	0.276114
177	G	E	0.257781		235	Q	G	0.262805		409	Q	S	0.275711
229	K	R	0.257712		137	M	Y	0.262804		444	I	T	0.275469
398	Q	L	0.257678		312	V	D	0.262787		32	M	R	0.275113
240	D	S	0.257153		207	W	E	0.262779		164	C	P	0.273763
407	S	G	0.256403		385	Y	N	0.262775		24	E	R	0.273714
247	N	K	0.255637		340	D	Y	0.262775		1	M	K	0.272636
34	D	Y	0.253213		247	N	V	0.262764		357	K	E	0.272316
278	A	T	0.251469		379	L	N	0.262736		64	E	Q	0.272267
410	P	G	0.248633		39	F	Y	0.262718		68	L	N	0.272253
371	M	I	0.248434		333	C	E	0.262715		243	R	S	0.272092
164	C	S	0.248014		271	A	R	0.262709		35	G	R	0.271722
265	I	G	0.247937		205	N	R	0.262672		62	T	K	0.271356
393	G	R	0.24721		445	I	Q	0.262636		374	M	Y	0.271345
98	K	A	0.247173		244	E	H	0.262595		290	D	N	0.271234
120	W	C	0.246865		475	I	N	0.262582		181	A	V	0.270978
148	Y	G	0.246858		123	A	F	0.26258		414	V	Y	0.270949
153	A	G	0.246749		91	K	A	0.262571		153	A	V	0.270942
145	D	S	0.246736		182	A	E	0.262552		350	T	N	0.270604
152	R	L	0.246668		153	A	I	0.262534		45	T	K	0.269675
154	L	Q	0.246652		172	L	D	0.262488		471	A	L	0.268937
94	G	V	0.246637		165	S	M	0.262375		158	G	S	0.268546
111	Y	V	0.246526		223	C	F	0.262313		44	C	Q	0.268158
108	L	F	0.246522		415	Q	K	0.262158		44	C	F	0.268158
91	K	N	0.246378		194	I	V	0.262029		149	Q	P	0.267736
339	E	K	0.245125		56	L	C	0.261921		172	L	G	0.266747
367	S	W	0.244486		447	M	F	0.261844		201	I	L	0.266546
235	Q	R	0.243988		122	Q	N	0.26175		180	G	V	0.266487
359	S	Y	0.243661		62	T	K	0.261478		184	K	T	0.266475
108	L	I	0.242023		385	Y	G	0.261337		206	F	R	0.266453
247	N	V	0.241337		18	E	C	0.261128		129	A	T	0.266439
56	L	R	0.24086		96	I	T	0.260828		190	V	L	0.266296
470	R	G	0.240794		307	L	G	0.260811		246	R	K	0.26617
173	P	N	0.240573		389	R	L	0.260748		308	Q	C	0.265767
278	A	M	0.240544		497	D	H	0.260679		186	V	M	0.26396
89	P	Y	0.240404		392	S	C	0.26064		4	Q	E	0.263801
406	I	E	0.24026		378	T	P	0.259983		310	S	E	0.263446
368	N	C	0.24023		333	C	L	0.257621		174	R	P	0.263441
382	R	A	0.24021		13	M	S	0.257364		378	T	E	0.263422
343	V	M	0.240094		71	F	I	0.256945		316	I	P	0.26341
347	I	Y	0.240084		189	M	C	0.256858		316	I	Y	0.26341
410	P	R	0.240045		61	L	M	0.256728		273	K	W	0.263387
371	M	K	0.239918		400	R	G	0.256386		273	K	Q	0.263387
350	T	N	0.239902		77	K	M	0.255969		111	Y	Q	0.263348
379	L	C	0.23975		205	N	C	0.255683		106	R	G	0.263347
167	M	I	0.239669		159	M	P	0.255366		220	E	V	0.263339
346	F	S	0.239621		494	E	P	0.255134		205	N	M	0.2633
4	Q	C	0.23939		106	R	T	0.254629		203	D	Y	0.263288
451	A	Y	0.238938		440	M	C	0.25459		390	T	H	0.263212
449	E	V	0.238503		127	D	P	0.254492		144	N	Y	0.263166
43	M	P	0.237895		153	A	L	0.254394		106	R	E	0.263148
55	R	D	0.237853		477	P	S	0.254231		189	M	K	0.263118
78	Y	N	0.237555		166	L	P	0.253572		249	G	V	0.263112
66	M	K	0.237515		9	S	R	0.252707		226	L	R	0.263111
14	E	T	0.237381		3	S	M	0.252521		338	F	C	0.263109
38	R	I	0.237237		29	V	R	0.252423		338	F	D	0.263109
11	E	R	0.237226		29	V	G	0.252423		137	M	L	0.263108
22	A	I	0.237071		65	R	E	0.252388		348	R	I	0.263101
442	A	T	0.236745		274	S	F	0.250895		290	D	S	0.263096
422	K	Q	0.236522		218	A	V	0.250879		326	S	H	0.263089
464	F	L	0.235664		376	S	L	0.249697		408	V	E	0.263077
53	E	K	0.234812		100	V	H	0.248548		299	V	C	0.263059
486	S	F	0.234207		26	R	T	0.248303		449	E	R	0.263054
481	M	G	0.234171		140	H	Q	0.242575		449	E	A	0.263054
492	N	I	0.233978		93	G	A	0.242555		495	E	C	0.263053
436	R	A	0.233858		162	R	Q	0.242545		495	E	L	0.263053
444	I	M	0.233815		61	L	I	0.242388		32	M	Q	0.263043
23	T	S	0.233785		109	V	T	0.242283		32	M	D	0.263043
87	K	L	0.233463		118	R	K	0.24228		358	L	H	0.26304
87	K	G	0.233463		112	D	H	0.242185		219	Y	M	0.263006
97	Y	L	0.233268		119	I	D	0.242124		177	G	P	0.263005
22	A	H	0.23302		113	K	E	0.242108		362	G	S	0.262997
429	F	W	0.232999		155	V	N	0.241741		303	P	F	0.26298
107	E	R	0.232987		102	R	S	0.241604		371	M	K	0.262973
109	V	F	0.232858		13	M	R	0.241461		224	N	H	0.262973
126	G	Q	0.23283		32	M	L	0.241435		443	E	A	0.262969
117	R	E	0.232817		27	A	E	0.241389		253	I	S	0.262967
217	S	K	0.232732		17	G	Q	0.241365		235	Q	E	0.262967
432	N	E	0.232619		24	E	H	0.24017		209	G	V	0.262964
432	N	M	0.232619		283	P	K	0.239918		259	L	Y	0.262949
455	E	W	0.231755		81	E	R	0.238485		306	L	F	0.262949
417	N	I	0.231664		33	I	N	0.23805		31	K	F	0.262948
127	D	F	0.230933		464	F	V	0.237809		248	P	N	0.262944
369	E	K	0.230866		252	E	A	0.237601		331	M	Q	0.262942
80	E	K	0.229533		317	R	A	0.2376		87	K	Y	0.262933
223	C	Y	0.229465		290	D	C	0.237533		238	M	D	0.262932
388	I	T	0.229425		258	F	N	0.237476		185	G	T	0.26292
421	D	W	0.22913		267	R	N	0.237434		185	G	S	0.26292
271	A	P	0.228513		60	S	R	0.237389		332	A	N	0.262918
273	K	Q	0.228472		278	A	P	0.23738		230	F	N	0.262908
260	A	Y	0.228316		330	W	C	0.237343		344	L	F	0.262907
330	W	F	0.22818		282	G	N	0.237171		263	A	W	0.26289
324	H	A	0.228124		304	F	S	0.237094		37	G	D	0.262884
320	E	D	0.228102		135	H	D	0.236081		152	R	Q	0.262875
258	F	K	0.228009		125	N	D	0.236075		96	I	D	0.262874
281	Y	E	0.227925		382	R	G	0.235069		132	G	C	0.262872
281	Y	P	0.227925		307	L	T	0.234824		169	G	A	0.262867
308	Q	F	0.227832		431	G	C	0.234763		148	Y	P	0.262862
315	L	F	0.227772		299	V	S	0.234042		298	L	T	0.262858
275	C	N	0.22754		350	T	M	0.233742		379	L	D	0.262855
301	I	P	0.227539		298	L	R	0.233689		274	S	V	0.262836
321	N	W	0.227386		290	D	P	0.233658		430	T	F	0.262833
247	N	L	0.226905		183	V	S	0.23153		125	N	I	0.262828
121	R	C	0.226832		353	S	A	0.2311		98	K	D	0.262801
12	Q	K	0.226634		160	D	N	0.23058		113	K	N	0.2628
244	E	V	0.22663		32	M	V	0.229904		113	K	A	0.2628
170	S	P	0.22567		205	N	D	0.22972		206	F	Y	0.262788
399	Q	G	0.225488		476	V	M	0.229649		94	G	S	0.262785
54	G	T	0.224706		181	A	R	0.229452		320	E	W	0.26278
411	A	T	0.223535		63	I	V	0.229202		99	R	C	0.262766
43	M	I	0.223266		443	E	G	0.228291		188	T	F	0.262734
294	E	K	0.222118		162	R	K	0.227954		244	E	N	0.262723
162	R	W	0.221426		229	K	E	0.227897		385	Y	E	0.262721
134	T	N	0.221083		462	G	C	0.227726		95	P	N	0.262698
415	Q	G	0.220987		98	K	N	0.226101		95	P	G	0.262698
413	S	T	0.220709		33	I	T	0.226079		202	N	R	0.262681
333	C	Y	0.220594		146	T	K	0.225923		440	M	D	0.262664
395	N	P	0.220509		450	G	N	0.2256		437	T	E	0.262659
86	G	D	0.220226		144	N	P	0.22555		328	L	H	0.262637
67	V	A	0.220224		433	T	K	0.225549		481	M	Q	0.262635
211	N	T	0.220108		93	G	E	0.225388		386	W	P	0.262619
21	N	D	0.218505		92	T	C	0.225128		376	S	T	0.262576
27	A	H	0.218281		241	Q	N	0.224198		445	I	D	0.262566
323	A	T	0.217898		232	T	K	0.224076		109	V	F	0.262475
168	Q	R	0.217164		277	P	S	0.224046		70	A	W	0.26247
5	G	S	0.217038		249	G	S	0.224015		363	V	E	0.262442
292	E	H	0.216794		247	N	F	0.223981		223	C	G	0.262404
415	Q	R	0.216771		187	G	A	0.223771		442	A	T	0.262276
195	R	K	0.216657		239	M	K	0.223491		447	M	Y	0.262228
308	Q	S	0.216587		483	N	L	0.22348		155	V	H	0.262182
53	E	Q	0.216334		478	S	K	0.223371		197	I	C	0.262166
72	D	A	0.216194		418	L	S	0.223234		165	S	I	0.261993
19	R	L	0.216191		240	D	Y	0.223194		161	P	Y	0.26199
47	L	T	0.216167		435	G	V	0.223163		65	R	G	0.261775
409	Q	V	0.216086		122	Q	K	0.222658		442	A	Q	0.261755
38	R	L	0.215727		130	T	L	0.222649		85	A	K	0.26161
63	I	N	0.215721		459	Q	D	0.221278		422	K	M	0.260765
63	I	R	0.215721		219	Y	P	0.221272		309	N	P	0.260751
470	R	M	0.215713		213	R	K	0.220565		380	E	A	0.260281
336	A	T	0.215257		213	R	P	0.220565		265	I	T	0.260148
403	A	R	0.214808		139	W	L	0.220472		86	G	D	0.260114
4	Q	S	0.213701		217	S	P	0.219896		420	F	S	0.259802
179	A	T	0.213487		321	N	V	0.218841		397	N	E	0.25932
402	S	R	0.212144		278	A	T	0.218517		280	V	I	0.258742
151	T	R	0.211273		317	R	I	0.216152		454	E	M	0.258276
482	S	R	0.209864		286	A	R	0.216113		335	S	F	0.257417
424	T	M	0.209644		313	Y	M	0.215945		441	R	Y	0.257372
437	T	E	0.209506		22	A	S	0.215935		477	P	H	0.257198
404	G	D	0.209432		320	E	F	0.215918		267	R	G	0.257129
440	M	Q	0.209326		271	A	D	0.21587		478	S	T	0.256641
496	Y	W	0.209255		292	E	I	0.215129		310	S	R	0.256536
195	R	M	0.209069		416	R	K	0.214446		135	H	N	0.255669
181	A	V	0.207932		5	G	D	0.212219		336	A	V	0.254248
417	N	A	0.207195		222	M	I	0.211859		194	I	V	0.253944
401	A	V	0.206742		105	M	P	0.211142		64	E	V	0.253241
39	F	S	0.205271		149	Q	H	0.210749		440	M	K	0.253022
396	T	A	0.204563		151	T	I	0.210579		478	S	Q	0.252563
217	S	R	0.204563		154	L	Q	0.210309		300	G	R	0.249862
352	V	C	0.204497		259	L	P	0.210182		272	H	R	0.24814
19	R	C	0.204475		9	S	A	0.209924		196	M	I	0.248139
186	V	I	0.204254		242	V	R	0.208956		263	A	R	0.24799
346	F	G	0.204152		440	M	W	0.208873		275	C	V	0.247781
407	S	C	0.20393		463	V	E	0.208802		220	E	T	0.247461
401	A	D	0.203706		81	E	K	0.208715		440	M	V	0.24663
195	R	G	0.202003		283	P	I	0.206242		295	G	E	0.246514
127	D	K	0.201768		26	R	G	0.205536		406	I	V	0.246299
451	A	V	0.200694		436	R	G	0.205047		97	Y	C	0.245596
274	S	Q	0.199136		56	L	R	0.203804		54	G	E	0.245307
278	A	D	0.199108		176	S	F	0.202534		70	A	V	0.244658
333	C	V	0.198931		199	R	G	0.202491		325	K	R	0.244205
270	V	R	0.19869		192	E	V	0.202425		317	R	G	0.242193
64	E	Y	0.197099		185	G	V	0.202423		333	C	R	0.241942
29	V	R	0.19703		85	A	C	0.202291		14	E	R	0.241006
23	T	V	0.196654		238	M	R	0.202192		39	F	P	0.23971
256	L	F	0.196615		294	E	C	0.201803		460	G	V	0.239388
218	A	L	0.196514		292	E	A	0.201802		322	P	S	0.239144
226	L	V	0.196449		360	T	A	0.200872		301	I	K	0.237692
195	R	W	0.196423		357	K	R	0.199881		144	N	L	0.234971
246	R	A	0.196404		490	G	E	0.199488		104	W	I	0.234915
204	R	C	0.196382		279	C	Y	0.199178		85	A	D	0.233196
170	S	Q	0.196359		98	K	H	0.198606		249	G	E	0.233
174	R	T	0.196337		103	K	R	0.198477		423	P	Q	0.232834
230	F	V	0.196312		260	A	E	0.19783		410	P	H	0.232734
248	P	E	0.196101		266	L	F	0.197649		175	R	T	0.232333
182	A	Y	0.196096		448	M	T	0.197397		251	A	V	0.231983
241	Q	K	0.196064		120	W	P	0.196994		421	D	C	0.231654
183	V	T	0.196039		122	Q	G	0.196239		39	F	V	0.231113
237	A	H	0.196037		307	L	P	0.194006		3	S	M	0.230867
191	M	R	0.196032		213	R	Q	0.193671		310	S	N	0.229803
172	L	F	0.196013		395	N	D	0.193557		415	Q	K	0.228316
168	Q	D	0.195977		322	P	R	0.193417		236	R	G	0.226427
12	Q	E	0.195974		365	I	V	0.193058		383	S	I	0.226097
258	F	E	0.195961		478	S	V	0.192914		126	G	D	0.224248
178	A	Q	0.195944		371	M	R	0.192841		137	M	V	0.223901
225	I	Y	0.195931		399	Q	T	0.19276		52	Y	K	0.223772
243	R	N	0.195436		213	R	L	0.192008		54	G	T	0.223535
313	Y	H	0.194452		176	S	A	0.191781		201	I	S	0.223529
427	A	T	0.194223		171	T	C	0.191646		306	L	I	0.223058
194	I	V	0.191505		427	A	P	0.191603		197	I	P	0.222986
24	E	S	0.189453		245	S	L	0.191288		126	G	N	0.222946
24	E	D	0.189453		178	A	H	0.190995		200	G	A	0.222881
436	R	V	0.189042		128	D	Y	0.190881		430	T	S	0.221471
229	K	E	0.18884		335	S	K	0.189014		294	E	W	0.220682
105	M	A	0.188142		214	K	T	0.188318		290	D	T	0.220514
416	R	K	0.187882		415	Q	W	0.186685		253	I	N	0.22047
106	R	S	0.187611		129	A	Y	0.18624		327	Q	C	0.22042
399	Q	P	0.187453		85	A	L	0.18517		276	L	V	0.220342
261	R	W	0.185169		495	E	D	0.184132		276	L	G	0.220342
417	N	L	0.18325		98	K	E	0.183514		291	F	R	0.220328
442	A	G	0.182873		329	V	M	0.183387		270	V	G	0.22024
45	T	D	0.182578		403	A	M	0.183063		49	L	M	0.220019
268	G	E	0.182071		169	G	D	0.181998		434	E	G	0.21999
19	R	G	0.18193		325	K	M	0.181971		5	G	C	0.219949
21	N	K	0.181446		280	V	G	0.181901		399	Q	Y	0.21986
63	I	S	0.18143		261	R	G	0.181876		333	C	Y	0.219806
83	P	V	0.180838		224	N	K	0.181519		406	I	L	0.219551
254	E	G	0.18001		384	R	M	0.180238		77	K	E	0.219094
228	G	R	0.179779		380	E	A	0.180073		489	F	L	0.219035
202	N	D	0.179318		124	N	S	0.179658		368	N	R	0.218996
334	N	S	0.179147		206	F	S	0.179586		107	E	K	0.218466
397	N	H	0.178771		414	V	K	0.1783		175	R	G	0.218429
376	S	H	0.178532		375	E	Q	0.177785		304	F	R	0.217269
349	G	P	0.177775		423	P	Q	0.177204		279	C	A	0.216748
335	S	F	0.177265		39	F	P	0.177164		299	V	T	0.216648
401	A	Q	0.17692		444	I	L	0.17646		98	K	N	0.216294
473	N	D	0.17677		388	I	T	0.176286		298	L	F	0.216243
243	R	A	0.176192		420	F	C	0.176091		102	R	S	0.216132
480	D	R	0.175801		409	Q	M	0.175015		120	W	S	0.215039
273	K	G	0.174676		68	L	F	0.173807		299	V	M	0.2143
4	Q	A	0.174545		120	W	R	0.173014		358	L	R	0.213284
277	P	A	0.1744		32	M	I	0.172552		354	P	E	0.213245
409	Q	A	0.174381		336	A	Q	0.171847		393	G	P	0.213213
333	C	I	0.174223		284	A	V	0.170855		364	Q	W	0.213004
331	M	K	0.174189		60	S	N	0.169676		412	F	G	0.2129
281	Y	N	0.174103		461	R	G	0.168949		35	G	E	0.212709
323	A	Q	0.173651		160	D	G	0.168893		336	A	E	0.212397
488	F	S	0.171474		24	E	G	0.168572		88	D	S	0.212099
480	D	P	0.170726		388	I	M	0.16801		402	S	Q	0.211912
213	R	Q	0.170367		324	H	N	0.167885		174	R	S	0.211095
434	E	Q	0.168769		306	L	M	0.167679		392	S	K	0.210808
109	V	I	0.168499		275	C	E	0.167604		392	S	T	0.210808
15	T	N	0.167725		73	E	N	0.167021		226	L	I	0.210715
36	I	G	0.167641		161	P	T	0.166659		207	W	C	0.210621
497	D	E	0.167544		369	E	T	0.165694		235	Q	K	0.210616
29	V	L	0.167224		405	Q	K	0.165605		195	R	P	0.210526
4	Q	G	0.167044		340	D	E	0.165428		448	M	D	0.210505
408	V	C	0.166849		188	T	I	0.164038		242	V	P	0.210489
395	N	Y	0.166133		74	R	A	0.164023		238	M	E	0.210465
376	S	A	0.166046		21	N	S	0.163683		243	R	C	0.21045
458	F	S	0.164764		392	S	I	0.162423		398	Q	D	0.210422
477	P	S	0.158856		392	S	A	0.162423		179	A	G	0.210398
162	R	S	0.157272		478	S	Q	0.162153		178	A	N	0.210301
302	D	N	0.156587		436	R	L	0.162131		247	N	M	0.210292
401	A	C	0.156118		408	V	M	0.162103		250	N	H	0.210278
436	R	L	0.155686		218	A	L	0.160697		488	F	S	0.210228
298	L	S	0.15547		454	E	H	0.160289		208	R	T	0.210167
431	G	L	0.155133		454	E	I	0.160289		210	E	L	0.209562
299	V	L	0.154775		216	R	W	0.15934		214	K	Q	0.208447
455	E	T	0.154656		263	A	V	0.159248		427	A	L	0.208391
118	R	Q	0.154625		358	L	S	0.157732		421	D	E	0.207985
388	I	M	0.153235		349	G	V	0.157703		2	A	V	0.207849
427	A	P	0.153005		360	T	N	0.157511		386	W	C	0.206553
258	F	S	0.152813		375	E	P	0.157194		458	F	V	0.205271
204	R	W	0.151701		334	N	L	0.157099		448	M	N	0.205126
211	N	G	0.151233		425	I	P	0.156728		42	Q	K	0.205057
238	M	T	0.147288		268	G	W	0.156655		457	S	C	0.205017
44	C	Y	0.146861		29	V	L	0.156083		456	M	L	0.203865
311	Q	D	0.146716		24	E	D	0.154874		459	Q	I	0.202554
349	G	R	0.146689		74	R	I	0.153992		456	M	F	0.201749
466	L	A	0.146045		26	R	I	0.153969		342	R	K	0.201504
395	N	R	0.145793		109	V	R	0.152907		2	A	T	0.20115
250	N	G	0.14571		246	R	Q	0.152421		79	L	S	0.201054
432	N	Q	0.145484		18	E	H	0.152206		17	G	P	0.200887
469	E	G	0.144719		389	R	S	0.151715		40	Y	T	0.20081
215	T	I	0.144679		74	R	T	0.15155		177	G	S	0.20072
456	M	C	0.144616		65	R	A	0.151493		13	M	I	0.200416
11	E	K	0.144517		19	R	A	0.151456		424	T	D	0.200015
182	A	N	0.144091		84	S	E	0.151382		394	G	R	0.199597
184	K	G	0.144073		391	R	Q	0.151182		433	T	A	0.19948
427	A	Y	0.144022		378	T	M	0.150547		50	S	N	0.198442
237	A	D	0.143939		62	T	E	0.1501		480	D	A	0.198415
173	P	L	0.143724		13	M	H	0.148795		367	S	P	0.196745
485	G	D	0.1423		395	N	G	0.148528		461	R	Q	0.196449
216	R	W	0.142252		338	F	C	0.148481		209	G	S	0.196278
419	P	R	0.141717		355	R	W	0.148445		164	C	Q	0.195905
226	L	F	0.141682		354	P	E	0.148411		43	M	R	0.195427
203	D	E	0.141593		369	E	H	0.148385		358	L	I	0.194698
310	S	N	0.141557		405	Q	E	0.148349		470	R	G	0.194026
214	K	N	0.141448		416	R	L	0.14829		427	A	H	0.193872
182	A	L	0.141364		393	G	H	0.14827		157	T	F	0.193522
183	V	L	0.14125		410	P	D	0.148171		162	R	F	0.193089
122	Q	R	0.141204		357	K	A	0.148153		162	R	D	0.193089
210	E	T	0.141173		372	D	Y	0.148101		160	D	F	0.192841
197	I	P	0.141115		372	D	S	0.148101		166	L	R	0.192512
359	S	C	0.140989		363	V	T	0.147835		463	V	C	0.192509
319	N	P	0.140324		370	N	Q	0.147735		167	M	A	0.191891
268	G	K	0.139116		367	S	E	0.146922		85	A	H	0.191308
267	R	W	0.138497		388	I	G	0.146229		10	Y	F	0.189941
234	A	F	0.138275		5	G	V	0.146083		133	L	Y	0.189753
451	A	C	0.13823		5	G	H	0.146083		19	R	K	0.188731
432	N	V	0.138126		12	Q	K	0.146083		40	Y	D	0.188119
442	A	W	0.137957		462	G	E	0.145816		70	A	I	0.188053
220	E	V	0.137821		64	E	F	0.145759		217	S	A	0.188014
220	E	S	0.137821		337	A	T	0.145707		132	G	A	0.187903
378	T	C	0.137789		13	M	A	0.145603		12	Q	N	0.187887
378	T	E	0.137789		379	L	S	0.145534		18	E	H	0.186793
484	E	L	0.137771		29	V	C	0.145508		232	T	I	0.186692
484	E	Y	0.137771		35	G	L	0.145396		218	A	V	0.186205
102	R	E	0.137768		39	F	T	0.145128		273	K	I	0.185393
102	R	C	0.137768		386	W	T	0.145035		281	Y	L	0.184899
402	S	Q	0.137754		33	I	P	0.14494		258	F	I	0.184871
327	Q	T	0.137744		320	E	K	0.144768		313	Y	N	0.184607
247	N	P	0.137727		307	L	R	0.144657		294	E	M	0.184601
179	A	K	0.137678		34	D	K	0.144651		125	N	T	0.184044
179	A	P	0.137678		14	E	P	0.14254		32	M	I	0.182535
179	A	R	0.137678		185	G	P	0.14218		460	G	E	0.182501
137	M	H	0.137676		43	M	W	0.142055		40	Y	S	0.182332
314	S	K	0.137662		2	A	T	0.141889		22	A	L	0.182024
336	A	N	0.137661		13	M	P	0.141887		182	A	T	0.181069
72	D	I	0.137655		79	L	S	0.141839		482	S	G	0.179907
252	E	A	0.137654		79	L	K	0.141839		453	P	Q	0.178081
19	R	Y	0.137645		79	L	H	0.141839		210	E	S	0.177723
441	R	E	0.137623		67	V	P	0.1418		85	A	I	0.177654
2	A	E	0.137621		246	R	G	0.141783		44	C	W	0.177652
471	A	S	0.13762		66	M	P	0.14178		87	K	E	0.177232
221	R	W	0.13762		27	A	W	0.141761		456	M	Y	0.176536
271	A	L	0.137614		40	Y	W	0.141743		408	V	T	0.175773
216	R	Y	0.137595		32	M	G	0.141717		493	A	V	0.175456
216	R	V	0.137595		75	R	C	0.14169		403	A	L	0.174456
405	Q	M	0.137593		38	R	E	0.141684		494	E	K	0.174404
405	Q	T	0.137593		219	Y	H	0.141598		299	V	A	0.174054
405	Q	L	0.137593		76	N	F	0.141522		9	S	I	0.173828
439	D	L	0.137591		222	M	V	0.141469		222	M	T	0.173797
388	I	F	0.137584		68	L	V	0.141447		287	S	N	0.173048
388	I	Y	0.137584		216	R	K	0.141384		59	N	C	0.172973
326	S	T	0.137578		55	R	V	0.141357		75	R	W	0.172971
213	R	K	0.13756		42	Q	S	0.141269		354	P	T	0.171955
213	R	G	0.13756		33	I	F	0.141187		413	S	C	0.17194
213	R	F	0.13756		33	I	M	0.141187		102	R	T	0.171679
213	R	E	0.13756		53	E	V	0.141094		183	V	R	0.171654
213	R	S	0.13756		4	Q	C	0.140889		345	S	D	0.171285
226	L	G	0.137557		241	Q	H	0.14069		82	H	D	0.171127
156	R	T	0.137557		77	K	Y	0.140492		336	A	P	0.171087
156	R	F	0.137557		230	F	V	0.140457		21	N	V	0.171006
406	I	K	0.137556		173	P	G	0.139949		373	A	T	0.170978
406	I	G	0.137556		200	G	W	0.139894		429	F	C	0.170537
206	F	E	0.137556		43	M	G	0.139668		419	P	T	0.170426
206	F	Q	0.137556		52	Y	F	0.139604		218	A	L	0.170049
206	F	C	0.137556		164	C	E	0.139503		438	S	R	0.169714
7	K	Q	0.137551		289	Y	P	0.139448		433	T	K	0.169662
312	V	E	0.137545		53	E	R	0.139336		12	Q	P	0.169025
312	V	H	0.137545		359	S	Y	0.138963		84	S	C	0.168651
394	G	N	0.137543		157	T	W	0.138902		388	I	V	0.168409
349	G	H	0.137543		419	P	R	0.138565		135	H	Q	0.168206
349	G	Y	0.137543		487	Y	C	0.138388		409	Q	L	0.167471
352	V	M	0.137532		481	M	I	0.138341		176	S	F	0.167196
352	V	R	0.137532		462	G	Y	0.138246		171	T	I	0.167114
352	V	P	0.137532		111	Y	E	0.138209		228	G	M	0.166989
352	V	H	0.137532		485	G	D	0.138177		178	A	C	0.166783
486	S	N	0.137525		477	P	L	0.138073		409	Q	Y	0.166725
143	L	E	0.137515		339	E	V	0.138048		197	I	S	0.166452
143	L	I	0.137515		441	R	Y	0.138033		94	G	E	0.165346
143	L	M	0.137515		146	T	E	0.137994		32	M	V	0.164005
223	C	W	0.13751		443	E	T	0.137911		245	S	A	0.163627
195	R	I	0.137509		105	M	D	0.137884		431	G	R	0.163348
461	R	M	0.137502		204	R	S	0.137825		414	V	K	0.163226
99	R	E	0.137495		449	E	A	0.137818		244	E	K	0.16239
490	G	V	0.137493		383	S	E	0.13781		138	I	T	0.161689
6	T	P	0.137493		425	I	Y	0.137807		334	N	F	0.161572
162	R	F	0.13749		425	I	W	0.137807		178	A	T	0.159564
162	R	E	0.13749		144	N	Y	0.137783		213	R	L	0.15945
391	R	N	0.137484		394	G	Q	0.137749		285	V	I	0.158983
416	R	H	0.137475		496	Y	S	0.137709		289	Y	N	0.158152
139	W	E	0.137471		308	Q	W	0.137682		390	T	A	0.157186
255	D	V	0.137469		412	F	K	0.137672		7	K	V	0.157013
66	M	F	0.137468		64	E	C	0.137664		26	R	E	0.157001
358	L	N	0.137468		440	M	K	0.137644		29	V	G	0.156982
358	L	C	0.137468		31	K	H	0.137638		29	V	Q	0.156982
224	N	E	0.137468		432	N	M	0.137638		40	Y	F	0.156871
224	N	Y	0.137468		406	I	R	0.137621		11	E	D	0.156824
224	N	T	0.137468		493	A	H	0.137613		58	Q	D	0.1566
113	K	H	0.137467		349	G	D	0.137578		28	S	D	0.156326
5	G	F	0.137467		338	F	M	0.13757		73	E	W	0.1561
170	S	M	0.137466		139	W	C	0.137568		195	R	M	0.155332
170	S	I	0.137466		213	R	V	0.137558		43	M	S	0.155217
170	S	T	0.137466		489	F	C	0.137555		349	G	E	0.15501
8	R	E	0.137464		358	L	H	0.137548		397	N	T	0.15493
478	S	M	0.13746		203	D	I	0.137548		236	R	W	0.154646
478	S	W	0.13746		203	D	S	0.137548		332	A	S	0.154556
478	S	K	0.13746		143	L	Q	0.137547		257	I	F	0.154396
393	G	W	0.13746		143	L	M	0.137547		353	S	T	0.152705
288	G	E	0.137448		195	R	I	0.137532		353	S	D	0.152705
203	D	C	0.137447		208	R	M	0.137531		353	S	W	0.152705
203	D	F	0.137447		208	R	N	0.137531		353	S	K	0.152705
299	V	H	0.137446		260	A	I	0.137522		353	S	E	0.152705
291	F	C	0.137445		471	A	E	0.13752		353	S	G	0.152705
148	Y	F	0.137445		252	E	C	0.137515		353	S	Q	0.152705
177	G	A	0.137441		130	T	D	0.137514		142	N	D	0.151888
177	G	V	0.137441		174	R	W	0.137509		189	M	C	0.151705
177	G	P	0.137441		13	M	C	0.137508		423	P	H	0.149808
177	G	M	0.137441		221	R	L	0.137508		35	G	V	0.149126
177	G	Y	0.137441		227	K	T	0.137502		68	L	H	0.14881
176	S	C	0.13744		337	A	W	0.137501		473	N	F	0.148563
479	F	Q	0.13744		290	D	A	0.1375		224	N	D	0.147608
481	M	K	0.137437		290	D	V	0.1375		417	N	P	0.147575
244	E	L	0.137436		437	T	D	0.137498		34	D	R	0.147495
207	W	C	0.137434		470	R	Q	0.137493		50	S	I	0.146515
207	W	S	0.137434		470	R	A	0.137493		253	I	T	0.143912
303	P	Y	0.137428		7	K	A	0.137493		3	S	H	0.143842
31	K	F	0.137426		486	S	A	0.137491		310	S	G	0.143739
31	K	M	0.137426		486	S	V	0.137491		420	F	P	0.142465
487	Y	N	0.137424		448	M	R	0.13749		456	M	V	0.142407
487	Y	S	0.137424		439	D	K	0.137487		136	M	W	0.142187
435	G	C	0.137423		439	D	L	0.137487		8	R	Q	0.142147
238	M	H	0.137423		2	A	P	0.137485		295	G	R	0.14171
489	F	W	0.137422		25	I	D	0.137483		5	G	D	0.141699
468	D	R	0.137421		150	R	C	0.137482		169	G	D	0.140634
150	R	C	0.137416		150	R	T	0.137482		164	C	W	0.140437
95	P	Q	0.137413		150	R	W	0.137482		289	Y	C	0.140366
95	P	M	0.137413		400	R	H	0.13748		462	G	N	0.140329
174	R	N	0.137412		198	K	A	0.137479		54	G	M	0.139126
9	S	M	0.137412		352	V	Q	0.13746		450	G	T	0.139076
192	E	H	0.137408		335	S	M	0.137459		81	E	M	0.139038
295	G	L	0.137406		335	S	I	0.137459		319	N	Y	0.138937
363	V	T	0.137406		118	R	V	0.137453		466	L	E	0.138778
274	S	W	0.137403		325	K	F	0.137451		105	M	D	0.138628
369	E	F	0.137401		297	S	Q	0.137446		479	F	A	0.138495
369	E	H	0.137401		261	R	S	0.137441		496	Y	R	0.138466
356	G	T	0.137401		141	S	K	0.137435		496	Y	P	0.138466
356	G	V	0.137401		461	R	Y	0.137434		496	Y	N	0.138466
356	G	C	0.137401		461	R	M	0.137434		186	V	Q	0.138429
356	G	F	0.137401		419	P	H	0.13743		186	V	D	0.138429
230	F	I	0.1374		326	S	E	0.13743		425	I	Q	0.138317
261	R	V	0.137398		248	P	K	0.137429		199	R	D	0.13792
261	R	H	0.137398		60	S	K	0.137429		174	R	I	0.13791
138	I	K	0.137396		254	E	A	0.137428		378	T	P	0.137891
138	I	H	0.137396		484	E	R	0.137427		378	T	H	0.137891
400	R	C	0.137395		74	R	Q	0.137426		400	R	D	0.137868
26	R	H	0.137392		226	L	G	0.137424		221	R	T	0.137828
204	R	T	0.137392		366	A	Y	0.137414		221	R	H	0.137828
204	R	V	0.137392		366	A	R	0.137414		111	Y	N	0.137817
204	R	A	0.137392		416	R	E	0.137414		216	R	I	0.137795
13	M	C	0.13739		407	S	T	0.137414		205	N	H	0.137769
209	G	T	0.137384		176	S	R	0.137413		203	D	L	0.137758
209	G	Q	0.137384		441	R	Q	0.137411		406	I	M	0.137736
209	G	M	0.137384		192	E	C	0.137409		335	S	T	0.137718
375	E	N	0.13738		192	E	T	0.137409		25	I	A	0.137697
159	M	W	0.137378		67	V	R	0.137408		25	I	C	0.137697
180	G	P	0.137377		393	G	I	0.137406		227	K	L	0.137696
180	G	N	0.137377		19	R	V	0.137405		390	T	S	0.137682
141	S	R	0.137377		19	R	F	0.137405		390	T	K	0.137682
141	S	E	0.137377		230	F	A	0.137402		19	R	Y	0.137647
491	D	M	0.137374		230	F	R	0.137402		162	R	E	0.137637
491	D	H	0.137374		229	K	Q	0.1374		255	D	I	0.137606
304	F	H	0.137373		140	H	V	0.137397		255	D	H	0.137606
153	A	F	0.137372		280	V	Y	0.137396		366	A	P	0.137598
251	A	H	0.137372		327	Q	D	0.137395		366	A	Q	0.137598
365	I	Y	0.137368		142	N	Y	0.137389		189	M	D	0.137587
330	W	E	0.137363		142	N	M	0.137389		226	L	V	0.13758
208	R	L	0.137353		15	T	D	0.137388		338	F	K	0.137578
133	L	D	0.137344		147	T	K	0.137387		392	S	D	0.137578
76	N	E	0.13734		265	I	Y	0.137386		290	D	A	0.137565
277	P	C	0.137338		119	I	M	0.137385		192	E	W	0.137561
37	G	W	0.137338		119	I	P	0.137385		326	S	R	0.137559
324	H	E	0.137329		474	P	V	0.137384		296	Y	V	0.137553
93	G	M	0.137328		464	F	G	0.137379		361	R	C	0.137548
3	S	W	0.137328		171	T	H	0.137372		361	R	T	0.137548
201	I	Y	0.137326		253	I	F	0.137371		361	R	A	0.137548
55	R	C	0.137326		253	I	Q	0.137371		468	D	T	0.137547
55	R	S	0.137326		37	G	N	0.13737		317	R	H	0.137536
149	Q	C	0.137324		488	F	Y	0.137366		317	R	F	0.137536
149	Q	E	0.137324		388	I	F	0.137364		317	R	P	0.137536
278	A	Y	0.137323		115	E	I	0.137363		79	L	N	0.137533
278	A	W	0.137323		175	R	Y	0.137361		78	Y	D	0.137529
443	E	P	0.13732		279	C	Q	0.137358		299	V	S	0.137528
25	I	A	0.137319		487	Y	N	0.137357		477	P	A	0.137519
25	I	F	0.137319		222	M	N	0.137357		477	P	R	0.137519
25	I	M	0.137319		222	M	K	0.137357		295	G	A	0.137519
280	V	N	0.137319		481	M	H	0.13735		200	G	K	0.137515
280	V	T	0.137319		481	M	C	0.13735		325	K	Q	0.137513
458	F	A	0.137318		481	M	P	0.13735		32	M	Y	0.137512
458	F	I	0.137318		185	G	M	0.137346		32	M	S	0.137512
186	V	H	0.137316		72	D	M	0.137346		358	L	T	0.13751
218	A	F	0.137313		23	T	W	0.137343		358	L	E	0.13751
218	A	I	0.137313		151	T	E	0.137342		147	T	D	0.137508
256	L	D	0.137312		110	L	Q	0.137342		147	T	H	0.137508
256	L	Y	0.137312		200	G	F	0.137338		489	F	V	0.137508
269	S	E	0.137308		200	G	N	0.137338		278	A	C	0.137504
317	R	M	0.137298		331	M	F	0.137338		300	G	K	0.137501
262	S	L	0.137294		320	E	Y	0.137334		356	G	V	0.137501
262	S	C	0.137294		468	D	C	0.137334		9	S	H	0.137498
115	E	Y	0.137292		287	S	Q	0.137333		170	S	N	0.137495
412	F	M	0.137291		113	K	I	0.137332		413	S	H	0.137489
412	F	R	0.137291		104	W	E	0.137329		324	H	D	0.137488
290	D	Q	0.137287		206	F	K	0.137328		324	H	G	0.137488
465	E	A	0.137287		303	P	Y	0.137325		72	D	F	0.137481
413	S	D	0.137282		303	P	E	0.137325		207	W	I	0.137478
118	R	I	0.13728		391	R	C	0.137313		207	W	Q	0.137478
17	G	D	0.137276		93	G	D	0.137313		219	Y	F	0.137475
360	T	N	0.137276		386	W	P	0.137307		177	G	C	0.137474
381	L	W	0.137272		75	R	V	0.137303		407	S	L	0.137473
320	E	M	0.137266		154	L	W	0.137299		486	S	T	0.137472
284	A	Y	0.137263		154	L	Y	0.137299		245	S	F	0.137471
284	A	D	0.137263		238	M	W	0.137299		391	R	N	0.137465
492	N	Q	0.137262		35	G	I	0.137296		254	E	A	0.13746
328	L	F	0.137258		35	G	Q	0.137296		277	P	I	0.137458
30	G	N	0.137256		35	G	F	0.137296		179	A	R	0.137457
30	G	H	0.137256		277	P	W	0.137295		179	A	P	0.137457
30	G	F	0.137256		169	G	Q	0.137292		179	A	W	0.137457
132	G	E	0.137251		212	G	Q	0.13729		252	E	Q	0.137455
140	H	W	0.137251		212	G	F	0.13729		252	E	F	0.137455
140	H	V	0.137251		435	G	N	0.137284		303	P	W	0.137449
140	H	F	0.137251		190	V	E	0.137283		120	W	E	0.137447
140	H	N	0.137251		410	P	W	0.13728		305	K	D	0.137445
297	S	Y	0.137245		235	Q	C	0.137274		305	K	F	0.137445
297	S	R	0.137245		324	H	K	0.137272		357	K	I	0.137444
154	L	D	0.137245		324	H	F	0.137272		371	M	P	0.137442
154	L	H	0.137245		292	E	Y	0.137272		149	Q	S	0.137442
175	R	E	0.137242		443	E	H	0.13727		115	E	V	0.137437
175	R	V	0.137242		228	G	M	0.137269		38	R	N	0.137435
124	N	Y	0.137241		360	T	K	0.137267		209	G	I	0.137433
392	S	W	0.137237		312	V	N	0.137256		209	G	T	0.137433
142	N	V	0.137228		11	E	F	0.137254		493	A	I	0.137431
33	I	K	0.137222		457	S	C	0.137246		493	A	Q	0.137431
265	I	Q	0.137221		330	W	I	0.137237		354	P	W	0.137429
276	L	C	0.137218		269	S	G	0.137235		354	P	K	0.137429
63	I	F	0.137217		379	L	C	0.137206		234	A	N	0.137428
69	S	C	0.137215		293	K	S	0.137196		210	E	P	0.137425
185	G	M	0.137214		376	S	N	0.13719		210	E	A	0.137425
116	I	F	0.137208		225	I	N	0.137187		306	L	D	0.137418
337	A	K	0.137206		496	Y	M	0.137185		64	E	G	0.137417
219	Y	Q	0.137202		271	A	N	0.137178		145	D	A	0.137415
187	G	L	0.137197		48	K	A	0.137171		145	D	E	0.137415
190	V	D	0.137193		284	A	E	0.13717		231	Q	K	0.137414
373	A	W	0.137189		138	I	D	0.137168		331	M	H	0.137411
373	A	K	0.137189		365	I	F	0.137158		119	I	M	0.13741
300	G	D	0.137178		94	G	A	0.137157		327	Q	Y	0.13741
171	T	R	0.137177		350	T	D	0.137156		327	Q	V	0.13741
171	T	Q	0.137177		218	A	R	0.137141		262	S	L	0.137408
166	L	W	0.137177		205	N	H	0.137141		181	A	P	0.137408
232	T	K	0.137171		245	S	K	0.137119		140	H	P	0.137407
232	T	W	0.137171		44	C	G	0.137117		380	E	L	0.137406
249	G	I	0.137169		220	E	L	0.137105		27	A	M	0.137403
200	G	S	0.137165		316	I	E	0.137096		272	H	E	0.137403
200	G	P	0.137165		316	I	F	0.137096		182	A	I	0.137402
380	E	Y	0.137164		316	I	Q	0.137096		87	K	F	0.137402
172	L	Q	0.137161		374	M	H	0.137086		87	K	V	0.137402
259	L	T	0.13716		71	F	T	0.137085		141	S	H	0.1374
313	Y	T	0.13716		495	E	Y	0.137074		352	V	D	0.13739
313	Y	A	0.13716		368	N	Y	0.137073		352	V	P	0.13739
313	Y	N	0.13716		328	L	Y	0.137069		185	G	Y	0.137389
379	L	H	0.137159		328	L	N	0.137069		332	A	Q	0.137388
35	G	I	0.13715		306	L	C	0.137066		332	A	M	0.137388
16	D	A	0.137143		244	E	I	0.137064		464	F	G	0.137382
357	K	Q	0.137139		475	I	P	0.137051		13	M	N	0.137378
205	N	F	0.137136		123	A	E	0.137049		230	F	G	0.137377
205	N	Q	0.137136		91	K	M	0.13704		230	F	A	0.137377
329	V	C	0.137131		384	R	D	0.137022		230	F	H	0.137377
225	I	D	0.137129		342	R	Y	0.13701		230	F	R	0.137377
225	I	F	0.137129		55	R	F	0.137008		230	F	W	0.137377
225	I	M	0.137129		55	R	K	0.137008		465	E	L	0.137377
112	D	W	0.137121		99	R	E	0.136971		344	L	P	0.137376
112	D	I	0.137121		472	A	G	0.136958		229	K	W	0.13737
306	L	S	0.137118		472	A	M	0.136958		482	S	T	0.137369
199	R	D	0.137118		472	A	F	0.136958		176	S	D	0.137369
194	I	G	0.137115		463	V	F	0.136948		374	M	Q	0.137368
32	M	A	0.137112		363	V	W	0.136945		297	S	R	0.137368
27	A	D	0.137109		196	M	Y	0.136939		241	Q	D	0.137364
231	Q	E	0.137107		155	V	W	0.136937		225	I	H	0.137362
374	M	P	0.137106		155	V	D	0.136937		389	R	S	0.137358
370	N	M	0.137097		155	V	F	0.136937		389	R	T	0.137358
370	N	A	0.137097		452	K	P	0.136918		389	R	V	0.137358
22	A	F	0.137095		95	P	G	0.136907		351	K	P	0.137351
240	D	P	0.137088		243	R	D	0.136866		351	K	W	0.137351
240	D	K	0.137088		61	L	Q	0.136865		184	K	D	0.137346
240	D	I	0.137088		347	I	F	0.136845		369	E	Q	0.137345
119	I	G	0.137086		347	I	K	0.136845		96	I	W	0.137343
296	Y	M	0.137083		201	I	F	0.136831		293	K	G	0.137342
444	I	Q	0.137082		197	I	N	0.13682		132	G	Y	0.137341
236	R	I	0.137079		197	I	Y	0.13682		132	G	I	0.137341
236	R	Q	0.137079		197	I	D	0.13682		5	G	F	0.137341
354	P	E	0.137074		181	A	K	0.13681		195	R	Q	0.137339
60	S	E	0.137066		223	C	S	0.136782		195	R	Y	0.137339
346	F	W	0.137056		70	A	K	0.136778		195	R	D	0.137339
346	F	E	0.137056		127	D	T	0.136763		148	Y	F	0.137331
125	N	A	0.13703		469	E	R	0.136761		148	Y	T	0.137331
197	I	L	0.137019		116	I	F	0.136745		298	L	C	0.137327
197	I	M	0.137019		239	M	D	0.136742		471	A	P	0.137327
28	S	I	0.137003		239	M	W	0.136742		379	L	Y	0.137324
28	S	E	0.137003		301	I	K	0.136726		65	R	D	0.137324
189	M	D	0.137001		41	I	W	0.136633		322	P	M	0.137321
189	M	Q	0.137001		302	D	F	0.136606		267	R	E	0.137309
287	S	T	0.137001		20	Q	G	0.136483		267	R	F	0.137309
40	Y	N	0.136987		20	Q	D	0.136483		274	S	L	0.137305
40	Y	M	0.136987		403	A	N	0.13647		104	W	N	0.137304
121	R	Q	0.136972		428	A	N	0.13634		242	V	F	0.137303
423	P	W	0.136968		428	A	W	0.13634		173	P	F	0.137302
386	W	D	0.136967		480	D	S	0.136323		173	P	V	0.137302
279	C	I	0.136963		131	A	E	0.136214		173	P	M	0.137302
322	P	W	0.136962		129	A	Q	0.136132		173	P	Y	0.137302
322	P	F	0.136962		367	S	D	0.136022		368	N	P	0.13729
270	V	N	0.136962		422	K	C	0.13566		368	N	F	0.13729
135	H	L	0.136956		128	D	W	0.135583		314	S	Q	0.137289
68	L	E	0.136948		451	A	F	0.135559		412	F	K	0.137289
91	K	Q	0.136945		459	Q	A	0.135407		281	Y	I	0.137287
266	L	N	0.136944		459	Q	C	0.135407		281	Y	A	0.137287
188	T	H	0.13694		459	Q	N	0.135407		139	W	A	0.137283
134	T	W	0.136936		142	N	S	0.135125		187	G	D	0.137276
134	T	D	0.136936		431	G	L	0.134872		71	F	Q	0.137274
467	S	A	0.136921		431	G	Q	0.134006		55	R	V	0.13727
117	R	C	0.136909		381	L	P	0.132736		61	L	Q	0.137269
316	I	N	0.136909		54	G	Q	0.132678		113	K	C	0.137269
130	T	Q	0.136905		136	M	N	0.127818		118	R	I	0.137266
257	I	H	0.136904		346	F	S	0.127666		118	R	K	0.137266
173	P	Y	0.136894		144	N	R	0.127379		118	R	N	0.137266
242	V	N	0.136891		160	D	Y	0.127197		212	G	H	0.137263
437	T	W	0.136876		160	D	T	0.127197		212	G	C	0.137263
383	S	F	0.136847		47	L	P	0.127116		212	G	K	0.137263
480	D	W	0.136791		115	E	T	0.127096		212	G	N	0.137263
318	P	D	0.136716		4	Q	I	0.127087		206	F	N	0.137257
193	L	M	0.136694		94	G	V	0.126871		206	F	P	0.137257
245	S	K	0.136685		96	I	C	0.126779		206	F	H	0.137257
245	S	Q	0.136685		91	K	I	0.126742		333	C	M	0.137256
452	K	D	0.136678		119	I	F	0.126647		94	G	W	0.137254
70	A	F	0.136669		119	I	S	0.126647		329	V	D	0.137254
70	A	I	0.136669		111	Y	W	0.126623		329	V	W	0.137254
323	A	D	0.136651		165	S	Y	0.126521		307	L	Y	0.137251
364	Q	G	0.136643		140	H	Y	0.126142		372	D	H	0.137249
321	N	C	0.136582		79	L	P	0.125496		153	A	M	0.137249
321	N	Y	0.136582		88	D	R	0.125073		258	F	T	0.137243
460	G	Y	0.136576		88	D	V	0.125073		246	R	N	0.13724
73	E	H	0.136529		388	I	V	0.124278		30	G	D	0.137236
397	N	M	0.136518		289	Y	F	0.124052		138	I	K	0.137235
297	S	I	0.136439		456	M	W	0.123549		381	L	S	0.137228
469	E	P	0.136411		334	N	I	0.123301		411	A	M	0.137227
403	A	M	0.136302		294	E	A	0.122536		360	T	L	0.137226
429	F	K	0.13619		199	R	H	0.122501		360	T	E	0.137226
20	Q	C	0.136171		263	A	C	0.122293		285	V	D	0.137224
12	Q	W	0.135922		263	A	R	0.122293		135	H	D	0.137215
426	M	D	0.135772		310	S	D	0.122201		188	T	L	0.137203
82	H	D	0.135756		286	A	Y	0.122091		304	F	G	0.137195
459	Q	Y	0.135732		270	V	D	0.122006		244	E	M	0.137192
422	K	W	0.135702		258	F	T	0.121999		312	V	Y	0.137192
492	N	S	0.134941		278	A	F	0.121902		321	N	C	0.137183
87	K	E	0.134805		271	A	Q	0.121822		154	L	T	0.13718
136	M	P	0.134601		100	V	G	0.121736		364	Q	A	0.137178
330	W	G	0.134446		275	C	D	0.121598		133	L	A	0.137172
162	R	K	0.13257		257	I	Y	0.121397		484	E	C	0.137156
421	D	P	0.132377		23	T	S	0.120889		313	Y	F	0.13713
137	M	E	0.132026		135	H	N	0.120604		444	I	E	0.137122
137	M	R	0.132026		442	A	S	0.120304		384	R	Y	0.137116
410	P	H	0.131973		73	E	H	0.120241		68	L	Q	0.137109
292	E	S	0.131754		323	A	K	0.120148		68	L	D	0.137109
87	K	I	0.131624		170	S	L	0.120072		370	N	A	0.137102
87	K	M	0.131624		67	V	M	0.11982		365	I	F	0.137091
431	G	H	0.131616		244	E	P	0.119662		53	E	F	0.137087
143	L	Q	0.131465		271	A	T	0.118882		123	A	L	0.137076
99	R	V	0.13145		276	L	M	0.118881		123	A	M	0.137076
99	R	F	0.13145		144	N	H	0.118634		123	A	F	0.137076
139	W	M	0.131427		144	N	K	0.118634		414	V	H	0.137064
132	G	I	0.131414		355	R	K	0.118608		100	V	D	0.137052
151	T	H	0.131399		145	D	H	0.11857		100	V	W	0.137052
148	Y	D	0.131381		303	P	Q	0.118493		112	D	W	0.137043
133	L	E	0.13138		303	P	M	0.118493		445	I	N	0.137035
124	N	A	0.131358		107	E	V	0.118476		344	L	V	0.137025
124	N	P	0.131358		113	K	S	0.118463		265	I	W	0.137004
118	R	S	0.131336		305	K	T	0.11846		166	L	G	0.136993
149	Q	K	0.131269		162	R	H	0.11839		129	A	Q	0.136967
384	R	G	0.131177		104	W	Y	0.118377		268	G	I	0.136955
138	I	R	0.131146		409	Q	I	0.118294		268	G	K	0.136955
138	I	N	0.131146		298	L	T	0.118212		260	A	Q	0.136955
116	I	S	0.131141		298	L	P	0.118212		260	A	Y	0.136955
166	L	C	0.131132		260	A	T	0.117996		109	V	E	0.136944
166	L	A	0.131132		304	F	A	0.117762		109	V	W	0.136944
166	L	T	0.131132		163	M	R	0.117755		215	T	Q	0.136929
433	T	P	0.131093		65	R	G	0.117349		374	M	R	0.136926
112	D	V	0.131074		155	V	Q	0.117293		108	L	C	0.136925
112	D	K	0.131074		390	T	A	0.117217		257	I	M	0.136919
112	D	C	0.131074		205	N	I	0.11712		168	Q	W	0.136902
165	S	E	0.131034		266	L	I	0.116917		240	D	W	0.13688
165	S	L	0.131034		270	V	I	0.116868		223	C	F	0.136873
103	K	C	0.13099		302	D	I	0.116435		33	I	P	0.136858
167	M	P	0.130971		292	E	Q	0.116278		218	A	P	0.136843
157	T	M	0.130914		446	R	K	0.116015		102	R	V	0.136804
155	V	F	0.130803		317	R	G	0.116014		318	P	C	0.136801
96	I	F	0.130799		89	P	M	0.116011		233	A	K	0.136763
488	F	L	0.130035		348	R	S	0.115294		469	E	R	0.136706
478	S	F	0.129896		127	D	S	0.114991		476	V	T	0.13668
23	T	G	0.127848		310	S	G	0.113409		496	Y	H	0.136666
216	R	M	0.127687		28	S	K	0.113376		155	V	C	0.136651
427	A	K	0.127552		445	I	L	0.113056		155	V	Y	0.136651
400	R	K	0.127366		317	R	K	0.112708		163	M	Q	0.136622
133	L	R	0.126352		388	I	R	0.111896		116	I	D	0.136586
162	R	N	0.126273		352	V	A	0.111856		131	A	I	0.136513
148	Y	S	0.12627		131	A	F	0.111578		20	Q	C	0.136496
75	R	G	0.126113		87	K	T	0.111212		51	D	R	0.136475
144	N	K	0.126015		93	G	H	0.111139		475	I	K	0.136464
112	D	T	0.125977		104	W	N	0.111		475	I	M	0.136464
104	W	F	0.125975		116	I	H	0.110433		165	S	M	0.136463
165	S	F	0.125933		450	G	A	0.110123		161	P	C	0.136459
123	A	R	0.125917		186	V	N	0.109352		338	F	R	0.136445
160	D	H	0.125909		326	S	R	0.109213		438	S	C	0.136387
135	H	K	0.125902		327	Q	S	0.109152		167	M	Y	0.136366
196	M	I	0.125818		327	Q	H	0.109152		167	M	H	0.136366
235	Q	V	0.125719		258	F	E	0.109151		41	I	D	0.136331
387	A	D	0.125063		321	N	A	0.108926		393	G	R	0.136286
390	T	L	0.125025		236	R	D	0.108882		62	T	W	0.136231
131	A	H	0.124848		203	D	R	0.10881		480	D	M	0.136127
394	G	L	0.124842		195	R	W	0.108796		480	D	S	0.136127
394	G	V	0.124842		234	A	G	0.108793		85	A	F	0.136079
356	G	D	0.124839		332	A	Y	0.108716		453	P	H	0.136066
405	Q	G	0.124835		176	S	I	0.108713		428	A	I	0.136032
405	Q	A	0.124835		230	F	E	0.108652		429	F	A	0.136027
408	V	G	0.12482		171	T	G	0.10862		146	T	K	0.135886
408	V	S	0.12482		231	Q	H	0.108593		435	G	E	0.135488
349	G	A	0.124796		37	G	R	0.108555		141	S	R	0.135456
368	N	K	0.124752		184	K	Q	0.108554		144	N	H	0.135435
382	R	P	0.124733		249	G	C	0.108538		200	G	R	0.13543
90	K	T	0.124713		238	M	P	0.108534		88	D	W	0.135429
128	D	K	0.124709		206	F	V	0.108532		104	W	C	0.135379
372	D	A	0.124675		247	N	L	0.108504		91	K	D	0.135253
343	V	C	0.124617		194	I	W	0.108501		460	G	F	0.135186
386	W	A	0.124616		183	V	C	0.108486		460	G	Y	0.135186
455	E	K	0.124613		177	G	V	0.108485		100	V	K	0.135095
381	L	S	0.12458		200	G	P	0.108425		142	N	H	0.135063
381	L	I	0.12458		202	N	Y	0.108414		92	T	G	0.135044
5	G	D	0.124578		202	N	C	0.108414		128	D	Y	0.134915
87	K	N	0.124558		470	R	K	0.108341		86	G	C	0.134583
340	D	Y	0.124518		191	M	C	0.108328		151	T	I	0.134369
337	A	W	0.124502		187	G	D	0.108294		399	Q	M	0.134342
414	V	K	0.124451		189	M	A	0.108273		451	A	H	0.134336
373	A	N	0.12445		189	M	Y	0.108273		161	P	K	0.134006
342	R	P	0.124429		210	E	H	0.108171		88	D	T	0.133752
346	F	Y	0.124354		182	A	Y	0.108134		423	P	M	0.133193
379	L	S	0.124273		181	A	F	0.108007		155	V	Q	0.133179
404	G	W	0.124151		233	A	L	0.107855		16	D	N	0.133138
396	T	E	0.12396		484	E	W	0.107813		382	R	K	0.132838
364	Q	E	0.123862		481	M	S	0.107778		104	W	R	0.132622
264	L	F	0.123141		457	S	Y	0.10766		161	P	H	0.132421
50	S	C	0.123047		444	I	N	0.107644		150	R	K	0.132327
423	P	G	0.122721		496	Y	R	0.107609		14	E	K	0.132304
45	T	Q	0.12214		292	E	G	0.107592		84	S	P	0.132185
7	K	T	0.1221		215	T	R	0.107531		120	W	L	0.131241
9	S	Q	0.122043		353	S	N	0.107364		192	E	V	0.130703
9	S	C	0.122043		420	F	E	0.107306		244	E	R	0.130462
42	Q	H	0.121989		323	A	D	0.107285		85	A	E	0.130196
76	N	G	0.12196		309	N	Q	0.107283		234	A	T	0.129948
13	M	K	0.121951		309	N	P	0.107283		122	Q	A	0.129467
13	M	H	0.121951		130	T	Q	0.107053		251	A	P	0.129421
151	T	L	0.121933		332	A	T	0.106869		252	E	V	0.129018
16	D	E	0.121917		480	D	M	0.106723		321	N	P	0.128832
39	F	G	0.121912		366	A	V	0.106614		89	P	T	0.128794
26	R	C	0.121899		456	M	D	0.106186		320	E	K	0.12877
37	G	L	0.121865		427	A	K	0.105688		332	A	E	0.12869
17	G	I	0.121807		145	D	N	0.104832		215	T	R	0.126806
36	I	N	0.121781		160	D	A	0.104792		173	P	T	0.126426
79	L	C	0.121759		296	Y	V	0.104739		458	F	L	0.1255
38	R	H	0.121759		106	R	L	0.104631		258	F	V	0.124831
35	G	C	0.121726		217	S	F	0.104418		229	K	N	0.1237
16	D	R	0.121671		105	M	V	0.104407		233	A	G	0.123327
60	S	D	0.121662		136	M	R	0.104383		323	A	N	0.1225
60	S	F	0.121662		112	D	A	0.104272		451	A	M	0.11981
134	T	L	0.121547		116	I	S	0.104074		4	Q	R	0.119673
28	S	C	0.121544		299	V	G	0.10284		72	D	Y	0.119439
130	T	M	0.121413		464	F	S	0.102661		26	R	C	0.119358
101	D	N	0.120701		445	I	M	0.102486		4	Q	N	0.119118
86	G	M	0.12069		168	Q	L	0.102074		279	C	Y	0.118294
41	I	V	0.120652		195	R	P	0.102027		204	R	W	0.117881
131	A	Q	0.120545		473	N	T	0.101948		299	V	Q	0.117382
425	I	T	0.120238		468	D	H	0.101572		368	N	D	0.116713
26	R	G	0.119968		195	R	G	0.101553		446	R	I	0.114328
435	G	E	0.119609		201	I	C	0.101362		336	A	D	0.112088
82	H	R	0.11957		171	T	A	0.101271		355	R	K	0.110883
442	A	Q	0.119175		3	S	F	0.100746		389	R	K	0.110322
129	A	V	0.118956		279	C	R	0.1001		442	A	L	0.110104
418	L	G	0.118928		489	F	L	0.0997439		254	E	K	0.109473
418	L	H	0.118928		472	A	E	0.0986665		311	Q	E	0.108433
483	N	D	0.118871		236	R	G	0.09864		202	N	D	0.107853
438	S	L	0.118868		297	S	G	0.0983797		24	E	P	0.107846
468	D	S	0.118776		432	N	K	0.0983666		408	V	M	0.107748
489	F	Y	0.118772		258	F	C	0.0982291		329	V	A	0.107665
253	I	T	0.118743		279	C	H	0.0981394		328	L	P	0.107478
449	E	P	0.118718		279	C	F	0.0981394		413	S	I	0.107215
478	S	A	0.118693		291	F	G	0.0979388		277	P	T	0.106762
479	F	I	0.118678		322	P	N	0.0977805		487	Y	C	0.106375
132	G	P	0.118654		417	N	F	0.0974133		419	P	K	0.105732
256	L	H	0.118612		356	G	E	0.0970441		96	I	V	0.10559
420	F	N	0.118601		358	L	P	0.0968173		316	I	F	0.105383
448	M	D	0.118349		354	P	T	0.0967985		251	A	Y	0.105248
437	T	K	0.118204		335	S	Y	0.0967079		274	S	I	0.10488
427	A	Q	0.118199		402	S	T	0.0955668		281	Y	M	0.104863
460	G	C	0.118152		98	K	M	0.0951151		291	F	Q	0.104851
460	G	M	0.118152		460	G	L	0.0950519		332	A	Y	0.104795
438	S	I	0.118149		273	K	E	0.0949617		264	L	R	0.104777
126	G	R	0.118088		46	E	K	0.0949119		469	E	T	0.104133
452	K	W	0.118001		159	M	T	0.0949014		413	S	F	0.103685
259	L	R	0.117903		246	R	W	0.0946769		185	G	E	0.1036
189	M	I	0.117882		443	E	K	0.094016		17	G	R	0.102479
428	A	L	0.117855		419	P	S	0.0940131		307	L	M	0.101533
428	A	E	0.117855		315	L	P	0.0938811		305	K	P	0.100678
428	A	Y	0.117855		417	N	T	0.0931265		205	N	A	0.100664
428	A	F	0.117855		422	K	T	0.09239		300	G	E	0.100595
135	H	V	0.117849		489	F	S	0.092302		375	E	Q	0.100399
165	S	I	0.11781		380	E	K	0.0906038		301	I	Q	0.100213
432	N	K	0.11759		10	Y	H	0.0903255		301	I	T	0.100139
189	M	L	0.117562		461	R	W	0.090134		74	R	K	0.099858
429	F	M	0.117522		110	L	F	0.0899858		192	E	K	0.0994205
359	S	N	0.117437		299	V	L	0.0894972		210	E	K	0.099368
319	N	C	0.115719		353	S	K	0.0890909		225	I	V	0.0991302
378	T	P	0.115531		325	K	T	0.0888617		93	G	E	0.0987188
361	R	K	0.115122		301	I	S	0.0887218		117	R	M	0.0984984
400	R	S	0.115079		331	M	N	0.0887036		355	R	W	0.0979835
401	A	G	0.115046		315	L	H	0.0886875		400	R	H	0.0979558
99	R	I	0.114958		256	L	P	0.0885667		347	I	Y	0.0978771
268	G	C	0.114553		282	G	R	0.0879986		362	G	V	0.0977834
425	I	C	0.114487		9	S	P	0.0874571		354	P	Y	0.0977679
397	N	D	0.114472		8	R	L	0.087252		394	G	T	0.0977397
398	Q	V	0.114352		186	V	L	0.0867807		373	A	H	0.0977023
386	W	I	0.114246		63	I	S	0.0866897		369	E	I	0.0976975
375	E	T	0.114117		203	D	G	0.0866841		341	L	Q	0.0976602
138	I	T	0.114098		199	R	C	0.086661		341	L	A	0.0976602
393	G	P	0.114069		450	G	L	0.0863356		342	R	D	0.0976256
368	N	A	0.114063		417	N	L	0.0861785		364	Q	H	0.0975271
348	R	A	0.114036		231	Q	S	0.0859482		372	D	Y	0.0974444
353	S	P	0.113999		194	I	L	0.0858982		346	F	T	0.0971585
363	V	E	0.113963		281	Y	H	0.0858862		401	A	V	0.0966675
310	S	H	0.113955		189	M	S	0.0855925		381	L	A	0.0965554
361	R	M	0.113943		76	N	S	0.0855843		402	S	E	0.0964346
290	D	N	0.113882		186	V	R	0.0855129		367	S	E	0.096393
347	I	N	0.113877		408	V	G	0.0854965		27	A	V	0.0962566
365	I	R	0.113849		117	R	K	0.0854389		186	V	L	0.0961305
345	S	I	0.113839		372	D	A	0.0852231		199	R	Q	0.0956173
371	M	R	0.113756		216	R	G	0.0848724		392	S	Y	0.0953311
335	S	A	0.113684		248	P	R	0.0848326		388	I	L	0.0951518
303	P	T	0.113362		230	F	P	0.0847641		171	T	F	0.0950811
327	Q	S	0.113085		171	T	V	0.0847303		204	R	I	0.0950726
252	E	R	0.112998		80	E	C	0.0847256		180	G	A	0.0950168
252	E	P	0.112998		402	S	Y	0.0845031		245	S	E	0.0950082
285	V	Y	0.112861		486	S	Y	0.0833724		232	T	K	0.0949924
298	L	W	0.112856		492	N	T	0.0833109		238	M	R	0.0949879
305	K	Y	0.112811		476	V	E	0.0827668		201	I	H	0.0949393
247	N	R	0.112806		59	N	D	0.0826117		206	F	M	0.0948977
291	F	N	0.112779		424	T	S	0.0825435		169	G	C	0.0948975
251	A	E	0.112743		434	E	M	0.0823491		182	A	P	0.0948594
320	E	L	0.112625		100	V	T	0.0823349		194	I	S	0.0948562
331	M	Y	0.112568		447	M	P	0.0822071		194	I	D	0.0948562
331	M	G	0.112568		447	M	D	0.0822071		420	F	M	0.0948534
322	P	H	0.112318		447	M	N	0.0822071		204	R	Q	0.0948252
266	L	T	0.112273		37	G	E	0.0819241		191	M	C	0.0948186
257	I	G	0.112225		273	K	I	0.0818464		399	Q	E	0.0946739
282	G	M	0.112148		214	K	L	0.0814028		64	E	I	0.0946033
321	N	I	0.111909		216	R	S	0.0812969		168	Q	T	0.0945955
127	D	Q	0.111697		433	T	M	0.0811592		240	D	R	0.0945792
116	I	R	0.111684		88	D	E	0.0808547		237	A	E	0.094184
152	R	I	0.111651		287	S	N	0.0807677		401	A	G	0.0940188
24	E	R	0.111633		455	E	L	0.0807425		388	I	A	0.0935609
11	E	G	0.111073		286	A	M	0.0806028		420	F	L	0.0933584
43	M	K	0.109715		460	G	E	0.0803686		481	M	T	0.0930058
162	R	H	0.109303		183	V	I	0.0802829		4	Q	Y	0.0927729
17	G	C	0.108846		168	Q	P	0.0798358		378	T	N	0.0927263
69	S	N	0.108804		93	G	R	0.0797794		379	L	W	0.0922524
65	R	I	0.108715		417	N	P	0.0796752		376	S	F	0.0920084
32	M	R	0.108689		423	P	A	0.0793386		376	S	M	0.0920084
27	A	P	0.108671		97	Y	H	0.0791906		130	T	V	0.0919684
40	Y	R	0.10856		84	S	P	0.0789872		219	Y	D	0.0916612
2	A	V	0.108127		294	E	T	0.078948		152	R	G	0.0914497
62	T	Q	0.107764		220	E	V	0.0783637		213	R	S	0.0908706
51	D	F	0.107702		294	E	S	0.0774926		213	R	G	0.0908706
12	Q	F	0.107466		135	H	Q	0.0759072		496	Y	D	0.0907972
212	G	S	0.107001		348	R	K	0.0757487		479	F	Q	0.0907899
135	H	Q	0.106901		209	G	W	0.0756963		425	I	M	0.0907206
399	Q	N	0.10636		79	L	M	0.0755846		485	G	K	0.0904287
391	R	G	0.10635		411	A	S	0.0755328		435	G	A	0.0898528
48	K	E	0.106117		69	S	H	0.0755165		222	M	K	0.0894584
411	A	G	0.105988		465	E	S	0.0753268		478	S	A	0.0894412
84	S	A	0.105505		24	E	P	0.0743413		478	S	R	0.0894412
493	A	T	0.105402		491	D	G	0.0739911		234	A	P	0.0893673
393	G	A	0.104982		271	A	V	0.0736516		428	A	N	0.0882898
358	L	A	0.104949		395	N	P	0.073333		325	K	H	0.0872624
338	F	L	0.104815		369	E	A	0.073141		159	M	A	0.0870601
154	L	P	0.104764		369	E	L	0.073141		435	G	R	0.0869136
342	R	Q	0.104676		385	Y	C	0.0731242		446	R	N	0.0866034
155	V	R	0.104608		410	P	T	0.0728883		223	C	W	0.085878
397	N	Y	0.103953		410	P	E	0.0728883		294	E	C	0.0851666
304	F	I	0.103931		305	K	E	0.0726765		177	G	R	0.0849297
450	G	F	0.103819		83	P	Q	0.0725855		339	E	K	0.0843332
475	I	N	0.102861		457	S	P	0.0722199		77	K	L	0.0842849
483	N	S	0.10268		468	D	S	0.0719891		396	T	S	0.0841165
114	E	K	0.102359		238	M	T	0.0715014		453	P	A	0.081945
433	T	N	0.102358		144	N	S	0.0714625		6	T	P	0.0816018
86	G	F	0.101826		97	Y	C	0.0714152		36	I	R	0.0815686
311	Q	T	0.101544		180	G	T	0.0714024		311	Q	Y	0.0815269
479	F	S	0.100492		181	A	S	0.0708336		37	G	V	0.0815142
44	C	R	0.098737		470	R	W	0.0708099		271	A	V	0.0814679
352	V	L	0.0981068		470	R	S	0.0708099		11	E	Y	0.0811687
421	D	K	0.0979974		415	Q	M	0.0707141		70	A	N	0.0811378
10	Y	K	0.0979012		40	Y	H	0.0706878		164	C	F	0.0804277
63	I	A	0.0977957		494	E	D	0.0706768		462	G	C	0.0801094
24	E	H	0.0975577		353	S	C	0.0697563		462	G	L	0.0801094
382	R	T	0.0973114		40	Y	C	0.0693955		41	I	K	0.0800185
185	G	S	0.0956794		392	S	P	0.0690766		469	E	H	0.0798674
317	R	G	0.0953875		105	M	H	0.0690325		465	E	W	0.0792639
178	A	L	0.0952958		64	E	R	0.0688402		83	P	M	0.0790995
240	D	V	0.0952135		10	Y	F	0.0687614		430	T	V	0.0790963
242	V	E	0.0950451		305	K	V	0.0683381		178	A	R	0.0789824
243	R	P	0.0947786		212	G	E	0.0683093		28	S	F	0.0784874
359	S	P	0.0937703		14	E	K	0.0679391		438	S	A	0.0783724
294	E	V	0.0937627		162	R	V	0.0673936		30	G	W	0.0783632
304	F	S	0.0933416		57	I	C	0.0673093		317	R	I	0.0781965
256	L	T	0.0923415		102	R	A	0.065335		157	T	Q	0.0780444
260	A	P	0.0923252		234	A	N	0.0646792		276	L	W	0.0779651
315	L	S	0.0917341		185	G	T	0.064637		111	Y	T	0.0779133
316	I	F	0.0917148		184	K	V	0.0644764		332	A	L	0.0777796
257	I	P	0.0916681		387	A	T	0.0644384		284	A	D	0.0777426
328	L	P	0.0909082		175	R	S	0.0644349		282	G	H	0.0776478
402	S	F	0.0904486		208	R	P	0.0638564		162	R	H	0.0776113
442	A	D	0.0901464		333	C	Y	0.0634354		147	T	S	0.0775149
342	R	I	0.0900366		205	N	L	0.0630384		141	S	Y	0.0774175
460	G	T	0.0896661		437	T	H	0.0627165		160	D	V	0.0773635
419	P	E	0.0892981		458	F	T	0.0625374		153	A	I	0.0773382
438	S	V	0.0891756		481	M	K	0.0624981		153	A	F	0.0773382
440	M	F	0.0891309		418	L	H	0.0624399		113	K	P	0.0773159
440	M	P	0.0891309		435	G	A	0.0623681		148	Y	D	0.0772811
496	Y	I	0.0890221		495	E	I	0.0622803		91	K	F	0.0772208
166	L	P	0.0888217		9	S	Y	0.0610536		92	T	V	0.077124
14	E	L	0.0885013		37	G	A	0.0609679		463	V	F	0.077032
453	P	T	0.0884644		25	I	R	0.0609251		159	M	K	0.0769467
426	M	E	0.0882278		67	V	A	0.0608376		154	L	Q	0.0768664
40	Y	E	0.0880639		63	I	W	0.0602652		119	I	A	0.076786
64	E	A	0.0880638		39	F	V	0.0602541		116	I	K	0.0766028
422	K	H	0.087961		58	Q	A	0.0601217		459	Q	F	0.0764923
153	A	T	0.0879229		214	K	N	0.060028		165	S	F	0.0764303
125	N	D	0.0878804		357	K	E	0.0598333		123	A	C	0.0761559
231	Q	R	0.0878566		396	T	L	0.0593246		123	A	E	0.0761559
58	Q	D	0.0877332		453	P	Q	0.0590143		155	V	P	0.0758122
471	A	T	0.0873839		228	G	V	0.0587586		88	D	F	0.0755957
455	E	F	0.0873284		360	T	W	0.0586273		415	Q	A	0.0755303
50	S	T	0.0845023		400	R	L	0.0585741		130	T	C	0.0754537
361	R	I	0.0840256		413	S	C	0.0583915		130	T	Q	0.0754537
420	F	S	0.0830968		413	S	T	0.0583915		446	R	D	0.0753177
471	A	V	0.0822663		342	R	C	0.0583693		49	L	D	0.07491
359	S	F	0.0821811		368	N	I	0.0583486		292	E	K	0.0744384
222	M	N	0.0820145		404	G	E	0.0581722		55	R	W	0.0740814
212	G	R	0.0817884		417	N	Y	0.0578296		235	Q	R	0.0736818
224	N	H	0.0813163		28	S	N	0.0573841		304	F	I	0.0725
52	Y	M	0.0811671		401	A	W	0.0568664		135	H	W	0.07218
247	N	M	0.0811133		410	P	L	0.0562607		183	V	S	0.071784
221	R	C	0.0810044		435	G	E	0.0558391		279	C	R	0.0709934
213	R	V	0.0809211		425	I	D	0.0552739		179	A	V	0.0699672
229	K	H	0.0808927		51	D	G	0.0549593		216	R	M	0.0698846
206	F	M	0.0808772		418	L	A	0.0546816		18	E	K	0.066843
203	D	L	0.0808736		283	P	D	0.0544902		335	S	L	0.0653458
177	G	L	0.0808712		234	A	V	0.054314		348	R	H	0.0651204
230	F	N	0.0808349		164	C	R	0.0541052		358	L	A	0.0650447
230	F	P	0.0808349		434	E	K	0.0539637		340	D	Y	0.0649893
235	Q	F	0.080804		453	P	D	0.0534255		405	Q	P	0.064933
176	S	I	0.0808008		19	R	H	0.0531267		360	T	N	0.0648777
210	E	D	0.080616		30	G	R	0.0524781		360	T	Q	0.0648777
210	E	P	0.080616		399	Q	C	0.0522032		351	K	T	0.0648133
210	E	V	0.080616		305	K	C	0.0520103		351	K	Q	0.0648133
171	T	N	0.0806093		36	I	D	0.0518458		467	S	T	0.0644245
183	V	F	0.0805619		68	L	W	0.0516834		367	S	R	0.0636501
168	Q	I	0.0804997		31	K	C	0.0514251		4	Q	I	0.0635478
205	N	C	0.0804871		61	L	N	0.0514098		17	G	W	0.0635303
240	D	Y	0.0804365		12	Q	S	0.0513832		63	I	M	0.0634037
14	E	A	0.0802702		420	F	S	0.0509774		266	L	S	0.0622435
181	A	G	0.0800354		55	R	A	0.0502458		27	A	E	0.0616009
193	L	G	0.0800224		295	G	R	0.0500826		450	G	F	0.0613319
59	N	P	0.079402		498	N	Q	0.0495462		177	G	I	0.0603302
234	A	T	0.0788154		414	V	L	0.0490579		243	R	Q	0.0600879
412	F	S	0.0786636		390	T	N	0.0483926		246	R	P	0.0597193
370	N	D	0.0784857		262	S	P	0.0474027		41	I	V	0.0595945
460	G	L	0.0784274		320	E	A	0.0472207		205	N	C	0.0594685
419	P	S	0.0782367		426	M	V	0.047177		208	R	P	0.0594252
445	I	M	0.078235		170	S	R	0.0471504		238	M	V	0.0594018
486	S	P	0.0782231		372	D	N	0.0471158		455	E	F	0.0590598
4	Q	N	0.0774466		183	V	R	0.047095		44	C	Y	0.0589979
415	Q	S	0.0772333		353	S	Q	0.0468916		78	Y	R	0.0585421
303	P	G	0.0763361		353	S	D	0.0468916		35	G	Q	0.058401
304	F	A	0.0760535		353	S	G	0.0468916		67	V	G	0.0583997
327	Q	L	0.0751681		353	S	W	0.0468916		9	S	R	0.0583508
301	I	H	0.0750351		353	S	I	0.0468916		13	M	Y	0.0583386
260	A	G	0.0749713		419	P	V	0.0458781		15	T	C	0.0583278
251	A	S	0.0748702		24	E	R	0.0457278		217	S	R	0.0583148
274	S	L	0.0748507		444	I	T	0.0446946		76	N	I	0.0582782
332	A	K	0.0747336		444	I	H	0.0446946		39	F	E	0.0582348
157	T	I	0.0746811		496	Y	G	0.0445994		60	S	F	0.0581419
52	Y	A	0.0741652		303	P	S	0.0445965		38	R	S	0.0578137
422	K	G	0.0725357		409	Q	F	0.0445789		31	K	C	0.0576171
200	G	W	0.0718364		45	T	S	0.0444326		402	S	F	0.0575913
186	V	A	0.0718224		359	S	T	0.0436343		73	E	F	0.0574723
402	S	Y	0.0701156		359	S	H	0.0436343		214	K	L	0.0562261
464	F	V	0.069719		49	L	H	0.0434289		399	Q	H	0.0557937
413	S	R	0.0696268		49	L	N	0.0434289		420	F	E	0.0557583
473	N	A	0.0685525		339	E	P	0.0427804		269	S	R	0.0555273
7	K	R	0.0668199		395	N	Q	0.0424587		253	I	M	0.0554387
332	A	T	0.0667905		434	E	D	0.0422703		330	W	N	0.0553497
401	A	T	0.0667825		444	I	G	0.0422415		322	P	V	0.0553436
21	N	H	0.0665016		78	Y	I	0.042192		368	N	H	0.0553126
371	M	T	0.065896		25	I	L	0.0418969		276	L	Q	0.0553012
396	T	P	0.0618412		411	A	K	0.0418132		267	R	I	0.0552959
24	E	N	0.0605268		411	A	P	0.0418132		30	G	R	0.0549539
29	V	A	0.0604112		413	S	V	0.0418107		52	Y	W	0.0549266
56	L	C	0.0603926		17	G	K	0.0417728		425	I	L	0.0548547
327	Q	H	0.060276		375	E	C	0.0417172		67	V	M	0.054603
288	G	S	0.0599089		414	V	W	0.0417051		9	S	A	0.0529665
449	E	R	0.0599074		70	A	Q	0.0412533		438	S	W	0.0527436
332	A	E	0.059839		383	S	Q	0.0410374		441	R	A	0.0509211
324	H	Q	0.0597884		41	I	K	0.0405921		148	Y	C	0.0506395
62	T	I	0.0596892		448	M	I	0.0403347		117	R	K	0.0505215
418	L	V	0.0590834		392	S	Y	0.0398372		440	M	P	0.0504205
465	E	K	0.0589082		392	S	T	0.0398372		481	M	E	0.0502849
186	V	R	0.056521		433	T	G	0.0397395		49	L	N	0.0500938
250	N	W	0.0564335		397	N	M	0.0396449		438	S	Y	0.049614
202	N	Y	0.0564121		498	N	P	0.0394553		75	R	M	0.0481661
9	S	F	0.0563038		385	Y	W	0.038945		180	G	S	0.0480773
440	M	I	0.0562948		164	C	Y	0.0384885		245	S	C	0.048073
84	S	C	0.0555707		22	A	T	0.0384701		79	L	Q	0.0475214
432	N	C	0.055051		388	I	N	0.0382961		378	T	I	0.0467588
403	A	G	0.0550183		191	M	T	0.0367624		99	R	S	0.0467013
299	V	M	0.0541254		389	R	D	0.0362383		87	K	S	0.0466931
332	A	V	0.0539543		401	A	G	0.0355167		109	V	Q	0.0463791
451	A	I	0.0530442		251	A	T	0.0353988		98	K	M	0.0463693
162	R	G	0.0520682		378	T	H	0.0350697		423	P	W	0.0463641
430	T	K	0.0513868		212	G	A	0.0349086		432	N	Q	0.0453918
328	L	R	0.0509574		54	G	I	0.0346837		89	P	M	0.0440902
100	V	G	0.049158		290	D	G	0.0338223		277	P	S	0.0422842
81	E	D	0.0488432		11	E	Q	0.0336019		223	C	R	0.0417419
207	W	R	0.0483227		4	Q	F	0.0330955		355	R	M	0.0411857
34	D	I	0.0476456		349	G	W	0.0328749		277	P	L	0.0406146
56	L	G	0.0476438		341	L	P	0.0327833		360	T	A	0.0397838
277	P	G	0.0471109		250	N	D	0.0322966		384	R	K	0.0396552
265	I	M	0.0466083		238	M	G	0.0322668		359	S	T	0.0395398
450	G	V	0.0459493		475	I	T	0.0322402		418	L	F	0.0384404
141	S	P	0.0458761		183	V	N	0.032147		16	D	E	0.0383225
189	M	H	0.045524		398	Q	A	0.031579		15	T	A	0.0379965
418	L	A	0.0453186		447	M	T	0.0315441		354	P	Q	0.0375653
337	A	V	0.045168		261	R	W	0.0314815		369	E	A	0.0375159
424	T	F	0.0450603		25	I	Y	0.0301304		405	Q	K	0.0374363
355	R	G	0.0450163		74	R	M	0.0300802		337	A	N	0.0372432
433	T	G	0.0445706		60	S	D	0.0300548		404	G	E	0.0363743
392	S	N	0.0437305		66	M	L	0.0300255		325	K	M	0.0361316
66	M	I	0.0434741		15	T	C	0.0300253		280	V	L	0.0354433
10	Y	G	0.0431372		32	M	H	0.0299993		260	A	E	0.0352333
249	G	E	0.0421067		40	Y	T	0.0299489		318	P	A	0.0348062
309	N	A	0.0416637		35	G	N	0.0299185		430	T	P	0.0347369
414	V	L	0.0409074		11	E	L	0.0298583		445	I	A	0.0343607
90	K	Q	0.0403594		38	R	M	0.0297439		392	S	N	0.033416
7	K	E	0.0399544		419	P	C	0.0295429		40	Y	C	0.033141
67	V	M	0.0398717		12	Q	D	0.0294114		118	R	Q	0.0331169
35	G	E	0.0397206		418	L	R	0.0293624		286	A	T	0.0330521
468	D	N	0.0394836		73	E	P	0.0289523		257	I	S	0.0327281
481	M	I	0.0389988		476	V	L	0.0288872		19	R	T	0.0317676
498	N	L	0.0382693		20	Q	E	0.0288463		72	D	C	0.0315895
303	P	L	0.0381411		10	Y	P	0.0284848		36	I	M	0.0315696
396	T	V	0.0377238		489	F	Y	0.0283		36	I	H	0.0315696
27	A	T	0.0376369		48	K	F	0.0281021		36	I	K	0.0315696
130	T	A	0.0366594		27	A	V	0.0280295		36	I	P	0.0315696
222	M	L	0.0360291		456	M	A	0.027889		25	I	S	0.031565
373	A	V	0.0355664		364	Q	I	0.0276507		79	L	Y	0.0315537
455	E	S	0.0351945		216	R	M	0.0264528		67	V	R	0.0315313
323	A	E	0.0350488		398	Q	S	0.0263871		121	R	H	0.0315255
203	D	I	0.0346776		375	E	D	0.0257361		7	K	T	0.0314819
229	K	T	0.0346696		251	A	V	0.0256217		35	G	T	0.0314751
229	K	G	0.0346696		81	E	G	0.0255578		26	R	M	0.0314701
214	K	P	0.0345326		217	S	G	0.0246278		69	S	K	0.0314682
192	E	T	0.0344894		215	T	P	0.0245838		69	S	R	0.0314682
196	M	R	0.0344802		63	I	T	0.0242966		39	F	K	0.0313971
186	V	L	0.0344453		386	W	L	0.0232593		61	L	W	0.0313739
228	G	A	0.0344315		395	N	E	0.02315		11	E	R	0.0312932
237	A	I	0.0343521		338	F	D	0.0229498		34	D	T	0.0312863
237	A	K	0.0343521		406	I	D	0.0229466		74	R	V	0.0312718
236	R	A	0.034209		406	I	F	0.0229466		3	S	E	0.0311796
134	T	C	0.0341666		349	G	L	0.0229133		3	S	W	0.0311796
173	P	V	0.0341217		337	A	K	0.0228632		176	S	A	0.0310878
242	V	T	0.0340037		369	E	I	0.0228546		58	Q	I	0.0310695
181	A	Y	0.0337945		369	E	N	0.0228546		462	G	P	0.0310471
215	T	P	0.0335212		352	V	E	0.0228216		172	L	R	0.0310294
277	P	S	0.0333952		361	R	P	0.0228211		6	T	I	0.0310192
113	K	R	0.0327411		361	R	T	0.0228211		241	Q	K	0.0309974
334	N	W	0.0325093		348	R	E	0.0227523		17	G	T	0.0309764
334	N	P	0.0325093		351	K	Q	0.0226857		47	L	T	0.0309169
191	M	V	0.0325069		351	K	I	0.0226857		204	R	A	0.0308792
156	R	A	0.0318896		357	K	L	0.0226221		57	I	M	0.0307822
239	M	T	0.0317387		346	F	H	0.0225061		183	V	P	0.0306872
161	P	K	0.0315721		373	A	I	0.022466		62	T	Q	0.0303478
111	Y	S	0.0305189		413	S	W	0.0224577		48	K	Q	0.0302037
85	A	K	0.028928		404	G	Y	0.0222811		43	M	G	0.0296861
153	A	V	0.0288057		370	N	P	0.0222045		43	M	Q	0.0296861
299	V	A	0.0282203		404	G	S	0.0218877		42	Q	V	0.0290733
180	G	D	0.0268646		384	R	I	0.0215788		42	Q	D	0.0290733
140	H	R	0.0268605		384	R	Q	0.0215788		399	Q	A	0.0290405
252	E	K	0.0260348		392	S	D	0.0215342		147	T	K	0.0286301
255	D	G	0.0259193		367	S	W	0.0213912		147	T	P	0.0286301
201	I	V	0.0250987		367	S	Y	0.0213912		91	K	R	0.0285177
417	N	R	0.0244549		388	I	A	0.0206982		93	G	N	0.028387
159	M	R	0.0244225		388	I	Q	0.0206982		149	Q	N	0.0283324
109	V	P	0.0242844		47	L	F	0.020647		100	V	I	0.0283202
109	V	C	0.0242844		359	S	F	0.0205221		98	K	Q	0.0282665
85	A	C	0.0242404		331	M	I	0.0204754		103	K	T	0.028231
261	R	Q	0.0234672		389	R	C	0.0197397		142	N	L	0.0281481
286	A	T	0.0233556		168	Q	I	0.0196116		108	L	I	0.0281289
201	I	P	0.0230526		4	Q	S	0.0194306		159	M	P	0.0281087
232	T	A	0.0229686		378	T	V	0.0189745		443	E	G	0.0281008
205	N	K	0.0227425		341	L	R	0.018913		414	V	T	0.0275971
459	Q	H	0.0225927		376	S	D	0.018697		202	N	P	0.027439
98	K	L	0.0221803		72	D	P	0.018185		161	P	I	0.0270911
87	K	S	0.0220807		417	N	Q	0.0178006		154	L	P	0.0270735
160	D	S	0.0213711		28	S	A	0.0177702		88	D	P	0.0268365
131	A	D	0.0204707		309	N	T	0.017081		90	K	W	0.026733
334	N	T	0.0198318		14	E	I	0.017009		90	K	D	0.026733
424	T	D	0.0197659		14	E	V	0.017009		428	A	F	0.0262983
110	L	R	0.0187116		5	G	L	0.0168297		47	L	H	0.0261673
140	H	L	0.0185064		415	Q	H	0.0167599		181	A	T	0.0260607
153	A	P	0.0184043		78	Y	Q	0.0166921		156	R	A	0.0260237
105	M	N	0.0156886		78	Y	M	0.0166921		22	A	P	0.0257896
102	R	A	0.0154049		128	D	G	0.0164122		374	M	V	0.0253535
102	R	N	0.0154049		3	S	G	0.0164112		86	G	S	0.0249907
98	K	N	0.0153828		3	S	W	0.0164112		122	Q	D	0.0249072
85	A	P	0.0152838		13	M	Y	0.0163562		185	G	R	0.0248339
106	R	H	0.0151951		25	I	F	0.0163473		121	R	C	0.024774
97	Y	N	0.0150984		7	K	Q	0.0163433		264	L	F	0.0238855
120	W	V	0.0150936		4	Q	W	0.0163397		57	I	G	0.0227018
149	Q	H	0.0148895		79	L	F	0.0163083		386	W	Y	0.021611
140	H	Q	0.01488		1	M	K	0.01626		63	I	T	0.0203098
107	E	D	0.0147967		31	K	F	0.016257		325	K	E	0.020157
166	L	G	0.0147679		29	V	N	0.0162502		29	V	F	0.0198057
10	Y	S	0.0147581		66	M	D	0.0162495		305	K	E	0.019577
116	I	P	0.0147424		66	M	R	0.0162495		323	A	Q	0.0193733
112	D	L	0.0147073		27	A	M	0.0162299		211	N	D	0.0193354
103	K	P	0.0146959		75	R	Y	0.0161596		57	I	A	0.0191623
99	R	K	0.0144314		75	R	T	0.0161596		49	L	G	0.0189821
158	G	F	0.0143255		35	G	Y	0.0161469		486	S	Y	0.0180725
295	G	R	0.0129632		30	G	C	0.0161292		124	N	K	0.0177373
125	N	E	0.0125759		69	S	R	0.0161179		429	F	H	0.0177288
164	C	F	0.0118052		11	E	I	0.0160949		82	H	K	0.0177255
397	N	S	0.0115519		481	M	L	0.0160554		418	L	T	0.0176083
105	M	C	0.0114663		76	N	H	0.0159907		366	A	D	0.0142736
98	K	V	0.0111505		39	F	E	0.0159521		342	R	I	0.0138719
106	R	I	0.0109862		39	F	D	0.0159521		477	P	S	0.0138172
106	R	F	0.0109862		71	F	A	0.0159367		246	R	Q	0.0130006
124	N	H	0.0109217		71	F	E	0.0159367		302	D	N	0.0124314
191	M	I	0.010913		68	L	Q	0.0159162		108	L	H	0.0113786
143	L	T	0.0108876		398	Q	N	0.0156762		232	T	A	0.0112205
133	L	Q	0.0108752		383	S	R	0.0156433		363	V	I	0.0110398
139	W	I	0.0108551		440	M	Y	0.0155222		10	Y	T	0.0105542
151	T	S	0.0108168		22	A	F	0.0153797		12	Q	I	0.00964382
151	T	E	0.0108168		41	I	D	0.0153215		429	F	S	0.00815582
[truncated: 7,962 more rows]

## Sheet: mut_HSF1i37vBasal37
Biological Replicate Library 1					Biological Replicate Library 2 (Technical Replicate 1)					Biological Replicate Library 2 (Technical Replicate 2)
site	wt	mut	diffsel		site	wt	mut	diffsel		site	wt	mut	diffsel
382	R	N	2.99877		455	E	H	1.08469		78	Y	F	1.35351
395	N	G	2.26343		60	S	L	1.07274		225	I	L	1.20059
63	I	D	1.52619		459	Q	N	1.0702		157	T	Q	1.17074
458	F	H	1.41223		409	Q	H	1.06266		431	G	S	1.09392
446	R	P	1.39579		73	E	R	1.05512		164	C	T	1.09079
443	E	N	1.36413		27	A	S	1.04743		56	L	K	1.06416
492	N	A	1.21729		206	F	R	1.03242		447	M	S	1.05311
77	K	V	1.08892		214	K	L	1.02591		428	A	M	1.0394
497	D	C	1.08308		181	A	L	0.992332		332	A	S	1.0359
238	M	I	1.07794		392	S	G	0.964819		100	V	N	1.03404
83	P	V	1.03472		424	T	Y	0.94268		65	R	Y	1.01819
450	G	D	1.02397		13	M	S	0.939884		102	R	S	1.00795
86	G	F	1.02378		428	A	N	0.926491		273	K	W	1.00002
491	D	Y	1.0003		205	N	H	0.925679		427	A	E	0.987563
457	S	H	0.995681		469	E	A	0.924752		269	S	L	0.986697
316	I	V	0.98705		59	N	F	0.914623		471	A	L	0.969074
318	P	Q	0.964333		124	N	D	0.871981		18	E	H	0.969045
481	M	I	0.95453		228	G	E	0.866039		49	L	D	0.968348
466	L	G	0.942377		294	E	R	0.864408		90	K	L	0.963984
354	P	T	0.940468		457	S	Q	0.863211		449	E	V	0.956662
117	R	Q	0.939943		439	D	N	0.863083		205	N	I	0.94374
89	P	V	0.938591		23	T	K	0.857761		368	N	S	0.938461
479	F	G	0.919697		160	D	K	0.847925		355	R	G	0.931356
418	L	T	0.904975		411	A	S	0.842341		304	F	G	0.926383
318	P	R	0.899848		80	E	T	0.841061		429	F	Q	0.926023
39	F	Y	0.895304		377	S	V	0.826196		427	A	C	0.920449
28	S	A	0.881552		136	M	I	0.825602		439	D	N	0.919211
375	E	I	0.878754		101	D	G	0.81712		456	M	Y	0.909941
349	G	V	0.877396		189	M	A	0.816403		201	I	L	0.905828
294	E	F	0.873953		208	R	K	0.805702		283	P	Q	0.897178
17	G	R	0.868129		422	K	V	0.803727		83	P	K	0.886701
450	G	Y	0.865722		437	T	V	0.802958		3	S	A	0.876567
338	F	L	0.861684		399	Q	V	0.80191		242	V	L	0.866645
399	Q	A	0.848441		77	K	M	0.79495		231	Q	T	0.861669
165	S	G	0.848359		74	R	G	0.791995		54	G	K	0.85176
402	S	V	0.848332		283	P	D	0.791969		122	Q	A	0.84966
76	N	C	0.848213		239	M	L	0.791047		161	P	K	0.849563
362	G	V	0.848043		405	Q	M	0.789948		153	A	S	0.849376
81	E	N	0.82411		110	L	T	0.774812		88	D	P	0.848792
116	I	S	0.823306		429	F	V	0.77292		77	K	T	0.848738
422	K	H	0.81318		3	S	A	0.772347		279	C	V	0.848088
421	D	Y	0.807263		171	T	N	0.765362		392	S	P	0.848038
271	A	P	0.801637		497	D	H	0.765073		392	S	F	0.837346
286	A	M	0.800999		25	I	R	0.762291		90	K	H	0.832363
54	G	T	0.795712		14	E	S	0.761871		8	R	P	0.83062
323	A	Q	0.790948		127	D	F	0.76137		377	S	V	0.827538
322	P	T	0.790697		335	S	C	0.759187		387	A	G	0.826956
274	S	V	0.790205		393	G	E	0.748058		14	E	Y	0.825576
173	P	A	0.790017		18	E	L	0.746964		42	Q	S	0.824713
415	Q	F	0.786109		231	Q	T	0.744045		431	G	W	0.812379
350	T	G	0.783919		130	T	V	0.743309		13	M	T	0.796561
485	G	F	0.782419		241	Q	A	0.742371		301	I	S	0.792568
243	R	L	0.776198		375	E	A	0.739038		426	M	C	0.788958
430	T	K	0.766884		69	S	A	0.738033		408	V	M	0.787731
297	S	Y	0.765498		65	R	N	0.737902		122	Q	T	0.784407
269	S	C	0.760469		222	M	R	0.734408		64	E	K	0.784285
292	E	D	0.760385		392	S	A	0.73055		361	R	K	0.780308
439	D	V	0.757821		392	S	I	0.73055		322	P	S	0.777228
289	Y	R	0.757242		202	N	L	0.726252		205	N	A	0.773815
330	W	L	0.755361		92	T	P	0.724092		383	S	T	0.771293
34	D	R	0.754922		2	A	T	0.717302		341	L	R	0.768965
419	P	E	0.747074		392	S	T	0.716426		443	E	A	0.765571
430	T	N	0.74682		397	N	D	0.71583		441	R	S	0.765481
84	S	K	0.739013		266	L	G	0.713854		20	Q	S	0.755427
208	R	G	0.736317		328	L	Q	0.713811		33	I	Y	0.755282
101	D	L	0.736308		327	Q	P	0.713796		3	S	Q	0.755251
160	D	N	0.735369		270	V	H	0.713503		174	R	G	0.745895
423	P	Q	0.734464		438	S	W	0.708682		473	N	F	0.740684
430	T	V	0.731953		420	F	E	0.708633		269	S	R	0.740554
364	Q	F	0.730741		74	R	I	0.703619		275	C	V	0.740374
16	D	E	0.729223		400	R	Q	0.701776		72	D	G	0.739963
268	G	V	0.7251		371	M	K	0.700717		250	N	A	0.735422
290	D	S	0.724812		456	M	T	0.699937		457	S	T	0.733494
290	D	Y	0.724812		215	T	G	0.696276		101	D	S	0.733082
496	Y	L	0.718945		429	F	C	0.690835		455	E	K	0.732893
398	Q	L	0.715292		12	Q	I	0.689837		428	A	R	0.732834
155	V	L	0.71479		404	G	P	0.68631		217	S	G	0.727569
180	G	S	0.714323		430	T	K	0.685729		163	M	L	0.726258
205	N	S	0.713864		222	M	I	0.682053		399	Q	C	0.725719
239	M	S	0.709239		491	D	I	0.679583		72	D	C	0.720606
52	Y	G	0.705588		409	Q	Y	0.679201		83	P	D	0.720374
451	A	R	0.704044		412	F	M	0.678145		62	T	K	0.720302
466	L	I	0.702127		494	E	H	0.677792		64	E	Q	0.720289
459	Q	G	0.702101		86	G	C	0.677303		34	D	R	0.719118
89	P	Y	0.701984		46	E	R	0.6712		161	P	T	0.712059
182	A	N	0.700331		312	V	I	0.671052		487	Y	C	0.711543
497	D	F	0.699675		311	Q	R	0.670432		9	S	T	0.710498
348	R	K	0.698865		327	Q	H	0.66896		24	E	I	0.708839
43	M	K	0.697086		317	R	I	0.668687		495	E	D	0.707727
433	T	K	0.69255		400	R	V	0.667388		368	N	E	0.703032
439	D	N	0.692293		173	P	K	0.664272		404	G	I	0.700992
333	C	F	0.691698		458	F	W	0.658619		164	C	V	0.700639
354	P	Q	0.690431		192	E	D	0.653919		306	L	I	0.699586
416	R	L	0.689526		432	N	H	0.646833		425	I	L	0.697944
319	N	A	0.688923		453	P	D	0.646382		85	A	H	0.696772
321	N	F	0.685575		28	S	F	0.646057		436	R	K	0.696685
69	S	G	0.685364		413	S	V	0.645717		171	T	I	0.694102
64	E	A	0.684433		176	S	N	0.645169		206	F	I	0.691284
401	A	C	0.680195		345	S	E	0.645153		333	C	Y	0.689588
271	A	G	0.67835		467	S	P	0.644892		424	T	D	0.687792
339	E	A	0.67825		22	A	L	0.644856		162	R	P	0.687586
78	Y	V	0.678202		459	Q	P	0.644523		79	L	S	0.683701
373	A	H	0.677887		79	L	M	0.643976		346	F	L	0.683564
257	I	H	0.677688		401	A	C	0.642885		14	E	W	0.681186
436	R	V	0.676595		23	T	M	0.638549		90	K	T	0.67852
426	M	R	0.674525		93	G	E	0.637551		395	N	Y	0.678208
44	C	P	0.673186		489	F	S	0.636984		242	V	R	0.678192
82	H	N	0.673056		10	Y	L	0.63698		179	A	E	0.678187
102	R	K	0.664937		121	R	N	0.636832		104	W	K	0.678131
120	W	C	0.663279		195	R	K	0.631875		443	E	C	0.678108
272	H	N	0.663215		367	S	T	0.631222		434	E	C	0.678105
113	K	T	0.662978		211	N	F	0.629454		377	S	K	0.678078
233	A	R	0.659339		289	Y	V	0.626948		441	R	L	0.678018
434	E	L	0.657958		357	K	R	0.625289		28	S	C	0.677956
451	A	K	0.65693		100	V	G	0.625127		44	C	H	0.6779
455	E	V	0.656433		310	S	T	0.625097		452	K	C	0.677851
52	Y	A	0.65572		297	S	T	0.624169		456	M	N	0.677324
156	R	S	0.655205		433	T	Y	0.622667		479	F	V	0.672341
74	R	A	0.653926		381	L	M	0.619569		90	K	M	0.670989
319	N	V	0.653915		397	N	I	0.617893		326	S	G	0.670516
201	I	C	0.650236		424	T	N	0.615718		407	S	N	0.668449
247	N	A	0.649842		478	S	Q	0.615613		296	Y	C	0.6681
420	F	N	0.649455		161	P	Y	0.614058		23	T	V	0.666003
252	E	G	0.649355		338	F	V	0.613842		178	A	K	0.664928
433	T	W	0.649225		303	P	H	0.61357		437	T	V	0.664891
401	A	K	0.649038		450	G	D	0.609892		45	T	V	0.664854
386	W	A	0.648849		70	A	V	0.606771		240	D	A	0.664817
23	T	V	0.648581		455	E	T	0.605036		480	D	V	0.664529
57	I	H	0.647371		315	L	S	0.60066		35	G	E	0.662238
299	V	L	0.647088		301	I	V	0.598446		169	G	D	0.662047
82	H	V	0.647049		334	N	Y	0.598021		207	W	F	0.661426
421	D	W	0.646977		74	R	M	0.597734		191	M	V	0.655936
383	S	D	0.644455		11	E	L	0.597302		455	E	F	0.654273
372	D	P	0.643009		21	N	K	0.595852		253	I	V	0.65407
359	S	Q	0.642269		34	D	M	0.595667		73	E	Q	0.654025
372	D	G	0.641651		470	R	M	0.591201		20	Q	H	0.653797
310	S	V	0.640128		13	M	D	0.585093		21	N	Q	0.65362
38	R	I	0.639455		192	E	C	0.585042		58	Q	S	0.653362
83	P	H	0.639415		167	M	H	0.585007		426	M	T	0.651839
308	Q	G	0.638881		348	R	Y	0.585005		415	Q	C	0.651285
14	E	W	0.638493		445	I	Q	0.584991		238	M	V	0.649728
12	Q	H	0.630767		405	Q	I	0.584935		268	G	N	0.649094
153	A	S	0.627752		204	R	E	0.584922		69	S	G	0.645978
247	N	L	0.627517		293	K	S	0.584837		82	H	W	0.645313
73	E	R	0.627265		143	L	M	0.584831		207	W	A	0.64524
474	P	A	0.627251		249	G	Y	0.584807		248	P	S	0.644891
498	N	L	0.627235		340	D	Y	0.584755		452	K	V	0.643255
252	E	D	0.626083		363	V	P	0.584755		123	A	V	0.641943
419	P	Q	0.624581		89	P	E	0.584641		32	M	G	0.638009
364	Q	M	0.622795		62	T	K	0.584264		109	V	R	0.637861
162	R	V	0.618822		127	D	R	0.583305		154	L	S	0.637715
377	S	T	0.615239		168	Q	F	0.581869		12	Q	N	0.637538
53	E	K	0.614912		328	L	V	0.581557		451	A	M	0.636706
377	S	I	0.6138		430	T	W	0.580492		85	A	C	0.636256
365	I	R	0.611978		388	I	V	0.580163		370	N	S	0.633444
413	S	T	0.61148		236	R	S	0.579897		368	N	G	0.632788
444	I	R	0.608126		176	S	A	0.579858		408	V	A	0.632002
51	D	N	0.607887		469	E	G	0.579381		278	A	G	0.628818
38	R	L	0.606021		18	E	H	0.577864		360	T	N	0.627238
127	D	E	0.60516		237	A	E	0.577818		359	S	Q	0.62705
431	G	E	0.605067		215	T	A	0.574073		304	F	A	0.626896
88	D	H	0.604413		10	Y	H	0.573437		399	Q	P	0.626832
34	D	I	0.603208		359	S	I	0.573153		21	N	L	0.623216
466	L	P	0.601878		41	I	T	0.57193		290	D	N	0.621483
321	N	G	0.598314		370	N	E	0.571875		12	Q	P	0.620588
89	P	F	0.598082		413	S	D	0.570736		370	N	L	0.618132
24	E	L	0.594141		366	A	V	0.570704		403	A	L	0.61787
9	S	Y	0.593861		427	A	I	0.570619		10	Y	D	0.616732
334	N	C	0.591669		157	T	A	0.569008		49	L	C	0.615895
14	E	A	0.590716		409	Q	A	0.567518		498	N	W	0.615322
78	Y	F	0.588991		415	Q	K	0.567279		129	A	G	0.614953
449	E	S	0.588413		384	R	A	0.565176		157	T	F	0.61435
18	E	D	0.586547		17	G	K	0.564938		428	A	V	0.610045
370	N	L	0.585998		335	S	G	0.564803		377	S	F	0.608394
34	D	S	0.585911		247	N	S	0.564033		409	Q	K	0.607521
319	N	P	0.585566		34	D	N	0.563722		367	S	N	0.607428
178	A	S	0.585161		335	S	P	0.561419		81	E	I	0.60709
162	R	C	0.585157		266	L	V	0.560068		428	A	G	0.606972
90	K	Y	0.585077		375	E	M	0.559455		115	E	H	0.606676
350	T	W	0.585055		211	N	P	0.558778		155	V	A	0.605461
237	A	Y	0.585006		3	S	Y	0.556539		161	P	A	0.605183
272	H	E	0.585		259	L	Q	0.555538		306	L	R	0.60496
347	I	S	0.584996		310	S	Q	0.555352		445	I	A	0.604194
242	V	H	0.584991		291	F	G	0.555177		450	G	K	0.603904
360	T	L	0.584976		10	Y	C	0.553702		10	Y	R	0.603509
462	G	F	0.584964		323	A	N	0.55351		75	R	L	0.603295
29	V	C	0.58491		54	G	L	0.550808		322	P	V	0.60284
358	L	C	0.584887		65	R	T	0.547116		41	I	V	0.601682
424	T	W	0.584874		142	N	S	0.546774		290	D	G	0.601446
329	V	N	0.584853		426	M	K	0.545567		51	D	S	0.600581
135	H	L	0.584813		289	Y	R	0.545397		83	P	Q	0.600334
70	A	I	0.584757		462	G	P	0.544622		453	P	Q	0.599752
440	M	G	0.582423		334	N	M	0.543623		421	D	Y	0.599215
4	Q	I	0.581323		293	K	L	0.54317		371	M	T	0.59491
450	G	V	0.580935		420	F	Y	0.543093		205	N	Y	0.594871
309	N	H	0.580004		125	N	I	0.542264		196	M	W	0.594782
319	N	T	0.57995		454	E	H	0.541293		178	A	S	0.594704
424	T	H	0.57977		298	L	R	0.539076		240	D	T	0.594688
497	D	E	0.579637		117	R	M	0.539039		398	Q	H	0.594532
50	S	N	0.57923		482	S	N	0.538463		367	S	C	0.591279
231	Q	R	0.577115		432	N	Y	0.538408		4	Q	M	0.5899
94	G	S	0.575901		398	Q	Y	0.538282		50	S	D	0.588709
203	D	L	0.575895		257	I	S	0.537213		104	W	P	0.586987
102	R	H	0.575878		76	N	I	0.536213		54	G	M	0.585292
189	M	A	0.575761		348	R	G	0.535296		375	E	K	0.585158
166	L	T	0.575718		31	K	L	0.535296		267	R	L	0.585149
160	D	V	0.575591		360	T	A	0.53373		157	T	N	0.585134
308	Q	C	0.575325		451	A	Q	0.532526		173	P	V	0.585097
427	A	G	0.574115		428	A	V	0.531488		125	N	Q	0.585089
384	R	C	0.573488		28	S	H	0.531239		125	N	I	0.585089
51	D	Y	0.57271		351	K	H	0.531124		156	R	V	0.585055
312	V	L	0.571137		411	A	R	0.531071		370	N	A	0.585047
157	T	K	0.569671		357	K	L	0.530852		249	G	V	0.585021
211	N	S	0.568234		357	K	A	0.530852		130	T	S	0.585005
186	V	P	0.567577		401	A	E	0.530302		378	T	P	0.584995
275	C	A	0.56744		111	Y	L	0.53		40	Y	P	0.584969
11	E	S	0.56733		80	E	I	0.528536		209	G	V	0.584935
4	Q	E	0.565382		101	D	M	0.526532		92	T	D	0.584908
449	E	V	0.565161		88	D	V	0.525788		324	H	N	0.584908
498	N	P	0.563459		49	L	N	0.52493		411	A	P	0.584882
221	R	K	0.56292		262	S	Y	0.524381		413	S	H	0.584788
366	A	V	0.560689		434	E	D	0.523823		331	M	Q	0.584786
305	K	N	0.559545		163	M	L	0.523691		61	L	Q	0.58462
271	A	S	0.558771		63	I	V	0.523293		56	L	D	0.584576
392	S	L	0.557382		375	E	T	0.522718		420	F	P	0.584488
18	E	Q	0.556747		243	R	A	0.522229		244	E	K	0.580861
338	F	H	0.555722		77	K	E	0.522073		134	T	S	0.578803
95	P	L	0.554997		124	N	S	0.52194		438	S	W	0.577695
405	Q	K	0.554857		200	G	E	0.520802		89	P	T	0.57661
59	N	L	0.553861		398	Q	V	0.517996		34	D	T	0.573504
231	Q	T	0.553481		26	R	S	0.515221		400	R	M	0.573455
199	R	S	0.55345		81	E	P	0.515024		359	S	T	0.572085
265	I	G	0.553157		39	F	T	0.514731		144	N	S	0.571747
313	Y	P	0.552951		427	A	F	0.514549		281	Y	H	0.569602
264	L	G	0.552774		128	D	Q	0.51446		406	I	L	0.568626
275	C	N	0.552753		142	N	H	0.512535		115	E	G	0.567327
334	N	T	0.552601		103	K	T	0.512466		218	A	L	0.566652
215	T	G	0.552169		186	V	A	0.512047		89	P	N	0.566473
34	D	E	0.552095		267	R	S	0.511997		433	T	E	0.565922
14	E	T	0.55103		182	A	H	0.511694		402	S	D	0.565322
76	N	R	0.550959		84	S	E	0.50944		21	N	I	0.564843
53	E	L	0.550782		313	Y	M	0.507976		18	E	L	0.563186
82	H	C	0.550733		401	A	L	0.507409		273	K	H	0.561995
78	Y	S	0.550514		457	S	I	0.5074		415	Q	P	0.56107
424	T	L	0.549729		496	Y	G	0.507229		81	E	Q	0.560182
88	D	S	0.549684		64	E	H	0.505459		52	Y	I	0.559903
80	E	Q	0.547103		274	S	A	0.503425		79	L	I	0.559759
403	A	H	0.546159		138	I	V	0.503421		12	Q	I	0.559752
72	D	S	0.546052		108	L	V	0.502869		28	S	Y	0.55967
173	P	T	0.543319		232	T	S	0.501771		64	E	I	0.559572
23	T	Y	0.542781		248	P	G	0.501759		126	G	N	0.559149
447	M	H	0.541315		237	A	N	0.501682		246	R	C	0.55739
446	R	E	0.540904		246	R	T	0.501102		28	S	L	0.55565
59	N	R	0.540813		10	Y	T	0.500263		63	I	V	0.555553
402	S	P	0.54052		433	T	H	0.498514		80	E	D	0.552355
68	L	P	0.538801		476	V	E	0.49829		54	G	H	0.551984
368	N	G	0.538504		419	P	I	0.498221		402	S	K	0.551256
453	P	S	0.537819		496	Y	W	0.498198		29	V	H	0.550513
118	R	L	0.537366		431	G	P	0.498158		366	A	G	0.549313
440	M	A	0.53631		271	A	P	0.497412		76	N	V	0.546256
98	K	H	0.535584		216	R	W	0.497352		71	F	H	0.546198
286	A	S	0.531448		231	Q	H	0.494743		425	I	T	0.544875
368	N	A	0.529707		174	R	N	0.49448		483	N	D	0.541469
396	T	N	0.528839		269	S	A	0.492676		24	E	P	0.541291
312	V	I	0.52783		122	Q	L	0.492249		67	V	L	0.541248
267	R	P	0.525902		214	K	P	0.490985		58	Q	G	0.538243
319	N	S	0.523824		9	S	L	0.490187		50	S	T	0.535256
479	F	V	0.523555		29	V	A	0.48787		306	L	A	0.534099
80	E	Y	0.523434		452	K	A	0.487315		449	E	K	0.533695
406	I	S	0.521915		218	A	L	0.487007		298	L	F	0.533262
14	E	R	0.521565		446	R	P	0.486468		270	V	G	0.533144
27	A	Y	0.520893		421	D	K	0.486464		266	L	T	0.533103
399	Q	C	0.520441		217	S	V	0.486397		305	K	T	0.532757
304	F	A	0.517669		273	K	N	0.486035		213	R	L	0.532683
256	L	F	0.513977		136	M	H	0.485925		439	D	R	0.530003
154	L	I	0.512833		210	E	P	0.48553		430	T	E	0.529895
451	A	F	0.512073		203	D	T	0.485523		446	R	N	0.529764
309	N	A	0.511916		198	K	S	0.485522		334	N	F	0.529124
73	E	Q	0.510945		424	T	A	0.485514		309	N	E	0.529001
466	L	M	0.508566		222	M	K	0.485506		275	C	E	0.52887
417	N	H	0.508037		26	R	N	0.485498		403	A	H	0.528649
351	K	F	0.506678		315	L	A	0.485477		490	G	R	0.52738
388	I	R	0.504238		236	R	N	0.485475		430	T	I	0.527204
455	E	G	0.503462		80	E	W	0.485463		133	L	I	0.5272
354	P	R	0.503099		245	S	V	0.485451		141	S	M	0.526878
256	L	R	0.502852		207	W	K	0.485436		111	Y	T	0.526877
359	S	T	0.502542		223	C	S	0.485424		106	R	L	0.526851
446	R	N	0.502107		279	C	Q	0.485421		459	Q	Y	0.526837
76	N	L	0.502087		92	T	F	0.485406		160	D	M	0.526776
440	M	K	0.501191		496	Y	M	0.485395		155	V	M	0.526563
30	G	L	0.500062		176	S	Q	0.485383		370	N	E	0.526529
415	Q	T	0.498089		219	Y	G	0.485374		18	E	R	0.522537
293	K	N	0.497329		213	R	G	0.485369		46	E	T	0.521856
322	P	G	0.496486		91	K	A	0.485312		16	D	G	0.521533
481	M	R	0.495071		35	G	I	0.485304		438	S	N	0.521496
452	K	A	0.493868		254	E	D	0.485302		43	M	L	0.521226
352	V	L	0.490774		256	L	Q	0.485294		373	A	C	0.521079
133	L	Q	0.489216		105	M	F	0.485293		341	L	D	0.521038
136	M	S	0.488371		381	L	E	0.485244		52	Y	D	0.520668
415	Q	V	0.487548		459	Q	A	0.485239		376	S	M	0.520587
133	L	M	0.487488		451	A	Y	0.485239		459	Q	S	0.520132
413	S	A	0.486726		308	Q	W	0.485194		131	A	V	0.517285
335	S	L	0.486662		385	Y	D	0.485192		467	S	F	0.515886
416	R	N	0.486297		172	L	K	0.485141		196	M	I	0.515541
395	N	C	0.48621		172	L	D	0.485141		421	D	A	0.514459
23	T	K	0.486046		153	A	I	0.485084		419	P	A	0.514273
51	D	T	0.48588		395	N	P	0.484911		202	N	I	0.5142
16	D	A	0.48583		268	G	N	0.484846		231	Q	S	0.513357
458	F	Y	0.485688		395	N	Y	0.48459		250	N	M	0.51303
243	R	Q	0.485617		377	S	D	0.48435		86	G	I	0.512338
244	E	N	0.4856		273	K	W	0.484174		429	F	L	0.511999
365	I	N	0.485597		401	A	V	0.483608		311	Q	T	0.511232
91	K	A	0.48559		85	A	M	0.482959		23	T	H	0.510626
13	M	Q	0.485587		429	F	S	0.482934		435	G	L	0.508677
190	V	C	0.485569		392	S	F	0.481961		399	Q	H	0.503327
256	L	E	0.485543		113	K	V	0.477336		76	N	L	0.501056
167	M	Y	0.485496		428	A	Q	0.477262		54	G	A	0.500902
272	H	G	0.485465		160	D	I	0.477227		178	A	R	0.49971
361	R	T	0.485462		271	A	V	0.476974		168	Q	L	0.499634
347	I	G	0.48546		456	M	P	0.476958		338	F	G	0.498286
360	T	N	0.485441		238	M	T	0.475683		313	Y	C	0.496979
255	D	Y	0.485435		242	V	R	0.475536		80	E	H	0.496034
356	G	W	0.485406		157	T	V	0.473113		17	G	Q	0.495138
435	G	C	0.485368		425	I	V	0.472929		69	S	N	0.494997
55	R	S	0.485348		383	S	A	0.471766		71	F	P	0.494977
407	S	R	0.485347		462	G	R	0.470847		29	V	K	0.49495
374	M	P	0.48532		456	M	K	0.470235		70	A	N	0.494939
140	H	N	0.485297		182	A	S	0.469111		60	S	M	0.494877
442	A	H	0.485296		181	A	R	0.469056		233	A	I	0.494752
383	S	F	0.485287		164	C	A	0.469003		250	N	L	0.494625
93	G	H	0.485286		131	A	N	0.468393		232	T	I	0.494461
174	R	M	0.485284		483	N	K	0.467684		28	S	H	0.493779
375	E	W	0.485243		81	E	T	0.466235		333	C	F	0.493644
32	M	F	0.485227		41	I	P	0.4659		251	A	L	0.491814
54	G	K	0.485218		124	N	L	0.465473		55	R	Q	0.491641
420	F	D	0.485207		352	V	L	0.464966		282	G	W	0.49146
493	A	E	0.48515		377	S	R	0.464525		165	S	T	0.490462
28	S	E	0.485108		290	D	G	0.464282		399	Q	Y	0.489161
12	Q	W	0.484994		478	S	A	0.46361		279	C	L	0.489152
310	S	E	0.484953		459	Q	M	0.463345		23	T	R	0.489129
425	I	F	0.484912		487	Y	C	0.462614		261	R	L	0.489108
463	V	R	0.484011		397	N	Q	0.462429		319	N	P	0.489106
419	P	R	0.483191		106	R	M	0.461531		332	A	D	0.489073
156	R	K	0.483109		353	S	R	0.459618		273	K	G	0.489068
86	G	D	0.483034		399	Q	A	0.458326		284	A	C	0.489005
182	A	W	0.482883		192	E	V	0.455028		433	T	C	0.488833
93	G	T	0.482713		412	F	V	0.454773		66	M	T	0.488583
107	E	P	0.482622		13	M	P	0.454457		177	G	E	0.486406
183	V	C	0.482341		66	M	R	0.454144		336	A	V	0.486182
183	V	F	0.482341		353	S	N	0.45385		231	Q	M	0.485961
80	E	G	0.482144		375	E	S	0.453441		87	K	V	0.485667
241	Q	K	0.482083		5	G	P	0.451717		290	D	L	0.485647
91	K	P	0.480233		288	G	S	0.450729		17	G	C	0.485602
203	D	E	0.480205		288	G	D	0.450729		380	E	Y	0.485555
270	V	G	0.480199		334	N	I	0.450514		144	N	P	0.485544
228	G	A	0.480147		329	V	Q	0.450401		339	E	P	0.485541
233	A	D	0.480036		304	F	T	0.447007		227	K	P	0.485521
247	N	T	0.479917		4	Q	M	0.446644		156	R	P	0.485519
178	A	L	0.478011		416	R	F	0.445754		319	N	Y	0.485502
472	A	P	0.47758		203	D	A	0.445347		371	M	S	0.485481
152	R	T	0.477539		204	R	A	0.445195		368	N	F	0.485478
189	M	S	0.477486		426	M	F	0.445095		55	R	V	0.485477
467	S	Y	0.475596		190	V	M	0.444928		445	I	Q	0.485476
165	S	C	0.475582		294	E	T	0.444869		230	F	I	0.485473
146	T	P	0.474949		454	E	S	0.443959		25	I	N	0.485471
423	P	A	0.474495		309	N	T	0.443846		405	Q	E	0.485465
162	R	A	0.474432		315	L	P	0.442584		20	Q	N	0.485462
190	V	T	0.474373		84	S	A	0.442198		492	N	K	0.485457
74	R	S	0.472439		67	V	A	0.440516		451	A	N	0.485446
22	A	S	0.472068		422	K	Y	0.440354		342	R	P	0.48544
83	P	T	0.47137		422	K	F	0.440354		327	Q	P	0.485434
111	Y	T	0.470641		473	N	T	0.440187		147	T	G	0.485427
155	V	A	0.470041		409	Q	P	0.439712		320	E	P	0.485413
178	A	V	0.470016		372	D	N	0.438329		390	T	P	0.485397
399	Q	T	0.469929		402	S	K	0.438254		470	R	S	0.485397
172	L	P	0.469356		416	R	V	0.438163		275	C	N	0.485395
396	T	G	0.46866		412	F	Y	0.437973		482	S	H	0.485389
105	M	E	0.468319		373	A	E	0.437831		105	M	Q	0.485381
493	A	P	0.468296		370	N	K	0.43769		210	E	M	0.485361
4	Q	C	0.468202		403	A	Y	0.437658		74	R	E	0.485357
433	T	P	0.467229		415	Q	N	0.437588		37	G	I	0.485348
112	D	P	0.467154		388	I	P	0.437347		95	P	F	0.485347
303	P	T	0.466549		148	Y	H	0.435766		95	P	T	0.485347
51	D	R	0.466149		120	W	R	0.435614		358	L	T	0.485345
166	L	I	0.46596		147	T	I	0.435513		271	A	N	0.485338
385	Y	V	0.465934		388	I	A	0.434698		14	E	H	0.485334
217	S	L	0.465425		283	P	Q	0.434269		389	R	S	0.485293
434	E	R	0.465223		469	E	T	0.434187		385	Y	E	0.485253
164	C	A	0.465063		28	S	N	0.434035		331	M	H	0.48525
399	Q	S	0.465058		210	E	K	0.433892		481	M	Q	0.48523
269	S	P	0.464855		110	L	R	0.433775		466	L	E	0.485219
48	K	V	0.462648		145	D	Y	0.433654		452	K	Q	0.485206
272	H	L	0.462511		150	R	M	0.433618		475	I	M	0.485077
372	D	A	0.462437		52	Y	H	0.433526		10	Y	L	0.484449
347	I	C	0.462419		140	H	R	0.43352		130	T	H	0.48443
362	G	L	0.462371		99	R	H	0.433519		441	R	A	0.482948
123	A	S	0.462355		457	S	V	0.433399		478	S	T	0.482939
400	R	A	0.46212		429	F	H	0.433215		420	F	C	0.482548
335	S	I	0.462		245	S	I	0.433161		24	E	L	0.481953
403	A	P	0.461853		138	I	T	0.433032		359	S	V	0.481816
324	H	P	0.461102		122	Q	G	0.432148		80	E	M	0.48137
308	Q	K	0.460579		123	A	V	0.431976		419	P	K	0.480057
308	Q	F	0.460579		82	H	V	0.431756		125	N	H	0.479794
21	N	A	0.460445		122	Q	R	0.431516		455	E	Y	0.478357
260	A	C	0.460376		35	G	L	0.427539		214	K	R	0.478325
267	R	L	0.46028		3	S	E	0.427434		178	A	L	0.478122
292	E	L	0.460174		39	F	I	0.427268		102	R	W	0.477443
330	W	C	0.459822		331	M	I	0.427086		159	M	G	0.477278
321	N	W	0.459662		38	R	C	0.426978		92	T	C	0.477243
275	C	I	0.459644		178	A	P	0.426722		98	K	Q	0.477226
315	L	F	0.459522		457	S	P	0.424225		156	R	A	0.477138
334	N	A	0.459492		81	E	F	0.422692		426	M	R	0.475824
39	F	W	0.458145		24	E	G	0.422548		10	Y	T	0.475146
283	P	T	0.457484		50	S	N	0.421767		431	G	V	0.475066
12	Q	G	0.457437		266	L	D	0.421076		249	G	R	0.474371
57	I	E	0.45743		328	L	M	0.421033		422	K	A	0.47405
29	V	G	0.457416		252	E	K	0.420882		115	E	K	0.472197
397	N	C	0.456253		407	S	C	0.420848		74	R	I	0.472085
239	M	I	0.455826		269	S	H	0.420815		164	C	N	0.468146
421	D	H	0.455806		258	F	E	0.42077		17	G	R	0.467915
397	N	W	0.45576		24	E	N	0.420649		359	S	A	0.466585
431	G	W	0.455298		412	F	S	0.420475		359	S	F	0.466585
127	D	G	0.455241		404	G	I	0.420399		391	R	L	0.465185
370	N	I	0.454535		32	M	I	0.419849		174	R	S	0.464537
302	D	R	0.454218		396	T	C	0.419632		178	A	N	0.464534
459	Q	K	0.454101		211	N	T	0.416728		50	S	I	0.464531
5	G	T	0.453472		72	D	P	0.416574		329	V	G	0.464502
401	A	N	0.453423		496	Y	V	0.416172		203	D	A	0.464476
14	E	S	0.453213		203	D	N	0.415779		195	R	P	0.464435
454	E	T	0.452607		197	I	G	0.415189		170	S	T	0.464292
421	D	K	0.451938		156	R	C	0.414555		237	A	E	0.464098
161	P	R	0.451602		69	S	G	0.414198		214	K	Q	0.463938
41	I	N	0.451162		409	Q	M	0.412734		202	N	V	0.463263
75	R	G	0.449444		453	P	A	0.41251		4	Q	E	0.460835
390	T	R	0.445428		339	E	A	0.411219		380	E	C	0.460443
451	A	S	0.444912		370	N	W	0.41074		76	N	S	0.460329
461	R	Q	0.444042		89	P	N	0.407226		354	P	A	0.460315
130	T	A	0.442748		168	Q	A	0.406816		422	K	S	0.45949
362	G	E	0.442456		383	S	D	0.406661		88	D	C	0.457898
420	F	I	0.442393		418	L	R	0.406118		29	V	Q	0.457404
367	S	E	0.442039		281	Y	G	0.405466		74	R	V	0.457363
458	F	V	0.442026		286	A	P	0.405442		34	D	N	0.457285
438	S	V	0.441618		210	E	S	0.405386		46	E	D	0.457195
371	M	R	0.441057		250	N	K	0.405241		452	K	A	0.455557
496	Y	I	0.440777		22	A	I	0.404992		413	S	N	0.453769
485	G	A	0.440047		496	Y	F	0.403646		64	E	M	0.453202
18	E	S	0.438301		164	C	S	0.403277		14	E	G	0.453111
264	L	I	0.437698		10	Y	R	0.403133		432	N	I	0.452483
494	E	G	0.437605		223	C	A	0.403068		50	S	N	0.451334
274	S	Y	0.437544		423	P	A	0.403004		388	I	L	0.45115
84	S	V	0.437122		409	Q	C	0.402688		60	S	C	0.448623
30	G	P	0.437061		231	Q	K	0.401634		14	E	T	0.448506
383	S	C	0.436345		202	N	Y	0.401516		403	A	K	0.447618
328	L	S	0.434919		204	R	F	0.401475		373	A	G	0.447503
19	R	L	0.434428		204	R	G	0.401475		278	A	V	0.446793
10	Y	R	0.434213		227	K	Q	0.401474		375	E	V	0.44501
402	S	R	0.434143		207	W	G	0.401459		405	Q	A	0.444572
68	L	T	0.433974		249	G	K	0.40138		127	D	A	0.443775
72	D	Y	0.433293		184	K	G	0.401348		5	G	T	0.442971
438	S	K	0.430483		238	M	P	0.401207		182	A	N	0.442376
359	S	L	0.427177		242	V	E	0.401022		465	E	K	0.442118
112	D	N	0.426424		90	K	H	0.399973		456	M	A	0.441809
456	M	C	0.426142		371	M	V	0.399922		304	F	C	0.441125
48	K	H	0.425803		215	T	R	0.399563		290	D	T	0.440323
88	D	C	0.425348		453	P	K	0.399552		267	R	A	0.440283
375	E	L	0.424651		434	E	S	0.398593		319	N	W	0.440172
367	S	T	0.424471		398	Q	S	0.398521		312	V	T	0.440154
360	T	I	0.424047		107	E	Q	0.397531		302	D	Y	0.440133
369	E	R	0.423608		114	E	C	0.397412		331	M	S	0.439966
411	A	P	0.423382		368	N	K	0.39738		371	M	V	0.439679
24	E	Q	0.423272		283	P	C	0.397083		90	K	I	0.438029
444	I	V	0.422708		382	R	V	0.396872		426	M	N	0.437059
274	S	P	0.422656		147	T	A	0.396799		457	S	C	0.436979
424	T	R	0.422197		480	D	A	0.3965		451	A	F	0.436821
437	T	C	0.42169		461	R	A	0.396044		428	A	N	0.436799
285	V	C	0.421593		434	E	Q	0.39544		105	M	C	0.436691
450	G	C	0.421095		383	S	Q	0.395149		222	M	T	0.436085
498	N	C	0.420896		331	M	P	0.395078		102	R	C	0.435763
378	T	L	0.420866		314	S	P	0.394865		122	Q	I	0.435475
449	E	L	0.420771		392	S	Y	0.394498		107	E	R	0.434904
109	V	I	0.420458		307	L	R	0.393706		34	D	Q	0.434903
308	Q	T	0.420084		146	T	G	0.389869		431	G	P	0.43475
11	E	K	0.420079		90	K	D	0.389814		24	E	R	0.434615
311	Q	I	0.41997		386	W	A	0.38884		127	D	G	0.433987
409	Q	Y	0.41951		383	S	R	0.387486		140	H	R	0.433916
131	A	D	0.418861		96	I	T	0.387347		162	R	W	0.433911
243	R	G	0.418251		479	F	L	0.386465		304	F	S	0.433856
317	R	S	0.418077		320	E	K	0.386277		68	L	W	0.433792
30	G	W	0.4176		461	R	W	0.386151		57	I	C	0.43375
81	E	F	0.416814		250	N	R	0.385082		160	D	Q	0.433666
222	M	V	0.416808		12	Q	E	0.384435		96	I	P	0.43366
431	G	C	0.413726		466	L	I	0.38393		73	E	F	0.433509
122	Q	C	0.413324		62	T	G	0.38364		118	R	G	0.433482
76	N	D	0.413207		418	L	A	0.383345		167	M	P	0.43301
12	Q	E	0.413165		456	M	I	0.382796		46	E	G	0.432378
131	A	E	0.412552		481	M	L	0.382651		433	T	Y	0.432336
71	F	W	0.412406		420	F	S	0.382254		410	P	G	0.431589
430	T	L	0.412233		237	A	V	0.382252		415	Q	W	0.431437
135	H	S	0.412092		189	M	V	0.381967		201	I	S	0.43056
85	A	Y	0.410271		450	G	M	0.381294		245	S	R	0.430343
384	R	S	0.410018		457	S	H	0.381266		295	G	R	0.429562
189	M	T	0.409906		478	S	H	0.381148		137	M	V	0.428437
220	E	K	0.409404		304	F	V	0.381114		402	S	I	0.428335
220	E	P	0.409404		488	F	S	0.380769		400	R	S	0.428064
49	L	K	0.408987		408	V	G	0.380513		380	E	N	0.42803
191	M	I	0.407781		414	V	K	0.380234		339	E	A	0.427987
318	P	H	0.407013		417	N	A	0.379777		393	G	P	0.427972
116	I	T	0.406996		428	A	K	0.379003		343	V	N	0.427848
244	E	A	0.406362		182	A	E	0.378746		413	S	L	0.427715
309	N	V	0.405899		457	S	C	0.378719		412	F	M	0.427678
428	A	N	0.404598		247	N	Y	0.378682		445	I	L	0.427672
395	N	K	0.403335		206	F	C	0.378676		404	G	P	0.427596
423	P	Y	0.403096		216	R	N	0.378671		378	T	W	0.427535
455	E	P	0.402771		328	L	E	0.378634		388	I	W	0.426877
319	N	I	0.402678		431	G	M	0.378619		49	L	T	0.426246
280	V	A	0.402561		450	G	E	0.378617		319	N	G	0.426057
283	P	K	0.402164		218	A	I	0.378611		399	Q	E	0.425267
287	S	Q	0.402076		203	D	P	0.378607		457	S	A	0.42461
288	G	S	0.40177		203	D	W	0.378607		474	P	S	0.422831
281	Y	F	0.401483		198	K	A	0.378607		55	R	L	0.421646
209	G	D	0.40089		192	E	S	0.378591		77	K	C	0.42097
206	F	L	0.400604		148	Y	I	0.378587		264	L	F	0.420435
237	A	S	0.400173		412	F	T	0.378584		100	V	C	0.420362
100	V	K	0.399829		26	R	E	0.378582		352	V	I	0.420028
27	A	K	0.399608		288	G	L	0.378579		23	T	P	0.419879
157	T	V	0.39939		426	M	Y	0.378554		4	Q	G	0.419057
396	T	V	0.3992		453	P	H	0.378544		385	Y	V	0.41873
51	D	P	0.397779		226	L	V	0.378526		304	F	V	0.418233
73	E	K	0.397713		175	R	M	0.378523		175	R	G	0.417514
132	G	C	0.397703		175	R	P	0.378523		280	V	L	0.417217
103	K	A	0.396886		295	G	N	0.378513		181	A	W	0.417209
346	F	C	0.39645		155	V	C	0.378504		432	N	V	0.416911
349	G	P	0.396297		462	G	Y	0.378501		347	I	L	0.416112
11	E	L	0.395848		147	T	W	0.378498		414	V	L	0.416098
232	T	A	0.395834		384	R	D	0.378494		434	E	K	0.415945
14	E	L	0.39526		320	E	R	0.378491		418	L	C	0.415624
234	A	C	0.395241		320	E	M	0.378491		336	A	G	0.415117
234	A	V	0.395241		229	K	V	0.378491		351	K	G	0.414816
249	G	D	0.395236		358	L	A	0.378481		114	E	G	0.414189
12	Q	A	0.395112		20	Q	G	0.378459		36	I	L	0.412931
41	I	P	0.395045		312	V	Q	0.378451		58	Q	N	0.412712
367	S	A	0.394311		3	S	I	0.378436		24	E	C	0.412559
60	S	Y	0.394104		3	S	C	0.378436		12	Q	W	0.412474
410	P	C	0.393878		303	P	E	0.378435		66	M	P	0.412371
396	T	P	0.393857		128	D	W	0.37842		14	E	Q	0.41235
454	E	R	0.393723		178	A	I	0.378415		457	S	P	0.411566
173	P	L	0.393705		430	T	F	0.378411		373	A	D	0.411082
396	T	I	0.393321		244	E	H	0.378399		416	R	K	0.410858
153	A	P	0.393287		467	S	C	0.378399		420	F	N	0.410541
245	S	I	0.392167		276	L	F	0.378395		417	N	A	0.409869
205	N	L	0.392139		140	H	M	0.378393		384	R	C	0.409541
466	L	Y	0.391861		111	Y	E	0.378391		18	E	N	0.408866
87	K	Y	0.390958		169	G	W	0.378389		456	M	L	0.408216
59	N	T	0.390782		334	N	H	0.37838		108	L	F	0.407833
427	A	Q	0.390663		256	L	A	0.378378		478	S	Q	0.40716
220	E	T	0.390319		60	S	V	0.378374		383	S	R	0.40679
141	S	K	0.390204		485	G	P	0.378368		349	G	R	0.4053
142	N	H	0.389877		152	R	Y	0.378348		459	Q	H	0.404848
210	E	V	0.389177		343	V	K	0.378331		281	Y	D	0.403097
157	T	F	0.389098		189	M	D	0.378313		83	P	V	0.402922
460	G	A	0.389055		30	G	M	0.378308		310	S	V	0.402735
218	A	L	0.388079		365	I	F	0.378274		303	P	T	0.402362
121	R	Y	0.388059		313	Y	A	0.378254		273	K	L	0.401605
170	S	R	0.388028		134	T	C	0.378225		273	K	T	0.401605
133	L	H	0.387953		285	V	K	0.378219		313	Y	P	0.401527
117	R	E	0.387402		95	P	C	0.378216		274	S	E	0.401522
102	R	I	0.387236		190	V	F	0.3782		258	F	I	0.401459
203	D	Y	0.387095		243	R	N	0.378192		397	N	K	0.401293
97	Y	L	0.386689		83	P	D	0.378085		334	N	G	0.399218
467	S	K	0.385591		242	V	P	0.378062		12	Q	V	0.397649
286	A	T	0.385585		83	P	I	0.376312		98	K	M	0.397629
84	S	Y	0.384158		178	A	S	0.37428		111	Y	L	0.397485
154	L	A	0.38407		45	T	S	0.373267		89	P	M	0.397365
460	G	M	0.383936		454	E	L	0.372917		424	T	P	0.397317
119	I	N	0.383723		321	N	L	0.372492		453	P	L	0.397164
98	K	A	0.3835		277	P	T	0.372484		467	S	W	0.396658
99	R	V	0.383315		178	A	K	0.371125		44	C	T	0.395885
87	K	Q	0.383251		423	P	L	0.370003		432	N	K	0.394655
225	I	Y	0.383196		51	D	A	0.369558		10	Y	V	0.394032
190	V	P	0.383189		269	S	R	0.369285		181	A	R	0.391928
176	S	Y	0.383141		403	A	P	0.368842		151	T	L	0.389916
191	M	Y	0.383081		125	N	G	0.368373		76	N	A	0.38991
199	R	T	0.383017		42	Q	R	0.368311		13	M	I	0.389702
149	Q	V	0.382928		51	D	N	0.367622		65	R	S	0.389557
149	Q	K	0.382928		87	K	N	0.367542		86	G	S	0.389446
111	Y	V	0.382841		90	K	T	0.367521		433	T	D	0.388836
116	I	G	0.382733		45	T	R	0.367284		275	C	Y	0.388236
142	N	I	0.38272		73	E	Y	0.36631		434	E	G	0.387549
250	N	P	0.38242		39	F	V	0.365815		310	S	A	0.384892
202	N	V	0.382195		34	D	S	0.365303		498	N	Y	0.38488
63	I	M	0.381758		424	T	H	0.363409		4	Q	N	0.384522
498	N	T	0.381736		416	R	G	0.363301		464	F	S	0.384306
420	F	Y	0.380733		359	S	G	0.363113		442	A	G	0.383929
23	T	F	0.380053		4	Q	H	0.362734		247	N	D	0.382821
85	A	N	0.379996		417	N	Y	0.362181		90	K	S	0.382317
105	M	I	0.37985		246	R	Q	0.362033		402	S	Y	0.381508
10	Y	A	0.379689		380	E	D	0.361938		126	G	T	0.380581
459	Q	T	0.379089		433	T	M	0.361692		267	R	K	0.38019
473	N	S	0.379071		184	K	E	0.360584		370	N	K	0.380067
205	N	F	0.378976		183	V	A	0.360448		405	Q	H	0.38001
481	M	K	0.378929		225	I	T	0.358797		4	Q	W	0.379773
481	M	A	0.378929		127	D	T	0.358382		364	Q	V	0.379347
16	D	S	0.378915		163	M	C	0.358314		263	A	S	0.379297
34	D	K	0.378882		101	D	N	0.358126		335	S	L	0.379239
84	S	D	0.378869		80	E	L	0.357376		375	E	F	0.379051
84	S	W	0.378869		85	A	V	0.356779		231	Q	K	0.379046
203	D	R	0.378826		168	Q	K	0.355354		432	N	E	0.378813
491	D	L	0.378807		233	A	C	0.355291		225	I	G	0.378768
231	Q	D	0.378779		172	L	A	0.355268		449	E	R	0.378758
5	G	P	0.378744		243	R	T	0.355262		233	A	K	0.378757
98	K	G	0.378733		22	A	N	0.355234		290	D	S	0.378731
238	M	H	0.378733		458	F	C	0.355157		479	F	G	0.378715
206	F	C	0.378711		437	T	G	0.355141		334	N	R	0.378692
162	R	F	0.378707		431	G	Q	0.355058		157	T	K	0.378683
479	F	A	0.378703		90	K	E	0.355049		201	I	Q	0.378681
13	M	P	0.378672		21	N	Y	0.354998		140	H	A	0.378643
416	R	H	0.378663		15	T	P	0.354783		380	E	F	0.378639
24	E	M	0.378654		71	F	A	0.354577		238	M	H	0.378633
336	A	N	0.378635		16	D	I	0.354563		132	G	I	0.37862
25	I	Y	0.378633		161	P	G	0.35397		391	R	A	0.378608
274	S	K	0.378624		335	S	Y	0.353703		279	C	T	0.378602
268	G	I	0.378608		466	L	S	0.353475		203	D	Y	0.378591
97	Y	Q	0.378605		414	V	F	0.353266		203	D	L	0.378591
17	G	H	0.378598		106	R	W	0.352099		371	M	K	0.378566
99	R	D	0.378573		52	Y	F	0.352047		445	I	N	0.378561
207	W	L	0.378568		152	R	K	0.351778		410	P	Q	0.378552
191	M	H	0.378567		88	D	A	0.351302		333	C	W	0.378546
333	C	A	0.378563		42	Q	A	0.351219		378	T	H	0.378544
176	S	C	0.378559		279	C	T	0.351121		357	K	L	0.378542
240	D	P	0.378557		252	E	D	0.351099		149	Q	S	0.378537
240	D	T	0.378557		251	A	P	0.351065		273	K	Q	0.378536
361	R	S	0.378546		267	R	N	0.350993		489	F	I	0.378534
150	R	T	0.378534		317	R	A	0.350968		69	S	Q	0.378531
30	G	K	0.37853		257	I	F	0.350957		262	S	I	0.378525
313	Y	D	0.378528		264	L	A	0.350845		134	T	R	0.378523
255	D	V	0.37852		310	S	D	0.350833		47	L	A	0.378515
255	D	F	0.37852		330	W	C	0.350813		369	E	M	0.378512
405	Q	V	0.378509		275	C	D	0.350751		204	R	K	0.378502
187	G	Q	0.378506		4	Q	C	0.350645		320	E	F	0.378497
406	I	N	0.378506		318	P	W	0.350481		297	S	D	0.378491
228	G	L	0.378498		294	E	A	0.349234		493	A	M	0.378489
259	L	T	0.378496		449	E	T	0.349192		221	R	Q	0.378488
327	Q	C	0.378488		160	D	N	0.348718		192	E	R	0.378482
53	E	H	0.378478		117	R	K	0.348277		192	E	L	0.378482
393	G	T	0.378453		86	G	F	0.346456		150	R	H	0.378477
393	G	F	0.378453		289	Y	L	0.346432		288	G	A	0.37847
287	S	T	0.378451		424	T	D	0.34622		348	R	I	0.37847
143	L	M	0.378451		11	E	K	0.34608		348	R	E	0.37847
464	F	G	0.37845		306	L	H	0.346055		191	M	N	0.378461
300	G	T	0.378434		450	G	Q	0.345727		324	H	G	0.378457
424	T	Y	0.378424		85	A	L	0.345674		5	G	Y	0.378456
248	P	G	0.378423		194	I	V	0.345668		298	L	T	0.378448
103	K	Q	0.378423		484	E	T	0.345616		75	R	T	0.378448
298	L	R	0.378418		432	N	E	0.345498		210	E	Q	0.378446
232	T	K	0.37841		444	I	N	0.345385		382	R	P	0.378445
378	T	E	0.378397		280	V	I	0.34536		74	R	W	0.378442
1	M	R	0.378389		494	E	N	0.345322		202	N	Y	0.378441
388	I	P	0.378381		426	M	T	0.344448		330	W	C	0.37844
15	T	L	0.37837		466	L	Y	0.34273		299	V	S	0.378439
185	G	N	0.378365		428	A	S	0.342598		60	S	Y	0.378436
171	T	Y	0.378358		431	G	T	0.341909		93	G	K	0.378435
273	K	P	0.378348		418	L	F	0.341816		358	L	H	0.37843
250	N	I	0.378326		339	E	K	0.338622		113	K	N	0.378429
54	G	W	0.378302		476	V	M	0.338525		99	R	N	0.378424
363	V	F	0.378286		348	R	I	0.338525		189	M	K	0.378421
125	N	H	0.378261		412	F	P	0.338437		246	R	S	0.378421
392	S	W	0.37826		135	H	Q	0.338364		246	R	N	0.378421
452	K	C	0.378246		159	M	T	0.336615		148	Y	V	0.378411
493	A	H	0.378235		23	T	C	0.335795		276	L	K	0.37841
126	G	I	0.378235		22	A	D	0.335002		65	R	N	0.378407
416	R	G	0.378175		13	M	N	0.334674		375	E	W	0.378402
266	L	G	0.378111		13	M	A	0.334674		155	V	H	0.378389
29	V	L	0.378032		189	M	L	0.334648		155	V	C	0.378389
296	Y	R	0.37801		72	D	A	0.334434		68	L	Q	0.378381
454	E	H	0.377522		3	S	M	0.334325		126	G	F	0.378365
161	P	S	0.376473		23	T	D	0.334104		414	V	I	0.378341
421	D	N	0.376257		102	R	N	0.334025		62	T	F	0.378322
83	P	A	0.37532		144	N	Q	0.334023		31	K	W	0.378319
422	K	G	0.375024		163	M	F	0.333869		50	S	M	0.378303
446	R	H	0.374808		103	K	M	0.333826		452	K	M	0.378291
259	L	S	0.374494		104	W	G	0.333823		108	L	C	0.378278
415	Q	L	0.374175		153	A	K	0.333807		43	M	F	0.378272
449	E	K	0.373781		162	R	T	0.333787		318	P	W	0.378234
442	A	N	0.372459		109	V	T	0.333743		404	G	H	0.378221
50	S	A	0.371725		154	L	A	0.333731		72	D	S	0.378106
22	A	P	0.3699		85	A	W	0.333716		480	D	S	0.378077
428	A	Y	0.369548		96	I	C	0.333708		128	D	Y	0.377933
436	R	A	0.369421		120	W	N	0.333664		27	A	L	0.377888
435	G	P	0.369353		118	R	T	0.333557		74	R	S	0.377881
23	T	N	0.369201		119	I	S	0.333373		462	G	S	0.377782
438	S	I	0.369162		427	A	Q	0.333093		57	I	A	0.377779
28	S	P	0.369047		497	D	K	0.332988		52	Y	A	0.37774
432	N	T	0.369028		412	F	G	0.332811		34	D	C	0.37759
482	S	I	0.368811		423	P	V	0.332615		10	Y	C	0.377211
495	E	R	0.368693		167	M	L	0.332614		45	T	S	0.377154
432	N	M	0.368432		419	P	C	0.332499		399	Q	M	0.375871
382	R	F	0.368413		217	S	N	0.331872		457	S	Q	0.375445
431	G	Q	0.368381		184	K	L	0.331671		487	Y	H	0.374371
388	I	K	0.367787		382	R	I	0.331561		455	E	A	0.374177
299	V	Q	0.36744		460	G	L	0.331479		4	Q	L	0.373643
23	T	P	0.366367		417	N	L	0.331328		421	D	R	0.372886
49	L	F	0.366199		246	R	V	0.331177		84	S	L	0.372158
418	L	C	0.365738		76	N	S	0.331042		287	S	N	0.371515
256	L	I	0.364848		67	V	M	0.329607		432	N	S	0.371118
164	C	V	0.364217		252	E	V	0.327772		469	E	T	0.370736
4	Q	P	0.363748		323	A	V	0.327656		231	Q	R	0.370496
4	Q	M	0.363748		262	S	G	0.327592		233	A	P	0.370233
338	F	C	0.363077		282	G	F	0.327376		73	E	S	0.36993
364	Q	E	0.362814		332	A	Y	0.327349		333	C	L	0.368552
342	R	P	0.36276		221	R	G	0.327288		289	Y	N	0.36849
341	L	Q	0.362749		9	S	T	0.326729		331	M	R	0.368346
164	C	I	0.362372		259	L	M	0.32658		257	I	F	0.368288
340	D	Y	0.362372		320	E	A	0.326355		454	E	D	0.368085
340	D	E	0.362372		471	A	V	0.326316		191	M	L	0.365895
414	V	W	0.362239		391	R	G	0.325723		481	M	V	0.365169
373	A	G	0.362201		434	E	K	0.325472		186	V	L	0.365031
437	T	E	0.361636		425	I	L	0.325251		173	P	Q	0.364969
430	T	M	0.361428		98	K	E	0.324942		227	K	N	0.364931
462	G	A	0.361361		83	P	H	0.324697		235	Q	P	0.364889
285	V	T	0.36136		59	N	R	0.324339		245	S	L	0.364834
261	R	T	0.36124		21	N	C	0.323668		169	G	V	0.364807
442	A	V	0.360715		174	R	K	0.323617		187	G	W	0.364807
291	F	V	0.360692		183	V	L	0.323252		190	V	H	0.364693
258	F	A	0.360609		23	T	I	0.322967		155	V	G	0.364651
27	A	R	0.360477		44	C	G	0.322102		244	E	D	0.364587
312	V	T	0.360474		460	G	V	0.322061		10	Y	G	0.363696
324	H	A	0.360368		296	Y	H	0.321496		11	E	P	0.363439
255	D	L	0.360241		289	Y	C	0.321494		47	L	M	0.363162
328	L	Q	0.360217		429	F	G	0.320896		47	L	R	0.363162
16	D	R	0.358934		299	V	F	0.32022		485	G	Q	0.363119
364	Q	I	0.35871		98	K	H	0.319579		127	D	E	0.363071
66	M	I	0.358682		430	T	H	0.31955		461	R	G	0.362305
11	E	R	0.358576		153	A	D	0.319376		292	E	K	0.362298
34	D	F	0.358487		259	L	R	0.319324		289	Y	V	0.362277
76	N	G	0.358313		198	K	R	0.318949		330	W	R	0.362212
76	N	Q	0.358313		193	L	V	0.3183		256	L	F	0.362198
36	I	N	0.358064		80	E	M	0.318056		3	S	R	0.359895
36	I	P	0.358064		484	E	V	0.31784		494	E	H	0.359799
69	S	H	0.357974		496	Y	E	0.317626		431	G	A	0.358027
78	Y	W	0.357868		492	N	T	0.317588		328	L	P	0.357964
70	A	Q	0.357838		454	E	F	0.317377		1	M	K	0.357949
72	D	P	0.357826		452	K	I	0.31731		433	T	A	0.357904
37	G	K	0.357639		489	F	I	0.317181		29	V	R	0.357868
377	S	R	0.357507		160	D	E	0.316701		26	R	Y	0.357835
84	S	Q	0.357429		301	I	T	0.316417		294	E	V	0.357722
304	F	P	0.356592		81	E	S	0.315383		294	E	D	0.357722
315	L	P	0.356253		85	A	R	0.314092		43	M	G	0.357424
9	S	T	0.356057		319	N	Q	0.313665		332	A	T	0.356159
488	F	I	0.355902		244	E	T	0.312792		100	V	P	0.356008
338	F	G	0.355777		484	E	K	0.312169		398	Q	W	0.355127
366	A	T	0.355062		9	S	P	0.311542		450	G	C	0.354303
214	K	T	0.354637		139	W	G	0.311184		81	E	S	0.353809
443	E	S	0.354636		90	K	C	0.310582		176	S	G	0.353158
102	R	T	0.354597		423	P	S	0.310566		172	L	G	0.353132
137	M	L	0.354041		102	R	S	0.310425		175	R	I	0.353126
466	L	A	0.353988		431	G	L	0.309059		180	G	I	0.35306
493	A	S	0.353497		369	E	K	0.308958		478	S	L	0.353047
480	D	Y	0.352782		473	N	H	0.308824		244	E	P	0.352858
383	S	I	0.352301		328	L	S	0.307822		247	N	P	0.352811
431	G	V	0.351855		375	E	G	0.307719		239	M	F	0.352734
310	S	R	0.351562		315	L	K	0.307714		308	Q	L	0.352471
274	S	G	0.350819		395	N	D	0.307712		153	A	Q	0.352411
165	S	P	0.350696		279	C	E	0.307701		451	A	E	0.35234
50	S	H	0.350089		367	S	L	0.307568		105	M	S	0.352339
382	R	V	0.349901		290	D	T	0.307483		93	G	L	0.352276
338	F	V	0.349714		260	A	E	0.307479		114	E	H	0.352154
400	R	I	0.349144		333	C	Q	0.307355		11	E	K	0.352017
401	A	I	0.348876		416	R	I	0.306811		217	S	V	0.351466
375	E	K	0.348766		335	S	L	0.306674		49	L	N	0.34965
189	M	H	0.348685		357	K	S	0.305645		267	R	G	0.349565
223	C	R	0.348054		375	E	Q	0.305305		82	H	F	0.34931
480	D	P	0.347653		375	E	R	0.305305		150	R	K	0.349062
384	R	H	0.346946		263	A	V	0.304753		428	A	P	0.3488
271	A	R	0.345823		366	A	D	0.304666		443	E	G	0.348759
311	Q	P	0.345679		395	N	K	0.304556		251	A	T	0.348547
264	L	R	0.344588		372	D	H	0.304331		451	A	R	0.347578
310	S	Q	0.344586		404	G	L	0.304301		399	Q	L	0.346947
294	E	V	0.34454		101	D	H	0.304069		28	S	Q	0.346937
281	Y	V	0.344383		162	R	S	0.303869		74	R	M	0.346884
215	T	P	0.342645		159	M	L	0.303416		73	E	R	0.346178
20	Q	T	0.342626		198	K	P	0.302125		21	N	R	0.346075
480	D	L	0.342176		247	N	H	0.302091		228	G	S	0.34529
16	D	Y	0.341839		69	S	I	0.301934		17	G	T	0.345018
154	L	V	0.341651		199	R	M	0.301929		74	R	K	0.344815
17	G	C	0.341495		175	R	A	0.301894		354	P	G	0.344585
17	G	L	0.341495		249	G	C	0.301844		173	P	N	0.343015
156	R	L	0.34132		31	K	R	0.301768		181	A	L	0.342954
158	G	H	0.341306		178	A	W	0.301724		243	R	L	0.342937
5	G	V	0.341136		172	L	W	0.301676		172	L	R	0.342904
80	E	P	0.340856		238	M	Y	0.301671		170	S	W	0.342882
80	E	W	0.340856		190	V	D	0.30167		204	R	L	0.342823
16	D	G	0.340836		193	L	I	0.301618		246	R	G	0.342794
41	I	K	0.340708		181	A	F	0.30159		81	E	G	0.342699
303	P	H	0.340649		187	G	A	0.301503		304	F	P	0.341589
82	H	I	0.340412		67	V	L	0.301397		214	K	S	0.341542
40	Y	R	0.340184		208	R	T	0.301325		479	F	Y	0.341332
72	D	H	0.340183		20	Q	K	0.301253		334	N	V	0.34077
395	N	Q	0.340176		230	F	S	0.300617		269	S	H	0.340712
332	A	G	0.34011		215	T	E	0.300027		289	Y	F	0.340638
389	R	I	0.339609		216	R	L	0.297832		329	V	C	0.340522
417	N	C	0.339539		47	L	H	0.297414		270	V	Q	0.340499
77	K	G	0.338903		102	R	Q	0.296638		82	H	E	0.340482
443	E	G	0.338371		143	L	T	0.296509		314	S	M	0.340456
309	N	S	0.337934		162	R	C	0.296393		293	K	N	0.340376
450	G	P	0.337794		89	P	M	0.296353		25	I	G	0.340357
353	S	L	0.337733		105	M	I	0.295954		71	F	C	0.340298
348	R	Q	0.337242		5	G	A	0.295687		11	E	M	0.34023
84	S	C	0.337148		387	A	V	0.295625		39	F	I	0.340137
365	I	S	0.337035		432	N	V	0.295523		292	E	Q	0.339655
339	E	D	0.336988		423	P	N	0.295447		320	E	K	0.33957
431	G	I	0.336532		213	R	P	0.295238		294	E	F	0.339327
183	V	R	0.336488		212	G	K	0.295081		280	V	P	0.339215
406	I	F	0.336131		443	E	K	0.294948		140	H	Y	0.338101
5	G	S	0.335914		430	T	A	0.294868		85	A	P	0.337813
425	I	C	0.335768		423	P	C	0.294168		415	Q	K	0.337682
10	Y	T	0.334971		491	D	W	0.293491		466	L	C	0.33751
90	K	H	0.334093		89	P	A	0.293396		34	D	V	0.337489
98	K	P	0.33395		217	S	F	0.293376		430	T	Y	0.33725
441	R	S	0.333278		217	S	Y	0.293376		493	A	E	0.337238
336	A	S	0.332594		302	D	Y	0.293234		493	A	R	0.337238
442	A	K	0.332538		442	A	K	0.293061		491	D	L	0.337068
417	N	K	0.3318		130	T	S	0.293015		494	E	N	0.337001
482	S	G	0.331695		377	S	M	0.291273		450	G	I	0.336956
189	M	I	0.331689		98	K	Q	0.291008		111	Y	F	0.336722
333	C	K	0.331487		274	S	G	0.290405		160	D	R	0.33657
79	L	P	0.330795		325	K	T	0.290238		469	E	H	0.335544
391	R	K	0.330695		426	M	V	0.289814		121	R	I	0.335057
332	A	L	0.330668		336	A	V	0.289335		73	E	H	0.334882
265	I	C	0.330363		53	E	L	0.289111		54	G	V	0.334683
378	T	A	0.328634		69	S	Y	0.288538		101	D	R	0.33446
354	P	G	0.327491		245	S	P	0.288404		162	R	T	0.334375
17	G	W	0.326691		156	R	L	0.288303		144	N	T	0.334335
203	D	G	0.326634		141	S	F	0.287487		104	W	H	0.334269
314	S	V	0.32634		108	L	Q	0.285275		157	T	C	0.334242
166	L	R	0.326307		108	L	F	0.285275		110	L	R	0.334206
23	T	L	0.32608		236	R	G	0.285002		145	D	L	0.334192
127	D	C	0.325998		157	T	F	0.284888		225	I	V	0.334176
494	E	D	0.325874		107	E	D	0.284713		109	V	D	0.334153
64	E	Y	0.325661		373	A	F	0.283117		113	K	T	0.334151
480	D	R	0.325379		34	D	Q	0.282835		160	D	F	0.33413
79	L	M	0.325009		165	S	C	0.282695		99	R	Y	0.334125
461	R	L	0.324714		59	N	T	0.28268		186	V	C	0.334092
217	S	N	0.324628		459	Q	T	0.281238		196	M	T	0.33404
318	P	V	0.324551		127	D	L	0.281081		90	K	V	0.333948
64	E	P	0.324227		78	Y	H	0.280997		352	V	A	0.333939
129	A	M	0.324177		280	V	P	0.280705		166	L	R	0.333775
284	A	S	0.323638		7	K	E	0.279752		129	A	H	0.333701
3	S	L	0.323277		279	C	G	0.279298		208	R	K	0.333368
458	F	S	0.323244		198	K	N	0.278959		448	M	V	0.333356
491	D	G	0.323057		206	F	S	0.278668		22	A	S	0.33332
497	D	K	0.322503		247	N	K	0.278625		4	Q	F	0.330755
19	R	C	0.322491		420	F	N	0.278149		484	E	D	0.32929
283	P	C	0.322376		458	F	I	0.278014		107	E	K	0.329121
445	I	M	0.322221		244	E	A	0.277799		425	I	D	0.329011
455	E	N	0.321371		10	Y	F	0.276973		9	S	A	0.328945
268	G	A	0.321331		19	R	S	0.276518		402	S	Q	0.328799
343	V	I	0.321057		17	G	W	0.276485		402	S	E	0.328799
466	L	W	0.32099		346	F	A	0.275969		400	R	P	0.328528
18	E	V	0.320951		127	D	C	0.275943		400	R	H	0.328528
424	T	Q	0.32044		30	G	W	0.275824		370	N	W	0.328452
319	N	L	0.320216		413	S	C	0.275733		386	W	C	0.328391
195	R	K	0.320031		403	A	C	0.275251		354	P	V	0.328355
259	L	M	0.319979		274	S	F	0.275039		354	P	E	0.328355
327	Q	H	0.319627		273	K	H	0.274765		382	R	E	0.328278
122	Q	T	0.31953		417	N	H	0.274718		54	G	Y	0.328198
329	V	R	0.319362		131	A	R	0.274267		383	S	P	0.328128
328	L	G	0.319118		14	E	D	0.274028		359	S	Y	0.328113
56	L	I	0.318304		129	A	S	0.273679		404	G	W	0.32806
23	T	S	0.317132		216	R	K	0.273407		384	R	Q	0.328041
335	S	F	0.316942		195	R	H	0.273196		378	T	N	0.327999
205	N	K	0.316057		204	R	L	0.273096		41	I	A	0.327932
121	R	K	0.315976		445	I	P	0.272979		353	S	A	0.32781
82	H	M	0.315504		175	R	S	0.272912		89	P	G	0.326632
9	S	I	0.315461		477	P	L	0.272731		433	T	G	0.32663
84	S	R	0.315132		56	L	R	0.272497		192	E	D	0.326086
140	H	G	0.314224		181	A	M	0.27244		194	I	A	0.325923
167	M	I	0.314172		447	M	H	0.272348		22	A	P	0.32587
176	S	A	0.313996		212	G	E	0.272258		36	I	R	0.325025
206	F	V	0.313597		200	G	A	0.272062		12	Q	D	0.325011
11	E	G	0.312962		200	G	C	0.272062		60	S	W	0.324952
56	L	R	0.311341		245	S	N	0.271115		83	P	M	0.324897
85	A	R	0.31095		399	Q	I	0.270811		40	Y	D	0.3248
253	I	V	0.310403		368	N	R	0.270364		61	L	F	0.324689
277	P	G	0.310303		54	G	A	0.270353		426	M	V	0.324661
292	E	P	0.310286		266	L	I	0.270274		345	S	T	0.324392
157	T	H	0.309829		100	V	L	0.269152		429	F	V	0.324155
373	A	P	0.308358		352	V	A	0.268516		464	F	L	0.322452
441	R	M	0.30785		22	A	S	0.268272		396	T	V	0.321743
88	D	Y	0.307228		395	N	C	0.267905		397	N	T	0.321535
89	P	S	0.306994		90	K	I	0.267897		479	F	I	0.32093
323	A	R	0.306859		427	A	G	0.26774		279	C	S	0.320838
165	S	N	0.305657		110	L	I	0.267335		272	H	R	0.320832
244	E	V	0.305364		164	C	N	0.26649		417	N	D	0.320728
313	Y	C	0.303667		20	Q	S	0.265062		40	Y	C	0.320622
83	P	F	0.303612		406	I	T	0.26489		101	D	E	0.320187
90	K	N	0.301754		90	K	Q	0.264791		111	Y	V	0.320014
258	F	E	0.301158		105	M	K	0.264651		112	D	A	0.319834
451	A	E	0.301091		152	R	S	0.264455		117	R	I	0.319738
59	N	A	0.300636		152	R	A	0.264455		231	Q	P	0.319561
214	K	E	0.300474		162	R	I	0.264451		196	M	A	0.319148
469	E	A	0.300453		31	K	N	0.264429		230	F	Y	0.31907
187	G	A	0.29988		427	A	W	0.263667		229	K	R	0.319041
276	L	M	0.299669		423	P	M	0.263612		6	T	I	0.318927
154	L	G	0.299402		428	A	I	0.263526		54	G	T	0.318374
328	L	V	0.29935		386	W	Y	0.263493		322	P	E	0.318015
328	L	T	0.29935		494	E	K	0.26349		10	Y	S	0.316302
217	S	G	0.299324		420	F	I	0.263482		81	E	H	0.316159
34	D	L	0.299243		10	Y	K	0.263456		285	V	P	0.314343
478	S	P	0.298598		122	Q	N	0.263403		285	V	N	0.314343
422	K	L	0.298294		122	Q	F	0.263403		350	T	M	0.312924
88	D	T	0.298224		425	I	N	0.263347		22	A	Q	0.312344
98	K	N	0.29817		425	I	Y	0.263347		79	L	T	0.311732
131	A	H	0.297988		457	S	E	0.263242		83	P	Y	0.311562
101	D	H	0.297719		426	M	C	0.263235		101	D	H	0.311178
140	H	Q	0.297602		124	N	K	0.263205		53	E	N	0.310689
120	W	V	0.297561		124	N	G	0.263205		54	G	P	0.309165
22	A	R	0.297458		416	R	D	0.263199		298	L	P	0.308615
104	W	I	0.297267		206	F	E	0.263199		316	I	S	0.30831
149	Q	H	0.297122		216	R	F	0.263194		319	N	D	0.308305
166	L	V	0.297119		216	R	V	0.263194		268	G	W	0.308057
166	L	G	0.297119		13	M	E	0.263165		323	A	Y	0.307929
112	D	L	0.297087		407	S	T	0.263163		268	G	S	0.307763
245	S	G	0.297069		471	A	P	0.263162		30	G	R	0.307203
106	R	H	0.296915		471	A	C	0.263162		190	V	T	0.306879
51	D	I	0.296893		271	A	E	0.263158		406	I	S	0.306057
151	T	L	0.296803		271	A	N	0.263158		468	D	G	0.304025
116	I	P	0.296475		271	A	R	0.263158		149	Q	R	0.303992
86	G	S	0.296341		328	L	N	0.263157		400	R	K	0.303539
240	D	V	0.296188		210	E	R	0.263138		400	R	G	0.303205
250	N	R	0.29599		198	K	G	0.26313		448	M	Q	0.302691
367	S	P	0.295217		274	S	R	0.263127		474	P	Q	0.302541
420	F	T	0.294963		274	S	K	0.263127		436	R	S	0.302391
104	W	L	0.294729		208	R	N	0.263124		440	M	F	0.302339
283	P	R	0.294467		484	E	I	0.26312		440	M	P	0.302339
97	Y	H	0.293679		192	E	T	0.263114		187	G	R	0.302306
452	K	P	0.293522		148	Y	A	0.26311		419	P	Q	0.302297
50	S	E	0.293506		138	I	Q	0.263105		451	A	Q	0.302071
64	E	G	0.293485		138	I	C	0.263105		440	M	S	0.302048
463	V	G	0.291934		138	I	D	0.263105		453	P	T	0.301852
11	E	T	0.291696		138	I	A	0.263105		346	F	G	0.301625
324	H	L	0.291576		393	G	Q	0.263088		453	P	I	0.301457
322	P	K	0.291492		393	G	T	0.263088		460	G	C	0.30131
22	A	H	0.291171		236	R	V	0.263082		456	M	C	0.301141
66	M	T	0.291128		236	R	Q	0.263082		427	A	F	0.300516
122	Q	N	0.290094		27	A	Y	0.263074		82	H	K	0.299215
79	L	V	0.289361		461	R	E	0.26306		44	C	Y	0.299107
211	N	F	0.289069		461	R	M	0.26306		141	S	K	0.29693
182	A	Q	0.288382		406	I	G	0.263057		103	K	T	0.296835
84	S	T	0.287836		406	I	C	0.263057		151	T	S	0.296807
432	N	I	0.287785		408	V	I	0.263054		92	T	G	0.296671
173	P	Q	0.287578		226	L	E	0.263049		85	A	I	0.296668
107	E	R	0.287535		207	W	M	0.263044		108	L	I	0.296641
110	L	K	0.287482		382	R	C	0.263043		351	K	L	0.296579
148	Y	S	0.287434		290	D	M	0.263043		88	D	H	0.296251
144	N	K	0.287425		195	R	I	0.263043		120	W	P	0.296148
100	V	A	0.287302		195	R	D	0.263043		215	T	P	0.295487
239	M	C	0.287157		195	R	C	0.263043		201	I	V	0.294775
241	Q	L	0.286678		223	C	F	0.263032		17	G	A	0.29472
466	L	E	0.284946		366	A	W	0.263031		3	S	L	0.294232
272	H	P	0.284777		31	K	T	0.263028		144	N	D	0.294084
270	V	S	0.284683		31	K	H	0.263028		396	T	G	0.293873
470	R	S	0.283997		297	S	W	0.263026		347	I	V	0.293722
212	G	V	0.283565		419	P	H	0.263026		432	N	C	0.293657
275	C	P	0.283552		147	T	K	0.263021		18	E	Q	0.292872
403	A	L	0.28317		492	N	Q	0.26302		251	A	C	0.292075
468	D	Y	0.28285		464	F	T	0.263018		315	L	T	0.291921
217	S	W	0.282428		464	F	G	0.263018		325	K	H	0.291862
336	A	T	0.282111		156	R	V	0.263018		101	D	P	0.291672
371	M	V	0.281982		252	E	P	0.263015		294	E	C	0.291558
100	V	G	0.281376		320	E	I	0.263014		108	L	T	0.291125
77	K	L	0.281126		229	K	C	0.263014		98	K	H	0.291085
21	N	H	0.280919		356	G	A	0.263013		24	E	S	0.290314
21	N	D	0.280919		359	S	Y	0.263005		350	T	A	0.289382
127	D	A	0.280588		359	S	N	0.263005		291	F	L	0.289127
130	T	E	0.280342		358	L	H	0.263003		146	T	A	0.288531
462	G	C	0.280198		161	P	Q	0.263001		459	Q	K	0.28838
461	R	A	0.279008		237	A	I	0.262998		104	W	R	0.287856
404	G	S	0.278407		301	I	K	0.262997		31	K	G	0.287581
446	R	A	0.277981		248	P	D	0.262994		80	E	V	0.2872
205	N	C	0.277061		69	S	D	0.262991		427	A	I	0.286968
161	P	A	0.277018		176	S	M	0.262991		446	R	C	0.286939
118	R	T	0.276753		47	L	K	0.26299		336	A	P	0.286495
170	S	A	0.276654		261	R	S	0.262989		373	A	E	0.286354
170	S	V	0.276654		118	R	V	0.262984		403	A	Q	0.286306
181	A	G	0.276566		20	Q	T	0.262982		413	S	C	0.286077
143	L	F	0.27639		20	Q	F	0.262982		375	E	L	0.285941
201	I	D	0.276344		113	K	Q	0.262982		417	N	G	0.28539
201	I	H	0.276344		113	K	I	0.262982		395	N	R	0.285164
175	R	M	0.276338		394	G	W	0.26298		459	Q	L	0.284667
165	S	L	0.276268		213	R	M	0.262976		395	N	H	0.284406
100	V	D	0.276246		213	R	V	0.262976		456	M	V	0.284317
206	F	M	0.276237		411	A	F	0.262974		217	S	L	0.283963
103	K	C	0.276233		312	V	N	0.262973		112	D	G	0.283434
103	K	Y	0.276233		303	P	C	0.262958		100	V	I	0.282067
191	M	R	0.276166		199	R	E	0.262952		320	E	A	0.281926
243	R	H	0.276155		199	R	I	0.262952		302	D	Q	0.281839
153	A	G	0.276126		468	D	C	0.262946		17	G	E	0.281502
167	M	P	0.276114		349	G	D	0.262945		70	A	R	0.281376
237	A	E	0.276026		277	P	F	0.26294		290	D	E	0.281181
237	A	H	0.276026		214	K	W	0.26294		272	H	Q	0.281044
242	V	W	0.275992		106	R	C	0.262938		255	D	W	0.280917
232	T	S	0.275955		42	Q	F	0.262935		328	L	R	0.280847
106	R	V	0.275955		235	Q	C	0.262931		293	K	E	0.28052
116	I	H	0.275818		72	D	M	0.262931		323	A	P	0.280436
248	P	Q	0.275805		102	R	V	0.262927		68	L	H	0.280084
246	R	M	0.275801		40	Y	N	0.262924		397	N	I	0.280071
114	E	M	0.275734		432	N	M	0.262923		84	S	E	0.280067
240	D	Y	0.275724		269	S	G	0.262922		81	E	C	0.279808
193	L	G	0.275697		269	S	N	0.262922		49	L	W	0.279261
168	Q	M	0.275651		276	L	V	0.262918		486	S	P	0.278431
241	Q	E	0.275632		111	Y	G	0.262914		408	V	T	0.274541
108	L	Q	0.275576		169	G	P	0.262912		442	A	I	0.273772
44	C	A	0.27536		260	A	N	0.262897		381	L	P	0.273675
51	D	E	0.274143		60	S	W	0.262896		455	E	H	0.272742
267	R	K	0.273608		437	T	D	0.262893		450	G	M	0.272326
127	D	L	0.273544		437	T	Q	0.262893		272	H	S	0.271951
73	E	L	0.272391		250	N	F	0.262891		339	E	K	0.270601
24	E	N	0.271853		25	I	E	0.26289		393	G	E	0.270579
87	K	N	0.27178		25	I	D	0.26289		396	T	S	0.270294
154	L	P	0.271262		48	K	A	0.262886		364	Q	L	0.269194
90	K	E	0.269413		36	I	Y	0.262885		109	V	I	0.269001
128	D	L	0.26919		267	R	D	0.262883		83	P	C	0.268001
251	A	V	0.268486		249	G	M	0.262879		125	N	S	0.267268
54	G	L	0.2682		37	G	V	0.262876		451	A	I	0.266852
378	T	P	0.268161		37	G	H	0.262876		125	N	C	0.26668
332	A	R	0.268156		93	G	T	0.262876		415	Q	S	0.266662
5	G	C	0.267483		280	V	Y	0.262873		153	A	R	0.266126
190	V	M	0.267318		317	R	M	0.262872		105	M	R	0.26601
304	F	I	0.266966		475	I	N	0.262872		86	G	V	0.265503
376	S	L	0.266568		475	I	M	0.262872		101	D	L	0.265276
376	S	E	0.266568		179	A	I	0.262871		84	S	A	0.26511
172	L	I	0.266511		179	A	Q	0.262871		106	R	T	0.264969
101	D	E	0.266507		291	F	K	0.26287		105	M	G	0.264876
189	M	L	0.2658		181	A	K	0.26286		8	R	L	0.264442
297	S	H	0.265718		418	L	G	0.262854		440	M	T	0.264185
44	C	V	0.265698		391	R	C	0.262853		22	A	N	0.263657
70	A	P	0.264825		324	H	K	0.262849		231	Q	E	0.263569
382	R	D	0.264447		459	Q	C	0.262846		205	N	W	0.263431
260	A	V	0.264287		263	A	N	0.262841		164	C	L	0.263403
22	A	F	0.263655		170	S	M	0.262832		164	C	H	0.263403
205	N	A	0.263499		30	G	S	0.262831		181	A	P	0.263393
444	I	P	0.2634		79	L	Y	0.262827		181	A	Q	0.263393
271	A	Y	0.263376		493	A	E	0.262808		54	G	C	0.263364
271	A	I	0.263376		385	Y	N	0.2628		207	W	M	0.263298
402	S	D	0.26337		163	M	W	0.262798		449	E	A	0.26328
402	S	W	0.26337		264	L	E	0.262795		186	V	Q	0.26325
308	Q	N	0.263339		444	I	A	0.262792		186	V	G	0.26325
491	D	E	0.26333		154	L	C	0.262789		267	R	N	0.263221
491	D	K	0.26333		123	A	H	0.262774		334	N	A	0.263214
73	E	H	0.263305		123	A	M	0.262774		201	I	W	0.263204
458	F	I	0.263295		55	R	D	0.262766		201	I	E	0.263204
82	H	D	0.263279		404	G	Q	0.262764		161	P	Y	0.263192
11	E	Y	0.263248		422	K	C	0.262755		161	P	F	0.263192
201	I	A	0.263247		177	G	T	0.262753		161	P	M	0.263192
201	I	N	0.263247		59	N	M	0.262746		115	E	V	0.263191
367	S	H	0.263225		196	M	Y	0.262726		347	I	G	0.26319
367	S	D	0.263225		158	G	K	0.262713		220	E	I	0.263183
39	F	D	0.263217		233	A	M	0.262707		220	E	A	0.263183
289	Y	D	0.263211		316	I	F	0.262685		174	R	V	0.263182
244	E	R	0.263207		70	A	H	0.262667		173	P	E	0.263169
352	V	D	0.263199		452	K	C	0.262665		173	P	F	0.263169
352	V	P	0.263199		137	M	W	0.262653		72	D	M	0.263167
91	K	D	0.263197		272	H	W	0.262648		140	H	P	0.263166
91	K	C	0.263197		109	V	K	0.262619		242	V	N	0.263154
2	A	P	0.263192		23	T	W	0.262589		407	S	A	0.263148
179	A	P	0.263181		44	C	K	0.262584		361	R	C	0.263146
269	S	W	0.263175		463	V	F	0.262582		132	G	K	0.263143
95	P	N	0.263171		447	M	F	0.262498		132	G	E	0.263143
95	P	Q	0.263171		201	I	F	0.262417		132	G	C	0.263143
213	R	K	0.263171		302	D	F	0.262379		306	L	V	0.263141
213	R	Y	0.263171		421	D	P	0.261996		393	G	L	0.263136
213	R	W	0.263171		421	D	H	0.261996		393	G	T	0.263136
177	G	V	0.263167		265	I	P	0.261143		391	R	F	0.26313
492	N	R	0.263167		17	G	T	0.260181		391	R	W	0.26313
461	R	Y	0.263161		73	E	N	0.259734		137	M	F	0.263123
25	I	A	0.263156		55	R	G	0.259492		137	M	L	0.263123
25	I	F	0.263156		413	S	P	0.258393		206	F	Y	0.263122
312	V	H	0.263153		217	S	A	0.258328		206	F	P	0.263122
256	L	A	0.26315		460	G	Q	0.257959		46	E	A	0.263112
332	A	Y	0.263141		460	G	D	0.257959		46	E	N	0.263112
332	A	N	0.263141		235	Q	R	0.257663		289	Y	I	0.263107
399	Q	Y	0.263137		165	S	T	0.257298		200	G	Y	0.263095
304	F	Q	0.263129		48	K	E	0.256927		200	G	C	0.263095
97	Y	M	0.263128		220	E	D	0.256894		253	I	E	0.263092
209	G	F	0.263125		232	T	A	0.256283		368	N	P	0.263086
133	L	D	0.263124		428	A	E	0.25487		368	N	Y	0.263086
133	L	V	0.263124		456	M	A	0.254566		230	F	W	0.263081
164	C	H	0.263122		419	P	K	0.254497		25	I	A	0.263079
153	A	W	0.26312		429	F	P	0.254478		410	P	E	0.263075
123	A	K	0.263103		469	E	V	0.254471		315	L	A	0.263075
192	E	F	0.263092		351	K	L	0.254393		107	E	H	0.263072
299	V	S	0.263089		402	S	H	0.254288		272	H	E	0.263071
137	M	G	0.263087		265	I	M	0.254133		243	R	N	0.263071
137	M	K	0.263087		450	G	L	0.253904		20	Q	E	0.26307
322	P	I	0.263084		21	N	V	0.253894		333	C	E	0.263069
322	P	W	0.263084		4	Q	Y	0.253758		434	E	W	0.263067
349	G	L	0.263084		473	N	S	0.253535		378	T	Y	0.263067
473	N	I	0.263071		35	G	E	0.253501		492	N	I	0.263065
361	R	H	0.263069		206	F	Q	0.253293		357	K	G	0.263065
361	R	Y	0.263069		238	M	G	0.252843		84	S	Y	0.263062
347	I	M	0.263067		206	F	I	0.252818		84	S	M	0.263062
121	R	N	0.263066		218	A	D	0.252024		139	W	P	0.263061
330	W	E	0.263063		427	A	L	0.251924		312	V	R	0.26306
486	S	A	0.26306		136	M	R	0.250847		149	Q	F	0.26306
118	R	I	0.263058		415	Q	M	0.250231		149	Q	E	0.26306
288	G	Q	0.263058		42	Q	K	0.249805		273	K	Y	0.263058
229	K	V	0.263057		382	R	L	0.249099		387	A	C	0.263056
229	K	P	0.263057		22	A	V	0.248975		6	T	N	0.263056
282	G	F	0.263052		281	Y	D	0.248931		180	G	T	0.263055
87	K	V	0.263052		374	M	T	0.248751		224	N	T	0.263055
87	K	H	0.263052		22	A	C	0.248319		224	N	I	0.263055
313	Y	W	0.263051		7	K	Q	0.24787		451	A	H	0.263054
313	Y	T	0.263051		32	M	Y	0.247786		13	M	E	0.263052
360	T	G	0.263048		32	M	G	0.247786		284	A	E	0.263051
187	G	W	0.263029		66	M	P	0.247693		106	R	H	0.263049
406	I	C	0.263029		79	L	S	0.247632		23	T	A	0.263048
391	R	T	0.263028		79	L	H	0.247632		262	S	L	0.263048
391	R	M	0.263028		115	E	G	0.247632		342	R	T	0.263047
477	P	R	0.263025		68	L	V	0.247606		226	L	R	0.263046
228	G	N	0.26302		14	E	H	0.247539		171	T	K	0.263045
228	G	P	0.26302		14	E	P	0.247539		67	V	D	0.263045
295	G	A	0.263019		38	R	G	0.24749		123	A	H	0.263039
478	S	M	0.263016		57	I	N	0.247469		123	A	I	0.263039
478	S	K	0.263016		23	T	E	0.247434		123	A	N	0.263039
441	R	E	0.263011		135	H	Y	0.245988		11	E	H	0.263035
441	R	L	0.263011		86	G	L	0.245513		147	T	V	0.263035
292	E	F	0.263008		377	S	I	0.245469		245	S	V	0.263035
290	D	C	0.263005		181	A	V	0.245436		471	A	C	0.263031
290	D	V	0.263005		356	G	E	0.245067		356	G	A	0.26303
290	D	L	0.263005		266	L	C	0.244369		32	M	Q	0.263025
59	N	Y	0.262999		45	T	G	0.244292		300	G	Y	0.263021
262	S	L	0.262998		325	K	A	0.2442		394	G	L	0.263017
291	F	C	0.262997		331	M	W	0.24419		394	G	H	0.263017
302	D	K	0.262991		331	M	Q	0.24419		493	A	Q	0.263012
463	V	C	0.262989		331	M	C	0.24419		102	R	V	0.263011
258	F	V	0.262983		252	E	A	0.244184		332	A	W	0.263008
377	S	P	0.262979		312	V	S	0.244118		383	S	C	0.263005
72	D	Q	0.262978		284	A	D	0.244073		390	T	S	0.263005
284	A	D	0.262977		287	S	I	0.244054		390	T	K	0.263005
393	G	C	0.262976		281	Y	M	0.244021		259	L	E	0.263004
435	G	D	0.262976		324	H	I	0.244009		223	C	A	0.263
326	S	P	0.262975		329	V	P	0.243934		303	P	Q	0.262999
342	R	V	0.262962		291	F	R	0.243933		305	K	D	0.262992
467	S	Q	0.26296		310	S	F	0.243918		153	A	D	0.262989
467	S	F	0.26296		333	C	T	0.243871		184	K	V	0.262987
117	R	C	0.26296		278	A	Y	0.24353		184	K	I	0.262987
380	E	R	0.262959		278	A	P	0.24353		191	M	W	0.262984
345	S	M	0.262959		128	D	H	0.243482		109	V	F	0.262982
212	G	D	0.262957		128	D	Y	0.243482		109	V	P	0.262982
212	G	L	0.262957		353	S	L	0.24341		338	F	C	0.262981
46	E	N	0.262953		321	N	D	0.242919		338	F	K	0.262981
343	V	N	0.262951		218	A	S	0.241228		29	V	C	0.26298
344	L	I	0.262948		74	R	L	0.240071		177	G	K	0.262977
344	L	R	0.262948		298	L	P	0.239516		177	G	N	0.262977
21	N	Y	0.262941		51	D	S	0.239356		124	N	T	0.262974
298	L	N	0.262941		434	E	H	0.239175		124	N	I	0.262974
246	R	F	0.262937		198	K	D	0.23897		298	L	M	0.262971
246	R	V	0.262937		199	R	C	0.238865		298	L	R	0.262971
31	K	C	0.262934		478	S	K	0.238759		75	R	N	0.26297
374	M	E	0.262928		232	T	L	0.238737		210	E	P	0.262969
329	V	D	0.262925		232	T	P	0.238706		382	R	T	0.262968
378	T	C	0.26292		458	F	N	0.238617		202	N	R	0.262964
42	Q	V	0.262909		250	N	L	0.238601		317	R	W	0.262963
225	I	D	0.262909		229	K	P	0.238587		212	G	I	0.262963
278	A	Y	0.262908		436	R	Q	0.238575		350	T	Y	0.262961
261	R	H	0.262907		491	D	L	0.238567		344	L	F	0.262959
138	I	A	0.262907		171	T	C	0.238524		35	G	W	0.262958
280	V	Q	0.2629		227	K	E	0.238504		143	L	N	0.262956
15	T	Q	0.262893		190	V	P	0.238476		143	L	R	0.262956
15	T	R	0.262893		459	Q	D	0.238472		99	R	F	0.262947
93	G	F	0.262893		243	R	H	0.238453		99	R	C	0.262947
185	G	D	0.262888		178	A	H	0.238404		219	Y	P	0.262946
185	G	C	0.262888		429	F	T	0.238322		271	A	I	0.262945
235	Q	K	0.262874		328	L	G	0.238231		322	P	W	0.262944
67	V	L	0.262873		436	R	G	0.238162		307	L	Y	0.26294
471	A	S	0.262863		480	D	T	0.238157		274	S	L	0.26294
487	Y	N	0.262863		302	D	L	0.238116		148	Y	T	0.262934
434	E	H	0.262858		208	R	H	0.237545		66	M	A	0.262927
434	E	W	0.262858		87	K	S	0.237157		256	L	A	0.262925
159	M	Y	0.262855		166	L	W	0.237028		375	E	P	0.262924
45	T	V	0.262854		158	G	A	0.236979		418	L	H	0.262915
379	L	H	0.262849		137	M	T	0.23695		463	V	R	0.262914
145	D	A	0.262848		112	D	A	0.236823		463	V	N	0.262914
100	V	M	0.262848		18	E	Q	0.236769		463	V	K	0.262914
337	A	Y	0.262845		407	S	N	0.236696		27	A	M	0.262908
169	G	N	0.262844		133	L	P	0.236166		440	M	D	0.262907
169	G	Y	0.262844		114	E	N	0.235435		266	L	P	0.262905
309	N	P	0.262839		442	A	I	0.235257		266	L	A	0.262905
32	M	A	0.262835		117	R	Q	0.235071		232	T	N	0.262904
70	A	W	0.262829		15	T	C	0.235005		222	M	S	0.262901
359	S	C	0.262818		32	M	D	0.234947		222	M	H	0.262901
61	L	E	0.262814		16	D	S	0.234794		389	R	P	0.2629
119	I	M	0.262813		31	K	A	0.234442		314	S	Q	0.262898
475	I	C	0.262791		498	N	T	0.233468		386	W	E	0.262897
144	N	I	0.262783		434	E	A	0.23328		386	W	K	0.262897
144	N	R	0.262783		304	F	G	0.232821		96	I	H	0.262893
144	N	M	0.262783		304	F	P	0.232821		126	G	W	0.262888
387	A	H	0.26277		59	N	A	0.232629		258	F	R	0.262887
452	K	D	0.262769		64	E	T	0.232441		135	H	D	0.262886
307	L	K	0.26276		214	K	T	0.232362		97	Y	K	0.262874
234	A	R	0.262757		377	S	N	0.231893		131	A	E	0.262854
265	I	Q	0.262756		30	G	E	0.231846		379	L	M	0.262843
200	G	F	0.262742		467	S	W	0.231802		379	L	D	0.262843
411	A	L	0.262724		467	S	N	0.231802		80	E	W	0.26282
411	A	C	0.262724		471	A	G	0.231759		217	S	Q	0.262817
481	M	G	0.262721		352	V	P	0.231681		469	E	R	0.262811
479	F	I	0.262705		335	S	Q	0.231635		188	T	L	0.262803
353	S	N	0.262702		393	G	H	0.231576		263	A	Y	0.262801
334	N	P	0.262701		393	G	W	0.231576		43	M	W	0.262795
58	Q	C	0.262692		351	K	Q	0.231564		138	I	Y	0.26279
315	L	C	0.262691		351	K	W	0.231564		292	E	A	0.262776
134	T	F	0.262674		358	L	G	0.231498		497	D	I	0.262775
351	K	G	0.262673		369	E	I	0.231485		367	S	D	0.262768
371	M	H	0.262637		422	K	G	0.23144		363	V	F	0.262749
428	A	E	0.262633		355	R	W	0.231435		363	V	M	0.262749
428	A	L	0.262633		373	A	C	0.23138		404	G	Y	0.262744
182	A	K	0.262615		340	D	P	0.231353		472	A	E	0.262704
422	K	W	0.262506		365	I	P	0.231334		448	M	L	0.262696
422	K	D	0.262506		372	D	S	0.231333		425	I	K	0.262694
418	L	G	0.262497		384	R	Q	0.230174		122	Q	E	0.262679
314	S	D	0.262486		41	I	N	0.229311		122	Q	N	0.262679
263	A	F	0.262423		437	T	A	0.22896		122	Q	M	0.262679
128	D	I	0.262409		402	S	Y	0.228535		286	A	M	0.262674
301	I	N	0.262403		364	Q	V	0.228498		183	V	W	0.262673
444	I	E	0.262395		363	V	S	0.2284		260	A	Y	0.262654
492	N	F	0.262368		327	Q	S	0.228388		136	M	Q	0.262627
431	G	N	0.262348		255	D	W	0.228282		480	D	F	0.262599
457	S	I	0.262291		372	D	V	0.22816		128	D	V	0.262582
397	N	L	0.262284		286	A	R	0.228138		77	K	F	0.262511
434	E	C	0.262274		257	I	H	0.228102		302	D	K	0.262505
434	E	F	0.262274		309	N	P	0.228033		89	P	K	0.262499
409	Q	F	0.262246		309	N	F	0.228033		353	S	C	0.262486
476	V	D	0.262244		264	L	T	0.227954		128	D	F	0.262456
433	T	E	0.262202		322	P	T	0.227933		211	N	W	0.262291
427	A	K	0.262116		389	R	K	0.227499		460	G	L	0.260964
429	F	K	0.262082		159	M	C	0.22744		401	A	E	0.260602
445	I	F	0.262063		339	E	D	0.227428		216	R	G	0.26016
450	G	E	0.262035		196	M	L	0.227395		70	A	V	0.260016
444	I	S	0.261992		171	T	I	0.227326		231	Q	L	0.259407
442	A	Q	0.261991		462	G	S	0.227239		233	A	L	0.258196
457	S	Y	0.261798		165	S	Y	0.227172		250	N	I	0.258146
457	S	D	0.261798		98	K	G	0.227172		174	R	F	0.258086
437	T	L	0.26177		160	D	M	0.227135		174	R	N	0.258086
439	D	Y	0.261733		149	Q	S	0.227121		203	D	I	0.258025
438	S	Q	0.261603		449	E	V	0.227083		238	M	E	0.258005
435	G	A	0.261577		105	M	Q	0.227075		238	M	N	0.258005
89	P	C	0.261519		140	H	Q	0.227069		238	M	R	0.258005
42	Q	Y	0.261486		99	R	Y	0.227068		179	A	G	0.257986
114	E	L	0.261466		93	G	F	0.227019		195	R	W	0.257984
447	M	D	0.261207		154	L	E	0.226816		241	Q	A	0.257974
485	G	L	0.260995		85	A	F	0.2268		241	Q	L	0.257974
496	Y	A	0.260994		121	R	F	0.226564		176	S	Y	0.25796
497	D	W	0.260962		119	I	G	0.226458		226	L	I	0.257944
484	E	S	0.260894		119	I	F	0.226458		240	D	R	0.257883
436	R	L	0.260834		356	G	R	0.226398		168	Q	F	0.257752
491	D	W	0.260784		466	L	H	0.226352		198	K	I	0.257732
450	G	H	0.260773		88	D	I	0.226227		237	A	C	0.257647
429	F	I	0.260707		407	S	G	0.22619		309	N	R	0.257518
442	A	C	0.260532		389	R	L	0.225849		62	T	N	0.257309
55	R	D	0.260531		23	T	N	0.225704		219	Y	L	0.257308
467	S	P	0.260439		433	T	V	0.225678		279	C	A	0.257236
311	Q	N	0.260385		367	S	N	0.225535		292	E	F	0.257193
491	D	N	0.260148		165	S	N	0.225468		215	T	A	0.257182
302	D	Y	0.260072		373	A	V	0.225031		275	C	G	0.2571
305	K	I	0.259984		220	E	T	0.224854		275	C	T	0.2571
433	T	G	0.259591		466	L	W	0.224522		313	Y	W	0.257076
449	E	D	0.259583		78	Y	R	0.223911		264	L	Q	0.257047
451	A	P	0.259579		40	Y	D	0.223721		282	G	K	0.256994
447	M	K	0.259559		63	I	Q	0.223568		53	E	G	0.256988
18	E	I	0.259551		244	E	K	0.22344		316	I	A	0.256958
457	S	R	0.259292		217	S	K	0.223362		459	Q	F	0.256741
484	E	P	0.259231		114	E	H	0.223073		211	N	R	0.256651
10	Y	I	0.258985		106	R	S	0.223067		5	G	P	0.256539
105	M	S	0.25897		84	S	Y	0.222899		373	A	R	0.25475
443	E	K	0.258922		117	R	S	0.222746		292	E	S	0.25409
396	T	C	0.258908		241	Q	S	0.222629		233	A	H	0.253853
456	M	H	0.258837		173	P	G	0.222564		176	S	F	0.253623
115	E	G	0.258331		129	A	H	0.222445		294	E	L	0.253617
299	V	R	0.25833		179	A	E	0.222143		243	R	H	0.253599
86	G	I	0.258307		497	D	W	0.222078		184	K	T	0.253479
381	L	I	0.258288		498	N	D	0.222051		188	T	I	0.253265
306	L	M	0.258005		100	V	P	0.22198		208	R	S	0.253215
438	S	Y	0.257928		5	G	C	0.221887		214	K	L	0.25263
279	C	Y	0.25779		200	G	W	0.221547		156	R	H	0.251479
226	L	P	0.257774		417	N	V	0.221295		34	D	K	0.251274
377	S	Q	0.257418		139	W	R	0.220963		2	A	S	0.251029
377	S	Y	0.257418		124	N	I	0.22077		79	L	G	0.25101
192	E	S	0.257391		299	V	G	0.220685		387	A	P	0.250983
454	E	D	0.257188		432	N	D	0.220641		36	I	P	0.25097
100	V	P	0.256666		485	G	S	0.22041		3	S	E	0.250944
81	E	D	0.256472		34	D	F	0.220248		78	Y	A	0.250929
299	V	P	0.256431		58	Q	L	0.219685		78	Y	K	0.250929
54	G	E	0.256381		438	S	G	0.218761		60	S	Q	0.250912
51	D	M	0.256295		434	E	G	0.218709		47	L	T	0.250899
430	T	C	0.256226		445	I	N	0.218241		14	E	M	0.250876
421	D	F	0.256175		486	S	Y	0.218148		68	L	N	0.250854
345	S	A	0.256031		136	M	L	0.217928		30	G	I	0.250833
339	E	H	0.256022		127	D	A	0.217695		58	Q	D	0.250695
212	G	S	0.255931		125	N	Q	0.217402		61	L	W	0.250646
358	L	G	0.255775		443	E	D	0.217115		44	C	F	0.250574
365	I	K	0.255759		460	G	E	0.216704		380	E	D	0.250552
365	I	L	0.255759		295	G	T	0.21623		361	R	S	0.250535
346	F	R	0.255725		396	T	N	0.216225		43	M	S	0.250509
233	A	V	0.255613		297	S	G	0.215326		282	G	A	0.25046
344	L	F	0.25548		45	T	K	0.215053		357	K	A	0.250115
340	D	K	0.255456		397	N	S	0.214776		346	F	E	0.250101
369	E	A	0.255346		311	Q	E	0.214688		206	F	T	0.249852
405	Q	G	0.255297		18	E	I	0.214655		181	A	N	0.249845
373	A	I	0.255286		138	I	H	0.214607		158	G	S	0.249824
359	S	Y	0.255246		279	C	F	0.214591		240	D	V	0.249779
303	P	G	0.25518		27	A	K	0.214492		245	S	T	0.24977
318	P	I	0.254961		27	A	Q	0.214492		189	M	S	0.249735
304	F	T	0.254635		19	R	P	0.214386		199	R	S	0.249723
31	K	T	0.254207		310	S	I	0.214315		199	R	M	0.249723
271	A	K	0.254149		36	I	S	0.214249		204	R	A	0.249714
269	S	V	0.253845		275	C	Q	0.21421		237	A	P	0.249553
384	R	M	0.253836		432	N	G	0.213908		183	V	P	0.249378
273	K	D	0.253695		211	N	A	0.213027		134	T	C	0.249235
319	N	R	0.253582		87	K	G	0.213026		129	A	T	0.248592
312	V	M	0.253559		490	G	R	0.213023		403	A	S	0.247897
312	V	C	0.253559		53	E	R	0.212683		55	R	G	0.247166
286	A	N	0.253511		195	R	M	0.212104		442	A	Y	0.247036
322	P	H	0.253445		399	Q	H	0.211739		467	S	G	0.246795
322	P	C	0.253445		182	A	V	0.211709		238	M	K	0.246483
289	Y	I	0.25342		236	R	P	0.211666		189	M	H	0.246451
467	S	T	0.253394		51	D	G	0.211645		87	K	E	0.246391
274	S	H	0.253293		420	F	L	0.211368		289	Y	H	0.245597
276	L	S	0.253235		212	G	W	0.210857		17	G	W	0.245561
284	A	H	0.253218		166	L	P	0.210651		414	V	C	0.244496
284	A	E	0.253218		169	G	D	0.210511		193	L	C	0.243431
321	N	I	0.253211		212	G	R	0.210482		402	S	F	0.243394
49	L	W	0.25315		26	R	G	0.210363		357	K	R	0.243244
325	K	S	0.253076		156	R	G	0.210301		380	E	K	0.243038
317	R	I	0.25301		27	A	G	0.20972		341	L	V	0.242902
30	G	C	0.252988		413	S	N	0.209408		393	G	A	0.242888
265	I	Y	0.252894		403	A	M	0.208809		397	N	W	0.242609
414	V	T	0.252455		102	R	G	0.208576		375	E	S	0.242314
38	R	H	0.252432		352	V	I	0.208395		466	L	W	0.241792
2	A	T	0.252391		415	Q	P	0.207933		173	P	L	0.241131
20	Q	S	0.252103		456	M	G	0.206876		173	P	T	0.241131
14	E	I	0.25147		409	Q	F	0.206799		420	F	G	0.240942
76	N	W	0.251398		340	D	N	0.206429		25	I	Y	0.240821
68	L	M	0.251361		77	K	G	0.205606		76	N	H	0.240814
68	L	K	0.251361		432	N	K	0.205394		1	M	R	0.2408
61	L	P	0.25125		384	R	K	0.205288		13	M	D	0.240776
77	K	Q	0.251175		102	R	Y	0.205074		79	L	K	0.240764
36	I	S	0.251149		360	T	Y	0.205037		60	S	H	0.240665
406	I	R	0.251126		340	D	A	0.204911		319	N	S	0.240487
79	L	E	0.251123		480	D	N	0.204798		385	Y	R	0.240437
79	L	C	0.251123		370	N	A	0.204788		77	K	Y	0.240225
21	N	I	0.251063		346	F	P	0.204774		48	K	P	0.240097
69	S	F	0.251059		305	K	L	0.204769		222	M	A	0.239602
57	I	M	0.250979		367	S	I	0.204756		233	A	Q	0.239095
29	V	P	0.250965		350	T	C	0.204755		299	V	M	0.239027
70	A	E	0.250923		403	A	I	0.204715		223	C	R	0.238774
72	D	C	0.250911		59	N	P	0.204683		243	R	P	0.238768
35	G	Y	0.250877		89	P	D	0.204667		314	S	T	0.238671
71	F	Q	0.250864		299	V	L	0.204147		432	N	G	0.238446
60	S	D	0.250812		301	I	S	0.203885		496	Y	F	0.238162
40	Y	F	0.250757		384	R	M	0.203805		335	S	F	0.237814
56	L	T	0.250436		203	D	K	0.203279		316	I	R	0.237562
395	N	F	0.250352		247	N	P	0.203073		160	D	C	0.237415
345	S	W	0.25012		325	K	N	0.202775		497	D	G	0.237278
358	L	P	0.249646		325	K	M	0.202775		108	L	V	0.237189
43	M	F	0.249585		315	L	E	0.202735		157	T	R	0.237183
348	R	T	0.249521		212	G	A	0.202622		82	H	N	0.236733
52	Y	N	0.24945		212	G	S	0.202622		243	R	S	0.236704
105	M	A	0.249314		287	S	C	0.202459		200	G	V	0.236677
335	S	V	0.249121		127	D	P	0.202401		71	F	S	0.236493
415	Q	S	0.248935		181	A	S	0.202046		181	A	V	0.236423
413	S	K	0.24891		416	R	K	0.201874		331	M	P	0.23621
412	F	W	0.248862		404	G	D	0.201235		120	W	S	0.236176
415	Q	D	0.248804		443	E	W	0.200626		409	Q	A	0.236174
104	W	C	0.248651		478	S	F	0.200575		54	G	D	0.235089
318	P	Y	0.248126		449	E	S	0.200505		184	K	R	0.234649
385	Y	L	0.248098		429	F	D	0.200479		382	R	K	0.234183
158	G	Q	0.248052		454	E	I	0.200256		307	L	I	0.23406
55	R	H	0.247945		389	R	G	0.20012		251	A	D	0.233849
192	E	D	0.247878		294	E	M	0.199783		333	C	I	0.233724
381	L	M	0.247872		454	E	T	0.199098		262	S	G	0.233715
238	M	G	0.247867		431	G	A	0.199001		272	H	I	0.233707
305	K	V	0.247832		21	N	M	0.198726		315	L	M	0.233706
86	G	H	0.247813		159	M	G	0.197468		273	K	F	0.233677
380	E	L	0.247808		148	Y	R	0.197386		285	V	T	0.233657
5	G	A	0.247707		167	M	S	0.197292		259	L	C	0.233626
82	H	R	0.247668		87	K	M	0.197239		281	Y	E	0.233624
31	K	P	0.246769		146	T	K	0.197224		281	Y	M	0.233624
316	I	F	0.246688		98	K	N	0.197148		330	W	I	0.233598
252	E	T	0.246301		165	S	I	0.19713		274	S	I	0.233578
262	S	F	0.246053		149	Q	K	0.197083		276	L	T	0.233561
273	K	L	0.245877		106	R	N	0.197058		491	D	G	0.233504
273	K	S	0.245877		41	I	A	0.197015		328	L	K	0.233496
385	Y	S	0.245682		144	N	H	0.196996		316	I	F	0.233488
90	K	T	0.245559		144	N	P	0.196996		257	I	Y	0.233483
46	E	T	0.245424		162	R	H	0.196858		293	K	W	0.233461
333	C	V	0.245394		359	S	R	0.196856		310	S	F	0.233307
313	Y	I	0.245162		89	P	K	0.196818		305	K	H	0.233197
280	V	R	0.245022		54	G	K	0.196799		305	K	L	0.233197
274	S	Q	0.244899		398	Q	K	0.196759		294	E	K	0.232856
217	S	T	0.244894		117	R	W	0.196685		81	E	T	0.232761
49	L	Q	0.244879		297	S	D	0.196679		426	M	G	0.232677
363	V	S	0.244708		183	V	I	0.196653		54	G	S	0.232471
342	R	Q	0.244532		86	G	N	0.196609		13	M	S	0.23196
162	R	K	0.24404		247	N	T	0.196543		40	Y	H	0.23193
393	G	V	0.243994		88	D	T	0.196231		35	G	K	0.231879
413	S	G	0.243962		43	M	P	0.196217		37	G	V	0.231849
367	S	V	0.243899		86	G	M	0.19617		310	S	N	0.231738
397	N	Y	0.243595		388	I	L	0.196075		57	I	F	0.231713
335	S	Y	0.243572		379	L	A	0.195641		205	N	S	0.231689
384	R	Y	0.243457		206	F	V	0.195183		178	A	Q	0.231537
369	E	P	0.243035		231	Q	I	0.195183		423	P	N	0.230962
411	A	G	0.242809		203	D	H	0.195166		325	K	R	0.23073
12	Q	V	0.242425		226	L	F	0.195061		426	M	D	0.230608
12	Q	P	0.242425		232	T	K	0.195026		448	M	N	0.230601
3	S	K	0.242241		199	R	A	0.195014		449	E	I	0.230567
51	D	V	0.24164		207	W	P	0.195009		486	S	R	0.230379
34	D	Q	0.241506		182	A	C	0.194997		429	F	M	0.230333
68	L	H	0.241329		182	A	Y	0.194997		478	S	A	0.230332
65	R	Y	0.241317		182	A	W	0.194997		435	G	F	0.23033
64	E	D	0.24123		225	I	H	0.194964		493	A	H	0.230322
26	R	T	0.241024		189	M	Y	0.194915		437	T	K	0.230292
73	E	V	0.240982		239	M	K	0.194763		495	E	P	0.230239
77	K	M	0.240876		172	L	H	0.19476		440	M	H	0.230233
72	D	A	0.240648		172	L	S	0.19476		458	F	V	0.230157
71	F	G	0.240638		233	A	L	0.194745		444	I	R	0.230098
71	F	V	0.240638		170	S	V	0.194695		319	N	R	0.229935
33	I	N	0.240583		234	A	G	0.194651		453	P	W	0.229769
301	I	S	0.240548		200	G	P	0.194591		473	N	Y	0.229014
194	I	T	0.240461		242	V	W	0.194571		439	D	G	0.228991
31	K	A	0.240354		159	M	I	0.194489		396	T	A	0.228875
86	G	L	0.24006		329	V	M	0.194068		434	E	T	0.228851
355	R	M	0.239643		228	G	R	0.193458		469	E	N	0.228629
368	N	M	0.239612		485	G	R	0.193057		476	V	R	0.228304
368	N	H	0.239612		378	T	H	0.192562		132	G	P	0.227699
117	R	L	0.239295		276	L	R	0.19225		132	G	L	0.227699
374	M	R	0.238688		281	Y	S	0.19223		132	G	F	0.227699
162	R	P	0.238407		139	W	L	0.192208		87	K	T	0.227559
416	R	V	0.23837		45	T	H	0.192021		162	R	F	0.22746
413	S	C	0.238349		51	D	E	0.191937		141	S	Y	0.227318
373	A	V	0.238106		65	R	P	0.191823		165	S	V	0.227318
51	D	L	0.238		434	E	V	0.191801		145	D	P	0.227277
380	E	Q	0.237796		415	Q	W	0.191789		347	I	W	0.227225
281	Y	N	0.237745		164	C	T	0.191773		105	M	F	0.227217
142	N	S	0.237365		87	K	E	0.191721		148	Y	D	0.2272
43	M	I	0.236299		149	Q	R	0.191693		148	Y	S	0.2272
347	I	R	0.236108		12	Q	R	0.191618		112	D	L	0.227171
250	N	G	0.236052		231	Q	R	0.190965		94	G	L	0.227162
20	Q	K	0.235324		216	R	C	0.190917		154	L	Q	0.227116
24	E	K	0.23515		428	A	T	0.190762		119	I	C	0.227104
9	S	A	0.234949		50	S	D	0.190659		98	K	S	0.227092
396	T	K	0.234325		408	V	M	0.190635		117	R	P	0.227038
466	L	K	0.233257		167	M	I	0.19032		207	W	R	0.227
409	Q	I	0.23315		219	Y	P	0.189709		216	R	K	0.226809
28	S	Q	0.232794		427	A	C	0.18942		126	G	H	0.226805
304	F	L	0.232742		159	M	V	0.189176		129	A	P	0.226785
12	Q	C	0.232593		387	A	L	0.189107		250	N	G	0.226705
395	N	Y	0.232589		427	A	S	0.18881		217	S	R	0.22669
57	I	A	0.232334		481	M	T	0.188783		167	M	A	0.226559
327	Q	K	0.232164		211	N	W	0.188143		167	M	S	0.226559
29	V	R	0.231945		85	A	P	0.187599		33	I	S	0.22649
307	L	Q	0.231827		136	M	P	0.187182		314	S	N	0.226477
399	Q	D	0.231814		289	Y	H	0.186701		128	D	T	0.226085
332	A	E	0.231233		90	K	G	0.186634		128	D	C	0.225949
285	V	A	0.230839		132	G	N	0.186617		180	G	D	0.225305
193	L	C	0.230359		209	G	V	0.186488		137	M	S	0.225304
222	M	S	0.230277		217	S	P	0.186461		18	E	Y	0.224839
150	R	G	0.229996		140	H	Y	0.186438		457	S	H	0.224497
83	P	S	0.229562		218	A	G	0.186367		409	Q	L	0.224407
289	Y	S	0.228762		21	N	A	0.186165		172	L	P	0.224355
177	G	E	0.228583		202	N	Q	0.185734		2	A	T	0.224338
282	G	L	0.227835		173	P	C	0.185395		484	E	A	0.224291
83	P	Q	0.227367		238	M	E	0.185286		437	T	G	0.224231
251	A	D	0.22724		180	G	I	0.185249		101	D	V	0.223981
99	R	P	0.227178		444	I	T	0.185199		447	M	Q	0.223886
99	R	Y	0.227178		376	S	L	0.185146		424	T	N	0.223868
95	P	S	0.226814		358	L	F	0.185016		83	P	S	0.222923
98	K	E	0.226648		294	E	K	0.184525		124	N	D	0.222547
144	N	T	0.226521		208	R	P	0.18396		336	A	L	0.222377
201	I	M	0.226517		251	A	D	0.183173		468	D	N	0.222319
214	K	Q	0.2265		265	I	S	0.18314		390	T	V	0.221965
191	M	L	0.226277		155	V	K	0.18305		179	A	T	0.221964
261	R	L	0.22608		268	G	W	0.18257		336	A	E	0.221678
370	N	R	0.226037		341	L	D	0.182545		352	V	G	0.221538
101	D	T	0.225731		344	L	C	0.182355		403	A	E	0.221533
15	T	A	0.225341		404	G	H	0.182204		373	A	H	0.221519
34	D	H	0.225298		128	D	F	0.18165		342	R	C	0.221444
34	D	M	0.225298		417	N	C	0.181609		342	R	W	0.221444
56	L	N	0.225195		380	E	R	0.181366		349	G	V	0.22143
48	K	Q	0.225083		51	D	I	0.181208		338	F	E	0.221393
21	N	P	0.22469		118	R	Q	0.180456		358	L	R	0.221349
24	E	P	0.224298		128	D	T	0.179675		381	L	Q	0.221304
277	P	V	0.223214		433	T	P	0.179501		383	S	K	0.221213
270	V	L	0.222256		236	R	M	0.179382		404	G	F	0.221145
322	P	Q	0.221772		456	M	V	0.179371		449	E	D	0.221042
313	Y	L	0.221651		231	Q	Y	0.17935		134	T	H	0.220988
432	N	G	0.220667		227	K	N	0.179057		385	Y	Q	0.220696
16	D	T	0.220258		314	S	C	0.179054		392	S	K	0.22066
100	V	T	0.219958		233	A	G	0.178983		391	R	I	0.220578
48	K	E	0.218844		447	M	T	0.178894		391	R	S	0.220578
394	G	E	0.218684		183	V	N	0.178862		408	V	L	0.219887
186	V	I	0.21787		271	A	T	0.178793		395	N	A	0.219527
25	I	R	0.217701		430	T	N	0.177215		410	P	V	0.219508
77	K	T	0.217524		402	S	R	0.176979		366	A	D	0.219499
60	S	C	0.217468		365	I	V	0.176594		364	Q	P	0.219493
79	L	Q	0.21737		51	D	M	0.17615		348	R	S	0.219442
79	L	R	0.21737		440	M	T	0.17613		17	G	V	0.21914
34	D	T	0.217097		182	A	T	0.175496		16	D	N	0.219136
275	C	F	0.217027		216	R	H	0.175424		63	I	R	0.218784
275	C	H	0.217027		328	L	I	0.175142		417	N	F	0.218532
82	H	Q	0.216816		397	N	K	0.175139		373	A	Y	0.218437
373	A	C	0.216453		279	C	L	0.175027		356	G	E	0.218433
56	L	Q	0.215931		282	G	W	0.174562		267	R	S	0.217985
134	T	A	0.21588		114	E	Y	0.173609		369	E	K	0.217432
400	R	M	0.215424		277	P	S	0.173277		62	T	Y	0.217385
282	G	A	0.215372		395	N	G	0.173148		83	P	H	0.216834
199	R	H	0.214018		164	C	M	0.172933		103	K	R	0.216785
238	M	V	0.213831		308	Q	H	0.172922		378	T	G	0.216622
365	I	V	0.213606		98	K	L	0.172919		43	M	H	0.216372
87	K	P	0.213571		420	F	H	0.172574		446	R	G	0.215446
230	F	S	0.213472		117	R	L	0.172474		57	I	P	0.215389
268	G	P	0.213323		438	S	T	0.171835		321	N	I	0.215243
184	K	Q	0.213201		87	K	T	0.171687		498	N	D	0.215159
2	A	V	0.213104		151	T	I	0.17162		384	R	S	0.215003
115	E	P	0.212808		164	C	K	0.171589		402	S	P	0.21466
455	E	H	0.212742		105	M	Y	0.171541		107	E	Q	0.21333
361	R	K	0.212266		26	R	P	0.171453		150	R	M	0.213263
229	K	N	0.212071		237	A	T	0.171388		97	Y	C	0.21325
70	A	H	0.21193		17	G	E	0.171352		155	V	S	0.212648
163	M	Y	0.211927		248	P	L	0.171052		17	G	P	0.212544
132	G	D	0.211561		427	A	E	0.171049		39	F	Q	0.211469
321	N	E	0.209962		478	S	L	0.171046		84	S	P	0.211399
379	L	G	0.209433		431	G	F	0.170953		297	S	F	0.210113
434	E	P	0.209397		456	M	H	0.170605		315	L	I	0.210082
89	P	W	0.209366		161	P	S	0.170516		424	T	A	0.209888
17	G	S	0.209166		12	Q	L	0.170477		319	N	A	0.209697
359	S	A	0.209004		359	S	L	0.170262		31	K	M	0.209579
410	P	G	0.208834		122	Q	M	0.169757		31	K	L	0.209579
451	A	Q	0.208034		391	R	S	0.169692		312	V	G	0.209007
65	R	P	0.20772		282	G	E	0.169142		320	E	C	0.208925
435	G	R	0.206516		255	D	G	0.167843		281	Y	L	0.208919
27	A	H	0.206454		333	C	F	0.167365		281	Y	R	0.208919
25	I	L	0.20644		305	K	A	0.167328		271	A	H	0.208902
450	G	S	0.206171		33	I	T	0.167211		321	N	A	0.208897
399	Q	H	0.206057		54	G	V	0.166708		284	A	P	0.208897
92	T	P	0.205918		308	Q	P	0.166669		264	L	I	0.208833
414	V	G	0.20515		283	P	W	0.166321		258	F	M	0.208814
468	D	V	0.204764		216	R	G	0.166135		257	I	Q	0.208784
113	K	R	0.203638		233	A	N	0.165484		294	E	M	0.208707
97	Y	F	0.2035		423	P	Q	0.165442		294	E	Q	0.208707
417	N	G	0.203476		31	K	E	0.16536		284	A	T	0.207893
86	G	M	0.202926		83	P	L	0.164618		51	D	G	0.207719
456	M	L	0.202842		295	G	E	0.164351		479	F	L	0.20743
58	Q	H	0.20273		250	N	S	0.16416		448	M	I	0.207302
471	A	P	0.202461		294	E	C	0.163413		126	G	K	0.206831
333	C	R	0.202282		28	S	R	0.163399		86	G	F	0.206653
289	Y	C	0.201958		393	G	P	0.163095		62	T	G	0.206123
420	F	C	0.201338		343	V	L	0.162885		100	V	E	0.205684
169	G	C	0.200278		450	G	V	0.162645		350	T	S	0.205645
489	F	L	0.200079		455	E	P	0.162611		418	L	V	0.2055
308	Q	R	0.200065		456	M	W	0.162561		159	M	T	0.205492
205	N	T	0.199494		446	R	Q	0.16239		455	E	P	0.205339
224	N	K	0.199303		427	A	M	0.16231		49	L	M	0.205261
80	E	H	0.199008		410	P	S	0.162243		423	P	L	0.204967
123	A	P	0.19878		327	Q	R	0.161217		157	T	A	0.20411
95	P	Y	0.198647		420	F	C	0.160874		285	V	I	0.20369
93	G	V	0.198377		457	S	G	0.160411		355	R	K	0.203579
185	G	A	0.198146		497	D	C	0.160361		448	M	K	0.203155
102	R	F	0.198104		444	I	L	0.160235		449	E	H	0.203105
332	A	T	0.197987		431	G	W	0.16004		439	D	V	0.203004
428	A	C	0.197714		452	K	V	0.160014		445	I	P	0.202915
207	W	V	0.197668		40	Y	C	0.159513		496	Y	I	0.202885
153	A	I	0.197646		478	S	W	0.159416		430	T	W	0.202883
167	M	A	0.197642		421	D	F	0.159227		429	F	D	0.202862
243	R	W	0.197552		409	Q	S	0.159153		56	L	H	0.202611
433	T	C	0.197383		54	G	S	0.159007		450	G	A	0.202591
196	M	G	0.197208		21	N	P	0.157274		493	A	V	0.202425
239	M	A	0.19719		132	G	V	0.157247		410	P	H	0.20221
239	M	R	0.19719		132	G	P	0.157247		56	L	I	0.201958
158	G	F	0.197153		113	K	L	0.156322		283	P	M	0.201398
158	G	T	0.197153		141	S	A	0.156243		28	S	F	0.201395
248	P	R	0.197086		105	M	S	0.156013		59	N	K	0.201131
168	Q	L	0.197047		92	T	A	0.155932		260	A	G	0.201121
236	R	P	0.197041		454	E	V	0.155713		427	A	N	0.201121
193	L	V	0.197014		366	A	T	0.155712		406	I	V	0.201053
116	I	A	0.19694		265	I	R	0.155135		383	S	N	0.200902
227	K	T	0.196724		302	D	N	0.154978		473	N	H	0.200652
363	V	L	0.196534		495	E	K	0.154935		411	A	T	0.200542
434	E	M	0.195098		128	D	G	0.154746		53	E	P	0.199859
50	S	R	0.194928		459	Q	Y	0.154738		121	R	H	0.199398
58	Q	P	0.194743		393	G	R	0.154293		81	E	V	0.199273
71	F	L	0.193254		121	R	I	0.15419		431	G	F	0.199183
114	E	N	0.192087		497	D	I	0.15399		378	T	A	0.198454
481	M	L	0.192024		424	T	I	0.153736		295	G	E	0.197743
14	E	D	0.191575		90	K	A	0.152324		334	N	D	0.197736
80	E	R	0.191369		445	I	V	0.151522		87	K	Q	0.197635
188	T	S	0.190853		81	E	K	0.151463		100	V	K	0.197539
401	A	R	0.190594		155	V	T	0.151289		147	T	K	0.197386
350	T	S	0.189794		265	I	V	0.150352		149	Q	L	0.197323
133	L	K	0.189656		368	N	M	0.15007		142	N	H	0.197229
133	L	R	0.189656		370	N	T	0.150049		159	M	S	0.19717
472	A	V	0.189418		266	L	R	0.149971		159	M	C	0.19717
453	P	C	0.188539		346	F	L	0.149787		118	R	D	0.196983
282	G	R	0.187908		151	T	V	0.149675		88	D	V	0.196716
221	R	I	0.187561		431	G	K	0.149603		120	W	V	0.196612
426	M	K	0.186036		162	R	Y	0.149379		470	R	K	0.196391
428	A	P	0.185945		262	S	P	0.149376		343	V	G	0.196268
424	T	F	0.185677		396	T	R	0.149256		415	Q	H	0.196125
264	L	F	0.185392		433	T	G	0.149194		377	S	T	0.195926
49	L	A	0.184673		313	Y	R	0.149085		478	S	W	0.19573
488	F	L	0.184579		157	T	M	0.148148		292	E	R	0.195246
128	D	S	0.184255		498	N	F	0.14805		266	L	S	0.194925
85	A	M	0.182978		303	P	S	0.147894		10	Y	P	0.194661
437	T	P	0.182792		155	V	Y	0.147874		433	T	R	0.194464
460	G	S	0.182604		450	G	F	0.147614		301	I	T	0.194421
205	N	Y	0.181873		306	L	I	0.14715		409	Q	V	0.194033
245	S	D	0.18172		216	R	M	0.147085		409	Q	G	0.194033
118	R	H	0.18168		61	L	I	0.146776		380	E	A	0.193613
200	G	C	0.181518		455	E	F	0.146332		72	D	N	0.193402
179	A	L	0.181467		405	Q	A	0.145994		264	L	P	0.193254
123	A	R	0.181252		372	D	A	0.145698		74	R	P	0.193164
88	D	K	0.181088		279	C	R	0.145471		77	K	G	0.192765
143	L	T	0.181074		433	T	I	0.145383		498	N	I	0.19258
105	M	G	0.180967		334	N	D	0.144625		101	D	A	0.192481
87	K	G	0.180906		382	R	T	0.144458		413	S	A	0.192368
101	D	M	0.180826		451	A	T	0.143992		153	A	G	0.192125
185	G	H	0.18074		23	T	A	0.143942		375	E	I	0.192041
190	V	R	0.18068		137	M	A	0.143841		283	P	R	0.191982
176	S	D	0.180672		281	Y	H	0.143621		432	N	H	0.191384
107	E	H	0.18062		185	G	R	0.143575		34	D	G	0.191339
184	K	V	0.180615		12	Q	G	0.142708		455	E	S	0.191312
206	F	H	0.180561		189	M	T	0.14262		377	S	G	0.19089
186	V	N	0.180553		175	R	G	0.142551		134	T	I	0.190883
165	S	F	0.180478		304	F	Y	0.142516		433	T	L	0.189998
166	L	Y	0.180434		191	M	L	0.142351		73	E	T	0.189838
164	C	F	0.180387		22	A	T	0.142279		399	Q	G	0.189216
160	D	H	0.180378		446	R	M	0.14206		159	M	R	0.189106
159	M	D	0.180286		441	R	M	0.141762		86	G	H	0.18888
195	R	A	0.180265		222	M	V	0.141485		357	K	E	0.18855
242	V	T	0.180251		225	I	V	0.141462		359	S	L	0.188242
472	A	C	0.180232		376	S	G	0.141288		391	R	K	0.188157
106	R	I	0.180231		111	Y	V	0.141066		334	N	I	0.188087
106	R	W	0.180231		442	A	T	0.141053		459	Q	G	0.188056
106	R	F	0.180231		12	Q	K	0.141034		269	S	C	0.188013
113	K	P	0.180212		403	A	R	0.140964		259	L	I	0.187832
113	K	S	0.180212		292	E	T	0.140878		256	L	D	0.1878
151	T	S	0.180131		282	G	R	0.140606		334	N	K	0.187069
194	I	S	0.18009		481	M	W	0.140566		361	R	I	0.186849
194	I	R	0.18009		88	D	E	0.14012		407	S	I	0.186832
456	M	A	0.179889		229	K	E	0.140067		370	N	Q	0.186825
476	V	A	0.179569		196	M	R	0.140057		434	E	P	0.186782
51	D	Q	0.17946		18	E	T	0.139824		342	R	E	0.186715
202	N	A	0.179415		170	S	R	0.139687		342	R	L	0.186715
80	E	T	0.179276		181	A	E	0.139572		351	K	T	0.186671
188	T	Q	0.17829		192	E	R	0.139346		384	R	T	0.186144
452	K	S	0.176493		206	F	P	0.139332		32	M	I	0.185442
85	A	T	0.176184		246	R	S	0.139286		391	R	V	0.185077
391	R	S	0.175945		248	P	R	0.139189		388	I	S	0.184998
211	N	H	0.175916		248	P	C	0.139189		383	S	G	0.184599
135	H	T	0.175887		175	R	I	0.139087		53	E	V	0.184489
45	T	N	0.175243		239	M	P	0.13897		139	W	R	0.183859
383	S	A	0.173918		182	A	D	0.138944		25	I	T	0.183659
80	E	L	0.173658		190	V	I	0.138941		68	L	A	0.18334
283	P	G	0.172716		233	A	H	0.138937		11	E	A	0.183326
473	N	K	0.172393		245	S	L	0.138932		120	W	R	0.183051
473	N	C	0.172393		238	M	K	0.138897		22	A	R	0.182806
420	F	S	0.172128		361	R	K	0.138766		241	Q	R	0.182322
490	G	E	0.171879		201	I	W	0.138632		81	E	N	0.181209
171	T	C	0.171652		414	V	S	0.138524		33	I	T	0.18075
22	A	V	0.171186		431	G	C	0.138428		57	I	G	0.18059
217	S	R	0.170893		434	E	W	0.137991		448	M	D	0.179784
301	I	L	0.169966		22	A	M	0.137929		449	E	C	0.17972
300	G	V	0.169721		122	Q	Y	0.137872		434	E	M	0.179547
69	S	T	0.169434		425	I	H	0.137816		496	Y	L	0.179533
41	I	A	0.168673		353	S	T	0.137795		309	N	G	0.179498
53	E	T	0.168597		392	S	E	0.137716		437	T	P	0.179464
444	I	C	0.168531		375	E	W	0.137707		488	F	S	0.179441
50	S	C	0.168334		424	T	Q	0.137692		446	R	I	0.179365
90	K	C	0.16833		159	M	F	0.137682		450	G	H	0.179216
209	G	A	0.168107		289	Y	M	0.137682		315	L	P	0.179216
89	P	I	0.168073		289	Y	I	0.137682		16	D	E	0.178398
481	M	T	0.167969		247	N	V	0.137674		32	M	V	0.178248
24	E	R	0.167876		247	N	M	0.137674		283	P	G	0.177893
305	K	T	0.167869		476	V	P	0.137671		470	R	G	0.17787
468	D	G	0.166974		416	R	C	0.137668		131	A	S	0.177054
102	R	P	0.166872		206	F	W	0.137668		420	F	Y	0.176724
210	E	P	0.166784		266	L	W	0.137658		83	P	R	0.176504
210	E	D	0.166784		339	E	V	0.137656		366	A	V	0.176474
210	E	R	0.166784		339	E	W	0.137656		367	S	P	0.176355
132	G	H	0.166389		339	E	N	0.137656		165	S	A	0.175049
132	G	I	0.166389		5	G	F	0.137641		142	N	D	0.174908
121	R	H	0.166357		87	K	I	0.13764		466	L	P	0.174768
423	P	F	0.16633		87	K	C	0.13764		54	G	R	0.173435
211	N	E	0.165955		13	M	C	0.137634		113	K	L	0.17339
385	Y	G	0.165636		215	T	F	0.137633		130	T	V	0.173245
106	R	S	0.165635		407	S	V	0.137632		114	E	R	0.173131
372	D	E	0.165631		328	L	W	0.137626		133	L	T	0.173048
231	Q	L	0.165543		328	L	Y	0.137626		455	E	C	0.172783
390	T	V	0.16532		352	V	Q	0.137621		492	N	S	0.172762
235	Q	R	0.164988		335	S	I	0.137615		188	T	A	0.172557
216	R	S	0.164936		335	S	H	0.137615		194	I	V	0.171968
219	Y	F	0.163793		469	E	F	0.137612		147	T	I	0.17194
219	Y	L	0.163793		74	R	V	0.137611		151	T	V	0.171819
219	Y	S	0.163793		74	R	W	0.137611		126	G	C	0.171717
105	M	L	0.163502		489	F	V	0.13761		88	D	A	0.17126
91	K	R	0.162754		203	D	S	0.137599		199	R	C	0.171021
107	E	K	0.162435		203	D	I	0.137599		303	P	L	0.171008
139	W	P	0.162126		198	K	H	0.137599		303	P	G	0.171008
440	M	P	0.162104		208	R	E	0.137593		129	A	N	0.170583
428	A	K	0.162073		208	R	V	0.137593		157	T	V	0.170484
50	S	D	0.161762		192	E	W	0.137583		485	G	E	0.170474
154	L	N	0.161677		439	D	S	0.137583		274	S	Y	0.169619
205	N	R	0.161584		439	D	M	0.137583		256	L	H	0.169615
302	D	V	0.16147		110	L	K	0.137581		258	F	Q	0.169548
441	R	W	0.161447		110	L	V	0.137581		340	D	N	0.169527
453	P	N	0.161343		148	Y	N	0.137579		415	Q	V	0.169403
453	P	T	0.161343		148	Y	D	0.137579		176	S	P	0.168955
177	G	L	0.161334		148	Y	F	0.137579		446	R	L	0.168919
177	G	H	0.161334		412	F	D	0.137576		360	T	V	0.16889
119	I	A	0.161331		288	G	Y	0.137571		136	M	R	0.168438
155	V	Y	0.161324		288	G	M	0.137571		12	Q	F	0.167997
179	A	W	0.161219		288	G	F	0.137571		384	R	M	0.167608
181	A	E	0.161089		393	G	M	0.137557		202	N	T	0.16724
181	A	N	0.161089		67	V	D	0.137552		284	A	V	0.16712
123	A	E	0.161067		67	V	E	0.137552		181	A	D	0.167074
123	A	D	0.161067		236	R	A	0.137551		242	V	A	0.166256
123	A	L	0.161067		482	S	C	0.13755		283	P	L	0.166244
442	A	M	0.160996		482	S	H	0.13755		466	L	I	0.166166
99	R	H	0.160922		482	S	V	0.13755		85	A	S	0.166019
201	I	G	0.160867		265	I	D	0.13755		194	I	M	0.165864
175	R	W	0.16086		265	I	E	0.13755		377	S	I	0.165796
87	K	M	0.160859		265	I	H	0.13755		392	S	G	0.165657
101	D	Q	0.160837		19	R	N	0.137542		233	A	G	0.164795
171	T	N	0.160816		19	R	F	0.137542		351	K	R	0.164608
91	K	N	0.160802		19	R	Q	0.137542		419	P	V	0.164465
91	K	H	0.160802		490	G	N	0.137536		137	M	T	0.164367
178	A	F	0.160794		228	G	M	0.137536		34	D	L	0.16427
165	S	K	0.160791		351	K	V	0.137535		9	S	L	0.163617
165	S	E	0.160791		351	K	S	0.137535		220	E	G	0.16241
206	F	T	0.16076		139	W	A	0.137534		262	S	P	0.161911
230	F	H	0.160751		445	I	D	0.137532		262	S	F	0.161911
230	F	N	0.160751		245	S	Q	0.137527		274	S	P	0.161847
484	E	T	0.16073		245	S	K	0.137527		283	P	C	0.161797
189	M	G	0.160724		245	S	E	0.137527		270	V	A	0.16169
239	M	E	0.160716		406	I	K	0.137526		77	K	L	0.161336
186	V	T	0.16071		406	I	A	0.137526		225	I	F	0.160925
231	Q	I	0.160694		406	I	R	0.137526		450	G	F	0.160838
104	W	Q	0.160687		470	R	A	0.137525		202	N	P	0.160563
104	W	A	0.160687		144	N	F	0.137522		486	S	F	0.159397
166	L	A	0.16068		144	N	Y	0.137522		445	I	C	0.159381
243	R	N	0.160678		226	L	R	0.137518		484	E	G	0.159365
243	R	F	0.160678		141	S	L	0.137517		491	D	N	0.159198
140	H	A	0.160674		141	S	Y	0.137517		245	S	G	0.158402
242	V	P	0.160668		141	S	V	0.137517		386	W	Y	0.157581
167	M	C	0.160637		141	S	K	0.137517		467	S	L	0.157481
238	M	K	0.160629		175	R	H	0.137515		368	N	K	0.15739
199	R	A	0.160625		221	R	W	0.137515		400	R	Q	0.157351
148	Y	G	0.160596		221	R	M	0.137515		431	G	H	0.157301
110	L	Q	0.160587		382	R	H	0.137512		369	E	T	0.15728
112	D	V	0.160559		290	D	V	0.137512		369	E	A	0.15728
150	R	S	0.160554		295	G	L	0.137505		467	S	T	0.157253
115	E	T	0.160551		212	G	Y	0.137502		346	F	D	0.156992
115	E	L	0.160551		212	G	M	0.137502		250	N	T	0.156331
237	A	M	0.160548		212	G	H	0.137502		409	Q	F	0.156322
147	T	W	0.160542		413	S	Q	0.137501		227	K	R	0.156213
97	Y	G	0.160538		366	A	F	0.1375		243	R	V	0.156174
242	V	Q	0.160515		31	K	W	0.137497		170	S	A	0.156169
192	E	R	0.160501		155	V	D	0.137496		5	G	C	0.15576
172	L	R	0.160498		155	V	F	0.137496		183	V	S	0.1557
172	L	C	0.160498		419	P	F	0.137495		211	N	Y	0.155548
106	R	P	0.160478		462	G	H	0.137493		302	D	R	0.155276
113	K	I	0.160478		147	T	L	0.13749		392	S	R	0.153907
142	N	A	0.160328		145	D	C	0.137489		422	K	F	0.153798
196	M	N	0.160296		145	D	E	0.137489		277	P	T	0.153748
397	N	A	0.160223		464	F	P	0.137488		250	N	D	0.153588
168	Q	G	0.160174		464	F	A	0.137488		308	Q	V	0.153535
168	Q	V	0.160174		464	F	C	0.137488		203	D	N	0.153531
96	I	F	0.160056		384	R	H	0.137486		186	V	F	0.15352
250	N	E	0.160028		119	I	N	0.137486		230	F	C	0.15343
202	N	M	0.159802		119	I	M	0.137486		192	E	K	0.153405
42	Q	L	0.159677		456	M	F	0.137484		238	M	P	0.153373
350	T	R	0.159604		456	M	N	0.137484		180	G	R	0.153308
304	F	M	0.159409		92	T	Y	0.137483		428	A	H	0.153096
86	G	W	0.159267		229	K	I	0.137483		495	E	G	0.153055
368	N	L	0.158986		229	K	Q	0.137483		449	E	G	0.152839
385	Y	T	0.158679		486	S	A	0.13748		422	K	N	0.152632
388	I	G	0.158091		383	S	E	0.13748		305	K	S	0.152246
156	R	G	0.158037		383	S	M	0.13748		394	G	R	0.152061
367	S	N	0.157866		388	I	Y	0.137479		395	N	G	0.151796
85	A	C	0.156829		388	I	D	0.137479		218	A	G	0.151614
247	N	S	0.156609		388	I	F	0.137479		18	E	P	0.151526
397	N	K	0.156315		232	T	Q	0.137478		403	A	V	0.151451
473	N	V	0.156314		142	N	Q	0.137477		167	M	I	0.151447
45	T	Y	0.155894		142	N	Y	0.137477		285	V	A	0.150934
453	P	R	0.15589		142	N	R	0.137477		329	V	I	0.150814
305	K	A	0.155807		98	K	W	0.137477		201	I	N	0.150452
446	R	C	0.155781		98	K	F	0.137477		242	V	E	0.150438
48	K	A	0.155697		405	Q	G	0.137476		249	G	N	0.1504
444	I	F	0.155479		358	L	T	0.137472		196	M	S	0.15031
444	I	D	0.155479		496	Y	K	0.137472		241	Q	T	0.150302
389	R	V	0.155433		496	Y	T	0.137472		175	R	S	0.150275
437	T	V	0.155185		326	S	Y	0.137471		172	L	T	0.150259
481	M	S	0.15518		325	K	D	0.137469		245	S	I	0.150235
418	L	E	0.155057		204	R	P	0.137463		109	V	Q	0.14991
381	L	C	0.154763		204	R	M	0.137463		130	T	N	0.149904
302	D	T	0.154657		225	I	W	0.137461		117	R	L	0.149813
302	D	P	0.154657		2	A	S	0.137461		208	R	I	0.149776
385	Y	W	0.154471		387	A	N	0.137459		181	A	T	0.149722
478	S	I	0.154416		47	L	W	0.137459		129	A	S	0.149536
345	S	N	0.154391		47	L	G	0.137459		49	L	R	0.149378
386	W	M	0.154317		261	R	N	0.137458		251	A	V	0.148384
399	Q	K	0.154274		255	D	S	0.137455		336	A	D	0.148136
399	Q	V	0.154274		118	R	E	0.137453		117	R	G	0.148065
483	N	S	0.154209		200	G	D	0.137453		165	S	C	0.147922
429	F	T	0.154185		200	G	F	0.137453		222	M	L	0.147481
429	F	P	0.154185		200	G	I	0.137453		157	T	L	0.147452
429	F	Q	0.154185		200	G	N	0.137453		201	I	G	0.146836
365	I	T	0.154082		113	K	C	0.137451		341	L	I	0.146827
350	T	C	0.153904		219	Y	E	0.137451		174	R	M	0.146817
393	G	R	0.153862		219	Y	V	0.137451		186	V	Y	0.146814
49	L	H	0.153614		219	Y	M	0.137451		186	V	E	0.146814
49	L	E	0.153614		394	G	N	0.137449		181	A	G	0.146788
49	L	C	0.153614		394	G	F	0.137449		173	P	C	0.146768
49	L	D	0.153614		394	G	Y	0.137449		203	D	V	0.146762
298	L	M	0.153246		394	G	V	0.137449		176	S	N	0.146708
423	P	I	0.153188		394	G	C	0.137449		241	Q	H	0.146694
370	N	C	0.153039		213	R	A	0.137445		241	Q	P	0.146694
379	L	S	0.152471		449	E	W	0.137437		200	G	P	0.146689
388	I	S	0.152217		449	E	M	0.137437		226	L	H	0.146669
383	S	L	0.152106		449	E	N	0.137437		180	G	V	0.146609
85	A	L	0.151804		183	V	H	0.137434		190	V	L	0.146493
381	L	T	0.151338		481	M	C	0.137433		190	V	I	0.146493
376	S	Q	0.15109		481	M	P	0.137433		244	E	L	0.146407
110	L	V	0.151061		160	D	Q	0.137431		237	A	K	0.14639
349	G	W	0.151026		160	D	W	0.137431		208	R	P	0.146299
144	N	H	0.151025		251	A	N	0.137427		24	E	K	0.146189
173	P	K	0.151002		338	F	K	0.137424		430	T	N	0.145883
370	N	G	0.150923		338	F	T	0.137424		431	G	L	0.145867
186	V	A	0.150638		410	P	R	0.137423		212	G	V	0.145839
413	S	R	0.150527		220	E	L	0.137423		214	K	P	0.145714
247	N	G	0.150072		199	R	F	0.137421		59	N	R	0.145391
428	A	V	0.149942		307	L	K	0.137416		384	R	G	0.145319
370	N	K	0.149681		468	D	F	0.137416		396	T	C	0.14426
384	R	F	0.149528		468	D	Q	0.137416		455	E	D	0.143938
451	A	G	0.149484		468	D	V	0.137416		348	R	G	0.143578
51	D	F	0.14938		472	A	M	0.137412		231	Q	I	0.142982
84	S	A	0.149229		128	D	C	0.137412		231	Q	H	0.142982
414	V	S	0.149146		259	L	N	0.137411		231	Q	N	0.142982
297	S	W	0.148984		277	P	I	0.137409		205	N	K	0.142801
297	S	G	0.148984		277	P	N	0.137409		207	W	Y	0.14274
408	V	C	0.148779		178	A	M	0.137407		233	A	S	0.142719
387	A	D	0.14863		178	A	F	0.137407		181	A	F	0.14269
342	R	I	0.148477		106	R	Q	0.137407		181	A	E	0.14269
426	M	N	0.148151		106	R	E	0.137407		250	N	W	0.142669
360	T	S	0.14811		235	Q	F	0.1374		186	V	H	0.142638
294	E	N	0.148044		90	K	P	0.137399		201	I	H	0.142629
361	R	G	0.147836		380	E	N	0.137399		122	Q	L	0.142622
492	N	L	0.14769		102	R	E	0.137396		178	A	Y	0.142606
134	T	G	0.147404		150	R	V	0.137395		242	V	S	0.142593
381	L	E	0.147396		150	R	W	0.137395		242	V	Q	0.142593
381	L	R	0.147396		150	R	C	0.137395		249	G	L	0.142541
444	I	M	0.147382		372	D	I	0.137392		249	G	C	0.142541
45	T	Q	0.147377		244	E	I	0.137391		227	K	Q	0.142538
489	F	I	0.147333		467	S	D	0.137391		206	F	M	0.142527
401	A	Q	0.147318		467	S	H	0.137391		200	G	L	0.1425
389	R	W	0.147128		304	F	K	0.13739		200	G	S	0.1425
443	E	Q	0.14712		360	T	K	0.13739		235	Q	K	0.142496
458	F	E	0.14711		111	Y	N	0.137383		235	Q	G	0.142496
353	S	R	0.14703		400	R	H	0.137382		175	R	A	0.142488
436	R	W	0.147028		400	R	E	0.137382		180	G	A	0.142438
435	G	F	0.14696		169	G	M	0.137381		171	T	G	0.142436
419	P	D	0.146954		107	E	I	0.13738		169	G	F	0.142415
477	P	T	0.146867		164	C	L	0.137379		204	R	F	0.142414
336	A	K	0.146844		376	S	Q	0.137378		240	D	S	0.142406
302	D	Q	0.14675		376	S	K	0.137378		62	T	A	0.142395
445	I	Q	0.146586		376	S	N	0.137378		191	M	K	0.14238
368	N	R	0.146503		344	L	D	0.137378		199	R	P	0.142374
486	S	F	0.146495		296	Y	G	0.137374		189	M	F	0.142372
496	Y	T	0.146429		286	A	G	0.137373		189	M	E	0.142372
452	K	W	0.146411		284	A	E	0.137369		232	T	K	0.14237
422	K	M	0.146311		246	R	C	0.137369		232	T	V	0.14237
52	Y	Q	0.146309		246	R	K	0.137369		236	R	A	0.142309
405	Q	P	0.146216		151	T	Y	0.137368		236	R	L	0.142309
307	L	H	0.146051		151	T	H	0.137368		190	V	N	0.142301
432	N	E	0.14604		260	A	I	0.137366		194	I	Y	0.142298
371	M	P	0.146037		60	S	K	0.137365		168	Q	T	0.142275
42	Q	F	0.146009		337	A	W	0.137365		185	G	Q	0.142212
42	Q	N	0.146009		337	A	M	0.137365		182	A	Y	0.142181
367	S	C	0.145998		337	A	F	0.137365		215	T	N	0.142177
298	L	W	0.145966		17	G	L	0.137359		237	A	D	0.14217
404	G	T	0.145939		436	R	W	0.137356		247	N	M	0.142167
46	E	A	0.145888		48	K	C	0.137355		239	M	L	0.142094
292	E	R	0.14559		36	I	M	0.137354		214	K	A	0.14201
375	E	Q	0.14558		18	E	M	0.137349		214	K	N	0.14201
340	D	S	0.145431		180	G	K	0.137345		213	R	P	0.141951
414	V	R	0.145419		180	G	E	0.137345		279	C	G	0.14195
416	R	I	0.14526		180	G	L	0.137345		429	F	A	0.141749
423	P	E	0.145034		37	G	L	0.137345		418	L	R	0.141554
399	Q	N	0.144726		93	G	D	0.137345		79	L	P	0.141508
303	P	D	0.144621		253	I	P	0.137343		459	Q	V	0.141417
303	P	K	0.144621		253	I	K	0.137343		222	M	C	0.141294
278	A	R	0.144562		253	I	H	0.137343		12	Q	A	0.141109
283	P	H	0.144502		253	I	Q	0.137343		100	V	R	0.140497
409	Q	K	0.144368		435	G	D	0.137343		128	D	N	0.140347
215	T	A	0.144138		362	G	L	0.137342		423	P	E	0.140216
43	M	E	0.144067		317	R	C	0.137342		262	S	T	0.140034
385	Y	E	0.144005		475	I	Y	0.137341		272	H	P	0.139932
114	E	G	0.143637		179	A	W	0.13734		186	V	I	0.139925
268	G	E	0.143528		179	A	M	0.13734		259	L	R	0.13981
46	E	F	0.143495		378	T	E	0.137336		259	L	S	0.13981
411	A	H	0.143274		306	L	K	0.137335		5	G	A	0.138026
292	E	V	0.143084		306	L	W	0.137335		205	N	Q	0.1379
354	P	V	0.142943		99	R	D	0.137334		205	N	R	0.1379
336	A	Q	0.142938		29	V	D	0.137334		205	N	H	0.1379
362	G	Q	0.142895		257	I	R	0.137334		164	C	W	0.137872
308	Q	L	0.142873		441	R	D	0.137331		181	A	Y	0.137862
131	A	P	0.142833		441	R	P	0.137331		181	A	I	0.137862
372	D	S	0.142822		171	T	R	0.137331		54	G	F	0.137833
381	L	S	0.142811		171	T	H	0.137331		426	M	Y	0.137812
346	F	H	0.142789		181	A	C	0.137329		426	M	W	0.137812
355	R	S	0.142774		75	R	N	0.137328		34	D	W	0.13777
355	R	W	0.142774		54	G	Y	0.137327		207	W	G	0.137767
318	P	E	0.142693		1	M	L	0.137326		448	M	S	0.137765
291	F	Y	0.142691		130	T	D	0.137326		408	V	E	0.13776
368	N	F	0.142683		343	V	R	0.137323		225	I	Q	0.13776
356	G	L	0.142518		343	V	D	0.137323		225	I	W	0.13776
356	G	D	0.142518		350	T	K	0.137322		225	I	M	0.13776
356	G	A	0.142518		391	R	P	0.137322		225	I	N	0.13776
285	V	G	0.142493		174	R	W	0.137322		400	R	C	0.13775
404	G	K	0.142239		381	L	Y	0.13732		449	E	P	0.137749
268	G	T	0.142208		321	N	Q	0.137318		449	E	S	0.137749
473	N	R	0.141982		270	V	M	0.137317		87	K	Y	0.137744
383	S	K	0.141954		270	V	E	0.137317		87	K	C	0.137744
383	S	Q	0.141954		188	T	F	0.137316		87	K	F	0.137744
412	F	G	0.141947		224	N	Y	0.137316		10	Y	M	0.137739
359	S	D	0.141872		300	G	C	0.137312		101	D	W	0.137737
405	Q	H	0.141785		300	G	W	0.137312		336	A	H	0.137736
259	L	P	0.141756		263	A	Q	0.137311		336	A	M	0.137736
380	E	P	0.141636		230	F	T	0.137308		250	N	P	0.137733
278	A	D	0.141518		230	F	R	0.137308		186	V	D	0.137719
308	Q	P	0.141381		168	Q	D	0.137303		479	F	A	0.137707
4	Q	N	0.140989		168	Q	W	0.137303		479	F	H	0.137707
442	A	S	0.140943		46	E	W	0.137288		457	S	W	0.137687
311	Q	K	0.140893		120	W	F	0.137284		251	A	G	0.137683
323	A	M	0.14072		390	T	Y	0.137281		251	A	N	0.137683
338	F	E	0.140684		493	A	I	0.137277		115	E	F	0.13766
338	F	W	0.140684		493	A	F	0.137277		115	E	C	0.13766
322	P	A	0.140577		493	A	H	0.137277		347	I	Q	0.137659
333	C	L	0.14056		163	M	Y	0.137267		347	I	H	0.137659
345	S	V	0.140554		209	G	K	0.137265		406	I	K	0.137656
337	A	Q	0.140503		332	A	Q	0.137258		406	I	R	0.137656
336	A	R	0.140501		154	L	Y	0.137258		487	Y	D	0.137655
271	A	C	0.140492		465	E	A	0.137256		220	E	R	0.137652
347	I	P	0.140491		123	A	E	0.137243		220	E	P	0.137652
347	I	Y	0.140491		101	D	K	0.137241		220	E	V	0.137652
402	S	L	0.140424		101	D	F	0.137241		174	R	H	0.137652
343	V	C	0.140399		132	G	E	0.137239		355	R	S	0.137649
343	V	E	0.140399		55	R	K	0.137235		214	K	I	0.137645
370	N	F	0.140393		194	I	E	0.137235		214	K	F	0.137645
399	Q	M	0.140371		329	V	C	0.137224		173	P	W	0.137638
262	S	T	0.140365		379	L	C	0.13722		269	S	D	0.137637
160	D	G	0.140332		379	L	N	0.13722		269	S	V	0.137637
394	G	L	0.140299		134	T	K	0.137217		269	S	M	0.137637
394	G	V	0.140299		134	T	W	0.137217		72	D	L	0.137636
367	S	Q	0.140284		285	V	D	0.137211		140	H	V	0.137635
256	L	C	0.140282		95	P	I	0.137208		467	S	N	0.137635
256	L	W	0.140282		95	P	G	0.137208		467	S	A	0.137635
365	I	C	0.140282		95	P	T	0.137208		380	E	T	0.137631
401	A	E	0.140256		314	S	W	0.137205		125	N	P	0.13763
350	T	F	0.140188		104	W	E	0.137201		73	E	M	0.137627
126	G	R	0.140156		104	W	D	0.137201		238	M	G	0.137625
416	R	F	0.140028		342	R	Q	0.137199		162	R	E	0.137625
360	T	E	0.140011		374	M	H	0.137197		144	N	Y	0.137621
366	A	N	0.140001		374	M	N	0.137197		339	E	T	0.137618
340	D	H	0.139979		190	V	E	0.137192		407	S	Y	0.137617
374	M	C	0.139949		330	W	I	0.137192		407	S	T	0.137617
404	G	W	0.139932		205	N	R	0.137183		172	L	W	0.137616
410	P	V	0.139919		158	G	F	0.137182		172	L	H	0.137616
369	E	C	0.139869		233	A	K	0.137176		361	R	E	0.137615
369	E	L	0.139869		239	M	D	0.137174		361	R	P	0.137615
351	K	I	0.139847		103	K	W	0.137172		361	R	Q	0.137615
373	A	M	0.139809		103	K	Y	0.137172		132	G	N	0.137612
407	S	Y	0.139804		162	R	N	0.137164		132	G	Q	0.137612
293	K	L	0.139803		440	M	Q	0.13715		132	G	M	0.137612
251	A	M	0.139777		414	V	I	0.137141		352	V	Y	0.137602
275	C	V	0.139758		127	D	M	0.137135		352	V	D	0.137602
396	T	E	0.139579		193	L	H	0.137134		27	A	R	0.137601
286	A	V	0.139496		452	K	P	0.137134		16	D	L	0.137601
371	M	Y	0.139483		452	K	F	0.137134		16	D	M	0.137601
277	P	A	0.139469		137	M	Y	0.137122		16	D	Y	0.137601
292	E	Q	0.139454		96	I	N	0.13712		391	R	C	0.1376
259	L	Q	0.139407		336	A	H	0.137118		156	R	W	0.137596
271	A	D	0.139372		336	A	I	0.137118		137	M	N	0.137592
255	D	N	0.139084		322	P	C	0.137117		206	F	D	0.137591
251	A	S	0.139065		94	G	A	0.137108		206	F	G	0.137591
259	L	E	0.13903		368	N	Y	0.137102		206	F	H	0.137591
331	M	I	0.139026		197	I	S	0.137097		309	N	Q	0.137587
319	N	M	0.138993		109	V	Y	0.137088		309	N	P	0.137587
269	S	A	0.138981		109	V	G	0.137088		9	S	W	0.137587
[truncated: 7,962 more rows]

## Sheet: mut_HSF1i39vBasal39
Biological Replicate Library 1					Biological Replicate Library 2 (Technical Replicate 1)					Biological Replicate Library 2 (Technical Replicate 2)
site	wt	mut	diffsel		site	wt	mut	diffsel		site	wt	mut	diffsel
283	P	A	2.8223		283	P	M	3.894		420	F	H	6.01307
334	N	H	2.80287		353	S	L	3.50921		283	P	M	5.23232
222	M	T	2.64065		283	P	A	3.07428		334	N	M	4.7997
453	P	D	2.63582		273	K	W	3.07239		467	S	R	4.21873
253	I	V	2.48667		377	S	M	2.79151		283	P	Y	4.10501
283	P	M	2.29446		111	Y	V	2.66983		353	S	L	3.99048
485	G	S	1.94897		283	P	F	2.61959		334	N	H	3.77373
283	P	H	1.87853		457	S	Q	2.44753		353	S	F	3.59616
283	P	Q	1.86968		283	P	W	2.38877		462	G	A	3.06673
283	P	C	1.83307		283	P	S	2.33529		61	L	G	3.04704
421	D	F	1.83057		353	S	H	2.25746		495	E	R	3.02598
463	V	I	1.79409		283	P	G	2.21013		80	E	C	2.89298
45	T	R	1.77222		450	G	K	2.08748		199	R	Y	2.89029
139	W	L	1.76571		308	Q	N	2.04711		283	P	A	2.78566
34	D	Q	1.72087		456	M	N	2.03502		335	S	A	2.75122
427	A	S	1.68914		283	P	Q	1.99347		283	P	I	2.70341
64	E	P	1.67533		467	S	R	1.94667		377	S	C	2.66096
283	P	L	1.59272		479	F	Y	1.94249		81	E	I	2.6267
456	M	H	1.58605		438	S	R	1.92876		57	I	P	2.57605
415	Q	T	1.58544		353	S	R	1.89085		353	S	H	2.5467
462	G	A	1.57807		64	E	M	1.86942		157	T	S	2.43867
268	G	P	1.57762		236	R	P	1.85825		283	P	W	2.43365
283	P	T	1.54951		273	K	N	1.85289		283	P	S	2.42994
274	S	G	1.54702		308	Q	P	1.83799		456	M	A	2.39526
407	S	A	1.52235		190	V	S	1.83252		353	S	R	2.36027
293	K	R	1.50346		311	Q	T	1.82241		58	Q	C	2.35068
450	G	A	1.48598		283	P	C	1.80456		294	E	R	2.34079
72	D	L	1.46571		104	W	C	1.80036		273	K	N	2.28322
460	G	W	1.45463		78	Y	F	1.77404		431	G	N	2.22831
450	G	C	1.44768		349	G	P	1.76568		438	S	M	2.20686
273	K	V	1.44531		441	R	A	1.75557		496	Y	W	2.19105
22	A	S	1.4345		136	M	I	1.75244		377	S	L	2.18892
220	E	P	1.43334		267	R	W	1.74862		479	F	Y	2.12798
283	P	G	1.39756		81	E	C	1.72163		205	N	I	2.12644
377	S	Y	1.37906		164	C	A	1.70907		452	K	S	2.09274
289	Y	R	1.3636		283	P	T	1.69919		160	D	R	2.09198
250	N	S	1.35389		377	S	H	1.66213		182	A	D	2.00948
319	N	S	1.35105		34	D	N	1.64043		59	N	H	2.00004
190	V	R	1.33095		144	N	L	1.6065		62	T	R	1.99625
63	I	Y	1.32506		263	A	I	1.58703		283	P	Q	1.97686
131	A	E	1.32179		283	P	N	1.55222		343	V	C	1.96398
61	L	S	1.32002		383	S	A	1.55066		259	L	I	1.93393
34	D	K	1.31746		268	G	P	1.50221		334	N	K	1.88388
294	E	H	1.30882		109	V	Q	1.49938		43	M	W	1.88264
99	R	S	1.28085		205	N	I	1.49472		353	S	Y	1.85759
89	P	V	1.28031		453	P	A	1.47314		392	S	P	1.84888
272	H	P	1.27098		334	N	H	1.45823		390	T	Y	1.8482
72	D	T	1.2635		395	N	H	1.4451		156	R	T	1.84803
289	Y	H	1.2632		402	S	Q	1.42979		125	N	S	1.80868
113	K	Y	1.26318		394	G	L	1.42821		420	F	R	1.78998
143	L	P	1.26314		498	N	G	1.42016		316	I	L	1.77892
498	N	G	1.26245		286	A	S	1.40777		203	D	K	1.76697
22	A	K	1.25876		419	P	Q	1.40302		283	P	T	1.74782
350	T	I	1.25152		351	K	H	1.37843		164	C	A	1.742
272	H	Y	1.24116		283	P	Y	1.37836		294	E	V	1.72958
377	S	V	1.23309		282	G	K	1.37379		119	I	D	1.72259
222	M	G	1.22577		368	N	E	1.36851		283	P	L	1.72154
93	G	A	1.22054		319	N	G	1.33405		450	G	M	1.70816
136	M	I	1.20669		307	L	E	1.3221		73	E	R	1.70008
319	N	L	1.20465		466	L	F	1.31877		334	N	G	1.68362
129	A	Q	1.20191		427	A	E	1.31091		157	T	R	1.67983
479	F	D	1.20182		358	L	I	1.30049		14	E	I	1.67866
235	Q	V	1.20152		321	N	K	1.29429		170	S	K	1.67831
430	T	Q	1.19985		283	P	H	1.29095		476	V	L	1.65848
402	S	R	1.17459		445	I	R	1.27444		125	N	G	1.65203
331	M	Q	1.15273		157	T	L	1.27401		458	F	I	1.62984
206	F	I	1.15166		495	E	K	1.27159		151	T	L	1.62936
455	E	D	1.15108		59	N	H	1.26638		164	C	I	1.61768
419	P	V	1.13918		286	A	G	1.26335		430	T	R	1.59666
312	V	N	1.1377		31	K	R	1.26293		174	R	Q	1.58535
443	E	S	1.13755		125	N	S	1.25012		302	D	Q	1.5714
165	S	K	1.13667		353	S	F	1.24727		283	P	C	1.5312
56	L	P	1.13347		338	F	V	1.24092		446	R	D	1.52102
157	T	C	1.13136		78	Y	N	1.22815		189	M	V	1.52024
294	E	T	1.12689		167	M	S	1.21838		281	Y	D	1.50154
376	S	A	1.12659		12	Q	N	1.2156		111	Y	V	1.47919
278	A	S	1.11181		204	R	A	1.20227		398	Q	I	1.47068
43	M	R	1.09281		386	W	I	1.20172		193	L	R	1.45699
456	M	V	1.08705		60	S	L	1.19474		96	I	S	1.44507
195	R	L	1.07049		115	E	H	1.1873		174	R	L	1.4314
309	N	H	1.06944		98	K	R	1.17773		65	R	T	1.43133
233	A	T	1.06743		34	D	M	1.16956		322	P	R	1.4313
3	S	L	1.06517		480	D	Y	1.16383		29	V	K	1.4311
466	L	F	1.06222		143	L	S	1.16016		283	P	G	1.42668
429	F	S	1.05762		29	V	Q	1.1508		347	I	W	1.41132
156	R	L	1.04779		458	F	C	1.14715		105	M	C	1.41127
319	N	G	1.04658		160	D	I	1.13697		100	V	G	1.41115
83	P	T	1.03531		334	N	Y	1.12433		417	N	K	1.40985
294	E	N	1.02481		483	N	I	1.12041		341	L	G	1.40189
21	N	W	1.02402		317	R	F	1.11324		131	A	P	1.39778
105	M	V	1.01913		399	Q	Y	1.11324		311	Q	T	1.39253
473	N	H	1.01282		14	E	D	1.10887		497	D	F	1.38246
283	P	S	1.00486		274	S	G	1.09573		202	N	S	1.37863
359	S	P	1.0024		331	M	S	1.09556		361	R	V	1.37855
87	K	E	1.0023		100	V	H	1.09305		385	Y	P	1.37699
312	V	R	1.00019		86	G	A	1.09224		85	A	G	1.37456
240	D	S	0.999916		79	L	I	1.08755		331	M	L	1.37122
161	P	K	0.999604		354	P	G	1.08628		496	Y	G	1.36595
497	D	C	0.999545		204	R	G	1.08183		32	M	W	1.34979
54	G	A	0.998166		238	M	K	1.0705		319	N	G	1.34884
466	L	W	0.996727		313	Y	C	1.06911		23	T	H	1.33703
326	S	N	0.988562		3	S	Y	1.06788		289	Y	R	1.32971
238	M	R	0.98717		101	D	G	1.06587		249	G	H	1.32212
334	N	Y	0.983138		462	G	A	1.05785		98	K	S	1.32182
86	G	S	0.974801		270	V	P	1.05656		54	G	A	1.30708
417	N	A	0.970661		274	S	Y	1.04682		450	G	K	1.29533
431	G	E	0.967334		401	A	T	1.04631		166	L	N	1.29305
399	Q	I	0.964924		281	Y	D	1.03576		283	P	F	1.28811
285	V	C	0.957253		374	M	N	1.03152		479	F	I	1.28512
397	N	H	0.956135		368	N	D	1.02426		283	P	N	1.27299
352	V	I	0.955778		156	R	Q	1.02155		411	A	L	1.26265
424	T	G	0.950769		437	T	C	1.01917		53	E	D	1.25684
421	D	Y	0.946044		3	S	A	1.01527		41	I	P	1.22934
310	S	G	0.939617		398	Q	I	1.01004		34	D	K	1.22863
243	R	A	0.93784		415	Q	V	1.00825		491	D	I	1.21848
41	I	N	0.937552		204	R	K	1.00039		368	N	S	1.21848
299	V	G	0.932382		94	G	S	1.00004		413	S	D	1.21495
34	D	N	0.928729		273	K	V	0.998827		10	Y	F	1.21316
154	L	S	0.926056		273	K	H	0.995277		383	S	A	1.20464
242	V	H	0.926015		337	A	H	0.995117		5	G	T	1.19117
104	W	S	0.925945		269	S	R	0.993536		216	R	K	1.1904
275	C	M	0.925822		174	R	L	0.985524		105	M	V	1.18924
349	G	R	0.925769		466	L	M	0.977939		54	G	S	1.18838
239	M	W	0.925082		25	I	M	0.977496		178	A	S	1.18154
296	Y	A	0.924892		498	N	M	0.975332		409	Q	R	1.17447
98	K	P	0.92444		183	V	T	0.97067		262	S	T	1.17154
432	N	V	0.922376		440	M	L	0.965072		337	A	H	1.16624
80	E	V	0.914438		34	D	A	0.96138		272	H	K	1.15984
137	M	K	0.902017		11	E	Q	0.958048		12	Q	G	1.14967
272	H	L	0.901745		105	M	T	0.956029		82	H	S	1.1429
469	E	T	0.882619		49	L	D	0.955476		489	F	S	1.13971
473	N	D	0.882113		335	S	G	0.953649		366	A	I	1.13758
286	A	S	0.878736		34	D	S	0.952965		314	S	L	1.1373
396	T	Y	0.878102		239	M	G	0.950068		239	M	F	1.1345
323	A	S	0.87652		77	K	E	0.946731		395	N	F	1.12893
204	R	W	0.876085		429	F	G	0.945966		436	R	V	1.12315
90	K	H	0.870408		168	Q	A	0.943969		340	D	H	1.12178
381	L	P	0.870273		83	P	C	0.937573		342	R	K	1.11914
414	V	M	0.869573		460	G	S	0.934288		446	R	S	1.11754
391	R	G	0.86603		456	M	Y	0.931481		370	N	E	1.11558
363	V	L	0.861807		177	G	S	0.926065		368	N	R	1.1105
87	K	V	0.858314		231	Q	S	0.925881		316	I	R	1.10303
122	Q	T	0.855241		185	G	R	0.924171		137	M	P	1.10297
157	T	V	0.854738		440	M	T	0.923807		322	P	N	1.10252
311	Q	S	0.854402		283	P	L	0.923566		374	M	T	1.09476
375	E	V	0.852635		210	E	D	0.919667		108	L	T	1.09162
49	L	T	0.852582		260	A	S	0.915564		23	T	N	1.0838
450	G	Q	0.848554		81	E	I	0.91319		89	P	T	1.0838
173	P	G	0.848187		188	T	G	0.906381		75	R	S	1.0784
425	I	R	0.847971		248	P	G	0.906371		32	M	R	1.07512
395	N	D	0.847734		217	S	R	0.906094		213	R	P	1.07415
423	P	E	0.847014		292	E	V	0.905059		180	G	I	1.07341
421	D	Q	0.843763		405	Q	I	0.904954		377	S	V	1.07107
428	A	G	0.842415		164	C	I	0.897592		57	I	G	1.07072
252	E	L	0.838775		432	N	G	0.891636		183	V	R	1.07062
34	D	M	0.838338		330	W	G	0.889104		337	A	G	1.07052
437	T	Q	0.837944		350	T	H	0.888645		280	V	T	1.07049
428	A	H	0.831334		387	A	Y	0.883803		143	L	A	1.07046
498	N	P	0.828155		412	F	R	0.879974		315	L	M	1.06523
479	F	L	0.824458		215	T	Q	0.879156		400	R	Q	1.06518
310	S	N	0.823236		417	N	F	0.879062		168	Q	P	1.06397
26	R	S	0.821465		189	M	C	0.872646		498	N	P	1.06267
399	Q	A	0.820422		88	D	S	0.871938		97	Y	V	1.06164
168	Q	H	0.817728		431	G	C	0.871516		446	R	V	1.06159
314	S	C	0.815394		450	G	T	0.867367		84	S	L	1.04681
127	D	S	0.814512		127	D	R	0.866801		399	Q	G	1.04645
10	Y	A	0.813169		359	S	R	0.865497		134	T	V	1.04454
273	K	A	0.807734		446	R	D	0.862147		466	L	F	1.04331
146	T	A	0.80604		311	Q	R	0.862092		431	G	S	1.03433
418	L	P	0.804936		294	E	N	0.861499		339	E	D	1.03394
67	V	M	0.802191		325	K	S	0.861234		21	N	G	1.03231
162	R	K	0.802147		289	Y	R	0.860381		217	S	G	1.03231
311	Q	R	0.799456		214	K	G	0.857597		77	K	L	1.0323
85	A	M	0.799438		412	F	I	0.857015		90	K	H	1.03147
232	T	I	0.794924		399	Q	H	0.853017		373	A	G	1.02027
22	A	L	0.79109		137	M	A	0.848201		441	R	G	1.01342
142	N	F	0.788327		115	E	A	0.848129		414	V	L	1.01095
153	A	H	0.788266		103	K	W	0.848039		200	G	H	1.00944
466	L	Q	0.782598		447	M	W	0.847308		319	N	K	1.00783
498	N	H	0.780772		390	T	A	0.837728		319	N	L	1.00566
409	Q	C	0.778706		9	S	L	0.837495		314	S	R	1.00463
388	I	R	0.778259		199	R	P	0.832789		331	M	R	1.0031
264	L	E	0.776002		41	I	P	0.82232		377	S	M	0.996541
455	E	P	0.773405		394	G	H	0.820489		444	I	T	0.994065
431	G	A	0.77		494	E	H	0.818464		438	S	T	0.993282
473	N	S	0.765958		497	D	A	0.817564		418	L	C	0.990965
212	G	D	0.765848		241	Q	S	0.815636		36	I	T	0.990896
246	R	L	0.765825		154	L	F	0.814481		105	M	R	0.981841
99	R	Q	0.765784		248	P	T	0.805818		310	S	T	0.978134
420	F	K	0.765773		429	F	M	0.803431		265	I	V	0.974377
278	A	M	0.765765		302	D	H	0.802288		63	I	A	0.956851
90	K	W	0.765745		157	T	R	0.801497		183	V	T	0.9559
383	S	D	0.765662		201	I	Q	0.801257		324	H	R	0.954319
361	R	I	0.76562		153	A	L	0.800217		306	L	G	0.951168
349	G	P	0.765606		377	S	P	0.79806		485	G	S	0.950131
276	L	H	0.765544		25	I	S	0.797101		126	G	R	0.943804
406	I	P	0.76546		4	Q	H	0.792438		34	D	E	0.943222
214	K	A	0.765457		12	Q	C	0.785952		170	S	A	0.942398
240	D	T	0.765451		23	T	N	0.785774		172	L	S	0.942344
491	D	A	0.765305		289	Y	H	0.785253		305	K	L	0.942014
24	E	Q	0.765097		162	R	K	0.781713		328	L	Q	0.940227
211	N	L	0.764963		186	V	A	0.776481		328	L	R	0.940227
424	T	C	0.764288		356	G	D	0.773996		167	M	R	0.933952
319	N	K	0.76418		169	G	H	0.768913		323	A	N	0.933246
167	M	V	0.761921		27	A	F	0.765367		472	A	P	0.932524
266	L	V	0.760633		456	M	V	0.765289		437	T	R	0.929789
89	P	W	0.760075		434	E	C	0.76518		331	M	S	0.926417
455	E	S	0.75654		34	D	H	0.760847		202	N	P	0.9262
450	G	N	0.754979		100	V	P	0.759534		358	L	S	0.926075
156	R	C	0.752472		431	G	F	0.758789		208	R	I	0.926062
415	Q	K	0.752137		102	R	H	0.758183		38	R	E	0.925993
246	R	Q	0.752044		57	I	F	0.756409		41	I	N	0.923683
292	E	A	0.750207		395	N	S	0.756291		440	M	T	0.921534
294	E	R	0.750022		292	E	Q	0.755877		440	M	I	0.921534
34	D	A	0.74886		417	N	D	0.754879		47	L	P	0.921518
39	F	P	0.745691		364	Q	I	0.754201		48	K	R	0.910395
85	A	P	0.745137		372	D	E	0.754177		52	Y	T	0.908218
108	L	F	0.744368		111	Y	F	0.749697		460	G	W	0.907607
48	K	R	0.742613		282	G	S	0.749566		10	Y	C	0.907124
49	L	W	0.740947		156	R	G	0.749395		70	A	G	0.906834
162	R	T	0.74076		162	R	I	0.749105		354	P	G	0.899147
105	M	Q	0.740315		280	V	P	0.74317		396	T	P	0.891582
102	R	G	0.73898		210	E	S	0.742705		88	D	S	0.891161
402	S	G	0.736201		455	E	A	0.742651		305	K	V	0.889208
258	F	E	0.733611		370	N	E	0.741962		459	Q	H	0.888834
339	E	K	0.731011		440	M	G	0.741826		136	M	I	0.888642
118	R	Q	0.729438		222	M	A	0.74071		51	D	P	0.882961
270	V	L	0.727543		266	L	I	0.739748		239	M	T	0.882273
283	P	V	0.725587		139	W	R	0.739446		398	Q	C	0.880415
399	Q	H	0.724168		430	T	A	0.737642		105	M	Y	0.878977
176	S	A	0.718196		246	R	G	0.736479		25	I	R	0.874598
115	E	Q	0.713891		208	R	S	0.736398		164	C	P	0.872449
93	G	E	0.713579		399	Q	C	0.734814		177	G	S	0.871963
439	D	V	0.706312		315	L	A	0.734582		42	Q	Y	0.871951
480	D	R	0.70577		268	G	A	0.733122		415	Q	N	0.863513
367	S	A	0.704553		434	E	P	0.731543		478	S	L	0.862505
123	A	V	0.698015		314	S	R	0.730654		401	A	T	0.861409
53	E	G	0.697817		294	E	H	0.727718		162	R	I	0.860244
433	T	E	0.69344		274	S	P	0.726036		419	P	D	0.859581
432	N	R	0.688878		437	T	R	0.724896		497	D	K	0.858861
253	I	S	0.678718		437	T	A	0.724888		221	R	K	0.850476
212	G	V	0.678385		157	T	C	0.722335		377	S	H	0.850374
93	G	T	0.678337		105	M	Q	0.722291		186	V	G	0.848586
493	A	S	0.678281		93	G	R	0.721882		371	M	W	0.848243
19	R	G	0.678273		389	R	V	0.720332		236	R	W	0.848227
488	F	S	0.678216		387	A	S	0.719572		390	T	F	0.848202
488	F	T	0.678216		83	P	R	0.71587		271	A	Q	0.848086
458	F	Y	0.678202		72	D	N	0.713867		329	V	S	0.848071
383	S	H	0.678199		276	L	S	0.712133		192	E	L	0.848045
89	P	I	0.677993		485	G	Q	0.710718		232	T	V	0.84792
496	Y	G	0.67795		70	A	P	0.709747		21	N	Y	0.847872
178	A	G	0.677934		70	A	R	0.709747		414	V	K	0.847831
333	C	L	0.677926		256	L	G	0.709288		251	A	V	0.846904
127	D	Q	0.677862		41	I	A	0.709277		210	E	S	0.846398
464	F	V	0.677855		28	S	V	0.709267		466	L	V	0.844357
308	Q	K	0.677844		305	K	C	0.708633		413	S	N	0.840443
202	N	Y	0.677745		157	T	S	0.708479		454	E	T	0.836821
73	E	N	0.676876		297	S	T	0.708247		321	N	G	0.834256
74	R	K	0.674576		295	G	T	0.708218		161	P	S	0.832598
150	R	M	0.674135		406	I	P	0.705789		95	P	H	0.828802
28	S	P	0.672636		353	S	A	0.702679		79	L	I	0.828068
131	A	F	0.672405		34	D	T	0.702093		178	A	R	0.824726
30	G	E	0.6713		425	I	D	0.698504		36	I	L	0.823632
368	N	M	0.669114		404	G	V	0.696451		469	E	K	0.818698
432	N	D	0.668198		69	S	N	0.696006		4	Q	Y	0.817744
467	S	C	0.667222		9	S	A	0.695386		427	A	H	0.815134
127	D	N	0.667216		473	N	H	0.694665		159	M	V	0.810911
450	G	D	0.666635		225	I	C	0.694615		258	F	V	0.808823
50	S	H	0.666141		59	N	I	0.692288		319	N	S	0.805861
101	D	G	0.664463		242	V	A	0.692098		425	I	P	0.803661
292	E	H	0.656017		142	N	I	0.68897		429	F	T	0.802821
259	L	R	0.655912		43	M	P	0.686567		432	N	C	0.796672
336	A	S	0.655691		398	Q	Y	0.680251		12	Q	E	0.79589
334	N	S	0.653896		478	S	V	0.679552		424	T	D	0.793711
395	N	Y	0.652588		252	E	L	0.677997		162	R	S	0.793643
417	N	E	0.651688		449	E	A	0.677954		214	K	R	0.792684
363	V	A	0.649573		270	V	A	0.677848		368	N	K	0.792232
18	E	A	0.649547		329	V	T	0.673183		181	A	S	0.791539
159	M	L	0.648928		280	V	I	0.671369		34	D	N	0.7912
50	S	E	0.648871		278	A	V	0.668757		452	K	A	0.790388
285	V	I	0.648143		364	Q	L	0.666943		109	V	R	0.784474
150	R	K	0.645189		64	E	P	0.666862		10	Y	H	0.784211
232	T	R	0.642921		101	D	E	0.666718		472	A	H	0.783252
311	Q	V	0.640713		18	E	K	0.665834		47	L	R	0.782803
441	R	S	0.639122		130	T	H	0.664561		73	E	I	0.781361
458	F	H	0.638603		493	A	V	0.659947		68	L	P	0.779681
153	A	S	0.636263		428	A	P	0.659738		49	L	G	0.776262
91	K	S	0.635813		64	E	I	0.658774		442	A	E	0.772052
402	S	C	0.634383		397	N	F	0.658005		368	N	T	0.771547
34	D	H	0.633142		123	A	V	0.656973		84	S	C	0.769356
403	A	R	0.630222		56	L	A	0.656105		331	M	A	0.765953
414	V	A	0.628552		3	S	H	0.655829		263	A	E	0.765788
375	E	A	0.6279		463	V	I	0.654905		183	V	C	0.765766
383	S	I	0.627551		428	A	S	0.654183		120	W	P	0.765746
153	A	T	0.627425		427	A	H	0.653434		277	P	Q	0.765675
217	S	P	0.627409		17	G	Q	0.653346		444	I	H	0.765635
80	E	C	0.627234		69	S	H	0.653214		471	A	L	0.765615
212	G	S	0.625803		157	T	K	0.652691		213	R	V	0.765572
455	E	T	0.624501		50	S	F	0.651984		395	N	E	0.765562
395	N	G	0.622026		265	I	V	0.650428		248	P	G	0.7655
364	Q	H	0.617553		168	Q	R	0.648982		296	Y	P	0.765492
250	N	G	0.616896		294	E	M	0.648648		128	D	P	0.765092
34	D	I	0.616599		10	Y	C	0.648355		428	A	M	0.764758
292	E	S	0.616532		281	Y	G	0.647853		299	V	F	0.764288
346	F	V	0.616516		328	L	S	0.647665		4	Q	M	0.762232
454	E	T	0.615865		460	G	W	0.647614		63	I	V	0.760581
419	P	R	0.615264		83	P	Q	0.647158		81	E	N	0.759916
85	A	G	0.615155		446	R	K	0.646022		172	L	T	0.755448
422	K	Q	0.614905		238	M	Y	0.645427		238	M	Y	0.754193
162	R	S	0.61422		242	V	E	0.645397		153	A	V	0.75295
403	A	N	0.612942		12	Q	P	0.645254		220	E	G	0.752911
387	A	T	0.611679		122	Q	A	0.643982		446	R	W	0.752872
298	L	S	0.607546		449	E	G	0.641668		417	N	P	0.751838
408	V	A	0.605029		386	W	L	0.641503		497	D	W	0.751754
34	D	E	0.605005		375	E	F	0.639848		289	Y	H	0.750667
104	W	R	0.60323		181	A	R	0.639808		5	G	C	0.749716
60	S	G	0.603135		160	D	C	0.639787		403	A	L	0.749088
22	A	H	0.602847		103	K	T	0.639646		27	A	T	0.748886
24	E	N	0.602713		123	A	D	0.639568		45	T	C	0.746422
14	E	I	0.602147		467	S	I	0.639044		345	S	E	0.743211
155	V	R	0.60044		291	F	L	0.638394		370	N	S	0.741196
15	T	N	0.594359		53	E	L	0.635949		311	Q	P	0.741078
83	P	E	0.593779		142	N	S	0.633542		346	F	V	0.741056
283	P	F	0.591787		250	N	A	0.631811		315	L	I	0.740353
54	G	W	0.586155		429	F	N	0.630849		264	L	H	0.738664
456	M	P	0.586123		34	D	Y	0.630787		118	R	Q	0.735682
462	G	C	0.585714		441	R	W	0.630655		217	S	E	0.721721
253	I	L	0.585608		69	S	T	0.630588		49	L	M	0.720062
460	G	L	0.585351		39	F	S	0.630569		201	I	Q	0.719873
460	G	E	0.585351		45	T	Q	0.630406		52	Y	K	0.719686
159	M	D	0.585314		96	I	V	0.630262		70	A	L	0.719212
368	N	F	0.585219		82	H	K	0.628708		279	C	V	0.7192
278	A	P	0.585193		154	L	S	0.627935		3	S	M	0.71907
352	V	C	0.585191		415	Q	N	0.627519		377	S	T	0.716903
56	L	C	0.585169		85	A	Y	0.62631		56	L	T	0.716717
19	R	Q	0.585163		390	T	V	0.626224		412	F	V	0.714577
173	P	N	0.585153		424	T	N	0.625683		425	I	V	0.713802
113	K	N	0.585105		494	E	D	0.625163		185	G	E	0.712558
331	M	K	0.58507		5	G	A	0.62325		282	G	K	0.711343
140	H	I	0.585054		83	P	G	0.621138		313	Y	G	0.71133
358	L	R	0.585006		279	C	Y	0.621057		129	A	H	0.708689
27	A	M	0.584996		211	N	S	0.620487		120	W	S	0.708182
259	L	D	0.584971		462	G	P	0.618867		159	M	R	0.708034
332	A	E	0.584968		131	A	D	0.61871		429	F	A	0.70794
243	R	P	0.584962		262	S	G	0.618126		154	L	N	0.707838
185	G	S	0.584916		383	S	D	0.617293		426	M	D	0.707414
69	S	F	0.584914		203	D	N	0.617276		81	E	K	0.70585
382	R	T	0.584881		195	R	P	0.61698		449	E	G	0.704331
496	Y	S	0.58484		238	M	R	0.616926		280	V	A	0.704001
247	N	V	0.584746		213	R	L	0.616124		498	N	G	0.703731
243	R	G	0.584296		33	I	T	0.61535		100	V	A	0.702819
165	S	I	0.584126		49	L	A	0.613303		127	D	R	0.696679
454	E	Y	0.582169		165	S	T	0.613004		80	E	M	0.695376
441	R	M	0.580039		333	C	S	0.612002		274	S	Y	0.694128
392	S	R	0.578361		45	T	N	0.61087		106	R	T	0.690483
51	D	E	0.577558		21	N	S	0.608387		274	S	T	0.68946
323	A	E	0.573708		105	M	F	0.606515		457	S	A	0.687739
218	A	T	0.57367		92	T	V	0.606184		338	F	V	0.685942
336	A	D	0.570635		459	Q	Y	0.60438		144	N	K	0.685686
403	A	G	0.570101		31	K	E	0.602546		336	A	V	0.68335
234	A	P	0.569971		90	K	S	0.60063		189	M	G	0.681721
423	P	Q	0.568208		361	R	G	0.60016		238	M	V	0.681625
271	A	S	0.567993		258	F	G	0.600105		107	E	K	0.680483
432	N	K	0.567368		334	N	K	0.598321		111	Y	W	0.680283
359	S	K	0.566202		178	A	L	0.59636		175	R	T	0.680138
392	S	T	0.56608		35	G	P	0.595492		466	L	C	0.679858
325	K	M	0.565107		32	M	E	0.595424		294	E	Y	0.679131
217	S	R	0.564823		459	Q	F	0.595375		75	R	W	0.679113
459	Q	G	0.563713		23	T	D	0.594058		24	E	P	0.678543
382	R	S	0.562678		420	F	H	0.591771		161	P	N	0.678482
192	E	L	0.560755		451	A	R	0.589492		491	D	W	0.678428
202	N	R	0.560595		377	S	L	0.58882		172	L	A	0.678255
466	L	A	0.560206		28	S	F	0.588818		144	N	Q	0.678247
35	G	E	0.559762		245	S	I	0.587308		177	G	T	0.678241
386	W	G	0.558517		10	Y	I	0.586315		251	A	R	0.678231
265	I	G	0.55848		387	A	V	0.586071		36	I	S	0.678216
404	G	D	0.55819		396	T	S	0.586055		227	K	T	0.678212
17	G	W	0.557094		162	R	P	0.585217		317	R	Q	0.678212
116	I	R	0.554509		130	T	W	0.58516		435	G	H	0.678209
162	R	Y	0.553657		105	M	P	0.585141		330	W	C	0.678145
147	T	I	0.553588		153	A	C	0.585121		17	G	N	0.678129
469	E	Q	0.552154		87	K	M	0.585119		204	R	C	0.678094
280	V	I	0.5521		154	L	D	0.585108		372	D	V	0.678093
297	S	I	0.552011		118	R	D	0.58508		60	S	W	0.678081
376	S	H	0.548892		332	A	P	0.585008		351	K	L	0.678066
212	G	R	0.548248		145	D	P	0.584968		413	S	I	0.678055
21	N	T	0.54799		209	G	P	0.584916		258	F	R	0.67801
462	G	E	0.547562		209	G	Y	0.584916		266	L	N	0.67801
327	Q	V	0.544644		194	I	E	0.584908		114	E	V	0.677795
442	A	G	0.543931		408	V	G	0.584875		457	S	H	0.677524
236	R	M	0.541981		161	P	Y	0.584522		278	A	F	0.677366
185	G	C	0.540882		294	E	C	0.581534		278	A	Y	0.677366
294	E	K	0.539292		409	Q	E	0.581118		278	A	Q	0.677366
27	A	H	0.538882		79	L	R	0.580547		50	S	G	0.673333
200	G	W	0.538769		389	R	K	0.580172		211	N	T	0.670631
292	E	Y	0.53771		401	A	V	0.578323		423	P	F	0.670499
23	T	D	0.537215		164	C	R	0.577109		209	G	S	0.667285
22	A	V	0.536791		80	E	T	0.574704		308	Q	C	0.664669
485	G	Q	0.535608		316	I	L	0.573283		34	D	H	0.664326
449	E	R	0.533786		352	V	H	0.572154		216	R	M	0.662991
292	E	V	0.533613		204	R	F	0.570065		153	A	D	0.658659
429	F	I	0.533313		196	M	R	0.569365		102	R	T	0.658416
164	C	A	0.533111		375	E	S	0.569141		303	P	H	0.656364
5	G	D	0.532691		437	T	G	0.568775		18	E	V	0.655806
317	R	G	0.532614		73	E	G	0.567854		41	I	Q	0.65405
398	Q	G	0.530917		62	T	L	0.566342		233	A	G	0.650656
359	S	A	0.530792		311	Q	S	0.562354		226	L	P	0.649157
498	N	D	0.530735		384	R	M	0.560808		345	S	N	0.648476
420	F	M	0.530346		90	K	A	0.558376		78	Y	H	0.648391
353	S	I	0.530178		498	N	A	0.558304		22	A	P	0.647824
34	D	S	0.529447		176	S	C	0.557889		286	A	V	0.647413
111	Y	W	0.529033		207	W	G	0.557868		466	L	W	0.646541
105	M	A	0.528811		61	L	I	0.555976		86	G	R	0.645601
202	N	D	0.528521		159	M	H	0.552707		73	E	G	0.645522
95	P	G	0.528186		325	K	H	0.55262		40	Y	S	0.644094
85	A	I	0.527118		101	D	T	0.551796		22	A	L	0.643336
433	T	K	0.526888		96	I	E	0.551547		106	R	G	0.640454
438	S	H	0.52567		94	G	E	0.551528		455	E	T	0.639292
283	P	I	0.525604		97	Y	C	0.550886		205	N	K	0.63808
477	P	S	0.525408		417	N	I	0.550716		193	L	A	0.637564
33	I	M	0.525134		376	S	L	0.550522		61	L	F	0.63745
337	A	V	0.5243		122	Q	G	0.550134		129	A	V	0.635076
156	R	A	0.523039		105	M	R	0.550037		13	M	T	0.633866
426	M	C	0.520995		273	K	Y	0.548953		166	L	I	0.633502
410	P	H	0.520597		276	L	M	0.547781		105	M	H	0.632848
303	P	H	0.518383		322	P	R	0.547641		306	L	R	0.631222
399	Q	T	0.515916		137	M	L	0.546052		379	L	F	0.630882
485	G	C	0.515547		430	T	N	0.545602		367	S	G	0.630135
368	N	S	0.513958		319	N	E	0.54549		357	K	N	0.630093
385	Y	C	0.511476		350	T	M	0.545044		279	C	A	0.629223
82	H	R	0.510685		278	A	D	0.544581		265	I	A	0.629169
461	R	W	0.509247		338	F	R	0.544312		356	G	R	0.628994
83	P	A	0.508061		290	D	P	0.543927		312	V	T	0.628906
60	S	R	0.507699		79	L	V	0.543234		79	L	V	0.628759
71	F	V	0.507657		21	N	T	0.543112		22	A	V	0.627924
14	E	A	0.507116		434	E	H	0.542856		375	E	Q	0.627728
15	T	C	0.506896		480	D	T	0.542762		64	E	M	0.627107
409	Q	H	0.506895		451	A	F	0.541984		445	I	G	0.625608
217	S	G	0.506636		238	M	V	0.541758		437	T	V	0.624935
456	M	I	0.505452		397	N	L	0.541571		430	T	P	0.624556
117	R	G	0.505447		286	A	M	0.539563		293	K	N	0.62391
60	S	N	0.505257		270	V	Y	0.539327		420	F	T	0.623067
447	M	L	0.505012		315	L	G	0.539265		30	G	N	0.621819
3	S	V	0.503482		281	Y	R	0.539182		467	S	F	0.61645
157	T	H	0.503048		171	T	A	0.537852		120	W	L	0.615304
411	A	S	0.502324		14	E	R	0.537445		102	R	I	0.615152
434	E	Q	0.501248		395	N	A	0.535377		273	K	A	0.615053
74	R	N	0.499148		429	F	V	0.534661		136	M	A	0.614572
468	D	G	0.498539		234	A	E	0.534598		55	R	Q	0.613273
471	A	T	0.498009		15	T	N	0.534406		421	D	M	0.613079
451	A	S	0.497462		176	S	N	0.534402		10	Y	Q	0.612868
56	L	V	0.497216		191	M	R	0.534286		441	R	M	0.609528
485	G	A	0.496462		245	S	T	0.534075		122	Q	H	0.607538
10	Y	G	0.496326		482	S	G	0.533472		370	N	T	0.603693
10	Y	P	0.496326		155	V	L	0.531245		229	K	E	0.602113
490	G	E	0.495161		76	N	S	0.531234		63	I	R	0.601572
136	M	V	0.494974		195	R	M	0.529306		41	I	Y	0.601463
481	M	L	0.494304		109	V	R	0.528685		69	S	Q	0.601214
389	R	K	0.492568		360	T	A	0.527851		25	I	S	0.601201
423	P	H	0.49199		73	E	A	0.522958		190	V	S	0.599036
420	F	I	0.491485		73	E	N	0.522958		242	V	R	0.598906
311	Q	E	0.491428		8	R	L	0.521383		283	P	H	0.597451
334	N	F	0.490513		159	M	L	0.520255		218	A	D	0.596557
55	R	V	0.490049		101	D	Q	0.518927		335	S	C	0.595712
28	S	A	0.488452		316	I	S	0.518614		368	N	G	0.594977
328	L	P	0.488233		275	C	Y	0.518136		353	S	A	0.594009
328	L	S	0.488233		310	S	T	0.517809		56	L	P	0.593861
266	L	S	0.48785		127	D	P	0.517758		480	D	H	0.593771
279	C	P	0.487052		4	Q	N	0.516657		409	Q	Y	0.591227
328	L	N	0.486676		164	C	S	0.515763		307	L	R	0.590172
54	G	P	0.486619		375	E	M	0.515535		256	L	F	0.58959
310	S	L	0.486511		162	R	V	0.514192		255	D	N	0.589133
485	G	V	0.486394		185	G	V	0.513963		457	S	P	0.588027
275	C	P	0.486305		192	E	V	0.513939		115	E	K	0.587152
462	G	Y	0.486178		176	S	F	0.513842		310	S	P	0.586979
438	S	L	0.486142		163	M	C	0.513798		259	L	Q	0.586706
233	A	Q	0.485955		220	E	I	0.509904		272	H	Q	0.586654
102	R	Y	0.485841		17	G	S	0.509841		313	Y	R	0.586538
376	S	T	0.485756		419	P	S	0.509275		294	E	Q	0.586022
48	K	G	0.485705		497	D	C	0.504797		63	I	Y	0.585425
10	Y	K	0.485692		159	M	I	0.502849		126	G	N	0.585275
368	N	V	0.485684		391	R	G	0.5028		441	R	Y	0.585256
277	P	G	0.485669		414	V	T	0.500826		79	L	S	0.585238
63	I	R	0.485664		320	E	V	0.500165		322	P	E	0.585237
63	I	N	0.485664		259	L	P	0.500165		281	Y	R	0.585231
63	I	A	0.485664		445	I	L	0.500147		371	M	D	0.585209
371	M	G	0.485661		312	V	R	0.500015		315	L	T	0.585205
285	V	N	0.485661		255	D	Y	0.499999		179	A	N	0.585168
278	A	D	0.485657		162	R	Y	0.499338		390	T	R	0.585167
43	M	A	0.485609		106	R	W	0.499179		374	M	R	0.585166
403	A	K	0.485575		153	A	S	0.499178		58	Q	E	0.585144
400	R	T	0.485571		110	L	F	0.499158		144	N	L	0.585138
119	I	S	0.485533		117	R	H	0.499125		324	H	L	0.585132
140	H	L	0.485518		81	E	G	0.498945		324	H	C	0.585132
70	A	E	0.485518		125	N	G	0.496802		251	A	G	0.585122
171	T	P	0.485513		287	S	N	0.496504		43	M	R	0.585105
61	L	E	0.4855		51	D	V	0.496408		373	A	P	0.585088
197	I	P	0.4855		189	M	S	0.495587		134	T	P	0.585082
154	L	A	0.485483		133	L	P	0.493093		40	Y	I	0.585057
330	W	D	0.485483		310	S	A	0.492258		26	R	C	0.58503
482	S	V	0.485481		329	V	G	0.491465		74	R	T	0.584986
169	G	P	0.485477		134	T	I	0.491223		312	V	G	0.584984
194	I	L	0.485468		254	E	K	0.490406		256	L	A	0.584972
167	M	H	0.485458		23	T	H	0.490289		116	I	R	0.584954
258	F	C	0.485455		85	A	E	0.489103		246	R	K	0.584953
341	L	Q	0.485452		183	V	S	0.488728		363	V	G	0.584949
203	D	E	0.48543		157	T	P	0.486719		241	Q	L	0.584936
243	R	Y	0.485426		14	E	F	0.486074		29	V	Y	0.584905
172	L	R	0.485415		383	S	Y	0.486051		389	R	I	0.584902
42	Q	K	0.485409		479	F	T	0.485949		450	G	S	0.584883
241	Q	P	0.485404		31	K	C	0.48585		247	N	Y	0.584859
390	T	I	0.485403		437	T	H	0.485783		215	T	R	0.584816
103	K	N	0.4854		292	E	I	0.485634		257	I	F	0.584805
183	V	G	0.485398		96	I	A	0.485589		412	F	Y	0.584618
183	V	Y	0.485398		260	A	P	0.485573		129	A	L	0.58173
270	V	R	0.485395		304	F	E	0.485546		440	M	K	0.581031
191	M	Y	0.485392		110	L	V	0.485516		494	E	N	0.58059
185	G	K	0.48538		482	S	K	0.485507		157	T	G	0.578848
53	E	Q	0.485379		171	T	C	0.485493		269	S	A	0.577958
393	G	A	0.48537		320	E	F	0.485488		65	R	G	0.576488
94	G	S	0.485362		170	S	E	0.485479		153	A	Q	0.575021
307	L	I	0.485361		332	A	H	0.485472		218	A	V	0.573185
382	R	I	0.485346		379	L	T	0.485465		214	K	N	0.572871
396	T	M	0.485341		36	I	G	0.485434		243	R	K	0.569429
244	E	H	0.485337		495	E	I	0.485425		103	K	G	0.568809
362	G	V	0.485321		253	I	S	0.485398		41	I	M	0.568624
438	S	V	0.485314		405	Q	P	0.48539		280	V	I	0.567153
109	V	F	0.485313		108	L	R	0.485362		432	N	G	0.565672
338	F	E	0.48531		312	V	S	0.485343		497	D	E	0.564429
369	E	S	0.485304		54	G	F	0.485342		200	G	E	0.563484
251	A	L	0.485288		444	I	F	0.485325		54	G	E	0.561461
126	G	Q	0.485285		71	F	R	0.48531		82	H	M	0.560005
374	M	G	0.48528		381	L	W	0.485266		374	M	F	0.556262
275	C	I	0.485249		363	V	P	0.485254		348	R	S	0.556142
275	C	D	0.485249		410	P	E	0.485241		90	K	R	0.556026
130	T	M	0.485221		237	A	Y	0.485202		407	S	C	0.55602
127	D	F	0.485217		418	L	H	0.485091		334	N	L	0.555925
117	R	T	0.48518		301	I	S	0.485007		265	I	T	0.553769
395	N	P	0.485164		432	N	P	0.48455		263	A	I	0.552595
442	A	D	0.485144		430	T	F	0.484328		42	Q	S	0.550023
399	Q	N	0.48514		89	P	T	0.4825		244	E	F	0.549952
52	Y	D	0.485111		164	C	V	0.481567		197	I	P	0.549855
18	E	R	0.485095		146	T	A	0.481539		234	A	F	0.54968
440	M	Q	0.485068		221	R	Q	0.481454		112	D	G	0.549659
440	M	F	0.485068		489	F	L	0.480854		19	R	L	0.549551
424	T	M	0.484181		137	M	V	0.480438		78	Y	L	0.549546
134	T	C	0.483806		18	E	D	0.480189		30	G	A	0.549536
482	S	N	0.483626		170	S	V	0.47971		164	C	R	0.548869
373	A	P	0.483607		192	E	L	0.479664		410	P	H	0.54816
398	Q	W	0.483404		361	R	F	0.479262		237	A	V	0.547399
399	Q	E	0.482786		375	E	L	0.479154		345	S	G	0.547159
4	Q	W	0.482757		202	N	S	0.478901		157	T	C	0.545118
127	D	E	0.482632		159	M	P	0.477873		173	P	H	0.544121
338	F	S	0.482506		160	D	M	0.477501		366	A	R	0.544013
170	S	P	0.481966		453	P	L	0.476793		344	L	T	0.543904
417	N	W	0.481763		458	F	V	0.476158		445	I	A	0.54378
413	S	R	0.481395		404	G	S	0.474249		106	R	W	0.543735
360	T	I	0.481009		354	P	F	0.473875		103	K	N	0.543311
354	P	A	0.480919		72	D	E	0.473775		428	A	K	0.543186
350	T	L	0.480756		406	I	G	0.473669		301	I	K	0.543023
371	M	V	0.479711		382	R	S	0.473357		86	G	Q	0.542989
416	R	K	0.479539		9	S	Y	0.473089		299	V	Q	0.542737
417	N	I	0.476851		59	N	Q	0.47283		273	K	Y	0.542096
12	Q	K	0.475781		37	G	S	0.47275		263	A	R	0.541681
121	R	H	0.474669		65	R	A	0.472712		291	F	G	0.541534
378	T	L	0.474631		48	K	V	0.472266		329	V	T	0.541495
250	N	Q	0.473923		100	V	A	0.47139		321	N	K	0.54141
229	K	E	0.47365		51	D	P	0.469896		144	N	P	0.541296
168	Q	T	0.473494		333	C	R	0.469725		157	T	A	0.540964
168	Q	V	0.473494		398	Q	A	0.46885		466	L	S	0.540872
305	K	V	0.473291		345	S	C	0.468796		138	I	L	0.539908
299	V	L	0.47295		321	N	G	0.467823		126	G	P	0.539594
173	P	Q	0.472945		141	S	P	0.467432		473	N	W	0.539028
191	M	Q	0.472777		450	G	C	0.466884		124	N	H	0.53869
283	P	K	0.469897		28	S	N	0.466217		118	R	D	0.538381
159	M	R	0.466503		379	L	H	0.465559		448	M	D	0.538137
106	R	P	0.466479		350	T	A	0.465323		85	A	W	0.538048
106	R	W	0.466479		232	T	I	0.465262		152	R	A	0.537984
114	E	V	0.466238		170	S	A	0.46485		89	P	M	0.537965
377	S	T	0.465954		242	V	I	0.464825		380	E	A	0.537164
82	H	L	0.46525		211	N	G	0.464757		273	K	E	0.536931
301	I	L	0.464425		351	K	Y	0.464541		294	E	K	0.536473
4	Q	H	0.464394		306	L	G	0.462793		421	D	C	0.535493
249	G	R	0.464131		211	N	H	0.462747		108	L	P	0.534069
481	M	T	0.463227		78	Y	R	0.462137		377	S	F	0.528446
173	P	R	0.463165		72	D	S	0.461745		340	D	G	0.524699
99	R	K	0.462609		43	M	K	0.46173		397	N	S	0.52233
431	G	S	0.462403		38	R	T	0.461694		43	M	T	0.519788
385	Y	S	0.462013		395	N	T	0.461376		225	I	T	0.519721
129	A	V	0.461659		56	L	N	0.460925		35	G	V	0.518748
423	P	F	0.460508		398	Q	V	0.460917		272	H	N	0.517384
80	E	K	0.456824		394	G	E	0.459987		333	C	Q	0.51736
106	R	G	0.454241		302	D	G	0.459682		368	N	D	0.513162
304	F	Y	0.453825		54	G	V	0.459411		329	V	G	0.511481
153	A	V	0.451503		143	L	T	0.459255		384	R	S	0.509407
162	R	H	0.451254		149	Q	L	0.45912		301	I	L	0.508765
127	D	G	0.450588		91	K	H	0.458962		363	V	F	0.508662
223	C	R	0.450393		88	D	E	0.457873		350	T	V	0.508434
95	P	L	0.450184		47	L	P	0.457635		24	E	Q	0.50754
377	S	A	0.448659		412	F	G	0.454642		156	R	L	0.506955
454	E	K	0.447835		125	N	H	0.453045		235	Q	R	0.504196
237	A	V	0.447748		81	E	P	0.452441		330	W	S	0.504112
85	A	K	0.445801		29	V	L	0.45197		267	R	W	0.503818
85	A	Q	0.445801		12	Q	A	0.4519		41	I	H	0.502114
452	K	Q	0.445794		492	N	I	0.45008		303	P	S	0.502086
421	D	R	0.445415		435	G	C	0.449761		175	R	G	0.501618
434	E	S	0.443865		400	R	W	0.449488		240	D	T	0.501472
191	M	V	0.443764		332	A	T	0.449005		218	A	I	0.499789
70	A	P	0.442323		496	Y	V	0.448877		473	N	F	0.499763
494	E	G	0.441359		60	S	N	0.448611		80	E	D	0.499301
105	M	R	0.440045		38	R	P	0.448441		52	Y	H	0.498365
159	M	K	0.439944		433	T	H	0.448437		149	Q	P	0.497772
372	D	G	0.439916		98	K	E	0.447533		365	I	T	0.49771
446	R	H	0.43929		392	S	C	0.447501		186	V	I	0.497466
432	N	Y	0.436873		273	K	D	0.447385		440	M	V	0.495007
497	D	H	0.436806		183	V	N	0.447108		268	G	P	0.494976
396	T	R	0.436713		183	V	Q	0.447108		427	A	D	0.494707
217	S	F	0.436319		478	S	W	0.44699		111	Y	A	0.494338
78	Y	C	0.435965		230	F	V	0.446975		23	T	P	0.493895
496	Y	H	0.435917		419	P	R	0.446903		193	L	V	0.493414
379	L	P	0.435549		194	I	K	0.446863		249	G	R	0.49313
319	N	D	0.434871		250	N	Y	0.446843		79	L	P	0.492359
43	M	I	0.434288		497	D	R	0.446587		39	F	V	0.492062
359	S	R	0.432415		317	R	W	0.446311		64	E	I	0.492054
286	A	V	0.43214		256	L	C	0.446254		64	E	H	0.492054
210	E	K	0.431593		429	F	S	0.446214		6	T	I	0.491895
78	Y	F	0.431508		266	L	F	0.446136		76	N	T	0.491891
400	R	G	0.431209		275	C	P	0.446136		334	N	Q	0.491667
187	G	E	0.428818		451	A	E	0.445931		294	E	T	0.49147
180	G	D	0.428435		202	N	D	0.444501		136	M	Q	0.488124
403	A	S	0.428343		398	Q	T	0.444447		458	F	S	0.486886
89	P	Y	0.428331		337	A	S	0.444432		63	I	T	0.486606
322	P	A	0.427142		414	V	L	0.444363		106	R	L	0.485855
341	L	P	0.425601		85	A	L	0.443259		174	R	H	0.485818
397	N	W	0.425596		27	A	L	0.443196		221	R	I	0.48578
430	T	R	0.424839		114	E	G	0.443155		162	R	T	0.485733
277	P	L	0.424772		101	D	P	0.441221		178	A	C	0.485704
466	L	I	0.424039		161	P	V	0.440585		281	Y	L	0.485695
473	N	A	0.422682		56	L	R	0.440175		118	R	G	0.485682
397	N	D	0.422053		256	L	F	0.436547		91	K	D	0.485674
318	P	S	0.421653		259	L	A	0.436471		91	K	W	0.485674
402	S	H	0.42148		266	L	G	0.436417		91	K	V	0.485674
396	T	I	0.421415		312	V	K	0.436375		183	V	Y	0.485658
48	K	E	0.420196		147	T	P	0.436213		236	R	L	0.485657
256	L	P	0.419496		304	F	V	0.436125		78	Y	K	0.48563
90	K	L	0.418813		359	S	L	0.436055		202	N	G	0.485627
439	D	N	0.418118		7	K	N	0.435905		172	L	H	0.48561
481	M	V	0.417761		299	V	A	0.435319		144	N	H	0.485602
494	E	D	0.417308		346	F	V	0.434988		378	T	V	0.485578
484	E	G	0.416613		417	N	T	0.434226		210	E	Q	0.485569
294	E	S	0.416496		50	S	H	0.432817		141	S	R	0.485567
451	A	I	0.416424		49	L	S	0.43043		337	A	N	0.485558
437	T	I	0.41549		333	C	L	0.430302		272	H	T	0.485553
433	T	S	0.415388		70	A	V	0.426071		373	A	N	0.485553
78	Y	I	0.414777		287	S	G	0.4259		87	K	L	0.48555
386	W	R	0.414711		496	Y	W	0.424737		40	Y	D	0.485521
424	T	Y	0.41449		425	I	P	0.42465		269	S	K	0.485501
64	E	Y	0.414394		334	N	D	0.423234		330	W	N	0.4855
396	T	A	0.414285		274	S	T	0.42243		360	T	V	0.48549
345	S	R	0.413804		257	I	V	0.422354		88	D	T	0.485485
329	V	A	0.413764		478	S	P	0.421507		103	K	M	0.48548
61	L	T	0.413722		483	N	K	0.420885		207	W	H	0.48547
315	L	I	0.41339		118	R	Q	0.420196		345	S	D	0.485469
318	P	Q	0.412651		441	R	Y	0.41988		20	Q	T	0.485465
84	S	L	0.41227		496	Y	S	0.419861		137	M	S	0.485448
128	D	N	0.412066		240	D	E	0.419826		101	D	P	0.485448
377	S	F	0.411831		446	R	I	0.419492		376	S	A	0.485446
308	Q	T	0.411454		199	R	G	0.417752		405	Q	N	0.485446
41	I	S	0.411323		482	S	N	0.417599		197	I	S	0.485437
399	Q	V	0.411188		98	K	M	0.41748		285	V	N	0.485436
256	L	F	0.410676		310	S	G	0.416738		171	T	M	0.485424
170	S	L	0.410668		108	L	T	0.416556		297	S	T	0.485422
264	L	F	0.410665		334	N	V	0.413411		99	R	V	0.48542
283	P	D	0.409825		157	T	I	0.413142		116	I	S	0.485418
12	Q	N	0.408484		312	V	T	0.412552		321	N	L	0.485411
10	Y	H	0.408456		257	I	F	0.41243		413	S	C	0.48541
366	A	T	0.407521		290	D	Y	0.412398		341	L	D	0.485409
376	S	G	0.406211		305	K	V	0.411653		486	S	Y	0.485394
310	S	V	0.405067		126	G	C	0.409944		242	V	G	0.485385
433	T	A	0.404401		49	L	Q	0.409678		242	V	S	0.485385
272	H	S	0.404245		30	G	A	0.40788		196	M	A	0.485378
129	A	T	0.403196		313	Y	R	0.407661		70	A	P	0.485378
322	P	L	0.402339		211	N	T	0.407273		313	Y	N	0.485378
217	S	N	0.402292		265	I	S	0.406854		416	R	H	0.485365
260	A	V	0.401855		234	A	P	0.406699		492	N	I	0.485352
186	V	I	0.401598		134	T	P	0.406508		7	K	I	0.485344
367	S	N	0.401527		194	I	L	0.405463		484	E	A	0.485291
159	M	I	0.401		233	A	V	0.404893		257	I	C	0.48527
4	Q	V	0.400719		476	V	M	0.40425		131	A	E	0.485253
405	Q	R	0.40015		73	E	D	0.403249		359	S	T	0.485197
396	T	N	0.399339		418	L	A	0.402948		475	I	G	0.485036
351	K	L	0.398854		433	T	K	0.402826		183	V	A	0.485018
427	A	E	0.39856		187	G	E	0.400887		424	T	E	0.484828
311	Q	Y	0.398395		144	N	A	0.399486		459	Q	E	0.48481
370	N	P	0.398234		167	M	R	0.399339		336	A	P	0.484105
338	F	I	0.397867		451	A	Q	0.397989		456	M	L	0.481552
417	N	S	0.396225		432	N	Q	0.394828		391	R	G	0.47958
292	E	K	0.394526		494	E	K	0.393285		384	R	V	0.479051
380	E	D	0.394098		438	S	W	0.392979		203	D	G	0.478993
314	S	A	0.393477		400	R	G	0.392761		315	L	P	0.47885
255	D	Y	0.393363		329	V	M	0.392696		87	K	N	0.478236
329	V	G	0.393324		481	M	V	0.392678		326	S	G	0.478139
333	C	I	0.392921		186	V	I	0.392646		68	L	R	0.476494
273	K	G	0.392697		317	R	K	0.392079		4	Q	E	0.474523
258	F	P	0.392574		347	I	W	0.391839		319	N	T	0.473765
277	P	A	0.39256		85	A	V	0.39133		441	R	K	0.472633
271	A	Y	0.392338		126	G	H	0.391104		388	I	V	0.471469
51	D	G	0.392053		125	N	D	0.390913		271	A	V	0.469811
216	R	M	0.3917		283	P	R	0.390696		54	G	K	0.468826
417	N	V	0.391595		10	Y	T	0.390348		18	E	Q	0.467706
498	N	A	0.39078		289	Y	K	0.388621		137	M	T	0.46554
409	Q	M	0.390761		377	S	A	0.387908		352	V	A	0.46444
361	R	V	0.390701		284	A	S	0.386959		234	A	T	0.464127
340	D	K	0.390453		284	A	V	0.38648		468	D	G	0.464036
348	R	I	0.390056		398	Q	G	0.386196		44	C	R	0.463977
31	K	P	0.389921		239	M	T	0.386182		440	M	W	0.463875
400	R	P	0.389745		395	N	Y	0.386148		415	Q	L	0.463573
342	R	S	0.389633		381	L	G	0.385961		160	D	M	0.463481
100	V	R	0.388362		19	R	H	0.38591		89	P	D	0.463008
168	Q	R	0.388198		408	V	T	0.385815		98	K	N	0.462928
120	W	R	0.38805		180	G	I	0.385037		428	A	F	0.462764
72	D	N	0.387712		197	I	R	0.384929		268	G	N	0.462525
283	P	W	0.387565		415	Q	C	0.38469		197	I	V	0.462276
130	T	R	0.387143		106	R	T	0.384092		165	S	C	0.461182
62	T	F	0.386567		158	G	V	0.38402		236	R	P	0.456966
267	R	K	0.385008		60	S	R	0.38396		244	E	R	0.456842
111	Y	L	0.384858		330	W	L	0.383825		201	I	R	0.456838
189	M	H	0.384681		275	C	E	0.383679		181	A	D	0.456838
311	Q	T	0.384513		371	M	R	0.383261		46	E	D	0.456796
459	Q	V	0.384284		323	A	E	0.383038		191	M	A	0.456637
303	P	L	0.383882		360	T	V	0.382867		206	F	R	0.456611
173	P	S	0.382787		348	R	S	0.382704		68	L	T	0.45641
398	Q	S	0.38175		40	Y	H	0.382169		17	G	K	0.456293
449	E	S	0.381365		455	E	N	0.381399		84	S	F	0.456056
146	T	M	0.381264		337	A	E	0.380589		382	R	G	0.453063
136	M	Y	0.381076		307	L	G	0.380319		69	S	P	0.45291
294	E	V	0.380799		289	Y	I	0.380272		255	D	G	0.452557
173	P	L	0.380703		151	T	A	0.37983		317	R	G	0.452184
498	N	E	0.380656		409	Q	R	0.379549		368	N	H	0.451761
235	Q	K	0.380593		133	L	Q	0.37953		338	F	S	0.45171
184	K	G	0.380287		462	G	M	0.379257		126	G	L	0.451505
249	G	S	0.380263		460	G	M	0.379162		355	R	S	0.451278
244	E	N	0.380122		479	F	P	0.379034		371	M	G	0.451067
242	V	E	0.380043		186	V	R	0.37896		404	G	I	0.450996
291	F	S	0.379929		316	I	C	0.378867		370	N	H	0.450924
232	T	G	0.379887		190	V	C	0.378862		349	G	F	0.45085
173	P	K	0.379835		109	V	T	0.378798		414	V	Y	0.450652
184	K	D	0.379552		389	R	P	0.378753		22	A	T	0.449789
50	S	L	0.379414		389	R	S	0.378753		443	E	T	0.449681
175	R	M	0.37931		79	L	Y	0.378724		177	G	E	0.449594
450	G	F	0.379069		400	R	L	0.378678		281	Y	S	0.44856
105	M	N	0.379053		317	R	A	0.378673		324	H	Q	0.448462
102	R	A	0.378926		160	D	V	0.378669		271	A	P	0.448387
102	R	P	0.378926		216	R	A	0.378649		275	C	K	0.44838
376	S	W	0.378841		70	A	Y	0.378645		312	V	E	0.448334
246	R	A	0.378802		195	R	L	0.378643		266	L	F	0.448234
363	V	E	0.378776		141	S	T	0.378641		387	A	T	0.447517
274	S	I	0.378774		282	G	N	0.37864		434	E	G	0.446215
274	S	D	0.378774		256	L	A	0.378625		478	S	T	0.445327
168	Q	D	0.378758		93	G	A	0.378609		101	D	Y	0.444973
116	I	P	0.378746		123	A	R	0.378609		429	F	Q	0.444905
64	E	C	0.378722		412	F	Y	0.378598		150	R	S	0.444848
273	K	H	0.378706		203	D	E	0.378592		348	R	G	0.444705
367	S	Y	0.378704		489	F	V	0.37859		85	A	I	0.444639
218	A	L	0.378701		326	S	Y	0.378574		459	Q	D	0.444524
304	F	N	0.378701		326	S	R	0.378574		224	N	D	0.44416
186	V	L	0.378701		241	Q	N	0.378566		259	L	M	0.443423
479	F	Y	0.378699		170	S	I	0.378564		313	Y	V	0.44331
60	S	Y	0.378675		119	I	D	0.378564		309	N	H	0.442701
328	L	T	0.37865		276	L	Q	0.37856		363	V	I	0.441975
328	L	G	0.37865		249	G	S	0.378558		427	A	Q	0.441621
405	Q	S	0.378646		230	F	P	0.378558		434	E	R	0.439854
458	F	V	0.378642		63	I	Y	0.378557		371	M	I	0.437803
55	R	D	0.378626		375	E	P	0.378542		117	R	G	0.437122
229	K	T	0.378625		360	T	R	0.378534		54	G	L	0.435856
229	K	G	0.378625		36	I	P	0.378519		212	G	R	0.435103
404	G	L	0.378618		36	I	M	0.378519		294	E	G	0.434669
119	I	L	0.378618		298	L	R	0.378516		440	M	A	0.433526
195	R	W	0.378612		167	M	P	0.378507		138	I	V	0.432944
133	L	R	0.37861		300	G	A	0.378502		141	S	F	0.432743
179	A	G	0.378602		187	G	A	0.378487		49	L	N	0.432695
95	P	R	0.378599		277	P	A	0.378486		167	M	S	0.432635
236	R	A	0.378598		277	P	F	0.378486		419	P	K	0.432634
375	E	T	0.378597		132	G	H	0.378478		200	G	A	0.432288
361	R	M	0.378597		473	N	Y	0.378471		173	P	G	0.432271
78	Y	N	0.378591		473	N	W	0.378471		175	R	M	0.432211
379	L	C	0.378586		209	G	W	0.378465		201	I	G	0.432187
379	L	F	0.378586		169	G	F	0.378463		201	I	S	0.432187
351	K	P	0.378585		206	F	M	0.378455		163	M	I	0.432113
351	K	C	0.378585		240	D	Y	0.378445		250	N	G	0.431862
351	K	Y	0.378585		470	R	S	0.378442		203	D	N	0.431363
182	A	M	0.378584		239	M	K	0.378376		39	F	R	0.431325
182	A	Y	0.378584		363	V	F	0.378339		11	E	A	0.431218
348	R	A	0.378583		468	D	S	0.37832		451	A	T	0.430636
346	F	M	0.378583		233	A	C	0.378274		461	R	W	0.42935
329	V	R	0.378568		290	D	C	0.37827		204	R	Q	0.429152
226	L	V	0.378564		290	D	T	0.37827		64	E	V	0.429077
152	R	P	0.378562		52	Y	E	0.378199		395	N	H	0.42906
152	R	L	0.378562		459	Q	M	0.378191		431	G	E	0.429018
169	G	V	0.378562		434	E	M	0.378157		455	E	F	0.428307
169	G	C	0.378562		413	S	C	0.378145		50	S	N	0.425729
169	G	T	0.378562		480	D	V	0.37805		151	T	A	0.425005
484	E	T	0.378561		447	M	D	0.377823		432	N	F	0.424688
248	P	E	0.37856		399	Q	E	0.377686		377	S	K	0.424345
443	E	V	0.378556		4	Q	P	0.376826		385	Y	T	0.422798
486	S	F	0.378555		451	A	M	0.376649		465	E	G	0.422548
281	Y	S	0.378554		431	G	N	0.376486		383	S	I	0.422258
281	Y	P	0.378554		166	L	P	0.375533		382	R	T	0.421471
38	R	A	0.378551		267	R	G	0.374049		349	G	V	0.421235
467	S	F	0.378551		9	S	R	0.373553		331	M	I	0.42038
66	M	K	0.37855		19	R	D	0.373293		245	S	N	0.419614
120	W	C	0.378542		29	V	G	0.373188		160	D	N	0.419372
258	F	K	0.37854		65	R	E	0.373177		16	D	G	0.418654
149	Q	H	0.378529		15	T	R	0.373134		264	L	I	0.418291
297	S	A	0.378528		71	F	C	0.373039		292	E	V	0.417714
302	D	S	0.378524		265	I	A	0.371501		286	A	M	0.416673
71	F	R	0.378522		446	R	P	0.37048		275	C	V	0.416654
332	A	N	0.378517		54	G	N	0.368869		401	A	V	0.416601
9	S	I	0.378515		54	G	I	0.368869		321	N	P	0.416594
82	H	V	0.378511		26	R	T	0.368498		49	L	K	0.41611
97	Y	N	0.37851		16	D	I	0.368347		422	K	F	0.414655
65	R	H	0.378508		27	A	V	0.367839		283	P	R	0.414565
174	R	T	0.378507		330	W	R	0.366193		63	I	P	0.412657
237	A	P	0.378503		190	V	D	0.36561		186	V	T	0.411281
237	A	H	0.378503		185	G	T	0.36537		130	T	L	0.41109
155	V	D	0.378494		208	R	P	0.365335		488	F	I	0.410721
155	V	N	0.378494		178	A	I	0.365232		98	K	P	0.410268
428	A	N	0.378491		206	F	C	0.365148		419	P	E	0.410167
241	Q	K	0.378489		184	K	V	0.365068		417	N	L	0.410103
208	R	P	0.378487		212	G	K	0.364869		30	G	W	0.409653
98	K	A	0.378486		63	I	K	0.364507		11	E	T	0.409468
354	P	N	0.378486		26	R	S	0.36445		423	P	H	0.408224
425	I	D	0.378485		261	R	W	0.363405		12	Q	I	0.408023
148	Y	V	0.378485		21	N	C	0.361699		353	S	C	0.406209
148	Y	S	0.378485		35	G	C	0.361027		459	Q	F	0.405938
227	K	T	0.378481		54	G	S	0.360987		438	S	A	0.405642
320	E	S	0.378479		157	T	N	0.359958		264	L	F	0.403784
320	E	D	0.378479		146	T	K	0.359871		86	G	E	0.402469
191	M	R	0.378477		104	W	N	0.359783		86	G	Y	0.402469
59	N	I	0.378468		24	E	D	0.35978		236	R	K	0.402045
163	M	R	0.378467		93	G	H	0.359729		110	L	P	0.400491
69	S	N	0.378463		87	K	Q	0.359679		279	C	R	0.400451
347	I	N	0.37846		87	K	G	0.359679		276	L	P	0.400418
347	I	Y	0.37846		118	R	G	0.359654		229	K	N	0.399689
347	I	S	0.37846		141	S	M	0.359635		17	G	V	0.397119
305	K	P	0.37846		107	E	Q	0.359556		277	P	L	0.396
230	F	R	0.378453		166	L	H	0.359545		382	R	Q	0.395916
345	S	I	0.378449		166	L	G	0.359545		290	D	E	0.3958
196	M	R	0.37844		119	I	R	0.359472		404	G	T	0.395395
406	I	E	0.378436		455	E	L	0.359471		396	T	I	0.394372
145	D	S	0.378436		163	M	N	0.359433		54	G	P	0.394338
324	H	A	0.378435		130	T	Q	0.359309		228	G	E	0.393183
79	L	S	0.378434		116	I	H	0.359263		91	K	R	0.392541
214	K	S	0.378434		278	A	G	0.358934		47	L	H	0.392053
135	H	K	0.378432		279	C	A	0.358538		245	S	C	0.391808
382	R	A	0.37843		492	N	D	0.358448		19	R	S	0.390572
315	L	F	0.378425		265	I	M	0.358226		298	L	S	0.390347
315	L	Q	0.378425		84	S	P	0.357674		221	R	G	0.390175
13	M	Q	0.378414		124	N	R	0.357161		17	G	P	0.389931
373	A	H	0.378413		47	L	R	0.357065		273	K	G	0.389818
380	E	R	0.37841		218	A	V	0.356273		308	Q	P	0.389352
362	G	S	0.378405		134	T	G	0.355573		308	Q	S	0.389352
437	T	C	0.378405		19	R	S	0.35512		320	E	A	0.389297
260	A	Y	0.378401		183	V	R	0.353998		397	N	A	0.389063
410	P	R	0.378397		174	R	S	0.353946		4	Q	G	0.388136
178	A	Q	0.378374		199	R	M	0.353903		466	L	I	0.388001
131	A	H	0.378372		188	T	I	0.35384		205	N	A	0.387648
374	M	K	0.378365		178	A	D	0.353826		396	T	G	0.385789
123	A	R	0.378352		198	K	T	0.353812		135	H	N	0.385484
198	K	I	0.378347		180	G	V	0.353808		72	D	G	0.383521
343	V	M	0.378341		243	R	V	0.353671		160	D	G	0.382246
134	T	H	0.378338		201	I	H	0.353597		160	D	I	0.382246
419	P	M	0.378338		211	N	R	0.352927		115	E	G	0.381732
166	L	R	0.378334		103	K	R	0.351574		299	V	A	0.381322
39	F	C	0.378313		479	F	G	0.351113		90	K	V	0.381193
39	F	T	0.378313		436	R	G	0.350919		311	Q	Y	0.381098
444	I	M	0.378312		477	P	T	0.350619		151	T	I	0.380937
459	Q	C	0.3783		448	M	D	0.350376		121	R	S	0.380873
247	N	H	0.378295		459	Q	E	0.350253		496	Y	C	0.38085
384	R	M	0.378291		426	M	E	0.350064		27	A	V	0.380733
491	D	E	0.378281		17	G	W	0.348123		108	L	H	0.380635
433	T	N	0.378277		17	G	T	0.348123		100	V	M	0.380472
205	N	L	0.378225		177	G	R	0.348073		438	S	R	0.380305
91	K	A	0.378201		319	N	M	0.347909		306	L	I	0.379925
158	G	F	0.378192		136	M	T	0.347356		35	G	R	0.379686
18	E	F	0.37818		42	Q	L	0.346944		294	E	W	0.379571
101	D	Y	0.378158		280	V	H	0.346904		273	K	V	0.379215
161	P	V	0.378115		309	N	T	0.346831		495	E	F	0.379123
432	N	E	0.378079		317	R	I	0.346775		90	K	W	0.379114
492	N	I	0.378005		313	Y	M	0.346753		205	N	L	0.379091
455	E	W	0.377682		279	C	H	0.346722		82	H	W	0.379089
421	D	K	0.377429		332	A	L	0.346695		125	N	T	0.379077
421	D	W	0.377429		269	S	Y	0.346583		63	I	F	0.378974
164	C	Y	0.377227		74	R	L	0.346109		440	M	C	0.378954
3	S	F	0.377112		301	I	A	0.345543		106	R	H	0.378939
420	F	D	0.37693		307	L	C	0.34538		162	R	F	0.378818
302	D	K	0.376102		388	I	T	0.345226		79	L	T	0.378787
56	L	R	0.37594		22	A	K	0.345005		281	Y	V	0.37878
67	V	A	0.375829		355	R	M	0.344827		118	R	H	0.378767
50	S	G	0.375689		98	K	P	0.344088		193	L	G	0.378763
328	L	R	0.374195		210	E	Q	0.343872		91	K	S	0.378758
151	T	C	0.373273		197	I	S	0.343851		4	Q	A	0.378734
141	S	F	0.37319		162	R	L	0.343498		156	R	V	0.37873
162	R	W	0.373084		106	R	N	0.343333		179	A	G	0.378717
87	K	T	0.372887		148	Y	T	0.343166		202	N	Q	0.378712
143	L	F	0.372432		91	K	P	0.343162		243	R	Q	0.378699
408	V	M	0.37238		123	A	P	0.343068		243	R	C	0.378699
479	F	S	0.3723		198	K	R	0.342429		172	L	Q	0.378695
415	Q	G	0.371662		450	G	S	0.341941		50	S	W	0.37869
88	D	E	0.371623		54	G	L	0.341607		220	E	R	0.378688
459	Q	F	0.371404		401	A	H	0.340994		324	H	P	0.378681
155	V	P	0.371387		294	E	T	0.340777		324	H	S	0.378681
436	R	K	0.370567		389	R	G	0.339491		177	G	I	0.37868
116	I	T	0.37027		128	D	Y	0.339282		68	L	N	0.378677
142	N	H	0.369265		59	N	G	0.339207		62	T	H	0.378663
376	S	L	0.368319		124	N	L	0.339083		62	T	N	0.378663
100	V	E	0.367852		353	S	Y	0.337631		392	S	T	0.37866
81	E	S	0.366862		84	S	A	0.337312		264	L	S	0.378656
32	M	P	0.366709		3	S	P	0.337193		182	A	H	0.378655
345	S	N	0.366265		452	K	L	0.337125		166	L	Y	0.378654
106	R	S	0.366195		116	I	T	0.336817		96	I	C	0.378653
102	R	L	0.366088		119	I	V	0.336623		227	K	S	0.378652
111	Y	S	0.365228		326	S	G	0.336276		435	G	W	0.378648
438	S	A	0.36521		412	F	V	0.334795		340	D	Y	0.378641
409	Q	R	0.363669		452	K	T	0.332733		340	D	A	0.378641
96	I	L	0.363598		197	I	G	0.332381		272	H	C	0.378638
397	N	I	0.363358		247	N	D	0.332297		421	D	W	0.378613
212	G	N	0.362769		120	W	P	0.329042		342	R	F	0.378613
279	C	G	0.362685		34	D	Q	0.32816		342	R	T	0.378613
323	A	G	0.362279		136	M	A	0.327837		142	N	L	0.37861
134	T	P	0.361776		227	K	R	0.32759		367	S	R	0.37861
485	G	F	0.360859		230	F	G	0.327584		348	R	H	0.378609
498	N	Q	0.36081		82	H	R	0.327491		280	V	Y	0.378609
192	E	G	0.36031		173	P	H	0.327422		379	L	G	0.378605
131	A	D	0.360059		129	A	Y	0.326586		275	C	I	0.378599
132	G	P	0.360051		286	A	T	0.326558		481	M	E	0.37859
215	T	A	0.360006		454	E	H	0.326201		358	L	A	0.378587
262	S	P	0.359944		454	E	I	0.326201		458	F	T	0.378583
244	E	K	0.359381		428	A	F	0.326043		93	G	N	0.378581
135	H	V	0.358798		294	E	S	0.325365		123	A	G	0.37858
451	A	H	0.358631		420	F	R	0.325287		39	F	C	0.378576
213	R	Q	0.35775		130	T	K	0.324691		360	T	Q	0.378575
109	V	A	0.357714		380	E	K	0.324376		208	R	P	0.378575
89	P	H	0.356774		466	L	E	0.322375		276	L	W	0.378558
421	D	G	0.356411		127	D	S	0.322287		207	W	C	0.378555
424	T	D	0.356155		273	K	S	0.320755		44	C	E	0.378536
467	S	L	0.355813		128	D	A	0.32021		44	C	S	0.378536
119	I	V	0.355083		333	C	F	0.319658		124	N	K	0.378535
448	M	I	0.35499		331	M	N	0.319647		45	T	K	0.378535
73	E	A	0.354947		299	V	R	0.318906		405	Q	I	0.37853
195	R	G	0.354671		465	E	S	0.318785		405	Q	V	0.37853
59	N	P	0.354584		297	S	R	0.317862		405	Q	E	0.37853
339	E	D	0.354187		321	N	V	0.31679		112	D	F	0.378523
311	Q	H	0.354145		280	V	S	0.316722		282	G	H	0.378514
58	Q	V	0.354136		199	R	H	0.31609		365	I	R	0.378511
65	R	S	0.353878		70	A	T	0.316056		171	T	L	0.378509
397	N	Q	0.353774		106	R	M	0.315285		169	G	T	0.378507
290	D	G	0.353672		253	I	T	0.314703		37	G	V	0.378507
11	E	V	0.353644		462	G	E	0.314179		297	S	L	0.378507
121	R	S	0.353415		137	M	N	0.313203		351	K	C	0.378506
365	I	T	0.353289		150	R	G	0.312597		246	R	P	0.378502
478	S	T	0.353283		433	T	V	0.310043		195	R	P	0.378497
448	M	A	0.353108		410	P	L	0.309749		300	G	H	0.378494
448	M	G	0.353108		450	G	D	0.306483		167	M	A	0.378482
83	P	V	0.352844		156	R	S	0.306467		327	Q	C	0.378481
437	T	P	0.352517		494	E	N	0.306453		149	Q	N	0.378479
444	I	T	0.35228		109	V	L	0.306293		133	L	T	0.378474
348	R	K	0.352206		419	P	M	0.306053		133	L	S	0.378474
434	E	W	0.352159		353	S	K	0.305996		133	L	V	0.378474
351	K	N	0.352134		335	S	K	0.305471		133	L	Y	0.378474
221	R	G	0.3515		102	R	A	0.30463		140	H	A	0.378459
358	L	F	0.351268		431	G	Q	0.304446		448	M	N	0.37845
497	D	Q	0.351007		149	Q	R	0.304064		253	I	N	0.378448
407	S	G	0.350092		239	M	R	0.303974		9	S	I	0.378434
426	M	S	0.349928		415	Q	W	0.303563		129	A	N	0.378423
495	E	G	0.349595		300	G	E	0.302834		247	N	M	0.378408
304	F	V	0.348896		446	R	E	0.302708		483	N	Y	0.378404
281	Y	H	0.346554		464	F	V	0.301318		191	M	N	0.378388
469	E	G	0.34628		400	R	Q	0.300748		21	N	I	0.378387
161	P	S	0.345368		259	L	Q	0.300609		414	V	W	0.378346
383	S	V	0.344005		377	S	I	0.300494		414	V	S	0.378346
242	V	P	0.343866		392	S	G	0.299289		84	S	Y	0.378286
402	S	Y	0.342478		462	G	C	0.296939		304	F	R	0.378159
133	L	P	0.341807		427	A	P	0.296681		424	T	K	0.377912
368	N	L	0.341473		280	V	G	0.296479		459	Q	I	0.377895
358	L	P	0.340397		261	R	G	0.296477		459	Q	M	0.377895
371	M	I	0.338165		117	R	K	0.296404		332	A	T	0.377263
322	P	G	0.335683		313	Y	V	0.296382		311	Q	S	0.376531
442	A	L	0.334804		282	G	L	0.296333		51	D	T	0.376001
431	G	L	0.333901		364	Q	G	0.29477		395	N	K	0.375946
70	A	T	0.333775		335	S	Y	0.294768		262	S	Y	0.375865
436	R	L	0.333186		402	S	T	0.294208		282	G	A	0.375811
18	E	D	0.33303		127	D	T	0.293313		278	A	S	0.375475
135	H	Q	0.332355		231	Q	R	0.292751		52	Y	L	0.375462
426	M	K	0.331785		5	G	P	0.292618		47	L	F	0.375453
383	S	R	0.331713		4	Q	M	0.292534		248	P	T	0.375341
400	R	M	0.331367		192	E	G	0.291239		250	N	D	0.375125
194	I	T	0.330376		473	N	R	0.29069		64	E	G	0.374706
203	D	N	0.33004		251	A	V	0.290561		34	D	C	0.374189
473	N	K	0.329572		289	Y	A	0.29052		431	G	I	0.374157
50	S	C	0.328914		41	I	T	0.289418		210	E	G	0.374148
412	F	S	0.328795		4	Q	Y	0.289364		183	V	Q	0.373987
412	F	C	0.328795		452	K	S	0.288299		201	I	T	0.372759
138	I	V	0.328731		438	S	V	0.288298		2	A	V	0.371797
222	M	I	0.327257		352	V	T	0.288176		423	P	W	0.370939
370	N	H	0.327097		80	E	G	0.286684		219	Y	H	0.370248
446	R	I	0.327088		90	K	E	0.286429		491	D	G	0.368177
328	L	M	0.326516		442	A	T	0.2859		323	A	Q	0.367987
413	S	P	0.32621		129	A	R	0.285846		84	S	T	0.367007
467	S	G	0.326185		23	T	L	0.284914		202	N	D	0.365775
427	A	W	0.32456		17	G	E	0.284852		445	I	T	0.36541
459	Q	S	0.324098		37	G	R	0.284226		470	R	M	0.364212
299	V	M	0.324072		233	A	P	0.284072		399	Q	L	0.363025
300	G	E	0.323815		462	G	R	0.283776		19	R	H	0.362388
278	A	V	0.322799		308	Q	I	0.283762		189	M	F	0.360852
337	A	T	0.322354		82	H	M	0.282957		457	S	T	0.360768
169	G	S	0.32109		59	N	S	0.282418		161	P	A	0.360642
357	K	E	0.320052		49	L	T	0.282398		89	P	R	0.360495
478	S	L	0.319515		63	I	V	0.282053		99	R	G	0.36046
310	S	A	0.319335		62	T	I	0.28197		223	C	S	0.359912
428	A	Q	0.317838		357	K	E	0.281486		184	K	N	0.358615
184	K	R	0.317595		354	P	S	0.28123		55	R	A	0.358483
312	V	T	0.317353		369	E	T	0.281193		377	S	G	0.358145
102	R	T	0.316768		361	R	I	0.281145		243	R	F	0.357393
266	L	F	0.31667		340	D	E	0.280969		172	L	R	0.357382
10	Y	T	0.315524		397	N	E	0.27997		173	P	R	0.357374
488	F	L	0.315252		416	R	K	0.279804		173	P	L	0.357374
467	S	T	0.315233		396	T	F	0.279677		48	K	P	0.357199
64	E	I	0.314858		86	G	K	0.279384		228	G	V	0.35719
40	Y	S	0.314619		205	N	D	0.279228		231	Q	H	0.357092
59	N	M	0.314616		465	E	K	0.279128		57	I	A	0.357029
24	E	H	0.314553		194	I	M	0.278874		250	N	L	0.356968
293	K	H	0.314459		390	T	Y	0.278866		19	R	K	0.356906
265	I	V	0.313851		47	L	F	0.278784		239	M	S	0.356893
249	G	E	0.313289		387	A	P	0.278523		40	Y	G	0.356844
405	Q	K	0.313025		63	I	S	0.278439		40	Y	R	0.356844
181	A	V	0.312679		479	F	S	0.278291		10	Y	M	0.356824
427	A	Q	0.312302		130	T	L	0.278134		355	R	M	0.356579
367	S	L	0.312236		396	T	H	0.277659		386	W	R	0.355998
398	Q	E	0.311576		52	Y	I	0.277488		442	A	L	0.355898
400	R	S	0.311236		319	N	D	0.277063		425	I	G	0.355778
87	K	R	0.311016		33	I	N	0.276838		162	R	Y	0.35485
197	I	V	0.310679		307	L	F	0.276469		113	K	L	0.354487
337	A	S	0.31036		282	G	W	0.276082		448	M	T	0.354034
47	L	T	0.30931		324	H	N	0.275906		423	P	K	0.353572
464	F	L	0.308842		65	R	Y	0.275438		279	C	S	0.353321
433	T	P	0.307306		32	M	L	0.275361		310	S	N	0.352339
85	A	V	0.307243		377	S	K	0.275106		379	L	T	0.351673
377	S	G	0.305854		80	E	Y	0.274989		302	D	W	0.351423
489	F	S	0.30376		485	G	C	0.274179		354	P	T	0.351415
65	R	P	0.303015		51	D	I	0.274016		370	N	G	0.351388
18	E	I	0.302626		178	A	K	0.273987		373	A	S	0.351386
417	N	G	0.302007		35	G	S	0.273564		372	D	S	0.351339
336	A	T	0.30181		39	F	R	0.273433		369	E	A	0.351259
125	N	K	0.300424		304	F	S	0.273322		404	G	E	0.351086
164	C	R	0.300342		27	A	H	0.273271		387	A	V	0.351032
72	D	G	0.299808		55	R	L	0.273038		402	S	V	0.350953
182	A	V	0.299183		394	G	T	0.273002		463	V	I	0.349725
319	N	T	0.298517		349	G	V	0.272854		192	E	G	0.349382
312	V	I	0.297832		358	L	S	0.272764		310	S	I	0.349243
33	I	T	0.29772		347	I	A	0.272757		478	S	W	0.349212
55	R	F	0.297404		357	K	T	0.272742		101	D	S	0.349175
261	R	W	0.29715		360	T	W	0.272732		481	M	T	0.34896
30	G	W	0.296836		346	F	E	0.272705		277	P	A	0.348921
458	F	S	0.29675		491	D	W	0.272703		328	L	M	0.34885
101	D	P	0.295332		405	Q	L	0.27267		275	C	G	0.348845
334	N	C	0.294846		370	N	H	0.272521		8	R	Q	0.348826
100	V	C	0.294559		413	S	T	0.272333		285	V	F	0.348807
241	Q	L	0.294397		56	L	K	0.272153		284	A	R	0.34865
274	S	Q	0.29422		417	N	W	0.272004		96	I	V	0.348198
274	S	L	0.29422		439	D	G	0.271681		227	K	R	0.347611
45	T	N	0.294169		19	R	A	0.271522		202	N	L	0.347505
45	T	V	0.294169		38	R	S	0.271446		63	I	M	0.34719
45	T	P	0.294169		391	R	Q	0.271428		469	E	V	0.346898
183	V	E	0.294074		356	G	E	0.271403		440	M	H	0.345978
202	N	A	0.293967		63	I	W	0.271397		161	P	K	0.345827
427	A	P	0.293868		58	Q	A	0.271266		449	E	D	0.345525
330	W	S	0.293862		40	Y	S	0.269074		93	G	V	0.345495
327	Q	L	0.293733		432	N	V	0.269006		97	Y	T	0.345433
265	I	Y	0.293675		32	M	Q	0.268978		104	W	T	0.345388
276	L	T	0.293582		39	F	G	0.268947		155	V	Q	0.345347
321	N	L	0.293525		16	D	T	0.268811		418	L	H	0.345165
247	N	F	0.293515		56	L	H	0.26828		165	S	V	0.344989
264	L	S	0.293335		55	R	V	0.267282		456	M	Q	0.344634
173	P	T	0.29324		455	E	F	0.266575		455	E	D	0.344572
96	I	T	0.293209		60	S	W	0.266405		24	E	I	0.344525
110	L	F	0.292043		35	G	L	0.266343		467	S	G	0.342293
186	V	R	0.292021		77	K	M	0.266274		273	K	H	0.342034
456	M	A	0.291328		43	M	H	0.26627		117	R	C	0.341338
413	S	T	0.291141		68	L	T	0.266252		431	G	K	0.341211
413	S	L	0.291141		39	F	T	0.266193		476	V	R	0.340489
87	K	Y	0.29112		82	H	A	0.266124		452	K	E	0.340301
340	D	E	0.290917		82	H	D	0.266124		215	T	V	0.339695
404	G	E	0.290799		10	Y	K	0.266114		50	S	H	0.339631
358	L	A	0.290218		33	I	C	0.266093		51	D	S	0.339326
332	A	V	0.290203		33	I	P	0.266093		172	L	G	0.339162
418	L	V	0.289956		62	T	Y	0.266035		40	Y	T	0.338245
66	M	I	0.289715		42	Q	S	0.265972		69	S	G	0.33818
441	R	K	0.289441		137	M	I	0.26467		71	F	C	0.338032
417	N	H	0.288225		157	T	D	0.264327		77	K	G	0.337917
371	M	C	0.288056		53	E	A	0.264106		422	K	S	0.337489
164	C	N	0.287839		359	S	H	0.264099		307	L	P	0.337431
158	G	L	0.28744		14	E	P	0.263682		28	S	C	0.337328
467	S	W	0.287384		159	M	W	0.26358		199	R	C	0.336062
318	P	G	0.286292		308	Q	V	0.263533		367	S	N	0.335944
391	R	I	0.285969		310	S	D	0.263486		395	N	Y	0.335897
129	A	S	0.284939		186	V	N	0.263483		1	M	I	0.335817
301	I	H	0.283882		127	D	Q	0.263426		453	P	G	0.335355
303	P	G	0.282072		127	D	C	0.263426		489	F	L	0.334242
304	F	R	0.281964		9	S	N	0.263383		390	T	P	0.334206
163	M	K	0.281944		9	S	V	0.263383		190	V	A	0.333771
494	E	K	0.28181		286	A	L	0.263347		178	A	T	0.332936
141	S	K	0.28157		286	A	Q	0.263347		77	K	C	0.33279
147	T	R	0.281284		104	W	V	0.263327		375	E	D	0.331374
111	Y	A	0.281105		5	G	F	0.263296		392	S	G	0.330774
105	M	H	0.280884		53	E	P	0.263283		388	I	K	0.33012
99	R	I	0.280848		389	R	D	0.263276		463	V	A	0.329562
402	S	P	0.280803		236	R	Q	0.263269		326	S	N	0.328392
248	P	G	0.280768		236	R	T	0.263269		374	M	L	0.328317
248	P	T	0.280768		205	N	R	0.263263		340	D	T	0.328229
109	V	P	0.280759		429	F	E	0.263212		373	A	L	0.328178
237	A	Y	0.280644		494	E	T	0.263205		222	M	S	0.328163
243	R	T	0.280638		307	L	Q	0.263202		302	D	P	0.328136
101	D	M	0.280548		234	A	I	0.263199		283	P	D	0.327912
206	F	Y	0.280475		96	I	P	0.263197		294	E	N	0.327378
207	W	Q	0.280373		369	E	H	0.263197		438	S	P	0.32722
207	W	P	0.280373		369	E	Y	0.263197		302	D	A	0.327164
189	M	G	0.280332		153	A	I	0.263193		307	L	T	0.327138
178	A	F	0.280169		390	T	C	0.263185		219	Y	P	0.326635
179	A	V	0.280047		154	L	G	0.26318		46	E	G	0.325799
182	A	L	0.278841		216	R	T	0.263172		128	D	T	0.325588
386	W	S	0.278409		313	Y	I	0.263171		305	K	S	0.325342
53	E	K	0.278092		115	E	L	0.263167		212	G	L	0.325198
389	R	I	0.277056		279	C	D	0.263156		294	E	L	0.324937
286	A	G	0.276548		310	S	C	0.263156		307	L	F	0.324363
391	R	S	0.27615		483	N	Y	0.263156		205	N	Y	0.324299
331	M	I	0.276019		256	L	M	0.263147		332	A	S	0.323757
398	Q	R	0.276013		35	G	N	0.263146		456	M	K	0.323737
122	Q	C	0.275987		35	G	M	0.263146		163	M	T	0.323682
214	K	L	0.275292		238	M	D	0.26314		174	R	M	0.32364
414	V	L	0.275259		59	N	Y	0.263133		280	V	L	0.323564
156	R	K	0.275112		123	A	L	0.263131		201	I	C	0.323318
27	A	T	0.274993		330	W	M	0.263129		383	S	R	0.322306
415	Q	V	0.274558		330	W	T	0.263129		350	T	I	0.322289
116	I	Y	0.274401		72	D	K	0.263123		57	I	R	0.322279
422	K	N	0.273957		203	D	R	0.263115		433	T	S	0.32221
167	M	G	0.273695		40	Y	W	0.263108		73	E	C	0.32215
153	A	P	0.273693		135	H	L	0.263103		39	F	A	0.322137
108	L	C	0.273607		135	H	Y	0.263103		33	I	F	0.321728
105	M	G	0.273441		135	H	N	0.263103		466	L	K	0.320999
87	K	L	0.273352		171	T	Q	0.263101		399	Q	W	0.320993
87	K	G	0.273352		171	T	G	0.263101		123	A	V	0.320459
107	E	R	0.273038		270	V	D	0.2631		279	C	Y	0.319961
440	M	I	0.272987		445	I	Q	0.263098		164	C	S	0.319908
103	K	L	0.272793		208	R	L	0.263095		463	V	L	0.319476
108	L	P	0.272343		477	P	A	0.26309		485	G	E	0.319032
218	A	V	0.272184		241	Q	G	0.263089		496	Y	F	0.318642
219	Y	L	0.272111		170	S	T	0.263087		128	D	W	0.318459
460	G	R	0.271939		119	I	N	0.263087		495	E	V	0.318158
458	F	W	0.270286		219	Y	R	0.263085		244	E	G	0.317957
401	A	K	0.269908		276	L	Y	0.263083		144	N	T	0.317502
311	Q	G	0.269036		249	G	C	0.263081		447	M	G	0.317442
456	M	G	0.268996		230	F	E	0.26308		117	R	S	0.317381
222	M	Y	0.268365		436	R	T	0.263076		159	M	A	0.317361
366	A	G	0.268198		379	L	N	0.263073		104	W	I	0.31731
19	R	H	0.267055		107	E	P	0.263066		85	A	D	0.317307
319	N	C	0.266055		246	R	S	0.263049		155	V	G	0.31727
379	L	G	0.265744		458	F	M	0.263048		98	K	L	0.317158
136	M	P	0.265599		291	F	Y	0.263044		433	T	P	0.316171
289	Y	D	0.265318		362	G	H	0.263043		266	L	S	0.315811
224	N	S	0.265078		145	D	L	0.26304		222	M	V	0.315603
359	S	I	0.264832		145	D	E	0.26304		311	Q	R	0.314679
290	D	S	0.264769		198	K	G	0.263038		331	M	T	0.313464
388	I	M	0.264605		223	C	A	0.263036		53	E	V	0.31306
238	M	T	0.264473		461	R	V	0.263036		443	E	D	0.312177
125	N	D	0.264245		266	L	E	0.263036		78	Y	N	0.312171
310	S	H	0.264119		347	I	G	0.263035		183	V	S	0.309726
411	A	C	0.263693		355	R	W	0.263032		242	V	L	0.30946
253	I	G	0.26368		372	D	S	0.263031		233	A	D	0.309148
136	M	R	0.263679		178	A	G	0.263028		30	G	R	0.308611
87	K	I	0.263574		471	A	S	0.263026		395	N	T	0.308151
87	K	M	0.263574		97	Y	Q	0.263021		69	S	N	0.308037
72	D	H	0.263499		97	Y	R	0.263021		32	M	P	0.30797
398	Q	D	0.263462		133	L	N	0.263021		9	S	Q	0.307895
473	N	E	0.263457		207	W	C	0.263017		83	P	Q	0.307849
473	N	P	0.263457		207	W	E	0.263017		78	Y	C	0.307212
460	G	M	0.263423		102	R	M	0.263016		25	I	M	0.307108
460	G	C	0.263423		102	R	F	0.263016		494	E	K	0.306832
159	M	N	0.263386		235	Q	G	0.263003		233	A	N	0.306056
45	T	K	0.263325		132	G	T	0.263001		362	G	E	0.306027
45	T	Y	0.263325		496	Y	R	0.262998		196	M	T	0.305755
129	A	D	0.263315		169	G	A	0.262986		291	F	S	0.305724
272	H	E	0.263311		212	G	W	0.262978		435	G	R	0.305483
93	G	L	0.263299		206	F	P	0.262978		4	Q	H	0.304774
363	V	Y	0.263299		250	N	M	0.262977		310	S	G	0.304043
99	R	F	0.263283		481	M	S	0.262971		395	N	S	0.302279
168	Q	I	0.263281		2	A	S	0.26297		281	Y	N	0.301942
63	I	Q	0.263271		240	D	K	0.262967		329	V	L	0.301799
116	I	N	0.263269		393	G	H	0.262959		252	E	V	0.301782
371	M	A	0.263269		322	P	H	0.262957		270	V	P	0.301604
285	V	Y	0.263268		217	S	F	0.262953		128	D	S	0.300465
285	V	S	0.263268		54	G	D	0.26295		391	R	S	0.297551
336	A	P	0.263254		147	T	G	0.262949		21	N	S	0.297428
90	K	C	0.263245		341	L	Q	0.262947		378	T	R	0.297084
493	A	E	0.263243		91	K	A	0.262946		57	I	C	0.295818
493	A	Q	0.263243		67	V	P	0.262939		473	N	Y	0.295811
273	K	L	0.263229		380	E	T	0.262933		72	D	P	0.295551
273	K	P	0.263229		303	P	Q	0.262929		74	R	I	0.295547
312	V	S	0.263226		303	P	M	0.262929		39	F	S	0.29486
186	V	M	0.263224		215	T	L	0.262927		369	E	K	0.294649
250	N	Y	0.263223		449	E	R	0.262917		440	M	R	0.294516
250	N	C	0.263223		92	T	L	0.262913		123	A	S	0.294506
139	W	M	0.26321		475	I	N	0.262904		106	R	K	0.294066
337	A	W	0.263203		112	D	R	0.2629		18	E	D	0.293934
327	Q	S	0.263199		61	L	Y	0.262895		491	D	Y	0.293929
60	S	F	0.263198		484	E	W	0.262891		95	P	S	0.29389
429	F	M	0.263193		33	I	M	0.262885		93	G	E	0.293648
429	F	E	0.263193		302	D	I	0.262884		420	F	S	0.293608
400	R	V	0.263179		344	L	V	0.262881		98	K	M	0.293003
113	K	G	0.263177		75	R	C	0.262875		146	T	S	0.292787
291	F	N	0.263177		27	A	N	0.262866		427	A	N	0.290753
291	F	D	0.263177		363	V	T	0.262862		407	S	R	0.290681
286	A	W	0.26317		392	S	V	0.262854		179	A	V	0.290653
405	Q	G	0.263169		345	S	L	0.262854		366	A	T	0.289766
141	S	Y	0.263167		45	T	K	0.262853		178	A	K	0.286954
141	S	T	0.263167		271	A	R	0.26285		214	K	G	0.285789
204	R	P	0.263165		410	P	R	0.262849		189	M	L	0.284838
458	F	T	0.263165		468	D	H	0.262843		79	L	Q	0.284837
439	D	T	0.263163		48	K	F	0.262837		427	A	L	0.284603
106	R	F	0.263159		124	N	G	0.262829		15	T	N	0.284498
106	R	T	0.263159		385	Y	W	0.262821		480	D	A	0.283288
28	S	V	0.263158		172	L	D	0.262811		10	Y	L	0.283282
213	R	T	0.263156		247	N	V	0.262807		332	A	G	0.283116
213	R	V	0.263156		222	M	C	0.262803		252	E	D	0.282842
235	Q	F	0.263155		88	D	H	0.262802		275	C	P	0.282818
229	K	H	0.263148		233	A	L	0.262797		327	Q	P	0.282813
229	K	L	0.263148		272	H	A	0.262795		116	I	A	0.282485
212	G	A	0.263147		301	I	Q	0.262614		119	I	V	0.281053
143	L	T	0.263143		181	A	F	0.262613		451	A	L	0.280691
331	M	Y	0.263142		128	D	M	0.262568		310	S	R	0.280477
331	M	C	0.263142		367	S	E	0.262526		286	A	S	0.280103
404	G	M	0.263141		122	Q	C	0.262461		49	L	S	0.278607
147	T	P	0.263139		456	M	D	0.262428		488	F	L	0.277955
147	T	M	0.263139		316	I	R	0.262404		39	F	L	0.277648
357	K	H	0.263139		323	A	K	0.262373		244	E	T	0.277136
357	K	Y	0.263139		447	M	F	0.262346		371	M	L	0.276911
468	D	S	0.263137		466	L	S	0.262127		81	E	D	0.276783
195	R	H	0.263135		216	R	K	0.262107		390	T	N	0.27544
88	D	Y	0.263133		54	G	M	0.261954		223	C	Y	0.275367
88	D	K	0.263133		442	A	N	0.261921		402	S	F	0.275063
88	D	P	0.263133		24	E	F	0.26186		59	N	G	0.274916
481	M	A	0.263133		18	E	C	0.261842		139	W	G	0.274064
133	L	E	0.263133		451	A	H	0.261804		399	Q	S	0.273361
70	A	N	0.263126		456	M	L	0.260597		429	F	C	0.272469
179	A	D	0.263124		399	Q	D	0.259306		480	D	L	0.272351
179	A	E	0.263124		100	V	R	0.259282		343	V	I	0.272268
176	S	W	0.263122		268	G	W	0.259191		136	M	T	0.27152
361	R	D	0.26312		168	Q	G	0.258815		158	G	S	0.270294
361	R	L	0.26312		316	I	T	0.258674		381	L	P	0.269857
408	V	G	0.263117		310	S	I	0.258639		325	K	R	0.269797
408	V	S	0.263117		54	G	Q	0.258638		199	R	S	0.268948
388	I	H	0.263116		174	R	F	0.258443		451	A	W	0.26852
388	I	S	0.263116		280	V	L	0.258442		245	S	L	0.268216
184	K	L	0.263115		208	R	I	0.25842		236	R	G	0.268164
386	W	V	0.263115		241	Q	K	0.258413		269	S	L	0.267814
386	W	A	0.263115		242	V	D	0.258374		435	G	E	0.267812
78	Y	D	0.263114		176	S	V	0.258328		453	P	A	0.267365
78	Y	Q	0.263114		169	G	C	0.258324		420	F	M	0.266909
379	L	S	0.263109		232	T	K	0.25831		5	G	A	0.266595
351	K	V	0.263107		235	Q	S	0.25828		63	I	L	0.266322
197	I	H	0.263107		240	D	L	0.258265		462	G	L	0.26555
182	A	E	0.263106		200	G	A	0.258198		178	A	V	0.265253
348	R	E	0.263106		200	G	S	0.258198		498	N	D	0.264938
349	G	A	0.263106		213	R	K	0.258136		496	Y	D	0.264095
381	L	N	0.263106		225	I	F	0.258084		105	M	A	0.263903
381	L	C	0.263106		216	R	S	0.258006		316	I	Y	0.263831
413	S	E	0.263104		181	A	N	0.257943		479	F	Q	0.263712
413	S	K	0.263104		334	N	G	0.257202		425	I	M	0.263689
449	E	P	0.263102		217	S	C	0.256825		61	L	D	0.263661
118	R	F	0.263102		217	S	P	0.256825		61	L	P	0.263661
138	I	R	0.2631		304	F	Y	0.256144		61	L	K	0.263661
138	I	N	0.2631		321	N	S	0.254756		495	E	L	0.263646
37	G	F	0.263096		234	A	N	0.25449		495	E	C	0.263646
37	G	L	0.263096		185	G	A	0.254418		199	R	Q	0.263626
37	G	S	0.263096		249	G	Y	0.254346		186	V	Y	0.263624
37	G	A	0.263096		203	D	Y	0.25434		186	V	M	0.263624
142	N	T	0.263092		188	T	H	0.254304		205	N	M	0.263614
142	N	Y	0.263092		368	N	Q	0.254304		310	S	L	0.263519
372	D	W	0.263092		175	R	S	0.254134		106	R	E	0.263462
372	D	A	0.263092		331	M	V	0.253663		331	M	W	0.263452
329	V	T	0.263091		214	K	T	0.253649		161	P	Y	0.263445
330	W	A	0.26309		98	K	S	0.253424		111	Y	T	0.263421
252	E	R	0.26309		162	R	H	0.25285		53	E	Y	0.263417
190	V	E	0.263085		144	N	H	0.25284		203	D	Y	0.26341
248	P	C	0.263083		465	E	G	0.252758		162	R	H	0.263341
33	I	E	0.263082		115	E	D	0.252739		281	Y	M	0.263303
33	I	Y	0.263082		151	T	R	0.252647		263	A	N	0.263288
151	T	E	0.26308		107	E	V	0.252641		91	K	P	0.263281
151	T	S	0.26308		140	H	A	0.252637		371	M	K	0.263281
151	T	H	0.26308		145	D	H	0.252595		478	S	C	0.263271
486	S	T	0.263078		163	M	Q	0.252518		170	S	V	0.26327
418	L	G	0.263077		158	G	K	0.252426		306	L	F	0.263268
137	M	E	0.263075		113	K	T	0.252382		153	A	I	0.263253
74	R	S	0.263075		113	K	S	0.252382		120	W	V	0.263246
467	S	E	0.263074		114	E	H	0.252348		390	T	H	0.263239
221	R	A	0.26307		155	V	Q	0.252332		78	Y	R	0.263237
221	R	C	0.26307		219	Y	G	0.252223		259	L	Y	0.263231
112	D	H	0.263069		89	P	Y	0.251969		243	R	L	0.263222
414	V	K	0.263069		299	V	M	0.251906		58	Q	D	0.263216
27	A	I	0.263068		217	S	H	0.251593		95	P	N	0.263215
318	P	E	0.263067		131	A	F	0.251486		332	A	N	0.263214
261	R	P	0.263067		171	T	P	0.25092		332	A	Y	0.263214
167	M	P	0.263066		178	A	C	0.25081		237	A	R	0.263212
167	M	F	0.263066		140	H	Y	0.250769		237	A	E	0.263212
470	R	W	0.263066		173	P	N	0.250675		220	E	V	0.263211
300	G	A	0.263062		200	G	Q	0.250672		177	G	P	0.263203
385	Y	W	0.26306		135	H	T	0.250313		173	P	K	0.263202
149	Q	K	0.263052		128	D	P	0.250234		68	L	S	0.2632
149	Q	D	0.263052		212	G	A	0.249951		251	A	Y	0.263194
297	S	H	0.263051		311	Q	N	0.24929		30	G	L	0.26319
124	N	P	0.263049		134	T	N	0.248658		30	G	Q	0.26319
302	D	L	0.263047		14	E	G	0.248053		238	M	D	0.263187
302	D	C	0.263047		169	G	L	0.247889		378	T	E	0.263186
298	L	W	0.263045		197	I	A	0.247705		64	E	Y	0.263185
298	L	F	0.263045		229	K	R	0.2477		392	S	Y	0.263183
298	L	R	0.263045		5	G	S	0.247516		392	S	Q	0.263183
276	L	V	0.263043		220	E	N	0.24687		264	L	G	0.263179
259	L	E	0.263043		100	V	G	0.246127		264	L	R	0.263179
465	E	D	0.263039		204	R	Q	0.246009		166	L	V	0.263177
9	S	L	0.263038		369	E	G	0.245826		43	M	S	0.263177
9	S	Q	0.263038		35	G	E	0.24542		96	I	D	0.263176
266	L	T	0.263038		216	R	G	0.245314		299	V	C	0.263175
203	D	L	0.263038		174	R	T	0.245204		435	G	A	0.263171
110	L	N	0.263037		244	E	P	0.245007		469	E	I	0.263166
97	Y	K	0.263033		315	L	I	0.244994		274	S	V	0.263162
2	A	S	0.263026		98	K	N	0.244552		274	S	I	0.263162
172	L	D	0.263023		21	N	Q	0.244164		119	I	A	0.263159
392	S	V	0.263021		59	N	D	0.243914		303	P	F	0.263158
155	V	F	0.263017		87	K	P	0.243886		303	P	T	0.263158
428	A	F	0.263013		154	L	R	0.243849		347	I	S	0.263152
428	A	I	0.263013		483	N	L	0.243754		347	I	Y	0.263152
241	Q	Y	0.263012		151	T	K	0.243745		461	R	C	0.263151
241	Q	G	0.263012		117	R	Y	0.243738		305	K	P	0.26315
390	T	D	0.263011		167	M	K	0.243725		354	P	Y	0.26315
390	T	R	0.263011		167	M	G	0.243725		102	R	H	0.263143
390	T	L	0.263011		103	K	I	0.243723		102	R	N	0.263143
223	C	F	0.26301		440	M	H	0.243687		185	G	S	0.263136
98	K	S	0.263009		436	R	Y	0.243674		185	G	T	0.263136
98	K	V	0.263009		108	L	Q	0.243643		342	R	D	0.263136
354	P	V	0.263008		425	I	M	0.243572		355	R	W	0.263134
425	I	F	0.263008		99	R	P	0.243552		286	A	R	0.263134
103	K	F	0.263007		484	E	I	0.243529		286	A	Y	0.263134
103	K	G	0.263007		438	S	I	0.243515		32	M	Q	0.263132
103	K	C	0.263007		448	M	Q	0.243461		280	V	R	0.263132
7	K	S	0.263004		418	L	S	0.243323		370	N	I	0.263129
7	K	T	0.263004		459	Q	D	0.243282		338	F	D	0.263129
262	S	N	0.263004		168	Q	L	0.243232		40	Y	F	0.263129
478	S	H	0.262992		308	Q	C	0.243157		379	L	D	0.263128
478	S	A	0.262992		433	T	E	0.24312		326	S	H	0.263127
26	R	T	0.26299		457	S	N	0.243116		244	E	P	0.263124
26	R	C	0.26299		447	M	N	0.242969		244	E	N	0.263124
163	M	T	0.262989		320	E	K	0.242601		328	L	C	0.263121
114	E	H	0.262986		460	G	A	0.242411		190	V	P	0.26312
305	K	Y	0.262983		420	F	Q	0.242176		468	D	Y	0.263118
104	W	K	0.26298		388	I	M	0.241729		481	M	W	0.263113
132	G	K	0.262977		68	L	R	0.241657		481	M	Q	0.263113
132	G	Q	0.262977		186	V	L	0.241096		380	E	V	0.263109
132	G	I	0.262977		469	E	S	0.240877		123	A	E	0.263103
132	G	A	0.262977		239	M	F	0.240486		26	R	E	0.263102
325	K	N	0.262976		462	G	F	0.240427		291	F	C	0.263101
230	F	P	0.262976		399	Q	G	0.240123		291	F	A	0.263101
125	N	I	0.262974		274	S	N	0.240027		291	F	P	0.263101
345	S	P	0.262972		263	A	E	0.240017		291	F	Q	0.263101
448	M	D	0.262972		278	A	P	0.239961		219	Y	S	0.263094
31	K	C	0.262972		287	S	C	0.239834		88	D	F	0.263092
365	I	A	0.262972		330	W	C	0.239805		333	C	F	0.263091
307	L	G	0.262969		331	M	D	0.239805		320	E	H	0.263088
307	L	C	0.262969		332	A	Y	0.23978		320	E	W	0.263088
356	G	D	0.262966		320	E	S	0.239762		443	E	S	0.263079
196	M	W	0.262962		266	L	M	0.239685		51	D	M	0.263078
36	I	N	0.262959		258	F	N	0.239681		110	L	T	0.263077
79	L	C	0.262957		329	V	K	0.239664		110	L	D	0.263077
295	G	I	0.262956		324	H	T	0.23961		147	T	R	0.263077
279	C	N	0.262952		252	E	F	0.239608		477	P	T	0.263074
240	D	Y	0.262951		267	R	L	0.239603		20	Q	V	0.263073
200	G	C	0.262949		267	R	N	0.239603		213	R	G	0.263071
11	E	T	0.262949		272	H	K	0.239463		357	K	C	0.26307
396	T	E	0.262948		299	V	S	0.239408		465	E	D	0.263068
396	T	H	0.262948		307	L	S	0.238465		465	E	W	0.263068
13	M	E	0.262937		307	L	T	0.238465		76	N	V	0.263066
13	M	N	0.262937		376	S	G	0.23846		76	N	C	0.263066
373	A	N	0.262936		3	S	L	0.237658		349	G	C	0.263065
489	F	Y	0.262935		43	M	I	0.237532		45	T	Y	0.263058
35	G	T	0.262933		388	I	R	0.237127		312	V	S	0.263056
17	G	H	0.262929		174	R	K	0.237068		204	R	I	0.263056
17	G	L	0.262929		162	R	A	0.236304		372	D	R	0.263056
355	R	W	0.262928		154	L	Q	0.236188		372	D	T	0.263056
437	T	K	0.262928		152	R	P	0.235835		376	S	F	0.263053
269	S	K	0.262927		116	I	S	0.235803		376	S	M	0.263053
340	D	P	0.262923		429	F	C	0.235523		376	S	T	0.263053
410	P	M	0.262919		194	I	P	0.235284		132	G	V	0.26305
378	T	M	0.262911		12	Q	V	0.235106		230	F	N	0.263048
378	T	H	0.262911		1	M	V	0.234553		298	L	T	0.263044
68	L	S	0.26291		323	A	I	0.234474		60	S	F	0.263043
68	L	A	0.26291		454	E	G	0.234276		282	G	P	0.263037
251	A	E	0.262895		462	G	S	0.233809		282	G	F	0.263037
126	G	N	0.262892		436	R	K	0.232956		352	V	M	0.263036
474	P	T	0.262892		335	S	L	0.231999		293	K	C	0.263036
46	E	L	0.262891		30	G	R	0.231995		171	T	F	0.263031
374	M	W	0.262887		414	V	F	0.231752		42	Q	E	0.263031
374	M	A	0.262887		433	T	R	0.231318		169	G	A	0.26303
96	I	K	0.262884		80	E	C	0.231303		37	G	D	0.26303
335	S	N	0.262875		249	G	E	0.23043		15	T	R	0.263029
335	S	K	0.262875		243	R	F	0.230162		38	R	C	0.263028
343	V	C	0.262864		471	A	V	0.229626		38	R	S	0.263028
166	L	A	0.262857		289	Y	C	0.229458		246	R	G	0.263025
166	L	C	0.262857		331	M	T	0.228704		188	T	F	0.263023
282	G	D	0.262854		437	T	K	0.227604		362	G	V	0.263022
51	D	M	0.262853		474	P	T	0.227303		344	L	F	0.263022
344	L	A	0.262852		475	I	A	0.227149		195	R	H	0.26302
306	L	F	0.262846		83	P	L	0.226202		413	S	K	0.263018
321	N	G	0.262845		240	D	N	0.22592		341	L	A	0.263017
321	N	A	0.262845		311	Q	K	0.225911		152	R	Q	0.263009
321	N	P	0.262845		247	N	K	0.225779		194	I	S	0.263007
301	I	F	0.262841		133	L	T	0.225574		194	I	D	0.263007
39	F	G	0.262836		260	A	V	0.225426		223	C	V	0.263005
444	I	C	0.262835		44	C	R	0.223977		248	P	N	0.263
444	I	W	0.262835		157	T	A	0.223821		394	G	T	0.262996
130	T	C	0.262829		132	G	D	0.223683		70	A	W	0.262986
130	T	H	0.262829		117	R	T	0.223582		140	H	D	0.262982
160	D	R	0.262826		380	E	G	0.223525		29	V	Q	0.262977
247	N	I	0.262817		380	E	V	0.223017		416	R	A	0.262973
247	N	W	0.262817		66	M	I	0.222815		240	D	R	0.262972
495	E	S	0.262817		456	M	T	0.222771		121	R	V	0.262967
384	R	Y	0.262814		403	A	M	0.222735		385	Y	D	0.262965
76	N	G	0.262809		168	Q	P	0.222177		385	Y	E	0.262965
483	N	L	0.262797		387	A	T	0.221524		13	M	K	0.26296
193	L	Q	0.262796		217	S	L	0.220592		13	M	Y	0.26296
231	Q	S	0.262794		286	A	R	0.22029		9	S	M	0.262957
77	K	Y	0.262721		321	N	T	0.220168		318	P	N	0.262953
158	G	R	0.262715		254	E	D	0.220135		318	P	H	0.262953
445	I	Y	0.262707		269	S	Q	0.219953		7	K	V	0.262952
122	Q	N	0.262701		322	P	L	0.219942		92	T	V	0.262948
23	T	K	0.262684		264	L	H	0.219939		154	L	Q	0.262944
62	T	G	0.262676		324	H	P	0.219903		154	L	Y	0.262944
265	I	W	0.262665		322	P	N	0.219902		154	L	V	0.262944
188	T	V	0.262605		272	H	N	0.219759		113	K	P	0.26294
86	G	C	0.262572		22	A	V	0.219429		113	K	A	0.26294
472	A	G	0.262417		472	A	C	0.218692		67	V	G	0.262938
134	T	L	0.262241		87	K	L	0.218541		346	F	W	0.262932
41	I	E	0.262201		302	D	Q	0.217325		148	Y	P	0.262931
41	I	Y	0.262201		394	G	R	0.217156		82	H	P	0.26292
165	S	L	0.262197		294	E	A	0.216691		82	H	C	0.26292
165	S	E	0.262197		265	I	P	0.216164		31	K	C	0.262913
204	R	Q	0.262161		314	S	A	0.216081		31	K	F	0.262913
157	T	R	0.262034		258	F	L	0.215958		191	M	C	0.262911
84	S	D	0.262027		84	S	I	0.214993		284	A	P	0.26291
323	A	T	0.261966		10	Y	N	0.214855		73	E	W	0.262903
37	G	K	0.261933		50	S	L	0.214518		206	F	T	0.262897
309	N	Y	0.261927		117	R	Q	0.213782		176	S	T	0.262893
64	E	V	0.261708		110	L	P	0.213771		447	M	Y	0.262892
64	E	S	0.261708		167	M	V	0.21376		52	Y	W	0.262877
24	E	I	0.261676		440	M	F	0.213159		429	F	D	0.26286
40	Y	E	0.261434		453	P	T	0.213147		429	F	I	0.26286
63	I	G	0.260785		354	P	T	0.213093		83	P	F	0.262842
7	K	N	0.260034		444	I	H	0.21302		33	I	C	0.262825
135	H	G	0.259262		326	S	N	0.212824		403	A	F	0.262762
209	G	D	0.259221		454	E	F	0.212585		114	E	P	0.262758
42	Q	P	0.259037		417	N	Q	0.212323		114	E	R	0.262758
21	N	R	0.258394		7	K	R	0.210751		233	A	I	0.262756
111	Y	H	0.258078		407	S	G	0.210094		411	A	G	0.262649
201	I	V	0.257268		96	I	M	0.20984		165	S	I	0.262635
84	S	Y	0.256178		497	D	G	0.209771		130	T	F	0.262612
50	S	R	0.254794		154	L	P	0.209692		130	T	C	0.262612
496	Y	W	0.253963		63	I	M	0.209607		142	N	D	0.262461
245	S	P	0.253832		304	F	A	0.209392		442	A	P	0.262406
330	W	G	0.253477		90	K	M	0.209223		438	S	V	0.26236
195	R	K	0.252547		119	I	T	0.209155		426	M	F	0.262332
422	K	C	0.252335		350	T	S	0.208174		18	E	W	0.262319
426	M	E	0.252021		443	E	K	0.207816		220	E	T	0.262289
247	N	D	0.252012		336	A	T	0.206204		28	S	V	0.262264
124	N	D	0.251037		8	R	W	0.205641		205	N	D	0.262117
271	A	D	0.251013		55	R	G	0.205536		23	T	G	0.260977
263	A	V	0.2509		89	P	V	0.205195		23	T	W	0.260967
138	I	P	0.250584		445	I	M	0.205147		337	A	T	0.260717
146	T	I	0.249469		318	P	Q	0.204828		454	E	M	0.260478
116	I	L	0.249102		331	M	G	0.203259		398	Q	G	0.259736
409	Q	G	0.246946		270	V	G	0.2032		157	T	V	0.259226
401	A	V	0.246739		466	L	H	0.203192		83	P	V	0.257923
360	T	A	0.246544		315	L	H	0.203155		26	R	K	0.255933
431	G	K	0.246438		262	S	T	0.203089		423	P	C	0.255462
393	G	V	0.245638		318	P	E	0.203082		167	M	I	0.255091
435	G	A	0.245363		372	D	A	0.201636		403	A	V	0.254535
46	E	V	0.245314		366	A	D	0.201572		444	I	L	0.254426
180	G	S	0.245132		336	A	Q	0.201375		122	Q	R	0.253974
440	M	G	0.244899		21	N	H	0.201183		430	T	N	0.252839
52	Y	I	0.243418		402	S	V	0.201099		217	S	Q	0.252235
421	D	L	0.243339		477	P	L	0.201015		260	A	S	0.251453
491	D	N	0.241778		443	E	T	0.200875		214	K	L	0.251141
397	N	R	0.241368		29	V	K	0.200438		214	K	Q	0.251141
449	E	V	0.241208		58	Q	T	0.200353		44	C	Q	0.250904
122	Q	H	0.240784		455	E	V	0.200347		29	V	A	0.250782
122	Q	L	0.240784		424	T	P	0.200255		14	E	D	0.250767
472	A	V	0.240234		449	E	D	0.200186		56	L	C	0.250687
73	E	G	0.240183		160	D	R	0.199548		203	D	R	0.250663
302	D	A	0.239398		469	E	G	0.199401		210	E	L	0.250618
497	D	Y	0.23938		422	K	F	0.198968		178	A	N	0.250584
419	P	T	0.239249		89	P	R	0.198707		49	L	Y	0.250577
4	Q	R	0.23885		109	V	I	0.19851		45	T	P	0.250569
377	S	H	0.238465		129	A	T	0.197445		208	R	T	0.250468
336	A	V	0.238361		50	S	I	0.196887		238	M	P	0.250449
30	G	R	0.238063		60	S	P	0.194739		238	M	E	0.250449
184	K	E	0.236947		30	G	N	0.194718		5	G	H	0.250238
425	I	A	0.236542		68	L	H	0.19461		168	Q	I	0.250228
93	G	R	0.236162		35	G	V	0.194591		225	I	S	0.250219
171	T	S	0.235976		36	I	V	0.194478		80	E	Y	0.250219
49	L	G	0.235911		58	Q	G	0.194414		80	E	P	0.250219
94	G	E	0.235681		75	R	M	0.194263		176	S	L	0.250168
186	V	A	0.235579		142	N	D	0.19409		41	I	K	0.249997
424	T	R	0.234329		467	S	N	0.1937		62	T	C	0.24997
236	R	G	0.233568		46	E	T	0.193388		64	E	F	0.249949
88	D	R	0.233316		362	G	R	0.192993		72	D	S	0.249821
245	S	R	0.233004		403	A	S	0.192736		11	E	Y	0.249819
376	S	V	0.232699		430	T	K	0.192261		11	E	V	0.249819
496	Y	L	0.23183		461	R	Q	0.191927		60	S	A	0.249814
367	S	P	0.231769		136	M	L	0.191672		6	T	S	0.249802
471	A	P	0.230728		271	A	T	0.190852		6	T	P	0.249802
55	R	L	0.230531		359	S	C	0.189766		66	M	K	0.249774
21	N	L	0.230399		457	S	R	0.18972		71	F	V	0.249761
56	L	T	0.230082		454	E	V	0.189222		70	A	N	0.249727
114	E	K	0.229896		111	Y	W	0.18916		27	A	Q	0.249665
421	D	H	0.229846		350	T	P	0.189088		77	K	T	0.249641
438	S	M	0.229667		4	Q	C	0.189083		84	S	K	0.249605
464	F	I	0.229626		412	F	C	0.18898		423	P	Q	0.249475
433	T	R	0.228333		369	E	A	0.188919		364	Q	S	0.249449
374	M	I	0.227807		369	E	L	0.188919		265	I	S	0.246414
442	A	R	0.227577		381	L	E	0.188814		3	S	Y	0.246278
172	L	P	0.227129		355	R	S	0.188707		80	E	I	0.245851
288	G	D	0.22555		58	Q	P	0.188626		380	E	C	0.244562
324	H	Y	0.225203		421	D	E	0.188545		382	R	V	0.244541
274	S	Y	0.224746		275	C	T	0.188507		357	K	Q	0.244413
274	S	H	0.224746		64	E	R	0.188386		351	K	Q	0.244379
130	T	K	0.224429		392	S	A	0.187994		393	G	P	0.244348
281	Y	N	0.224258		40	Y	E	0.187954		365	I	S	0.244347
288	G	S	0.224113		413	S	G	0.187833		346	F	K	0.244286
450	G	L	0.223711		26	R	I	0.187803		306	L	V	0.244199
67	V	P	0.223522		84	S	E	0.187749		404	G	L	0.244171
73	E	Q	0.223482		459	Q	L	0.186335		364	Q	W	0.24415
271	A	C	0.222465		430	T	I	0.18584		350	T	M	0.243851
470	R	M	0.222061		160	D	G	0.185564		301	I	V	0.243316
58	Q	P	0.221878		460	G	K	0.185473		401	A	E	0.243285
190	V	L	0.221171		14	E	K	0.185425		336	A	E	0.243048
201	I	P	0.220595		163	M	I	0.185161		222	M	C	0.242995
13	M	V	0.220503		257	I	T	0.184953		420	F	E	0.242496
463	V	G	0.219927		137	M	T	0.184736		310	S	Q	0.242328
83	P	K	0.219213		80	E	N	0.184216		332	A	L	0.242087
360	T	L	0.219116		41	I	V	0.184206		272	H	A	0.241988
472	A	S	0.218901		51	D	G	0.183557		317	R	I	0.241988
335	S	T	0.218808		352	V	L	0.183445		276	L	G	0.241906
401	A	D	0.217978		201	I	T	0.181206		276	L	V	0.241906
23	T	S	0.217719		14	E	Y	0.181112		318	P	E	0.241784
182	A	N	0.217629		495	E	V	0.180763		258	F	P	0.24178
105	M	K	0.217368		303	P	H	0.180635		270	V	G	0.24174
388	I	T	0.217097		469	E	A	0.180542		284	A	D	0.241735
357	K	N	0.2165		353	S	C	0.180465		55	R	N	0.241696
63	I	S	0.215488		40	Y	G	0.180455		292	E	D	0.241606
334	N	R	0.215473		433	T	P	0.180434		232	T	A	0.240977
19	R	S	0.214821		466	L	P	0.18037		401	A	G	0.240964
189	M	L	0.214756		425	I	V	0.179964		157	T	P	0.240259
265	I	M	0.214103		50	S	C	0.179259		157	T	F	0.240259
373	A	V	0.213134		431	G	T	0.179147		49	L	E	0.24005
90	K	T	0.213036		56	L	I	0.179044		132	G	A	0.239988
375	E	R	0.212862		56	L	G	0.179044		463	V	C	0.239797
121	R	C	0.21253		49	L	C	0.178905		193	L	C	0.239705
226	L	P	0.210881		294	E	G	0.178758		183	V	P	0.239693
462	G	S	0.210527		433	T	A	0.178223		183	V	F	0.239693
[truncated: 8,384 more rows]

## Sheet: mutHsp90ivBasal39
Biological Replicate Library 1					Biological Replicate Library 2 (Technical Replicate 1)					Biological Replicate Library 2 (Technical Replicate 2)
[truncated: 9,961 more rows]

[truncated: 1 more sheets: mut_Hsp90i39vBasal37]
