# Supplementary material for: Destabilized adaptive influenza variants critical for innate immune system escape are potentiated by host chaperones
Source: PLoS Biol. 2018 Sep 17;16(9):e3000008. doi: 10.1371/journal.pbio.3000008 (PMC6160216; doi:10.1371/journal.pbio.3000008)
Supplement: S5 Data — (XLSX) [file pbio.3000008.s015.xlsx]

## Sheet: Sheet1
Differential selection relative to Basal 37 °C
Selection	P283G			P283L			P283S			P283T			P283P			N334H			S353F			D34N			H82N
HSF1i 37 °C	0.133036	0.414404	0.283935	0.0311106	0.223885	-0.0439441	-0.0401852	-0.0311528	-0.0289837	0.194266	0.0286606	0.0143347	-0.17636	-0.126537	-0.0443804	-0.146855	-0.155509	1.30705	0.122615	0.0913925	0.0207812	0.0789182	0.0641704	-0.155909	-0.0574385	-0.0719345	-0.58335
Basal 39 °C	0.554762	0.47758	0.132027	1.33471	1.2545	0.81053	0.650581	0.588066	0.754497	0.748343	0.515461	0.685208	0.185857	-0.249383	-0.123527	1.38627	1.21996	1.92411	0.793306	0.935058	0.659891	0.817743	0.767259	0.784135	-2.55491	-2.11366	-1.84139
HSF1i 39 °C	0.777767	1.09129	1.3583	1.44188	1.63345	1.81532	1.31656	1.35566	1.64383	0.897696	1.15447	1.13722	-0.011011	0.120123	0.0540333	1.95177	1.73041	1.10307	1.37061	1.13537	1.1429	1.23343	1.37421	0.609888	-2.688	-2.62136	-2.50885
