# Supplementary material for: Destabilized adaptive influenza variants critical for innate immune system escape are potentiated by host chaperones
Source: PLoS Biol. 2018 Sep 17;16(9):e3000008. doi: 10.1371/journal.pbio.3000008 (PMC6160216; doi:10.1371/journal.pbio.3000008)
Supplement: S6 Data — (XLSX) [file pbio.3000008.s016.xlsx]

## Sheet: Sheet1
Ser283 alpha-helicity percentage
residue	run 1	run 2	run 3	run 4	run 5
286	0.188	0.232	0.196	0.028	0.341
285	0.192	0.367	0.333	0.03	0.731
284	0.731	0.782	0.81	0.433	0.862
283	0.665	0.786	0.908	0.469	0.958
282	0.667	0.796	0.932	0.471	0.97
281	0.976	0.942	0.978	0.922	0.96
280	0.962	0.868	0.966	0.914	0.948
279	0.958	0.836	0.9	0.902	0.83
278	0.958	0.691	0.864	0.896	0.77
Pro283 alpha-helicity percentage
residue	run 1	run 2	run 3	run 4	run 5
286	0.186	0.232	0.058	0.467	0.172
285	0.23	0.399	0.076	0.691	0.257
284	0.246	0.535	0.202	0.691	0.283
283	0.22	0.529	0.176	0.681	0.255
282	0.074	0.401	0.154	0.477	0.166
281	0.954	0.976	0.884	0.95	0.653
280	0.954	0.976	0.884	0.95	0.651
279	0.954	0.976	0.884	0.95	0.651
278	0.954	0.976	0.884	0.95	0.651
