# Supplementary material for: Destabilized adaptive influenza variants critical for innate immune system escape are potentiated by host chaperones
Source: PLoS Biol. 2018 Sep 17;16(9):e3000008. doi: 10.1371/journal.pbio.3000008 (PMC6160216; doi:10.1371/journal.pbio.3000008)
Supplement: S7 Data — (XLSX) [file pbio.3000008.s017.xlsx]

## Sheet: Sheet1
Variant	Aggregation Temperature (˚C)
Pro283	40.57	40.21	40.34
Ser283	43.17	42.92	42.92
Ala283	43.72	43.44	43.54
Leu283	41.74	41.22	41.35
