# Supplementary material for: Destabilized adaptive influenza variants critical for innate immune system escape are potentiated by host chaperones
Source: PLoS Biol. 2018 Sep 17;16(9):e3000008. doi: 10.1371/journal.pbio.3000008 (PMC6160216; doi:10.1371/journal.pbio.3000008)
Supplement: S8 Data — MxA, Myxovirus resistance protein A. (XLSX) [file pbio.3000008.s018.xlsx]

## Sheet: Sheet1
Change in Ser283 % frequency
Selection	inactive MxA			active MxA
Basal 37 °C	-6.0493	-10.726	-7.5748	-15.2062	-13.6114	-13.891
HSF1i 37 °C	-5.8001	-4.9621	-5.9485	-13.3659	-15.811	-13.4867
Basal 39 °C	9.4617	5.8053	12.2047	0.8419	-4.1435	0.5439
HSF1i 39 °C	20.8775	23.1656	19.3389	17.1475	12.9435	15.8683
