# Supplementary material for: Destabilized adaptive influenza variants critical for innate immune system escape are potentiated by host chaperones
Source: PLoS Biol. 2018 Sep 17;16(9):e3000008. doi: 10.1371/journal.pbio.3000008 (PMC6160216; doi:10.1371/journal.pbio.3000008)
Supplement: S9 Data — MxA, Myxovirus resistance protein A. (XLSX) [file pbio.3000008.s019.xlsx]

## Sheet: Sheet1
Condition1	Condition2	Estimate	Std Error	z-values	Pr(>|z|)
Basal 37 °C inactive MxA	Basal 37 °C active MxA	6.12	1.70915	3.581	0.00818	**
Basal 39 °C active MxA	Basal 37 °C active MxA	13.3167	1.6636	8.005	<0.001	***
Basal 39 °C inactive MxA	Basal 37 °C active MxA	23.3933	1.70915	13.687	<0.001	***
HSF1i 37 °C active MxA	Basal 37 °C active MxA	0.01333	1.6636	0.008	1
HSF1i 37 °C inactive MxA	Basal 37 °C active MxA	8.66667	1.70915	5.071	<0.001	***
HSF1i 39 °C active MxA	Basal 37 °C active MxA	29.5567	1.6636	17.767	<0.001	***
HSF1i 39 °C inactive MxA	Basal 37 °C active MxA	35.3667	1.70915	20.693	<0.001	***
Basal 39 °C active MxA	Basal 37 °C inactive MxA	7.19667	1.70915	4.211	<0.001	***
Basal 39 °C inactive MxA	Basal 37 °C inactive MxA	17.2733	1.6636	10.383	<0.001	***
HSF1i 37 °C active MxA	Basal 37 °C inactive MxA	-6.10667	1.70915	-3.573	0.00871	**
HSF1i 37 °C inactive MxA	Basal 37 °C inactive MxA	2.54667	1.6636	1.531	0.7905
HSF1i 39 °C active MxA	Basal 37 °C inactive MxA	23.4367	1.70915	13.713	<0.001	***
HSF1i 39 °C inactive MxA	Basal 37 °C inactive MxA	29.2467	1.6636	17.58	<0.001	***
Basal 39 °C inactive MxA	Basal 39 °C active MxA	10.0767	1.70915	5.896	<0.001	***
HSF1i 37 °C active MxA	Basal 39 °C active MxA	-13.3033	1.6636	-7.997	<0.001	***
HSF1i 37 °C inactive MxA	Basal 39 °C active MxA	-4.65	1.70915	-2.721	0.11644
HSF1i 39 °C active MxA	Basal 39 °C active MxA	16.24	1.6636	9.762	<0.001	***
HSF1i 39 °C inactive MxA	Basal 39 °C active MxA	22.05	1.70915	12.901	<0.001	***
HSF1i 37 °C active MxA	Basal 39 °C inactive MxA	-23.38	1.70915	-13.679	<0.001	***
HSF1i 37 °C inactive MxA	Basal 39 °C inactive MxA	-14.7267	1.6636	-8.852	<0.001	***
HSF1i 39 °C active MxA	Basal 39 °C inactive MxA	6.16333	1.70915	3.606	0.00756	**
HSF1i 39 °C inactive MxA	Basal 39 °C inactive MxA	11.9733	1.6636	7.197	<0.001	***
HSF1i 37 °C inactive MxA	HSF1i 37 °C active MxA	8.65333	1.70915	5.063	<0.001	***
HSF1i 39 °C active MxA	HSF1i 37 °C active MxA	29.5433	1.6636	17.759	<0.001	***
HSF1i 39 °C inactive MxA	HSF1i 37 °C active MxA	35.3533	1.70915	20.685	<0.001	***
HSF1i 39 °C active MxA	HSF1i 37 °C inactive MxA	20.89	1.70915	12.222	<0.001	***
HSF1i 39 °C inactive MxA	HSF1i 37 °C inactive MxA	26.7	1.6636	16.049	<0.001	***
HSF1i 39 °C inactive MxA	HSF1i 39 °C active MxA	5.81	1.70915	3.399	0.01577	*
Signif. codes: *** < 0.001 ** < 0.01 * < 0.05
(Adjusted p values reported -- single-step method)
Multiple Comparisons of Means: Tukey Contrasts (Simultaneous Tests for General Linear Hypotheses)
