# Supplementary material for: Destabilized adaptive influenza variants critical for innate immune system escape are potentiated by host chaperones
Source: PLoS Biol. 2018 Sep 17;16(9):e3000008. doi: 10.1371/journal.pbio.3000008 (PMC6160216; doi:10.1371/journal.pbio.3000008)
Supplement: S1 Table — qPCR, quantitative PCR. (XLSX) [file pbio.3000008.s020.xlsx]

## Sheet: primer sequences
Primer Name	Primer Sequence	Method In Which Primer Was Used
C. lupus familiaris DNAJB1 (fwd)	ACATGAACTTTGGCCGTTCC	qPCR
C. lupus familiaris DNAJB1 (rev)	CTCTTTCCATCGGGGTTCAG	qPCR
C. lupus familiaris HSP70 (fwd)	GGGGAGGACTTCGACAACAG	qPCR
C. lupus familiaris HSP70 (rev)	GGACGACAAGGTCCTCTTGG	qPCR
C. lupus familiaris HSPAA1 (fwd)	TGGGTTACATGGCAGCAAAG	qPCR
C. lupus familiaris HSPAA1 (rev)	AGACTGAAGCCGGAGGACAG	qPCR
C. lupus familiaris RPLP2 (fwd)	GCTACGTCGCCTCCTACCTG	qPCR
C. lupus familiaris RPLP2 (rev)	GCTCGCTGATGACCTTGTTG	qPCR
MATRIX_fwd	AGATGAGTCTTCTAACCGAGGTCG	qPCR
MATRIX_rev	TGCAAAAACATCTTCAAGTCTCTG	qPCR
5’-BsmBI-Aichi68-NP	CATGATCGTCTCAGGGAGCAAAAGCAGGGTAGATAATCACTCACAG	PCR of NP amplicon
3’-BsmBI-Aichi68-NP	CATGATCGTCTCGTATTAGTAGAAACAAGGGTATTTTTCTTTA	PCR of NP amplicon
Subamplicon_1_fwd	CTTTCCCTACACGACGCTCTTCCGATCTNNNNNNNNTCACTCACAGAGTGACATCGAAATC	PCR1 of library prep
Subamplicon_1_rev	GGAGTTCAGACGTGTGCTCTTCCGATCTNNNNNNNNGTTTTCTTAGGATCCTTCCCCGC	PCR1 of library prep
Subamplicon_2_fwd	CTTTCCCTACACGACGCTCTTCCGATCTNNNNNNNNGGAATAAATATCTGGAAGAACATCCCAGC	PCR1 of library prep
Subamplicon_2_rev	GGAGTTCAGACGTGTGCTCTTCCGATCTNNNNNNNNCCTAGGGAGAGTCGAACCCTG	PCR1 of library prep
Subamplicon_3_fwd	CTTTCCCTACACGACGCTCTTCCGATCTNNNNNNNNCCCAGGATGTGCTCTCTGATG	PCR1 of library prep
Subamplicon_3_rev	GGAGTTCAGACGTGTGCTCTTCCGATCTNNNNNNNNCAGAAAGATGAGATCTTCGATCTCAGC	PCR1 of library prep
Subamplicon_4_fwd	CTTTCCCTACACGACGCTCTTCCGATCTNNNNNNNNGAGAAAGTCGGAACCCAGGAAAT	PCR1 of library prep
Subamplicon_4_rev	GGAGTTCAGACGTGTGCTCTTCCGATCTNNNNNNNNCTTAATACTCTTAGATCTTCAAATGCAGCAGA	PCR1 of library prep
Subamplicon_5_fwd	CTTTCCCTACACGACGCTCTTCCGATCTNNNNNNNNTGGTGTGGATGGCATGCAAT	PCR1 of library prep
Subamplicon_5_rev	GGAGTTCAGACGTGTGCTCTTCCGATCTNNNNNNNNTGATGGTTGGTTTGTCAAATGGGAG	PCR1 of library prep
Subamplicon_6_fwd	CTTTCCCTACACGACGCTCTTCCGATCTNNNNNNNNACCTGCATTTTCTGTGCAAAGAAAC	PCR1 of library prep
Subamplicon_6_rev	GGAGTTCAGACGTGTGCTCTTCCGATCTNNNNNNNNCGGGTTATTAGTAGAAACAAGGGTATTTTTCT	PCR1 of library prep
Universal_fwd	AATGATACGGCGACCACCGAGATCTACACTCTTTCCCTACACGACGCTCTTCCGATCT	PCR2 of library prep
Rnd2_rev_1	CAAGCAGAAGACGGCATACGAGATTAGTTGGTGACTGGAGTTCAGACGTGTGCTCTTCCGATCT	PCR2 of library prep
Rnd2_rev_2	CAAGCAGAAGACGGCATACGAGATCCGGTGGTGACTGGAGTTCAGACGTGTGCTCTTCCGATCT	PCR2 of library prep
Rnd2_rev_3	CAAGCAGAAGACGGCATACGAGATCCGGTGGTGACTGGAGTTCAGACGTGTGCTCTTCCGATCT	PCR2 of library prep
Rnd2_rev_4	CAAGCAGAAGACGGCATACGAGATGTAGCCGTGACTGGAGTTCAGACGTGTGCTCTTCCGATCT	PCR2 of library prep
Rnd2_rev_5	CAAGCAGAAGACGGCATACGAGATGGACTGGTGACTGGAGTTCAGACGTGTGCTCTTCCGATCT	PCR2 of library prep
Rnd2_rev_6	CAAGCAGAAGACGGCATACGAGATCGTGATGTGACTGGAGTTCAGACGTGTGCTCTTCCGATCT	PCR2 of library prep
Rnd2_rev_7	CAAGCAGAAGACGGCATACGAGATTGGTCAGTGACTGGAGTTCAGACGTGTGCTCTTCCGATCT	PCR2 of library prep
Rnd2_rev_8	CAAGCAGAAGACGGCATACGAGATGATCTGGTGACTGGAGTTCAGACGTGTGCTCTTCCGATCT	PCR2 of library prep
Rnd2_rev_9	CAAGCAGAAGACGGCATACGAGATACATCGGTGACTGGAGTTCAGACGTGTGCTCTTCCGATCT	PCR2 of library prep
Rnd2_rev_10	CAAGCAGAAGACGGCATACGAGATCACTGTGTGACTGGAGTTCAGACGTGTGCTCTTCCGATCT	PCR2 of library prep
Rnd2_rev_11	CAAGCAGAAGACGGCATACGAGATATTGGCGTGACTGGAGTTCAGACGTGTGCTCTTCCGATCT	PCR2 of library prep
Rnd2_rev_12	CAAGCAGAAGACGGCATACGAGATGCCTAAGTGACTGGAGTTCAGACGTGTGCTCTTCCGATCT	PCR2 of library prep
Rnd2_rev_13	CAAGCAGAAGACGGCATACGAGATTCAAGTGTGACTGGAGTTCAGACGTGTGCTCTTCCGATCT	PCR2 of library prep
Rnd2_rev_14	CAAGCAGAAGACGGCATACGAGATCTGATCGTGACTGGAGTTCAGACGTGTGCTCTTCCGATCT	PCR2 of library prep
Rnd2_rev_15	CAAGCAGAAGACGGCATACGAGATAAGCTAGTGACTGGAGTTCAGACGTGTGCTCTTCCGATCT	PCR2 of library prep
Rnd2_rev_16	CAAGCAGAAGACGGCATACGAGATTACAAGGTGACTGGAGTTCAGACGTGTGCTCTTCCGATCT	PCR2 of library prep
Rnd2_rev_17	CAAGCAGAAGACGGCATACGAGATTGTTGACTGTGACTGGAGTTCAGACGTGTGCTCTTCCGATCT	PCR2 of library prep
Rnd2_rev_18	CAAGCAGAAGACGGCATACGAGATACGGAACTGTGACTGGAGTTCAGACGTGTGCTCTTCCGATCT	PCR2 of library prep
Rnd2_rev_19	CAAGCAGAAGACGGCATACGAGATTCTGACATGTGACTGGAGTTCAGACGTGTGCTCTTCCGATCT	PCR2 of library prep
Rnd2_rev_20	CAAGCAGAAGACGGCATACGAGATGTGCGGACGTGACTGGAGTTCAGACGTGTGCTCTTCCGATCT	PCR2 of library prep
Rnd2_rev_21	CAAGCAGAAGACGGCATACGAGATCGTTTCACGTGACTGGAGTTCAGACGTGTGCTCTTCCGATCT	PCR2 of library prep
Rnd2_rev_22	CAAGCAGAAGACGGCATACGAGATAAGGCCACGTGACTGGAGTTCAGACGTGTGCTCTTCCGATCT	PCR2 of library prep
Rnd2_rev_23	CAAGCAGAAGACGGCATACGAGATTCCGAAACGTGACTGGAGTTCAGACGTGTGCTCTTCCGATCT	PCR2 of library prep
Rnd2_rev_24	CAAGCAGAAGACGGCATACGAGATCGTACGGTGACTGGAGTTCAGACGTGTGCTCTTCCGATCT	PCR2 of library prep
Rnd2_rev_25	CAAGCAGAAGACGGCATACGAGATATCCACTCGTGACTGGAGTTCAGACGTGTGCTCTTCCGATCT	PCR2 of library prep
Rnd2_rev_26	CAAGCAGAAGACGGCATACGAGATATCAGTGTGACTGGAGTTCAGACGTGTGCTCTTCCGATCT	PCR2 of library prep
Rnd2_rev_27	CAAGCAGAAGACGGCATACGAGATAAAGGAATGTGACTGGAGTTCAGACGTGTGCTCTTCCGATCT	PCR2 of library prep
