# Supplementary material for: Destabilized adaptive influenza variants critical for innate immune system escape are potentiated by host chaperones
Source: PLoS Biol. 2018 Sep 17;16(9):e3000008. doi: 10.1371/journal.pbio.3000008 (PMC6160216; doi:10.1371/journal.pbio.3000008)
Supplement: S1 File — This zip file contains the computer code and required input files for the deep mutational scanning data analysis reported in this manuscript. (ZIP) [file pbio.3000008.s023.zip]

Archive with 256 entries (215 files):
- 2018_NP_DMS-master/
- 2018_NP_DMS-master/.gitignore
- 2018_NP_DMS-master/Aichi_NP_reference.fasta
- 2018_NP_DMS-master/NP_DMS_Notebook.ipynb
- 2018_NP_DMS-master/README.md
- 2018_NP_DMS-master/preferences/
- 2018_NP_DMS-master/preferences/.DS_Store
- 2018_NP_DMS-master/preferences/DMSO39vsDMSO37-rep1_diffsel_logoplot.pdf
- 2018_NP_DMS-master/preferences/DMSO39vsDMSO37-rep1_mutdiffsel.txt
- 2018_NP_DMS-master/preferences/DMSO39vsDMSO37-rep1_sitediffsel.txt
- 2018_NP_DMS-master/preferences/DMSO39vsDMSO37-rep2_diffsel_logoplot.pdf
- 2018_NP_DMS-master/preferences/DMSO39vsDMSO37-rep2_mutdiffsel.txt
- 2018_NP_DMS-master/preferences/DMSO39vsDMSO37-rep2_sitediffsel.txt
- 2018_NP_DMS-master/preferences/DMSO39vsDMSO37-rep3_diffsel_logoplot.pdf
- 2018_NP_DMS-master/preferences/DMSO39vsDMSO37-rep3_mutdiffsel.txt
- 2018_NP_DMS-master/preferences/DMSO39vsDMSO37-rep3_sitediffsel.txt
- 2018_NP_DMS-master/preferences/HSF1i37vsDMSO37-rep1_diffsel_logoplot.pdf
- 2018_NP_DMS-master/preferences/HSF1i37vsDMSO37-rep1_mutdiffsel.txt
- 2018_NP_DMS-master/preferences/HSF1i37vsDMSO37-rep1_sitediffsel.txt
- 2018_NP_DMS-master/preferences/HSF1i37vsDMSO37-rep2_diffsel_logoplot.pdf
- 2018_NP_DMS-master/preferences/HSF1i37vsDMSO37-rep2_mutdiffsel.txt
- 2018_NP_DMS-master/preferences/HSF1i37vsDMSO37-rep2_sitediffsel.txt
- 2018_NP_DMS-master/preferences/HSF1i37vsDMSO37-rep3_diffsel_logoplot.pdf
- 2018_NP_DMS-master/preferences/HSF1i37vsDMSO37-rep3_mutdiffsel.txt
- 2018_NP_DMS-master/preferences/HSF1i37vsDMSO37-rep3_sitediffsel.txt
- 2018_NP_DMS-master/preferences/HSF1i39vsDMSO37-rep1_diffsel_logoplot.pdf
- 2018_NP_DMS-master/preferences/HSF1i39vsDMSO37-rep1_mutdiffsel.txt
- 2018_NP_DMS-master/preferences/HSF1i39vsDMSO37-rep1_sitediffsel.txt
- 2018_NP_DMS-master/preferences/HSF1i39vsDMSO37-rep2_diffsel_logoplot.pdf
- 2018_NP_DMS-master/preferences/HSF1i39vsDMSO37-rep2_mutdiffsel.txt
- 2018_NP_DMS-master/preferences/HSF1i39vsDMSO37-rep2_sitediffsel.txt
- 2018_NP_DMS-master/preferences/HSF1i39vsDMSO37-rep3_diffsel_logoplot.pdf
- 2018_NP_DMS-master/preferences/HSF1i39vsDMSO37-rep3_mutdiffsel.txt
- 2018_NP_DMS-master/preferences/HSF1i39vsDMSO37-rep3_sitediffsel.txt
- 2018_NP_DMS-master/preferences/HSF1i39vsDMSO39-rep1_diffsel_logoplot.pdf
- 2018_NP_DMS-master/preferences/HSF1i39vsDMSO39-rep1_mutdiffsel.txt
- 2018_NP_DMS-master/preferences/HSF1i39vsDMSO39-rep1_sitediffsel.txt
- 2018_NP_DMS-master/preferences/HSF1i39vsDMSO39-rep2_diffsel_logoplot.pdf
- 2018_NP_DMS-master/preferences/HSF1i39vsDMSO39-rep2_mutdiffsel.txt
- 2018_NP_DMS-master/preferences/HSF1i39vsDMSO39-rep2_sitediffsel.txt
- 2018_NP_DMS-master/preferences/HSF1i39vsDMSO39-rep3_diffsel_logoplot.pdf
- 2018_NP_DMS-master/preferences/HSF1i39vsDMSO39-rep3_mutdiffsel.txt
- 2018_NP_DMS-master/preferences/HSF1i39vsDMSO39-rep3_sitediffsel.txt
- 2018_NP_DMS-master/preferences/HSF1i39vsHSF1i37-rep1_mutdiffsel.txt
- 2018_NP_DMS-master/preferences/HSF1i39vsHSF1i37-rep1_sitediffsel.txt
- 2018_NP_DMS-master/preferences/HSF1i39vsHSF1i37-rep2_mutdiffsel.txt
- 2018_NP_DMS-master/preferences/HSF1i39vsHSF1i37-rep2_sitediffsel.txt
- 2018_NP_DMS-master/preferences/HSF1i39vsHSF1i37-rep3_mutdiffsel.txt
- 2018_NP_DMS-master/preferences/HSF1i39vsHSF1i37-rep3_sitediffsel.txt
- 2018_NP_DMS-master/preferences/Hsp90i37vsDMSO37-rep1_mutdiffsel.txt
- 2018_NP_DMS-master/preferences/Hsp90i37vsDMSO37-rep1_sitediffsel.txt
- 2018_NP_DMS-master/preferences/Hsp90i37vsDMSO37-rep2_mutdiffsel.txt
- 2018_NP_DMS-master/preferences/Hsp90i37vsDMSO37-rep2_sitediffsel.txt
- 2018_NP_DMS-master/preferences/Hsp90i39vsDMSO37-rep1_diffsel_logoplot.pdf
- 2018_NP_DMS-master/preferences/Hsp90i39vsDMSO37-rep1_mutdiffsel.txt
- 2018_NP_DMS-master/preferences/Hsp90i39vsDMSO37-rep1_sitediffsel.txt
- 2018_NP_DMS-master/preferences/Hsp90i39vsDMSO37-rep2_diffsel_logoplot.pdf
- 2018_NP_DMS-master/preferences/Hsp90i39vsDMSO37-rep2_mutdiffsel.txt
- 2018_NP_DMS-master/preferences/Hsp90i39vsDMSO37-rep2_sitediffsel.txt
- 2018_NP_DMS-master/preferences/Hsp90i39vsDMSO37-rep3_diffsel_logoplot.pdf
- 2018_NP_DMS-master/preferences/Hsp90i39vsDMSO37-rep3_mutdiffsel.txt
- 2018_NP_DMS-master/preferences/Hsp90i39vsDMSO37-rep3_sitediffsel.txt
- 2018_NP_DMS-master/preferences/MxA.txt
- 2018_NP_DMS-master/preferences/MxA_logoplot.pdf
- 2018_NP_DMS-master/preferences/Rep1-DMSO37_counts.txt
- 2018_NP_DMS-master/preferences/Rep1-DMSO39_counts.txt
- 2018_NP_DMS-master/preferences/Rep1-HSF1i37_counts.txt
- 2018_NP_DMS-master/preferences/Rep1-HSF1i39_counts.txt
- 2018_NP_DMS-master/preferences/Rep1-Hsp90i37_counts.txt
- 2018_NP_DMS-master/preferences/Rep1-Hsp90i39_counts.txt
- 2018_NP_DMS-master/preferences/Rep2-DMSO37_counts.txt
- 2018_NP_DMS-master/preferences/Rep2-DMSO39_counts.txt
- 2018_NP_DMS-master/preferences/Rep2-HSF1i37_counts.txt
- 2018_NP_DMS-master/preferences/Rep2-HSF1i39_counts.txt
- 2018_NP_DMS-master/preferences/Rep2-Hsp90i37_counts.txt
- 2018_NP_DMS-master/preferences/Rep2-Hsp90i39_counts.txt
- 2018_NP_DMS-master/preferences/Rep3-DMSO37_counts.txt
- 2018_NP_DMS-master/preferences/Rep3-DMSO39_counts.txt
- 2018_NP_DMS-master/preferences/Rep3-HSF1i37_counts.txt
- 2018_NP_DMS-master/preferences/Rep3-HSF1i39_counts.txt
- 2018_NP_DMS-master/preferences/Rep3-Hsp90i37_counts.txt
- 2018_NP_DMS-master/preferences/Rep3-Hsp90i39_counts.txt
- 2018_NP_DMS-master/replicate-1/
- 2018_NP_DMS-master/replicate-1/.DS_Store
- 2018_NP_DMS-master/replicate-1/HSF1i_37C/
- 2018_NP_DMS-master/replicate-1/HSF1i_37C/HSF1i_37C_.log
- 2018_NP_DMS-master/replicate-1/HSF1i_37C/HSF1i_37C_counts.txt
- 2018_NP_DMS-master/replicate-1/HSF1i_37C/HSF1i_37C_summarystats.txt
- 2018_NP_DMS-master/replicate-1/HSF1i_39C/
- 2018_NP_DMS-master/replicate-1/HSF1i_39C/HSF1i_39C_.log
- 2018_NP_DMS-master/replicate-1/HSF1i_39C/HSF1i_39C_counts.txt
- 2018_NP_DMS-master/replicate-1/HSF1i_39C/HSF1i_39C_summarystats.txt
- 2018_NP_DMS-master/replicate-1/Hsp90i_37C/
- 2018_NP_DMS-master/replicate-1/Hsp90i_37C/Hsp90i_37C_.log
- 2018_NP_DMS-master/replicate-1/Hsp90i_37C/Hsp90i_37C_counts.txt
- 2018_NP_DMS-master/replicate-1/Hsp90i_37C/Hsp90i_37C_summarystats.txt
- 2018_NP_DMS-master/replicate-1/Hsp90i_39C/
- 2018_NP_DMS-master/replicate-1/Hsp90i_39C/Hsp90i_39C_.log
- 2018_NP_DMS-master/replicate-1/Hsp90i_39C/Hsp90i_39C_counts.txt
- 2018_NP_DMS-master/replicate-1/Hsp90i_39C/Hsp90i_39C_summarystats.txt
- 2018_NP_DMS-master/replicate-1/WT_plasmid/
- 2018_NP_DMS-master/replicate-1/WT_plasmid/WT_plasmid_.log
- 2018_NP_DMS-master/replicate-1/WT_plasmid/WT_plasmid_counts.txt
- 2018_NP_DMS-master/replicate-1/WT_plasmid/WT_plasmid_summarystats.txt
- 2018_NP_DMS-master/replicate-1/alignmentsummary_barcodes.pdf
- 2018_NP_DMS-master/replicate-1/alignmentsummary_depth.pdf
- 2018_NP_DMS-master/replicate-1/alignmentsummary_mutcounts_all.pdf
- 2018_NP_DMS-master/replicate-1/alignmentsummary_mutcounts_multi_nt.pdf
- 2018_NP_DMS-master/replicate-1/alignmentsummary_mutdepth.pdf
- 2018_NP_DMS-master/replicate-1/alignmentsummary_mutfreqs.pdf
- 2018_NP_DMS-master/replicate-1/alignmentsummary_reads.pdf
- 2018_NP_DMS-master/replicate-1/alignmentsummary_singlemuttypes.pdf
- 2018_NP_DMS-master/replicate-1/basal_37C/
- 2018_NP_DMS-master/replicate-1/basal_37C/basal_37C_.log
- 2018_NP_DMS-master/replicate-1/basal_37C/basal_37C_counts.txt
- 2018_NP_DMS-master/replicate-1/basal_37C/basal_37C_summarystats.txt
- 2018_NP_DMS-master/replicate-1/basal_39C/
- 2018_NP_DMS-master/replicate-1/basal_39C/basal_39C_.log
- 2018_NP_DMS-master/replicate-1/basal_39C/basal_39C_counts.txt
- 2018_NP_DMS-master/replicate-1/basal_39C/basal_39C_summarystats.txt
- 2018_NP_DMS-master/replicate-1/mutant_plasmid/
- 2018_NP_DMS-master/replicate-1/mutant_plasmid/mutant_plasmid_.log
- 2018_NP_DMS-master/replicate-1/mutant_plasmid/mutant_plasmid_counts.txt
- 2018_NP_DMS-master/replicate-1/mutant_plasmid/mutant_plasmid_summarystats.txt
- 2018_NP_DMS-master/replicate-1/p0_WT/
- 2018_NP_DMS-master/replicate-1/p0_WT/p0_WT_.log
- 2018_NP_DMS-master/replicate-1/p0_WT/p0_WT_counts.txt
- 2018_NP_DMS-master/replicate-1/p0_WT/p0_WT_summarystats.txt
- 2018_NP_DMS-master/replicate-1/p0_mutant/
- 2018_NP_DMS-master/replicate-1/p0_mutant/p0_mutant_.log
- 2018_NP_DMS-master/replicate-1/p0_mutant/p0_mutant_counts.txt
- 2018_NP_DMS-master/replicate-1/p0_mutant/p0_mutant_summarystats.txt
- 2018_NP_DMS-master/replicate-1/wt_37C/
- 2018_NP_DMS-master/replicate-1/wt_37C/wt_37C_.log
- 2018_NP_DMS-master/replicate-1/wt_37C/wt_37C_counts.txt
- 2018_NP_DMS-master/replicate-1/wt_37C/wt_37C_summarystats.txt
- 2018_NP_DMS-master/replicate-1/wt_39C/
- 2018_NP_DMS-master/replicate-1/wt_39C/wt_39C_.log
- 2018_NP_DMS-master/replicate-1/wt_39C/wt_39C_counts.txt
- 2018_NP_DMS-master/replicate-1/wt_39C/wt_39C_summarystats.txt
- 2018_NP_DMS-master/replicate-2/
- 2018_NP_DMS-master/replicate-2/.DS_Store
- 2018_NP_DMS-master/replicate-2/HSF1i_37C/
- 2018_NP_DMS-master/replicate-2/HSF1i_37C/HSF1i_37C_.log
- 2018_NP_DMS-master/replicate-2/HSF1i_37C/HSF1i_37C_counts.txt
- 2018_NP_DMS-master/replicate-2/HSF1i_37C/HSF1i_37C_summarystats.txt
- 2018_NP_DMS-master/replicate-2/HSF1i_39C/
- 2018_NP_DMS-master/replicate-2/HSF1i_39C/HSF1i_39C_.log
- 2018_NP_DMS-master/replicate-2/HSF1i_39C/HSF1i_39C_counts.txt
- 2018_NP_DMS-master/replicate-2/HSF1i_39C/HSF1i_39C_summarystats.txt
- 2018_NP_DMS-master/replicate-2/Hsp90i_37C/
- 2018_NP_DMS-master/replicate-2/Hsp90i_37C/Hsp90i_37C_.log
- 2018_NP_DMS-master/replicate-2/Hsp90i_37C/Hsp90i_37C_counts.txt
- 2018_NP_DMS-master/replicate-2/Hsp90i_37C/Hsp90i_37C_summarystats.txt
- 2018_NP_DMS-master/replicate-2/Hsp90i_39C/
- 2018_NP_DMS-master/replicate-2/Hsp90i_39C/Hsp90i_39C_.log
- 2018_NP_DMS-master/replicate-2/Hsp90i_39C/Hsp90i_39C_counts.txt
- 2018_NP_DMS-master/replicate-2/Hsp90i_39C/Hsp90i_39C_summarystats.txt
- 2018_NP_DMS-master/replicate-2/WT_plasmid/
- 2018_NP_DMS-master/replicate-2/WT_plasmid/WT_plasmid_.log
- 2018_NP_DMS-master/replicate-2/WT_plasmid/WT_plasmid_counts.txt
- 2018_NP_DMS-master/replicate-2/WT_plasmid/WT_plasmid_summarystats.txt
- 2018_NP_DMS-master/replicate-2/alignmentsummary_barcodes.pdf
- 2018_NP_DMS-master/replicate-2/alignmentsummary_depth.pdf
- 2018_NP_DMS-master/replicate-2/alignmentsummary_mutcounts_all.pdf
- 2018_NP_DMS-master/replicate-2/alignmentsummary_mutcounts_multi_nt.pdf
- 2018_NP_DMS-master/replicate-2/alignmentsummary_mutdepth.pdf
- 2018_NP_DMS-master/replicate-2/alignmentsummary_mutfreqs.pdf
- 2018_NP_DMS-master/replicate-2/alignmentsummary_reads.pdf
- 2018_NP_DMS-master/replicate-2/alignmentsummary_singlemuttypes.pdf
- 2018_NP_DMS-master/replicate-2/basal_37C/
- 2018_NP_DMS-master/replicate-2/basal_37C/basal_37C_.log
- 2018_NP_DMS-master/replicate-2/basal_37C/basal_37C_counts.txt
- 2018_NP_DMS-master/replicate-2/basal_37C/basal_37C_summarystats.txt
- 2018_NP_DMS-master/replicate-2/basal_39C/
- 2018_NP_DMS-master/replicate-2/basal_39C/basal_39C_.log
- 2018_NP_DMS-master/replicate-2/basal_39C/basal_39C_counts.txt
- 2018_NP_DMS-master/replicate-2/basal_39C/basal_39C_summarystats.txt
- 2018_NP_DMS-master/replicate-2/mutant_plasmid/
- 2018_NP_DMS-master/replicate-2/mutant_plasmid/mutant_plasmid_.log
- 2018_NP_DMS-master/replicate-2/mutant_plasmid/mutant_plasmid_counts.txt
- 2018_NP_DMS-master/replicate-2/mutant_plasmid/mutant_plasmid_summarystats.txt
- 2018_NP_DMS-master/replicate-2/p0_WT/
- 2018_NP_DMS-master/replicate-2/p0_WT/p0_WT_.log
- 2018_NP_DMS-master/replicate-2/p0_WT/p0_WT_counts.txt
- 2018_NP_DMS-master/replicate-2/p0_WT/p0_WT_summarystats.txt
- 2018_NP_DMS-master/replicate-2/p0_mutant/
- 2018_NP_DMS-master/replicate-2/p0_mutant/p0_mutant_.log
- 2018_NP_DMS-master/replicate-2/p0_mutant/p0_mutant_counts.txt
- 2018_NP_DMS-master/replicate-2/p0_mutant/p0_mutant_summarystats.txt
- 2018_NP_DMS-master/replicate-2/wt_37C/
- 2018_NP_DMS-master/replicate-2/wt_37C/wt_37C_.log
- 2018_NP_DMS-master/replicate-2/wt_37C/wt_37C_counts.txt
- 2018_NP_DMS-master/replicate-2/wt_37C/wt_37C_summarystats.txt
- 2018_NP_DMS-master/replicate-2/wt_39C/
- 2018_NP_DMS-master/replicate-2/wt_39C/wt_39C_.log
- 2018_NP_DMS-master/replicate-2/wt_39C/wt_39C_counts.txt
- 2018_NP_DMS-master/replicate-2/wt_39C/wt_39C_summarystats.txt
- 2018_NP_DMS-master/replicate-3/
- 2018_NP_DMS-master/replicate-3/.DS_Store
- 2018_NP_DMS-master/replicate-3/HSF1i_37C/
- 2018_NP_DMS-master/replicate-3/HSF1i_37C/HSF1i_37C_.log
- 2018_NP_DMS-master/replicate-3/HSF1i_37C/HSF1i_37C_counts.txt
- 2018_NP_DMS-master/replicate-3/HSF1i_37C/HSF1i_37C_summarystats.txt
- 2018_NP_DMS-master/replicate-3/HSF1i_39C/
- 2018_NP_DMS-master/replicate-3/HSF1i_39C/HSF1i_39C_.log
- 2018_NP_DMS-master/replicate-3/HSF1i_39C/HSF1i_39C_counts.txt
- 2018_NP_DMS-master/replicate-3/HSF1i_39C/HSF1i_39C_summarystats.txt
- 2018_NP_DMS-master/replicate-3/Hsp90i_37C/
- 2018_NP_DMS-master/replicate-3/Hsp90i_37C/Hsp90i_37C_.log
- 2018_NP_DMS-master/replicate-3/Hsp90i_37C/Hsp90i_37C_counts.txt
- 2018_NP_DMS-master/replicate-3/Hsp90i_37C/Hsp90i_37C_summarystats.txt
- 2018_NP_DMS-master/replicate-3/Hsp90i_39C/
- 2018_NP_DMS-master/replicate-3/Hsp90i_39C/Hsp90i_39C_.log
- 2018_NP_DMS-master/replicate-3/Hsp90i_39C/Hsp90i_39C_counts.txt
- 2018_NP_DMS-master/replicate-3/Hsp90i_39C/Hsp90i_39C_summarystats.txt
- 2018_NP_DMS-master/replicate-3/WT_plasmid/
- 2018_NP_DMS-master/replicate-3/WT_plasmid/WT_plasmid_.log
- 2018_NP_DMS-master/replicate-3/WT_plasmid/WT_plasmid_counts.txt
- 2018_NP_DMS-master/replicate-3/WT_plasmid/WT_plasmid_summarystats.txt
- 2018_NP_DMS-master/replicate-3/alignmentsummary_barcodes.pdf
- 2018_NP_DMS-master/replicate-3/alignmentsummary_depth.pdf
- 2018_NP_DMS-master/replicate-3/alignmentsummary_mutcounts_all.pdf
- 2018_NP_DMS-master/replicate-3/alignmentsummary_mutcounts_multi_nt.pdf
- 2018_NP_DMS-master/replicate-3/alignmentsummary_mutdepth.pdf
- 2018_NP_DMS-master/replicate-3/alignmentsummary_mutfreqs.pdf
- 2018_NP_DMS-master/replicate-3/alignmentsummary_reads.pdf
- 2018_NP_DMS-master/replicate-3/alignmentsummary_singlemuttypes.pdf
- 2018_NP_DMS-master/replicate-3/basal_37C/
- 2018_NP_DMS-master/replicate-3/basal_37C/basal_37C_.log
- 2018_NP_DMS-master/replicate-3/basal_37C/basal_37C_counts.txt
- 2018_NP_DMS-master/replicate-3/basal_37C/basal_37C_summarystats.txt
- 2018_NP_DMS-master/replicate-3/basal_39C/
- 2018_NP_DMS-master/replicate-3/basal_39C/basal_39C_.log
- 2018_NP_DMS-master/replicate-3/basal_39C/basal_39C_counts.txt
- 2018_NP_DMS-master/replicate-3/basal_39C/basal_39C_summarystats.txt
- 2018_NP_DMS-master/replicate-3/mutant_plasmid/
- 2018_NP_DMS-master/replicate-3/mutant_plasmid/mutant_plasmid_.log
- 2018_NP_DMS-master/replicate-3/mutant_plasmid/mutant_plasmid_counts.txt
- 2018_NP_DMS-master/replicate-3/mutant_plasmid/mutant_plasmid_summarystats.txt
- 2018_NP_DMS-master/replicate-3/p0_WT/
- 2018_NP_DMS-master/replicate-3/p0_WT/p0_WT_.log
- 2018_NP_DMS-master/replicate-3/p0_WT/p0_WT_counts.txt
- 2018_NP_DMS-master/replicate-3/p0_WT/p0_WT_summarystats.txt
- 2018_NP_DMS-master/replicate-3/p0_mutant/
- 2018_NP_DMS-master/replicate-3/p0_mutant/p0_mutant_.log
- 2018_NP_DMS-master/replicate-3/p0_mutant/p0_mutant_counts.txt
- 2018_NP_DMS-master/replicate-3/p0_mutant/p0_mutant_summarystats.txt
- 2018_NP_DMS-master/replicate-3/wt_37C/
- 2018_NP_DMS-master/replicate-3/wt_37C/wt_37C_.log
- 2018_NP_DMS-master/replicate-3/wt_37C/wt_37C_counts.txt
- 2018_NP_DMS-master/replicate-3/wt_37C/wt_37C_summarystats.txt
- 2018_NP_DMS-master/replicate-3/wt_39C/
- 2018_NP_DMS-master/replicate-3/wt_39C/wt_39C_.log
- 2018_NP_DMS-master/replicate-3/wt_39C/wt_39C_counts.txt
- 2018_NP_DMS-master/replicate-3/wt_39C/wt_39C_summarystats.txt
