# Supplementary material for: Destabilized adaptive influenza variants critical for innate immune system escape are potentiated by host chaperones
Source: PLoS Biol. 2018 Sep 17;16(9):e3000008. doi: 10.1371/journal.pbio.3000008 (PMC6160216; doi:10.1371/journal.pbio.3000008)
Supplement: S1 File — This zip file contains the computer code and required input files for the deep mutational scanning data analysis reported in this manuscript. (ZIP) [file pbio.3000008.s023.zip › 2018_NP_DMS-master/Aichi_NP_reference.fasta]

>gi|392340231|gb|CY121120.1| Influenza A virus (A/Aichi/2/1968(H3N2)) nucleocapsid protein (NP) gene, complete cds
ATGGCGTCCCAAGGCACCAAACGGTCTTATGAACAGATGGAAACTGATGGGGAACGCCAGAATGCAACTGAGATCAGAGCATCCGTCGGGAAGATGATTGATGGAAT
TGGACGATTCTACATCCAAATGTGCACTGAACTTAAACTCAGTGATTATGAGGGGCGACTGATCCAGAAC
AGCTTAACAATAGAGAGAATGGTGCTCTCTGCTTTTGACGAAAGAAGGAATAAATATCTGGAAGAACATC
CCAGCGCGGGGAAGGATCCTAAGAAAACTGGAGGACCCATATACAAGAGAGTAGATAGAAAGTGGATGAG
GGAACTCGTCCTTTATGACAAAGAAGAAATAAGGCGAATCTGGCGCCAAGCCAATAATGGTGATGATGCA
ACAGCTGGTCTGACTCACATGATGATCTGGCATTCCAATTTGAATGATACAACATACCAGAGGACAAGAG
CTCTTGTTCGCACCGGCATGGATCCCAGGATGTGCTCTCTGATGCAGGGTTCGACTCTCCCTAGGAGGTC
TGGAGCTGCAGGCGCTGCAGTCAAAGGAGTTGGGACAATGGTGATGGAGTTGATAAGGATGATCAAACGT
GGGATCAATGATCGGAACTTCTGGAGAGGTGAAAATGGACGAAAAACAAGGAGTGCTTACGAGAGAATGT
GCAACATTCTCAAAGGAAAATTTCAAACAGCTGCACAAAGGGCAATGATGGATCAAGTGAGAGAAAGTCG
GAACCCAGGAAATGCTGAGATCGAAGATCTCATCTTTCTGGCACGGTCTGCACTCATATTGAGAGGGTCA
GTTGCTCACAAATCTTGTCTGCCCGCCTGTGTGTATGGACCTGCCGTAGCCAGTGGCTACGACTTCGAAA
AAGAGGGATACTCTTTAGTGGGAATAGACCCTTTCAAACTGCTTCAAAACAGCCAAGTATACAGCCTAAT
CAGACCGAACGAGAATCCAGCACACAAGAGTCAGCTGGTGTGGATGGCATGCAATTCTGCTGCATTTGAA
GATCTAAGAGTATTAAGCTTCATCAGAGGGACCAAAGTATCCCCAAGGGGGAAACTTTCCACTAGAGGAG
TACAAATTGCTTCAAATGAAAACATGGATGCTATGGAATCAAGTACTCTTGAACTGAGAAGCAGGTACTG
GGCCATAAGAACCAGAAGTGGAGGAAACACTAATCAACAGAGGGCCTCTGCAGGTCAAATCAGTGTGCAA
CCTGCATTTTCTGTGCAAAGAAACCTCCCATTTGACAAACCAACCATCATGGCAGCATTCACTGGGAATA
CAGAGGGAAGAACATCAGACATGAGGGCAGAAATTATAAGGATGATGGAAGGTGCAAAACCAGAAGAAAT
GTCCTTCCAGGGGCGGGGAGTCTTCGAGCTCTCGGACGAAAGGGCAGCGAACCCGATCGTGCCCTCTTTT
GACATGAGTAATGAAGGATCTTATTTCTTCGGAGACAATGCAGAGGAGTACGACAATTAA
