# Supplementary material for: Destabilized adaptive influenza variants critical for innate immune system escape are potentiated by host chaperones
Source: PLoS Biol. 2018 Sep 17;16(9):e3000008. doi: 10.1371/journal.pbio.3000008 (PMC6160216; doi:10.1371/journal.pbio.3000008)
Supplement: S1 File — This zip file contains the computer code and required input files for the deep mutational scanning data analysis reported in this manuscript. (ZIP) [file pbio.3000008.s023.zip › 2018_NP_DMS-master/preferences/DMSO39vsDMSO37-rep1_mutdiffsel.txt]

site	wt	mut	diffsel
334	N	H	2.0894679016
353	S	L	1.96275560532
353	S	F	1.7191163231
283	P	C	1.68068882
289	Y	R	1.5578523443
165	S	G	1.48584545381
39	F	Y	1.47011751387
283	P	K	1.39705036107
359	S	K	1.38971670617
283	P	T	1.35516295337
268	G	S	1.35162897225
334	N	C	1.34556168704
424	T	N	1.34354887295
164	C	A	1.31904741431
497	D	L	1.31326920673
289	Y	I	1.21958658924
146	T	A	1.17695457139
485	G	C	1.14425886398
268	G	P	1.13129514309
456	M	H	1.10385706827
211	N	S	1.09826470769
283	P	S	1.07860383246
34	D	N	1.02998114587
34	D	M	1.02673147773
16	D	E	1.02090604074
311	Q	R	1.01960543881
164	C	V	1.0107388382
353	S	I	0.981028173645
422	K	S	0.968858261278
247	N	T	0.967778590692
220	E	T	0.958938868411
446	R	P	0.957454695411
34	D	S	0.943868969818
334	N	F	0.940106272371
283	P	G	0.936852714635
377	S	M	0.930344850311
283	P	Q	0.909433922353
274	S	V	0.900387715616
76	N	D	0.885390754694
283	P	A	0.883166435933
420	F	S	0.849220172476
41	I	H	0.847441151779
100	V	R	0.834353759486
294	E	R	0.82238386267
425	I	V	0.821754287087
423	P	K	0.821635263409
427	A	S	0.821632539114
416	R	G	0.818088861605
268	G	A	0.816608653734
399	Q	L	0.804939629288
234	A	V	0.794647128124
80	E	Q	0.793678366917
290	D	S	0.793532261422
238	M	I	0.791225400601
283	P	F	0.782174121564
12	Q	H	0.781045735289
353	S	V	0.779278942373
136	M	I	0.766311701129
344	L	R	0.765590237466
365	I	N	0.765462071404
90	K	Y	0.765004649746
217	S	L	0.760587120551
100	V	K	0.756747299875
420	F	M	0.754950253726
234	A	P	0.754615619673
414	V	T	0.752824103176
415	Q	R	0.751376709438
247	N	Y	0.739934737394
232	T	A	0.736037651389
34	D	A	0.728549042782
319	N	G	0.717462326094
335	S	G	0.706051366406
463	V	I	0.702254628007
98	K	E	0.701294126688
466	L	W	0.701057074201
406	I	S	0.700583779767
122	Q	K	0.699133016649
452	K	E	0.694401235888
8	R	W	0.685321494358
102	R	H	0.68084307778
91	K	T	0.677824203442
283	P	N	0.677311979933
12	Q	W	0.677199091866
34	D	L	0.675435161629
382	R	P	0.672463056173
24	E	R	0.67123340116
399	Q	R	0.670000461796
434	E	K	0.668116291379
433	T	Q	0.663091913393
375	E	Y	0.663051670319
427	A	G	0.662296703726
338	F	L	0.653331272936
315	L	P	0.652698156974
401	A	G	0.652358453513
431	G	C	0.65190947605
161	P	A	0.642177915282
105	M	I	0.634413440381
192	E	K	0.634138977551
221	R	K	0.632596057255
34	D	Q	0.631209094916
401	A	C	0.62870585419
160	D	N	0.624173057555
407	S	C	0.621150795728
417	N	L	0.615242868785
283	P	R	0.614725739843
393	G	R	0.613266618403
29	V	R	0.608888356403
77	K	E	0.608642085383
98	K	R	0.607501735931
80	E	I	0.602395111199
430	T	V	0.594542669503
12	Q	A	0.59232678861
208	R	G	0.5906193264
266	L	I	0.590593773607
105	M	T	0.587144546815
15	T	R	0.584885725705
174	R	M	0.584875278906
324	H	N	0.584864635412
293	K	A	0.58463621792
424	T	H	0.583359709244
362	G	E	0.577893564787
5	G	T	0.577677530633
157	T	A	0.577152106292
107	E	K	0.571919485278
399	Q	T	0.57138973923
294	E	F	0.571188172014
267	R	K	0.569789442728
31	K	R	0.569539291282
450	G	S	0.568225535743
4	Q	C	0.567362177992
41	I	V	0.56429414893
250	N	W	0.562548070915
466	L	M	0.561584286057
290	D	N	0.559106083552
292	E	V	0.558394126579
283	P	Y	0.551355872762
421	D	E	0.550155251289
27	A	R	0.549755428969
442	A	S	0.54905932317
323	A	Q	0.546889903527
162	R	V	0.545499526854
201	I	M	0.544340387059
10	Y	F	0.543343755066
388	I	V	0.540550840179
339	E	D	0.537925322555
310	S	A	0.537472682232
430	T	G	0.53674012017
310	S	C	0.532656843515
451	A	F	0.531777243965
430	T	N	0.52685140769
74	R	G	0.522565173866
440	M	K	0.522190970895
106	R	M	0.519832445494
34	D	H	0.519771489008
239	M	V	0.519011547624
275	C	H	0.513223602456
435	G	R	0.51290749914
336	A	L	0.512885660096
245	S	A	0.511923799265
239	M	R	0.509067933403
189	M	S	0.508936863441
235	Q	R	0.506666859965
359	S	A	0.505052855155
390	T	G	0.504473126285
350	T	Q	0.503687915473
435	G	P	0.500810763626
283	P	L	0.50043503093
111	Y	V	0.500208108477
345	S	K	0.49859515909
311	Q	V	0.498044195369
391	R	E	0.495029585406
409	Q	I	0.494578730783
151	T	A	0.494201396978
134	T	A	0.493898390364
377	S	T	0.49370163713
440	M	A	0.492949913741
195	R	M	0.492856900794
415	Q	I	0.492272166681
338	F	V	0.490657660195
375	E	I	0.489430494418
442	A	V	0.487810956632
102	R	T	0.486203973192
424	T	W	0.486177831556
54	G	K	0.485673317799
478	S	W	0.485426365074
145	D	E	0.485347926281
24	E	M	0.485325875646
192	E	H	0.48528801762
121	R	Q	0.484897333004
305	K	N	0.484605066816
137	M	I	0.484442025947
434	E	H	0.484318303245
378	T	S	0.484215246118
128	D	H	0.484209668755
24	E	S	0.48274160899
111	Y	I	0.482717733543
443	E	G	0.480372128631
268	G	C	0.479325374529
272	H	M	0.477559027801
46	E	P	0.477405849227
202	N	H	0.477365608525
28	S	A	0.47679666432
35	G	Y	0.471403035676
86	G	F	0.468147826226
292	E	I	0.46523305428
292	E	T	0.46523305428
182	A	W	0.463744656638
307	L	F	0.463185368113
472	A	T	0.462641744328
258	F	S	0.460730925778
311	Q	K	0.460236670226
12	Q	F	0.45950782514
451	A	H	0.45790726795
498	N	T	0.457562218029
332	A	R	0.456482159832
343	V	I	0.453628382191
309	N	S	0.451669174848
265	I	P	0.450085811131
396	T	L	0.449582821144
50	S	N	0.449329264574
85	A	R	0.448943288194
398	Q	V	0.448649880148
72	D	E	0.448463190603
252	E	G	0.447194180681
283	P	H	0.446814629661
90	K	E	0.446594285834
220	E	D	0.445301173553
7	K	E	0.445153610784
247	N	S	0.444628714831
228	G	A	0.444176781028
206	F	L	0.443990210199
394	G	E	0.443748496179
273	K	R	0.443063048318
396	T	P	0.441758482405
54	G	A	0.441459197578
349	G	E	0.440663567442
418	L	C	0.440277431248
291	F	S	0.439843277381
265	I	S	0.43947379147
387	A	E	0.439042969473
410	P	S	0.437654069321
304	F	V	0.436050966724
4	Q	I	0.435985933344
289	Y	C	0.435515938714
356	G	R	0.433935656036
309	N	A	0.43304889089
417	N	H	0.43187563793
418	L	I	0.430591017121
54	G	T	0.429812617369
409	Q	Y	0.429405485532
359	S	F	0.428260104737
369	E	K	0.425547695213
377	S	I	0.424478898792
408	V	C	0.422481095375
395	N	R	0.420953403289
419	P	Q	0.420806523951
106	R	I	0.42037996798
429	F	T	0.419617318001
427	A	H	0.419518363699
11	E	K	0.419356768695
159	M	V	0.415165845122
84	S	A	0.414450152083
400	R	K	0.414246160395
196	M	T	0.412256691877
238	M	Q	0.411695867221
368	N	M	0.411300616345
265	I	T	0.410841953659
377	S	C	0.407514266416
417	N	C	0.407218525417
189	M	I	0.406688928221
423	P	Q	0.406098787286
409	Q	S	0.405488894172
164	C	S	0.40507051733
396	T	C	0.404518767825
424	T	L	0.403998496551
401	A	T	0.402294530335
143	L	Q	0.40108555897
479	F	I	0.400945330621
471	A	V	0.400777092818
482	S	I	0.400535754252
420	F	L	0.400139561767
44	C	R	0.399413494678
417	N	F	0.399092254761
467	S	K	0.397893212807
359	S	R	0.396769382547
414	V	Y	0.396339149742
380	E	K	0.390876833463
381	L	S	0.390626431926
349	G	V	0.388513404721
336	A	R	0.388497212683
395	N	H	0.388424365177
97	Y	F	0.388058853838
364	Q	E	0.388009469368
373	A	G	0.387946557759
109	V	I	0.387462513394
417	N	P	0.387150444171
456	M	F	0.386668985049
401	A	S	0.386656731042
420	F	T	0.385466172406
417	N	G	0.385302395827
111	Y	C	0.383182059992
334	N	T	0.381998722741
431	G	H	0.381942915917
420	F	H	0.381725232137
466	L	F	0.380737710202
34	D	T	0.379500477218
254	E	G	0.379000204192
52	Y	G	0.378952604195
406	I	N	0.378639612522
271	A	H	0.378624337685
289	Y	K	0.378621727498
269	S	A	0.378583006904
76	N	C	0.378572833344
273	K	Q	0.378513985511
478	S	V	0.378511161157
78	Y	V	0.378508582642
203	D	R	0.378451766516
207	W	S	0.378435201411
43	M	C	0.37840129195
452	K	C	0.37837902066
67	V	L	0.378332002094
175	R	I	0.378330084153
92	T	C	0.378329971199
111	Y	M	0.378291092804
219	Y	D	0.378283855071
256	L	E	0.378273134791
185	G	N	0.378269020712
91	K	Q	0.378263921583
191	M	S	0.378258439855
200	G	S	0.378258355787
297	S	R	0.378236819534
458	F	I	0.378196243184
350	T	W	0.378139513962
169	G	N	0.378129050575
125	N	H	0.37809806423
255	D	P	0.378052146408
333	C	D	0.378026074112
310	S	I	0.377924387445
21	N	Y	0.377920486764
322	P	I	0.377910427349
386	W	N	0.377895402215
163	M	S	0.377861614929
292	E	D	0.377762832051
31	K	T	0.377165119396
313	Y	H	0.376334498026
317	R	L	0.376241274147
327	Q	R	0.376158129392
331	M	A	0.375936882719
166	L	P	0.375132249121
284	A	T	0.373943140083
2	A	T	0.373615323753
16	D	R	0.372641857551
27	A	G	0.371937783823
78	Y	L	0.371748080725
188	T	Q	0.370044309913
3	S	A	0.369882541025
73	E	K	0.368718948406
495	E	D	0.368226020355
411	A	S	0.367140906596
63	I	K	0.366769864967
355	R	G	0.365931633153
91	K	E	0.365795413167
496	Y	L	0.364909717559
170	S	Q	0.36426948005
492	N	A	0.363630326217
191	M	A	0.363443945374
237	A	E	0.363102442734
378	T	R	0.362715227631
63	I	Y	0.362237034921
57	I	S	0.361181923864
86	G	S	0.360953628648
294	E	N	0.360479758353
418	L	A	0.35906004347
15	T	A	0.358243344847
450	G	V	0.357499980939
58	Q	D	0.35726500941
56	L	Q	0.356032023221
422	K	E	0.355669431379
455	E	D	0.355063966347
26	R	G	0.35483112029
58	Q	K	0.353590055687
78	Y	F	0.352393834661
449	E	K	0.351837170289
373	A	Q	0.350370061701
4	Q	N	0.350117371767
430	T	C	0.349792578086
17	G	R	0.349663511204
86	G	D	0.349280894663
217	S	V	0.348635590921
306	L	R	0.347601891423
491	D	G	0.34652712433
84	S	Q	0.346101542622
442	A	C	0.345607232114
401	A	M	0.344288630989
453	P	N	0.343855512695
498	N	G	0.34282641464
377	S	F	0.3420167386
372	D	G	0.341126705841
439	D	E	0.339796247104
240	D	V	0.337904367317
466	L	G	0.337609603985
81	E	D	0.337589757389
417	N	T	0.336529297376
130	T	A	0.335176101617
18	E	D	0.335146399199
387	A	P	0.333423131628
424	T	S	0.332116938047
24	E	K	0.331140208668
230	F	S	0.330671824127
265	I	L	0.330618023226
5	G	C	0.33029908225
425	I	C	0.330181795607
247	N	L	0.330171017968
454	E	P	0.329750439563
203	D	N	0.329732044244
244	E	V	0.329408173643
280	V	M	0.329189257972
368	N	T	0.328270794398
4	Q	Y	0.328134262436
123	A	T	0.327494288118
368	N	G	0.326213207517
455	E	H	0.325776695155
352	V	A	0.325597526352
402	S	T	0.325187739575
354	P	G	0.324055412736
24	E	D	0.322276936797
430	T	M	0.32223579559
476	V	T	0.321902710153
317	R	K	0.321848830133
418	L	E	0.3215765895
117	R	Q	0.321334619698
117	R	E	0.321334619698
377	S	R	0.321096467257
450	G	E	0.32107714937
165	S	T	0.320992928315
149	Q	G	0.320747512363
97	Y	L	0.320678926342
244	E	K	0.319648480261
431	G	I	0.319135743887
462	G	A	0.318459886399
377	S	A	0.317249511132
257	I	V	0.316286227981
378	T	P	0.315550468561
417	N	K	0.313152610071
423	P	A	0.312227041107
304	F	M	0.312116510972
375	E	G	0.311600728333
245	S	G	0.308577641607
223	C	Y	0.308306096345
398	Q	L	0.307886924922
427	A	T	0.307655664455
268	G	T	0.307013057836
410	P	C	0.306367425685
137	M	T	0.304482311379
294	E	Q	0.303697453443
470	R	Q	0.303123072359
425	I	L	0.302838440617
370	N	D	0.301079081226
178	A	V	0.300640867016
481	M	I	0.30048154249
226	L	P	0.300290890226
198	K	R	0.299140466806
49	L	N	0.299044254659
313	Y	R	0.298911153534
194	I	V	0.298281644462
46	E	G	0.298157617727
358	L	P	0.297828231499
402	S	K	0.297813501665
415	Q	E	0.297782242722
355	R	S	0.297719496196
90	K	N	0.296988158224
484	E	V	0.296933931266
179	A	T	0.296105522069
302	D	R	0.29556204471
264	L	V	0.294696064131
84	S	V	0.294304084611
94	G	V	0.294060487055
419	P	D	0.293942237691
99	R	V	0.293906830295
115	E	A	0.293896840561
449	E	C	0.293851502833
298	L	P	0.293794229436
91	K	N	0.293705596038
116	I	H	0.293151455859
399	Q	G	0.293107253739
480	D	G	0.292660157621
402	S	P	0.291928360704
415	Q	S	0.291335164384
215	T	P	0.290506053586
451	A	S	0.290170155753
333	C	M	0.290073288449
324	H	Q	0.289801516091
19	R	C	0.288548804258
489	F	L	0.288414721286
239	M	I	0.286849261618
466	L	H	0.286734344971
367	S	P	0.286525704201
456	M	L	0.286498193959
388	I	K	0.286483572314
382	R	E	0.285439933063
84	S	C	0.284823364088
452	K	I	0.284101854712
265	I	C	0.283996389938
476	V	M	0.283295782997
399	Q	M	0.283215548251
325	K	R	0.282293819363
84	S	T	0.281743088927
338	F	C	0.281707398618
401	A	E	0.281680113947
393	G	L	0.281521323116
55	R	Q	0.281057618079
367	S	Q	0.2810069692
467	S	T	0.280706668126
318	P	Q	0.280649447459
271	A	R	0.279479742591
251	A	V	0.279477121513
12	Q	V	0.279347906735
262	S	F	0.279131935304
273	K	S	0.279055069184
290	D	H	0.278939551105
299	V	T	0.278710336021
327	Q	P	0.278516324201
282	G	T	0.278455959764
272	H	K	0.278371365524
167	M	I	0.277530684379
196	M	V	0.277081335751
31	K	P	0.276476625128
349	G	W	0.276322407918
485	G	F	0.275897193367
24	E	G	0.274539519243
17	G	E	0.274443745706
373	A	D	0.274213109213
25	I	T	0.27416609416
21	N	D	0.273203827285
13	M	R	0.272957202642
209	G	L	0.27292173139
252	E	V	0.271967275096
6	T	A	0.271758160702
4	Q	P	0.271754194883
498	N	Y	0.271744038617
308	Q	F	0.271434990425
325	K	S	0.271303587616
497	D	E	0.271171458703
286	A	M	0.271131311919
315	L	E	0.270814556305
328	L	I	0.27075971943
328	L	Q	0.27075971943
301	I	T	0.270640031704
31	K	Q	0.270249915479
209	G	D	0.270113788525
129	A	P	0.270037506356
17	G	W	0.269820219942
73	E	C	0.269704642879
56	L	G	0.269693763595
25	I	S	0.268206362991
222	M	V	0.26806902296
19	R	L	0.268053447575
17	G	C	0.267843235858
391	R	K	0.267835526
69	S	Y	0.267797751765
26	R	A	0.267013577137
224	N	H	0.266422937129
64	E	D	0.266409302716
485	G	K	0.26602359829
485	G	I	0.26602359829
11	E	R	0.265334485904
325	K	E	0.265298574567
14	E	W	0.265167118263
36	I	S	0.264966767982
313	Y	C	0.264895762646
78	Y	S	0.264832876809
210	E	V	0.264745918002
210	E	D	0.264745918002
12	Q	G	0.264691079811
71	F	Q	0.264596445835
57	I	M	0.264435134236
424	T	Y	0.26378541022
442	A	W	0.263770964191
234	A	R	0.263601194629
165	S	R	0.263453032471
220	E	V	0.263380931829
339	E	A	0.263265057005
82	H	C	0.263233932763
416	R	H	0.263189578821
137	M	H	0.263165480833
394	G	Q	0.263135737759
252	E	A	0.263129055199
265	I	Q	0.263121471243
478	S	M	0.263033943737
198	K	G	0.263018054708
13	M	P	0.263017794138
224	N	M	0.263014486528
217	S	E	0.26300712439
201	I	A	0.263001992797
201	I	N	0.263001992797
356	G	W	0.263000150074
356	G	C	0.263000150074
290	D	L	0.262979972868
313	Y	D	0.262974597811
203	D	K	0.262974549096
347	I	G	0.26297356461
336	A	N	0.262972595597
202	N	K	0.2629618942
365	I	W	0.262961730875
280	V	P	0.262958775968
145	D	H	0.262955504945
494	E	H	0.262953715873
205	N	F	0.26295359942
205	N	A	0.26295359942
395	N	C	0.262942397107
151	T	N	0.262941009567
287	S	T	0.262939934367
229	K	M	0.262918096852
208	R	W	0.26290922772
120	W	F	0.262888912648
120	W	E	0.262888912648
482	S	T	0.262887034922
216	R	L	0.262879000034
1	M	R	0.262871857803
307	L	P	0.262870962682
390	T	K	0.262861680072
95	P	N	0.262856198708
262	S	H	0.262855598864
92	T	R	0.262852753779
299	V	S	0.262847886883
277	P	C	0.262843065909
156	R	N	0.262840109946
317	R	T	0.262840036246
319	N	P	0.262834428477
144	N	I	0.262827542079
144	N	R	0.262827542079
375	E	W	0.262825436657
373	A	Y	0.262817971406
360	T	L	0.262816815775
360	T	N	0.262816815775
111	Y	A	0.262813875384
380	E	W	0.262796028246
185	G	C	0.262791803292
185	G	M	0.262791803292
91	K	D	0.262786704164
374	M	P	0.262783847051
374	M	E	0.262783847051
133	L	G	0.262776507539
308	Q	N	0.262763395067
368	N	W	0.262762137216
55	R	S	0.262742574828
183	V	E	0.262734902911
104	W	V	0.262725543979
304	F	W	0.262714338187
304	F	Q	0.262714338187
140	H	N	0.262690656949
414	V	E	0.262672621
448	M	W	0.262649138639
112	D	I	0.262617308072
379	L	K	0.262615470088
329	V	D	0.262605285446
68	L	D	0.262602803447
135	H	L	0.262566674955
159	M	Y	0.262557559601
402	S	V	0.262554511929
402	S	Q	0.262554511929
103	K	Q	0.262548568618
101	D	K	0.262531345588
167	M	Q	0.262527542705
264	L	Y	0.262522824497
197	I	M	0.26247761236
266	L	G	0.26247161236
396	T	D	0.262327671186
321	N	M	0.262301521606
73	E	N	0.262300871878
422	K	W	0.262132388861
422	K	D	0.262132388861
497	D	W	0.261517956698
432	N	Q	0.26125886177
407	S	Q	0.260951208099
430	T	K	0.259103354024
239	M	T	0.258845644636
181	A	G	0.258047965436
169	G	E	0.257702867382
148	Y	H	0.257159535555
186	V	D	0.256879799248
176	S	Y	0.256712425785
241	Q	E	0.256111279776
241	Q	I	0.256111279776
243	R	N	0.255597080327
243	R	M	0.255597080327
442	A	T	0.255147614873
455	E	Y	0.254628367428
215	T	A	0.253223566892
247	N	A	0.251571556693
236	R	H	0.250448875027
180	G	S	0.249901482654
399	Q	A	0.249461644343
245	S	I	0.248889393431
347	I	R	0.24836704148
401	A	Q	0.247072601301
335	S	F	0.246619747769
178	A	L	0.246409492065
373	A	L	0.246271549719
87	K	Y	0.245780002344
53	E	L	0.245749605479
193	L	V	0.245743716263
168	Q	L	0.245607589607
450	G	I	0.244547030612
283	P	V	0.243547543153
177	G	E	0.241677445173
366	A	T	0.241460438099
461	R	Q	0.241166964812
138	I	T	0.239460239161
461	R	K	0.239144456389
191	M	L	0.239019558416
195	R	P	0.238515069674
392	S	N	0.238454263858
231	Q	V	0.238116861305
430	T	S	0.237314653454
387	A	S	0.236937625772
409	Q	V	0.236706649094
378	T	A	0.236032032118
428	A	H	0.235872649229
238	M	R	0.234745737234
102	R	K	0.234665206196
430	T	L	0.234064454219
201	I	S	0.233605033147
310	S	R	0.233486823348
209	G	S	0.233082859022
471	A	E	0.232241629165
231	Q	L	0.231927869629
348	R	K	0.230907559752
487	Y	H	0.230626161765
8	R	Q	0.230516727114
43	M	V	0.230266785029
366	A	V	0.230248481476
398	Q	Y	0.229827876374
143	L	S	0.229126655439
451	A	Y	0.228851426504
269	S	P	0.227098816161
292	E	K	0.225818787492
155	V	K	0.225756714802
191	M	I	0.224339476371
78	Y	H	0.224000628895
444	I	L	0.223583365797
445	I	G	0.223186587509
413	S	F	0.222718125787
384	R	K	0.222475582431
205	N	S	0.220643135663
398	Q	P	0.22003858309
344	L	S	0.219685487539
75	R	K	0.218766860654
157	T	I	0.218495358617
432	N	C	0.218290190082
5	G	A	0.218259983636
253	I	T	0.217958041124
426	M	R	0.216010408644
164	C	F	0.214869151486
202	N	S	0.214609685762
404	G	S	0.214480327458
92	T	L	0.214460569572
165	S	F	0.2142282391
165	S	M	0.2142282391
165	S	Y	0.2142282391
23	T	N	0.213786763067
483	N	S	0.213721720568
498	N	L	0.213365462551
2	A	V	0.213227641281
211	N	T	0.212552156434
216	R	G	0.212394637143
336	A	C	0.212329887938
346	F	G	0.212168093504
260	A	T	0.211816159986
411	A	P	0.211562975804
367	S	T	0.21124986759
406	I	F	0.211188716862
15	T	I	0.210098542274
368	N	D	0.209760980521
432	N	T	0.209751718049
370	N	S	0.209322067136
309	N	V	0.208697029336
127	D	K	0.208225552264
112	D	G	0.208178873366
272	H	V	0.207710672022
364	Q	L	0.207001352594
312	V	G	0.206972477002
471	A	P	0.206165041915
164	C	T	0.205220161373
426	M	A	0.204575538758
21	N	G	0.204488964695
389	R	V	0.203110107823
231	Q	R	0.20292256972
385	Y	H	0.202062431167
386	W	E	0.201650639094
485	G	V	0.200245228058
126	G	R	0.199155018156
252	E	D	0.198944083214
271	A	C	0.198742302043
23	T	Q	0.198348410443
346	F	S	0.197588777207
259	L	M	0.197056355401
136	M	K	0.196451540829
330	W	L	0.196344128266
468	D	N	0.196342508707
402	S	A	0.196276631705
362	G	R	0.195854652537
420	F	Y	0.195522845112
21	N	H	0.195201315284
381	L	R	0.195024653174
234	A	T	0.194881909525
353	S	W	0.193801429125
375	E	Q	0.193566387017
87	K	N	0.193120267124
378	T	V	0.192282098046
17	G	V	0.191981585514
429	F	C	0.191954651356
414	V	S	0.191929553787
359	S	N	0.191869443151
11	E	A	0.191341836329
345	S	L	0.191250277555
66	M	T	0.191134234754
358	L	Q	0.190913027583
336	A	Q	0.190811043892
372	D	S	0.190526424725
365	I	R	0.190228928257
416	R	L	0.190200484766
335	S	Q	0.190128724844
76	N	L	0.19001863558
413	S	I	0.189784574017
22	A	C	0.189397764093
371	M	R	0.189347781632
419	P	L	0.18897511779
69	S	G	0.188680484238
306	L	V	0.18713721923
306	L	P	0.18713721923
52	Y	N	0.18606806506
392	S	K	0.185381775602
286	A	G	0.184916216681
80	E	D	0.184837321961
271	A	T	0.184468374318
328	L	A	0.184294897182
80	E	Y	0.183978653603
304	F	P	0.183821474878
48	K	S	0.183688254982
323	A	M	0.183531429137
422	K	A	0.183515424947
485	G	R	0.182148942606
165	S	A	0.180831528815
420	F	N	0.180215977517
156	R	I	0.179908471412
462	G	S	0.179623535188
44	C	Y	0.179373595381
442	A	Q	0.179222328476
489	F	I	0.179044634909
118	R	S	0.178853150121
418	L	H	0.178849272085
132	G	S	0.178819546462
123	A	L	0.178500900467
117	R	I	0.178492657074
148	Y	G	0.178468572505
419	P	N	0.178465020271
481	M	G	0.178413775176
103	K	Y	0.178323415069
97	Y	G	0.178289488524
100	V	Q	0.178288711777
436	R	A	0.178270680232
160	D	V	0.178240491326
91	K	H	0.178228378618
113	K	T	0.178205046088
470	R	K	0.178197432144
150	R	W	0.178195610269
104	W	A	0.178190289754
104	W	Q	0.178190289754
142	N	A	0.178056676884
457	S	C	0.177968494192
167	M	C	0.177914688175
428	A	Y	0.177822916839
163	M	K	0.177696726295
116	I	S	0.17767423844
41	I	L	0.177426643921
43	M	K	0.177143636089
497	D	C	0.176887681601
21	N	K	0.176626911606
64	E	A	0.176305540174
157	T	C	0.175572945377
394	G	C	0.175246665465
348	R	S	0.175023534198
84	S	K	0.174990611677
125	N	E	0.174473437459
364	Q	N	0.173986126478
110	L	F	0.173651856712
84	S	E	0.173617469198
220	E	K	0.173433458511
101	D	C	0.173422366226
151	T	R	0.173079062914
97	Y	S	0.172866077638
260	A	E	0.172661949976
121	R	G	0.172617340888
271	A	D	0.172564538675
347	I	V	0.172506375988
267	R	P	0.172472602175
267	R	S	0.172472602175
163	M	Y	0.172306163765
452	K	N	0.172280264002
269	S	C	0.172132129437
387	A	V	0.171646184203
369	E	G	0.171434566768
313	Y	I	0.17135129674
264	L	K	0.171145030701
447	M	V	0.170960377542
302	D	E	0.170620399108
497	D	M	0.169831225755
12	Q	S	0.169732537728
478	S	F	0.169351941799
23	T	V	0.169237206743
28	S	Q	0.169237019268
159	M	S	0.169171836152
80	E	N	0.169080445273
348	R	G	0.168816290413
18	E	Y	0.168550309979
57	I	A	0.168536845921
74	R	H	0.168505248911
456	M	A	0.16846376516
92	T	P	0.168446423123
444	I	R	0.168354291458
381	L	I	0.168234010589
392	S	Q	0.168135802708
377	S	Q	0.168082509347
433	T	D	0.167754402032
383	S	M	0.167092577707
296	Y	L	0.166865445114
54	G	L	0.166639267158
419	P	S	0.166469415031
447	M	S	0.166430506376
345	S	V	0.16629690445
394	G	V	0.166180084716
357	K	G	0.166135188962
400	R	A	0.165989218991
344	L	G	0.165940777441
344	L	F	0.165940777441
410	P	V	0.165834155216
369	E	A	0.165611522643
405	Q	K	0.165580857536
373	A	M	0.165554136423
373	A	I	0.165554136423
350	T	N	0.165514768112
350	T	K	0.165514768112
353	S	P	0.165447896793
404	G	W	0.165238499105
247	N	R	0.165218592148
287	S	Q	0.164583413057
280	V	A	0.164558766007
492	N	S	0.164336840785
395	N	Q	0.164211869657
130	T	L	0.164111797751
467	S	N	0.16330921812
38	R	L	0.162719652667
430	T	R	0.162618864194
53	E	Y	0.162074429081
371	M	T	0.161364804327
384	R	G	0.16048143704
14	E	R	0.160291781457
422	K	L	0.160261360738
61	L	D	0.1602076211
188	T	S	0.160007150001
80	E	W	0.159988203698
21	N	W	0.159691005191
469	E	D	0.159591768833
29	V	D	0.159442668101
210	E	S	0.159378859331
81	E	L	0.159031727836
62	T	R	0.158978336841
247	N	K	0.158822716035
238	M	V	0.158478677009
199	R	H	0.158364595194
181	A	D	0.15824428368
82	H	I	0.157988881192
211	N	Y	0.157959475347
295	G	E	0.15764049834
423	P	S	0.156839980628
244	E	D	0.156663281279
260	A	C	0.156474245116
293	K	D	0.156338206732
211	N	G	0.156291063248
316	I	E	0.156238026953
51	D	R	0.156226964772
253	I	M	0.156016968532
310	S	V	0.155960929816
228	G	R	0.155672440883
319	N	F	0.155655536886
257	I	G	0.155612209729
312	V	M	0.155592612695
312	V	T	0.155592612695
282	G	Q	0.155583426421
330	W	N	0.155497878697
264	L	D	0.155391106279
214	K	N	0.15531147124
263	A	Q	0.155277002997
274	S	H	0.155252080165
331	M	E	0.155169486655
322	P	C	0.155167397914
275	C	Q	0.15507572491
321	N	W	0.155005836491
221	R	I	0.15499109216
205	N	K	0.154595263352
415	Q	K	0.154131638033
378	T	I	0.153932256086
416	R	S	0.153356611192
3	S	D	0.152112374436
220	E	L	0.151583946353
30	G	C	0.151481689949
190	V	T	0.151236885377
38	R	H	0.150954575585
9	S	C	0.150899802164
131	A	L	0.150708063211
20	Q	S	0.150520592086
39	F	E	0.150197085152
470	R	G	0.15019055216
249	G	D	0.150172482913
229	K	R	0.150153745398
13	M	A	0.150133508856
13	M	H	0.150133508856
13	M	Y	0.150133508856
14	E	T	0.149689900843
14	E	I	0.149689900843
35	G	P	0.149474940789
61	L	P	0.149461871885
24	E	C	0.14941378848
28	S	C	0.149377121714
37	G	K	0.149362544031
69	S	Q	0.149239809274
21	N	I	0.149206142112
79	L	E	0.149193246278
33	I	M	0.149192087318
205	N	T	0.149176119227
29	V	P	0.14915922774
58	Q	M	0.149135752973
60	S	M	0.149022026918
396	T	G	0.148975488046
177	G	Q	0.148933059467
22	A	D	0.148788176202
56	L	M	0.148688590198
62	T	Y	0.148653597703
237	A	D	0.148556720452
199	R	S	0.148495436834
308	Q	R	0.147710738639
185	G	T	0.147451861592
216	R	S	0.147401782614
131	A	V	0.146608091143
239	M	A	0.146497854019
227	K	R	0.145786135979
12	Q	I	0.145718466959
250	N	R	0.145465582576
122	Q	V	0.144926675106
396	T	V	0.14432572885
234	A	E	0.144318758335
291	F	L	0.143951801428
173	P	V	0.143901322093
231	Q	H	0.143883313529
189	M	N	0.143805835294
237	A	K	0.143722934094
183	V	L	0.143679306186
227	K	Q	0.143430388478
427	A	F	0.143147282741
86	G	M	0.142830017195
177	G	S	0.141920943159
170	S	A	0.141877058714
247	N	F	0.141575916735
247	N	M	0.141575916735
188	T	M	0.141535155363
225	I	Y	0.141467772329
230	F	V	0.141397096117
201	I	D	0.141337275873
201	I	R	0.141337275873
176	S	L	0.141235208365
206	F	M	0.141146638375
203	D	V	0.141094747684
100	V	Y	0.141077393349
238	M	K	0.140994528186
178	A	K	0.14096633384
178	A	I	0.14096633384
232	T	S	0.140950679755
189	M	A	0.14082379604
172	L	F	0.14081529432
199	R	T	0.140788184391
311	Q	W	0.140714178254
183	V	M	0.140707858946
183	V	C	0.140707858946
183	V	F	0.140707858946
248	P	Q	0.140679194569
246	R	M	0.14064198062
194	I	Q	0.140602348873
193	L	G	0.140532553763
242	V	C	0.140492783984
485	G	P	0.140492716207
374	M	T	0.140433266846
451	A	P	0.140201069812
154	L	G	0.13997510293
353	S	N	0.139945486402
459	Q	H	0.139607261079
289	Y	A	0.139406950188
98	K	N	0.139242556336
359	S	W	0.139191875888
143	L	H	0.1391427844
399	Q	Y	0.139132273976
34	D	K	0.138845898739
104	W	T	0.138845739748
420	F	K	0.138838881671
361	R	K	0.138835625862
407	S	N	0.138820834463
456	M	C	0.13862912036
437	T	L	0.138622102021
142	N	S	0.138311184566
102	R	S	0.138287267085
102	R	N	0.138287267085
417	N	M	0.138273893951
160	D	Y	0.138128111938
234	A	D	0.138070312545
153	A	L	0.138032351481
498	N	Q	0.137986084001
422	K	H	0.137957820114
411	A	L	0.137943539838
411	A	N	0.137943539838
425	I	Y	0.137911168978
401	A	W	0.137884503657
377	S	K	0.137880508361
377	S	P	0.137880508361
220	E	I	0.137850049745
220	E	W	0.137850049745
492	N	H	0.137767980114
492	N	G	0.137767980114
471	A	L	0.137741375824
339	E	Q	0.137734174921
339	E	R	0.137734174921
98	K	G	0.137733837753
407	S	R	0.137670956315
407	S	I	0.137670956315
137	M	D	0.137634598749
137	M	K	0.137634598749
406	I	C	0.137631513018
406	I	M	0.137631513018
2	A	P	0.13762920177
435	G	C	0.137622397348
435	G	D	0.137622397348
271	A	Y	0.137616238181
271	A	Q	0.137616238181
470	R	T	0.13761308336
394	G	T	0.137604855675
394	G	F	0.137604855675
491	D	Y	0.137604070587
252	E	F	0.137598173116
179	A	P	0.137587947137
179	A	M	0.137587947137
209	G	F	0.137586866633
497	D	K	0.13758519046
7	K	Q	0.137581712263
5	G	P	0.137579971577
216	R	Y	0.137579845703
216	R	H	0.137579845703
216	R	A	0.137579845703
39	F	I	0.137575389901
260	A	W	0.137574587217
76	N	V	0.13756473384
76	N	Y	0.13756473384
344	L	E	0.137559014853
107	E	F	0.137539233284
107	E	W	0.137539233284
16	D	S	0.137536561734
16	D	A	0.137536561734
223	C	W	0.137533994194
223	C	L	0.137533994194
6	T	P	0.137531917281
206	F	C	0.137530583654
206	F	Y	0.137530583654
244	E	M	0.137525964577
244	E	N	0.137525964577
244	E	Y	0.137525964577
244	E	L	0.137525964577
238	M	F	0.137522982406
238	M	H	0.137522982406
495	E	A	0.137516860742
495	E	C	0.137516860742
284	A	D	0.137511920977
284	A	C	0.137511920977
362	G	A	0.137508184789
226	L	A	0.137505354857
478	S	K	0.137503061653
478	S	T	0.137503061653
388	I	P	0.137502993531
78	Y	I	0.137500483138
84	S	W	0.13748768689
198	K	V	0.137487172624
13	M	G	0.137486912055
295	G	P	0.137484070555
25	I	Y	0.137480835633
106	R	C	0.137479367356
217	S	H	0.137476242306
349	G	F	0.137471612225
148	Y	W	0.1374715962
201	I	Y	0.137471110713
408	V	H	0.137468783301
490	G	Q	0.137466159835
255	D	F	0.137463620577
255	D	Y	0.137463620577
439	D	K	0.137461905011
290	D	V	0.137449090784
343	V	R	0.137446587751
19	R	F	0.137443899596
19	R	D	0.137443899596
313	Y	N	0.137443715727
313	Y	A	0.137443715727
213	R	P	0.137438571073
213	R	G	0.137438571073
213	R	E	0.137438571073
213	R	C	0.137438571073
254	E	Q	0.137435696501
207	W	L	0.137427101907
207	W	Q	0.137427101907
15	T	G	0.137426748734
15	T	F	0.137426748734
15	T	K	0.137426748734
15	T	V	0.137426748734
228	G	Y	0.13742549194
145	D	Q	0.137424622861
358	L	M	0.13742458318
358	L	H	0.13742458318
494	E	V	0.137422833789
412	F	E	0.137418064188
273	K	M	0.137417325054
174	R	P	0.137416301935
174	R	H	0.137416301935
269	S	Y	0.137415282572
115	E	Y	0.137413991123
210	E	C	0.137410963668
441	R	E	0.137409887981
195	R	V	0.137408706666
195	R	F	0.137408706666
361	R	T	0.137407555161
361	R	S	0.137407555161
361	R	H	0.137407555161
361	R	Y	0.137407555161
324	H	I	0.137405658441
453	P	T	0.137404635228
253	I	W	0.137397395841
253	I	P	0.137397395841
253	I	H	0.137397395841
215	T	N	0.137396523039
180	G	P	0.137388012114
180	G	A	0.137388012114
229	K	V	0.137387214768
229	K	I	0.137387214768
338	F	D	0.137383825728
326	S	K	0.137382876993
326	S	T	0.137382876993
17	G	Q	0.137381713677
340	D	C	0.137378518335
452	K	D	0.137370921157
46	E	C	0.137362318838
46	E	Y	0.137362318838
120	W	N	0.137358030564
391	R	T	0.137356867819
391	R	V	0.137356867819
312	V	Q	0.137353587171
312	V	K	0.137353587171
312	V	H	0.137353587171
312	V	E	0.137353587171
345	S	M	0.137352433009
464	F	D	0.137351273767
389	R	H	0.137350760793
372	D	T	0.137349536658
231	Q	C	0.137347986901
481	M	C	0.137338484481
170	S	T	0.137338138749
170	S	W	0.137338138749
286	A	Q	0.137337095136
449	E	F	0.137324342023
67	V	H	0.13732390259
67	V	E	0.13732390259
175	R	T	0.137321984649
175	R	C	0.137321984649
468	D	T	0.137317742969
299	V	D	0.137317004799
332	A	Y	0.137315016544
189	M	W	0.137307496244
3	S	W	0.137307111713
330	W	Q	0.137306938275
330	W	M	0.137306938275
306	L	Y	0.137306932155
306	L	E	0.137306932155
306	L	I	0.137306932155
235	Q	I	0.137306694035
235	Q	G	0.137306694035
235	Q	K	0.137306694035
352	V	N	0.13730287027
199	R	Q	0.137298453001
320	E	Y	0.137298261719
320	E	H	0.137298261719
144	N	E	0.137296659995
139	W	Y	0.13729496091
139	W	T	0.13729496091
150	R	I	0.137291059273
36	I	M	0.137287206421
246	R	V	0.137287197351
246	R	I	0.137287197351
232	T	C	0.137286599024
232	T	G	0.137286599024
232	T	V	0.137286599024
232	T	K	0.137286599024
360	T	G	0.137285933691
360	T	Y	0.137285933691
160	D	M	0.137285649714
162	R	C	0.137284176528
483	N	I	0.137283744438
111	Y	R	0.1372829933
219	Y	V	0.137275755568
37	G	P	0.137275661609
11	E	Y	0.137272416016
225	I	H	0.137270428664
256	L	N	0.137265035287
204	R	K	0.137260853211
204	R	T	0.137260853211
204	R	V	0.137260853211
204	R	Y	0.137260853211
249	G	N	0.13725345965
249	G	I	0.13725345965
392	S	Y	0.137250803495
298	L	C	0.137250455053
298	L	I	0.137250455053
200	G	F	0.137250256284
200	G	M	0.137250256284
200	G	K	0.137250256284
400	R	H	0.137250115999
99	R	M	0.137245803364
99	R	N	0.137245803364
133	L	V	0.137245625456
74	R	E	0.137242787218
364	Q	Y	0.137239564385
364	Q	G	0.137239564385
342	R	W	0.137235913772
342	R	V	0.137235913772
342	R	E	0.137235913772
94	G	F	0.137231868912
333	C	A	0.137231592204
333	C	Q	0.137231592204
297	S	Y	0.13722872003
178	A	N	0.13721958111
55	R	C	0.137211692744
55	R	V	0.137211692744
276	L	G	0.13720883537
147	T	Q	0.137207848119
381	L	W	0.137200686952
302	D	K	0.137190818694
154	L	H	0.13718834286
154	L	Y	0.13718834286
187	G	W	0.137183797973
248	P	G	0.137174324115
172	L	Q	0.137172717312
172	L	N	0.137172717312
240	D	M	0.13717140474
240	D	I	0.13717140474
53	E	I	0.137163239501
53	E	H	0.137163239501
48	K	I	0.137158540253
237	A	Y	0.137157399631
117	R	C	0.137155961015
32	M	F	0.137151101453
32	M	C	0.137151101453
300	G	W	0.137149923145
300	G	L	0.137149923145
272	H	G	0.137149476217
30	G	T	0.137143735764
190	V	H	0.137142970618
190	V	C	0.137142970618
351	K	H	0.137142271547
351	K	M	0.137142271547
350	T	H	0.137131414458
350	T	M	0.137131414458
186	V	E	0.1371264212
480	D	F	0.137124044707
169	G	Y	0.137120951071
328	L	F	0.137119285835
328	L	H	0.137119285835
448	M	C	0.137118256555
130	T	F	0.137110791575
130	T	Q	0.137110791575
87	K	H	0.137107422589
87	K	V	0.137107422589
29	V	C	0.137099824347
71	F	N	0.137095834541
307	L	W	0.137093275595
307	L	K	0.137093275595
278	A	N	0.137093036755
171	T	Q	0.137090711792
184	K	A	0.137089941182
182	A	D	0.137087240239
379	L	H	0.137084588004
379	L	N	0.137084588004
316	I	N	0.137082124796
316	I	H	0.137082124796
329	V	K	0.137074403362
10	Y	E	0.137072796711
68	L	E	0.137071921363
214	K	V	0.137063879764
93	G	Y	0.137063492456
212	G	H	0.137062854306
233	A	G	0.137043135642
281	Y	A	0.137038236559
135	H	M	0.137035792872
309	N	P	0.137028176432
96	I	H	0.137000500483
101	D	F	0.137000463504
236	R	W	0.136992705286
100	V	W	0.136984924149
63	I	E	0.136980555014
116	I	Y	0.136973133782
282	G	F	0.136949534364
45	T	E	0.136948930116
197	I	Y	0.136946730276
371	M	H	0.13693591568
193	L	N	0.136932469286
496	Y	E	0.136926107329
275	C	W	0.136908610573
60	S	E	0.13690292191
60	S	W	0.13690292191
64	E	Q	0.136880614026
28	S	W	0.13687987927
376	S	N	0.136866705655
155	V	H	0.136841039462
385	Y	M	0.136790614487
404	G	F	0.136779857426
321	N	Y	0.136770639522
321	N	Q	0.136770639522
314	S	D	0.136755564036
314	S	Y	0.136755564036
292	E	F	0.136736564145
161	P	Y	0.136677801395
57	I	Q	0.136635534604
263	A	F	0.136629900766
422	K	C	0.136601506777
59	N	Y	0.136580569033
243	R	Q	0.136580250457
70	A	W	0.136577627847
62	T	E	0.136546138207
108	L	K	0.136525528989
108	L	W	0.136525528989
323	A	Y	0.136502867002
22	A	F	0.136463926335
426	M	D	0.136454270462
397	N	M	0.136420383757
397	N	E	0.136420383757
434	E	Y	0.136394999825
434	E	W	0.136394999825
455	E	F	0.13633001307
128	D	I	0.136286365335
51	D	C	0.136202862638
460	G	K	0.136187951389
460	G	F	0.136187951389
453	P	F	0.136108055526
429	F	N	0.136031703671
459	Q	D	0.135943574989
82	H	W	0.135756980162
82	H	D	0.135756980162
217	S	N	0.13558766758
412	F	Y	0.135414331391
420	F	V	0.134626786885
421	D	P	0.133459488522
222	M	I	0.133453964472
275	C	R	0.132727428655
395	N	I	0.131534114732
52	Y	A	0.131428483677
408	V	L	0.131028323272
366	A	G	0.130712807925
335	S	L	0.13053599265
378	T	N	0.1304810885
416	R	N	0.130449227698
179	A	V	0.130079010778
340	D	N	0.128870159641
81	E	T	0.128404771989
328	L	V	0.128200585845
4	Q	R	0.127075843084
182	A	V	0.125487840776
421	D	H	0.125297776858
101	D	A	0.125126895899
53	E	R	0.12509847748
309	N	K	0.124935637098
128	D	N	0.124888374291
421	D	N	0.124830443011
391	R	L	0.124209348596
125	N	Q	0.123729529723
422	K	G	0.123363099563
466	L	C	0.123165605981
134	T	G	0.122684906227
80	E	F	0.122623577433
451	A	E	0.122568711771
410	P	G	0.121784402275
460	G	V	0.120665995368
303	P	H	0.119504676761
217	S	K	0.119041091463
261	R	G	0.118858675896
85	A	Y	0.116885160031
148	Y	C	0.116478898158
52	Y	L	0.116131086128
467	S	Y	0.115873282458
467	S	W	0.115873282458
4	Q	S	0.115797291994
7	K	R	0.115760514867
308	Q	S	0.115632405074
251	A	D	0.114808821088
124	N	H	0.114653060646
272	H	Q	0.11460126763
214	K	R	0.114174825312
448	M	T	0.113300436764
220	E	G	0.112464149325
127	D	E	0.111432925113
479	F	V	0.111271586985
445	I	L	0.110710010687
433	T	G	0.110522025085
428	A	P	0.110280441629
399	Q	P	0.110146190444
115	E	G	0.109745869271
422	K	I	0.109734389653
214	K	I	0.109561262236
421	D	Q	0.109475387708
89	P	M	0.108910943011
417	N	V	0.108386727523
132	G	C	0.108324792857
132	G	V	0.108324792857
427	A	M	0.107543748403
351	K	E	0.10727082203
476	V	G	0.106860708819
98	K	L	0.106067737488
175	R	K	0.105813496676
343	V	G	0.105627844336
364	Q	S	0.105581229603
358	L	V	0.105565958581
99	R	Y	0.105504845504
477	P	L	0.10533705892
410	P	L	0.105333999297
415	Q	F	0.105200095533
401	A	L	0.105143898133
393	G	V	0.105129490533
411	A	G	0.104647771888
151	T	I	0.104539726789
412	F	C	0.10450300169
139	W	I	0.104329753791
360	T	I	0.104262223319
406	I	V	0.103900001778
397	N	Y	0.103519279721
23	T	W	0.103051710797
90	K	L	0.102984678918
454	E	I	0.102584726701
152	R	K	0.102543201628
26	R	S	0.102500817524
51	D	Y	0.101747762036
156	R	K	0.101486029303
80	E	T	0.101084603116
85	A	M	0.100158250478
118	R	H	0.0995747902206
492	N	D	0.0993650821792
425	I	N	0.0991613506456
475	I	N	0.0991157779216
92	T	K	0.0989833521517
262	S	T	0.0988157599433
107	E	H	0.0987862476334
144	N	C	0.098751390985
481	M	Y	0.0986299986057
437	T	V	0.0986060007815
437	T	E	0.0986060007815
90	K	Q	0.0985382283144
478	S	I	0.0985099351505
162	R	T	0.0984947717349
491	D	R	0.0984947335109
106	R	A	0.0984518730924
101	D	M	0.0983896463288
151	T	K	0.0983822907971
160	D	P	0.0983492346172
211	N	C	0.0982647076878
482	S	R	0.0981024953215
431	G	D	0.0980962297559
185	G	R	0.0980702045356
496	Y	A	0.0977152512208
279	C	P	0.0975000349981
319	N	I	0.0973352905288
280	V	E	0.0969626642879
497	D	F	0.0969480353389
289	Y	H	0.0956672851651
304	F	C	0.0956489374232
54	G	E	0.0952384311088
314	S	N	0.0942517713023
130	T	I	0.0937856895144
431	G	R	0.093501512219
312	V	I	0.0917462198461
244	E	A	0.0916912091574
79	L	P	0.0916877437643
438	S	A	0.0914868572648
73	E	R	0.0909920758528
36	I	G	0.0904787133542
450	G	C	0.0901454835679
29	V	F	0.0897425605729
457	S	L	0.0894078827688
97	Y	H	0.0891544395993
406	I	R	0.0888996094618
121	R	A	0.0881580290037
424	T	P	0.0865951985341
12	Q	Y	0.0860380170285
1	M	T	0.0859998876821
49	L	D	0.0850816797871
494	E	K	0.0847125971114
472	A	V	0.0844929927258
474	P	Q	0.0844863695377
21	N	A	0.0844213395856
452	K	V	0.0839737195842
295	G	V	0.0839379533443
399	Q	W	0.0838042843596
451	A	R	0.0836718255088
190	V	M	0.0834815139595
113	K	R	0.0834047448003
182	A	S	0.0831405704292
456	M	T	0.0829427907625
382	R	H	0.0825780516887
311	Q	I	0.0825074952921
448	M	I	0.0819420846669
384	R	A	0.0818584168065
334	N	I	0.0818113573048
52	Y	C	0.0811895493154
268	G	V	0.0807392672292
367	S	W	0.0807203586718
361	R	G	0.0802881740188
260	A	G	0.0797679709115
333	C	Y	0.0791728095939
52	Y	F	0.0791528611438
423	P	Y	0.0790213285659
308	Q	T	0.0789680007513
396	T	S	0.0788798955104
260	A	V	0.0786008130351
454	E	F	0.0784089414751
257	I	F	0.0783489843268
144	N	D	0.0782511473112
479	F	G	0.0779522176976
383	S	I	0.0778241336372
172	L	P	0.0776696930171
101	D	N	0.0775672541103
332	A	K	0.0774551737161
281	Y	D	0.0774215429502
432	N	G	0.0773181568103
32	M	S	0.0772923457135
35	G	V	0.0772007503581
494	E	G	0.0771443135159
11	E	G	0.0769793360416
25	I	P	0.0768628741568
449	E	D	0.0767164487032
264	L	P	0.0766409717286
379	L	R	0.0762650061701
56	L	Y	0.0759241040287
136	M	L	0.0757147895764
465	E	K	0.0756335324411
250	N	D	0.0755523133504
498	N	D	0.0754872929344
80	E	R	0.0753515982709
400	R	F	0.0752850106741
495	E	K	0.0752428002996
401	A	I	0.0751293517924
368	N	I	0.0749528602476
335	S	W	0.0746515074237
367	S	E	0.0744908778431
86	G	H	0.0744570091024
23	T	G	0.0743734079706
405	Q	H	0.074335130597
369	E	D	0.0743348786707
396	T	N	0.0741908886486
34	D	Y	0.0740754290682
47	L	P	0.0733154602553
435	G	E	0.0723935748693
203	D	G	0.0720994960926
234	A	G	0.0714553990023
44	C	V	0.0713138015407
466	L	Y	0.0712127156731
157	T	H	0.0705490595935
19	R	H	0.0702906269157
162	R	M	0.0701526308312
10	Y	S	0.0696141056156
485	G	M	0.0694463158999
411	A	T	0.069411773797
18	E	G	0.0692647409202
305	K	H	0.0691767679447
423	P	F	0.0682932236706
53	E	N	0.0680171758025
423	P	G	0.0675175028463
30	G	W	0.0673894671107
419	P	C	0.0672542128278
217	S	T	0.0670188221033
451	A	G	0.0668406035498
409	Q	W	0.0668354061469
107	E	N	0.066789214061
46	E	K	0.0667500614177
481	M	T	0.0666688176919
345	S	N	0.06657431091
115	E	P	0.0665063066741
165	S	C	0.0664171953724
165	S	N	0.0664171953724
438	S	K	0.0663085339863
434	E	T	0.0662122063331
491	D	N	0.0662106660884
3	S	P	0.0661864567711
480	D	P	0.0661366151037
480	D	V	0.0661366151037
283	P	D	0.0658957596878
486	S	P	0.0658090638042
409	Q	A	0.0655189421316
55	R	Y	0.065070513391
4	Q	A	0.0645743518164
278	A	G	0.0641697416866
462	G	P	0.0641463177683
302	D	N	0.0641050911224
327	Q	V	0.0640826967138
37	G	R	0.0633586804008
39	F	A	0.0633418058042
402	S	G	0.06311426807
350	T	G	0.06302980901
475	I	V	0.0627234305907
12	Q	E	0.062296629338
76	N	T	0.0622685167777
137	M	Y	0.0622014217803
137	M	S	0.0622014217803
137	M	R	0.0622014217803
35	G	L	0.0619795180696
43	M	H	0.0616664186687
459	Q	F	0.0616047490776
159	M	T	0.061528890507
72	D	V	0.0614400674937
138	I	P	0.0613349628626
71	F	W	0.0613027395535
124	N	A	0.0612745543314
124	N	V	0.0612745543314
124	N	K	0.0612745543314
491	D	V	0.0612342454303
378	T	L	0.0608228516947
161	P	L	0.0600407820867
311	Q	P	0.0600398628287
188	T	R	0.0599430019604
126	G	H	0.0599359468465
9	S	P	0.0598086655381
467	S	P	0.0596298988957
278	A	I	0.0592141791901
278	A	E	0.0592141791901
132	G	N	0.0579835074396
132	G	M	0.0579835074396
132	G	H	0.0579835074396
207	W	R	0.057708471861
252	E	L	0.0571938057817
50	S	K	0.0570118417953
273	K	N	0.0569313302947
130	T	D	0.0568795140145
54	G	Q	0.0565585130881
131	A	I	0.0565557915845
308	Q	I	0.0565170771284
403	A	V	0.0563518731208
258	F	W	0.0563020569612
154	L	P	0.05612666626
257	I	T	0.0560256741244
270	V	Q	0.0559712735314
485	G	N	0.0559268655593
485	G	L	0.0559268655593
485	G	Q	0.0559268655593
333	C	V	0.0559128695569
139	W	A	0.0558714403314
139	W	P	0.0558714403314
324	H	D	0.0558342236215
374	M	L	0.055800118873
284	A	R	0.055791740742
255	D	K	0.0557605196815
280	V	R	0.0557340075649
264	L	I	0.0556678132815
266	L	D	0.0556095099562
25	I	V	0.0555110457429
315	L	S	0.0555043646558
464	F	P	0.0554137037555
274	S	Y	0.0552796864234
321	N	F	0.0551404937164
427	A	K	0.0550636265595
90	K	A	0.0550221320482
382	R	N	0.054996734185
460	G	T	0.054995197221
286	A	V	0.0549541640877
129	A	C	0.0547780858712
255	D	N	0.0544888791335
157	T	M	0.0544590020435
156	R	D	0.054377589328
94	G	E	0.0541563031466
364	Q	V	0.0540169646308
445	I	V	0.0536123728335
50	S	T	0.0535934396999
122	Q	Y	0.0535761133941
489	F	V	0.0535137528249
98	K	Y	0.0534051371914
154	L	N	0.0533338993063
154	L	Q	0.0533338993063
118	R	T	0.0533222680368
105	M	W	0.0532328513684
85	A	D	0.0531818102087
492	N	R	0.0531798774577
143	L	F	0.0531622555497
143	L	W	0.0531622555497
120	W	A	0.0530690934495
92	T	G	0.0530617697265
107	E	A	0.0530601267164
477	P	A	0.0530035039657
477	P	T	0.0530035039657
155	V	P	0.0529950401042
190	V	A	0.0529559794296
148	Y	D	0.0529376904216
491	D	C	0.0529366435953
144	N	V	0.0529273149638
281	Y	C	0.0529034488559
115	E	T	0.0528887410574
110	L	T	0.0528670810906
106	R	P	0.0528551936346
445	I	F	0.0528471298224
445	I	N	0.0528471298224
274	S	P	0.0528364934121
495	E	I	0.0528311532511
495	E	R	0.0528311532511
452	K	W	0.0527995113006
437	T	F	0.0527021831161
166	L	K	0.0527007034741
166	L	N	0.0527007034741
166	L	T	0.0527007034741
141	S	N	0.0526918625686
150	R	S	0.0526647281847
150	R	P	0.0526647281847
75	R	G	0.0526586804764
483	N	G	0.0526533625786
433	T	E	0.0526382459402
448	M	K	0.0526082588887
101	D	Q	0.0525964823451
153	A	G	0.0525958590143
461	R	L	0.0525710955629
438	S	I	0.0525434166102
112	D	K	0.0524996669733
112	D	V	0.0524996669733
112	D	C	0.0524996669733
159	M	E	0.0524774519668
158	G	W	0.0524501900434
431	G	Q	0.0524340354086
441	R	K	0.0523978655154
167	M	N	0.0523838060915
493	A	P	0.0523407917748
96	I	F	0.0523385324945
432	N	S	0.0523313601403
428	A	E	0.052292034755
428	A	L	0.052292034755
447	M	N	0.0522503082239
422	K	M	0.0522162338792
496	Y	D	0.0522050267348
163	M	H	0.0521658442107
439	D	G	0.0521224161852
114	E	W	0.0520920330348
161	P	F	0.0519741448932
161	P	W	0.0519741448932
432	N	M	0.0519503161902
383	S	N	0.0518177864226
83	P	H	0.0518071823846
429	F	W	0.0517695088362
158	G	A	0.0515908457397
174	R	L	0.0514961179998
166	L	S	0.0513456275293
47	L	A	0.0512940385686
108	L	I	0.0512548733043
188	T	K	0.0512059153423
171	T	S	0.0510781103714
261	R	Q	0.0509533229932
399	Q	H	0.0503295439046
376	S	L	0.050300993389
376	S	E	0.050300993389
451	A	V	0.0495445806737
382	R	K	0.0495431864867
3	S	C	0.0492824619414
168	Q	E	0.0488000797479
387	A	L	0.0486708985074
387	A	M	0.0486708985074
387	A	D	0.0486708985074
390	T	H	0.0480134005253
250	N	F	0.0479748980849
84	S	F	0.047857857044
38	R	D	0.0472424352475
279	C	R	0.0471028699254
156	R	G	0.0469302338765
294	E	C	0.046509681574
162	R	G	0.0462978079723
34	D	C	0.0462465941944
386	W	K	0.0460752570668
438	S	G	0.0458401433534
16	D	Y	0.0456174627233
181	A	T	0.045593014264
388	I	E	0.0454754728099
13	M	D	0.0454445334086
5	G	V	0.0454275704151
485	G	E	0.04524240557
85	A	C	0.0451898127494
8	R	G	0.0451508981515
11	E	W	0.0451151943548
65	R	Y	0.0448415662744
80	E	P	0.0445109862779
268	G	E	0.0444549085685
382	R	F	0.0444318335596
86	G	A	0.0444143159345
68	L	H	0.0443301107594
68	L	T	0.0443301107594
41	I	K	0.0442772978936
58	Q	E	0.0441951860789
58	Q	I	0.0441951860789
72	D	A	0.0440195535643
72	D	K	0.0440195535643
57	I	F	0.0439901715721
210	E	T	0.0439016419106
5	G	S	0.0435235808385
62	T	Q	0.0435011194206
180	G	V	0.043450605187
77	K	M	0.0433869506244
222	M	G	0.0429584781762
222	M	L	0.0429584781762
356	G	L	0.0429129431171
496	Y	F	0.0426066349732
392	S	H	0.0426049206237
377	S	E	0.0425516272636
39	F	S	0.0420449745622
359	S	Y	0.0419556875473
359	S	Q	0.0419556875473
380	E	P	0.0416362796557
261	R	L	0.0413384337783
188	T	N	0.0411899750321
388	I	R	0.041121655828
278	A	T	0.0409028918775
117	R	L	0.0408651406732
105	M	K	0.0408403325292
95	P	T	0.0407686692706
338	F	Y	0.0406992991144
347	I	C	0.0406677599123
343	V	E	0.0406572259401
394	G	L	0.0406492026321
362	G	L	0.0406366141157
362	G	D	0.0406366141157
358	L	D	0.0406202022977
358	L	G	0.0406202022977
336	A	Y	0.0405739092626
348	R	P	0.0404824321126
363	V	R	0.0404644644116
400	R	E	0.0404583369075
342	R	P	0.040437656345
342	R	H	0.040437656345
370	N	F	0.0404189629787
344	L	C	0.0404098953573
408	V	E	0.0403901069523
372	D	C	0.0403792595384
407	S	Y	0.0403122225603
410	P	Q	0.0403032731319
216	R	W	0.0402879845284
368	N	K	0.0402726581363
368	N	C	0.0402726581363
346	F	D	0.0402279937919
346	F	Y	0.0402279937919
346	F	R	0.0402279937919
351	K	I	0.0401935671013
374	M	C	0.0401725562064
374	M	Q	0.0401725562064
340	D	H	0.0401234795573
340	D	Y	0.0401234795573
340	D	E	0.0401234795573
340	D	K	0.0401234795573
361	R	C	0.0400869752744
424	T	A	0.0400674063885
405	Q	A	0.0400499754521
360	T	C	0.0400426725906
367	S	I	0.0399988696957
196	M	G	0.0399606387832
402	S	L	0.0399481226275
214	K	P	0.0398342538202
10	Y	H	0.0397753793316
404	G	N	0.039707617021
404	G	E	0.039707617021
334	N	V	0.0396419459222
162	R	P	0.0395719546071
371	M	K	0.0395582116714
231	Q	K	0.0395436810025
221	R	T	0.03951387474
248	P	R	0.0392889053238
152	R	I	0.0392262749884
256	L	H	0.039198945131
249	G	P	0.0391845348741
241	Q	A	0.0390060065074
227	K	N	0.0388709320623
29	V	A	0.0386258781534
250	N	M	0.0385503786594
416	R	A	0.0383405607752
117	R	M	0.0383229105449
467	S	L	0.0381333986626
308	Q	G	0.037688224757
267	R	G	0.0375481799955
233	A	T	0.0371799270509
454	E	W	0.0370766337793
136	M	G	0.0368888016348
303	P	T	0.0368204793956
212	G	E	0.0368168036619
[truncated: 7,961 more rows]
