# Supplementary material for: Destabilized adaptive influenza variants critical for innate immune system escape are potentiated by host chaperones
Source: PLoS Biol. 2018 Sep 17;16(9):e3000008. doi: 10.1371/journal.pbio.3000008 (PMC6160216; doi:10.1371/journal.pbio.3000008)
Supplement: S1 File — This zip file contains the computer code and required input files for the deep mutational scanning data analysis reported in this manuscript. (ZIP) [file pbio.3000008.s023.zip › 2018_NP_DMS-master/preferences/DMSO39vsDMSO37-rep1_sitediffsel.txt]

site	abs_diffsel	positive_diffsel	negative_diffsel
283	12.9584621319	12.1484550007	-0.810007131146
89	9.93125423875	0.130249434178	-9.80100480457
82	9.22543471316	0.69273677428	-8.53269793888
34	8.89697805616	6.21987694692	-2.67710110924
497	8.86783028241	2.42721075529	-6.44061952712
50	8.67251057071	0.559934546069	-8.11257602464
446	8.49505325555	0.976987689337	-7.51806556621
421	8.31086077339	1.04321834739	-7.267642426
51	8.12241692945	0.394177589445	-7.72823934001
100	7.99499753201	2.04745208863	-5.94754544338
12	7.90083512957	3.54571321824	-4.35512191133
59	7.81360748374	0.136580569033	-7.67702691471
319	7.7845364083	1.23488491396	-6.54965149434
334	7.54695117798	4.88633415217	-2.66061702581
49	7.53667962345	0.384125934446	-7.152553689
18	7.50540365737	0.572961450098	-6.93244220727
294	7.34151815171	2.10425892805	-5.23725922365
83	7.31776748914	0.0518071823846	-7.26596030675
403	7.27341040402	0.0563518731208	-7.2170585309
41	7.22533746718	1.63343924252	-5.59189822466
292	7.05719258793	2.28884060537	-4.76835198256
58	6.9405993135	0.948381190228	-5.99221812327
424	6.92046681115	3.53964986349	-3.38081694767
24	6.90067366517	2.71667133898	-4.18400232618
432	6.86589200459	0.870900603042	-5.99499140155
311	6.85444481391	2.27077980429	-4.58366500961
211	6.84567835206	1.72333211041	-5.12234624166
243	6.65965101629	0.662363391933	-5.99728762436
456	6.59387609012	2.16705992356	-4.42681616656
353	6.57245129819	5.97072015462	-0.601731143575
466	6.5489437756	2.46210134107	-4.08684243453
57	6.531350629	1.02163367966	-5.50971694934
310	6.45542385487	1.86793171409	-4.58749214078
81	6.3910167782	0.625026257214	-5.76599052099
275	6.3897191789	0.989031733095	-5.4006874458
70	6.37037047721	0.15980621102	-6.21056426619
315	6.33484833478	1.00882353474	-5.32602480005
397	6.29510281486	0.399028598255	-5.89607421661
422	6.29408275304	2.75244230605	-3.54164044699
453	6.26159864558	0.639295621257	-5.62230302433
398	6.25608118231	1.20640326453	-5.04967791778
64	6.21340298052	0.579595456916	-5.6338075236
90	6.20332967171	1.76513213309	-4.43819753863
88	6.18493634228	0.0	-6.18493634228
86	6.179173988	1.44008369177	-4.73909029623
111	6.11345783249	2.1444958635	-3.96896196899
60	6.09301874796	0.446319015573	-5.64669973239
289	6.07368813638	3.83045768798	-2.2432304484
62	6.04956754364	0.487679192171	-5.56188835147
56	6.04945732809	0.850338481043	-5.19911884705
377	6.03154477004	3.72279752297	-2.30874724706
268	6.02779813514	4.21588745011	-1.81191068503
161	5.99322071024	0.942844788549	-5.05037592169
164	5.97692925496	3.15574505251	-2.82118420245
108	5.93138203063	0.324305931283	-5.60707609934
455	5.91937856992	1.071799042	-4.84757952792
122	5.91584333524	0.923324293101	-4.99251904214
434	5.88121560366	1.49143680061	-4.38977880306
321	5.88004335629	0.775464085264	-5.10457927103
63	5.86500794662	0.865987454902	-4.99902049172
77	5.84702475662	0.675163538161	-5.17186121846
4	5.83643736372	2.28453939994	-3.55189796377
404	5.82913742683	0.595913918031	-5.2332235088
323	5.76019641307	0.866924199666	-4.89327221341
301	5.75646553408	0.305380449022	-5.45108508506
318	5.74763126084	0.280649447459	-5.46698181338
368	5.74075678904	1.69380591252	-4.04695087653
266	5.68607095175	0.938480108632	-4.74759084312
395	5.66026905061	1.36806614996	-4.29220290065
431	5.6080672893	1.59701991324	-4.01104737606
409	5.60529814885	1.72232407951	-3.88297406934
73	5.59891101152	0.991716539016	-4.6071944725
396	5.50770914246	2.00455974362	-3.50314939885
128	5.50544060813	0.745384408381	-4.76005619975
163	5.50459385427	0.780030349199	-4.72456350507
307	5.47703833954	1.00024288199	-4.47679545755
168	5.47583764557	0.309304603152	-5.16653304242
52	5.46328034115	0.989518062096	-4.47376227906
264	5.42116759303	1.01606381062	-4.40510378241
328	5.40672688139	1.15800511348	-4.24872176791
173	5.39702340159	0.143901322093	-5.2531220795
131	5.35620143626	0.424333637522	-4.93186779874
454	5.34171482617	0.547820741519	-4.79389408465
272	5.32222269233	1.21539180919	-4.10683088313
114	5.3065545463	0.0520920330348	-5.25446251326
414	5.26914732133	1.62714732866	-3.64199999267
309	5.26709247591	1.38026937472	-3.8868231012
80	5.25428859875	2.43752886775	-2.81675973101
429	5.23709637309	0.799373181864	-4.43772319123
304	5.22524904987	1.58979409077	-3.6354549591
469	5.19826987865	0.159591768833	-5.03867810981
417	5.1762675053	3.54993490364	-1.62633260166
375	5.15091706052	1.92047471674	-3.23044234378
399	5.11631337653	3.2998794802	-1.81643389632
447	5.0941728958	0.396738262598	-4.6974346332
194	5.08146801204	0.438883993335	-4.6425840187
350	5.04937941463	1.55014960358	-3.49922981105
85	5.03103975909	0.785982396185	-4.2450573629
415	5.02775558618	2.11636583316	-2.91138975302
430	5.02362266498	3.22326389693	-1.80035876804
155	5.01963145069	0.415592794369	-4.60403865632
442	5.00906403385	2.08135497781	-2.92770905604
22	4.9954277479	0.557271911345	-4.43815583655
21	4.99529560584	1.62075999252	-3.37453561332
28	4.99102352114	0.932290684572	-4.05873283657
217	4.96701728302	1.83135365931	-3.13566362371
359	4.94889404545	3.15474775676	-1.79414628869
498	4.92255927864	1.49897151077	-3.42358776786
10	4.88245728435	0.789806036724	-4.09265124763
386	4.87919625813	0.625621298376	-4.25357495976
459	4.87840936077	0.337155585146	-4.54125377563
84	4.87660590928	2.16608715547	-2.71051875381
27	4.87306384268	0.945361183959	-3.92770265872
39	4.8557760644	1.91282477388	-2.94295129052
401	4.8535012539	3.27043852952	-1.58306272439
451	4.83464749508	1.97208429385	-2.86256320123
102	4.78542492147	1.67828679134	-3.10713813014
426	4.77432736043	0.591521205886	-4.18280615454
11	4.77388451839	1.13540003734	-3.63848448105
167	4.77093840044	0.814882234161	-3.95605616628
159	4.75752929032	0.960901583348	-3.79662770697
322	4.75263476214	0.592350856922	-4.16028390522
385	4.72188204827	0.338853045653	-4.38302900262
274	4.71520620342	1.16375597562	-3.5514502278
247	4.71083396011	3.34259877108	-1.36823518903
452	4.66385490257	1.8033065273	-2.86054837527
263	4.66061994505	0.291906903763	-4.36871304129
71	4.65513039033	0.46299501993	-4.1921353704
433	4.64197377292	1.01141920714	-3.63055456578
450	4.6342519657	1.62797812664	-3.00627383906
420	4.63242555727	3.46414503711	-1.16828052016
373	4.63235325426	1.85272752265	-2.77962573162
45	4.60001057288	0.25877831097	-4.34123226191
61	4.57335207902	0.333600482787	-4.23975159623
197	4.56903174082	0.427524856001	-4.14150688482
193	4.54530926788	0.551317333516	-3.99399193436
181	4.53946634299	0.478925129312	-4.06054121368
68	4.53911357059	0.497534408117	-4.04157916247
457	4.50463045137	0.26737637696	-4.23725407441
346	4.4857384005	0.530440852086	-3.95529754842
419	4.43769073734	1.33936618949	-3.09832454785
371	4.4269505321	0.528106845444	-3.89884368665
165	4.42327621257	3.02747930473	-1.39579690784
338	4.41804645761	1.60377945659	-2.81426700102
127	4.40858771068	0.319658477377	-4.0889292333
329	4.40595589954	0.429479445417	-3.97647645412
467	4.40540741099	1.17141896153	-3.23398844946
367	4.40282076996	0.973992647201	-3.42882812276
440	4.39457260521	1.07413301349	-3.32043959172
136	4.39361296404	1.07572509395	-3.31788787009
245	4.39358427711	1.0693908343	-3.32419344281
116	4.36392749038	0.607798828081	-3.7561286623
282	4.36065721524	0.631094009224	-3.72956320602
214	4.35955591063	0.555945692372	-3.80361021826
381	4.35417140226	0.891085782641	-3.46308561962
250	4.34832836223	0.899760991459	-3.44856737077
182	4.34729669482	0.839813530794	-3.50748316402
121	4.34596183287	0.757917428797	-3.58804440407
40	4.33875057862	0.0237026531896	-4.31504792543
101	4.33564385808	0.949463615803	-3.38618024227
427	4.33503293753	2.53418232475	-1.80085061278
428	4.32950637741	0.651285093019	-3.67822128439
185	4.29975032241	1.1784676737	-3.12128264871
202	4.27551195054	1.04229384435	-3.23321810619
91	4.27263287292	2.17927299594	-2.09335987699
238	4.27240466015	2.01224455103	-2.26016010912
232	4.2650920428	1.42613472724	-2.83895731556
54	4.24637205681	1.67612081599	-2.57025124082
281	4.24375514623	0.297080640288	-3.94667450595
191	4.24267558656	1.23385995396	-3.0088156326
242	4.23992145852	0.168575812373	-4.07134564615
258	4.22808115568	0.517032982739	-3.71104817294
55	4.2240044395	0.918286873488	-3.30571756601
169	4.21695657574	0.772952869028	-3.44400370671
103	4.21095687766	0.464200152115	-3.74675672555
74	4.19090046312	0.828313209995	-3.36258725312
160	4.1889477055	1.22333348459	-2.96561422092
425	4.18858805731	1.69347762385	-2.49511043346
31	4.18785454881	1.49343095128	-2.69442359752
290	4.16505078094	2.06255050784	-2.1025002731
331	4.1579709734	0.612654086048	-3.54531688735
354	4.15308425847	0.324055412736	-3.82902884574
130	4.12842935003	0.924174686047	-3.20425466398
98	4.12013829852	1.74547544539	-2.37466285313
189	4.11431686582	1.3528558332	-2.76146103262
305	4.11082895723	0.567859721182	-3.54296923605
190	4.10898094599	0.577317343684	-3.53166360231
383	4.08976408354	0.326535260088	-3.76322882345
402	4.07849182606	1.73937764821	-2.33911417785
236	4.07672153287	0.387441580313	-3.68927995256
423	4.05107947187	1.91252785016	-2.13855162171
314	4.04684617055	0.367762899375	-3.67908327118
376	4.03999761043	0.300105983236	-3.7398916272
270	4.02470577593	0.0559712735314	-3.9687345024
3	4.01191803187	0.774770945886	-3.23714708599
126	4.00354454775	0.259090965002	-3.74445358275
279	4.00320868261	0.174598170342	-3.82861051227
129	3.99991181291	0.324815592227	-3.67509622068
265	3.98115793982	2.20850511831	-1.77265282151
496	3.98073262549	0.716263487183	-3.2644691383
351	3.9736019123	0.421748932226	-3.55185298008
112	3.95475034874	0.628295182358	-3.32645516638
15	3.93815296611	1.70293460776	-2.23521835835
105	3.9016118483	1.36952320422	-2.53208864407
257	3.89918614075	0.606273096161	-3.29291304459
135	3.89738781505	0.399602467827	-3.49778534722
438	3.88654442369	0.256178951215	-3.63036547248
178	3.88342391331	1.0103051232	-2.87311879011
35	3.88279986195	0.784002303597	-3.09879755836
384	3.86993868175	0.464815436277	-3.40512324547
234	3.86527480073	2.36442426581	-1.50085053492
109	3.86114625771	0.410462751337	-3.45068350637
17	3.85089392925	1.51569137409	-2.33520255516
333	3.83831957051	1.07764822612	-2.76067134439
335	3.8358510555	1.34798733909	-2.48786371641
336	3.82881609001	1.60807030947	-2.22074578055
316	3.82095301898	0.430402276545	-3.39055074244
78	3.82059519733	1.72898448687	-2.09161071046
313	3.8164974912	1.69406384067	-2.12243365053
104	3.7698347322	0.757951863235	-3.01188286897
293	3.7681247961	0.740974424652	-3.02715037145
134	3.74408914677	0.651100941706	-3.09298820506
30	3.72970960799	0.356014892823	-3.37369471516
460	3.72740966128	0.448037095368	-3.27937256591
370	3.72048009717	0.55082011134	-3.16965998583
65	3.71086201874	0.103812695555	-3.60704932319
146	3.71011178176	1.19296144518	-2.51715033658
278	3.70686978189	0.360594028699	-3.34627575319
23	3.70514764947	0.774561062665	-2.93058658681
364	3.69621343794	1.22670811888	-2.46950531906
46	3.68870249986	1.1469850383	-2.54171746155
117	3.67658607177	1.06105579221	-2.61553027955
302	3.66401475521	0.667478353634	-2.99653640158
392	3.66086798238	0.771827566287	-2.88904041609
480	3.6505002157	0.562057432535	-3.08844278317
172	3.64378139403	0.508114834199	-3.13566655983
306	3.62210760577	1.13379712635	-2.48831047943
183	3.62197554177	0.843714762797	-2.77826077897
158	3.62007393069	0.126463223925	-3.49361070676
312	3.61505081239	1.18938000153	-2.42567081086
357	3.59396606678	0.166135188962	-3.42783087782
32	3.583398996	0.351594548619	-3.23180444738
360	3.57912596709	0.944510394841	-2.63461557225
445	3.55964395566	0.493203230674	-3.06644072498
239	3.55544251241	1.75468708895	-1.80075542346
380	3.55247996528	0.695309141365	-2.85717082392
379	3.54559112719	0.613049652267	-2.93254147492
44	3.54033667406	0.6501008916	-2.89023578246
235	3.52963753854	0.91858694207	-2.61105059647
337	3.52720525994	0.0	-3.52720525994
92	3.52256048616	1.17613483955	-2.34642564661
240	3.49866983763	0.627066360863	-2.87160347677
16	3.4950624064	1.71440367441	-1.78065873199
233	3.49505258775	0.189332470703	-3.30572011705
308	3.49086552195	0.970714831841	-2.5201506901
259	3.47193769754	0.263541513285	-3.20839618425
237	3.46899149159	0.807718636225	-2.66127285536
157	3.467598826	1.09668735833	-2.37091146767
192	3.46021640203	1.13479732285	-2.32541907918
53	3.45725382374	0.875266166845	-2.58198765689
171	3.45022113509	0.206591355404	-3.24362977968
296	3.43729481011	0.166865445114	-3.270429365
345	3.42377569642	1.09099112105	-2.33278457537
14	3.41174460132	0.724838701405	-2.68690589992
119	3.41091669885	0.0	-3.41091669885
29	3.40137965096	1.20658686097	-2.19479278998
123	3.3952644594	0.505995188585	-2.88926927081
231	3.39298546207	1.02444907821	-2.36853638386
273	3.3915351617	1.32557144045	-2.06596372125
96	3.3743651488	0.211473361679	-3.16289178712
291	3.37220292366	0.583795078809	-2.78840784486
48	3.32746400741	0.320846795235	-3.00661721218
186	3.32544797321	0.409877920191	-2.91557005302
162	3.31768505586	0.937300868528	-2.38038418733
151	3.31602060802	1.15578873853	-2.16023186949
201	3.30723619531	1.72409506826	-1.58314112705
436	3.30673244454	0.201437785708	-3.10529465883
76	3.29706567026	1.86424637185	-1.43281929841
93	3.27836961989	0.160421159051	-3.11794846084
248	3.27556632385	0.332290736492	-2.94327558736
437	3.26404592637	0.3885362867	-2.87550963967
38	3.26035579347	0.411764050501	-2.84859174297
87	3.25268896865	0.713115114646	-2.539573854
69	3.24843494135	0.605718045277	-2.64271689608
72	3.2434501121	0.621641618562	-2.62180849354
418	3.22073961572	1.75459319431	-1.4661464214
317	3.19673539049	0.960930140525	-2.23580524996
244	3.17964107646	1.49818675582	-1.68145432064
478	3.16875035961	1.66983947022	-1.49891088939
330	3.16458441823	0.68638987674	-2.47819454149
298	3.15514155781	0.568295139541	-2.58684641827
36	3.14971736286	0.516691356235	-2.63302600662
212	3.14871003599	0.19924734641	-2.94946268958
391	3.14093377676	1.16178819564	-1.97914558112
332	3.12796038135	0.671252350092	-2.45670803126
413	3.12725919197	0.435644287763	-2.69161490421
94	3.12202923786	0.485448659114	-2.63658057875
196	3.11604271763	0.729298666411	-2.38674405122
400	3.11120695387	0.833228842967	-2.2779781109
473	3.11021342407	0.0	-3.11021342407
154	3.1020519995	0.597399030166	-2.50465296933
297	3.09775212665	0.515465539563	-2.58228658708
256	3.08647228206	0.554737115209	-2.53173516685
144	3.08093762117	0.892881597412	-2.18805602376
485	3.06755869307	2.78942324925	-0.278135443816
42	3.04946698597	0.070842258277	-2.9786247277
410	3.03882215099	1.17727732493	-1.86154482607
203	3.03546254135	1.18435260363	-1.85110993772
184	3.02720819776	0.205646817127	-2.82156138064
479	3.01912995721	0.590169135303	-2.4289608219
390	3.01621131891	0.815348206882	-2.20086311203
365	3.01344857559	1.21865273054	-1.79479584506
448	3.00857140674	0.647618175513	-2.36095323123
195	2.99956231301	1.0061893838	-1.9933729292
19	2.99228134436	0.90178067794	-2.09050066642
374	2.98041749895	0.802146192234	-2.17827130671
142	2.97742838005	0.338719032816	-2.63870934723
416	2.97518752967	1.59440118979	-1.38078633988
269	2.96812833061	0.976400414594	-1.99172791601
349	2.96745125513	1.24297099231	-1.72448026282
33	2.96713395958	0.172853292553	-2.79428066703
99	2.95490939178	0.69713109195	-2.25777829983
125	2.94667188559	0.676301031412	-2.27037085417
342	2.94552980272	0.492583054006	-2.45294674871
276	2.94298527713	0.13720883537	-2.80577644176
241	2.93478502817	0.635232654763	-2.29955237341
267	2.92219316219	0.955270101872	-1.96692306032
200	2.91668012773	0.790009124638	-2.12667100309
443	2.91164973041	0.480372128631	-2.43127760178
300	2.91138137942	0.290760102615	-2.6206212768
285	2.88812468614	0.0507447940839	-2.83737989206
286	2.88552185789	0.648338787823	-2.23718307007
106	2.8775178044	1.22899884756	-1.64851895685
97	2.87337102203	1.14904778594	-1.72432323608
143	2.86810843304	0.875679509908	-1.99242892313
205	2.8562392495	1.13004954489	-1.72618970462
378	2.84353111413	1.93848472327	-0.905046390852
249	2.83348454322	0.50933300083	-2.32415154239
382	2.81419970689	1.18982356712	-1.62437613977
37	2.8118921031	0.373828547987	-2.43806355511
220	2.78489448547	2.40928137371	-0.375613111761
324	2.75890500855	1.13388189974	-1.62502310881
140	2.75178950371	0.285984980239	-2.46580452347
79	2.75143146113	0.240880990042	-2.51055047109
299	2.74440786115	0.678875227703	-2.06553263345
341	2.74198056263	0.0146750648778	-2.72730549776
153	2.74131095657	0.190628210496	-2.55068274608
47	2.72692004323	0.157448432185	-2.56947161104
222	2.71592173221	0.510599521531	-2.20532221068
208	2.71359262368	0.853528554121	-1.86006406956
449	2.70778818752	0.859729463848	-1.84805872367
361	2.69951741164	0.808840995798	-1.89067641584
253	2.69498868869	0.847139370078	-1.84784931861
493	2.68514066577	0.0523407917748	-2.632799874
26	2.68203166304	0.748482244842	-1.9335494182
175	2.67493406169	0.790454561078	-1.88447950061
132	2.66986134027	0.569419654495	-2.10044168578
166	2.66873385613	0.584579987073	-2.08415386905
188	2.6681927089	0.839929780891	-1.82826292801
199	2.65985803008	0.58494666942	-2.07491136066
458	2.65349197991	0.378196243184	-2.27529573672
344	2.65348345479	1.49551462782	-1.15796882697
43	2.63524297537	0.880735878259	-1.75450709711
387	2.62187830155	1.3270626066	-1.29481569496
280	2.62116557795	0.909403471799	-1.71176210615
262	2.61507125504	0.671392150476	-1.94367910456
120	2.61007158643	0.73970160938	-1.87036997705
444	2.57547644278	0.415414239348	-2.16006220343
187	2.57433201299	0.137183797973	-2.43714821501
481	2.53771826313	0.804560775723	-1.73315748741
406	2.51586181393	1.7593706713	-0.756491142632
358	2.51069641032	0.950396788619	-1.5602996217
67	2.48617843546	0.652979807273	-1.83319862819
152	2.47790100941	0.141769476616	-2.33613153279
229	2.47461150915	0.687846271787	-1.78676523736
352	2.47173205983	0.462900396622	-2.00883166321
118	2.46398731156	0.331750208378	-2.13223710318
246	2.46068088418	0.415216375322	-2.04546450885
174	2.43753339463	0.943456947401	-1.49407644723
219	2.42634734657	0.564256133619	-1.86209121295
137	2.41806309573	1.51448758099	-0.903575514743
204	2.40205893731	0.580415374004	-1.82164356331
147	2.39758926915	0.160041818279	-2.23754745087
363	2.38556460087	0.0404644644116	-2.34510013645
388	2.38133452761	1.06470819401	-1.3166263336
145	2.37142541449	0.909296730112	-1.46212868438
124	2.36491094822	0.29847672364	-2.06643422458
170	2.36098265659	0.797168992893	-1.56381366369
218	2.33533131851	0.0	-2.33533131851
210	2.3292988525	0.94139675641	-1.38790209609
347	2.31794661059	0.752302065812	-1.56564454478
435	2.31511755386	1.38588027643	-0.929237277437
156	2.30516374598	0.655695888828	-1.64946785715
320	2.29788908193	0.304681419521	-1.99320766241
495	2.29426596329	0.846804955396	-1.44746100789
215	2.29000372731	0.700501212498	-1.58950251482
252	2.26613812715	1.4384181711	-0.827719956049
75	2.26595391699	0.27142554113	-1.99452837586
393	2.25877425459	1.00004905966	-1.25872519493
141	2.2421119217	0.0753659728697	-2.16674594883
372	2.2252742134	0.709381926762	-1.51589228664
362	2.22203404884	0.992557596575	-1.22947645226
340	2.22163732964	0.426742596205	-1.79489473343
107	2.21105974213	1.08897765258	-1.12208208955
228	2.20429106585	0.7664139956	-1.43787707025
133	2.19891028129	0.400022132995	-1.7988881483
343	2.19071494045	0.737360040218	-1.45335490023
149	2.16293713562	0.320747512363	-1.84218962325
25	2.14107645619	0.836226558497	-1.3048498977
207	2.11976074727	0.726596742833	-1.39316400444
348	2.10645419807	0.615229816475	-1.49122438159
5	2.10029884702	1.35353219762	-0.746766649404
13	2.09597021948	1.19390959558	-0.902060623899
339	2.09479678352	1.07850393877	-1.01629284475
179	2.09234408965	0.718510812386	-1.37383327726
356	2.09116314111	1.0028488993	-1.08831424181
139	2.08611461608	0.490662556275	-1.5954520598
366	2.08161806374	0.6024217275	-1.47919633624
176	2.063799707	0.429356286713	-1.63444342029
271	2.06271214586	1.58251964045	-0.480192505401
95	2.05003948038	0.327190885338	-1.72284859504
482	2.02077325254	0.761525284496	-1.25924796804
474	2.01634500854	0.0844863695377	-1.931858639
113	2.01486762384	0.261609790889	-1.75325783295
20	2.01062364471	0.150520592086	-1.86010305262
463	2.00320323114	0.704043188996	-1.29916004214
389	2.00064048831	0.347855531644	-1.65278495667
150	1.99524911966	0.420816125911	-1.57443299375
394	1.98363368569	1.36508188542	-0.618551800265
484	1.98218662964	0.29867916088	-1.68350746877
148	1.9773819251	0.742516292841	-1.23486563226
110	1.97616531723	0.226518937802	-1.74964637943
277	1.97580850721	0.262843065909	-1.7129654413
284	1.96898599606	0.734985494777	-1.23400050128
407	1.96474691578	1.33808386657	-0.62666304921
255	1.9525359622	0.763228786378	-1.18930717582
180	1.93032358912	0.56812811207	-1.36219547705
468	1.91256415562	0.333660251676	-1.57890390394
476	1.91019401096	0.736270673168	-1.17392333779
369	1.89840609664	0.837076041503	-1.06133005514
303	1.89475193999	0.156325156157	-1.73842678383
225	1.86879043879	0.294675091237	-1.57411534756
115	1.86438028539	0.660451748687	-1.20392853671
206	1.82772708001	0.917832884714	-0.909894195297
494	1.82008992363	0.562233460289	-1.25785646334
408	1.78126983779	0.7313683089	-1.04990152889
475	1.77453798742	0.161839208512	-1.61269877891
138	1.77194578997	0.300795202024	-1.47115058795
260	1.77183749146	0.837393170511	-0.934444320944
492	1.77069642676	0.958163737776	-0.812532688986
355	1.73619968378	0.663651129348	-1.07254855443
325	1.70450334327	0.850117776058	-0.854385567209
439	1.68882253479	0.569253152485	-1.11956938231
198	1.64340845021	0.715002339339	-0.928406110873
412	1.64300245271	0.414147701138	-1.22885475157
8	1.62081061946	0.963145497783	-0.657665121675
461	1.60799196735	0.532882516764	-1.07510945059
9	1.5894846596	0.242262957971	-1.34722170163
216	1.57610834757	1.07631351706	-0.499794830513
209	1.56362322371	0.914538674403	-0.649084549308
254	1.56142613929	0.516435900692	-1.0449902386
261	1.54384335584	0.211150432667	-1.33269292317
230	1.51024425679	0.487935134277	-1.02230912251
411	1.50200137741	1.0586713935	-0.443329983907
326	1.42996421637	0.274765753986	-1.15519846239
327	1.42921564968	0.719432081042	-0.709783568635
221	1.40239226225	0.827990836702	-0.574401425551
213	1.39459177373	0.549754284292	-0.844837489436
177	1.39251219758	0.581701631022	-0.810810566561
491	1.35487870955	0.786635602697	-0.568243106854
288	1.34081151903	0.0	-1.34081151903
464	1.3375856618	0.192764977522	-1.14482068427
441	1.33466363927	0.238196135236	-1.09646750403
471	1.31586563334	0.980017216686	-0.335848416651
483	1.30819083048	0.419563681297	-0.888627149179
251	1.30149423058	0.394367547306	-0.90712668327
472	1.29480661246	0.551934488622	-0.742872123836
223	1.28940958914	0.583739730062	-0.705669859079
1	1.28567646838	0.348871745485	-0.936804722898
465	1.27217329486	0.0756335324411	-1.19653976242
462	1.24099936712	0.573206160777	-0.667793206345
287	1.19268298342	0.427523347424	-0.765159635998
66	1.15936514048	0.191134234754	-0.968230905722
227	1.12300738155	0.328087456519	-0.79491992503
226	1.11252471408	0.466540671035	-0.645984043041
224	1.08702134289	0.544245968599	-0.542775374293
470	1.06847445953	0.770438855341	-0.298035604186
405	1.0448508015	0.288173228554	-0.75667757295
7	1.04119086028	0.699590477093	-0.341600383185
295	1.01604965738	0.379062522239	-0.636987135143
489	0.951215999865	0.521229236079	-0.429986763787
488	0.914557195603	0.0	-0.914557195603
477	0.744015299543	0.211344066852	-0.532671232691
2	0.726483015125	0.726483015125	0.0
6	0.553023713052	0.409744374475	-0.143279338576
490	0.514034227912	0.137466159835	-0.376568068078
487	0.437420377618	0.231239829817	-0.206180547802
486	0.338824076026	0.0658090638042	-0.273015012222
499	NaN	NaN	NaN
