# Supplementary material for: Destabilized adaptive influenza variants critical for innate immune system escape are potentiated by host chaperones
Source: PLoS Biol. 2018 Sep 17;16(9):e3000008. doi: 10.1371/journal.pbio.3000008 (PMC6160216; doi:10.1371/journal.pbio.3000008)
Supplement: S1 File — This zip file contains the computer code and required input files for the deep mutational scanning data analysis reported in this manuscript. (ZIP) [file pbio.3000008.s023.zip › 2018_NP_DMS-master/preferences/DMSO39vsDMSO37-rep2_mutdiffsel.txt]

site	wt	mut	diffsel
334	N	M	2.1952523257
334	N	H	2.08742265395
353	S	L	1.75130656774
353	S	F	1.42598378519
283	P	M	1.30885611685
268	G	P	1.30618293977
136	M	I	1.29361202519
130	T	V	1.26196526034
283	P	A	1.19041041953
377	S	M	1.16005838197
290	D	E	1.14349516539
377	S	V	1.12855556792
339	E	K	1.11421766014
157	T	V	1.08475577969
417	N	Y	1.07838338872
360	T	N	1.04273972169
458	F	I	1.03016748918
353	S	R	1.02218998645
283	P	G	1.01992331463
423	P	S	1.01983354962
283	P	Q	1.01919815805
319	N	G	1.01237047365
353	S	H	1.0000617557
60	S	D	0.991066978249
378	T	R	0.986641033549
359	S	R	0.980094235188
289	Y	R	0.980078641889
375	E	T	0.978155335863
418	L	I	0.963539168354
485	G	S	0.948696417043
283	P	L	0.941030324888
309	N	E	0.92481262361
252	E	A	0.921150164687
413	S	N	0.918661321682
358	L	P	0.918348289353
432	N	P	0.916267110449
283	P	W	0.881197617689
73	E	F	0.874948354249
394	G	Q	0.869914196919
452	K	E	0.86178408492
485	G	V	0.856150935268
34	D	Q	0.847631815095
101	D	G	0.846207344953
228	G	E	0.844651487222
233	A	G	0.84392430434
52	Y	H	0.842526826936
399	Q	A	0.83811644199
113	K	L	0.838109307148
54	G	A	0.830514284583
67	V	A	0.828075344105
10	Y	T	0.826009657725
267	R	K	0.821008927081
290	D	N	0.819835733956
34	D	N	0.814934585243
498	N	D	0.809218526163
381	L	R	0.806052867513
497	D	E	0.803657483565
24	E	G	0.798326629431
421	D	C	0.796551464693
206	F	S	0.791876089635
280	V	P	0.791107225002
467	S	P	0.786597292599
311	Q	R	0.786168346229
34	D	S	0.7839911456
405	Q	A	0.773377742818
81	E	I	0.767445128984
17	G	K	0.759557023689
341	L	D	0.756520673283
375	E	F	0.754819411811
380	E	R	0.754817100583
210	E	K	0.754463171444
339	E	D	0.746020034623
283	P	T	0.745493200526
217	S	T	0.743701535804
433	T	D	0.741913501437
450	G	V	0.739817495196
289	Y	V	0.736686271245
348	R	I	0.732844038613
479	F	Y	0.729861867295
302	D	N	0.727859885443
430	T	P	0.724486104313
164	C	A	0.724309656439
190	V	M	0.721077135403
208	R	K	0.719310271157
377	S	C	0.718280031806
444	I	T	0.713092155264
388	I	F	0.709868922658
430	T	K	0.707425199004
47	L	H	0.706799200277
54	G	K	0.706054624412
27	A	S	0.703625347587
237	A	V	0.699499967315
431	G	P	0.697730899785
380	E	D	0.693131937111
435	G	V	0.692046201343
439	D	N	0.687876664655
418	L	F	0.687666361344
334	N	Y	0.686969401924
299	V	Q	0.686164266529
231	Q	H	0.686028808462
273	K	E	0.683649045808
420	F	S	0.682319300858
42	Q	K	0.680707686098
11	E	L	0.680355751093
259	L	Q	0.67991511771
368	N	K	0.677486994933
194	I	V	0.674926781034
130	T	S	0.674403102421
325	K	Q	0.669608773313
283	P	F	0.668532675008
131	A	N	0.66844972171
419	P	C	0.666979007432
456	M	V	0.664670231908
411	A	S	0.663312578236
23	T	E	0.661972122313
283	P	C	0.660059036926
401	A	E	0.657188589566
479	F	L	0.656883031467
425	I	V	0.656536153024
447	M	L	0.65099012395
54	G	S	0.640632515868
423	P	Q	0.63413971991
344	L	F	0.634072355902
86	G	C	0.633608173386
466	L	W	0.628073965076
310	S	A	0.627521975922
134	T	V	0.625164498136
247	N	K	0.62203743328
247	N	F	0.621853242845
245	S	I	0.621594654033
200	G	W	0.621159264146
181	A	H	0.62115137351
420	F	D	0.621031419088
146	T	A	0.620359218974
308	Q	H	0.618700314045
74	R	A	0.615606544307
18	E	H	0.612044505608
218	A	L	0.610197978722
60	S	M	0.609636561038
283	P	H	0.608428985715
222	M	I	0.607472611176
430	T	H	0.60741677511
274	S	F	0.603989721632
392	S	L	0.602284066518
494	E	H	0.601834957233
452	K	P	0.601755776589
480	D	S	0.601296855897
421	D	H	0.599815213639
409	Q	S	0.599197827319
288	G	D	0.599108501945
481	M	I	0.59840045653
450	G	T	0.598086211444
262	S	P	0.591819343386
417	N	A	0.58704665641
423	P	C	0.586513567264
478	S	Q	0.58453249427
2	A	T	0.582113629798
160	D	Y	0.581808535658
140	H	R	0.5817128488
140	H	Q	0.5817128488
200	G	E	0.57805431427
326	S	P	0.577422245135
29	V	A	0.57637985949
265	I	S	0.571568745016
397	N	D	0.571541331242
124	N	S	0.57123533672
329	V	Q	0.56954377802
241	Q	S	0.569511527015
230	F	S	0.569403551012
220	E	T	0.569316075785
498	N	G	0.563418940743
406	I	N	0.562696417162
172	L	P	0.560704246417
176	S	A	0.560651894981
51	D	N	0.558483439749
399	Q	R	0.557791552069
41	I	N	0.556434791673
419	P	V	0.553529589326
162	R	M	0.552630061454
210	E	H	0.552014540598
26	R	E	0.547896904765
175	R	M	0.547710550756
165	S	H	0.547676206019
76	N	M	0.547630157447
104	W	E	0.547456830747
30	G	S	0.547297630121
356	G	R	0.547266022082
31	K	T	0.546335665981
412	F	T	0.545938855561
335	S	H	0.545924842052
431	G	D	0.542119890842
397	N	Q	0.542107874199
225	I	V	0.539464354582
34	D	M	0.537161412646
121	R	N	0.533417940995
405	Q	H	0.532695994605
415	Q	K	0.532321862691
271	A	Q	0.53211149704
319	N	H	0.530883188884
39	F	P	0.527372789479
27	A	Q	0.526440433581
417	N	L	0.525718702376
28	S	R	0.524782182705
305	K	T	0.520953030973
4	Q	M	0.520761860246
422	K	F	0.520565145667
28	S	H	0.520512748876
423	P	W	0.519603936653
159	M	T	0.519351652348
395	N	H	0.51889661515
10	Y	A	0.517343277373
392	S	P	0.517098767014
315	L	S	0.516395556939
430	T	A	0.514121093193
80	E	N	0.513658878089
92	T	A	0.513582073585
11	E	G	0.513065815891
423	P	A	0.512650587078
215	T	A	0.512037017584
452	K	A	0.5094509725
385	Y	C	0.506932738549
412	F	L	0.506645963529
496	Y	F	0.50439264598
107	E	K	0.503261949393
264	L	I	0.502918491961
301	I	V	0.499156381784
422	K	G	0.498846675098
15	T	P	0.498683083393
14	E	H	0.498586616149
87	K	L	0.498553255655
426	M	C	0.498441210735
124	N	D	0.498327498678
30	G	N	0.498151524449
218	A	D	0.497283741965
88	D	V	0.496872905076
370	N	K	0.496243077813
430	T	E	0.494908445403
7	K	R	0.494299446653
283	P	I	0.492552233065
264	L	F	0.491873908126
189	M	V	0.49081751164
401	A	W	0.490691921705
169	G	D	0.489948265122
117	R	M	0.486106726327
412	F	V	0.485303804565
96	I	T	0.484687113929
420	F	V	0.482967995857
382	R	G	0.482587025663
296	Y	V	0.482022851961
410	P	G	0.481581164444
380	E	C	0.481475907976
125	N	Q	0.480761701663
198	K	N	0.480193294453
312	V	K	0.478783850417
404	G	D	0.478153913155
323	A	M	0.477723135669
459	Q	P	0.476107823663
491	D	I	0.471091951492
209	G	A	0.470112542279
457	S	A	0.470038086783
230	F	G	0.469621864228
23	T	S	0.469377225409
388	I	V	0.469225876963
409	Q	A	0.46882674198
205	N	H	0.467740544357
205	N	M	0.467740544357
417	N	P	0.466484122941
297	S	C	0.464267290831
105	M	R	0.462274771738
106	R	M	0.461672772426
348	R	G	0.461485911576
160	D	N	0.460960188874
213	R	G	0.460656627691
255	D	G	0.460574005363
6	T	A	0.459831102107
333	C	Q	0.458969129512
303	P	H	0.458828028715
145	D	N	0.458589527808
69	S	A	0.458533471412
34	D	A	0.458375155118
424	T	D	0.457643071845
10	Y	E	0.457043936101
103	K	L	0.456201958366
93	G	E	0.455924428232
382	R	L	0.454574596713
352	V	G	0.454381362813
420	F	Y	0.453825764446
106	R	Q	0.453398649422
95	P	T	0.453291930747
162	R	N	0.45322411742
166	L	F	0.453180095906
116	I	N	0.453179009477
450	G	S	0.45295108723
423	P	N	0.452609286944
161	P	M	0.452559778868
90	K	P	0.452483994954
203	D	K	0.452305218705
155	V	C	0.45222781504
122	Q	W	0.452224124818
412	F	M	0.45205498445
393	G	Q	0.452005573194
441	R	K	0.450930423531
3	S	H	0.4507947263
478	S	F	0.450760140189
371	M	I	0.450636746392
494	E	P	0.450606131373
384	R	A	0.450159261895
283	P	N	0.449681769213
260	A	G	0.446687732538
491	D	N	0.446551827449
212	G	R	0.446306216408
243	R	K	0.445162930162
195	R	H	0.445029355052
427	A	T	0.444753283559
138	I	T	0.444554459557
181	A	L	0.444294205359
283	P	S	0.443303598911
227	K	E	0.441380409838
449	E	V	0.440526027763
427	A	Q	0.439800602677
268	G	A	0.439713026535
310	S	Y	0.43964402685
134	T	C	0.439470149503
278	A	H	0.43884190148
293	K	L	0.438587301294
463	V	E	0.436231555504
294	E	R	0.435988244717
9	S	P	0.43541109104
312	V	I	0.433286687192
164	C	M	0.432165482364
433	T	M	0.432061478412
127	D	F	0.431288987299
495	E	D	0.430241641248
24	E	M	0.429748936587
289	Y	H	0.429738312769
5	G	D	0.429142843147
420	F	K	0.428859578659
366	A	V	0.428724212237
148	Y	H	0.426929338935
102	R	G	0.426352101647
459	Q	N	0.426231557099
434	E	K	0.426115526772
497	D	H	0.42601974523
234	A	P	0.425974616145
454	E	T	0.425483132876
211	N	A	0.424573233789
498	N	Q	0.423459259851
167	M	I	0.420034161195
25	I	L	0.419836363952
272	H	Y	0.418441203901
480	D	C	0.418048386212
384	R	K	0.417960756903
398	Q	S	0.417179100944
186	V	P	0.415833109343
173	P	R	0.415081059128
32	M	V	0.413028988621
438	S	W	0.412367565638
22	A	W	0.410534786123
241	Q	A	0.410218321268
40	Y	E	0.410008501566
162	R	Q	0.409881331576
173	P	F	0.409812350606
118	R	K	0.408837652417
85	A	F	0.408762185304
85	A	W	0.408762185304
444	I	L	0.40758939282
456	M	I	0.406620965055
386	W	Y	0.406528862602
257	I	G	0.4060776935
395	N	D	0.402658598234
481	M	T	0.400664297442
396	T	Q	0.399210867446
337	A	T	0.398052960014
81	E	R	0.397657560037
57	I	C	0.397286608262
87	K	E	0.394838097435
306	L	V	0.394056644418
48	K	H	0.393737373618
283	P	E	0.39229006249
243	R	A	0.392223874441
54	G	R	0.39065426286
399	Q	V	0.389976359511
28	S	K	0.389677649414
417	N	V	0.388619775698
105	M	I	0.387917592216
228	G	S	0.38784000383
87	K	S	0.387315284065
203	D	S	0.387295298709
174	R	W	0.387238866138
248	P	H	0.387235891323
191	M	F	0.386956055611
239	M	D	0.386660391321
279	C	G	0.386076248519
485	G	R	0.386000523388
119	I	C	0.385630677282
410	P	T	0.384886165626
408	V	A	0.383190687736
15	T	A	0.383183231843
406	I	T	0.38143873208
334	N	F	0.380917078346
429	F	D	0.37847295971
279	C	W	0.377516002114
456	M	A	0.377291315259
337	A	P	0.376950778336
136	M	L	0.376724477999
435	G	L	0.376532522898
453	P	D	0.375426949086
453	P	C	0.375003466906
228	G	F	0.374249751222
74	R	M	0.3733286853
294	E	N	0.373291818341
276	L	V	0.373190583885
328	L	N	0.373162411805
264	L	E	0.373077421672
98	K	D	0.373041486782
102	R	Q	0.372953421191
72	D	A	0.37294639992
313	Y	F	0.372930211973
322	P	D	0.372895470872
167	M	S	0.372734422788
154	L	N	0.372567772067
359	S	T	0.371630447843
3	S	F	0.371234794115
413	S	V	0.371211501017
343	V	N	0.37099845386
90	K	A	0.370993228081
469	E	A	0.367599396624
323	A	Q	0.367099284456
296	Y	G	0.367070005984
303	P	E	0.366812055181
301	I	K	0.366190000599
309	N	K	0.365783858878
129	A	S	0.36553333457
383	S	R	0.363417258522
41	I	V	0.360308809143
85	A	P	0.359869232513
27	A	E	0.359228921341
392	S	R	0.359101820529
25	I	R	0.359078546414
13	M	R	0.35906808681
24	E	H	0.358955576565
309	N	R	0.358496120561
183	V	A	0.358314676745
370	N	T	0.358089228838
246	R	V	0.358068702488
456	M	T	0.357669152607
5	G	P	0.357623014991
414	V	K	0.355980197433
460	G	L	0.355629031901
125	N	I	0.355230819579
375	E	Q	0.354779336244
34	D	W	0.353752702484
378	T	M	0.35321188781
13	M	D	0.352972491853
147	T	K	0.352960413715
67	V	R	0.35294129753
1	M	L	0.35286485506
37	G	V	0.352826693084
69	S	C	0.352796287796
64	E	C	0.352537924689
95	P	G	0.352522270657
261	R	L	0.35201776596
321	N	L	0.351992036816
355	R	S	0.351766853304
155	V	F	0.351698300978
412	F	K	0.351633696697
405	Q	I	0.351613517705
335	S	I	0.351555359628
342	R	E	0.351371667417
48	K	C	0.351002433319
5	G	A	0.350890200065
487	Y	C	0.350539818465
381	L	E	0.35001768585
105	M	S	0.349558921244
270	V	I	0.348519956222
484	E	K	0.347380487312
385	Y	D	0.347297592629
385	Y	N	0.347297592629
427	A	F	0.346691198286
451	A	P	0.346378883974
365	I	V	0.34610646339
389	R	N	0.344905925351
16	D	N	0.343374186992
250	N	L	0.341873182381
225	I	T	0.341747770135
415	Q	S	0.34149479948
258	F	Y	0.34147539126
266	L	G	0.341354976893
197	I	G	0.341342933072
259	L	D	0.341319465383
287	S	I	0.341035858887
29	V	K	0.341006098837
460	G	E	0.340953771303
19	R	G	0.340788040244
28	S	D	0.340766870443
72	D	C	0.340763486384
498	N	E	0.340716966138
140	H	N	0.340704749296
352	V	I	0.339343771371
436	R	I	0.339126850191
374	M	L	0.338859111469
424	T	A	0.338457371608
186	V	A	0.338399286423
201	I	K	0.338108034101
293	K	R	0.337916432794
190	V	N	0.337603294503
263	A	V	0.337258438024
14	E	G	0.337094962656
442	A	S	0.337075133405
5	G	T	0.336490165357
149	Q	R	0.335940037963
381	L	H	0.33590121496
467	S	T	0.335308301393
127	D	R	0.33526658133
384	R	C	0.334682044475
214	K	E	0.334320068712
10	Y	L	0.333565606259
137	M	T	0.333376849445
126	G	L	0.333053124809
425	I	Y	0.332669847041
418	L	G	0.332387944713
483	N	Q	0.332297317763
229	K	G	0.332195978897
157	T	A	0.332055397318
234	A	G	0.331990171114
496	Y	T	0.331966659835
170	S	V	0.331816938312
298	L	F	0.331517917767
456	M	F	0.33120158112
122	Q	A	0.330592313595
459	Q	A	0.330537476722
258	F	I	0.330437349769
273	K	I	0.330334383545
210	E	L	0.330313027672
446	R	Y	0.32957811163
164	C	N	0.328677598927
216	R	L	0.328339859039
426	M	V	0.328276846051
21	N	K	0.328070981109
420	F	A	0.327836064183
384	R	W	0.325460844117
86	G	E	0.325423927732
365	I	T	0.324985684348
465	E	R	0.323469277624
464	F	C	0.322918433356
147	T	A	0.322011036753
485	G	E	0.320536665461
378	T	N	0.318976303018
144	N	D	0.31896843155
461	R	W	0.317435432368
150	R	M	0.316178831054
32	M	G	0.316103719058
14	E	I	0.31605352904
160	D	M	0.315957296178
79	L	S	0.315799551106
11	E	I	0.315797633725
61	L	M	0.315640708056
39	F	D	0.315624599332
41	I	D	0.315073662672
468	D	G	0.31477184487
27	A	R	0.31466566613
358	L	G	0.314553237702
373	A	C	0.314532012191
373	A	E	0.314532012191
252	E	K	0.314502616173
252	E	V	0.314502616173
258	F	E	0.314429559308
271	A	D	0.314397550106
276	L	T	0.314323787916
328	L	M	0.314270797589
277	P	H	0.314244379353
425	I	T	0.314075062651
122	Q	E	0.313001665867
490	G	E	0.312928275683
104	W	L	0.312504074312
68	L	W	0.312487457244
40	Y	A	0.312477194548
61	L	D	0.312322504714
98	K	R	0.311437066874
45	T	G	0.310443031543
79	L	M	0.310259946915
159	M	V	0.309216274126
415	Q	A	0.309186431742
210	E	G	0.308931728383
97	Y	H	0.308564912164
129	A	H	0.308268095193
432	N	S	0.307140807743
186	V	I	0.306427214049
464	F	L	0.306009248435
420	F	M	0.304395187794
80	E	I	0.303999253035
436	R	L	0.303470087454
478	S	H	0.303304299436
488	F	S	0.303120850677
366	A	T	0.301255222864
138	I	V	0.300502221886
247	N	R	0.300109338393
184	K	R	0.300012795059
399	Q	G	0.299910564209
198	K	S	0.29978773249
226	L	H	0.299730342158
184	K	P	0.299681755746
250	N	F	0.299610339542
171	T	N	0.299500352708
172	L	K	0.299482303418
244	E	H	0.299461051921
193	L	D	0.299325470214
197	I	S	0.299157096959
457	S	L	0.298526740742
210	E	P	0.298495823534
210	E	R	0.298495823534
280	V	I	0.297234856472
457	S	G	0.296888993908
220	E	I	0.296814834541
22	A	P	0.296444062458
164	C	V	0.295701367403
222	M	K	0.295379585914
290	D	G	0.294765952404
313	Y	H	0.294433113807
81	E	T	0.293916749889
75	R	K	0.293902825457
224	N	Y	0.293427723451
22	A	V	0.293116254375
212	G	H	0.293011841569
165	S	C	0.292508901753
231	Q	T	0.291967870634
450	G	N	0.291647308433
100	V	L	0.290749907146
3	S	P	0.290665963454
275	C	K	0.290606549891
308	Q	C	0.290208575986
484	E	G	0.290096699212
491	D	A	0.290071768459
396	T	C	0.289719903714
372	D	N	0.289663255047
456	M	G	0.28963339447
347	I	T	0.288802684608
296	Y	H	0.288628341184
89	P	N	0.288134574924
364	Q	R	0.287872652439
39	F	V	0.287271527111
353	S	P	0.286832372698
349	G	W	0.286709917069
295	G	R	0.285988670464
359	S	Q	0.285878432492
470	R	K	0.285744502865
157	T	C	0.285696660666
217	S	A	0.28558574327
335	S	C	0.285301145042
351	K	G	0.285254068878
228	G	T	0.284907180694
231	Q	V	0.284729607002
229	K	P	0.284699871997
175	R	I	0.284676144923
206	F	R	0.284622041127
245	S	N	0.284609026306
245	S	L	0.284502078478
173	P	I	0.284281468522
409	Q	C	0.283978193468
73	E	P	0.283843212644
376	S	A	0.283648011564
62	T	D	0.283518504439
399	Q	T	0.28309227205
351	K	A	0.282872367879
89	P	M	0.2828661334
393	G	V	0.282864274685
431	G	W	0.282693400507
417	N	E	0.282334606258
215	T	K	0.282224302183
447	M	T	0.281877336021
440	M	W	0.281823127165
305	K	L	0.279944931469
176	S	P	0.279546398377
467	S	N	0.27843030194
45	T	E	0.278160040412
22	A	T	0.277506705137
222	M	G	0.276970935683
283	P	K	0.276687984377
399	Q	Y	0.276511808574
209	G	D	0.276077603323
1	M	T	0.27544486489
397	N	A	0.275392425004
398	Q	V	0.27523451758
409	Q	H	0.274382923945
450	G	D	0.273995554357
420	F	G	0.273849648707
390	T	K	0.272277439969
252	E	G	0.272118901848
482	S	I	0.27203147288
459	Q	Y	0.271022605033
273	K	T	0.270798459739
315	L	P	0.270774293761
331	M	A	0.270498024105
417	N	D	0.270299493343
13	M	V	0.269019985831
155	V	A	0.268746880799
7	K	E	0.268710570153
5	G	C	0.268631411956
263	A	I	0.268443306318
271	A	V	0.268364506523
10	Y	F	0.266121681937
230	F	L	0.265687801382
202	N	L	0.265656344659
9	S	F	0.265374474018
274	S	P	0.264962779854
26	R	G	0.264830358682
334	N	K	0.263298478774
397	N	V	0.261660837387
377	S	A	0.261114759363
425	I	G	0.260620268302
144	N	S	0.260006228365
42	Q	R	0.259851104769
290	D	H	0.259398178914
252	E	P	0.259369783502
274	S	R	0.259226949602
274	S	E	0.259226949602
273	K	M	0.259226038142
325	K	C	0.25921787548
238	M	T	0.259203332317
271	A	N	0.259203282718
424	T	S	0.259172152449
328	L	Y	0.259125875153
265	I	E	0.259104211491
265	I	H	0.259104211491
254	E	D	0.259081540342
315	L	A	0.259070406276
272	H	W	0.259022139878
320	E	Q	0.258978939038
286	A	H	0.258938636701
313	Y	E	0.258928863049
313	Y	A	0.258928863049
23	T	M	0.258908952886
287	S	Q	0.258892195403
333	C	E	0.258816294134
321	N	H	0.258788446799
181	A	S	0.258591704282
316	I	F	0.258554775375
105	M	Y	0.257883868294
24	E	Y	0.257637595763
103	K	A	0.257414829069
101	D	C	0.2572867692
162	R	I	0.257263084729
353	S	N	0.25666952476
53	E	R	0.256248720626
73	E	H	0.255781785325
377	S	R	0.255715145221
405	Q	K	0.255587535177
342	R	C	0.255406779186
456	M	K	0.255216502867
403	A	C	0.254749073068
496	Y	W	0.254335960809
398	Q	K	0.2541977425
489	F	I	0.253745490627
306	L	E	0.253553736651
306	L	N	0.253553736651
406	I	L	0.253488042807
334	N	T	0.253425637694
100	V	R	0.253352598588
346	F	S	0.252890392857
270	V	T	0.252784673948
132	G	S	0.252583566562
438	S	G	0.252297875089
300	G	C	0.251867205053
46	E	K	0.250856346824
311	Q	T	0.250797304594
346	F	L	0.250499024764
204	R	Q	0.250232919772
274	S	A	0.249948095191
357	K	R	0.249777838465
174	R	Q	0.249735342388
247	N	I	0.24971108827
195	R	W	0.249698685801
204	R	F	0.249696789747
194	I	Y	0.249645509561
470	R	W	0.249562106489
177	G	V	0.249468647881
191	M	E	0.249452531861
169	G	L	0.249311287611
370	N	S	0.248430766863
353	S	T	0.247646060322
353	S	I	0.247646060322
21	N	Q	0.246388092279
113	K	E	0.246349287604
22	A	L	0.246313955427
402	S	K	0.245604788401
443	E	G	0.245597627824
170	S	L	0.244924928656
455	E	P	0.244919160327
164	C	W	0.244813204472
105	M	F	0.244773824279
113	K	Q	0.244709898642
13	M	F	0.244646947152
74	R	W	0.244645451041
147	T	L	0.244617568399
67	V	E	0.244612338739
26	R	N	0.244610783593
26	R	D	0.244610783593
150	R	W	0.24457765744
149	Q	C	0.244544588064
165	S	M	0.244470434293
111	Y	E	0.244468160189
141	S	Y	0.244432961103
17	G	L	0.244421059189
17	G	C	0.244421059189
151	T	H	0.244417925294
151	T	Y	0.244417925294
160	D	Q	0.244404897776
140	H	W	0.244403066721
60	S	V	0.244349018212
60	S	K	0.244349018212
143	L	M	0.24434484315
71	F	T	0.24430164587
99	R	D	0.244233859444
108	L	K	0.244233799864
142	N	V	0.244230209091
103	K	Y	0.244199047906
39	F	Y	0.244167896978
80	E	W	0.244133937516
359	S	N	0.244125982132
120	W	F	0.244034699452
109	V	G	0.24392559205
20	Q	T	0.243901121095
406	I	A	0.243768021663
406	I	G	0.243768021663
117	R	D	0.243742421793
41	I	W	0.243710113253
358	L	T	0.243665125657
161	P	D	0.243652165772
394	G	N	0.243536566573
354	P	H	0.243535344449
156	R	Q	0.243529878833
365	I	F	0.243511433787
343	V	R	0.24350911855
175	R	G	0.243492083307
342	R	N	0.243392098359
62	T	K	0.243282516972
47	L	G	0.243076732851
54	G	Y	0.243073073064
354	P	G	0.243050758309
350	T	D	0.24304431858
180	G	I	0.242955571673
356	G	N	0.242900561524
239	M	F	0.242742659049
367	S	F	0.2427329525
89	P	E	0.242681571593
83	P	D	0.242066861561
205	N	C	0.240932006012
56	L	C	0.240305773074
466	L	F	0.240008453786
131	A	C	0.23985418929
195	R	K	0.238578477584
250	N	D	0.238524166683
323	A	V	0.238443890775
126	G	F	0.238417855425
390	T	Y	0.238310491689
63	I	A	0.238279787136
486	S	P	0.237855149582
264	L	Q	0.236882033388
134	T	K	0.236342553777
429	F	S	0.236296004149
378	T	Y	0.235964382647
290	D	S	0.235878998222
267	R	H	0.235779814715
331	M	C	0.23551720187
283	P	R	0.235490352912
34	D	P	0.235017690947
318	P	W	0.234935649641
309	N	M	0.234859870955
128	D	C	0.234810975128
128	D	W	0.234810975128
85	A	V	0.234627977337
401	A	L	0.234287397823
160	D	A	0.233885232238
65	R	K	0.233686153163
158	G	A	0.233616169485
61	L	F	0.233577348826
163	M	K	0.233392946342
161	P	G	0.232192481778
412	F	G	0.231726884529
393	G	E	0.231702081036
343	V	L	0.231699344467
85	A	Y	0.231625022975
415	Q	M	0.231352654311
420	F	I	0.230655154583
485	G	P	0.230289931388
425	I	Q	0.230179551653
425	I	N	0.230179551653
457	S	C	0.230053260248
18	E	Q	0.229920260641
439	D	K	0.229843029178
484	E	A	0.22975785426
482	S	C	0.229665893554
482	S	H	0.229665893554
444	I	A	0.229643761454
493	A	K	0.229628042275
493	A	E	0.229628042275
496	Y	M	0.229489685571
495	E	L	0.229430127853
422	K	M	0.229100625015
128	D	K	0.22895312956
10	Y	Q	0.228505525505
453	P	Y	0.228355317971
427	A	I	0.228041399
221	R	G	0.228012713717
14	E	R	0.227882144721
470	R	A	0.227335503147
409	Q	V	0.227145460425
437	T	A	0.22597853845
23	T	N	0.225735807319
423	P	V	0.225570754794
74	R	G	0.224723422336
367	S	L	0.224290554772
49	L	N	0.224261741371
292	E	T	0.223803012988
486	S	F	0.223802595227
435	G	A	0.223763161958
452	K	R	0.223593766798
4	Q	A	0.223317476847
267	R	S	0.223239054119
440	M	C	0.222999858006
465	E	A	0.222855324637
24	E	S	0.221975485445
462	G	Y	0.220464285516
481	M	L	0.219749238377
428	A	R	0.219618133405
397	N	K	0.219530754733
124	N	H	0.219530720465
86	G	F	0.21890213741
59	N	R	0.218061688517
407	S	N	0.217971992218
463	V	F	0.217234144347
432	N	H	0.217106654648
322	P	S	0.216825031667
327	Q	L	0.215973346673
267	R	V	0.215942095859
466	L	E	0.215893634067
266	L	P	0.215824094809
351	K	R	0.215755429691
460	G	F	0.215742311312
460	G	I	0.215742311312
315	L	M	0.215741154555
331	M	S	0.215652356425
284	A	C	0.215611517044
22	A	N	0.215590750011
2	A	E	0.215474838965
321	N	A	0.215436114595
1	M	K	0.21536133131
78	Y	A	0.215253346049
144	N	R	0.215237364787
66	M	K	0.215231445183
66	M	P	0.215231445183
110	L	R	0.215219507022
110	L	T	0.215219507022
160	D	T	0.215212722554
72	D	H	0.215155162036
92	T	Q	0.215143520761
35	G	Y	0.215130119963
79	L	K	0.215065734419
103	K	H	0.215040435671
309	N	P	0.214992052513
162	R	T	0.214982457227
33	I	F	0.214938891811
167	M	Y	0.214932133106
39	F	E	0.214924413829
94	G	N	0.214907118368
154	L	H	0.214884159127
154	L	E	0.214884159127
3	S	G	0.214825967487
96	I	C	0.214772487013
323	A	D	0.214688729835
422	K	L	0.214675173819
352	V	T	0.214261342136
348	R	P	0.214178837423
407	S	I	0.214063244091
340	D	I	0.21401470754
360	T	L	0.213994264275
414	V	P	0.213841168291
415	Q	N	0.213584390235
164	C	F	0.213576117136
345	S	W	0.213566542602
22	A	E	0.213540021457
22	A	H	0.213540021457
404	G	Y	0.213446322109
367	S	Y	0.213203333563
355	R	K	0.213140154174
14	E	S	0.213138463768
148	Y	C	0.212409384349
10	Y	G	0.212368947765
111	Y	V	0.212027767743
409	Q	I	0.210884743408
362	G	A	0.210730450398
338	F	L	0.210588316774
70	A	V	0.210582148032
371	M	Q	0.210479265603
385	Y	M	0.209794068879
415	Q	T	0.209616292589
80	E	H	0.209254731145
454	E	K	0.209053758652
402	S	F	0.208289884787
84	S	A	0.207603618794
389	R	L	0.207402401601
231	Q	P	0.207148605405
185	G	P	0.206906548905
248	P	R	0.206718794475
236	R	S	0.206677513153
192	E	L	0.206577011166
192	E	R	0.206577011166
227	K	T	0.206576830808
229	K	Q	0.206542490137
247	N	Y	0.206540642063
201	I	G	0.206463804096
234	A	F	0.206459289031
245	S	V	0.206442524394
250	N	Y	0.206432063607
200	G	H	0.206328971455
200	G	D	0.206328971455
249	G	Y	0.20631907649
135	H	D	0.206293524495
135	H	W	0.206293524495
177	G	F	0.206279440231
191	M	D	0.206270893372
170	S	M	0.206237902404
242	V	P	0.206201584973
181	A	Y	0.206164883282
239	M	P	0.206135790478
183	V	H	0.206130780287
243	R	M	0.206128753414
246	R	T	0.206107972556
182	A	R	0.206017275903
178	A	S	0.205920996868
233	A	K	0.205908091172
355	R	G	0.205889416881
10	Y	H	0.204734235644
214	K	W	0.204620529117
219	Y	G	0.204598297652
213	R	D	0.202203404394
213	R	A	0.202203404394
295	G	I	0.201956844585
67	V	M	0.200422562752
102	R	K	0.200210345825
217	S	K	0.199981948222
423	P	R	0.199758863132
294	E	H	0.199248201639
273	K	L	0.198904050613
253	I	R	0.198879913441
454	E	L	0.198637759848
310	S	I	0.198635927346
260	A	E	0.198626304144
291	F	G	0.198573497285
432	N	I	0.19842375265
105	M	H	0.198370158523
434	E	D	0.197847285235
387	A	S	0.197693151
474	P	S	0.197506804962
427	A	C	0.197495471922
115	E	G	0.197279054799
389	R	G	0.197158571776
296	Y	C	0.196948765694
61	L	T	0.19688184415
423	P	F	0.196740155099
437	T	G	0.19626068721
448	M	R	0.196227734923
380	E	A	0.196144429122
450	G	A	0.195946360567
303	P	S	0.195793622881
397	N	S	0.195610376022
164	C	S	0.195141419912
418	L	Q	0.194884420963
69	S	N	0.194880112788
439	D	Q	0.194836587875
17	G	W	0.19481076654
6	T	I	0.19471779788
479	F	Q	0.194714123809
481	M	Q	0.19469566893
494	E	N	0.194422531405
452	K	W	0.194347487475
31	K	R	0.194066499013
398	Q	C	0.193930751491
472	A	H	0.193488368887
498	N	P	0.193247192698
411	A	G	0.192180931909
412	F	S	0.192115954122
23	T	D	0.191796900753
34	D	C	0.19159854042
402	S	E	0.191596960435
196	M	I	0.191372158809
409	Q	T	0.191139810392
164	C	Q	0.190866627347
314	S	C	0.190816556738
25	I	Y	0.19062156721
16	D	Y	0.19058068765
107	E	S	0.190521403908
65	R	M	0.190476968462
110	L	H	0.190456327996
144	N	K	0.190415926057
104	W	Y	0.190236456358
3	S	M	0.189997252756
163	M	R	0.189922544578
38	R	A	0.189880859366
435	G	R	0.189404937873
337	A	H	0.189115766231
366	A	D	0.189089583842
410	P	N	0.189046394172
335	S	V	0.188976566224
411	A	K	0.18896065977
470	R	M	0.188884578317
342	R	V	0.188794750172
370	N	A	0.188626335618
471	A	G	0.188573785747
436	R	K	0.188087175666
46	E	R	0.186375605052
467	S	W	0.18512381146
55	R	G	0.184881782917
266	L	K	0.184083200208
262	S	Y	0.183980774726
111	Y	L	0.183933752909
99	R	G	0.183708279467
275	C	L	0.183691345975
385	Y	G	0.183656982192
309	N	A	0.182950261424
133	L	T	0.182536276315
386	W	S	0.182133809359
409	Q	Y	0.181859397637
377	S	I	0.181293745959
430	T	S	0.180817798133
124	N	Y	0.180664204286
94	G	R	0.180594622325
361	R	K	0.18050306643
455	E	T	0.18037737056
317	R	G	0.179769266806
462	G	A	0.179735963815
466	L	M	0.179733654783
420	F	L	0.179706220443
27	A	T	0.179420507814
320	E	A	0.178984070955
214	K	G	0.178553859082
102	R	S	0.178212311116
155	V	I	0.178074672049
281	Y	H	0.177873311657
246	R	L	0.177420199387
35	G	E	0.177083978683
161	P	T	0.177003299165
41	I	P	0.176945780128
53	E	N	0.176728204425
375	E	D	0.175768446389
378	T	L	0.175564702302
44	C	F	0.175401408549
174	R	K	0.174493837337
248	P	S	0.174467763364
430	T	R	0.174289021752
408	V	M	0.173385103978
150	R	G	0.17284461738
32	M	I	0.172813817473
483	N	S	0.172750058637
492	N	R	0.172583265818
146	T	I	0.17178676077
456	M	P	0.171627301008
219	Y	C	0.171478423556
273	K	H	0.171262786188
424	T	C	0.171259889235
263	A	L	0.171136429512
154	L	S	0.170876982838
69	S	P	0.170708238286
211	N	T	0.169960746162
448	M	T	0.169891808568
282	G	R	0.169838092479
113	K	N	0.169514509514
186	V	E	0.169512657674
24	E	W	0.169217223295
151	T	I	0.169210045553
76	N	P	0.169118534193
34	D	V	0.16888863612
168	Q	T	0.168882081467
168	Q	K	0.168882081467
142	N	H	0.168836353186
90	K	Q	0.168162463804
90	K	W	0.168162463804
401	A	G	0.167923674431
416	R	F	0.167449201966
417	N	H	0.166857388838
310	S	N	0.166659325466
450	G	P	0.166116426349
54	G	L	0.166073751577
492	N	T	0.164894605389
458	F	W	0.16485765006
23	T	I	0.164824069132
493	A	G	0.164794764784
214	K	H	0.164776656532
437	T	V	0.164619026183
220	E	D	0.164211981098
433	T	H	0.164098439198
145	D	G	0.163687560594
373	A	V	0.163523235758
446	R	F	0.162246451925
184	K	Y	0.162178231996
206	F	V	0.162108634108
192	E	M	0.162088427552
185	G	Q	0.162028772636
202	N	C	0.161979318144
238	M	P	0.16195439098
200	G	Q	0.161906960635
187	G	D	0.161772334352
178	A	Y	0.16145007395
215	T	R	0.160712660241
395	N	Y	0.160329728398
425	I	L	0.160071004613
212	G	T	0.159891368612
133	L	Q	0.159886520897
4	Q	V	0.159797088075
403	A	P	0.159779805014
265	I	P	0.159692668717
105	M	V	0.159595300597
219	Y	P	0.159494073528
321	N	G	0.159346958874
132	G	V	0.158615524855
222	M	R	0.157876062164
444	I	G	0.157272316468
450	G	F	0.157132556574
80	E	V	0.157081351536
213	R	P	0.156093045888
409	Q	M	0.154978569539
183	V	I	0.15483058864
209	G	L	0.154555976706
340	D	N	0.15270210337
198	K	R	0.15265652154
242	V	R	0.152163673483
481	M	Y	0.151305674708
435	G	E	0.151107234641
454	E	D	0.151002780991
74	R	T	0.150936263964
447	M	Q	0.150877154212
98	K	H	0.150649065446
34	D	Y	0.150595354234
131	A	G	0.150583114234
106	R	L	0.150495193869
114	E	C	0.150372458726
166	L	R	0.150340575063
456	M	W	0.150195429293
251	A	S	0.149764257223
62	T	E	0.149533115014
68	L	F	0.149251603812
297	S	P	0.149109184961
90	K	T	0.148674084999
407	S	R	0.148666946689
451	A	V	0.14815060153
400	R	P	0.14798980661
139	W	G	0.147988191191
380	E	V	0.14770447477
485	G	C	0.146599544054
462	G	S	0.145250116567
432	N	Q	0.144698447002
10	Y	P	0.143709584082
277	P	S	0.142962639936
452	K	G	0.142776800835
247	N	S	0.142279058565
469	E	G	0.14126528544
438	S	P	0.140570539252
324	H	Y	0.140554538754
133	L	M	0.140185339768
457	S	H	0.139437732604
444	I	S	0.139099175178
491	D	W	0.138772042728
304	F	P	0.138609146123
424	T	N	0.137828320782
101	D	H	0.137699913641
162	R	S	0.137592562175
40	Y	C	0.137080541954
442	A	Y	0.136944303968
250	N	K	0.136593616022
191	M	T	0.136361399997
241	Q	H	0.136338890316
184	K	S	0.136293378341
171	T	L	0.136120943771
111	Y	I	0.136028849616
377	S	N	0.135913984959
289	Y	M	0.135637821241
252	E	C	0.135545146
288	G	L	0.135459993333
255	D	I	0.135456994164
274	S	Q	0.135376738965
274	S	M	0.135376738965
274	S	K	0.135376738965
325	K	G	0.135372963019
253	I	F	0.135366895874
253	I	K	0.135366895874
262	S	N	0.135352676248
258	F	M	0.135345667018
263	A	Q	0.135304989658
328	L	E	0.135295763055
265	I	D	0.135287327269
312	V	N	0.13528173616
312	V	D	0.13528173616
260	A	N	0.135280559083
260	A	D	0.135280559083
277	P	I	0.135278869075
266	L	W	0.135275225151
259	L	E	0.135269359746
259	L	N	0.135269359746
261	R	S	0.135259279378
261	R	H	0.135259279378
268	G	Y	0.135227342906
291	F	T	0.135219934478
269	S	K	0.135219189377
269	S	Y	0.135219189377
272	H	K	0.135203150718
320	E	R	0.135187668431
320	E	I	0.135187668431
331	M	Y	0.135187452598
256	L	Q	0.135169128506
450	G	L	0.1351370396
286	A	C	0.135117025657
284	A	E	0.135073980245
284	A	I	0.135073980245
280	V	Q	0.135069285793
329	V	C	0.135024056545
293	K	S	0.135000951788
333	C	N	0.134998298929
314	S	W	0.134966863299
332	A	Q	0.134904360536
332	A	W	0.134904360536
285	V	D	0.134891106023
101	D	Y	0.1341375379
457	S	P	0.133989271536
165	S	G	0.13378829679
12	Q	Y	0.13337455178
296	Y	Q	0.133005613714
296	Y	L	0.133005613714
303	P	Y	0.132861070627
303	P	W	0.132861070627
303	P	K	0.132861070627
125	N	G	0.132838398243
207	W	R	0.132797286739
251	A	L	0.132558602157
335	S	L	0.132227122735
479	F	S	0.132215423366
306	L	K	0.132182115591
156	R	P	0.132129007818
4	Q	Y	0.131265723173
48	K	I	0.131224049717
375	E	I	0.131127126168
202	N	S	0.131038168696
295	G	Q	0.131019217779
314	S	N	0.130961324697
297	S	E	0.130804617035
38	R	Q	0.129991032928
34	D	G	0.128884357198
216	R	M	0.128773007362
222	M	L	0.128173258603
449	E	T	0.128063266889
428	A	T	0.12795838085
413	S	P	0.127807839993
105	M	D	0.127664434487
475	I	T	0.127659481425
10	Y	K	0.127626238654
146	T	Q	0.127588323724
146	T	L	0.127588323724
113	K	I	0.127560225221
27	A	Y	0.127537685981
339	E	V	0.127534320126
339	E	N	0.127534320126
2	A	P	0.127526859815
148	Y	W	0.127524662542
148	Y	A	0.127524662542
148	Y	M	0.127524662542
13	M	E	0.127522587716
422	K	V	0.127514217634
228	G	R	0.127506272109
74	R	V	0.127501922219
74	R	Q	0.127501922219
145	D	A	0.12749097474
145	D	K	0.12749097474
145	D	I	0.12749097474
26	R	F	0.127474543956
75	R	I	0.127468899238
75	R	F	0.127468899238
150	R	F	0.127439320187
150	R	Y	0.127439320187
149	Q	T	0.127432390207
359	S	Y	0.127401546431
15	T	E	0.127392635649
25	I	D	0.127375389397
87	K	C	0.127371569221
159	M	F	0.127348171386
111	Y	N	0.127341891262
37	G	L	0.12734001276
37	G	N	0.12734001276
66	M	A	0.127333788534
140	H	M	0.127323597967
106	R	C	0.127315629614
8	R	G	0.127307481122
160	D	K	0.127297135501
141	S	K	0.127296287827
36	I	K	0.127294581634
65	R	W	0.127293609443
11	E	F	0.127281266167
11	E	H	0.127281266167
9	S	C	0.127275772465
40	Y	N	0.127257862158
110	L	K	0.127245924741
110	L	S	0.127245924741
143	L	Q	0.127243453433
60	S	W	0.127239977865
19	R	F	0.127238012609
19	R	D	0.127238012609
72	D	W	0.127224040978
433	T	R	0.127206896884
30	G	M	0.127180357641
142	N	Y	0.127169066842
142	N	R	0.127169066842
25	I	M	0.127169023493
102	R	V	0.127113104828
91	K	D	0.127095265304
406	I	H	0.127071184037
355	R	T	0.127067114007
352	V	H	0.127057501859
154	L	W	0.127055118185
108	L	M	0.127054257152
94	G	A	0.127041626293
120	W	I	0.127040673752
95	P	N	0.127040257373
158	G	K	0.127023471063
348	R	Y	0.127011565545
417	N	W	0.127011367423
167	M	D	0.126990528797
119	I	M	0.126981163972
119	I	K	0.126981163972
408	V	E	0.126975010873
408	V	I	0.126975010873
358	L	Q	0.126973607163
358	L	A	0.126973607163
405	Q	T	0.126971866522
405	Q	D	0.126971866522
405	Q	G	0.126971866522
366	A	R	0.126955604217
366	A	E	0.126955604217
366	A	M	0.126955604217
413	S	Q	0.126953687701
410	P	W	0.126950921598
410	P	K	0.126950921598
118	R	V	0.126949235362
416	R	P	0.126948764449
373	A	W	0.126913762244
394	G	T	0.126892794851
20	Q	D	0.126891033181
351	K	V	0.126891014373
351	K	S	0.126891014373
349	G	D	0.126882876298
349	G	C	0.126882876298
362	G	L	0.126864779516
96	I	N	0.126860816146
31	K	H	0.126859384994
341	L	E	0.126851122653
114	E	V	0.126847183623
411	A	Y	0.126839494453
361	R	D	0.126836410294
156	R	V	0.126827508141
369	E	C	0.126824912396
377	S	W	0.126805878569
18	E	M	0.126802620835
343	V	K	0.126790059214
340	D	Y	0.126789217048
365	I	E	0.126784832084
163	M	Q	0.126775805234
374	M	N	0.126758613695
81	E	M	0.126758021621
338	F	E	0.126752936925
382	R	C	0.126715736691
59	N	M	0.126715452914
139	W	E	0.126710782512
139	W	F	0.126710782512
375	E	Y	0.126709182293
371	M	F	0.126683646908
342	R	Q	0.126672128327
400	R	H	0.126659820149
400	R	C	0.126659820149
161	P	Q	0.126637361422
414	V	I	0.12662892066
47	L	D	0.126601908738
356	G	V	0.126547953142
356	G	F	0.126547953142
121	R	M	0.126514441002
123	A	F	0.126477619324
489	F	S	0.126414355149
336	A	I	0.12640804181
336	A	H	0.12640804181
347	I	K	0.126308584945
347	I	C	0.126308584945
404	G	Q	0.126290154284
136	M	C	0.12628521342
381	L	Y	0.126254943032
62	T	W	0.126153293585
246	R	W	0.12613043219
403	A	N	0.12607870671
392	S	W	0.125996448101
122	Q	N	0.125994845689
46	E	Y	0.125939347811
137	M	Y	0.125488777401
42	Q	W	0.125262182718
42	Q	F	0.125262182718
55	R	F	0.12525587526
138	I	Q	0.125030552509
138	I	D	0.125030552509
138	I	A	0.125030552509
387	A	N	0.12503031199
391	R	C	0.124628374786
131	A	E	0.124431165094
124	N	V	0.124429627546
389	R	E	0.124324848353
389	R	W	0.124324848353
131	A	R	0.124196313084
232	T	S	0.124090799496
244	E	N	0.123945711815
207	W	N	0.123929454009
190	V	P	0.123676940965
246	R	F	0.123670731496
239	M	L	0.123625985488
233	A	H	0.123566657749
379	L	M	0.123566339401
178	A	H	0.123401008494
208	R	H	0.123258216658
449	E	K	0.123090259162
376	S	K	0.122969812437
376	S	N	0.122969812437
134	T	W	0.122938506715
378	T	E	0.122867144343
378	T	W	0.122867144343
406	I	S	0.122776462225
125	N	M	0.12250016031
205	N	T	0.122420424803
417	N	M	0.122413069583
81	E	F	0.122375524841
334	N	I	0.122175168272
334	N	V	0.122175168272
127	D	L	0.121872948856
252	E	D	0.121866259752
288	G	E	0.121785295682
273	K	V	0.121722514392
273	K	P	0.121722514392
262	S	I	0.121645986373
324	H	D	0.121628333392
263	A	R	0.121626816507
263	A	F	0.121626816507
259	L	C	0.121598972723
281	Y	M	0.121538500201
261	R	M	0.121510360449
238	M	I	0.121508169654
286	A	I	0.121435112951
286	A	Y	0.121435112951
275	C	D	0.121267254504
257	I	F	0.121267163955
282	G	Q	0.121214910018
332	A	M	0.121144616755
278	A	F	0.121104898312
278	A	Y	0.121104898312
293	K	C	0.121040984015
318	P	N	0.120966638972
127	D	M	0.120827375714
450	G	E	0.120599919299
278	A	T	0.120490445423
323	A	H	0.120481161026
164	C	T	0.120466712744
84	S	V	0.120353627509
122	Q	R	0.120268336891
24	E	A	0.120262843146
29	V	T	0.120205226698
485	G	I	0.119977440546
28	S	Q	0.119962086721
106	R	H	0.119853288969
435	G	Q	0.119561532572
435	G	I	0.119561532572
435	G	D	0.119561532572
435	G	H	0.119561532572
203	D	N	0.11955246753
486	S	C	0.11952782829
439	D	L	0.119503244246
439	D	P	0.119503244246
439	D	S	0.119503244246
439	D	H	0.119503244246
484	E	Y	0.119478581283
484	E	I	0.119478581283
484	E	S	0.119478581283
487	Y	F	0.119456336236
487	Y	K	0.119456336236
492	N	G	0.119445980383
483	N	G	0.119422833481
432	N	M	0.119418410013
441	R	D	0.119413683423
458	F	H	0.119407103586
481	M	C	0.119380678648
478	S	E	0.119377149938
482	S	T	0.119341541198
488	F	C	0.119334128995
443	E	P	0.119323414537
436	R	Y	0.119321010408
438	S	I	0.119282395574
307	L	N	0.119268291602
474	P	G	0.119242379054
352	V	A	0.119236157476
437	T	Q	0.119121410815
437	T	D	0.119121410815
448	M	C	0.119114517688
494	E	R	0.119100282298
428	A	K	0.119086497043
428	A	I	0.119086497043
428	A	N	0.119086497043
495	E	Y	0.119074060202
452	K	M	0.119029092093
476	V	S	0.118873733816
434	E	W	0.1187839007
434	E	I	0.1187839007
422	K	H	0.118757958527
427	A	W	0.118680022203
451	A	Y	0.118212761287
64	E	M	0.11814556153
453	P	F	0.118072114194
453	P	N	0.118072114194
414	V	M	0.117813592599
410	P	C	0.117736551025
459	Q	C	0.117704521828
364	Q	P	0.117500932684
431	G	M	0.117416938156
468	D	C	0.117306091093
468	D	Q	0.117306091093
468	D	V	0.117306091093
471	A	P	0.117089460939
471	A	E	0.117089460939
457	S	V	0.116997001393
484	E	D	0.116575695213
472	A	N	0.116558785052
472	A	G	0.116558785052
472	A	F	0.116558785052
496	Y	G	0.116414042846
59	N	T	0.116340743866
224	N	K	0.116309922297
447	M	H	0.116248793148
429	F	H	0.116118033393
464	F	A	0.115831369628
178	A	K	0.115802464701
469	E	F	0.115734713633
467	S	A	0.115691208018
485	G	Q	0.115659129145
302	D	C	0.115203497096
440	M	K	0.114632627616
300	G	N	0.114363681303
423	P	G	0.114016573547
441	R	M	0.113581394167
348	R	K	0.113554263732
456	M	Y	0.113326426528
297	S	R	0.113225607602
477	P	S	0.113102305387
80	E	R	0.112587430966
409	Q	P	0.112424568327
463	V	D	0.112413863624
165	S	N	0.111494127048
258	F	P	0.110240613095
276	L	H	0.110156178051
266	L	D	0.110134323822
266	L	Q	0.110134323822
262	S	G	0.110123420463
281	Y	A	0.110061554263
269	S	H	0.110056488496
157	T	L	0.110025873905
272	H	V	0.110014838396
460	G	T	0.110010134645
460	G	Y	0.110010134645
49	L	D	0.109662115156
309	N	Q	0.109328988872
281	Y	C	0.10915649547
34	D	H	0.10877517854
222	M	V	0.108622711189
23	T	C	0.108616869642
236	R	G	0.107772098217
165	S	A	0.107494761278
22	A	F	0.10725897957
34	D	L	0.107242443913
227	K	N	0.107234495768
113	K	G	0.107206374892
113	K	H	0.107206374892
27	A	W	0.107184816993
148	Y	T	0.107178193311
228	G	M	0.107162285081
13	M	S	0.107143423402
13	M	P	0.107143423402
74	R	E	0.107141927291
75	R	T	0.107115074745
145	D	Y	0.107114946277
147	T	D	0.107114044649
147	T	P	0.107114044649
244	E	V	0.107043535728
149	Q	S	0.107041064314
25	I	N	0.10702467154
16	D	I	0.106996121511
32	M	Q	0.106987655877
198	K	V	0.106984402307
203	D	W	0.106972623301
165	S	Y	0.106966910543
87	K	P	0.106965406401
111	Y	R	0.106964636439
226	L	R	0.106963948644
184	K	H	0.106957847722
184	K	W	0.106957847722
229	K	W	0.106954267678
229	K	V	0.106954267678
229	K	L	0.106954267678
229	K	I	0.106954267678
175	R	P	0.106938895278
180	G	S	0.106934553281
141	S	G	0.106929437353
66	M	R	0.106928362905
66	M	D	0.106928362905
36	I	E	0.106924181997
36	I	F	0.106924181997
176	S	V	0.106920207345
176	S	C	0.106920207345
176	S	R	0.106920207345
204	R	Y	0.106920024475
204	R	H	0.106920024475
204	R	E	0.106920024475
17	G	I	0.106917535439
248	P	Y	0.106915235605
195	R	D	0.106897401972
236	R	H	0.106889659042
225	I	G	0.106881106615
98	K	G	0.106877001769
199	R	F	0.106870965693
199	R	T	0.106870965693
199	R	E	0.106870965693
206	F	K	0.106861417602
206	F	C	0.106861417602
115	E	T	0.106849728013
180	G	L	0.106833223185
76	N	F	0.106830865392
192	E	N	0.106825410228
192	E	P	0.106825410228
200	G	N	0.106825173199
71	F	I	0.10679812212
171	T	R	0.106770037761
79	L	H	0.106766820071
102	R	N	0.10675666617
112	D	H	0.106748184635
169	G	M	0.106738306851
30	G	Y	0.106718964331
185	G	Y	0.106717586059
185	G	L	0.106717586059
249	G	M	0.106711221554
103	K	V	0.106695524156
93	G	C	0.106685687319
244	E	I	0.106679419698
208	R	E	0.106670692404
208	R	V	0.106670692404
177	G	C	0.106670609703
38	R	E	0.106643002928
38	R	T	0.106643002928
182	A	E	0.106641792919
21	N	Y	0.106635158124
94	G	V	0.106618864699
154	L	A	0.106612710482
179	A	N	0.106607032075
187	G	Y	0.106575142255
243	R	N	0.106513243503
243	R	D	0.106513243503
153	A	K	0.106496172961
173	P	M	0.106457391425
197	I	Y	0.106390111612
197	I	N	0.106390111612
163	M	F	0.106386771594
237	A	F	0.106367641554
119	I	S	0.106325033485
233	A	Y	0.106299114296
406	I	F	0.106264497913
178	A	I	0.10626243566
413	S	I	0.106182179733
161	P	W	0.106148642022
161	P	F	0.106148642022
416	R	V	0.106146566773
155	V	E	0.106131982884
155	V	N	0.106131982884
393	G	W	0.106120241378
369	E	I	0.106051685103
361	R	P	0.106038769679
361	R	T	0.106038769679
394	G	A	0.106033042823
394	G	S	0.106033042823
354	P	F	0.106031820699
156	R	N	0.106026355083
240	D	C	0.105994651701
220	E	P	0.10599380805
338	F	D	0.105946431536
219	Y	M	0.105873744653
216	R	I	0.105872415651
372	D	Y	0.105813301218
363	V	D	0.105811009184
346	F	W	0.105797521189
62	T	F	0.105778993222
357	K	G	0.105754317154
370	N	Q	0.105724599077
123	A	I	0.105717781126
48	K	S	0.10567774178
415	Q	D	0.105587095723
222	M	N	0.105376968662
403	A	Y	0.105278299525
88	D	R	0.105172363849
221	R	T	0.104963584562
221	R	L	0.104963584562
122	Q	D	0.104962259114
4	Q	L	0.104911752044
413	S	D	0.104897601569
213	R	M	0.104626650286
415	Q	H	0.104338755769
392	S	D	0.104318968764
473	N	K	0.104255648864
52	Y	F	0.104169104581
52	Y	Q	0.104169104581
45	T	F	0.103651207432
375	E	S	0.103439941583
51	D	R	0.103411854315
55	R	I	0.103370409064
43	M	Y	0.10334624994
388	I	G	0.103169035172
42	Q	Y	0.103114392575
42	Q	D	0.103114392575
138	I	H	0.1025730202
138	I	Y	0.1025730202
469	E	V	0.102561265308
223	C	F	0.102499030593
391	R	Y	0.10197786315
471	A	V	0.101925666667
87	K	N	0.101704239576
124	N	E	0.101381165648
389	R	V	0.101323485365
478	S	Y	0.101305553365
272	H	R	0.101283417059
4	Q	I	0.101223231561
467	S	M	0.100760416958
290	D	Q	0.100505265353
251	A	Y	0.100447757025
271	A	L	0.10044260509
135	H	G	0.100440129249
135	H	S	0.100440129249
328	L	S	0.10032997714
259	L	H	0.100311365879
317	R	Q	0.100304185148
279	C	F	0.100242871643
331	M	K	0.100175139005
379	L	S	0.100160933755
257	I	C	0.0999698791922
332	A	I	0.0997161549656
24	E	R	0.0990111530097
143	L	S	0.0986233150034
211	N	G	0.0985965604325
378	T	P	0.0984608588967
419	P	K	0.0971722420989
418	L	R	0.0970573198798
279	C	S	0.096611384402
393	G	R	0.0965849798372
80	E	T	0.0964458740012
221	R	K	0.0963038761849
64	E	S	0.0956869974717
339	E	G	0.0954319673463
351	K	N	0.0953261290796
45	T	L	0.0952941052786
409	Q	F	0.0948583554782
375	E	G	0.094763942655
123	A	T	0.0945687985227
156	R	H	0.0942501958062
121	R	I	0.0939805876364
450	G	Y	0.0934432115062
386	W	V	0.0932878448838
395	N	S	0.0932163516708
420	F	E	0.0931516308334
245	S	G	0.0927934619158
432	N	D	0.0925513115429
457	S	Y	0.092549736498
289	Y	C	0.0925451254304
419	P	G	0.0924377466049
490	G	V	0.0923040493722
432	N	E	0.0922379472494
458	F	N	0.0922251713011
478	S	K	0.0921841839372
449	E	I	0.0921734048494
438	S	Y	0.0921214340564
325	K	M	0.0920030600657
325	K	N	0.0920030600657
491	D	M	0.0919586588407
495	E	Q	0.0919266041032
495	E	W	0.0919266041032
445	I	K	0.0919070341083
445	I	F	0.0919070341083
333	C	I	0.0915420368249
427	A	K	0.0914730159158
126	G	N	0.0914371339401
174	R	T	0.0912501990325
199	R	L	0.091212121611
318	P	H	0.0910468085562
202	N	W	0.0910163603302
245	S	R	0.0910104654758
196	M	Q	0.0909961981412
78	Y	F	0.0909097207421
242	V	H	0.0908858463909
201	I	N	0.090863990824
455	E	V	0.090793706002
187	G	C	0.090732508733
21	N	P	0.0907071093387
13	M	N	0.0899380860195
13	M	A	0.0899380860195
26	R	S	0.0899120838543
419	P	L	0.0898975982297
15	T	C	0.0898109868853
29	V	R	0.0897974201519
29	V	M	0.0897974201519
144	N	P	0.0897064827027
72	D	V	0.0896242799525
92	T	C	0.0896126386776
64	E	F	0.0895035188556
437	T	C	0.089483742791
460	G	V	0.0894624698259
167	M	W	0.0894012510221
61	L	K	0.0893615113172
154	L	M	0.0893532770427
41	I	Q	0.0892951811719
38	R	S	0.0892694991366
38	R	M	0.0892694991366
81	E	P	0.0892219811482
120	W	A	0.0892143508504
70	A	F	0.0890612567947
117	R	W	0.0890289235285
215	T	I	0.08900684845
23	T	H	0.0889712900011
119	I	L	0.088882756914
119	I	W	0.088882756914
405	Q	F	0.0885791118713
405	Q	M	0.0885791118713
344	L	A	0.088527482513
344	L	P	0.088527482513
395	N	Q	0.0882992006289
468	D	Y	0.088265337161
346	F	P	0.0882123271964
139	W	L	0.0881122200451
367	S	I	0.0876724514792
356	G	D	0.0875312721857
216	R	W	0.0873317595353
122	Q	K	0.0871977962954
472	A	C	0.0871201198418
381	L	S	0.0869832800167
383	S	C	0.0860513532405
392	S	T	0.0860022180472
433	T	S	0.0857763716151
297	S	Y	0.085755667577
64	E	K	0.0853595037776
289	Y	K	0.0848211629118
259	L	G	0.0844983673608
265	I	Q	0.0844551890491
260	A	H	0.0843198604078
105	M	T	0.0837631484844
133	L	E	0.0833227551836
386	W	A	0.0829930704415
385	Y	H	0.0828437769967
305	K	N	0.0820740307565
301	I	C	0.0818646406615
306	L	M	0.080862201253
219	Y	H	0.0798053238732
224	N	D	0.0797979703035
463	V	T	0.0797306205972
429	F	C	0.0789126778515
134	T	H	0.0784439744323
466	L	N	0.0783901103169
418	L	P	0.0783664074924
353	S	Y	0.0775680352305
253	I	V	0.0775622350025
44	C	G	0.0775342960088
373	A	R	0.0772808934035
421	D	F	0.0771496405945
174	R	G	0.0768614026846
4	Q	P	0.0768179391503
65	R	G	0.0766736304589
12	Q	F	0.0756075666978
10	Y	D	0.0753491642451
149	Q	H	0.0750959630629
32	M	E	0.075095619554
14	E	C	0.0750454295362
87	K	T	0.0749966355325
307	L	P	0.0749048704738
71	F	N	0.0748717805086
40	Y	D	0.0748491728449
297	S	L	0.0748191606602
91	K	Q	0.0747693866666
93	G	V	0.0746673640338
70	A	Q	0.0743469325865
130	T	K	0.0743427213002
171	T	I	0.0741701115071
41	I	K	0.0740655631682
41	I	F	0.0740655631682
155	V	S	0.0737289865435
434	E	S	0.0735629381362
416	R	S	0.0735457607732
335	S	R	0.0734993488039
395	N	F	0.0732602393715
116	I	M	0.072564942449
328	L	C	0.0723002625366
[truncated: 7,961 more rows]
