# Supplementary material for: Destabilized adaptive influenza variants critical for innate immune system escape are potentiated by host chaperones
Source: PLoS Biol. 2018 Sep 17;16(9):e3000008. doi: 10.1371/journal.pbio.3000008 (PMC6160216; doi:10.1371/journal.pbio.3000008)
Supplement: S1 File — This zip file contains the computer code and required input files for the deep mutational scanning data analysis reported in this manuscript. (ZIP) [file pbio.3000008.s023.zip › 2018_NP_DMS-master/preferences/DMSO39vsDMSO37-rep2_sitediffsel.txt]

site	abs_diffsel	positive_diffsel	negative_diffsel
82	14.3521684378	0.0	-14.3521684378
83	12.8839651123	0.290554373894	-12.5934107384
50	12.8751460716	0.0418545748766	-12.8332914968
283	12.1322008725	11.3368040296	-0.795396842927
56	11.6608677312	0.240305773074	-11.4205619582
446	11.4774171273	0.491824563555	-10.9855925637
51	11.4597299409	0.693306076586	-10.7664238643
49	11.0001488689	0.388158609483	-10.6119902594
86	10.849361381	1.17793423853	-9.67142714249
59	10.288853034	0.511747155105	-9.77710587889
319	10.08407444	1.54325366254	-8.5408207775
89	9.82427219683	0.813682279918	-9.01058991691
58	9.11245148765	0.0	-9.11245148765
62	8.72295960574	0.908266423232	-7.81469318251
81	8.71294345659	1.85462227257	-6.85832118402
397	8.69580100221	2.06584359859	-6.62995740362
466	8.67196394995	1.34209981803	-7.32986413192
421	8.60205426706	1.47351631893	-7.12853794813
440	8.58138029899	0.619455612786	-7.9619246862
77	8.54163830642	0.0	-8.54163830642
88	8.37833936479	0.602045268926	-7.77629409587
334	8.30001561029	6.21560781087	-2.08440779942
353	8.29323461228	6.3316235561	-1.96161105617
126	8.26503192611	0.728148079112	-7.536883847
52	8.17679777887	1.0508650361	-7.12593274278
497	8.12780910455	1.26216617954	-6.86564292502
54	8.08330329202	2.97700251236	-5.10630077966
73	7.99901717664	1.45749370368	-6.54152347295
129	7.98665881346	0.673801429763	-7.3128573837
368	7.98111218038	0.803324452247	-7.17778772813
429	7.91916093097	0.884240941946	-7.03491998902
424	7.91353351383	1.36436080592	-6.54917270791
173	7.78581610797	1.27752131687	-6.5082947911
57	7.67879824614	0.397286608262	-7.28151163788
117	7.59307743825	0.850777900698	-6.74229953755
70	7.54806779023	0.373990337413	-7.17407745281
84	7.526030812	0.327957246302	-7.1980735657
63	7.44583313734	0.238279787136	-7.2075533502
420	7.41081833516	4.08343287139	-3.32738546377
162	7.40719177301	2.04352529721	-5.3636664758
190	7.3740444233	1.18235737087	-6.19168705243
39	7.35917028718	1.58936122673	-5.76980906045
33	7.31440917223	0.220496572058	-7.09391260017
404	7.27631437914	0.817890389549	-6.45842398959
311	7.23609974594	1.03696565082	-6.19913409512
127	7.20879532129	1.06094727244	-6.14784804885
417	7.20822268058	4.09124371691	-3.11697896367
415	7.17972860337	2.11596272809	-5.06376587527
367	7.17555340864	0.767899292314	-6.40765411633
329	7.1747117795	0.704567834565	-6.47014394493
377	7.12116687111	3.96815079492	-3.15301607619
128	7.11989743585	0.746442909467	-6.37345452638
240	7.11428057592	0.170860649664	-6.94341992626
80	7.10930092408	1.64818046029	-5.46112046379
68	7.10450395848	0.490613466509	-6.61389049197
423	7.10216895032	4.46352498251	-2.63864396782
53	7.09824913755	0.472900366944	-6.62534877061
125	7.09758402397	1.0913310798	-6.00625294417
455	7.09337338764	0.618496298421	-6.47487708922
399	7.07714424116	2.6453989984	-4.43174524275
60	7.04521191779	2.21664155357	-4.82857036422
316	7.02723430346	0.293750569581	-6.73348373388
34	6.93826806365	4.88684901756	-2.05141904609
96	6.84458587506	0.826320417088	-6.01826545798
452	6.82676199522	2.65273798121	-4.17402401401
43	6.82115941776	0.10334624994	-6.71781316782
318	6.74906892573	0.44694909717	-6.30211982856
114	6.71362956292	0.277219642349	-6.43640992057
309	6.70021142915	2.39122377681	-4.30898765234
243	6.68805965558	1.25654204502	-5.43151761055
211	6.6876527556	0.694035347351	-5.99361740825
275	6.66357177465	0.59556515037	-6.06800662428
289	6.63984498465	2.46024127976	-4.17960370489
41	6.58540078932	1.88989946438	-4.69550132494
402	6.57074427503	0.696206303725	-5.8745379713
322	6.56789694696	0.589720502539	-5.97817644442
167	6.55140470438	1.22409249691	-5.32731220748
104	6.52981320057	1.05019736142	-5.47961583915
102	6.5218646174	1.41159795078	-5.11026666662
157	6.51623693248	1.85213241791	-4.66410451457
61	6.51047677612	1.20967095158	-5.30080582455
427	6.50330992873	1.90797760305	-4.59533232568
302	6.49943471685	0.843063382538	-5.65637133432
370	6.48743906719	1.39711400821	-5.09032505899
323	6.47126039863	1.41843620176	-5.05282419687
131	6.46023774007	1.30751450341	-5.15272323666
294	6.45710893924	1.0085282647	-5.44858067454
44	6.42673186647	0.319387504098	-6.10734436237
27	6.41831141392	2.31810337943	-4.10020803449
321	6.40128560514	0.985563557084	-5.41572204806
178	6.39547903327	0.712836979674	-5.6826420536
282	6.3933111155	0.291053002497	-6.102258113
409	6.2944450195	2.81216694466	-3.48227807484
350	6.2911762123	0.360405362883	-5.93077084941
24	6.26818081464	2.52921591686	-3.73896489778
153	6.25127161609	0.168384662956	-6.08288695313
3	6.21004750489	1.51751870411	-4.69252880078
438	6.20736391328	1.01663980961	-5.19072410367
183	6.19658587436	0.817309086173	-5.37927678819
64	6.18924302902	0.746845303137	-5.44239772589
205	6.17972780368	1.29883351953	-4.88089428415
494	6.15808018632	1.36596390231	-4.79211628401
403	6.14798681571	0.68893642176	-5.45905039395
346	6.14691336831	0.75753721832	-5.38937614999
121	6.13823800033	0.753912969633	-5.38432503069
447	6.12620812367	1.21670652693	-4.90950159674
233	6.11321486322	1.38414996206	-4.72906490115
31	6.1090288479	0.928170388799	-5.1808584591
451	6.08438045235	0.61274224679	-5.47163820556
264	6.08387598791	1.60475185515	-4.47912413276
28	6.08039490543	1.96922295572	-4.11117194971
433	6.06855658487	1.66407397525	-4.40448260962
333	5.99283644891	0.9443257594	-5.04851068951
345	5.95716280479	0.213566542602	-5.74359626219
160	5.91512265263	2.17952600878	-3.73559664385
122	5.91358253452	1.53424134227	-4.37934119225
101	5.90276054077	1.39286132736	-4.50989921341
69	5.90009526582	1.23926134017	-4.66083392565
315	5.8958146071	1.26198141153	-4.63383319557
193	5.89141828154	0.299325470214	-5.59209281132
360	5.88775365022	1.25673398596	-4.63101966426
381	5.87929951587	1.74473925716	-4.13456025871
401	5.85763441884	1.55009158353	-4.30754283531
90	5.85311257948	1.30847623564	-4.54463634383
166	5.85272964391	0.603520670969	-5.24920897294
332	5.85096172592	0.490669492794	-5.36029223312
97	5.82862630792	0.308564912164	-5.52006139576
11	5.81142459607	1.82195234881	-3.98947224727
10	5.80678946585	3.39251147518	-2.41427799066
161	5.79879702294	1.48452140171	-4.31427562122
456	5.79395975488	3.12583107933	-2.66812867555
103	5.78840602191	1.27955179517	-4.50885422674
463	5.76118510255	0.845610184073	-4.91557491848
191	5.74528073845	1.08466396127	-4.66061677718
485	5.72343012921	3.12549033851	-2.59793979069
342	5.71311069214	1.16563742346	-4.54747326868
480	5.71264047031	1.08233537588	-4.63030509443
23	5.68864175878	2.22378131618	-3.46486044259
444	5.68099208371	1.64669680119	-4.03429528253
313	5.65341236547	1.18522105188	-4.46819131359
267	5.6436527477	1.49596989177	-4.14768285592
76	5.64176189454	0.823579557032	-4.81818233751
259	5.63661288075	1.59818200855	-4.03843087221
347	5.63601883476	0.541419854498	-5.09459898026
71	5.63344229527	0.494657355817	-5.13878493946
314	5.60761114649	0.456744744733	-5.15086640176
130	5.59799761596	2.01071108406	-3.5872865319
396	5.59297171546	0.730327259342	-4.86264445612
194	5.56836497918	0.924572290595	-4.64379268859
79	5.56655506568	1.01573641559	-4.55081865009
281	5.56454251556	0.590921921144	-4.97362059442
371	5.54544640491	0.850177397894	-4.69526900702
164	5.52247213748	2.74699800402	-2.77547413345
18	5.50691873463	0.968767387084	-4.53815134754
272	5.5030785471	1.02396474995	-4.47911379714
469	5.49917246976	0.727160661005	-4.77201180876
181	5.47734477646	1.57070535604	-3.90663942042
308	5.47712685198	0.908908890031	-4.56821796195
426	5.47442471986	0.826718056786	-4.64770666308
46	5.47307666392	0.630107066972	-4.84296959695
100	5.47221479592	0.544102505733	-4.92811229018
109	5.45034761188	0.24392559205	-5.20642201983
330	5.44053640584	0.0	-5.44053640584
132	5.43501080773	0.411199091417	-5.02381171632
136	5.42739270456	1.88764968997	-3.53974301459
170	5.42512676265	0.851714148026	-4.57341261462
17	5.42456141457	1.6178067631	-3.80675465147
412	5.41917760639	2.76566540648	-2.65351219991
85	5.41583870108	1.74652396812	-3.66931473296
495	5.39189544684	0.96259903751	-4.42929640933
14	5.38840875414	1.66782153447	-3.72058721967
155	5.38822262711	1.58009949763	-3.80812312948
279	5.3843449016	0.960446506678	-4.42389839492
437	5.37780840822	0.914584816264	-4.46322359196
375	5.36095280531	2.719562723	-2.64139008231
473	5.35122243135	0.205716533883	-5.14550589746
45	5.34661278818	0.858090837155	-4.48852195102
278	5.33438616325	0.801542143527	-4.53284401973
290	5.31270766988	2.85483142298	-2.45787624689
172	5.30163918188	0.997783297977	-4.30385588391
280	5.29354382168	1.22341136727	-4.07013245441
454	5.26660339299	1.05209559621	-4.21450779678
434	5.20756416111	0.935093551544	-4.27247060957
94	5.19863407219	0.629162231685	-4.5694718405
154	5.19857231317	1.29623417887	-3.9023381343
364	5.19375257011	0.405373585123	-4.78837898498
55	5.19307282256	0.413508067241	-4.77956475532
306	5.18044387453	1.11420843456	-4.06623543997
382	5.17263325615	1.18008283799	-3.99255041816
237	5.15349334877	0.819353316662	-4.33414003211
498	5.14972449486	2.41481629421	-2.73490820066
140	5.14825114344	1.87585711158	-3.27239403186
479	5.13886995139	1.71367444594	-3.42519550545
116	5.13039652242	0.58767341186	-4.54272311056
189	5.10851130178	0.733849352313	-4.37466194946
238	5.10761871571	0.54266589295	-4.56495282276
273	5.10148088138	2.15761979282	-2.94386108856
359	5.10008840132	2.08632019617	-3.01376820514
301	5.09571984942	0.989941766336	-4.10577808308
335	5.08108842401	1.57748438449	-3.50360403952
108	5.0810246019	0.541162710814	-4.53986189109
239	5.07414665223	0.962429755466	-4.11171689677
431	5.06188104709	1.63996112929	-3.4219199178
405	5.048169896	2.47137209886	-2.57679779714
398	5.04413961871	1.16154810882	-3.88259150988
32	5.02609360821	1.08402980058	-3.94206380762
365	5.02531137208	1.04138841361	-3.98392295847
231	4.97337878372	1.57184230389	-3.40153647983
35	4.96843174305	0.392214098647	-4.5762176444
448	4.9670058643	0.500849177849	-4.46615668645
247	4.94183617496	2.26648972458	-2.67534645038
268	4.93025190454	1.91115259197	-3.01909931258
459	4.92627189089	1.75121492965	-3.17505696124
98	4.92504259328	0.942004620872	-3.9830379724
395	4.91125318776	1.44592611376	-3.465327074
187	4.90883634662	0.359079985341	-4.54975636127
384	4.85418964915	1.52826290739	-3.32592674176
72	4.84999679249	1.14571336927	-3.70428342322
256	4.84456615666	0.135169128506	-4.70939702816
430	4.83946780842	3.50787923115	-1.33158857727
87	4.83920365844	1.69174448789	-3.14745917056
425	4.80290470533	2.2353013874	-2.56760331793
496	4.79858619579	1.57446350304	-3.22412269275
135	4.78792919597	0.613467307489	-4.17446188848
413	4.77719645693	1.82572595311	-2.95147050382
123	4.77020584601	0.326764198973	-4.44344164704
202	4.76423045229	0.754936452691	-4.0092939996
30	4.76037643699	1.3462812294	-3.41409520759
453	4.76011422939	1.35046830711	-3.40964592229
242	4.75750033517	0.449251104847	-4.30824923032
305	4.75647886214	0.882971993198	-3.87350686894
158	4.75158768385	0.390954325472	-4.36063335838
177	4.74835213906	0.562418697815	-4.18593344125
418	4.74806329535	2.35483353033	-2.39322976501
212	4.74679672248	0.942105808604	-3.80469091388
266	4.74513183886	1.1239010086	-3.62123083026
42	4.73764428803	1.42893821603	-3.30870607201
65	4.73623710571	0.628130361527	-4.10810674418
274	4.73559009003	2.04348471278	-2.69210537725
99	4.71941933329	0.427942138911	-4.29147719438
169	4.7053982085	0.951031252849	-3.75436695565
331	4.69624625934	0.957030174002	-3.73921608534
378	4.63741132422	2.44264513909	-2.19476618513
436	4.63016798049	0.95000512372	-3.68016285677
93	4.62977451877	0.637277479585	-3.99249703919
385	4.62128384907	1.699598063	-2.92168578607
163	4.60886523476	0.718178901784	-3.89068633298
285	4.60654777151	0.181326774694	-4.42522099682
481	4.59101478447	1.68419601464	-2.90681876983
201	4.58465283143	0.635435829021	-3.94921700241
432	4.58197099859	2.15730567922	-2.42466531937
312	4.57433765429	1.18263400993	-3.39170364436
293	4.56414722749	1.0784768177	-3.48567040979
467	4.54395067925	1.84533149366	-2.69861918559
40	4.53355365176	1.1027730993	-3.43078055246
310	4.52778334189	1.43246125558	-3.0953220863
134	4.49872732471	1.56331820881	-2.9354091159
422	4.49407887704	1.78165140702	-2.71242747002
185	4.49279385809	0.651210702606	-3.84158315548
112	4.47998589443	0.235603354701	-4.24438253973
250	4.4687174632	1.22303336823	-3.24568409497
299	4.4621185101	0.686164266529	-3.77595424357
25	4.45820687425	1.33110556201	-3.12710131224
197	4.43628142445	0.853280253256	-3.58300117119
380	4.43254786031	2.27348052169	-2.15906733862
276	4.42840838166	0.797670549853	-3.63073783181
286	4.42128895562	0.63692588826	-3.78436306736
414	4.40923958277	0.853198736553	-3.55604084622
284	4.39912623625	0.485759477534	-3.91336675871
491	4.39043308043	1.50732856169	-2.88310451874
206	4.3883968427	1.45232960008	-2.93606724263
74	4.37151837423	2.02278672909	-2.34873164514
95	4.36177743626	0.932854458778	-3.42892297748
460	4.36106218463	1.4887676684	-2.87229451622
258	4.35638390912	1.23192858045	-3.12445532867
186	4.35637546298	1.23026443148	-3.12611103149
246	4.35205966204	1.05486870019	-3.29719096185
379	4.34490491221	0.223727273156	-4.12117763905
230	4.3395535783	1.30471321662	-3.03484036168
320	4.335551322	0.708338346855	-3.62721297514
265	4.32610226034	1.50285026508	-2.82325199526
270	4.31953935128	0.60130463017	-3.71823472111
372	4.29661635127	0.395476556264	-3.901139795
21	4.2963227653	0.771801340851	-3.52452142445
200	4.2959275993	1.96610328651	-2.3298243128
137	4.28020601672	0.460782978182	-3.81942303854
328	4.27028493169	1.25448508728	-3.01579984441
442	4.23710049699	0.627196993801	-3.60990350319
374	4.23321609418	0.465617725164	-3.76759836902
176	4.19691759309	1.23000653502	-2.96691105807
340	4.19122776827	0.493506027959	-3.69772174031
257	4.18258248145	0.662641377234	-3.51994110422
262	4.1535331105	1.20122364339	-2.95230946712
105	4.13695814753	2.2720042576	-1.86495388992
168	4.13063284649	0.4064134444	-3.72421940209
244	4.11982753648	0.645598213557	-3.47422932293
37	4.10898466546	0.658747886915	-3.45023677854
277	4.10789210912	0.592485888364	-3.51540622075
241	4.10171560126	1.15287195536	-2.9488436459
348	4.09939703781	1.64913248342	-2.45026455439
428	4.09196318403	0.766017887628	-3.3259452964
26	4.07644262231	1.51933545844	-2.55710716386
296	4.07332063932	1.60068119225	-2.47263944707
445	4.06714143603	0.25270728963	-3.8144341464
115	4.06313062493	0.350165128841	-3.71296549609
249	4.06275213961	0.313030298045	-3.74972184157
450	4.05710868357	3.2972452179	-0.759863465672
390	4.03973758183	0.575018461933	-3.4647191199
92	4.03740319269	0.818338233024	-3.21906495967
386	3.98492511206	0.764943587286	-3.21998152477
12	3.97395364016	0.305808836394	-3.66814480376
363	3.97334879719	0.174573148368	-3.79877564882
337	3.9590069276	0.99143068408	-2.96757624352
16	3.95771200154	0.640950996152	-3.31676100539
48	3.94741100923	1.07046859467	-2.87694241456
107	3.94096716615	0.693783353302	-3.24718381285
252	3.93977620573	2.33966067757	-1.60011552816
358	3.93621301456	1.73053915921	-2.20567385535
91	3.93412677282	0.20186465197	-3.73226212085
151	3.92935664665	0.704205869814	-3.22515077684
458	3.92473893223	1.43885159746	-2.48588733477
376	3.91042307933	0.529587636438	-3.38083544289
354	3.89690619073	0.595324060394	-3.30158213034
120	3.88199165885	0.499024548608	-3.38296711024
29	3.87532218417	1.21718602533	-2.65813615885
67	3.86630491663	1.62605154313	-2.24025337351
146	3.86552091968	1.04792821103	-2.81759270865
210	3.85014090918	2.59508887216	-1.25505203702
217	3.85000196138	1.26156079041	-2.58844117097
22	3.84644864772	2.327743739	-1.51870490872
317	3.84207731155	0.280073451954	-3.5620038596
300	3.84176541112	0.366230886356	-3.47553452476
106	3.83673682624	1.3127355343	-2.52400129194
113	3.83085169105	1.84070627927	-1.99014541178
152	3.8303864873	0.0582008598083	-3.77218562749
196	3.82976799139	0.300035944484	-3.52973204691
435	3.8223566873	2.11128450362	-1.71107218368
304	3.8189678667	0.200555466824	-3.61841239988
343	3.8154367175	0.97299697609	-2.84243974141
361	3.75295256363	0.519417016082	-3.23353554755
195	3.73650865073	1.12956813699	-2.60694051374
110	3.73275516007	0.875387191523	-2.85736796855
351	3.72825428026	1.13299002427	-2.59526425598
269	3.72673831612	0.429969991452	-3.29676832467
341	3.71591517597	0.883371795937	-2.83254338003
292	3.71510140463	0.265745040803	-3.44935636382
366	3.70536936928	1.29993583159	-2.40543353768
457	3.70363225597	1.81180295006	-1.89182930592
159	3.70323400802	0.955916097861	-2.74731791016
15	3.69104125539	1.09906993777	-2.59197131762
303	3.67592817128	1.42001691866	-2.25591125262
9	3.66325474424	0.877279708804	-2.78597503544
245	3.65025260644	1.5809522106	-2.06930039584
142	3.61811870677	0.667404695961	-2.95071401081
339	3.61187798759	2.21548828869	-1.3963896989
36	3.60766258283	0.341142945627	-3.26651963721
209	3.60416166393	0.964310299863	-2.63985136407
171	3.58001723129	0.689493339494	-2.8905238918
143	3.56365190762	0.470211611586	-3.09344029603
419	3.55931126811	1.57025301922	-1.9890582489
449	3.54475041696	0.833208506809	-2.71154191015
392	3.51276366536	1.92196889755	-1.59079476782
234	3.50679183138	0.96442407629	-2.54236775509
383	3.48613684626	0.449468611762	-3.0366682345
225	3.4804749411	0.988093231332	-2.49238170977
406	3.4474984362	2.04195459414	-1.40554384206
228	3.44504225498	2.14563328539	-1.2994089696
369	3.44353847929	0.232876597499	-3.21066188179
215	3.43883610266	1.11637182056	-2.3224642821
222	3.43491951908	1.7721675332	-1.66275198589
478	3.43193987282	1.73291352562	-1.6990263472
271	3.42954201748	1.47451944148	-1.955022576
47	3.42704589218	1.07647784187	-2.35056805032
443	3.42450347157	0.364921042361	-3.05958242921
338	3.41769305526	0.443287685235	-2.97440537003
263	3.41679971726	1.15539679653	-2.26140292074
174	3.39424809378	1.05732406646	-2.33692402732
336	3.38908249054	0.25281608362	-3.13626640692
373	3.38843086596	1.0631153434	-2.32531552256
133	3.33281566789	0.565930892163	-2.76688477573
156	3.3157049345	0.751807097667	-2.56389783684
410	3.30775985144	1.42715211846	-1.88060773297
165	3.30655343743	1.54439963772	-1.76215379971
388	3.30614589261	1.28226383479	-2.02388205781
298	3.28662099948	0.331517917767	-2.95510308171
344	3.24691474761	0.846616453876	-2.40029829373
207	3.23320581989	0.256726740748	-2.97647907914
78	3.22812527884	0.306163066791	-2.92196221205
203	3.19100705556	1.13577932469	-2.05522773087
216	3.16809255842	0.717442364908	-2.45065019351
13	3.15732739436	1.80029241441	-1.35703497995
391	3.13263802918	0.286268987033	-2.84636904214
111	3.12559288196	1.01076505816	-2.11482782381
141	3.11974400642	0.478658686284	-2.64108532014
325	3.11833728852	1.24820573194	-1.87013155658
389	3.10702499951	1.0994400808	-2.00758491871
119	3.08472639544	0.92368355254	-2.1610428429
220	3.05906990081	1.17131684094	-1.88775305987
324	3.03273577546	0.313383634605	-2.71935214086
219	3.02766920403	0.721249863262	-2.30641934076
260	3.02060885189	1.00019501526	-2.02041383663
393	3.01131248816	1.22974900348	-1.78156348468
66	2.99346091837	0.77165340471	-2.22180751366
182	2.97395011726	0.438427003794	-2.53552311347
147	2.97136172864	1.13381710816	-1.83754462048
248	2.96274400704	0.944365440992	-2.01837856605
287	2.95402320494	0.59992805429	-2.35409515065
124	2.91209754359	1.74681326888	-1.16528427471
175	2.90904776843	1.18281767426	-1.72623009417
188	2.90090540876	0.122587302889	-2.77831810587
475	2.89134456626	0.176733834593	-2.71461073167
400	2.88999007053	0.510992464766	-2.37899760576
213	2.88843934079	1.23305932678	-1.65538001401
144	2.88542549657	1.07435192458	-1.81107357199
204	2.87609299162	0.820689782944	-2.05540320868
198	2.83828907441	1.10872290625	-1.72956616816
441	2.83264319866	0.683925501121	-2.14871769753
387	2.83134893819	0.32272346299	-2.5086254752
149	2.80594539896	0.890054043611	-1.91589135535
439	2.8040015141	1.5906711632	-1.2133303509
291	2.77705232035	0.333793431763	-2.44325888859
229	2.75453693186	1.35052187235	-1.40401505951
465	2.75286687063	0.546324602261	-2.20654226837
199	2.72926789066	0.550394451877	-2.17887343878
356	2.71162050826	1.13079376208	-1.58082674618
307	2.70257107097	0.194173162076	-2.50839790889
208	2.6887259094	1.05590987262	-1.63281603677
150	2.68664480975	0.988479746249	-1.6981650635
4	2.682204141	1.41499719399	-1.26720694701
235	2.67689343813	0.0988086435314	-2.57808479459
394	2.6747092331	1.45240964399	-1.22229958911
192	2.66150679905	0.825450815808	-1.83605598324
118	2.65870494907	0.575429725035	-2.08327522403
326	2.6147281526	0.577422245135	-2.03730590747
253	2.61118793061	0.547175940192	-2.06401199042
148	2.58975753129	1.12912686464	-1.46063066665
5	2.58270308149	1.74444354246	-0.838259539029
138	2.55774744132	1.32533091939	-1.23241652192
411	2.54484482649	1.17129366437	-1.37355116213
179	2.52234807372	0.204656290926	-2.31769178279
214	2.50132459596	0.950256287731	-1.55106830823
472	2.497752729	0.630284843885	-1.86746788511
20	2.47406725202	0.370792154276	-2.10327509775
482	2.46537056688	0.857899245609	-1.60747132127
236	2.4608809279	0.421339270412	-2.03954165749
19	2.44945647802	0.595264065462	-1.85419241256
145	2.42680345743	1.11190892315	-1.31489453428
184	2.42364036495	1.21799771167	-1.20564265328
75	2.39747294123	0.709743771787	-1.68772916944
493	2.36285497296	0.624050849334	-1.73880412363
357	2.34067501961	0.35553215562	-1.98514286399
352	2.34037312962	1.25458936397	-1.08578376565
261	2.30999316321	0.744046685165	-1.56594647804
223	2.26000820769	0.163822369217	-2.09618583848
7	2.25926801579	0.763010016806	-1.49625799899
468	2.25742554503	0.819626376067	-1.43779916897
38	2.25170567282	0.711696896422	-1.5400087764
255	2.22330773538	0.596030999527	-1.62727673586
297	2.18997548787	1.01798204066	-1.17199344721
180	2.1891628232	0.493251685674	-1.69591113753
218	2.18261111047	1.13736502884	-1.04524608163
476	2.14842496845	0.118873733816	-2.02955123464
349	2.13570584559	0.540475669664	-1.59523017592
464	2.13049588638	0.744759051419	-1.38573683496
288	2.10816186452	0.856353790961	-1.25180807356
362	2.0964460641	0.337595229914	-1.75885083419
408	2.07505860611	0.840774964183	-1.23428364193
139	1.99936926778	0.48952197626	-1.50984729152
474	1.98545353807	0.316749184016	-1.66870435406
232	1.93468149402	0.132704381572	-1.80197711245
8	1.90335973448	0.127307481122	-1.77605225335
483	1.82426582488	0.624470209881	-1.199795615
484	1.81686613865	1.34271321547	-0.474152923188
488	1.80545473389	0.422454979671	-1.38299975422
224	1.76914478885	0.519928933668	-1.24921585518
462	1.71500968221	0.59894366086	-1.11606602135
254	1.69947556584	0.259081540342	-1.4403940255
295	1.6634028956	0.618964732828	-1.04443816278
407	1.66031798175	0.580702182998	-1.07961579876
2	1.5823020124	0.997385418458	-0.584916593938
1	1.56252360933	0.84367105126	-0.718852558067
227	1.52681211817	0.824505253286	-0.702306864883
251	1.42198009834	0.429216655239	-0.992763443102
355	1.39099844751	0.898589703832	-0.492408743673
492	1.39088218069	0.532753097848	-0.858129082846
470	1.3516759428	0.952297793972	-0.39937814883
487	1.28452058475	0.589452490936	-0.69506809381
221	1.26792135846	0.599708985908	-0.668212372552
461	1.25036140427	0.317435432368	-0.932925971901
471	1.23890480649	0.5795060538	-0.65939875269
416	1.0688098837	0.474090293962	-0.594719589741
477	1.02519424179	0.113102305387	-0.912091936405
226	0.974118138014	0.475755092154	-0.49836304586
327	0.94852893474	0.278447523648	-0.670081411091
489	0.831168200298	0.380159845776	-0.451008354522
6	0.802694205566	0.655209635671	-0.147484569894
486	0.75231967418	0.581693038999	-0.170626635181
490	0.494452033726	0.405537310707	-0.0889147230191
499	NaN	NaN	NaN
