# Supplementary material for: Destabilized adaptive influenza variants critical for innate immune system escape are potentiated by host chaperones
Source: PLoS Biol. 2018 Sep 17;16(9):e3000008. doi: 10.1371/journal.pbio.3000008 (PMC6160216; doi:10.1371/journal.pbio.3000008)
Supplement: S1 File — This zip file contains the computer code and required input files for the deep mutational scanning data analysis reported in this manuscript. (ZIP) [file pbio.3000008.s023.zip › 2018_NP_DMS-master/preferences/DMSO39vsDMSO37-rep3_mutdiffsel.txt]

site	wt	mut	diffsel
457	S	F	2.59617667327
353	S	L	2.58959518976
283	P	C	2.3998253274
278	A	V	2.24654645487
283	P	A	2.06631078823
283	P	G	2.01192223075
409	Q	M	2.01130376431
283	P	W	1.95051936746
283	P	Q	1.87485561836
359	S	Q	1.84110647438
437	T	A	1.80763315128
377	S	M	1.80700906232
353	S	H	1.74267111367
311	Q	T	1.69050312514
280	V	P	1.69021498076
451	A	F	1.68959070147
359	S	R	1.65564348201
496	Y	W	1.62559095459
347	I	V	1.59645125441
136	M	I	1.56101078957
353	S	F	1.535332117
485	G	V	1.51764802019
310	S	A	1.49433918767
56	L	D	1.48434711943
81	E	I	1.47041312475
378	T	R	1.46112423927
450	G	C	1.40359937452
427	A	C	1.40350157812
268	G	P	1.3529118555
283	P	M	1.34060744222
413	S	N	1.31759773661
314	S	V	1.30925596711
41	I	V	1.30871592961
127	D	E	1.30741154802
334	N	Y	1.30443990074
319	N	G	1.29156760823
399	Q	C	1.28618373513
34	D	Q	1.27986245046
146	T	A	1.27960365379
426	M	A	1.2760027078
78	Y	F	1.27040970806
375	E	T	1.24685585433
415	Q	S	1.24394525722
100	V	R	1.23889806276
409	Q	A	1.18559415303
485	G	C	1.17929666675
111	Y	F	1.17007789286
420	F	N	1.16617607276
334	N	F	1.15225753465
164	C	A	1.12759448601
425	I	T	1.12603330767
292	E	A	1.12224280596
420	F	C	1.11492005724
176	S	A	1.11117410411
353	S	R	1.10884581897
283	P	S	1.10460781834
283	P	F	1.10356153115
427	A	E	1.09658039545
28	S	H	1.09435289724
34	D	N	1.08692798319
445	I	E	1.08226632124
317	R	F	1.08137155977
34	D	A	1.07357470943
498	N	G	1.07187134685
411	A	S	1.05923316983
294	E	H	1.04077697969
311	Q	R	1.03924518479
399	Q	H	1.02582864204
368	N	E	1.01809441303
463	V	I	1.01484040105
154	L	S	1.00518970135
314	S	C	1.00141737104
127	D	S	0.99758780001
54	G	A	0.994913363235
421	D	A	0.993408912399
8	R	P	0.991949463446
3	S	A	0.991751075418
339	E	D	0.98695442971
283	P	H	0.980804179792
24	E	N	0.979578603946
105	M	Q	0.975174409002
409	Q	S	0.956555542379
455	E	Q	0.952887296548
466	L	W	0.950440931615
450	G	K	0.937116184226
34	D	M	0.927502521568
466	L	F	0.91618908269
283	P	L	0.912361305122
377	S	V	0.906758425542
454	E	C	0.904467264882
408	V	A	0.901132752953
449	E	K	0.881173087055
234	A	P	0.880407382847
454	E	H	0.875666502934
316	I	S	0.875018479389
441	R	E	0.872781292389
462	G	P	0.863470155563
406	I	S	0.860310026129
25	I	M	0.858303577356
10	Y	P	0.856105812348
462	G	S	0.848470834607
12	Q	M	0.846512413758
304	F	V	0.841392405329
90	K	L	0.833392295146
69	S	H	0.833377513562
289	Y	H	0.831620068167
438	S	N	0.828694644433
23	T	S	0.828512431173
421	D	F	0.821883457503
17	G	Q	0.821516281418
258	F	I	0.818424243095
105	M	T	0.818286279267
450	G	V	0.817780993572
283	P	T	0.81341960091
70	A	R	0.810014268855
418	L	T	0.808461239207
73	E	Q	0.793778172143
77	K	E	0.791862807056
479	F	L	0.783754257525
441	R	S	0.781084440329
345	S	V	0.774652223516
13	M	N	0.765483860649
439	D	N	0.763852522581
334	N	M	0.760565074616
459	Q	Y	0.760378854788
251	A	D	0.756675945814
187	G	K	0.746575266764
353	S	N	0.746004316036
399	Q	Y	0.744730563795
111	Y	V	0.739425077084
11	E	D	0.734467702738
27	A	R	0.730244691741
27	A	E	0.726753441022
473	N	H	0.726508785395
34	D	S	0.724085460897
34	D	T	0.720270239773
105	M	R	0.719425246992
217	S	K	0.717189006005
368	N	P	0.715353016788
397	N	E	0.713842827685
412	F	G	0.712081841031
400	R	S	0.712073766605
346	F	T	0.711750383099
100	V	K	0.711721852085
335	S	L	0.710791891428
426	M	Q	0.708704176151
419	P	V	0.708428947519
64	E	M	0.707668259396
31	K	R	0.701867170537
412	F	L	0.701373239721
480	D	C	0.700489571052
67	V	M	0.697014242413
294	E	M	0.691420655477
231	Q	P	0.69041603403
283	P	E	0.685783004618
420	F	Y	0.684167318726
18	E	H	0.682972222025
220	E	K	0.681913050575
9	S	P	0.681621190723
290	D	S	0.678745982351
289	Y	R	0.676772440393
101	D	G	0.675780288875
197	I	G	0.674641457625
283	P	I	0.673182781303
391	R	I	0.672950008439
148	Y	T	0.672725797031
217	S	A	0.668162429534
423	P	S	0.666235501115
482	S	N	0.665081768459
96	I	P	0.663723520659
413	S	R	0.662646780709
454	E	D	0.659281802902
130	T	K	0.659252004366
100	V	N	0.656140783957
164	C	V	0.653505782178
338	F	G	0.65263115883
62	T	K	0.650917683261
366	A	G	0.650294977407
137	M	N	0.649011676674
225	I	L	0.647390522434
137	M	V	0.647190210812
191	M	V	0.647180606082
449	E	A	0.640525292718
51	D	E	0.63359999711
228	G	S	0.632239504784
269	S	L	0.631098343872
73	E	F	0.628926473657
214	K	G	0.627058499468
398	Q	H	0.617486113261
361	R	K	0.616658078782
455	E	A	0.614135352182
283	P	R	0.613906159064
498	N	Q	0.61185414087
9	S	T	0.611252441328
242	V	R	0.610904769905
321	N	D	0.60847659621
427	A	P	0.60799457712
201	I	L	0.607524005029
165	S	Y	0.603280514562
400	R	K	0.602012746253
244	E	K	0.601054916658
290	D	G	0.601021166816
25	I	R	0.597323442673
28	S	F	0.597037009978
268	G	H	0.595818474426
115	E	K	0.594995903587
101	D	E	0.594648853831
450	G	L	0.594642529038
109	V	Q	0.594025338952
251	A	T	0.590873040971
350	T	N	0.586439457106
426	M	T	0.585110623523
32	M	D	0.584873836493
29	V	S	0.584844899343
43	M	W	0.584620003938
22	A	N	0.584452394736
16	D	N	0.58372052488
336	A	L	0.581145758758
399	Q	R	0.578577567207
479	F	Y	0.57788056604
73	E	P	0.575732722694
437	T	K	0.57533171457
396	T	L	0.573572440347
295	G	E	0.572855852672
130	T	I	0.572032377296
451	A	M	0.569749116551
346	F	L	0.569730496704
4	Q	V	0.568151640549
361	R	Q	0.567542323484
342	R	S	0.566975993083
395	N	Y	0.566363110154
39	F	K	0.564573373318
456	M	N	0.561939620548
375	E	S	0.560608743636
406	I	T	0.560539130883
430	T	S	0.560268272505
111	Y	I	0.558743618618
408	V	M	0.556928557127
250	N	T	0.555721036394
186	V	I	0.554518571235
18	E	G	0.553518518777
275	C	Y	0.553515615047
192	E	K	0.553509188476
287	S	N	0.551322715324
267	R	K	0.550558102137
4	Q	G	0.550159957398
355	R	G	0.549641506775
108	L	F	0.548987494007
14	E	W	0.547433300172
10	Y	R	0.547192779034
188	T	I	0.546558684671
157	T	V	0.544613322751
116	I	A	0.544096596244
226	L	I	0.542823208114
204	R	F	0.542730229104
234	A	E	0.542638720038
245	S	L	0.542563932337
390	T	V	0.542507312617
169	G	V	0.541936232612
484	E	G	0.541142036663
105	M	S	0.541090922519
265	I	D	0.540482598957
187	G	D	0.537898780555
130	T	V	0.53598305787
161	P	I	0.535818324286
448	M	I	0.533482245733
432	N	P	0.532845890524
36	I	R	0.531851043885
64	E	K	0.531566129727
104	W	N	0.531531728576
57	I	F	0.530947942442
417	N	D	0.530694216055
296	Y	C	0.530557839359
294	E	K	0.529796946328
85	A	K	0.529634625455
452	K	R	0.525994028523
442	A	T	0.523257972976
433	T	Y	0.520583421899
54	G	K	0.518930933665
84	S	A	0.517903995071
174	R	G	0.516320257382
255	D	A	0.515395839089
257	I	G	0.515127089169
315	L	A	0.51483683711
412	F	S	0.512934051753
485	G	S	0.509488507717
449	E	V	0.509350032153
150	R	K	0.507774122682
144	N	S	0.507211207166
406	I	N	0.506516990489
373	A	C	0.505900381794
458	F	V	0.502691369637
393	G	E	0.501748098626
127	D	R	0.50129244329
232	T	I	0.499566756607
343	V	I	0.498424925509
400	R	W	0.496614218884
392	S	V	0.495460550385
3	S	F	0.49038121672
467	S	T	0.488151737205
377	S	A	0.485348074577
425	I	Y	0.484823931505
452	K	Q	0.484271253175
428	A	K	0.483512146487
181	A	G	0.482303430512
217	S	R	0.481413851061
207	W	R	0.479450916702
433	T	G	0.478522156084
296	Y	H	0.478412545128
402	S	H	0.478322778381
386	W	C	0.476682595544
108	L	I	0.475079819582
290	D	N	0.474079841898
235	Q	G	0.473398161565
356	G	E	0.472195976033
14	E	K	0.470227377711
272	H	Y	0.469309112077
233	A	T	0.469135570789
408	V	T	0.468458290736
3	S	H	0.468323714255
483	N	I	0.468205266024
414	V	C	0.468127585968
468	D	E	0.468046129497
263	A	I	0.46681399645
164	C	F	0.466807788106
462	G	C	0.464488388222
28	S	K	0.462976723115
411	A	T	0.462355222026
495	E	D	0.462266420598
56	L	E	0.462148231888
462	G	E	0.46179644764
268	G	F	0.461755014552
314	S	E	0.461707647048
259	L	C	0.461619578359
180	G	T	0.460762638995
202	N	Y	0.460635676794
179	A	E	0.460213339638
294	E	N	0.458485020611
283	P	N	0.45647301445
129	A	G	0.455856116538
487	Y	H	0.455706267332
453	P	Q	0.455668038809
99	R	F	0.455546829889
107	E	M	0.455358456884
415	Q	A	0.453337642564
86	G	F	0.453279076041
157	T	N	0.45322758244
472	A	E	0.453181727458
405	Q	M	0.452641827751
422	K	E	0.451045946878
49	L	D	0.440590216072
455	E	N	0.438166985931
497	D	E	0.436352248499
432	N	S	0.435547418439
313	Y	C	0.434289356526
375	E	V	0.433955136076
423	P	R	0.430396941538
358	L	R	0.429754182262
351	K	V	0.429513487412
49	L	C	0.429472599522
171	T	A	0.429292831286
485	G	K	0.428259047472
430	T	E	0.428102100559
47	L	P	0.427618530188
373	A	D	0.426543168327
327	Q	P	0.425737386992
415	Q	T	0.425734783463
324	H	N	0.425637186881
279	C	V	0.425615534719
273	K	W	0.425582572071
275	C	N	0.425501630198
316	I	N	0.425339210954
375	E	R	0.42516377692
13	M	T	0.424905247081
10	Y	G	0.424766711759
114	E	H	0.422325853634
490	G	R	0.420150849871
496	Y	H	0.420055087436
98	K	R	0.419353386806
243	R	K	0.419244919589
136	M	L	0.418914903795
3	S	K	0.417890289736
58	Q	H	0.417854198071
157	T	L	0.415652070142
202	N	V	0.412247681971
303	P	E	0.411449199724
52	Y	N	0.408121424547
319	N	D	0.407156232509
218	A	L	0.405953650636
415	Q	G	0.405636653498
428	A	G	0.404960541629
434	E	K	0.403666987507
386	W	I	0.40335811857
247	N	S	0.402977142419
355	R	S	0.401934417432
362	G	S	0.40184755384
348	R	I	0.401819169112
394	G	H	0.401708942512
66	M	T	0.401679363635
374	M	H	0.401466372566
450	G	Q	0.40110544781
357	K	L	0.401086821789
186	V	L	0.400933290683
195	R	W	0.400501967349
248	P	S	0.400435429968
189	M	F	0.400371114304
206	F	M	0.400274799233
390	T	N	0.400149542306
437	T	E	0.400138423791
34	D	V	0.400004385374
380	E	Y	0.399961666854
213	R	L	0.39981689115
492	N	K	0.399781512092
428	A	I	0.398808210848
294	E	C	0.398065310528
407	S	N	0.397675153582
451	A	H	0.397284199224
392	S	P	0.394723833906
158	G	A	0.393945601932
85	A	H	0.392131101705
25	I	T	0.390131735636
459	Q	H	0.389419350921
400	R	G	0.388200982897
466	L	M	0.386453309934
196	M	T	0.385189084825
220	E	N	0.382814447228
208	R	K	0.382617453947
470	R	S	0.380715871197
361	R	I	0.380663553589
249	G	V	0.379941924005
234	A	N	0.379834507665
180	G	H	0.379637472939
246	R	N	0.379127793734
54	G	M	0.378741318427
5	G	Y	0.377895959783
356	G	D	0.377855347585
269	S	Q	0.37772119108
382	R	F	0.377673777927
419	P	I	0.37745834304
210	E	V	0.377115180691
84	S	M	0.376780564943
183	V	I	0.376753221199
397	N	K	0.375838236502
98	K	D	0.375076263916
94	G	S	0.374969815827
390	T	A	0.374800436414
427	A	N	0.374504564269
425	I	V	0.374086334466
316	I	M	0.373659709162
421	D	R	0.372677848431
31	K	E	0.372539420389
156	R	P	0.372254800186
32	M	W	0.372192423458
70	A	V	0.371461683513
24	E	Y	0.371295254768
347	I	T	0.371032729242
216	R	G	0.370931047241
48	K	Q	0.370318682083
122	Q	A	0.370281960851
81	E	T	0.36969657966
221	R	Q	0.369638664932
55	R	G	0.36944746649
194	I	M	0.36837753524
172	L	T	0.367923219273
423	P	G	0.367629156926
33	I	Y	0.366473507068
378	T	A	0.365546953248
366	A	D	0.365036483074
424	T	S	0.364359176217
82	H	E	0.364123383774
154	L	P	0.362894056933
19	R	G	0.362099641354
14	E	Q	0.362093310738
294	E	T	0.36162592636
478	S	Q	0.360038900823
442	A	S	0.358750897897
125	N	I	0.357878309089
300	G	E	0.356287654465
383	S	D	0.356022159628
156	R	G	0.354893824295
426	M	I	0.354290040146
82	H	K	0.353418648581
82	H	G	0.351622886915
292	E	V	0.350616132756
369	E	I	0.349493478916
380	E	K	0.349474729399
351	K	H	0.349156716565
78	Y	N	0.348001531152
428	A	P	0.347624737054
184	K	T	0.347602317664
425	I	F	0.347320407755
396	T	Q	0.347022467921
496	Y	S	0.346877549171
325	K	H	0.343499900071
322	P	S	0.343120361292
436	R	K	0.342301685845
85	A	C	0.341094814214
1	M	V	0.34107625682
456	M	G	0.340916203782
151	T	L	0.340747956738
189	M	I	0.340489995156
348	R	G	0.340321706989
273	K	H	0.340205801659
398	Q	K	0.339922230716
181	A	V	0.339568876242
458	F	W	0.338981205913
60	S	L	0.338302769172
362	G	A	0.337306819485
370	N	L	0.336275557659
268	G	N	0.336224132468
261	R	L	0.335695669389
200	G	R	0.335608089674
430	T	G	0.333580131958
223	C	Y	0.333173135051
22	A	V	0.332945718241
415	Q	P	0.332456075238
457	S	Q	0.331456211894
29	V	A	0.330917553435
450	G	S	0.330686007478
267	R	L	0.330671983921
278	A	L	0.330477429382
324	H	G	0.330377231977
264	L	Y	0.330186192935
414	V	F	0.330005300255
134	T	C	0.329649478171
293	K	G	0.329060180298
138	I	T	0.327063660527
228	G	A	0.325470064045
227	K	E	0.325090705931
426	M	G	0.324560917203
183	V	Q	0.323853438559
232	T	K	0.323595180046
248	P	T	0.323578925434
422	K	Y	0.323557525504
242	V	P	0.323555519571
169	G	F	0.322878649915
459	Q	L	0.322305155062
422	K	S	0.320856082155
437	T	C	0.320204920484
305	K	V	0.320026808432
13	M	I	0.319515903454
409	Q	P	0.3192900429
158	G	C	0.317863817135
433	T	D	0.317165502918
429	F	R	0.316781969688
119	I	S	0.316214484653
434	E	P	0.316204146256
157	T	C	0.31572405869
431	G	V	0.315615586306
108	L	V	0.31553661925
399	Q	A	0.313166279996
485	G	W	0.312624152088
397	N	L	0.312327488027
411	A	D	0.311561199312
335	S	T	0.311505925587
393	G	H	0.311307163267
368	N	Y	0.310865558739
430	T	F	0.310792710733
245	S	G	0.310486561977
395	N	H	0.310088642326
382	R	Q	0.309849877551
449	E	R	0.30980229539
449	E	S	0.30980229539
436	R	Y	0.309672226805
436	R	N	0.309672226805
436	R	E	0.309672226805
441	R	L	0.3096610463
282	G	E	0.30920517217
440	M	D	0.309007397893
385	Y	C	0.308700328511
38	R	Q	0.307581362252
359	S	F	0.306568857824
180	G	S	0.306191679839
373	A	E	0.304217503065
430	T	L	0.303166043285
80	E	T	0.302655357899
430	T	W	0.302571218475
199	R	S	0.301820597909
443	E	T	0.301490720389
440	M	F	0.300878474709
271	A	D	0.300039742593
333	C	L	0.300020169443
453	P	T	0.29975863672
408	V	L	0.29957877984
433	T	R	0.299189722756
196	M	I	0.297996784508
293	K	E	0.297700003095
18	E	P	0.296881793333
425	I	D	0.2960247034
486	S	F	0.295843900777
402	S	D	0.294550222502
389	R	S	0.294299773216
187	G	A	0.293850216263
172	L	W	0.293765116842
50	S	D	0.293705571987
173	P	Y	0.293561854412
240	D	Y	0.293423934903
202	N	R	0.293411983297
200	G	C	0.293170038286
286	A	T	0.291434307101
483	N	D	0.291378568201
456	M	T	0.290971683406
146	T	H	0.290917701659
164	C	L	0.29052262317
335	S	P	0.290465430612
113	K	G	0.290179204229
140	H	P	0.290160809317
144	N	P	0.289945273062
255	D	Y	0.288503018527
85	A	N	0.288401918587
253	I	D	0.288379401497
88	D	W	0.28822049755
279	C	H	0.288112010969
338	F	V	0.28789788599
455	E	K	0.287646204913
216	R	C	0.287031994009
4	Q	R	0.286759989934
130	T	S	0.286580899589
10	Y	L	0.285975225824
460	G	E	0.285919488375
418	L	I	0.285863364335
236	R	M	0.285499128476
219	Y	P	0.285335194373
479	F	I	0.285077517086
455	E	P	0.284893393247
178	A	L	0.284719908259
72	D	G	0.284430453514
220	E	I	0.283542523652
394	G	E	0.283456444795
52	Y	V	0.283446382099
21	N	L	0.282835418487
209	G	I	0.282235484884
289	Y	V	0.281904650608
497	D	G	0.281404753647
328	L	I	0.280817350726
222	M	S	0.28075618713
257	I	T	0.28071230027
181	A	W	0.279774190576
409	Q	K	0.279361882675
10	Y	A	0.278904306395
137	M	L	0.278648167498
430	T	N	0.277621836232
72	D	N	0.276596446383
97	Y	C	0.276111342463
357	K	E	0.275984731911
6	T	A	0.275792947062
13	M	R	0.275748619127
25	I	P	0.275395347786
307	L	I	0.274733169349
233	A	H	0.27458574094
23	T	M	0.273703138665
68	L	H	0.273652983591
24	E	L	0.273309807003
37	G	A	0.272858119944
421	D	Y	0.272797991079
302	D	Q	0.272584996154
200	G	E	0.271369695326
39	F	Y	0.271259750033
2	A	T	0.270210186881
20	Q	H	0.270204319008
84	S	P	0.270123721361
4	Q	L	0.26943857975
32	M	E	0.269015439043
116	I	T	0.268956020624
76	N	K	0.268817044593
70	A	I	0.268608650696
318	P	A	0.267418149925
1	M	L	0.267369848617
47	L	M	0.267277507226
313	Y	H	0.266515764788
349	G	R	0.266054216748
420	F	V	0.265854512299
34	D	K	0.265765381733
338	F	L	0.265275843979
344	L	V	0.265007755726
33	I	F	0.26493317612
22	A	D	0.264806902668
82	H	D	0.264587710223
341	L	R	0.26427539851
373	A	H	0.264208867986
403	A	E	0.263502889355
4	Q	W	0.263370470803
377	S	F	0.263259124072
250	N	V	0.263137434874
25	I	D	0.263113369662
67	V	E	0.263066644397
16	D	Y	0.263024161451
28	S	C	0.262947342478
75	R	T	0.262947141936
78	Y	M	0.262857428303
46	E	M	0.262846593251
42	Q	M	0.262826236417
26	R	T	0.262811996621
69	S	Q	0.262786368454
65	R	E	0.262703359153
33	I	H	0.262597924314
5	G	L	0.262418742363
53	E	M	0.262235120911
493	A	R	0.262157818767
452	K	W	0.261994334393
429	F	N	0.261547551768
225	I	V	0.261090172839
433	T	A	0.260883155629
458	F	L	0.260713112139
44	C	F	0.259581450735
74	R	K	0.259296000983
453	P	L	0.259201601482
427	A	Y	0.258379089079
409	Q	T	0.258213448667
396	T	S	0.256027926618
55	R	C	0.255586586249
265	I	S	0.255089888297
111	Y	A	0.253239021399
273	K	L	0.251925281313
273	K	T	0.251925281313
262	S	V	0.251856109892
264	L	I	0.251779321307
159	M	T	0.251653633853
167	M	I	0.249315407455
464	F	S	0.249309232512
389	R	G	0.249029991245
398	Q	V	0.248777820938
414	V	T	0.247442918587
265	I	V	0.246886474366
129	A	T	0.246828652222
121	R	H	0.245983490995
34	D	R	0.245868779297
186	V	A	0.24329348818
391	R	S	0.242659152234
227	K	N	0.242417368777
235	Q	P	0.242376297405
187	G	W	0.242365653734
241	Q	A	0.242362311451
204	R	D	0.242314486249
395	N	S	0.242248632589
400	R	M	0.240727067621
273	K	A	0.240670128108
476	V	M	0.240379499597
469	E	H	0.239495234573
417	N	M	0.23890777377
215	T	K	0.238031229322
115	E	S	0.237887405554
140	H	N	0.237725598619
145	D	P	0.237688452363
87	K	T	0.237516606663
160	D	V	0.23722507192
167	M	S	0.236743146856
422	K	T	0.236290282723
242	V	A	0.236261647841
485	G	Q	0.235601634152
381	L	P	0.235260058073
422	K	N	0.235121459549
433	T	H	0.234703342726
433	T	C	0.234699474299
54	G	S	0.23467506928
428	A	H	0.234120315083
90	K	T	0.233598648267
428	A	R	0.233115753681
192	E	V	0.23252749878
245	S	R	0.232138927055
168	Q	K	0.231984325018
213	R	D	0.231656526219
487	Y	C	0.231483214534
443	E	G	0.23116192178
12	Q	S	0.231117228693
417	N	L	0.230596169088
246	R	Q	0.230472317821
105	M	I	0.229750569296
409	Q	L	0.228968665901
367	S	L	0.228920766697
334	N	R	0.2288532197
253	I	S	0.228598126329
326	S	R	0.228582067436
269	S	G	0.228543354095
310	S	P	0.228542926078
274	S	L	0.228340153224
281	Y	I	0.228188745173
286	A	M	0.228158397808
331	M	Q	0.22807756837
465	E	K	0.227836186417
259	L	P	0.227650168619
272	H	R	0.227568204234
292	E	I	0.227471311199
491	D	N	0.226394347673
32	M	V	0.225421686759
300	G	D	0.225371717892
254	E	K	0.225141936659
360	T	N	0.223796732727
296	Y	V	0.223530659349
350	T	W	0.223180018566
450	G	A	0.222835340737
453	P	I	0.222602099453
375	E	F	0.222189933751
24	E	R	0.221960942584
392	S	G	0.22148279295
436	R	S	0.221453501678
290	D	E	0.22074477854
307	L	Q	0.220645376604
275	C	E	0.220547944993
322	P	V	0.220462690414
423	P	A	0.220348747148
454	E	Y	0.219367655339
247	N	D	0.219121909661
355	R	K	0.218099917953
32	M	I	0.218026666105
297	S	D	0.217973797947
431	G	S	0.217637357695
383	S	N	0.217189580299
304	F	S	0.21683992669
375	E	K	0.216390212294
256	L	F	0.216005553748
321	N	V	0.215609904357
149	Q	R	0.215065284277
411	A	P	0.215026368336
400	R	D	0.214868206414
393	G	Q	0.21481265394
338	F	C	0.214807357495
358	L	T	0.214791164867
210	E	K	0.214790531417
410	P	E	0.214692760734
364	Q	L	0.214666589622
342	R	P	0.214573174219
371	M	Q	0.21457218651
365	I	F	0.214556605104
366	A	V	0.214527238372
377	S	K	0.214437413566
377	S	W	0.214437413566
363	V	F	0.214299440729
437	T	Q	0.214051139993
482	S	W	0.21376959024
418	L	M	0.213763514123
382	R	T	0.213751409761
490	G	V	0.213692567822
443	E	A	0.21360591714
438	S	C	0.213266544409
489	F	V	0.213111930487
489	F	I	0.213111930487
434	E	I	0.212854144201
189	M	C	0.211890458851
388	I	L	0.21151977111
446	R	F	0.210554472861
28	S	N	0.21029726747
497	D	P	0.210245517347
41	I	N	0.209738384238
297	S	P	0.20936010064
94	G	E	0.208849627853
336	A	D	0.208448681177
388	I	P	0.207954293403
468	D	N	0.206359989901
398	Q	G	0.20627237573
194	I	V	0.2057116244
359	S	P	0.204883257546
433	T	L	0.20478956593
5	G	A	0.204050243025
122	Q	I	0.203138404718
461	R	P	0.203015095378
42	Q	K	0.202657318786
174	R	P	0.202505507813
231	Q	E	0.202487592059
226	L	R	0.202423588862
203	D	L	0.202386475311
187	G	C	0.202375464216
232	T	N	0.202350960185
250	N	P	0.202310854117
230	F	I	0.202308420493
390	T	P	0.202290956477
390	T	K	0.202290956477
247	N	Q	0.202200073532
191	M	F	0.202186746931
238	M	G	0.20208683956
183	V	H	0.201945475162
183	V	N	0.201945475162
181	A	Q	0.201905723984
200	G	Q	0.201877505533
197	I	K	0.201649914613
90	K	S	0.201645477011
460	G	L	0.201526630296
210	E	P	0.200748504449
29	V	I	0.200494204934
164	C	H	0.200116181408
215	T	Q	0.199765976564
140	H	V	0.199760407678
113	K	N	0.19974546618
113	K	S	0.19974546618
145	D	E	0.199725219298
149	Q	E	0.199697796805
110	L	V	0.199677607414
110	L	S	0.199677607414
144	N	Y	0.199607361585
354	P	G	0.199598365899
151	T	K	0.199574407659
153	A	D	0.199350173755
95	P	T	0.19928346075
418	L	A	0.199266534435
166	L	C	0.199234177398
159	M	W	0.199190885214
166	L	P	0.199001987729
120	W	C	0.198945032204
167	M	E	0.198742297935
464	F	L	0.198556546322
215	T	A	0.198481407608
391	R	L	0.198355444558
177	G	V	0.197937996849
194	I	G	0.1979198642
372	D	G	0.197694685558
463	V	D	0.197563987741
471	A	P	0.197552872106
231	Q	R	0.197291187588
212	G	K	0.196410119166
399	Q	K	0.195991613122
418	L	R	0.195958470846
452	K	P	0.195935866456
220	E	A	0.195116008814
35	G	E	0.195069025246
382	R	K	0.194569084377
270	V	A	0.193943047971
424	T	N	0.193839621464
254	E	D	0.193621977924
330	W	G	0.193596437825
251	A	P	0.193542762787
334	N	E	0.19337357292
427	A	F	0.193248075831
278	A	H	0.192973905632
268	G	Q	0.192938962805
277	P	R	0.192881929808
134	T	A	0.192828072964
278	A	S	0.192659021124
109	V	R	0.191989950656
293	K	N	0.191556656548
224	N	T	0.190995649303
224	N	H	0.190995649303
200	G	W	0.190941794977
36	I	D	0.190335533063
134	T	W	0.189972138908
294	E	F	0.189734975789
415	Q	K	0.189337817288
187	G	E	0.189246089564
94	G	R	0.189089862565
409	Q	E	0.188925432947
294	E	A	0.188920314948
416	R	F	0.188779182587
389	R	K	0.188653686296
4	Q	P	0.188540382083
430	T	I	0.188236754958
128	D	Y	0.1881570664
223	C	G	0.187973152347
431	G	C	0.18796421441
184	K	E	0.187692478897
338	F	R	0.187238026868
196	M	V	0.187182008021
103	K	E	0.187126600336
294	E	S	0.186817222068
422	K	Q	0.186576271995
380	E	D	0.186372613828
380	E	P	0.186372613828
441	R	W	0.186031686875
488	F	S	0.185536078453
161	P	H	0.18502569395
121	R	P	0.184740667468
472	A	S	0.184220235402
420	F	L	0.183414301413
420	F	G	0.183318745242
304	F	Q	0.182988468554
299	V	T	0.182838008811
38	R	L	0.182620132198
482	S	G	0.182110381429
26	R	K	0.181488664955
221	R	K	0.181272132658
162	R	G	0.180632075919
23	T	D	0.180593734273
485	G	E	0.180163766816
86	G	V	0.179358580667
479	F	S	0.179057179552
379	L	I	0.177754077274
72	D	V	0.177347563085
74	R	I	0.177088032145
377	S	I	0.176788737054
343	V	N	0.174180599221
24	E	S	0.174137028715
285	V	I	0.17396975065
364	Q	H	0.173892570261
255	D	G	0.173854860365
341	L	Q	0.173793420283
337	A	H	0.173467605379
337	A	F	0.173467605379
370	N	C	0.173415374494
430	T	Y	0.173289186983
346	F	M	0.173169212493
402	S	Q	0.172881016212
66	M	V	0.172658466425
303	P	L	0.172331515155
429	F	M	0.172129443238
493	A	E	0.172120542497
134	T	R	0.172080251522
494	E	T	0.171959718795
100	V	C	0.171624825005
447	M	S	0.171600300455
478	S	A	0.171457621801
352	V	I	0.171234936157
4	Q	A	0.169700247745
456	M	F	0.169574719512
54	G	T	0.169537177209
72	D	A	0.169424497913
69	S	N	0.169300287709
9	S	Q	0.169295269186
270	V	Y	0.169278399397
277	P	T	0.169052102433
24	E	C	0.16860797915
15	T	A	0.168415689828
12	Q	W	0.168065126973
12	Q	D	0.168065126973
10	Y	T	0.167871084007
9	S	L	0.167119452121
14	E	R	0.167044630218
432	N	H	0.165985620242
216	R	K	0.165679497387
431	G	W	0.164521206725
378	T	L	0.164201276248
81	E	N	0.163408429363
406	I	V	0.163251178718
290	D	Y	0.162759051331
73	E	N	0.162735354859
413	S	F	0.162662758423
252	E	D	0.162610914705
279	C	P	0.162581128885
333	C	Q	0.162487649755
128	D	N	0.162475882063
387	A	T	0.161678511683
258	F	S	0.160952581483
34	D	P	0.160855630871
129	A	S	0.160817913536
368	N	S	0.160515888307
29	V	D	0.160325692031
15	T	S	0.160231051711
15	T	C	0.160231051711
65	R	Y	0.160014387988
241	Q	K	0.159401325689
189	M	S	0.1593630148
230	F	V	0.159338254155
250	N	M	0.159303856388
182	A	T	0.158645800044
178	A	K	0.15860397804
408	V	G	0.15839135623
335	S	Y	0.158294232426
364	Q	S	0.158187309594
364	Q	P	0.158187309594
358	L	I	0.157964470357
473	N	Y	0.15787332023
400	R	L	0.157466245118
176	S	Y	0.156500773314
174	R	S	0.156499370767
248	P	A	0.156372048827
235	Q	K	0.156345779675
242	V	K	0.156322697947
204	R	E	0.156305168125
171	T	G	0.156304707427
250	N	I	0.156276548503
250	N	H	0.156276548503
48	K	E	0.15626544233
239	M	L	0.155766388402
181	A	F	0.155726887489
181	A	E	0.155726887489
182	A	Y	0.155705982164
197	I	M	0.155659149274
493	A	V	0.155214974359
467	S	C	0.154728681115
424	T	P	0.154108896511
145	D	G	0.153723181119
147	T	I	0.153263040124
164	C	Q	0.15301909942
106	R	T	0.152880569765
115	E	Q	0.152774650497
115	E	A	0.152774650497
352	V	A	0.152757315811
153	A	Q	0.152756767992
140	H	R	0.152657285567
145	D	L	0.152621058791
143	L	V	0.152510595357
107	E	C	0.152457674503
160	D	M	0.152132833278
159	M	K	0.152122055234
462	G	Y	0.151789938003
214	K	N	0.15121585377
217	S	N	0.151012707873
462	G	R	0.150798342697
119	I	T	0.15068862627
233	A	P	0.150603449493
123	A	C	0.15054709868
90	K	V	0.150222873198
304	F	I	0.150196693844
89	P	Q	0.150063469215
1	M	K	0.149933277324
492	N	S	0.14993168829
29	V	G	0.149766333418
305	K	Q	0.149669695279
69	S	K	0.149632916397
3	S	W	0.149630993518
3	S	V	0.149630993518
11	E	R	0.149505202017
64	E	Q	0.149348276044
83	P	K	0.14930231101
137	M	I	0.147767395225
416	R	K	0.147724784663
43	M	A	0.147184659883
211	N	M	0.146643859487
42	Q	V	0.146555507537
417	N	A	0.145156773235
245	S	N	0.143543305455
16	D	G	0.143154290031
218	A	I	0.141593277265
249	G	R	0.141037748948
172	L	I	0.140614910515
219	Y	C	0.140062118474
32	M	T	0.139979959446
126	G	M	0.139888652545
407	S	R	0.138781249379
398	Q	A	0.13867783203
337	A	E	0.138371838632
262	S	P	0.138212753363
456	M	I	0.138134077128
309	N	R	0.138085161819
404	G	I	0.13782198375
377	S	H	0.137728241988
14	E	H	0.137656507915
8	R	G	0.137553716692
67	V	P	0.137535762313
6	T	N	0.137498618175
6	T	S	0.137498618175
16	D	L	0.137493279367
2	A	K	0.137460915827
2	A	P	0.137460915827
19	R	Y	0.137454789349
19	R	N	0.137454789349
13	M	E	0.137452638036
29	V	E	0.137385922372
66	M	A	0.137374191667
78	Y	D	0.13732654622
10	Y	M	0.137309529988
35	G	F	0.137252672891
40	Y	P	0.137238038199
65	R	N	0.137172477069
55	R	V	0.137134831278
350	T	S	0.137010664584
397	N	M	0.136851890465
492	N	T	0.136747106259
253	I	M	0.136740288036
477	P	H	0.136729562509
477	P	L	0.136729562509
325	K	N	0.136706434513
317	R	N	0.136699236019
52	Y	M	0.136668518542
20	Q	N	0.136457573616
444	I	S	0.136391261166
438	S	Y	0.136329415651
208	R	G	0.13578613132
406	I	L	0.135702966231
452	K	E	0.135654740171
424	T	A	0.135265019546
123	A	T	0.134134453577
135	H	Q	0.134028811831
378	T	I	0.133954800834
137	M	A	0.133542521293
359	S	N	0.133116082961
314	S	N	0.132302318153
248	P	L	0.131908092914
114	E	G	0.131879030622
392	S	I	0.131689428072
256	L	P	0.13115138509
209	G	D	0.131094987227
481	M	V	0.129360452135
455	E	T	0.128708525012
185	G	R	0.128255643235
417	N	R	0.127752396887
491	D	R	0.126858674122
104	W	R	0.126757160237
332	A	T	0.126419328285
455	E	L	0.126157016426
289	Y	C	0.124207861523
162	R	S	0.123156659559
5	G	D	0.12282020905
14	E	S	0.122800712701
268	G	S	0.12191576324
353	S	G	0.120970034432
353	S	I	0.120970034432
159	M	I	0.120813789843
432	N	G	0.120260906364
289	Y	M	0.119623162211
254	E	V	0.11889562019
255	D	T	0.118863687368
253	I	G	0.118820275177
325	K	Q	0.11879508132
310	S	Y	0.118758708079
310	S	E	0.118758708079
269	S	V	0.118753403921
317	R	P	0.118733276306
252	E	R	0.118665985372
252	E	S	0.118665985372
256	L	K	0.118660376638
268	G	Y	0.118634061454
324	H	A	0.118618993901
287	S	Q	0.118608594658
284	A	I	0.11855760594
259	L	F	0.118541406148
291	F	Y	0.118536753092
202	N	H	0.118533610489
333	C	N	0.118501554514
321	N	C	0.118494718113
273	K	M	0.118487822077
273	K	Y	0.118487822077
273	K	Q	0.118487822077
312	V	R	0.11847645346
320	E	F	0.118444396957
313	Y	Q	0.118434067875
313	Y	E	0.118434067875
263	A	W	0.118422124372
257	I	N	0.118385421719
271	A	N	0.118384148157
281	Y	S	0.118378044785
286	A	F	0.118368840933
266	L	P	0.118367806585
316	I	P	0.118364117788
328	L	Y	0.118354714248
328	L	H	0.118354714248
282	G	Y	0.118314141866
292	E	P	0.118165828914
433	T	I	0.118165626492
293	K	Q	0.118124547986
318	P	C	0.118043829285
114	E	D	0.117968780175
223	C	R	0.117861388579
309	N	P	0.117076584478
271	A	T	0.117037255611
461	R	Q	0.117020527267
176	S	F	0.117011480277
287	S	G	0.116977520609
171	T	I	0.116786736448
206	F	V	0.116732392938
180	G	V	0.116603067105
202	N	K	0.116410944585
434	E	D	0.116229654296
182	A	E	0.116077174286
418	L	P	0.115878798231
399	Q	M	0.115389750378
304	F	G	0.114952210473
467	S	W	0.114910809569
305	K	F	0.114639039491
307	L	A	0.114378258916
274	S	N	0.113805661141
335	S	G	0.113780858857
122	Q	K	0.113760566208
277	P	H	0.113726480406
306	L	V	0.113229284137
295	G	R	0.113083189055
332	A	E	0.113049788971
297	S	M	0.113039088048
295	G	Y	0.112648688679
216	R	W	0.112633859619
164	C	T	0.112561878772
147	T	K	0.112287332571
147	T	P	0.112287332571
104	W	C	0.112073382184
485	G	T	0.111970620872
420	F	D	0.111921133139
420	F	P	0.111921133139
415	Q	E	0.111834761492
406	I	Q	0.111825605826
153	A	N	0.111799375746
408	V	E	0.111750214499
343	V	R	0.111699951486
142	N	H	0.111660551269
400	R	N	0.111600280911
400	R	E	0.111600280911
411	A	Q	0.111565936706
361	R	P	0.111482148715
361	R	M	0.111482148715
361	R	H	0.111482148715
366	A	R	0.111454534574
413	S	H	0.111442920019
413	S	M	0.111442920019
362	G	T	0.11141445747
362	G	L	0.11141445747
394	G	V	0.111410534026
407	S	A	0.111405773172
407	S	T	0.111405773172
412	F	K	0.111404128568
393	G	K	0.11139853818
393	G	T	0.11139853818
347	I	Q	0.111393182404
347	I	G	0.111393182404
338	F	P	0.111388884489
358	L	H	0.111356918785
364	Q	A	0.111355858064
364	Q	D	0.111355858064
344	L	I	0.111347491238
410	P	Q	0.111248547689
373	A	K	0.111218048658
274	S	F	0.111172682668
357	K	V	0.111132690241
357	K	Q	0.111132690241
337	A	W	0.111082074298
479	F	G	0.111079903592
365	I	Y	0.111072902569
365	I	M	0.111072902569
372	D	Q	0.111056458545
329	V	Q	0.111024958245
370	N	A	0.110946443017
487	Y	N	0.110940319358
419	P	D	0.110927040466
418	L	H	0.110926147056
418	L	E	0.110926147056
346	F	H	0.110923536587
356	G	A	0.110899131752
368	N	F	0.110868875113
482	S	C	0.110863472722
363	V	T	0.110857159488
363	V	E	0.110857159488
449	E	W	0.110842155827
486	S	A	0.110831146964
492	N	G	0.110796383394
492	N	Q	0.110796383394
439	D	P	0.110793151292
439	D	H	0.110793151292
477	P	A	0.110778057947
483	N	H	0.110756739022
443	E	W	0.110701884413
443	E	C	0.110701884413
429	F	Q	0.110695296634
395	N	F	0.110675859613
458	F	D	0.110671219906
458	F	H	0.110671219906
458	F	Q	0.110671219906
488	F	Y	0.110650368975
484	E	I	0.110560070444
404	G	H	0.110507230379
404	G	M	0.110507230379
445	I	D	0.110410794453
445	I	N	0.110410794453
445	I	Q	0.110410794453
381	L	C	0.110396732852
444	I	E	0.110357362299
442	A	Q	0.110159759109
475	I	K	0.110153394444
498	N	A	0.10993687216
434	E	C	0.109933107767
422	K	M	0.109852311379
383	S	E	0.109468874814
383	S	C	0.109468874814
384	R	D	0.109468574743
453	P	H	0.109312203402
392	S	D	0.109205884063
450	G	F	0.108606154397
401	A	E	0.107682319252
420	F	H	0.107239460533
421	D	P	0.106891764054
421	D	H	0.106891764054
366	A	S	0.106660609816
279	C	G	0.106656926343
429	F	H	0.105921678685
464	F	P	0.10585949928
464	F	G	0.10585949928
265	I	M	0.105752173608
335	S	F	0.105664325473
434	E	N	0.105245350002
186	V	Q	0.105133515928
386	W	E	0.105109176018
386	W	P	0.105109176018
473	N	G	0.105054944956
389	R	E	0.104860882153
389	R	P	0.104860882153
234	A	R	0.104824719006
480	D	V	0.104818551079
391	R	P	0.104808394964
176	S	C	0.104805013698
231	Q	K	0.104803927929
245	S	F	0.10479980686
245	S	W	0.10479980686
245	S	Q	0.10479980686
227	K	F	0.104799796613
192	E	T	0.104795834285
192	E	W	0.104795834285
192	E	R	0.104795834285
226	L	D	0.104762721648
225	I	M	0.104697257591
225	I	Y	0.104697257591
225	I	N	0.104697257591
204	R	K	0.104687513814
204	R	Y	0.104687513814
203	D	R	0.104682842324
171	T	K	0.104678357321
235	Q	E	0.104676816637
390	T	S	0.104675603934
195	R	C	0.104659973736
195	R	Q	0.104659973736
232	T	Y	0.104648535691
206	F	P	0.10463993586
206	F	Y	0.10463993586
206	F	E	0.10463993586
397	N	W	0.104636850738
242	V	W	0.104635152235
230	F	H	0.104632532433
230	F	R	0.104632532433
184	K	I	0.10461646328
184	K	V	0.10461646328
199	R	Y	0.104614909332
199	R	N	0.104614909332
177	G	N	0.104583233565
189	M	K	0.10454559007
191	M	A	0.104531077994
229	K	C	0.104528201649
175	R	V	0.104494357379
175	R	D	0.104494357379
238	M	F	0.104460403573
170	S	Q	0.104445777941
196	M	F	0.104431660324
196	M	N	0.104431660324
201	I	Q	0.104427075418
201	I	W	0.104427075418
200	G	H	0.104415458822
181	A	P	0.104407027362
173	P	F	0.104404753983
173	P	W	0.104404753983
173	P	V	0.104404753983
193	L	M	0.104389388997
193	L	P	0.104389388997
246	R	S	0.104346057629
168	Q	W	0.10425002244
190	V	Y	0.104237954213
202	N	E	0.104232600022
284	A	T	0.104190315236
197	I	C	0.103936818241
205	N	H	0.103918518866
50	S	I	0.103730258096
181	A	S	0.103701311582
111	Y	M	0.103326519249
111	Y	Q	0.103326519249
111	Y	D	0.103326519249
149	Q	F	0.103287814829
149	Q	A	0.103287814829
148	Y	V	0.103286902558
150	R	T	0.103285442691
150	R	E	0.103285442691
150	R	S	0.103285442691
113	K	H	0.10326163296
113	K	Q	0.10326163296
462	G	D	0.103205022322
486	S	P	0.103198822835
94	G	C	0.103194170346
94	G	I	0.103194170346
110	L	K	0.103192336721
104	W	V	0.103190838843
158	G	N	0.103179680006
158	G	Q	0.103179680006
158	G	H	0.103179680006
152	R	E	0.103163943029
143	L	Q	0.103160155139
92	T	D	0.103149329022
92	T	R	0.103149329022
99	R	C	0.103149231312
141	S	N	0.103136747314
54	G	V	0.103132349946
87	K	Y	0.103125281981
87	K	F	0.103125281981
107	E	Y	0.103116701863
93	G	A	0.103103276717
93	G	S	0.103103276717
93	G	D	0.103103276717
112	D	W	0.102901067254
95	P	G	0.10283951869
120	W	F	0.102774367679
120	W	H	0.102774367679
109	V	F	0.102772249879
119	I	H	0.102714396612
165	S	H	0.102705827111
214	K	C	0.102687199517
68	L	W	0.102659615853
163	M	Q	0.102646822986
292	E	K	0.102558527147
157	T	E	0.10251503212
157	T	K	0.10251503212
118	R	K	0.102501467841
118	R	T	0.102501467841
118	R	N	0.102501467841
116	I	P	0.102466256956
397	N	D	0.102434796637
123	A	L	0.102233509397
27	A	H	0.102190725902
463	V	R	0.102146327339
30	G	N	0.102139216659
216	R	P	0.102122095066
155	V	C	0.102084887533
155	V	D	0.102084887533
155	V	H	0.102084887533
471	A	I	0.102035743129
130	T	G	0.10199922198
163	M	L	0.101990311794
85	A	W	0.101787392502
161	P	C	0.101736946643
161	P	F	0.101736946643
139	W	E	0.101668497037
139	W	Q	0.101668497037
221	R	H	0.101639245442
213	R	F	0.101508488668
219	Y	M	0.10145819659
212	G	Y	0.101420179097
212	G	C	0.101420179097
212	G	I	0.101420179097
122	Q	E	0.101228185949
122	Q	N	0.101228185949
122	Q	M	0.101228185949
220	E	L	0.100913662292
86	G	D	0.100646209692
86	G	C	0.100646209692
30	G	E	0.100446025413
129	A	F	0.100335421643
209	G	A	0.10026176085
209	G	V	0.10026176085
217	S	M	0.0997590865922
217	S	Q	0.0997590865922
124	N	D	0.0996451464832
222	M	H	0.099585739376
132	G	C	0.0993502960137
124	N	T	0.0993391448463
124	N	C	0.0993391448463
124	N	Y	0.0993391448463
124	N	I	0.0993391448463
176	S	P	0.0989643153499
135	H	D	0.0989020371511
473	N	K	0.0988514683946
4	Q	I	0.098764118189
442	A	I	0.0981410080858
134	T	G	0.0980370090232
133	L	P	0.097505883127
138	I	M	0.0974668258761
223	C	F	0.096764917195
305	K	N	0.0964818014648
434	E	S	0.0961287700127
249	G	E	0.0955043847265
195	R	T	0.095499549912
460	G	W	0.0953545604255
22	A	T	0.0929926218424
12	Q	V	0.0929107483399
311	Q	P	0.0919239915449
255	D	L	0.0911686679419
267	R	W	0.0911494610852
290	D	T	0.0910832854063
325	K	S	0.0910667679461
269	S	H	0.091039830345
288	G	C	0.0909999188604
258	F	N	0.0909800052197
276	L	T	0.090866709679
231	Q	T	0.0908555573555
273	K	F	0.0907744174963
315	L	D	0.0907400001566
291	F	R	0.0907186723708
286	A	H	0.0906548740584
328	L	K	0.0906414528138
318	P	Y	0.0901823967818
14	E	G	0.0887343019549
63	I	A	0.0885266273522
351	K	N	0.0879500308554
300	G	T	0.0878681941424
369	E	K	0.0870861859882
410	P	G	0.0867743930463
182	A	V	0.0859321528322
17	G	W	0.0854419061027
21	N	H	0.0854066405994
426	M	C	0.0849495373562
48	K	H	0.0846892773215
370	N	S	0.0844336036346
368	N	M	0.0844310699754
12	Q	K	0.0840081649769
461	R	G	0.0838376260872
305	K	L	0.0834812946589
452	K	A	0.0832791464701
298	L	F	0.0831985550927
241	Q	T	0.0825409433595
204	R	L	0.0824752958324
250	N	C	0.0824556560609
250	N	A	0.0824556560609
301	I	Q	0.082250404461
387	A	P	0.0820883927068
430	T	V	0.0820625357935
190	V	G	0.082059523477
170	S	R	0.0820560430126
342	R	V	0.0815491659126
363	V	R	0.0813625867365
479	F	V	0.0811817507642
429	F	V	0.0809753061264
243	R	S	0.0805239729558
417	N	F	0.0799138328749
417	N	C	0.0799138328749
302	D	Y	0.079705203193
39	F	P	0.0794641099032
433	T	K	0.0794283702355
419	P	T	0.079232521748
75	R	G	0.078953007304
445	I	C	0.0789012639943
484	E	D	0.0788211362929
339	E	V	0.0783072573947
45	T	S	0.0782497443058
351	K	E	0.0781151733682
27	A	I	0.0779896080665
337	A	V	0.0779703735118
450	G	N	0.0774895112848
350	T	M	0.077476794436
4	Q	K	0.0774685081292
413	S	L	0.0773858422117
400	R	H	0.0773646826644
485	G	M	0.0773631482572
348	R	A	0.0773370324469
358	L	M	0.0772876411166
358	L	V	0.0772876411166
349	G	V	0.0772717414319
416	R	P	0.0772338569799
412	F	M	0.0772037643312
354	P	E	0.0772036261518
354	P	V	0.0772036261518
410	P	N	0.077189236984
365	I	C	0.0770530813543
101	D	L	0.0770157772396
377	S	E	0.0769338898159
149	Q	H	0.0769008551729
404	G	F	0.0764168424189
487	Y	V	0.0763542482191
267	R	S	0.0762957089211
418	L	G	0.0762599903733
326	S	G	0.0762242580279
398	Q	D	0.076177848154
426	M	N	0.0761232871235
493	A	P	0.0760878806553
330	W	R	0.076054475283
435	G	F	0.0760320566659
276	L	M	0.0759884306957
494	E	N	0.0759192011774
444	I	R	0.0757810907252
481	M	A	0.0756977094197
381	L	Q	0.0756192626804
442	A	K	0.0755596167094
475	I	N	0.0755457919027
25	I	V	0.075124892911
22	A	K	0.0745462150952
158	G	D	0.0739742980079
392	S	K	0.0732842083357
139	W	R	0.0728258301565
395	N	C	0.072403781892
333	C	Y	0.0721285886732
452	K	N	0.0720443012151
392	S	A	0.0718470614901
385	Y	P	0.0717905669178
240	D	N	0.0713274584637
201	I	K	0.0704037184555
299	V	M	0.0702051115768
498	N	E	0.070074732969
379	L	W	0.0699787712529
371	M	V	0.0699678943659
349	G	E	0.0698402665406
8	R	W	0.0697377499003
305	K	E	0.0695046812165
81	E	G	0.0689515349434
85	A	E	0.0689514584657
248	P	Q	0.068554360819
240	D	T	0.0681673456126
268	G	W	0.0674080807213
324	H	T	0.0673428261429
329	V	E	0.0672823307507
273	K	I	0.0672661764904
273	K	G	0.0672661764904
315	L	E	0.0671982571088
322	P	Q	0.0671352964281
266	L	K	0.0670755909727
309	N	D	0.0665374082512
129	A	K	0.0665321990713
302	D	R	0.0661341186867
473	N	A	0.0658485315669
186	V	H	0.0653275728287
192	E	N	0.0649810504597
227	K	Q	0.0649500607601
203	D	A	0.0648829515612
242	V	Q	0.0648261933114
199	R	T	0.0648027549394
191	M	R	0.0646832231809
201	I	H	0.0646291499616
233	A	S	0.0645218544226
183	V	K	0.0644419514123
168	Q	N	0.0644358222278
39	F	G	0.0643870835703
237	A	D	0.0637840918259
397	N	T	0.0633031542019
146	T	D	0.0629985337535
13	M	C	0.0624756360664
35	G	K	0.0624078870812
113	K	T	0.0622419424296
148	Y	A	0.0622276652561
148	Y	D	0.0622276652561
150	R	P	0.0622135032423
110	L	R	0.0621740836637
162	R	A	0.0621485139925
162	R	D	0.0621485139925
98	K	P	0.0621363917373
144	N	I	0.062103837835
144	N	T	0.062103837835
141	S	Y	0.0620985027735
107	E	T	0.0620581107379
106	R	I	0.0619906733599
238	M	I	0.061892405364
142	N	G	0.0617990779333
154	L	M	0.0617881262284
417	N	G	0.061637086189
21	N	V	0.0616285952345
429	F	S	0.0614710076739
57	I	D	0.0614626591406
57	I	N	0.0614626591406
120	W	A	0.0614415084545
401	A	D	0.0612922464011
157	T	Q	0.0610001449767
43	M	D	0.0608713388951
359	S	V	0.0607876274371
155	V	M	0.0605960262216
156	R	Q	0.0604881157968
253	I	T	0.0603654645646
44	C	N	0.0603474861598
267	R	G	0.0603137742776
288	G	S	0.0602704120369
329	V	G	0.060101046645
463	V	F	0.0600604639916
339	E	K	0.0594742790065
86	G	M	0.0593667624011
221	R	S	0.0591090091635
174	R	K	0.0591077553257
189	M	T	0.0589027634379
459	Q	P	0.0586127216987
23	T	A	0.0580820406375
136	M	G	0.0576538122241
37	G	R	0.0576290093653
220	E	S	0.0576124850645
311	Q	K	0.0573104257588
299	V	F	0.0573071267268
133	L	I	0.0571158565098
397	N	V	0.0565616337017
432	N	T	0.0565475023604
217	S	G	0.0565233869622
222	M	C	0.0555094457733
217	S	P	0.0555013001957
393	G	R	0.0543425834309
423	P	L	0.0541670972446
135	H	W	0.054158269638
28	S	Y	0.0535891130707
40	Y	C	0.0533743896376
44	C	Y	0.0532819471465
459	Q	V	0.0529341632649
79	L	I	0.0526672715579
203	D	N	0.0525832944201
213	R	Q	0.051780978384
295	G	V	0.0513992894228
399	Q	I	0.0510588402529
40	Y	H	0.0507159606473
427	A	G	0.0506988090464
128	D	C	0.0506535426497
55	R	W	0.050548758019
19	R	H	0.0505330491409
384	R	K	0.0497953167972
17	G	R	0.0484551280398
44	C	W	0.0484420538405
407	S	I	0.0483212604806
289	Y	N	0.0481280094946
374	M	Y	0.0479787544115
456	M	V	0.0471551576141
272	H	N	0.0470853477317
322	P	N	0.0469340159035
331	M	R	0.0468398649036
320	E	S	0.0468346167136
438	S	T	0.0462793502467
367	S	P	0.0460619378691
87	K	S	0.0460062947332
102	R	S	0.0456232148469
480	D	W	0.0455501565176
396	T	R	0.0451759202129
326	S	N	0.0450276719068
1	M	R	0.0449774272804
14	E	Y	0.0449329596424
14	E	P	0.0449329596424
32	M	F	0.0448862111193
7	K	Q	0.0448836114806
72	D	H	0.0448590254978
29	V	M	0.0448484746108
35	G	Q	0.0447279569895
71	F	C	0.0447129452232
76	N	I	0.0446872317311
39	F	E	0.0445141197176
291	F	S	0.044466379894
225	I	F	0.044329177157
206	F	I	0.044243968547
9	S	A	0.0442410083323
73	E	S	0.0441225814601
54	G	Q	0.0440743193694
59	N	C	0.0438157851847
77	K	Y	0.043809679256
20	Q	A	0.0435807531758
421	D	W	0.0427923995769
378	T	F	0.0414216361426
46	E	K	0.0405431436774
22	A	I	0.0399682149265
49	L	T	0.0383134660757
222	M	T	0.0382267959501
123	A	V	0.0370934484572
399	Q	P	0.0370560625969
494	E	G	0.0361018434176
300	G	R	0.0358982340291
204	R	W	0.0356382804651
12	Q	F	0.0354313262633
483	N	S	0.0344910743622
334	N	H	0.0336045547754
152	R	K	0.0333820915752
473	N	V	0.0323424381461
157	T	A	0.0323234305903
456	M	Y	0.0317668658559
431	G	R	0.0316199255947
462	G	A	0.0315302086995
428	A	V	0.0315239816848
306	L	P	0.0312107467542
176	S	E	0.0309698912303
174	R	M	0.0309684886831
241	Q	H	0.030802099002
247	N	H	0.0306417607551
247	N	P	0.0306417607551
190	V	L	0.0303436957134
239	M	Y	0.0302355063185
460	G	V	0.0301525234531
267	R	V	0.0298982902494
270	V	S	0.0297411306242
205	N	C	0.0291602865614
260	A	E	0.028954531674
377	S	C	0.0285689511184
152	R	G	0.0282661001429
468	D	A	0.0279901914092
146	T	K	0.0278832958248
12	Q	N	0.0276959203021
164	C	I	0.0274882173358
148	Y	G	0.0270957792538
386	W	L	0.02708052836
104	W	A	0.027004381504
151	T	R	0.0269496316762
80	E	G	0.0269267825706
144	N	K	0.0269108672282
394	G	R	0.0266518836492
440	M	T	0.0263860742735
403	A	S	0.0260650400722
15	T	L	0.0259288227049
15	T	N	0.0259288227049
227	K	R	0.0259225844104
301	I	T	0.0251042070114
156	R	T	0.0247183723368
14	E	F	0.0244059645628
19	R	T	0.0242840636096
72	D	C	0.0242742535017
28	S	D	0.0242700587875
29	V	H	0.0242354513337
409	Q	C	0.0242229996584
36	I	M	0.0241434433939
26	R	Y	0.0241260045573
26	R	L	0.0241260045573
3	S	E	0.0241001114344
86	G	S	0.0240413884807
79	L	G	0.0239749283259
70	A	Q	0.023849697749
64	E	N	0.0238173939604
49	L	K	0.0236721468465
58	Q	I	0.0235999782432
105	M	H	0.0234094181965
405	Q	K	0.023204896966
57	I	M	0.0231748377671
99	R	K	0.0231225902502
396	T	Y	0.0226418072745
247	N	R	0.0224473517107
398	Q	S	0.0220447520207
46	E	D	0.0218489082185
418	L	V	0.0216702730668
43	M	G	0.0216537777994
52	Y	Q	0.0215110588118
483	N	M	0.0212947998672
439	D	A	0.0212303832563
455	E	H	0.0210286954369
42	Q	Y	0.0210246254533
303	P	S	0.0200874026644
133	L	E	0.0199805260953
472	A	T	0.0189899298199
158	G	R	0.018756362835
44	C	Q	0.0185733512309
339	E	G	0.0182104599697
446	R	I	0.0181361395756
466	L	P	0.0160143074027
10	Y	E	0.0159174840955
333	C	R	0.0155711053952
409	Q	N	0.0151434308318
28	S	A	0.015130988816
144	N	D	0.01454285594
336	A	S	0.0139704479577
5	G	S	0.0138983007083
318	P	T	0.0131423442434
73	E	Y	0.0128775089265
138	I	D	0.0121140741824
448	M	T	0.0119707004086
375	E	G	0.0113983421881
498	N	R	0.0111964460796
217	S	L	0.0106867381081
353	S	D	0.00953011939479
353	S	K	0.00953011939479
353	S	E	0.00953011939479
353	S	C	0.00953011939479
353	S	Q	0.00953011939479
353	S	W	0.00953011939479
353	S	T	0.00953011939479
285	V	A	0.00933039980682
92	T	A	0.00910043112145
117	R	K	0.00909994226104
57	I	C	0.00893152932276
307	L	F	0.00755169069588
392	S	C	0.00687369346011
315	L	P	0.00637471144385
102	R	K	0.00618925840557
451	A	E	0.0053300643422
239	M	I	0.00426766315282
245	S	A	0.00403939404083
423	P	M	0.00326244234235
423	P	F	0.00326244234235
349	G	W	0.00221188132068
359	S	W	0.00215138347531
359	S	M	0.00215138347531
359	S	H	0.00215138347531
136	M	F	0.00198674426151
136	M	D	0.00198674426151
136	M	E	0.00198674426151
136	M	Q	0.00198674426151
136	M	W	0.00198674426151
240	D	E	0.0018949990008
21	N	D	0.00184939015087
405	Q	H	0.00141345787225
187	G	P	0.00135755423024
242	V	T	0.00135279385212
242	V	L	0.00135279385212
450	G	W	0.00126507285316
485	G	D	0.0011683071585
485	G	Y	0.0011683071585
485	G	A	0.0011683071585
485	G	I	0.0011683071585
236	R	S	0.00113737971699
430	T	Q	0.00110966895789
430	T	C	0.00110966895789
370	N	K	0.00109052538575
370	N	R	0.00109052538575
420	F	K	0.00108771582896
168	Q	E	0.000953760773867
339	E	P	0.000933686192957
339	E	C	0.000933686192957
339	E	Y	0.000933686192957
339	E	H	0.000933686192957
339	E	S	0.000933686192957
339	E	R	0.000933686192957
339	E	Q	0.000933686192957
339	E	N	0.000933686192957
339	E	W	0.000933686192957
339	E	I	0.000933686192957
339	E	M	0.000933686192957
339	E	F	0.000933686192957
339	E	T	0.000933686192957
289	Y	Q	0.000819673401222
289	Y	I	0.000819673401222
311	Q	C	0.000803073618441
311	Q	D	0.000803073618441
239	M	V	0.000776191000985
87	K	E	0.000741630602397
278	A	C	0.000706598401826
278	A	I	0.000706598401826
278	A	N	0.000706598401826
278	A	Q	0.000706598401826
278	A	Y	0.000706598401826
357	K	T	0.000663944891491
146	T	Y	0.000660624766042
146	T	L	0.000660624766042
146	T	C	0.000660624766042
146	T	E	0.000660624766042
146	T	F	0.000660624766042
146	T	M	0.000660624766042
146	T	V	0.000660624766042
146	T	W	0.000660624766042
377	S	Q	0.000428614781259
377	S	D	0.000428614781259
377	S	Y	0.000428614781259
336	A	W	0.000424771224263
336	A	I	0.000424771224263
336	A	M	0.000424771224263
336	A	H	0.000424771224263
336	A	Y	0.000424771224263
336	A	C	0.000424771224263
34	D	W	0.000394798613964
400	R	Y	0.000366600351107
400	R	F	0.000366600351107
400	R	C	0.000366600351107
406	I	M	0.000357122880466
[truncated: 7,961 more rows]
