# Supplementary material for: Destabilized adaptive influenza variants critical for innate immune system escape are potentiated by host chaperones
Source: PLoS Biol. 2018 Sep 17;16(9):e3000008. doi: 10.1371/journal.pbio.3000008 (PMC6160216; doi:10.1371/journal.pbio.3000008)
Supplement: S1 File — This zip file contains the computer code and required input files for the deep mutational scanning data analysis reported in this manuscript. (ZIP) [file pbio.3000008.s023.zip › 2018_NP_DMS-master/preferences/DMSO39vsDMSO37-rep3_sitediffsel.txt]

site	abs_diffsel	positive_diffsel	negative_diffsel
283	21.4801044908	18.9881401692	-2.49196432161
50	19.172930101	0.397435830083	-18.775494271
82	16.5978182267	1.33375262949	-15.2640655972
59	14.9298393187	0.0438157851847	-14.8860235335
56	14.3240050257	1.94649535132	-12.3775096743
497	14.2600788422	0.928002519493	-13.3320763227
83	14.0049996348	0.14930231101	-13.8556973238
466	13.7404759325	2.26909763164	-11.4713783008
41	13.5315371519	1.51845431385	-12.0130828381
49	13.4464583482	0.932048428517	-12.5144099197
51	13.1265660825	0.63359999711	-12.4929660854
77	12.9924681012	0.835672486312	-12.1567956149
34	12.8582357503	6.8851123412	-5.97312340909
446	12.5711006771	0.228690612436	-12.3424100646
89	12.5026946347	0.150063469215	-12.3526311655
424	12.1070848614	0.847572713738	-11.2595121477
52	12.0612505122	0.849747384	-11.2115031282
61	11.9903422085	0.0	-11.9903422085
62	11.8086096612	0.650917683261	-11.157691978
319	11.6442673463	1.69872384074	-9.94554350553
80	11.6208158119	0.32958214047	-11.2912336715
86	11.4801637614	0.917338226974	-10.5628255344
18	11.24457279	1.53337253413	-9.71120025582
427	10.9931834267	3.98490708891	-7.00827633778
421	10.3328894654	2.7173441371	-7.6155453283
63	10.206523983	0.0885266273522	-10.1179973556
23	10.1410778158	1.34089134475	-8.80018647102
81	10.0396532817	2.07246966872	-7.96718361303
498	9.97479766546	1.87493353893	-8.09986412653
127	9.79719360411	2.80629179132	-6.99090181279
280	9.64124909786	1.69021498076	-7.9510341171
64	9.551929737	1.41240005913	-8.13952967787
311	9.4640775705	2.88058887447	-6.58348869603
58	9.35303149254	0.441454176315	-8.91157731623
454	9.22802268862	2.65878322606	-6.56923946256
440	9.1952162068	0.636271946875	-8.55894425992
368	9.19418933861	2.40012882195	-6.79406051666
57	9.10498811228	0.685979627813	-8.41900848446
397	9.09994837094	1.86579687796	-7.23415149298
451	9.05401078311	2.66195408159	-6.39205670152
45	8.98594889266	0.0782497443058	-8.90769914835
353	8.96295624456	8.03109946006	-0.931856784499
24	8.83729803365	2.18888961617	-6.64840841749
53	8.82328256166	0.262235120911	-8.56104744075
84	8.76449936496	1.16480828137	-7.59969108358
100	8.73950383084	2.77838552381	-5.96111830703
128	8.70003589049	0.401286491112	-8.29874939938
70	8.68299231808	1.47393430081	-7.20905801727
73	8.67270402172	2.21817281374	-6.45453120798
399	8.66516430964	4.34798305451	-4.31718125513
114	8.64243278174	0.672173664432	-7.97025911731
90	8.48325691267	1.41885929362	-7.06439761904
409	8.43784040592	5.46757936329	-2.97026104262
309	8.375918963	0.321699154548	-8.05421980845
308	8.32079694233	0.0	-8.32079694233
367	8.27932957219	0.274982704566	-8.00434686762
375	8.24816288638	3.11656199919	-5.13160088718
294	8.21867497111	4.0456433518	-4.17303161932
202	8.18727324148	1.50547249716	-6.68180074432
275	8.1817513462	1.19956519024	-6.98218615596
415	8.00222995727	3.16228299077	-4.8399469665
459	7.93716161329	1.58365024573	-6.35351136755
88	7.85353450587	0.28822049755	-7.56531400832
68	7.83036729038	0.376312599443	-7.45405469094
359	7.81365274006	4.20855993258	-3.60509280748
401	7.80799081484	0.168974565653	-7.63901624919
282	7.69291079516	0.427519314036	-7.26539148112
480	7.67175623255	0.850858278648	-6.82089795391
302	7.56530273566	0.418424318034	-7.14687841763
450	7.5636746723	4.89512661591	-2.66854805639
425	7.51208048077	2.62892151792	-4.88315896285
456	7.48409506876	1.58045832785	-5.90363674091
74	7.47398613526	0.436384033128	-7.03760210213
377	7.42507832758	4.31255517796	-3.11252314962
3	7.41033009504	2.6917083946	-4.71862170044
437	7.40387288823	3.31771568147	-4.08615720676
78	7.38259368487	2.01859521374	-5.36399847113
265	7.33291306894	1.14821113523	-6.18470193371
322	7.32993919482	0.677652364038	-6.65228683078
402	7.28238388319	0.945754017095	-6.33662986609
455	7.25242426555	2.8536234697	-4.39880079585
27	7.22542605709	1.63721032934	-5.58821572775
30	7.22169680168	0.202585242072	-7.01911155961
318	7.20364284184	0.488786720236	-6.7148561216
432	7.17253577349	1.31118733793	-5.86134843556
211	7.16355803946	0.146643859487	-7.01691417997
164	7.15743364453	3.032507821	-4.12492582353
48	7.0732288978	0.611273401735	-6.46195549606
28	7.04001007926	2.72060140096	-4.3194086783
328	7.0199044535	0.608168232037	-6.41173622147
323	7.00897738278	0.0	-7.00897738278
55	7.0065330374	0.812717642036	-6.19381539537
469	6.96280185065	0.239495234573	-6.72330661608
44	6.92349216635	0.440226289112	-6.48326587724
161	6.91308940679	0.924317911522	-5.98877149526
108	6.8909883063	1.33960393284	-5.55138437346
495	6.84972238852	0.462266420598	-6.38745596792
33	6.83081568391	0.894004607502	-5.93681107641
237	6.82842005069	0.0637840918259	-6.76463595886
183	6.77126231287	1.1689395615	-5.60232275137
122	6.75815588058	0.990865489625	-5.76729039095
457	6.75002074087	2.92819677215	-3.82182396871
346	6.68615491373	1.56557362888	-5.12058128484
121	6.66037726276	0.430724158463	-6.2296531043
434	6.65796462345	1.36026216004	-5.29770246341
289	6.65575978017	2.0838955392	-4.57186424097
286	6.62602013345	0.728616419901	-5.89740371354
396	6.59379442941	1.24444056237	-5.34935386704
69	6.58062661067	1.41509708612	-5.16552952455
157	6.56430158141	2.02757067383	-4.53673090758
85	6.55616730735	1.72200131093	-4.83416599642
314	6.55071087988	2.90468330335	-3.64602757653
10	6.52166372355	2.71404293345	-3.8076207901
313	6.46930010698	0.937673257064	-5.53162684992
12	6.40698948735	1.65380605628	-4.75318343107
404	6.4065154961	0.435253286927	-5.97126220917
281	6.39194068122	0.346566789958	-6.04537389126
345	6.38901998183	0.774652223516	-5.61436775832
445	6.35482448994	1.4923999686	-4.86242452135
102	6.35471178318	0.0518124732525	-6.30289930993
196	6.35318973592	1.079231198	-5.27395853792
264	6.34222676242	0.581965514242	-5.76026124818
111	6.28420945757	3.03146516771	-3.25274428986
126	6.26770589643	0.139888652545	-6.12781724388
163	6.26171885203	0.20463713478	-6.05708171725
433	6.2522644705	2.74837684754	-3.50388762296
160	6.23922719611	0.389357905198	-5.84986929092
373	6.22032509404	1.61208796983	-4.60823712421
426	6.18421264748	3.40990663768	-2.7743060098
197	6.16891803975	1.13588733975	-5.0330307
130	6.14178984853	2.15589516697	-3.98589468156
370	6.12837570258	0.707252029576	-5.421123673
485	6.11657161035	4.55708879295	-1.5594828174
273	6.07705778399	2.09107930117	-3.98597848282
166	6.06076315085	0.398236165127	-5.66252698572
395	6.05608229796	1.30178002657	-4.75430227139
11	6.0554056882	0.883972904755	-5.17143278345
365	6.04345080658	0.513755491597	-5.52969531499
467	5.99788671591	0.757791227889	-5.24009548803
129	5.99453636598	1.03037030301	-4.96416606297
301	5.98072768863	0.107354611472	-5.87337307716
423	5.96953451265	1.74530232866	-4.224232184
105	5.96475089014	3.30764808561	-2.65710280453
35	5.96277136285	0.439457542208	-5.52331382064
4	5.95648174682	2.47235389458	-3.48412785224
417	5.95453959925	1.49457208097	-4.45996751827
155	5.95121331861	0.36685068882	-5.58436262979
39	5.9267459332	1.02419843654	-4.90254749666
334	5.92590600515	3.67353675742	-2.25236924773
29	5.92267848814	1.63281853148	-4.28985995667
268	5.90278007379	3.24760634517	-2.65517372862
331	5.88986924946	0.274917433274	-5.61495181619
76	5.86795356664	0.313504276324	-5.55444929031
413	5.86601697561	2.44318103196	-3.42283594365
60	5.8563432707	0.338302769172	-5.51804050153
65	5.84578673599	0.55989022421	-5.28589651178
316	5.8263386464	1.79238151729	-4.03395712911
43	5.80397298617	0.814329780515	-4.98964320565
481	5.79519570006	0.205058161555	-5.59013753851
40	5.77268882881	0.241328388484	-5.53136044033
350	5.73927582436	1.02410693469	-4.71516888967
422	5.73885090492	1.86329988018	-3.87555102474
167	5.73857135308	0.684800852246	-5.05377050084
442	5.71263705932	1.16586925478	-4.54676780454
386	5.71027251565	1.11733959451	-4.59293292114
117	5.67080713048	0.00909994226104	-5.66170718822
32	5.66581893304	1.85439622242	-3.81142271061
378	5.66382817634	2.16766930975	-3.49615886659
447	5.65587906743	0.171600300455	-5.48427876697
21	5.57665072928	0.431720044472	-5.1449306848
449	5.57023406481	2.76154910993	-2.80868495488
420	5.55649810225	3.93002045031	-1.62647765194
452	5.52984015127	1.7591736704	-3.77066648087
398	5.51786535553	1.64935897285	-3.86850638268
153	5.4910107723	0.463906317493	-5.02710445481
384	5.48854374836	0.15926389154	-5.32927985682
496	5.4817703209	2.3925235912	-3.0892467297
453	5.47501410383	1.34654257986	-4.12847152397
376	5.46364781184	0.0	-5.46364781184
259	5.45552886468	0.807811153126	-4.64771771156
136	5.45222106681	2.0475132269	-3.40470783991
257	5.43352514109	0.914224811158	-4.51930032994
428	5.41720704711	2.13366568647	-3.28354136065
109	5.41222830754	0.888787539488	-4.52344076805
478	5.40053243109	0.531496522624	-4.86903590847
403	5.38663668671	0.289567929427	-5.09706875728
54	5.37394793097	2.44446392148	-2.9294840095
13	5.36155894938	1.98558190441	-3.37597704496
473	5.35105479186	1.18647948869	-4.16457530317
292	5.34829895939	1.92105460598	-3.42724435342
321	5.33236481791	0.94258121868	-4.38978359923
310	5.32642849963	1.9603995299	-3.36602896973
266	5.31827125138	0.185443397558	-5.13282785382
190	5.30598247138	0.216641173404	-5.08934129798
116	5.30401499611	0.915518873824	-4.38849612229
347	5.28931384774	2.19053768203	-3.09877616571
194	5.27064154399	0.77200902384	-4.49863252015
233	5.25977661978	0.958846615644	-4.30093000413
154	5.25623376898	1.42987188451	-3.82636188447
315	5.24793000199	0.679149805819	-4.56878019617
244	5.23936081236	0.601054916658	-4.6383058957
131	5.23747707273	0.0	-5.23747707273
101	5.22486209526	1.34744491994	-3.87741717532
444	5.21920869769	0.32252971419	-4.8966789835
215	5.18020189041	0.636278613495	-4.54392327691
189	5.1615105583	1.27556293662	-3.88594762168
168	5.1513692348	0.40162393046	-4.74974530434
240	5.13085279178	0.43481373798	-4.6960390538
42	5.12167410079	0.633063688193	-4.4886104126
278	5.11701858618	2.96618980302	-2.15082878317
217	5.11513057596	2.34007518109	-2.77505539487
181	5.11035012082	1.82311433524	-3.28723578558
173	5.09259201481	0.606776116361	-4.48581589844
290	5.07274765492	2.22879319283	-2.84395446208
307	5.0578222656	0.617308495565	-4.44051377004
414	5.05458410423	1.04557580481	-4.00900829942
125	5.04771379295	0.357878309089	-4.68983548386
272	5.03774143745	0.743962664043	-4.29377877341
463	5.02621282156	1.37461118012	-3.65160164144
187	5.01792098363	2.21366902533	-2.80425195831
411	5.01253608941	2.16028618876	-2.85224990064
243	5.00764177313	0.499768892545	-4.50787288059
193	4.99575082172	0.208778777994	-4.78697204373
360	4.99303813171	0.223796732727	-4.76924139898
258	4.99252572438	1.0703568298	-3.92216889458
178	4.98495913664	0.4433238863	-4.54163525034
431	4.98276820498	0.917358290731	-4.06540991425
374	4.95868204399	0.449445126978	-4.50923691701
182	4.95715285773	0.516361109326	-4.44079174841
430	4.95575156559	2.9619101294	-1.99384143619
36	4.93261942821	0.746330020342	-4.18628940787
333	4.93073486447	0.66870906778	-4.26202579669
383	4.9148778602	0.792149489555	-4.12272837064
337	4.91259821143	0.674359497201	-4.23823871423
31	4.9123498672	1.07455012643	-3.83779974078
228	4.88783990752	0.957709568829	-3.93013033869
372	4.86747622996	0.308751144103	-4.55872508585
201	4.86533927024	0.951411024283	-3.91392824595
26	4.86343552529	0.492552670691	-4.3708828546
103	4.85641884525	0.187126600336	-4.66929224492
246	4.83902155613	0.713946169184	-4.12507538695
285	4.83294450971	0.183300150457	-4.64964435925
234	4.82119358867	1.90858839019	-2.91260519848
5	4.78854295958	0.981083454929	-3.80745950465
118	4.75665807354	0.307504403522	-4.44915367002
247	4.67645765389	0.908029998833	-3.76842765505
441	4.6663787357	2.14955846589	-2.51682026981
91	4.63929749348	0.0	-4.63929749348
22	4.61900585379	1.38971206751	-3.22929378628
98	4.59410122503	0.85656604246	-3.73753518257
475	4.5684873789	0.185699186346	-4.38278819256
412	4.55256051672	2.11577441422	-2.43678610249
340	4.54741167857	0.0	-4.54741167857
491	4.54430626642	0.353253021795	-4.19105324462
385	4.54255144869	0.380490895429	-4.16206055326
329	4.51879803498	0.238408335641	-4.28038969934
271	4.51061490607	0.535461146361	-3.97515375971
79	4.50797863728	0.0766421998838	-4.4313364374
159	4.50300421384	0.723780364144	-3.7792238497
112	4.49705933682	0.102901067254	-4.39415826956
239	4.4881875408	0.191045748875	-4.29714179193
242	4.47489574877	1.49921156852	-2.97568418026
400	4.4592697137	3.11362827933	-1.34564143437
332	4.4509493638	0.239469117256	-4.21148024655
25	4.44350402898	2.45978718517	-1.98371684381
188	4.42899009949	0.546558684671	-3.88243141482
250	4.42747513661	1.6579375909	-2.76953754571
191	4.42673864513	1.01858165419	-3.40815699094
324	4.42566817025	0.941976238902	-3.48369193134
279	4.408005736	0.982965600916	-3.42504013508
200	4.40082107705	1.39738258262	-3.00343849443
142	4.30624270014	0.173459629202	-4.13278307094
46	4.2872342902	0.325238645147	-3.96199564506
363	4.26162892596	0.51737634644	-3.74425257952
438	4.2528182387	1.22456995474	-3.02824828396
419	4.21911269502	1.27661632482	-2.9424963702
274	4.21838325389	0.453318497033	-3.76506475686
306	4.20249938259	0.144440030891	-4.0580593517
436	4.19968718281	1.49277186794	-2.70691531487
336	4.18288545341	0.806113515238	-3.37677193817
351	4.17849233966	0.944735408201	-3.23375693146
97	4.17704669978	0.276111342463	-3.90093535732
458	4.15711929589	1.43439934741	-2.72271994848
335	4.1261744122	1.69050266438	-2.43567174781
214	4.11463321514	0.880961552755	-3.23367166238
390	4.10311939093	1.82671480823	-2.2764045827
146	4.07718601054	1.66668818316	-2.41049782738
380	4.06958244182	1.12218162391	-2.94740081791
462	4.06332472144	3.07740880904	-0.985915912397
176	4.04588109065	1.61945043923	-2.42643065142
263	4.04553604573	0.585236120822	-3.46029992491
186	4.03873283627	1.37088785144	-2.66784498483
343	4.02653188422	0.786053761537	-3.24047812269
47	4.00995769086	0.694896037414	-3.31506165344
123	4.00884803609	0.424008510111	-3.58483952598
379	4.00328103522	0.247732848527	-3.75554818669
165	3.99920996127	0.705986341673	-3.29322361959
338	3.9864648296	1.71923915765	-2.26722567195
312	3.95605414222	0.11847645346	-3.83757768876
37	3.94763657638	0.330487129309	-3.61714944708
96	3.92277906069	0.663723520659	-3.25905554003
256	3.89605698703	0.465817315476	-3.43023967156
71	3.87563224307	0.0447129452232	-3.83091929784
14	3.87345475744	2.01026202526	-1.86319273218
361	3.86611849245	1.89935974085	-1.96675875159
371	3.86464531697	0.284540080876	-3.58010523609
388	3.84897397379	0.419474064513	-3.42949990928
222	3.83742471239	0.474078168229	-3.36334654416
293	3.8367274131	0.936441387926	-2.90028602517
66	3.82940009737	0.711712021726	-3.11768807565
158	3.81817500308	1.11407911993	-2.70409588315
260	3.8061513322	0.028954531674	-3.77719680052
16	3.7839840072	1.12739225573	-2.65659175147
9	3.77338738183	1.67388968153	-2.0994977003
284	3.75344821168	0.222747921176	-3.53070029051
330	3.75134289239	0.269650913108	-3.48169197928
17	3.72733773087	0.955413315561	-2.77192441531
392	3.72279924478	1.50456745266	-2.21823179212
320	3.66921550131	0.165279013671	-3.50393648764
429	3.66217091801	1.10952225381	-2.5526486642
416	3.64260317136	0.413737824229	-3.22886534713
95	3.64227751588	0.30212297944	-3.34015453644
270	3.63966316159	0.392962577992	-3.24670058359
317	3.63955176551	1.3368040721	-2.30274769341
104	3.63896049375	0.900557491344	-2.73840300241
99	3.62162158173	0.581818651452	-3.03980293028
389	3.6035682593	0.941705215063	-2.66186304424
342	3.57574973516	0.863098333214	-2.71265140195
479	3.57385261288	2.01991664144	-1.55393597144
156	3.56411743775	0.812355112615	-2.75176232513
276	3.5587220295	0.166855140375	-3.39186688912
137	3.55418489004	1.85652504022	-1.69765984982
357	3.55155453648	0.900000879073	-2.6515536574
443	3.53868059827	0.967662328137	-2.57101827013
205	3.53239620051	0.133078805427	-3.39931739508
225	3.52194493205	1.2669016452	-2.25504328685
269	3.50504678894	1.44715612331	-2.05789066562
231	3.50428985623	1.28589971477	-2.21839014146
115	3.48345537703	1.13843261014	-2.34502276689
15	3.45996027133	0.540735438659	-2.91922483267
171	3.45681670718	0.807062632483	-2.6497540747
354	3.44857350423	0.354005618203	-3.09456788602
236	3.44806790145	0.286636508193	-3.16143139326
210	3.43865548565	0.792654216558	-2.6460012691
212	3.42850930644	0.500670656457	-2.92783864998
238	3.42505337899	0.368439648497	-3.05661373049
120	3.41230682455	0.465935276017	-2.94637154853
277	3.40171069792	0.475660512647	-2.92605018528
133	3.38199829119	0.174602265732	-3.20739602545
94	3.36158827766	0.979297646937	-2.38229063073
169	3.36008329978	0.864814882527	-2.49526841726
303	3.34968125146	0.603868117544	-2.74581313391
216	3.33509849467	1.03839849332	-2.29670000135
138	3.32835910548	0.436644560585	-2.89171454489
144	3.31414257056	1.16242524065	-2.15171732991
382	3.30117461667	1.09584414961	-2.20533046706
448	3.2899748096	0.545452946142	-2.74452186345
151	3.28611642876	0.567271996073	-2.71884443269
72	3.27047209634	0.976932239895	-2.29353985645
251	3.26110095276	1.5415293143	-1.71957163847
134	3.25774779942	0.982566950589	-2.27518084883
410	3.25639397777	0.489904938454	-2.76648903932
38	3.24198851114	0.490201494451	-2.75178701669
305	3.23653152709	0.833803320542	-2.40272820654
107	3.2325272603	0.772990943987	-2.45953631632
124	3.2149077438	0.497001725868	-2.71790601793
494	3.20579670619	0.28398076339	-2.9218159428
232	3.19187032666	1.13016143253	-2.06170889414
381	3.1889692897	0.421276053606	-2.7676932361
248	3.12856498975	1.08084885796	-2.04771613179
175	3.10745172345	0.208988714758	-2.89846300869
204	3.09038001882	1.2688384874	-1.82154153142
110	3.08942800303	0.564721635212	-2.52470636782
162	3.08756846368	0.428085763463	-2.65948270022
484	3.08689881437	0.7305232434	-2.35637557097
304	3.06305251515	1.50650211223	-1.55655040292
472	3.03420958031	0.65639189268	-2.37781768763
218	3.03000036515	0.5475469279	-2.48245343725
291	3.02601424907	0.253721805357	-2.77229244371
177	3.0236119054	0.302521230414	-2.72109067498
364	3.02150755894	0.927645495199	-2.09386206374
172	3.01514383011	0.80230324663	-2.21284058348
185	3.01325492296	0.128255643235	-2.88499927973
206	3.01235603066	0.875170968297	-2.13718506236
235	3.0111215221	0.976797055281	-2.03432446682
179	2.99806322684	0.460213339638	-2.5378498872
408	2.98512938571	2.50001734101	-0.485112044702
358	2.97788807262	1.0684420185	-1.90944605412
249	2.97165964863	0.61648405768	-2.35517559095
369	2.96175204938	0.436579664904	-2.52517238447
405	2.94397502836	0.477260182589	-2.46671484577
245	2.9369366847	1.54784746923	-1.38908921547
184	2.93627822787	0.744527723121	-2.19175050475
113	2.93380133287	0.958435344938	-1.97536598793
460	2.93167388473	0.612953202549	-2.31872068218
393	2.92018017763	1.30500757562	-1.615172602
262	2.90698629636	0.390068863255	-2.5169174331
418	2.89234359289	2.13974201374	-0.752601579149
297	2.86054000461	0.540372986634	-2.32016701798
93	2.84564053201	0.309309830151	-2.53633070186
106	2.83387284082	0.214871243125	-2.61900159769
141	2.82443010329	0.165235250087	-2.6591948532
476	2.81650504642	0.240379499597	-2.57612554682
482	2.81181467372	1.17236955187	-1.63944512185
119	2.79482583771	0.569617507535	-2.22520833018
199	2.78968698806	0.575853171513	-2.21383381654
195	2.78570073646	0.705321464733	-2.08037927173
391	2.76483167883	1.2187730002	-1.54605867864
267	2.75578398524	1.13908822323	-1.61669576201
135	2.75438922726	0.28708911862	-2.46730010864
20	2.74748852748	0.4502426458	-2.29724588168
170	2.74449192985	0.186501820953	-2.5579901089
19	2.73301352209	0.711826332803	-2.02118718929
344	2.72601975999	0.376355246964	-2.34966451302
348	2.71489991305	0.819477908548	-1.8954220045
180	2.64702276046	1.26319485888	-1.38382790158
223	2.64423338856	0.735772593172	-1.90846079539
464	2.63265207329	0.659584777394	-1.9730672959
298	2.60631079184	0.0831985550927	-2.52311223675
87	2.5701653308	0.49051509596	-2.07965023484
230	2.56929102954	0.570911739514	-1.99837929003
143	2.56864014457	0.255670750496	-2.31296939408
67	2.5583923828	1.09793903476	-1.46045334804
406	2.54299841472	2.34171712708	-0.201281287637
352	2.53766783121	0.323992251968	-2.21367557925
75	2.52456233671	0.34190014924	-2.18266218747
229	2.52109711742	0.104528201649	-2.41656891577
287	2.46338372989	0.786908830591	-1.6764748993
209	2.45089150918	0.613853993812	-1.83703751536
255	2.44894171679	1.18781849807	-1.26112321872
435	2.39152328101	0.0760320566659	-2.31549122434
145	2.38746263385	0.743757911572	-1.64370472228
366	2.37546371023	1.44813046589	-0.927333244336
192	2.36772905482	1.16546665654	-1.20226239828
241	2.35166574588	0.515106679501	-1.83655906638
261	2.2910372814	0.335695669389	-1.95534161202
140	2.25122297866	0.880304101182	-1.37091887747
208	2.24979595695	0.518403585267	-1.73139237168
219	2.24848610929	0.526855509436	-1.72163059985
341	2.21745048634	0.438068818792	-1.77938166754
296	2.18342075911	1.23342027056	-0.950000488551
356	2.17958972336	0.960999090062	-1.2185906333
148	2.17813537741	0.927563809355	-1.25057156806
207	2.17750294563	0.479450916702	-1.69805202893
198	2.17634044957	0.0	-2.17634044957
203	2.15637503442	0.424535563617	-1.7318394708
439	2.11881329824	1.00671950955	-1.11209378869
349	2.11134614052	0.415378106042	-1.69596803448
174	2.10032917494	0.965506498726	-1.13482267621
299	2.08480442974	0.310350247114	-1.77445418262
92	2.07740751496	0.215399089165	-1.86200842579
150	2.07363452679	0.879843953997	-1.19379057279
252	2.05952954579	0.399942885448	-1.65958666034
149	2.05576183837	0.698239565914	-1.35752227246
362	2.02072026046	0.961983288265	-1.05873697219
468	1.95484624901	0.702396310807	-1.2524499382
213	1.94035414408	0.784762884421	-1.15559125966
8	1.93784339248	1.19989343828	-0.737949954197
220	1.92631697919	1.70319115089	-0.223125828304
139	1.892645696	0.276162824231	-1.61648287176
288	1.87064659976	0.151270330897	-1.71937626886
221	1.86059828891	0.711659052196	-1.14893923671
132	1.85595344111	0.0993502960137	-1.7566031451
474	1.82050095672	0.0	-1.82050095672
470	1.8036887673	0.380715871197	-1.4229728961
492	1.80342413732	0.90805307343	-0.895371063895
471	1.78585956503	0.299588615236	-1.4862709498
152	1.76351542203	0.164812134747	-1.59870328728
465	1.75475491404	0.227836186417	-1.52691872763
493	1.74278405792	0.665581216279	-1.07720284164
355	1.74212872133	1.17052423181	-0.571604489528
253	1.72417533969	0.832903555604	-0.891271784087
300	1.69522462174	0.705530044896	-0.989694576844
394	1.6505808284	0.823534762528	-0.827046065873
483	1.64078863067	0.926126447476	-0.714662183196
327	1.63358843122	0.425737386992	-1.20785104423
489	1.61573912653	0.426223860973	-1.18951526556
325	1.60397483953	0.69006818385	-0.913906655681
339	1.55375490379	1.15508434659	-0.398670557198
407	1.49403241745	0.807589209785	-0.686443207668
387	1.44881568906	0.24376690439	-1.20504878467
226	1.43967043066	0.850110044186	-0.589560386476
461	1.41322859082	0.403873248732	-1.00935534209
295	1.38874843882	0.850946974044	-0.53780146478
6	1.21176788221	0.550790183411	-0.660977698794
2	1.21030876804	0.545132018534	-0.665176749505
147	1.20782456564	0.377837705266	-0.829986860374
326	1.20398196277	0.349833997371	-0.854147965401
486	1.16340608518	0.509891477581	-0.653514607599
224	1.12396693903	0.381991298607	-0.741975640425
490	1.10851742758	0.634369348227	-0.474148079357
488	1.03500322943	0.296186447427	-0.738816781999
227	1.02685036176	0.763868909209	-0.262981452548
487	1.01345900253	0.876068665649	-0.137390336878
1	0.97958413189	0.804572755265	-0.175011376625
477	0.907830031484	0.384237182965	-0.523592848519
254	0.68137604685	0.538464838118	-0.142911208731
7	0.632912866219	0.0448836114806	-0.588029254738
499	NaN	NaN	NaN
