# Supplementary material for: Destabilized adaptive influenza variants critical for innate immune system escape are potentiated by host chaperones
Source: PLoS Biol. 2018 Sep 17;16(9):e3000008. doi: 10.1371/journal.pbio.3000008 (PMC6160216; doi:10.1371/journal.pbio.3000008)
Supplement: S1 File — This zip file contains the computer code and required input files for the deep mutational scanning data analysis reported in this manuscript. (ZIP) [file pbio.3000008.s023.zip › 2018_NP_DMS-master/preferences/HSF1i37vsDMSO37-rep1_mutdiffsel.txt]

site	wt	mut	diffsel
382	R	N	2.99876969798
395	N	G	2.26342853517
63	I	D	1.52618761738
458	F	H	1.41223065481
446	R	P	1.39579470279
443	E	N	1.36412616739
492	N	A	1.21728795579
77	K	V	1.08892454635
497	D	C	1.08308269346
238	M	I	1.07794192919
83	P	V	1.03472157751
450	G	D	1.02397443017
86	G	F	1.02378096875
491	D	Y	1.00029586689
457	S	H	0.995681334631
316	I	V	0.987050479378
318	P	Q	0.964333047093
481	M	I	0.954530056808
466	L	G	0.94237669841
354	P	T	0.940467654827
117	R	Q	0.939942805055
89	P	V	0.938590894505
479	F	G	0.919696708327
418	L	T	0.904974510392
318	P	R	0.899848040677
39	F	Y	0.895304178457
28	S	A	0.881551972
375	E	I	0.878753870661
349	G	V	0.877395554068
294	E	F	0.873953087483
17	G	R	0.868129496777
450	G	Y	0.865722021491
338	F	L	0.861683831759
399	Q	A	0.848440758984
165	S	G	0.848359034272
402	S	V	0.848332077743
76	N	C	0.848212809217
362	G	V	0.848042558408
81	E	N	0.82411005103
116	I	S	0.823305859972
422	K	H	0.813179910871
421	D	Y	0.807262690077
271	A	P	0.801636892155
286	A	M	0.800998765881
54	G	T	0.795711713214
323	A	Q	0.790947582025
322	P	T	0.790696579255
274	S	V	0.790204954551
173	P	A	0.790016816966
415	Q	F	0.786108965167
350	T	G	0.783919054114
485	G	F	0.782419272883
243	R	L	0.77619785873
430	T	K	0.766883862412
297	S	Y	0.765497770904
269	S	C	0.760469086162
292	E	D	0.760384534652
439	D	V	0.757820868575
289	Y	R	0.75724164847
330	W	L	0.755360836798
34	D	R	0.754922436707
419	P	E	0.747073841814
430	T	N	0.746819948507
84	S	K	0.739012632537
208	R	G	0.736317147203
101	D	L	0.736308087001
160	D	N	0.73536940056
423	P	Q	0.734464466403
430	T	V	0.731953032648
364	Q	F	0.73074101522
16	D	E	0.729223195903
268	G	V	0.725099969194
290	D	S	0.724811941218
290	D	Y	0.724811941218
496	Y	L	0.718945446943
398	Q	L	0.715291633982
155	V	L	0.714789989389
180	G	S	0.7143232568
205	N	S	0.713864271675
239	M	S	0.709239226565
52	Y	G	0.70558777998
451	A	R	0.704043637811
466	L	I	0.702127189366
459	Q	G	0.702100905
89	P	Y	0.701984348433
182	A	N	0.700330787299
497	D	F	0.699674843646
348	R	K	0.698865247331
43	M	K	0.697086124691
433	T	K	0.692550442187
439	D	N	0.692293389258
333	C	F	0.691698139314
354	P	Q	0.690430929077
416	R	L	0.689525687988
319	N	A	0.688922718802
321	N	F	0.685574806274
69	S	G	0.685364232858
64	E	A	0.684433349122
401	A	C	0.680195014894
271	A	G	0.678350103572
339	E	A	0.678249730558
78	Y	V	0.678201899507
373	A	H	0.677887037113
257	I	H	0.677688180189
436	R	V	0.676595452719
426	M	R	0.674524776156
44	C	P	0.673185996083
82	H	N	0.673055989081
102	R	K	0.664936865899
120	W	C	0.663278953105
272	H	N	0.663214616626
113	K	T	0.662978238346
233	A	R	0.659339204263
434	E	L	0.657957854454
451	A	K	0.656929779168
455	E	V	0.656432971139
52	Y	A	0.655720105726
156	R	S	0.655205386636
74	R	A	0.653926158067
319	N	V	0.653915091621
201	I	C	0.650235713568
247	N	A	0.649842336263
420	F	N	0.649455072241
252	E	G	0.649355421474
433	T	W	0.649224790001
401	A	K	0.649037534333
386	W	A	0.64884897729
23	T	V	0.648580756705
57	I	H	0.647371225407
299	V	L	0.647088245053
82	H	V	0.647049007152
421	D	W	0.646976984991
383	S	D	0.644454689233
372	D	P	0.643008776813
359	S	Q	0.642269282118
372	D	G	0.64165094683
310	S	V	0.640128467926
38	R	I	0.639455427107
83	P	H	0.639415267376
308	Q	G	0.638881042139
14	E	W	0.638492828227
12	Q	H	0.630766544635
153	A	S	0.627751909598
247	N	L	0.627516848281
73	E	R	0.62726466508
474	P	A	0.627251480743
498	N	L	0.627234986985
252	E	D	0.626082754598
419	P	Q	0.624580978638
364	Q	M	0.622795080819
162	R	V	0.61882173512
377	S	T	0.615238984992
53	E	K	0.614912402042
377	S	I	0.613800346275
365	I	R	0.611978053725
413	S	T	0.611480431196
444	I	R	0.608125772043
51	D	N	0.607887064023
38	R	L	0.606020539181
127	D	E	0.605159765184
431	G	E	0.605066557321
88	D	H	0.604412960629
34	D	I	0.603208476583
466	L	P	0.601877983824
321	N	G	0.5983140661
89	P	F	0.598082307554
24	E	L	0.594140949892
9	S	Y	0.593860837191
334	N	C	0.59166949316
14	E	A	0.590716446193
78	Y	F	0.588991058063
449	E	S	0.58841301288
18	E	D	0.58654730493
370	N	L	0.585998049336
34	D	S	0.585911063824
319	N	P	0.585565546005
178	A	S	0.585160808677
162	R	C	0.585157455858
90	K	Y	0.585076794194
350	T	W	0.585054518975
237	A	Y	0.585006124413
272	H	E	0.585000323082
347	I	S	0.584995512313
242	V	H	0.584991473353
360	T	L	0.584976363789
462	G	F	0.584963898218
29	V	C	0.584909829522
358	L	C	0.584886509543
424	T	W	0.584874388198
329	V	N	0.5848532051
135	H	L	0.584813300752
70	A	I	0.584757456674
440	M	G	0.582423401229
4	Q	I	0.581323007075
450	G	V	0.580935470509
309	N	H	0.580004332393
319	N	T	0.579950220536
424	T	H	0.579770468997
497	D	E	0.579636854712
50	S	N	0.579230125575
231	Q	R	0.577115244406
94	G	S	0.575901244526
203	D	L	0.575894928789
102	R	H	0.575878042276
189	M	A	0.575761040936
166	L	T	0.575717739026
160	D	V	0.575590568389
308	Q	C	0.575325049273
427	A	G	0.57411456314
384	R	C	0.573487643399
51	D	Y	0.572710242559
312	V	L	0.571136570968
157	T	K	0.569670547585
211	N	S	0.568233562736
186	V	P	0.56757653942
275	C	A	0.567439597603
11	E	S	0.56733012829
4	Q	E	0.565381754106
449	E	V	0.565160590007
498	N	P	0.563458851004
221	R	K	0.562919830739
366	A	V	0.560689168622
305	K	N	0.559544628755
271	A	S	0.558771374982
392	S	L	0.557381738886
18	E	Q	0.556747196966
338	F	H	0.555721812284
95	P	L	0.554996833881
405	Q	K	0.554857004935
59	N	L	0.553861377307
231	Q	T	0.55348108331
199	R	S	0.553449505296
265	I	G	0.553156984736
313	Y	P	0.552951098266
264	L	G	0.552773699503
275	C	N	0.552753284033
334	N	T	0.552601058508
215	T	G	0.552169286563
34	D	E	0.552095423782
14	E	T	0.551029986976
76	N	R	0.550958535498
53	E	L	0.550782064622
82	H	C	0.550733274913
78	Y	S	0.550513507657
424	T	L	0.549728573414
88	D	S	0.549684071984
80	E	Q	0.547103042136
403	A	H	0.546159452434
72	D	S	0.546051735896
173	P	T	0.543319419116
23	T	Y	0.542780652444
447	M	H	0.541314967201
446	R	E	0.540904400788
59	N	R	0.540813320307
402	S	P	0.540520196708
68	L	P	0.538800525011
368	N	G	0.538504134338
453	P	S	0.537819307896
118	R	L	0.537366476462
440	M	A	0.536310410003
98	K	H	0.53558425509
286	A	S	0.53144796041
368	N	A	0.529706515645
396	T	N	0.528839261307
312	V	I	0.527830261044
267	R	P	0.525901842883
319	N	S	0.523823993698
479	F	V	0.523554586479
80	E	Y	0.52343359816
406	I	S	0.521915476472
14	E	R	0.521565463166
27	A	Y	0.52089286591
399	Q	C	0.520441153932
304	F	A	0.517668971574
256	L	F	0.513976591979
154	L	I	0.51283338114
451	A	F	0.512073299147
309	N	A	0.511916377045
73	E	Q	0.510944715894
466	L	M	0.508566391876
417	N	H	0.508036692729
351	K	F	0.506677836125
388	I	R	0.504238062748
455	E	G	0.503461725137
354	P	R	0.503098603236
256	L	R	0.502852227274
359	S	T	0.502542018293
446	R	N	0.502106915873
76	N	L	0.5020868038
440	M	K	0.501191408222
30	G	L	0.500062410764
415	Q	T	0.498089126085
293	K	N	0.497329193507
322	P	G	0.496485657669
481	M	R	0.495070542726
452	K	A	0.493868332184
352	V	L	0.490774395922
133	L	Q	0.489215801137
136	M	S	0.488371417134
415	Q	V	0.487547692355
133	L	M	0.487488347567
413	S	A	0.486725973328
335	S	L	0.486662155844
416	R	N	0.486297137543
395	N	C	0.486210471081
23	T	K	0.486046020477
51	D	T	0.485880142308
16	D	A	0.485830135798
458	F	Y	0.485687692599
243	R	Q	0.485617316342
244	E	N	0.485599813512
365	I	N	0.485597055469
91	K	A	0.48558979564
13	M	Q	0.485587371873
190	V	C	0.485568750494
256	L	E	0.485542565297
167	M	Y	0.485496297906
272	H	G	0.485464649531
361	R	T	0.485461539657
347	I	G	0.485459838762
360	T	N	0.485440690238
255	D	Y	0.485435443546
356	G	W	0.485406399181
435	G	C	0.485368153878
55	R	S	0.485347778596
407	S	R	0.48534664344
374	M	P	0.485320047815
140	H	N	0.485296502822
442	A	H	0.485295608906
383	S	F	0.48528680502
93	G	H	0.485285539383
174	R	M	0.485284076475
375	E	W	0.485242973348
32	M	F	0.485227309071
54	G	K	0.485217565314
420	F	D	0.485206716514
493	A	E	0.485150137218
28	S	E	0.485108412523
12	Q	W	0.484993757628
310	S	E	0.484952603892
425	I	F	0.484912207215
463	V	R	0.484010606149
419	P	R	0.483190728647
156	R	K	0.483108816217
86	G	D	0.483033541881
182	A	W	0.482882754828
93	G	T	0.482712650441
107	E	P	0.48262206923
183	V	C	0.482340680727
183	V	F	0.482340680727
80	E	G	0.48214416875
241	Q	K	0.482083363061
91	K	P	0.480232756438
203	D	E	0.48020455652
270	V	G	0.480199002981
228	G	A	0.480147457393
233	A	D	0.4800363923
247	N	T	0.479917334821
178	A	L	0.478011194511
472	A	P	0.477579748955
152	R	T	0.477539064457
189	M	S	0.477486356265
467	S	Y	0.475596342281
165	S	C	0.475581958327
146	T	P	0.474949159445
423	P	A	0.474495066401
162	R	A	0.474431825785
190	V	T	0.474372785541
74	R	S	0.47243888248
22	A	S	0.47206809063
83	P	T	0.471369638194
111	Y	T	0.470640940313
155	V	A	0.470040957331
178	A	V	0.470015757084
399	Q	T	0.469929135731
172	L	P	0.469356379188
396	T	G	0.468659991772
105	M	E	0.468318803073
493	A	P	0.468296372997
4	Q	C	0.468201902307
433	T	P	0.467229068425
112	D	P	0.467153971929
303	P	T	0.466548959249
51	D	R	0.466149297881
166	L	I	0.465959756366
385	Y	V	0.465933513879
217	S	L	0.465424861542
434	E	R	0.465223417157
164	C	A	0.46506295863
399	Q	S	0.465057863242
269	S	P	0.464855373419
48	K	V	0.462648041854
272	H	L	0.462510713567
372	D	A	0.462436531172
347	I	C	0.462418601065
362	G	L	0.46237060889
123	A	S	0.462354800924
400	R	A	0.46211998522
335	S	I	0.462000062575
403	A	P	0.461852569985
324	H	P	0.46110171888
308	Q	F	0.460578941911
308	Q	K	0.460578941911
21	N	A	0.46044526407
260	A	C	0.460375911181
267	R	L	0.460279980521
292	E	L	0.460173900666
330	W	C	0.459821908033
321	N	W	0.459661719256
275	C	I	0.459643879642
315	L	F	0.459521979723
334	N	A	0.459491654116
39	F	W	0.458144901286
283	P	T	0.45748390989
12	Q	G	0.457436579436
57	I	E	0.457430329221
29	V	G	0.457416362732
397	N	C	0.456253466217
239	M	I	0.455825972467
421	D	H	0.455806412881
397	N	W	0.455760461396
431	G	W	0.455298018092
127	D	G	0.455240850579
370	N	I	0.454535115687
302	D	R	0.454217706179
459	Q	K	0.454100784874
5	G	T	0.453472420606
401	A	N	0.453422941129
14	E	S	0.453212922443
454	E	T	0.452606507909
421	D	K	0.451938373335
161	P	R	0.451601526311
41	I	N	0.451162392946
75	R	G	0.449443519692
390	T	R	0.4454275425
451	A	S	0.444912460063
461	R	Q	0.444041749373
130	T	A	0.442747882057
362	G	E	0.442455545672
420	F	I	0.44239265179
367	S	E	0.442039089529
458	F	V	0.442026108304
438	S	V	0.441618080781
371	M	R	0.441056676672
496	Y	I	0.440776726529
485	G	A	0.440046728032
18	E	S	0.438300714496
264	L	I	0.437697502047
494	E	G	0.437604819943
274	S	Y	0.437544124434
84	S	V	0.437122234862
30	G	P	0.437061010258
383	S	C	0.436344830638
328	L	S	0.434919433893
19	R	L	0.4344284114
10	Y	R	0.434212792525
402	S	R	0.434143387983
68	L	T	0.43397370969
72	D	Y	0.433292619424
438	S	K	0.430483159854
359	S	L	0.427176736649
112	D	N	0.426424461624
456	M	C	0.42614249918
48	K	H	0.425802929076
88	D	C	0.425347546023
375	E	L	0.424650666001
367	S	T	0.424470759146
360	T	I	0.424047417839
369	E	R	0.423607737718
411	A	P	0.423381518958
24	E	Q	0.423272022698
444	I	V	0.422708392404
274	S	P	0.42265608271
424	T	R	0.422197303875
437	T	C	0.421689530227
285	V	C	0.421592835762
450	G	C	0.421095434601
498	N	C	0.42089576608
378	T	L	0.42086583795
449	E	L	0.420770680672
109	V	I	0.420457770306
308	Q	T	0.420084380928
11	E	K	0.420078620011
311	Q	I	0.419970154928
409	Q	Y	0.419510228788
131	A	D	0.418860571064
243	R	G	0.418251345218
317	R	S	0.418077219659
30	G	W	0.417600250573
81	E	F	0.416813899845
222	M	V	0.416807708449
431	G	C	0.413725721732
122	Q	C	0.413323978218
76	N	D	0.413207435211
12	Q	E	0.413165291614
131	A	E	0.412552213183
71	F	W	0.412405700573
430	T	L	0.412232937029
135	H	S	0.412092180352
85	A	Y	0.410271078512
384	R	S	0.410018228939
189	M	T	0.409906449113
220	E	K	0.409404109812
220	E	P	0.409404109812
49	L	K	0.408986729887
191	M	I	0.407781498401
318	P	H	0.407013353451
116	I	T	0.406996235312
244	E	A	0.406362005372
309	N	V	0.405899236259
428	A	N	0.404597901964
395	N	K	0.403335173845
423	P	Y	0.403095961852
455	E	P	0.402770637029
319	N	I	0.402678459969
280	V	A	0.4025610688
283	P	K	0.402164085421
287	S	Q	0.402076430682
288	G	S	0.401769883889
281	Y	F	0.401483143213
209	G	D	0.400890410043
206	F	L	0.400603638223
237	A	S	0.400173194491
100	V	K	0.399828541538
27	A	K	0.399607544914
157	T	V	0.399389606257
396	T	V	0.399199852402
51	D	P	0.397779484331
73	E	K	0.397712655021
132	G	C	0.397703460983
103	K	A	0.396885762846
346	F	C	0.396449814595
349	G	P	0.396297421695
11	E	L	0.395848274208
232	T	A	0.395834089288
14	E	L	0.395259537294
234	A	V	0.395241495269
234	A	C	0.395241495269
249	G	D	0.395235647967
12	Q	A	0.395112498247
41	I	P	0.395045208866
367	S	A	0.394310732866
60	S	Y	0.394103791779
410	P	C	0.393878479727
396	T	P	0.393857362545
454	E	R	0.393722672026
173	P	L	0.393704559962
396	T	I	0.393320646191
153	A	P	0.393286655961
245	S	I	0.392166710171
205	N	L	0.392138585159
466	L	Y	0.391860709074
87	K	Y	0.390958127528
59	N	T	0.390782222028
427	A	Q	0.390662516773
220	E	T	0.390318887957
141	S	K	0.390204149993
142	N	H	0.389877252987
210	E	V	0.38917668665
157	T	F	0.389098301943
460	G	A	0.389055035939
218	A	L	0.388079123463
121	R	Y	0.38805885943
170	S	R	0.388027617601
133	L	H	0.387952674016
117	R	E	0.387401782026
102	R	I	0.387236499048
203	D	Y	0.387095152129
97	Y	L	0.386689118621
467	S	K	0.3855911115
286	A	T	0.385584683149
84	S	Y	0.384158292551
154	L	A	0.384069594146
460	G	M	0.383935676185
119	I	N	0.383723381824
98	K	A	0.383500027651
99	R	V	0.383314878338
87	K	Q	0.383251474837
225	I	Y	0.383195606201
190	V	P	0.38318853788
176	S	Y	0.383140796406
191	M	Y	0.383081199136
199	R	T	0.383017486075
149	Q	K	0.382928360404
149	Q	V	0.382928360404
111	Y	V	0.382841000747
116	I	G	0.382733268586
142	N	I	0.382719958909
250	N	P	0.382420295086
202	N	V	0.382194528615
63	I	M	0.381757663579
498	N	T	0.381736205146
420	F	Y	0.380732975763
23	T	F	0.380052910323
85	A	N	0.379996119765
105	M	I	0.379849845482
10	Y	A	0.379688935609
459	Q	T	0.379088868542
473	N	S	0.37907060023
205	N	F	0.378976297087
481	M	A	0.37892936779
481	M	K	0.37892936779
16	D	S	0.378914931882
34	D	K	0.378882047668
84	S	D	0.378868645618
84	S	W	0.378868645618
203	D	R	0.378825663027
491	D	L	0.378807490142
231	Q	D	0.378778926839
5	G	P	0.378744421758
98	K	G	0.378733318276
238	M	H	0.378733025557
206	F	C	0.378711238054
162	R	F	0.378706578391
479	F	A	0.378703377428
13	M	P	0.378672167957
416	R	H	0.37866347662
24	E	M	0.378653778632
336	A	N	0.378635149936
25	I	Y	0.378633397801
274	S	K	0.378624404469
268	G	I	0.378608012943
97	Y	Q	0.378605342114
17	G	H	0.378598214599
99	R	D	0.378572525356
207	W	L	0.378567866809
191	M	H	0.37856702804
333	C	A	0.378563493208
176	S	C	0.378559484162
240	D	P	0.378557035672
240	D	T	0.378557035672
361	R	S	0.378546335741
150	R	T	0.37853388529
30	G	K	0.378530202354
313	Y	D	0.378527841607
255	D	V	0.378520239629
255	D	F	0.378520239629
405	Q	V	0.378508686067
187	G	Q	0.378505980658
406	I	N	0.378505906575
228	G	L	0.378497647434
259	L	T	0.378495910541
327	Q	C	0.378487689205
53	E	H	0.378478391362
393	G	T	0.378453153891
393	G	F	0.378453153891
287	S	T	0.378451405404
143	L	M	0.378451044962
464	F	G	0.378449884756
300	G	T	0.378434336321
424	T	Y	0.37842351073
248	P	G	0.378422800698
103	K	Q	0.378422799164
298	L	R	0.378417832671
232	T	K	0.378410178845
378	T	E	0.378397476935
1	M	R	0.378389206578
388	I	P	0.378381171241
15	T	L	0.378370397197
185	G	N	0.378365011459
171	T	Y	0.378357536237
273	K	P	0.37834783456
250	N	I	0.378325689722
54	G	W	0.378302361397
363	V	F	0.378285738411
125	N	H	0.378260558882
392	S	W	0.378259678633
452	K	C	0.378246218708
493	A	H	0.378234933301
126	G	I	0.378234772016
416	R	G	0.378175188953
266	L	G	0.378110748878
29	V	L	0.378032399174
296	Y	R	0.378009957982
454	E	H	0.377521894953
161	P	S	0.376473292399
421	D	N	0.376256816822
83	P	A	0.37531966196
422	K	G	0.375024090735
446	R	H	0.374807651438
259	L	S	0.374493678126
415	Q	L	0.374174930567
449	E	K	0.373781089238
442	A	N	0.372459013292
50	S	A	0.371725114305
22	A	P	0.369900139782
428	A	Y	0.369548127719
436	R	A	0.369420560672
435	G	P	0.369352844745
23	T	N	0.369201055026
438	S	I	0.369162176866
28	S	P	0.369047351223
432	N	T	0.369027600933
482	S	I	0.368810542705
495	E	R	0.368692920688
432	N	M	0.368431972558
382	R	F	0.368413206288
431	G	Q	0.368381002134
388	I	K	0.367787206557
299	V	Q	0.3674399458
23	T	P	0.366366536586
49	L	F	0.366198512717
418	L	C	0.365738313099
256	L	I	0.364847968148
164	C	V	0.364216824368
4	Q	M	0.363747892936
4	Q	P	0.363747892936
338	F	C	0.363076734342
364	Q	E	0.362814194061
342	R	P	0.362760459071
341	L	Q	0.362749236763
164	C	I	0.362371815937
340	D	Y	0.362371568201
340	D	E	0.362371568201
414	V	W	0.362239444634
373	A	G	0.362200954147
437	T	E	0.361636091961
430	T	M	0.361427629775
462	G	A	0.361361362267
285	V	T	0.361359893811
261	R	T	0.361239510107
442	A	V	0.360714582252
291	F	V	0.360691835055
258	F	A	0.360608716761
27	A	R	0.360477027838
312	V	T	0.360474494703
324	H	A	0.36036839853
255	D	L	0.360241187785
328	L	Q	0.360217109574
16	D	R	0.358934491135
364	Q	I	0.358709918217
66	M	I	0.358682080631
11	E	R	0.358575633608
34	D	F	0.358487146688
76	N	G	0.358313457555
76	N	Q	0.358313457555
36	I	P	0.358063767962
36	I	N	0.358063767962
69	S	H	0.357973746899
78	Y	W	0.357868429715
70	A	Q	0.357838117554
72	D	P	0.357826176194
37	G	K	0.357639423925
377	S	R	0.357507025927
84	S	Q	0.357429207005
304	F	P	0.356592090257
315	L	P	0.356253353336
9	S	T	0.356056780018
488	F	I	0.355901890344
338	F	G	0.355777455752
366	A	T	0.355061780434
214	K	T	0.354636984369
443	E	S	0.354636274084
102	R	T	0.354596745287
137	M	L	0.354041451094
466	L	A	0.35398788781
493	A	S	0.35349654604
480	D	Y	0.352782180411
383	S	I	0.352301232124
431	G	V	0.351854514943
310	S	R	0.351561605505
274	S	G	0.350818636508
165	S	P	0.350695599922
50	S	H	0.35008932934
382	R	V	0.34990098976
338	F	V	0.349713780776
400	R	I	0.349144374536
401	A	I	0.348876277449
375	E	K	0.348765884914
189	M	H	0.34868497187
223	C	R	0.348053560834
480	D	P	0.347652568755
384	R	H	0.346945787217
271	A	R	0.345822590228
311	Q	P	0.34567920592
264	L	R	0.344588097656
310	S	Q	0.344585898783
294	E	V	0.344540264333
281	Y	V	0.344382975349
215	T	P	0.342644549281
20	Q	T	0.34262580558
480	D	L	0.342175970571
16	D	Y	0.341839155692
154	L	V	0.341651447884
17	G	L	0.341495331535
17	G	C	0.341495331535
156	R	L	0.341320111026
158	G	H	0.341305559364
5	G	V	0.341135510933
80	E	P	0.340855989929
80	E	W	0.340855989929
16	D	G	0.340835920821
41	I	K	0.34070848142
303	P	H	0.340649237378
82	H	I	0.340411945595
40	Y	R	0.340183898715
72	D	H	0.340183215033
395	N	Q	0.340175661536
332	A	G	0.340109806585
389	R	I	0.339608628786
417	N	C	0.339539462975
77	K	G	0.338902799355
443	E	G	0.338370907848
309	N	S	0.337933590806
450	G	P	0.337794191445
353	S	L	0.337732874853
348	R	Q	0.337241555314
84	S	C	0.33714812564
365	I	S	0.337035446996
339	E	D	0.336987814601
431	G	I	0.3365318384
183	V	R	0.336488358145
406	I	F	0.336130595949
5	G	S	0.335913660017
425	I	C	0.335768389412
10	Y	T	0.334970567434
90	K	H	0.334092637435
98	K	P	0.33395039392
441	R	S	0.333277943203
336	A	S	0.332594359736
442	A	K	0.332538283499
417	N	K	0.331800034298
482	S	G	0.331694558548
189	M	I	0.331689145658
333	C	K	0.331487429772
79	L	P	0.330795252864
391	R	K	0.330695310373
332	A	L	0.33066763628
265	I	C	0.330363108668
378	T	A	0.328633554939
354	P	G	0.327490777936
17	G	W	0.326690678563
203	D	G	0.326634415194
314	S	V	0.3263400054
166	L	R	0.32630701164
23	T	L	0.326079934511
127	D	C	0.325998153519
494	E	D	0.325874283888
64	E	Y	0.325661406
480	D	R	0.325378559706
79	L	M	0.325008733986
461	R	L	0.32471418428
217	S	N	0.32462825638
318	P	V	0.324551193259
64	E	P	0.324226952297
129	A	M	0.324177336138
284	A	S	0.32363774905
3	S	L	0.323276737515
458	F	S	0.323243983232
491	D	G	0.323056594535
497	D	K	0.322503455164
19	R	C	0.322490587599
283	P	C	0.322376257487
445	I	M	0.32222053153
455	E	N	0.32137095241
268	G	A	0.321330684801
343	V	I	0.321056661568
466	L	W	0.320989686371
18	E	V	0.320951161576
424	T	Q	0.320439609242
319	N	L	0.320216299777
195	R	K	0.320030998487
259	L	M	0.319979218002
327	Q	H	0.319627283434
122	Q	T	0.319530212781
329	V	R	0.319362110526
328	L	G	0.319117803865
56	L	I	0.318304161237
23	T	S	0.31713168155
335	S	F	0.316941903446
205	N	K	0.316056908795
121	R	K	0.31597647844
82	H	M	0.315503984463
9	S	I	0.315460574834
84	S	R	0.315131710484
140	H	G	0.314224291069
167	M	I	0.314171974412
176	S	A	0.313995849894
206	F	V	0.313596714957
11	E	G	0.312961533021
56	L	R	0.311340642673
85	A	R	0.310950488685
253	I	V	0.310403372995
277	P	G	0.31030292039
292	E	P	0.31028552443
157	T	H	0.309828670101
373	A	P	0.308358257483
441	R	M	0.307850017666
88	D	Y	0.307227636645
89	P	S	0.30699414176
323	A	R	0.306858692381
165	S	N	0.305656956885
244	E	V	0.305364149864
313	Y	C	0.303667261496
83	P	F	0.303612021543
90	K	N	0.30175375903
258	F	E	0.301157606405
451	A	E	0.301090948603
59	N	A	0.300635873653
214	K	E	0.300473787035
469	E	A	0.300453038749
187	G	A	0.299880433253
276	L	M	0.299668895731
154	L	G	0.299401859359
328	L	T	0.299349588027
328	L	V	0.299349588027
217	S	G	0.299324357298
34	D	L	0.299242952931
478	S	P	0.29859750717
422	K	L	0.298293589431
88	D	T	0.298224153282
98	K	N	0.298170274462
131	A	H	0.297988081122
101	D	H	0.297718754473
140	H	Q	0.297602358865
120	W	V	0.297561457949
22	A	R	0.297457514812
104	W	I	0.297267075148
149	Q	H	0.297122021393
166	L	V	0.297119473209
166	L	G	0.297119473209
112	D	L	0.297087192868
245	S	G	0.297068846389
106	R	H	0.296915072744
51	D	I	0.296893287903
151	T	L	0.296803272178
116	I	P	0.296475357872
86	G	S	0.296341407347
240	D	V	0.296188013864
250	N	R	0.295989510272
367	S	P	0.295216792843
420	F	T	0.294962584756
104	W	L	0.294729305633
283	P	R	0.294466582135
97	Y	H	0.293678715401
452	K	P	0.293522293283
50	S	E	0.293505800973
64	E	G	0.293484927233
463	V	G	0.291934320961
11	E	T	0.291695685676
324	H	L	0.291576154078
322	P	K	0.29149239841
22	A	H	0.291171324449
66	M	T	0.29112774986
122	Q	N	0.290093879506
79	L	V	0.289361445288
211	N	F	0.289068888602
182	A	Q	0.288381544711
84	S	T	0.287835764933
432	N	I	0.287784626804
173	P	Q	0.287577666307
107	E	R	0.287534986785
110	L	K	0.287482309929
148	Y	S	0.287434008956
144	N	K	0.287424652922
100	V	A	0.287302010733
239	M	C	0.287156566681
241	Q	L	0.286678090718
466	L	E	0.284945505157
272	H	P	0.284776697538
270	V	S	0.284682643013
470	R	S	0.283997464119
212	G	V	0.283565273603
275	C	P	0.283552403038
403	A	L	0.283170242215
468	D	Y	0.282849597125
217	S	W	0.282427926999
336	A	T	0.282110564628
371	M	V	0.281982314537
100	V	G	0.281375857705
77	K	L	0.281125843408
21	N	H	0.280919455988
21	N	D	0.280919455988
127	D	A	0.280587697868
130	T	E	0.280342110207
462	G	C	0.280197688685
461	R	A	0.279007652743
404	G	S	0.278407053509
446	R	A	0.277981153899
205	N	C	0.277061148778
161	P	A	0.277018275207
118	R	T	0.276752518869
170	S	A	0.276654257337
170	S	V	0.276654257337
181	A	G	0.276565901115
143	L	F	0.276389908314
201	I	H	0.276343944305
201	I	D	0.276343944305
175	R	M	0.276337515503
165	S	L	0.276268388838
100	V	D	0.276245560575
206	F	M	0.276236970873
103	K	Y	0.276232694064
103	K	C	0.276232694064
191	M	R	0.27616599522
243	R	H	0.276155111908
153	A	G	0.276125694571
167	M	P	0.276114152131
237	A	E	0.276025638271
237	A	H	0.276025638271
242	V	W	0.275991816665
232	T	S	0.275955349746
106	R	V	0.275955278724
116	I	H	0.275818064669
248	P	Q	0.275805101247
246	R	M	0.27580120242
114	E	M	0.275733586942
240	D	Y	0.275723983442
193	L	G	0.275697446097
168	Q	M	0.27565079945
241	Q	E	0.275632485594
108	L	Q	0.27557603712
44	C	A	0.275360111009
51	D	E	0.274143464388
267	R	K	0.273608365936
127	D	L	0.273544280736
73	E	L	0.272391426841
24	E	N	0.271853009651
87	K	N	0.271780195649
154	L	P	0.271262119993
90	K	E	0.269412955524
128	D	L	0.269190011511
251	A	V	0.268485611943
54	G	L	0.268200035518
378	T	P	0.268161431151
332	A	R	0.268155792967
5	G	C	0.26748265924
190	V	M	0.267318272692
304	F	I	0.266966267001
376	S	E	0.266567641523
376	S	L	0.266567641523
172	L	I	0.266510861231
101	D	E	0.266506897556
189	M	L	0.265799687444
297	S	H	0.265717925026
44	C	V	0.265697558255
70	A	P	0.264825122349
382	R	D	0.264447328803
260	A	V	0.264286808849
22	A	F	0.263655484044
205	N	A	0.263499079668
444	I	P	0.263400489648
271	A	I	0.263376123204
271	A	Y	0.263376123204
402	S	W	0.263369577022
402	S	D	0.263369577022
308	Q	N	0.263338789853
491	D	E	0.263330272722
491	D	K	0.263330272722
73	E	H	0.263304895673
458	F	I	0.263295271262
82	H	D	0.263279459384
11	E	Y	0.263248219483
201	I	N	0.263246630263
201	I	A	0.263246630263
367	S	H	0.263225044076
367	S	D	0.263225044076
39	F	D	0.263217027916
289	Y	D	0.263211375783
244	E	R	0.263207392175
352	V	P	0.26319860157
352	V	D	0.26319860157
91	K	C	0.263197374304
91	K	D	0.263197374304
2	A	P	0.263191671672
179	A	P	0.263181429464
269	S	W	0.263174599955
95	P	N	0.263171376091
95	P	Q	0.263171376091
213	R	Y	0.263171074492
213	R	K	0.263171074492
213	R	W	0.263171074492
177	G	V	0.263167245356
492	N	R	0.263166832032
461	R	Y	0.263161010497
25	I	F	0.263156180381
25	I	A	0.263156180381
312	V	H	0.263153387058
256	L	A	0.26315014396
332	A	N	0.263141393958
332	A	Y	0.263141393958
399	Q	Y	0.26313697152
304	F	Q	0.263128890885
97	Y	M	0.263128124694
209	G	F	0.263124609332
133	L	D	0.263124223018
133	L	V	0.263124223018
164	C	H	0.263122174727
153	A	W	0.263120252692
123	A	K	0.263102648344
192	E	F	0.263092428321
299	V	S	0.263089424197
137	M	K	0.263087051481
137	M	G	0.263087051481
322	P	W	0.263084462094
322	P	I	0.263084462094
349	G	L	0.263084388015
473	N	I	0.263070991304
361	R	Y	0.263069118321
361	R	H	0.263069118321
347	I	M	0.263067417425
121	R	N	0.263066141856
330	W	E	0.263063175149
486	S	A	0.263060420089
118	R	I	0.263058018758
288	G	Q	0.263057547008
229	K	P	0.26305652473
229	K	V	0.26305652473
282	G	F	0.263052319184
87	K	H	0.263052083047
87	K	V	0.263052083047
313	Y	W	0.263050624187
313	Y	T	0.263050624187
360	T	G	0.263048268902
187	G	W	0.263028763238
406	I	C	0.263028689156
391	R	M	0.26302787242
391	R	T	0.26302787242
477	P	R	0.263025455457
228	G	N	0.263020430014
228	G	P	0.263020430014
295	G	A	0.263019248429
478	S	K	0.26301582643
478	S	M	0.26301582643
441	R	E	0.263011415122
441	R	L	0.263011415122
292	E	F	0.263008467678
290	D	L	0.263004681789
290	D	C	0.263004681789
290	D	V	0.263004681789
59	N	Y	0.262998691291
262	S	L	0.26299762187
291	F	C	0.262997083879
302	D	K	0.262990981344
463	V	C	0.262988843111
258	F	V	0.262982530334
377	S	P	0.262979463274
72	D	Q	0.262977993197
284	A	D	0.262977432709
393	G	C	0.262975936471
435	G	D	0.262975732541
326	S	P	0.262974848328
342	R	V	0.262961536154
467	S	F	0.262960468381
467	S	Q	0.262960468381
117	R	C	0.262960258691
380	E	R	0.262959043688
345	S	M	0.26295855834
212	G	D	0.262957310197
212	G	L	0.262957310197
46	E	N	0.262952690525
343	V	N	0.262950737304
344	L	I	0.262948490322
344	L	R	0.262948490322
21	N	Y	0.262940898811
298	L	N	0.262940615251
246	R	V	0.262936576215
246	R	F	0.262936576215
31	K	C	0.262933677665
374	M	E	0.262927626478
329	V	D	0.262925110212
378	T	C	0.262920259515
42	Q	V	0.262908819894
225	I	D	0.262908559072
278	A	Y	0.262907551318
261	R	H	0.262906673108
138	I	A	0.262906592747
280	V	Q	0.262900070824
15	T	Q	0.262893179777
15	T	R	0.262893179777
93	G	F	0.262893118047
185	G	D	0.262887794039
185	G	C	0.262887794039
235	Q	K	0.262873978502
67	V	L	0.262872585065
471	A	S	0.262863404872
487	Y	N	0.262862744733
434	E	W	0.262858023655
434	E	H	0.262858023655
159	M	Y	0.262855245106
45	T	V	0.262853792905
379	L	H	0.262849103297
145	D	A	0.262848169244
100	V	M	0.262847578135
337	A	Y	0.262845076777
169	G	N	0.262844404849
169	G	Y	0.262844404849
309	N	P	0.262838769044
32	M	A	0.262834887734
70	A	W	0.262829361786
359	S	C	0.262818162502
61	L	E	0.26281357799
119	I	M	0.26281295781
475	I	C	0.262790749034
144	N	R	0.26278253573
144	N	I	0.26278253573
144	N	M	0.26278253573
387	A	H	0.262770238599
452	K	D	0.262769001288
307	L	K	0.262759847401
234	A	R	0.262756729577
265	I	Q	0.262756370999
200	G	F	0.262742286626
411	A	L	0.262724101821
411	A	C	0.262724101821
481	M	G	0.262721239153
479	F	I	0.262705385037
353	S	N	0.262702440703
334	N	P	0.262701454113
58	Q	C	0.262692136962
315	L	C	0.262690564897
134	T	F	0.262674362042
351	K	G	0.262673386807
371	M	H	0.262637397241
428	A	E	0.262632923803
428	A	L	0.262632923803
182	A	K	0.262614555674
422	K	D	0.262506290286
422	K	W	0.262506290286
418	L	G	0.262497202245
314	S	D	0.26248554089
263	A	F	0.26242281781
128	D	I	0.262409354351
301	I	N	0.262403184904
444	I	E	0.262394633235
492	N	F	0.262367577391
431	G	N	0.262347906528
457	S	I	0.262290658931
397	N	L	0.262283819651
434	E	C	0.262273674277
434	E	F	0.262273674277
409	Q	F	0.262246449172
476	V	D	0.262244461573
433	T	E	0.262201666892
427	A	K	0.262115866763
429	F	K	0.262081840846
445	I	F	0.26206304625
450	G	E	0.262034899795
444	I	S	0.261992486949
442	A	Q	0.261990620833
457	S	Y	0.261797669261
457	S	D	0.261797669261
437	T	L	0.261769588702
439	D	Y	0.261732706476
438	S	Q	0.261603381903
435	G	A	0.261577111317
89	P	C	0.261519291852
42	Q	Y	0.261485976949
114	E	L	0.261466378439
447	M	D	0.261207048008
485	G	L	0.260994784913
496	Y	A	0.260994203191
497	D	W	0.260962338376
484	E	S	0.260894046818
436	R	L	0.26083388811
491	D	W	0.260783601432
450	G	H	0.260772659195
429	F	I	0.260707088199
442	A	C	0.260531713646
55	R	D	0.260530610857
467	S	P	0.260439347311
311	Q	N	0.260385414992
491	D	N	0.260147635401
302	D	Y	0.260072360913
305	K	I	0.259984346896
433	T	G	0.25959103491
449	E	D	0.259583112365
451	A	P	0.259578806875
447	M	K	0.259559171024
18	E	I	0.259550616912
457	S	R	0.259292457058
484	E	P	0.259231446696
10	Y	I	0.258984737859
105	M	S	0.258969686424
443	E	K	0.258921610474
396	T	C	0.25890836313
456	M	H	0.258837112789
115	E	G	0.258331231881
299	V	R	0.258330065716
86	G	I	0.258306672173
381	L	I	0.258288209089
306	L	M	0.258005466087
438	S	Y	0.257927548915
279	C	Y	0.257789636722
226	L	P	0.25777413456
377	S	Y	0.257418469878
377	S	Q	0.257418469878
192	E	S	0.257390767733
454	E	D	0.25718843773
100	V	P	0.256665848237
81	E	D	0.256472436379
299	V	P	0.256430709868
54	G	E	0.256380580251
51	D	M	0.256295244246
430	T	C	0.256225719519
421	D	F	0.256174705291
345	S	A	0.256031304791
339	E	H	0.256022157313
212	G	S	0.255930755519
358	L	G	0.255775054973
365	I	K	0.255759272762
365	I	L	0.255759272762
346	F	R	0.255724751758
233	A	V	0.255612605685
344	L	F	0.255479585491
340	D	K	0.255456364285
369	E	A	0.255345858512
405	Q	G	0.255296723076
373	A	I	0.255285750231
359	S	Y	0.255246159009
303	P	G	0.255179706415
318	P	I	0.254960633342
304	F	T	0.25463456574
31	K	T	0.254207350021
271	A	K	0.254149096852
269	S	V	0.253844985237
384	R	M	0.253836382825
273	K	D	0.253695300558
319	N	R	0.253581576249
312	V	M	0.253559290786
312	V	C	0.253559290786
286	A	N	0.253510970579
322	P	C	0.253445377045
322	P	H	0.253445377045
289	Y	I	0.253419561805
467	S	T	0.253394237
274	S	H	0.253292593634
276	L	S	0.253234687172
284	A	H	0.253218055739
284	A	E	0.253218055739
321	N	I	0.253210841789
49	L	W	0.25314996928
325	K	S	0.253076420697
317	R	I	0.253010069457
30	G	C	0.252987742403
265	I	Y	0.252894230391
414	V	T	0.252455496007
38	R	H	0.252432303998
2	A	T	0.252390649758
20	Q	S	0.252103388161
14	E	I	0.251469705117
76	N	W	0.251398253639
68	L	M	0.251361243561
68	L	K	0.251361243561
61	L	P	0.25125038721
77	K	Q	0.25117461083
36	I	S	0.251148564046
406	I	R	0.251125552249
79	L	C	0.251122819274
79	L	E	0.251122819274
21	N	I	0.251062951057
69	S	F	0.251058542983
57	I	M	0.250979451754
29	V	P	0.250965485265
70	A	E	0.250922913637
72	D	C	0.250910972277
35	G	Y	0.250876547807
71	F	Q	0.250863936268
60	S	D	0.250812205343
40	Y	F	0.250756946675
56	L	T	0.250435584301
395	N	F	0.250351519818
345	S	W	0.250120018207
358	L	P	0.249646229397
43	M	F	0.249584957396
348	R	T	0.249520694844
52	Y	N	0.249450290041
105	M	A	0.249314239098
335	S	V	0.24912051587
415	Q	S	0.248935312871
413	S	K	0.248910351812
412	F	W	0.248861881638
415	Q	D	0.248803533234
104	W	C	0.24865098643
318	P	Y	0.248126013093
385	Y	L	0.248097946943
158	G	Q	0.24805205891
55	R	H	0.247945437858
192	E	D	0.247877686412
381	L	M	0.247872032622
238	M	G	0.247866930634
305	K	V	0.247831556498
86	G	H	0.247812937671
380	E	L	0.247808367228
5	G	A	0.247707418728
82	H	R	0.247667831379
31	K	P	0.24676942247
316	I	F	0.246687627719
252	E	T	0.24630127944
262	S	F	0.246053082602
273	K	S	0.245876922572
273	K	L	0.245876922572
385	Y	S	0.245682282849
90	K	T	0.245558804221
46	E	T	0.245423933295
333	C	V	0.245394451304
313	Y	I	0.245162150423
280	V	R	0.245021627775
274	S	Q	0.244899046491
217	S	T	0.244893910036
49	L	Q	0.244878900902
363	V	S	0.244707855296
342	R	Q	0.244531717291
162	R	K	0.244039530798
393	G	V	0.243993539846
413	S	G	0.243961906052
367	S	V	0.243898513504
397	N	Y	0.243595128331
335	S	Y	0.24357208049
384	R	Y	0.243457205054
369	E	P	0.243035492077
411	A	G	0.242809273316
12	Q	P	0.242424967073
12	Q	V	0.242424967073
3	S	K	0.242240511385
51	D	V	0.241640213588
34	D	Q	0.241506145
68	L	H	0.241328631747
65	R	Y	0.241317353429
64	E	D	0.241229546412
26	R	T	0.241023676217
73	E	V	0.240982214019
77	K	M	0.240875954548
72	D	A	0.240647541482
71	F	G	0.24063782697
71	F	V	0.24063782697
33	I	N	0.240583190294
301	I	S	0.24054824023
194	I	T	0.240460727207
31	K	A	0.240354091937
86	G	L	0.240059525951
355	R	M	0.239642785563
368	N	H	0.239612221738
368	N	M	0.239612221738
117	R	L	0.239295021891
374	M	R	0.23868775305
162	R	P	0.238406881425
416	R	V	0.238369624099
413	S	C	0.2383489002
373	A	V	0.238106082788
51	D	L	0.23799959885
380	E	Q	0.237795593261
281	Y	N	0.237744519583
142	N	S	0.237364805811
43	M	I	0.236299077795
347	I	R	0.236108093143
250	N	G	0.236052023846
20	Q	K	0.23532393457
24	E	K	0.23514987197
9	S	A	0.23494887958
396	T	K	0.234325356741
466	L	K	0.233256785947
409	Q	I	0.233150180879
28	S	Q	0.232794027829
304	F	L	0.232741771717
12	Q	C	0.232593045972
395	N	Y	0.232589477419
57	I	A	0.232333726129
327	Q	K	0.232164442184
29	V	R	0.231945263733
307	L	Q	0.231826912668
399	Q	D	0.231813920151
332	A	E	0.231232703101
285	V	A	0.230838727888
193	L	C	0.230359025869
222	M	S	0.230277343584
150	R	G	0.229996141854
83	P	S	0.229562295072
289	Y	S	0.228762436299
177	G	E	0.228582814351
282	G	L	0.227834776268
83	P	Q	0.22736665545
251	A	D	0.227239809648
99	R	P	0.227178230313
99	R	Y	0.227178230313
95	P	S	0.226814129112
98	K	E	0.226647936085
144	N	T	0.226520538014
201	I	M	0.226516786824
214	K	Q	0.226500389648
191	M	L	0.226277044636
261	R	L	0.226079636108
370	N	R	0.226036864312
101	D	T	0.225730690703
15	T	A	0.225340631639
34	D	H	0.225297546213
34	D	M	0.225297546213
56	L	N	0.225194756846
48	K	Q	0.225082914752
21	N	P	0.22468981673
24	E	P	0.22429777741
277	P	V	0.223214469792
270	V	L	0.222255969108
322	P	Q	0.221772423614
313	Y	L	0.221650739203
432	N	G	0.220667116715
16	D	T	0.220258457269
100	V	T	0.219958358874
48	K	E	0.218844006802
394	G	E	0.218683900782
186	V	I	0.217870329519
25	I	R	0.217700662853
77	K	T	0.217523772128
60	S	C	0.217467794426
79	L	R	0.217369928232
79	L	Q	0.217369928232
34	D	T	0.217096621155
275	C	H	0.217027161379
275	C	F	0.217027161379
82	H	Q	0.216816390648
373	A	C	0.216453123707
56	L	Q	0.215930541873
134	T	A	0.215880186907
400	R	M	0.215424102294
282	G	A	0.215371972243
199	R	H	0.214018032862
238	M	V	0.213830611528
365	I	V	0.213606319343
87	K	P	0.213571214155
230	F	S	0.213471739744
268	G	P	0.213323271709
184	K	Q	0.213200629816
2	A	V	0.213104277522
115	E	P	0.212808037999
455	E	H	0.212742007205
361	R	K	0.212266012736
229	K	N	0.212071162543
70	A	H	0.211929806997
163	M	Y	0.211926618697
132	G	D	0.211560934209
321	N	E	0.209961508576
379	L	G	0.209433030021
434	E	P	0.209396762568
89	P	W	0.209365592215
17	G	S	0.209166414612
359	S	A	0.209003969649
410	P	G	0.208833996478
451	A	Q	0.208034029956
65	R	P	0.207719834022
435	G	R	0.206515843804
27	A	H	0.206453699955
25	I	L	0.20644024503
450	G	S	0.206170747377
399	Q	H	0.206057402315
92	T	P	0.205918492806
414	V	G	0.205149781228
468	D	V	0.2047638348
113	K	R	0.203638089517
97	Y	F	0.203500331617
417	N	G	0.203475937323
86	G	M	0.202925622688
456	M	L	0.202842342068
58	Q	H	0.202729973817
471	A	P	0.202461117084
333	C	R	0.202281868868
289	Y	C	0.201957596242
420	F	C	0.201337917456
169	G	C	0.200278335604
489	F	L	0.200078794724
308	Q	R	0.200065476639
205	N	T	0.199493507216
224	N	K	0.199302541028
80	E	H	0.19900777579
123	A	P	0.198780103525
95	P	Y	0.198646550225
93	G	V	0.198377008893
185	G	A	0.198146304544
102	R	F	0.198103650869
332	A	T	0.197986973698
428	A	C	0.197714194702
207	W	V	0.197667701578
153	A	I	0.197645708313
167	M	A	0.197642084565
243	R	W	0.197551898729
433	T	C	0.197383393958
196	M	G	0.197208468269
239	M	A	0.19719026269
239	M	R	0.19719026269
158	G	F	0.19715273973
158	G	T	0.19715273973
248	P	R	0.197086090763
168	Q	L	0.197047323217
236	R	P	0.197041326886
193	L	V	0.197013798805
116	I	A	0.196939684321
227	K	T	0.196723761191
363	V	L	0.196533714391
434	E	M	0.19509839044
50	S	R	0.194927793446
58	Q	P	0.194743056031
71	F	L	0.193253872844
114	E	N	0.192087181587
481	M	L	0.192024294782
14	E	D	0.19157483634
80	E	R	0.191369229166
188	T	S	0.19085284342
401	A	R	0.19059417407
350	T	S	0.189794048162
133	L	R	0.189655519278
133	L	K	0.189655519278
472	A	V	0.189418115299
453	P	C	0.188539437833
282	G	R	0.187908120851
221	R	I	0.187561345907
426	M	K	0.186035695011
428	A	P	0.185944954838
424	T	F	0.18567712416
264	L	F	0.185391837889
49	L	A	0.184673456549
488	F	L	0.184578761597
128	D	S	0.184254940883
85	A	M	0.182977507862
437	T	P	0.182792440744
460	G	S	0.182604158472
205	N	Y	0.181872918455
245	S	D	0.181720469444
118	R	H	0.181679818062
200	G	C	0.181518283457
179	A	L	0.181467477694
123	A	R	0.181251672603
88	D	K	0.181087589411
143	L	T	0.181074344396
105	M	G	0.180967174423
87	K	G	0.180905688439
101	D	M	0.180826428644
185	G	H	0.180739657273
190	V	R	0.180679550342
176	S	D	0.180672191471
107	E	H	0.180619782868
184	K	V	0.180614707574
206	F	H	0.180561197933
186	V	N	0.18055341631
165	S	F	0.180478354394
166	L	Y	0.18043401453
164	C	F	0.180386639844
160	D	H	0.180377642371
159	M	D	0.18028606199
195	R	A	0.180264578336
242	V	T	0.180251097134
472	A	C	0.180231684644
106	R	F	0.180230653753
106	R	I	0.180230653753
106	R	W	0.180230653753
113	K	S	0.180211516856
113	K	P	0.180211516856
151	T	S	0.180130908438
194	I	R	0.180090356122
194	I	S	0.180090356122
456	M	A	0.179888627151
476	V	A	0.179569453038
51	D	Q	0.179459538111
202	N	A	0.179415125727
80	E	T	0.179275995043
188	T	Q	0.178289900843
452	K	S	0.176492721407
85	A	T	0.176184416976
391	R	S	0.175944684277
211	N	H	0.175916139958
135	H	T	0.175887239281
45	T	N	0.175243204438
383	S	A	0.173918182208
80	E	L	0.1736582705
283	P	G	0.172715708007
473	N	K	0.172393329886
473	N	C	0.172393329886
420	F	S	0.172128364699
490	G	E	0.171879136426
171	T	C	0.171652247913
22	A	V	0.171185732697
217	S	R	0.170893328592
301	I	L	0.169965696988
300	G	V	0.16972131481
69	S	T	0.169433720529
41	I	A	0.16867323112
53	E	T	0.168597281176
444	I	C	0.168531296488
50	S	C	0.168334337735
90	K	C	0.168330372465
209	G	A	0.168106879378
89	P	I	0.168072740627
481	M	T	0.167968637179
24	E	R	0.16787619519
305	K	T	0.167868746163
468	D	G	0.166973837492
102	R	P	0.16687176073
210	E	R	0.166784265313
210	E	P	0.166784265313
210	E	D	0.166784265313
132	G	H	0.166389117016
132	G	I	0.166389117016
121	R	H	0.166357432322
423	P	F	0.166329733116
211	N	E	0.16595461728
385	Y	G	0.165635786751
106	R	S	0.165634790773
372	D	E	0.165631493716
231	Q	L	0.165543208333
390	T	V	0.165319623307
235	Q	R	0.164987747127
216	R	S	0.164935564193
219	Y	F	0.163793490378
219	Y	S	0.163793490378
219	Y	L	0.163793490378
105	M	L	0.163502096337
91	K	R	0.162753839296
107	E	K	0.162435327049
139	W	P	0.162126367909
440	M	P	0.162104201692
428	A	K	0.16207289322
50	S	D	0.161761868101
154	L	N	0.16167717281
205	N	R	0.161583931358
302	D	V	0.16147000365
441	R	W	0.161447484913
453	P	N	0.161343034611
453	P	T	0.161343034611
177	G	L	0.161333698641
177	G	H	0.161333698641
119	I	A	0.161330960488
155	V	Y	0.161324193732
179	A	W	0.161219391344
181	A	N	0.161088683695
181	A	E	0.161088683695
123	A	D	0.1610674217
123	A	E	0.1610674217
123	A	L	0.1610674217
442	A	M	0.160996040096
99	R	H	0.160922457002
201	I	G	0.160866726885
175	R	W	0.160860298083
87	K	M	0.160859053501
101	D	Q	0.160837440113
171	T	N	0.160815862988
91	K	N	0.160802137954
91	K	H	0.160802137954
178	A	F	0.160794462644
165	S	K	0.160791171418
165	S	E	0.160791171418
206	F	T	0.160759753453
230	F	H	0.160751150598
230	F	N	0.160751150598
484	E	T	0.160730054675
189	M	G	0.160723541657
239	M	E	0.160716069082
186	V	T	0.160710316957
231	Q	I	0.160693765674
104	W	Q	0.160687484589
104	W	A	0.160687484589
166	L	A	0.160680239747
243	R	F	0.160677894488
243	R	N	0.160677894488
140	H	A	0.160673779275
242	V	P	0.160667736935
167	M	C	0.160636934711
238	M	K	0.160629199112
199	R	A	0.160625064738
148	Y	G	0.160596155456
110	L	Q	0.160586687249
112	D	V	0.160559440458
150	R	S	0.160554002981
115	E	L	0.160551184686
115	E	T	0.160551184686
237	A	M	0.160548420851
147	T	W	0.160542253495
97	Y	G	0.160537881554
242	V	Q	0.160514599245
192	E	R	0.160500942868
172	L	R	0.160497884653
172	L	C	0.160497884653
106	R	P	0.160478061304
113	K	I	0.160477897817
142	N	A	0.160327537573
196	M	N	0.160296091127
397	N	A	0.160222822972
168	Q	V	0.16017358203
168	Q	G	0.16017358203
96	I	F	0.160056278911
250	N	E	0.160027873749
202	N	M	0.159802107278
42	Q	L	0.159676669451
350	T	R	0.159604208673
304	F	M	0.159409371659
86	G	W	0.159266752936
368	N	L	0.158986247106
385	Y	T	0.158678721435
388	I	G	0.158091148206
156	R	G	0.158037010988
367	S	N	0.157865936076
85	A	C	0.156829385274
247	N	S	0.156608799357
397	N	K	0.156315059676
473	N	V	0.156314350529
45	T	Y	0.155893735555
453	P	R	0.155889823605
305	K	A	0.155806959896
446	R	C	0.155781007678
48	K	A	0.15569690221
444	I	D	0.155479429319
444	I	F	0.155479429319
389	R	V	0.155433103795
437	T	V	0.155185214494
481	M	S	0.155179834501
418	L	E	0.15505655468
381	L	C	0.154762628231
302	D	P	0.15465742432
302	D	T	0.15465742432
385	Y	W	0.154471098782
478	S	I	0.154416472744
345	S	N	0.154391359164
386	W	M	0.154317404802
399	Q	K	0.154274153758
399	Q	V	0.154274153758
483	N	S	0.154209406148
429	F	T	0.154184537096
429	F	Q	0.154184537096
429	F	P	0.154184537096
365	I	T	0.154082203391
350	T	C	0.153904247422
393	G	R	0.153861626073
49	L	C	0.153614295729
49	L	E	0.153614295729
49	L	H	0.153614295729
49	L	D	0.153614295729
298	L	M	0.153245978064
423	P	I	0.153187522098
370	N	C	0.15303864206
379	L	S	0.152470823556
388	I	S	0.15221740121
383	S	L	0.152105931332
85	A	L	0.151804332044
381	L	T	0.151337759896
376	S	Q	0.151090424103
110	L	V	0.151060723241
349	G	W	0.151026298131
144	N	H	0.151024534341
173	P	K	0.151001996337
370	N	G	0.150923366615
186	V	A	0.150637863968
413	S	R	0.150527171755
247	N	G	0.150072448079
428	A	V	0.149942439891
370	N	K	0.149680534158
384	R	F	0.149527682793
451	A	G	0.149484487091
51	D	F	0.149380040329
84	S	A	0.149228924704
414	V	S	0.149145765353
297	S	G	0.148984457198
297	S	W	0.148984457198
408	V	C	0.148778839863
387	A	D	0.148629641397
342	R	I	0.148476817137
426	M	N	0.14815105497
360	T	S	0.148110268467
294	E	N	0.148044484914
361	R	G	0.14783572137
492	N	L	0.147689614613
134	T	G	0.147403554769
381	L	R	0.147396065266
381	L	E	0.147396065266
444	I	M	0.147381570096
45	T	Q	0.147376575485
489	F	I	0.147332657966
401	A	Q	0.147318452224
389	R	W	0.147128091521
443	E	Q	0.147119839037
458	F	E	0.147109541594
353	S	R	0.147029502185
436	R	W	0.147028139335
435	G	F	0.146960423408
419	P	D	0.14695366277
477	P	T	0.146867185859
336	A	K	0.146844478098
302	D	Q	0.14674986206
445	I	Q	0.14658582883
368	N	R	0.146502817346
486	S	F	0.146495430645
496	Y	T	0.146428741302
452	K	W	0.146410706986
422	K	M	0.146310555076
52	Y	Q	0.146309037776
405	Q	P	0.146215819348
307	L	H	0.146051208089
432	N	E	0.146039551222
371	M	P	0.146037492145
42	Q	F	0.146008759529
42	Q	N	0.146008759529
367	S	C	0.145997660476
298	L	W	0.145966114567
404	G	T	0.145938523299
46	E	A	0.145888259745
292	E	R	0.14559011724
375	E	Q	0.145580246046
340	D	S	0.14543113348
414	V	R	0.145419073361
416	R	I	0.145260219708
423	P	E	0.145034022515
399	Q	N	0.144725978281
303	P	D	0.144620864361
303	P	K	0.144620864361
278	A	R	0.14456184853
283	P	H	0.144502300192
409	Q	K	0.144367983119
215	T	A	0.144138090484
43	M	E	0.144066909023
385	Y	E	0.144005418991
114	E	G	0.143636554401
268	G	E	0.143527833062
46	E	F	0.143495251414
411	A	H	0.143273599765
292	E	V	0.143084007847
354	P	V	0.142943133774
336	A	Q	0.142937607744
362	G	Q	0.142895263813
308	Q	L	0.142872946866
131	A	P	0.142833321035
372	D	S	0.142822479831
381	L	S	0.142810991669
346	F	H	0.142788565137
355	R	S	0.142773520386
355	R	W	0.142773520386
318	P	E	0.142693079929
291	F	Y	0.142690775576
368	N	F	0.142683392536
356	G	D	0.142517999046
356	G	A	0.142517999046
356	G	L	0.142517999046
285	V	G	0.14249312549
404	G	K	0.142239189767
268	G	T	0.142208411033
473	N	R	0.14198178899
383	S	Q	0.141954348704
383	S	K	0.141954348704
412	F	G	0.141946677721
359	S	D	0.141872148136
405	Q	H	0.141784583451
259	L	P	0.141756086299
380	E	P	0.141635798636
278	A	D	0.141517596622
308	Q	P	0.141381382668
4	Q	N	0.140989094489
442	A	S	0.140942627535
311	Q	K	0.1408929295
323	A	M	0.140719810951
338	F	W	0.140684313005
338	F	E	0.140684313005
322	P	A	0.140576820145
333	C	L	0.140560083775
345	S	V	0.140554087371
337	A	Q	0.140503268661
336	A	R	0.140501175512
271	A	C	0.140492152686
347	I	Y	0.140490506177
347	I	P	0.140490506177
402	S	L	0.140423695345
343	V	C	0.140398847723
343	V	E	0.140398847723
370	N	F	0.140393261955
399	Q	M	0.140370761329
262	S	T	0.140364611999
160	D	G	0.140331588392
394	G	V	0.140299285254
394	G	L	0.140299285254
367	S	Q	0.140283875148
256	L	W	0.14028214789
256	L	C	0.14028214789
365	I	C	0.140282055342
401	A	E	0.140256025632
350	T	F	0.140188064866
126	G	R	0.140156113238
416	R	F	0.140027587022
360	T	E	0.140011478863
366	A	N	0.14000061397
340	D	H	0.139979146865
374	M	C	0.139948515068
404	G	W	0.139931914055
410	P	V	0.139918699092
369	E	C	0.139868641092
369	E	L	0.139868641092
351	K	I	0.139847219371
373	A	M	0.139808532811
407	S	Y	0.139804152769
293	K	L	0.139802685271
251	A	M	0.139776968398
275	C	V	0.139758132578
396	T	E	0.139578957351
286	A	V	0.139496317825
371	M	Y	0.139482708384
277	P	A	0.139469088792
292	E	Q	0.139453836022
259	L	Q	0.13940697236
271	A	D	0.139371712761
255	D	N	0.139083735402
251	A	S	0.139064554386
259	L	E	0.139029792702
331	M	I	0.139025963403
319	N	M	0.138993379693
269	S	A	0.138980709416
285	V	R	0.138967472474
[truncated: 7,961 more rows]
