# Supplementary material for: Destabilized adaptive influenza variants critical for innate immune system escape are potentiated by host chaperones
Source: PLoS Biol. 2018 Sep 17;16(9):e3000008. doi: 10.1371/journal.pbio.3000008 (PMC6160216; doi:10.1371/journal.pbio.3000008)
Supplement: S1 File — This zip file contains the computer code and required input files for the deep mutational scanning data analysis reported in this manuscript. (ZIP) [file pbio.3000008.s023.zip › 2018_NP_DMS-master/preferences/HSF1i37vsDMSO37-rep1_sitediffsel.txt]

site	abs_diffsel	positive_diffsel	negative_diffsel
497	9.25403423782	2.94586018536	-6.30817405246
431	8.15046315375	2.89668418851	-5.25377896524
450	7.62497737831	4.13245790373	-3.49251947458
34	6.8510579525	4.50939146357	-2.34166648893
446	6.76547184045	3.29347716041	-3.47199468004
395	6.73887759375	4.03932236386	-2.69955522989
81	6.72859733303	1.64817223148	-5.08042510155
409	6.68704662247	1.19525961314	-5.49178700933
421	6.61425515232	3.03034467371	-3.58391047862
294	6.52766476614	1.42628756087	-5.10137720527
18	6.48143773845	2.29517451447	-4.18626322398
82	6.41771193669	3.68431817942	-2.73339375727
59	6.35333684961	2.76434245044	-3.58899439917
318	6.35104164328	3.28121148644	-3.06983015685
334	6.2964371678	2.10185889954	-4.19457826826
319	6.24085567222	4.38425366897	-1.85660200326
275	6.22537220988	2.5111498897	-3.71422232018
415	6.13708739561	2.89405303297	-3.24303436264
83	6.11567351727	3.41808018672	-2.69759333055
12	5.94992230039	3.22113129604	-2.72879100435
84	5.93680573323	4.06797764029	-1.86882809294
283	5.88062962771	1.84098084461	-4.0396487831
452	5.84596690891	1.88277638343	-3.96319052548
396	5.78306107508	3.1211091264	-2.66195194867
315	5.73173976469	1.37570363683	-4.35603612786
321	5.71581339622	2.78746210967	-2.92835128655
424	5.69337300481	3.30296870705	-2.39040429776
354	5.65547626554	2.77194580257	-2.88353046297
455	5.65288204632	2.26069521473	-3.39218683159
454	5.57507909488	1.4967881299	-4.07829096498
375	5.55904337484	2.4203133109	-3.13873006394
22	5.54583214295	2.18783942179	-3.35799272116
466	5.54446002586	4.60692006975	-0.937539956104
451	5.5329390973	3.36965726776	-2.16328182954
217	5.50513782778	2.09013231096	-3.41500551682
364	5.48819459389	2.29773304132	-3.19046155256
430	5.43642918228	3.36521713012	-2.07121205216
51	5.43316990189	4.16686217816	-1.26630772373
309	5.43128705851	2.38174653546	-3.04954052305
498	5.38299711177	2.00329917367	-3.3796979381
440	5.38274401983	2.12999921176	-3.25274480807
52	5.33736977203	1.93937611116	-3.39799366087
457	5.31230377878	2.25503182701	-3.05727195177
14	5.30089275181	3.83004969371	-1.4708430581
322	5.2777972094	3.26214268707	-2.01565452233
274	5.25641615921	3.14773516032	-2.1086809989
88	5.23946162426	2.48654316528	-2.75291845898
432	5.21855629658	1.39195086823	-3.82660542835
100	5.19702212017	2.25004837348	-2.94697374669
383	5.19651552008	2.90004949816	-2.29646602192
272	5.18979079544	2.67676730269	-2.51302349276
434	5.16307110243	2.83226784507	-2.33080325736
76	5.12916980772	3.73842554701	-1.39074426071
433	5.11512079031	2.76396892351	-2.3511518668
399	5.1118744032	3.598522253	-1.5133521502
4	5.08832724196	2.65266566521	-2.43566157675
351	5.08354031976	1.04634094703	-4.03719937273
89	5.08265132649	3.56751902074	-1.51513230575
386	5.07735768443	0.978993969738	-4.09836371469
385	5.07041651832	1.80597185817	-3.26444466016
270	5.06494385895	1.1472080311	-3.91773582785
70	5.02522917184	2.29582909076	-2.72940008108
28	5.0178877708	2.03674269009	-2.98114508071
445	5.01173580175	0.870445347602	-4.14129045414
382	4.99823015124	4.23868324704	-0.759546904198
54	4.99531116851	2.18381225569	-2.81149891281
72	4.98681607675	2.70306970218	-2.28374637457
281	4.98315480981	1.45781016949	-3.52534464032
173	4.96628742009	2.42101576395	-2.54527165614
443	4.95968175518	2.73957337059	-2.2201083846
41	4.94183354653	1.7004334209	-3.24140012563
116	4.92846583396	2.89410863382	-2.03435720014
419	4.91769873067	2.31819476375	-2.59950396692
442	4.89951228067	2.37546849006	-2.52404379061
359	4.89764789359	2.71550303719	-2.1821448564
17	4.88840138218	2.867627624	-2.02077375818
371	4.88605597686	1.42225493043	-3.46380104643
316	4.86662215394	1.75902177228	-3.10760038166
264	4.83026967068	1.66991886644	-3.16035080424
426	4.82371543907	1.04776805451	-3.77594738456
422	4.79950102953	2.1848122943	-2.61468873524
377	4.78412421965	2.36436276022	-2.41976145942
86	4.78060878482	3.07760035971	-1.7030084251
58	4.77457798015	1.02891568516	-3.74566229498
312	4.76344363536	2.69866948242	-2.06477415294
308	4.75854725363	3.80254730282	-0.95599995081
423	4.74374508441	2.40312767448	-2.34061740993
128	4.73938661162	1.16615360152	-3.57323301011
425	4.73248576147	0.841380327018	-3.89110543445
485	4.68156874359	1.95891774304	-2.72265100055
292	4.6805853739	2.53376095643	-2.14682441747
105	4.67044196778	1.87347935341	-2.79696261437
401	4.66689165146	2.77188518475	-1.89500646671
23	4.66590806128	3.54240681882	-1.12350124246
40	4.66400528599	1.06453732226	-3.59946796373
136	4.65849205776	0.588950645633	-4.06954141213
71	4.64997972877	1.61054173789	-3.03943799089
384	4.6374399324	2.22647378164	-2.41096615077
290	4.59426815032	2.51475458458	-2.07951356573
10	4.58927448504	1.75791767047	-2.83135681457
313	4.58168059366	2.65303471929	-1.92864587437
102	4.56782913939	2.61197211912	-1.95585702027
338	4.55798506438	2.92241828558	-1.6355667788
56	4.54352087643	1.62536116557	-2.91815971086
182	4.52873576304	1.91517017662	-2.61356558642
328	4.5083644525	2.1508749725	-2.35748948
397	4.50396569514	2.13146245263	-2.37250324251
131	4.50255195588	1.64343782406	-2.85911413182
80	4.50072533793	3.25341871005	-1.24730662789
458	4.49365161275	3.09647623845	-1.39717537429
373	4.47892633194	2.70456291742	-1.77436341451
370	4.46740932502	2.2003259195	-2.26708340553
191	4.45505348844	2.42952348216	-2.02553000628
289	4.44845077179	1.89370455515	-2.55474621664
392	4.44473446325	1.25461763244	-3.19011683081
257	4.4365152945	1.12695685636	-3.30955843814
57	4.43455419674	1.75215660833	-2.6823975884
304	4.43279351058	2.24336243979	-2.18943107078
162	4.43091471854	2.89886417525	-1.53205054329
439	4.42057801277	2.12461874126	-2.29595927151
90	4.39380331673	1.99400393926	-2.39979937747
250	4.39005694078	1.72427639048	-2.66578055029
459	4.38780775902	1.78918195082	-2.5986258082
420	4.38143829051	2.90602855038	-1.47540974013
403	4.36301223812	1.52539729302	-2.8376149451
135	4.36062692887	1.74527101659	-2.61535591228
16	4.35445056063	3.01737873082	-1.33707182981
453	4.35313035693	1.36859311958	-2.98453723735
238	4.33549826643	2.4197757696	-1.91572249684
11	4.33063782442	3.01744200408	-1.31319582034
85	4.32658164127	2.08361439537	-2.2429672459
21	4.32403398128	1.96898272609	-2.3550512552
117	4.31817847375	2.12914756697	-2.18903090678
243	4.31382835384	2.51046682148	-1.80336153236
160	4.30486751987	1.82060380162	-2.48426371825
416	4.30109790077	2.7465819412	-1.55451595957
60	4.29350978618	1.33789951328	-2.9556102729
271	4.27613254992	3.58524171498	-0.690890834939
266	4.2613841843	0.885074828922	-3.37630935538
255	4.25031313839	2.15469974182	-2.09561339657
24	4.22722670277	2.43538033142	-1.79184637135
142	4.22323796014	1.57414880131	-2.64908915883
265	4.22074926214	1.64473043323	-2.57601882891
73	4.22057814516	2.85820319387	-1.3623749513
365	4.19751045811	3.00530537288	-1.19220508523
101	4.18877858766	2.41816617063	-1.77061241702
402	4.18722174283	3.07861277998	-1.10860896285
367	4.182012485	2.91660643496	-1.26540605003
296	4.17280458284	0.440798168505	-3.73200641433
30	4.1725573887	2.39876704828	-1.77379034043
144	4.16982382431	1.52929121801	-2.6405326063
314	4.15875280062	0.750278983022	-3.4084738176
404	4.15714569233	0.987785613445	-3.16936007888
360	4.15170032243	2.37629233834	-1.77540798409
50	4.13957532443	2.50302951681	-1.63654580763
63	4.13606545255	2.30925601724	-1.82680943531
157	4.13169646984	1.84482945016	-2.28686701969
333	4.12536229897	2.16306774884	-1.96229455013
53	4.12126660929	2.18568320869	-1.9355834006
368	4.12056704224	2.0901677662	-2.03039927604
168	4.10605040683	1.02322528053	-3.0828251263
161	4.10472052607	1.4581478943	-2.64657263178
155	4.10440190536	1.72423548679	-2.38016641857
398	4.09874129785	0.855232577295	-3.24350872056
158	4.09415238282	1.11259660512	-2.9815557777
44	4.09288796161	1.66378771836	-2.42910024325
438	4.08015349445	1.99977577556	-2.08037771889
165	4.07001924553	3.22709138909	-0.84292785644
305	4.04785517633	1.5635018123	-2.48435336403
285	4.04550753247	1.57158727466	-2.47392025781
164	4.03536959368	1.71910986372	-2.31625972997
479	4.03454070097	2.69211150077	-1.3424292002
122	4.03213840218	1.28181098368	-2.7503274185
233	4.03081629267	1.94609807687	-2.0847182158
127	4.02575531381	2.36600926096	-1.65974605285
189	4.02115297489	2.70765513356	-1.31349784133
480	4.01661983583	1.66304296279	-2.35357687304
286	4.01103840017	2.26170311933	-1.74933528084
307	4.00649404883	0.931565998939	-3.07492804989
256	4.00295773401	2.59908461806	-1.40387311595
301	3.99550543812	1.06240532436	-2.93310011375
62	3.99067112713	0.488155200842	-3.50251592629
108	3.98190424512	0.670637225604	-3.31126701952
447	3.96649814148	1.28775563313	-2.67874250835
449	3.96167253406	2.38872127913	-1.57295125493
130	3.95962070381	1.02021831248	-2.93940239133
49	3.95606442405	2.09056099343	-1.86550343062
202	3.9538315785	1.03904747828	-2.91478410022
456	3.94047558134	1.1601794749	-2.78029610644
435	3.92141870239	1.75417965102	-2.16723905137
357	3.90378477933	0.330730230278	-3.57305454905
211	3.89658673113	1.29551330634	-2.60107342479
347	3.89478790942	2.49311019309	-1.40167771633
427	3.88937726819	1.41812340546	-2.47125386273
467	3.88381028364	2.18350532075	-1.70030496289
346	3.875685513	1.12223525259	-2.75345026042
193	3.87325792536	1.04701987279	-2.82623805257
259	3.87042995225	1.76933620753	-2.10109374472
78	3.8542242565	2.52693262126	-1.32729163524
133	3.85374476449	2.64939106211	-1.20435370238
414	3.84848735793	1.50546870943	-2.3430186485
112	3.84119674015	1.4511367232	-2.39006001694
378	3.83301548458	1.86038750506	-1.97262797952
87	3.81714495377	2.41406732107	-1.4030776327
205	3.816380855	3.03739877274	-0.778982082264
413	3.80755441568	2.23525997996	-1.57229443572
93	3.80601685583	1.49469594794	-2.31132090789
381	3.77857706879	1.61158775004	-2.16698931874
237	3.77155366686	2.16284880241	-1.60870486445
114	3.76355511751	0.97911622494	-2.78443889257
350	3.7616251738	2.24131614305	-1.52030903075
231	3.75305806621	2.15347083044	-1.59958723577
400	3.74829123388	1.65003829092	-2.09825294296
298	3.73716480581	1.52520858957	-2.21195621624
113	3.73199533629	1.83496156905	-1.89703376724
429	3.72142740117	1.27898929314	-2.44243810803
279	3.72003509933	0.511488742751	-3.20854635658
178	3.71525759431	1.72973697951	-1.9855206148
29	3.71454798848	2.08665838743	-1.62788960106
329	3.71230040896	1.48230446068	-2.22999594828
297	3.70323050803	1.71560308771	-1.98762742031
32	3.68938436281	1.04563695233	-2.64374741048
27	3.68303288344	1.83285906656	-1.85017381688
247	3.68274752787	2.16114193925	-1.52160558863
492	3.66624244332	2.06082873536	-1.60541370796
293	3.65612284034	0.798719808736	-2.85740303161
276	3.64456544417	0.965282221998	-2.67928322218
181	3.64411951142	0.903459416243	-2.74066009518
185	3.64107250086	1.37425766198	-2.26681483888
64	3.63032681195	2.10573469606	-1.52459211589
273	3.62769643273	1.40166095599	-2.22603547674
167	3.61773535321	1.6216784261	-1.9960569271
103	3.60587760342	1.68264282675	-1.92323477667
140	3.60524194083	1.56768622803	-2.03755571281
166	3.60384355625	2.60395665862	-0.99988689763
163	3.60019239557	0.495857010286	-3.10433538529
332	3.59102371718	2.11419502435	-1.47682869283
153	3.58706333902	2.23213435435	-1.35492898467
268	3.58497231193	2.29018915795	-1.29478315398
330	3.57492107406	1.87987589004	-1.69504518402
361	3.5739117928	1.94097148476	-1.63294030804
241	3.54148549678	1.38828480649	-2.15320069028
98	3.5366405286	2.56977707707	-0.966863451526
134	3.53597982723	0.763101583676	-2.77287824356
410	3.52701312987	0.879876166933	-2.64713696294
37	3.51289399789	0.796563760403	-2.71633023749
310	3.50913579736	2.2494601112	-1.25967568616
444	3.49132458029	2.56900525474	-0.922319325547
481	3.48980030528	3.22347353988	-0.266326765405
393	3.48262385807	1.44473663257	-2.03788722549
374	3.47426329097	1.44772010631	-2.02654318466
388	3.45790288275	1.59745517375	-1.86044770899
302	3.44962407342	1.77830942523	-1.67131464819
48	3.44234974057	1.98288939823	-1.45946034234
358	3.43844172069	1.42195057806	-2.01649114263
91	3.43818933604	2.17976310221	-1.25842623383
190	3.42963461942	2.10834745327	-1.32128716615
405	3.42773949358	1.90345320014	-1.52428629344
39	3.42251311177	2.26692628794	-1.15558682383
380	3.42213627591	1.4117113692	-2.0104249067
362	3.41449445003	1.92586115174	-1.48863329829
323	3.40913360212	2.05632740674	-1.35280619537
97	3.40886072719	2.06623986043	-1.34262086677
3	3.40680943756	0.916592544445	-2.49021689312
96	3.40480021925	0.327574708971	-3.07722551028
345	3.39295956649	1.1851060438	-2.20785352269
38	3.38865176289	1.88244129228	-1.50621047061
47	3.38464457258	0.452039527621	-2.93260504496
245	3.38393531109	1.04475372444	-2.33918158665
493	3.37686735355	1.82240482335	-1.5544625302
263	3.3720735564	0.550917516076	-2.82115604032
201	3.36884279257	2.33327285114	-1.03556994143
15	3.36311249092	1.14842000898	-2.21469248194
311	3.35521313432	1.67258413516	-1.68262899916
406	3.34884278822	1.7507062204	-1.59813656782
299	3.33957130915	1.94983870367	-1.38973260548
267	3.33697462663	1.71125438842	-1.6257202382
372	3.32995253137	2.71151117072	-0.618441360652
317	3.32332755301	0.844348379833	-2.47897917318
428	3.31927622215	2.22812906013	-1.09114716202
35	3.31113835377	0.785832212434	-2.52530614133
269	3.30865099025	2.0893249617	-1.21932602855
77	3.29330173173	2.62175064708	-0.67155108465
469	3.28232000851	0.651287404768	-2.63103260374
390	3.27853498432	0.982367316177	-2.29616766814
197	3.264152503	0.510480988611	-2.75367151439
234	3.2554386658	1.44021081404	-1.81522785177
418	3.25243681552	1.81006433063	-1.44237248489
437	3.24997936407	1.58165194564	-1.66832741843
203	3.24532175823	2.57274064172	-0.67258111651
169	3.22271379423	1.20979470134	-2.01291909289
183	3.21743234266	1.52628579965	-1.69114654301
335	3.21177952212	1.85784247175	-1.35393705037
280	3.19812720049	1.07933290727	-2.11879429322
491	3.19074429432	2.79421123954	-0.396533054779
324	3.1769295751	1.85525486281	-1.32167471229
156	3.17093420468	1.6743705917	-1.49656361298
68	3.17068550632	1.9868741297	-1.18381137662
376	3.1594379238	0.945937791259	-2.21350013254
496	3.15892155387	1.79583843539	-1.36308311848
348	3.15636551526	1.59420040299	-1.56216511227
462	3.13654821752	1.46567252813	-1.67087568939
61	3.13556457737	0.870544669869	-2.2650199075
463	3.1252540207	1.28964799305	-1.83560602765
441	3.12227271148	1.67139080369	-1.45088190779
366	3.10522613738	1.12856181944	-1.97666431795
242	3.09634648089	1.56904678431	-1.52729969657
228	3.08373651044	1.60798964056	-1.47574686988
363	3.08117181562	0.849150759337	-2.23202105629
146	3.08092606185	1.14359506327	-1.93733099859
331	3.07953359692	0.731880502187	-2.34765309473
186	3.07585556444	1.59896598477	-1.47688957968
349	3.05935600927	1.82575702529	-1.23359898398
121	3.0588641688	1.46241090062	-1.59645326819
55	3.05616588294	1.27411334862	-1.78205253432
74	3.02558011145	1.23111954915	-1.7944605623
9	3.01491549097	1.64871982923	-1.36619566174
200	3.00922665123	0.90008601884	-2.10914063239
31	3.00639039115	1.35774692803	-1.64864346313
159	2.97873459199	0.722101309997	-2.256633282
336	2.97815571234	1.63002780043	-1.3481279119
341	2.96404649151	0.637312872506	-2.326733619
244	2.96311985808	2.00948399869	-0.953635859387
232	2.92581719341	1.32500377656	-1.60081341685
123	2.9248437671	1.79224243947	-1.13260132763
387	2.92371092325	0.825984260151	-2.0977266631
126	2.9203103296	0.809965372401	-2.1103449572
379	2.92016258711	1.19853084786	-1.72163173925
119	2.91806538728	0.807867300122	-2.11019808716
206	2.90685155692	2.08718671648	-0.819664840443
79	2.90581103722	2.37398872906	-0.531822308165
461	2.90169503444	1.55595248791	-1.34574254653
154	2.89999878269	2.38966737887	-0.510331403817
149	2.8958460082	1.12786937484	-1.76797663336
172	2.88388798536	1.12679701486	-1.7570909705
33	2.8682794904	0.818416030468	-2.04986345994
45	2.86557957704	1.06987815706	-1.79570141998
188	2.86362861776	0.540799641303	-2.32282897646
460	2.85534976759	0.994096122122	-1.86125364546
42	2.85445844704	1.09933248422	-1.75512596282
389	2.84278006583	0.773110380233	-2.0696696856
240	2.83611970619	1.72359522834	-1.11252447785
43	2.82889319314	1.51751859722	-1.31137459592
448	2.82307692998	0.787600972816	-2.03547595717
222	2.81054011512	0.76197939365	-2.04856072147
171	2.80323473398	1.20797283616	-1.59526189782
107	2.79419995299	1.44121612748	-1.35298382551
36	2.79167851718	1.16251220402	-1.62916631316
143	2.78705344378	1.20069510094	-1.58635834284
132	2.7715670559	1.49931871127	-1.27224834462
320	2.770206068	0.287041478986	-2.48316458901
5	2.76934587704	2.16428760007	-0.605058276967
436	2.76894659293	1.74664709307	-1.02229949986
218	2.76792637859	0.742803124288	-2.02512325431
236	2.7621787594	0.532236827641	-2.22994193176
391	2.75653170189	1.39274767602	-1.36378402587
25	2.74771026274	2.06581879282	-0.681891469917
106	2.74186363944	1.61642273578	-1.12544090366
110	2.73965842339	0.767637350104	-1.97202107329
152	2.72668860465	0.846457901377	-1.88023070327
277	2.72609175659	1.06786541598	-1.65822634061
111	2.69210774046	1.12319158255	-1.56891615791
353	2.69071448099	0.861326160734	-1.82938832026
187	2.6881830399	1.42831997843	-1.25986306147
343	2.68411097778	1.0445400449	-1.63957093288
104	2.68218024588	1.72372145779	-0.958458788088
125	2.67923313391	0.760291292178	-1.91894184174
342	2.67504376347	1.18583549503	-1.48920826844
411	2.67258725004	1.63537784228	-1.03720940775
129	2.67125700793	0.482020073979	-2.18923693395
120	2.66516207979	1.49848007942	-1.16668200036
69	2.66362092541	1.81972081387	-0.843900111546
282	2.66346433328	0.966947907068	-1.69651642621
417	2.65321028498	1.92681879407	-0.726391490908
109	2.64987592039	0.426937029268	-2.22293889113
46	2.63379481085	1.03589862635	-1.5978961845
473	2.62573387718	1.30346240361	-1.32227147357
214	2.62226841728	1.39488455336	-1.22738386393
199	2.6182905507	1.83938932005	-0.778901230648
94	2.61809381729	0.790674338869	-1.82741947842
258	2.61615328444	1.00118494427	-1.61496834017
412	2.61309728832	0.80292697443	-1.81017031389
139	2.60365192361	0.645824899797	-1.95782702381
208	2.59579941451	1.3218966231	-1.27390279141
95	2.59457546767	1.83861642575	-0.75595904192
115	2.58915806027	0.971028809773	-1.6181292505
478	2.58598842066	1.14838018561	-1.43760823505
239	2.58055306367	2.27191421693	-0.308638846735
118	2.57846967177	1.41535308566	-1.16311658611
99	2.56514818683	1.54360342353	-1.0215447633
212	2.56374355573	1.22959918491	-1.33414437082
176	2.55811247537	1.42745507948	-1.13065739588
337	2.55523509069	0.665421407738	-1.88981368295
196	2.52209133649	0.668684391843	-1.85340694465
475	2.50673908064	0.305475308055	-2.20126377258
252	2.50389811915	1.67337422643	-0.830523892712
340	2.48210422686	1.47077135732	-1.01133286955
248	2.46765825532	0.917353113265	-1.55030514205
220	2.46746806707	1.80312987299	-0.664338194085
92	2.46593908361	0.581090774957	-1.88484830865
356	2.43883455071	1.39687567662	-1.04195887409
141	2.43482843141	0.830132628943	-1.60469580246
344	2.39818211144	0.795848052123	-1.60233405932
484	2.37826486002	0.725070330647	-1.65319452938
174	2.36759254714	0.79531147473	-1.57228107241
145	2.35814284394	0.354251584128	-2.00389125981
65	2.35394779914	1.10341049406	-1.25053730507
13	2.35319092309	2.01703247149	-0.336158451601
468	2.33667807397	1.12381386791	-1.21286420606
148	2.33486564658	0.664493280762	-1.67037236582
147	2.32630456041	0.476346935559	-1.84995762485
219	2.31454889946	0.628653558501	-1.68589534096
352	2.31306389666	1.34802150711	-0.965042389546
194	2.2871082735	0.907091633926	-1.38001663957
204	2.28558669328	0.66353767221	-1.62204902107
495	2.28450931591	0.622780813736	-1.66172850217
251	2.28031617899	1.18716433669	-1.09315184231
327	2.27857717429	1.03670866609	-1.24186850819
261	2.27239781547	0.900381816434	-1.37201599903
170	2.25965665328	1.20679624143	-1.05286041185
474	2.25698513268	0.627251480743	-1.62973365194
19	2.25564741301	0.830779975183	-1.42486743782
180	2.25211838329	0.750126155893	-1.50199222739
175	2.25123334302	0.936055679464	-1.31517766356
300	2.2471537489	0.979189490517	-1.26796425839
137	2.2470650593	1.39917767568	-0.847887383615
26	2.24159340945	0.707024649057	-1.53456876039
494	2.23650334769	1.08151864345	-1.15498470424
482	2.23550065106	0.837942999663	-1.3975576514
470	2.23433107516	0.283997464119	-1.95033361104
278	2.20924849504	0.725698614868	-1.48354988017
151	2.20469198849	0.703100019388	-1.5015919691
192	2.18727930135	1.27472058524	-0.91255871611
262	2.17492393518	1.08547619709	-1.08944773809
225	2.17346516277	0.95613182203	-1.21733334074
339	2.16596765616	1.46369671809	-0.702270938069
75	2.15293360373	0.943670691038	-1.20926291269
235	2.15225590468	0.497280502293	-1.65497540239
284	2.15198237162	1.29336854718	-0.858613824441
325	2.12408360973	0.253076420697	-1.87100718904
369	2.12265175345	1.47256603994	-0.65008571351
260	2.1217302622	0.807401084839	-1.31432917737
407	2.10846456157	0.991566251418	-1.11689831016
20	2.1043425449	1.11500158448	-0.989340960416
124	2.10423805416	0.169547311706	-1.93469074245
184	2.09862932535	0.757521018318	-1.34110830703
291	2.07195643223	0.80267582397	-1.26928060826
209	2.05808714379	1.25283990435	-0.805247239441
246	2.057436202	0.871260560684	-1.18617564132
472	2.04846142747	0.882073825965	-1.1663876015
210	2.04022727942	1.00735109633	-1.03287618309
249	2.00971188928	0.520180569049	-1.48953132023
306	2.00077256562	0.717222177246	-1.28355038837
150	1.97829964915	1.09262017206	-0.885679477088
195	1.97237814978	1.08112854615	-0.891249603627
303	1.88775661845	1.61078557134	-0.276971047111
287	1.87536307685	0.917971141987	-0.957391934861
254	1.86747766869	0.0	-1.86747766869
229	1.80108409726	0.966970730684	-0.83411336658
67	1.76850949903	0.262872585065	-1.50563691397
138	1.71994068875	0.344121069104	-1.37581961965
288	1.69908971868	0.963933802458	-0.735155916221
177	1.68406223269	1.33553203361	-0.348530199073
215	1.67287743453	1.15167426309	-0.521203171438
253	1.63794786173	0.474116349361	-1.16383151237
179	1.63748898001	1.22595886944	-0.411530110575
207	1.62616643845	1.06968160992	-0.55648482853
465	1.62225868258	0.360537675144	-1.26172100743
7	1.61961946861	0.0391109567447	-1.58050851186
355	1.61748457171	0.662638944453	-0.954845627258
408	1.61355158633	0.376271716293	-1.23727987003
483	1.60459529743	0.291503331113	-1.31309196632
216	1.56584301326	0.542772187311	-1.02307082595
230	1.5562672715	0.53497404094	-1.02129323056
464	1.53613309552	0.648630139429	-0.887502956092
1	1.4872247707	0.380113310816	-1.10711145988
326	1.48658537393	0.539123838107	-0.947461535826
394	1.46917926648	0.526506922892	-0.942672343591
198	1.44960673687	0.578062663002	-0.871544073868
487	1.44740289771	0.262862744733	-1.18454015298
471	1.43636423603	0.465324521956	-0.971039714076
213	1.43585913356	1.15587179317	-0.279987340389
224	1.4027313892	0.474146189517	-0.928585199683
490	1.3673667968	0.446732179882	-0.920634616919
221	1.31662337501	0.751254574659	-0.56536880035
66	1.31611987414	0.995146187327	-0.320973686817
476	1.28924109266	0.59356561103	-0.695675481626
2	1.28121694737	1.28121694737	0.0
488	1.1406232934	0.540614676326	-0.600008617073
8	1.11301320021	0.137393842475	-0.975619357734
295	1.08149366385	0.419740584612	-0.661753079236
489	1.04870700915	0.666267291068	-0.382439718087
486	1.02872325926	0.684927097809	-0.343796161451
226	0.902084790673	0.348316223849	-0.553768566825
477	0.837297204818	0.464697151928	-0.372600052889
223	0.786646009462	0.47781449494	-0.308831514522
227	0.756726558299	0.196723761191	-0.560002797107
6	0.359949774869	0.171048408087	-0.188901366782
499	NaN	NaN	NaN
