# Supplementary material for: Destabilized adaptive influenza variants critical for innate immune system escape are potentiated by host chaperones
Source: PLoS Biol. 2018 Sep 17;16(9):e3000008. doi: 10.1371/journal.pbio.3000008 (PMC6160216; doi:10.1371/journal.pbio.3000008)
Supplement: S1 File — This zip file contains the computer code and required input files for the deep mutational scanning data analysis reported in this manuscript. (ZIP) [file pbio.3000008.s023.zip › 2018_NP_DMS-master/preferences/HSF1i37vsDMSO37-rep2_mutdiffsel.txt]

site	wt	mut	diffsel
455	E	H	1.07586317613
60	S	L	1.07274022404
459	Q	N	1.05683917374
73	E	R	1.05512273514
27	A	S	1.04742553152
409	Q	H	1.03569889334
13	M	S	0.939883562545
424	T	Y	0.934528800979
392	S	G	0.924064882167
59	N	F	0.914623412247
428	A	N	0.91432064188
469	E	A	0.887483607643
294	E	R	0.864408288917
206	F	R	0.861246175891
23	T	K	0.857761058268
457	S	Q	0.856833240943
439	D	N	0.856706133037
214	K	L	0.84534200498
80	E	T	0.841060859276
181	A	L	0.839062897479
411	A	S	0.822679577663
124	N	D	0.815483380431
136	M	I	0.813820467414
377	S	V	0.801021080642
422	K	V	0.798682494343
77	K	M	0.794949980085
437	T	V	0.793992131725
74	R	G	0.791994846655
283	P	D	0.791969180629
101	D	G	0.789787997173
160	D	K	0.78527363495
399	Q	V	0.781952228935
3	S	A	0.772346671717
228	G	E	0.767765359963
429	F	V	0.767173363943
25	I	R	0.76229078069
14	E	S	0.761870874938
405	Q	M	0.755170998274
497	D	H	0.754250966806
18	E	L	0.746963807007
69	S	A	0.738033102985
65	R	N	0.737901889625
335	S	C	0.732321110216
205	N	H	0.730528032625
375	E	A	0.724439296416
110	L	T	0.721879213077
393	G	E	0.719573215609
2	A	T	0.71730237902
266	L	G	0.713854157645
328	L	Q	0.713811251002
327	Q	P	0.713796242466
270	V	H	0.713503451762
130	T	V	0.703660097365
74	R	I	0.703619425395
438	S	W	0.701689692824
420	F	E	0.699799153581
456	M	T	0.696503378596
392	S	I	0.694855814664
392	S	A	0.694855814664
397	N	D	0.691713388926
12	Q	I	0.689836620419
429	F	C	0.684903014964
208	R	K	0.683525921794
92	T	P	0.681480559752
127	D	F	0.679387441551
392	S	T	0.678302872634
430	T	K	0.678202953383
491	D	I	0.676268023655
400	R	Q	0.676078164503
231	Q	T	0.672944639185
46	E	R	0.671199559087
312	V	I	0.671051639079
311	Q	R	0.670431775918
327	Q	H	0.668960343206
317	R	I	0.668686706596
494	E	H	0.668343343756
371	M	K	0.666143955733
404	G	P	0.65964610581
189	M	A	0.659479996677
409	Q	Y	0.657552360416
239	M	L	0.651307071527
458	F	W	0.65083569771
28	S	F	0.646057119177
22	A	L	0.644856483587
79	L	M	0.643975961825
432	N	H	0.642062960436
453	P	D	0.641382909542
412	F	M	0.64079960187
215	T	G	0.639686661341
400	R	V	0.63884991001
23	T	M	0.638548669724
459	Q	P	0.637971718687
10	Y	L	0.636980086971
489	F	S	0.632117258474
202	N	L	0.629520580137
289	Y	V	0.626948335669
310	S	T	0.625096720118
86	G	C	0.624132282434
367	S	T	0.62276274045
467	S	P	0.622164086639
433	T	Y	0.620052690848
401	A	C	0.619339241962
413	S	V	0.616223432897
345	S	E	0.615436947989
397	N	I	0.614791585784
303	P	H	0.611482918016
297	S	T	0.610941877928
424	T	N	0.608911429534
478	S	Q	0.608772895303
357	K	R	0.607574863605
70	A	V	0.60677087721
450	G	D	0.606311718252
100	V	G	0.60562443892
455	E	T	0.60272209605
315	L	S	0.60066027827
171	T	N	0.600190970308
338	F	V	0.598401970714
334	N	Y	0.598021189837
301	I	V	0.597859419317
74	R	M	0.597734135383
11	E	L	0.59730214121
241	Q	A	0.596711909344
21	N	K	0.595852424487
93	G	E	0.595802062982
34	D	M	0.595666761852
121	R	N	0.594216081957
381	L	M	0.592880969238
13	M	D	0.585092962127
293	K	S	0.584836937403
62	T	K	0.58426438037
222	M	I	0.584116221713
328	L	V	0.581557079599
470	R	M	0.577893089979
18	E	H	0.577863584038
445	I	Q	0.57673925211
10	Y	H	0.573437232585
430	T	W	0.573352686697
41	I	T	0.571929778209
222	M	R	0.570473026904
127	D	R	0.56963106104
161	P	Y	0.569507158441
427	A	I	0.567166562549
469	E	G	0.566467599068
17	G	K	0.564938201245
34	D	N	0.563721683369
409	Q	A	0.562055646681
359	S	I	0.561287394512
266	L	V	0.560067641319
388	I	V	0.559803099829
370	N	E	0.557313938257
3	S	Y	0.556538847121
157	T	A	0.555619800282
259	L	Q	0.555538436768
310	S	Q	0.555351735155
291	F	G	0.555177192733
10	Y	C	0.553701819772
323	A	N	0.553509645814
348	R	Y	0.552244529277
340	D	Y	0.551973198925
405	Q	I	0.551963263531
413	S	D	0.551954191679
366	A	V	0.551910308704
363	V	P	0.551896390437
335	S	G	0.551572377061
54	G	L	0.550808022565
65	R	T	0.547116276715
289	Y	R	0.545396980223
335	S	P	0.544768361246
334	N	M	0.543623116681
293	K	L	0.543170480402
375	E	M	0.542189070054
420	F	Y	0.541228220131
426	M	K	0.540739612711
415	Q	K	0.540715095367
247	N	S	0.540706770872
195	R	K	0.539466297522
167	M	H	0.53837046612
143	L	M	0.537950733117
215	T	A	0.537936639988
89	P	E	0.537819268892
257	I	S	0.537213062398
76	N	I	0.536213447952
176	S	N	0.536180087739
482	S	N	0.536154320505
432	N	Y	0.53611184101
31	K	L	0.535295940533
454	E	H	0.535193919109
384	R	A	0.535071476042
298	L	R	0.534702478646
192	E	D	0.534087596468
173	P	K	0.531241339674
28	S	H	0.531239048122
451	A	Q	0.530794572527
428	A	V	0.530174805155
80	E	I	0.528535958033
348	R	G	0.527348217204
142	N	S	0.526777805456
49	L	N	0.524929628732
262	S	Y	0.524380635658
63	I	V	0.523292543068
77	K	E	0.522073307844
398	Q	Y	0.52104111651
434	E	D	0.519999083455
360	T	A	0.51864049218
117	R	M	0.516202492677
26	R	S	0.515221347639
462	G	P	0.515073997047
81	E	P	0.515024307683
39	F	T	0.514730925669
267	R	S	0.511996718901
211	N	F	0.511629160351
211	N	P	0.510256004353
427	A	F	0.509792330403
111	Y	L	0.509706915669
84	S	E	0.50943952543
163	M	L	0.508592181211
313	Y	M	0.507976173935
398	Q	V	0.507284195857
64	E	H	0.505459024845
411	A	R	0.503613742812
351	K	H	0.503564772128
274	S	A	0.503425036373
401	A	E	0.502790875439
357	K	L	0.502557718499
357	K	A	0.502557718499
457	S	I	0.502002429555
496	Y	G	0.501880385161
10	Y	T	0.50026256081
375	E	T	0.498802588375
271	A	P	0.497412014221
401	A	L	0.493581908239
269	S	A	0.492675612052
433	T	H	0.492333095695
419	P	I	0.492071669969
496	Y	W	0.492049911863
476	V	E	0.491991130045
431	G	P	0.491756907635
9	S	L	0.490187475287
29	V	A	0.487869893227
101	D	M	0.487718359769
88	D	V	0.486969224205
273	K	N	0.486035163597
122	Q	L	0.48552897498
26	R	N	0.485497528864
315	L	A	0.485476666872
80	E	W	0.485463274903
279	C	Q	0.485420540778
35	G	I	0.485303646843
254	E	D	0.485301854501
256	L	Q	0.485293505693
308	Q	W	0.485194023267
424	T	A	0.484955551185
268	G	N	0.48484558296
452	K	A	0.484313880397
273	K	W	0.484174161722
125	N	I	0.483963178951
421	D	K	0.483427785403
446	R	P	0.482268427489
429	F	S	0.480490519531
103	K	T	0.480444564752
142	N	H	0.480322925532
124	N	S	0.478935100454
401	A	V	0.478259655268
237	A	E	0.478222706056
496	Y	M	0.478173734697
451	A	Y	0.478015148617
459	Q	A	0.477965693055
271	A	V	0.476974156447
128	D	Q	0.476707048093
108	L	V	0.475706978839
428	A	Q	0.472454137327
425	I	V	0.472403742358
456	M	P	0.47226220344
176	S	A	0.471505788339
236	R	S	0.471499464122
395	N	Y	0.468968592039
456	M	K	0.467452357595
383	S	A	0.467344115274
157	T	V	0.466645079468
81	E	T	0.466234961657
41	I	P	0.46590030496
483	N	K	0.465737420943
395	N	P	0.464784758208
290	D	G	0.464282242903
85	A	M	0.463933961889
168	Q	F	0.462749659842
164	C	A	0.461011531317
377	S	R	0.46022142541
377	S	D	0.459657863002
487	Y	C	0.458786932378
478	S	A	0.458200812564
459	Q	M	0.457967659303
397	N	Q	0.456583523581
353	S	R	0.455106192585
381	L	E	0.454633513623
13	M	P	0.454456735375
392	S	F	0.454403470946
352	V	L	0.45421565876
66	M	R	0.454144364862
192	E	C	0.452957202178
243	R	A	0.452889868216
204	R	E	0.452816697933
249	G	Y	0.452746144111
5	G	P	0.451716710829
200	G	E	0.451175413029
138	I	V	0.451121082995
288	G	S	0.450729109785
288	G	D	0.450728957271
334	N	I	0.450513712289
329	V	Q	0.450400811818
353	S	N	0.449735851775
385	Y	D	0.449335353951
462	G	R	0.448002391636
4	Q	M	0.446643995803
304	F	T	0.446108349927
91	K	A	0.445356074707
92	T	F	0.445335275128
105	M	F	0.445332621857
153	A	I	0.445194571918
294	E	T	0.444868835142
113	K	V	0.444687426706
160	D	I	0.444477588119
399	Q	A	0.444276269047
309	N	T	0.443846499734
454	E	S	0.442618832325
315	L	P	0.442583627187
106	R	M	0.442493200918
84	S	A	0.442197639556
67	V	A	0.440515547845
412	F	V	0.439054647399
426	M	F	0.438802602482
375	E	S	0.437257532098
422	K	Y	0.436921770323
422	K	F	0.436921770323
402	S	K	0.435278574996
283	P	Q	0.434268915965
28	S	N	0.434034547749
52	Y	H	0.433526078709
82	H	V	0.431755911424
136	M	H	0.431015033564
372	D	N	0.430496539637
186	V	A	0.428892277628
457	S	V	0.428677221721
429	F	H	0.428595768641
182	A	H	0.428181544417
35	G	L	0.427538855839
3	S	E	0.427434084096
39	F	I	0.427268084419
331	M	I	0.427086229701
38	R	C	0.426978235203
131	A	N	0.426655822555
416	R	F	0.425714225609
122	Q	R	0.42510085667
81	E	F	0.422692449882
24	E	G	0.422547522857
473	N	T	0.422482746872
457	S	P	0.421909215879
469	E	T	0.421788071388
50	S	N	0.42176745844
266	L	D	0.421075515929
328	L	M	0.421033461495
120	W	R	0.420926026577
252	E	K	0.420881523149
269	S	H	0.420814785365
258	F	E	0.42076994011
24	E	N	0.420648877648
123	A	V	0.420541973563
124	N	L	0.419855589992
32	M	I	0.419849015134
72	D	P	0.416573689749
409	Q	P	0.416320658198
238	M	T	0.415260683979
242	V	R	0.415119334617
416	R	V	0.414797905557
373	A	E	0.414457302751
412	F	Y	0.414384182059
370	N	K	0.414328987062
415	Q	N	0.414289127982
69	S	G	0.414198462819
403	A	Y	0.414183370662
122	Q	G	0.414028105912
496	Y	V	0.413422160057
396	T	C	0.413268517237
148	Y	H	0.411697452692
147	T	I	0.411378486415
388	I	P	0.411320750918
453	P	A	0.409996807528
218	A	L	0.407789028703
232	T	S	0.405924721091
248	P	G	0.405914491853
237	A	N	0.405777885299
182	A	S	0.405616365339
181	A	R	0.405611558653
281	Y	G	0.405465912934
286	A	P	0.405441967177
407	S	C	0.405341746088
22	A	I	0.404991985506
404	G	I	0.404876392163
412	F	S	0.404859373871
246	R	T	0.404842858783
388	I	A	0.404050685724
216	R	W	0.403618955847
10	Y	R	0.403133414951
178	A	P	0.402807483684
418	L	R	0.401885679592
423	P	A	0.401684358602
156	R	C	0.401572284934
110	L	R	0.400927061396
150	R	M	0.400831774662
145	D	Y	0.400745843996
99	R	H	0.400651995183
140	H	R	0.400547094725
496	Y	F	0.400223723105
409	Q	C	0.399399613825
283	P	C	0.397082626088
453	P	K	0.396903449007
434	E	S	0.396573704164
409	Q	M	0.395369829267
331	M	P	0.395078471444
314	S	P	0.394865078767
480	D	A	0.394632856779
434	E	Q	0.394187147945
339	E	A	0.39388445943
307	L	R	0.393705548258
90	K	H	0.393426389745
370	N	W	0.393397012326
371	M	V	0.39333652667
231	Q	H	0.391149815526
174	R	N	0.390979123344
398	Q	S	0.38852310416
89	P	N	0.388204914259
138	I	T	0.387096053338
383	S	D	0.387087934308
320	E	K	0.386277380775
192	E	V	0.385084321111
479	F	L	0.384859435817
12	Q	E	0.384434888817
168	Q	A	0.383922176486
62	T	G	0.383639979486
147	T	A	0.383486187032
210	E	K	0.382495452349
164	C	S	0.382114416931
214	K	P	0.382007856535
420	F	S	0.381269863341
304	F	V	0.380739894866
211	N	T	0.380262856652
418	L	A	0.380168614723
217	S	V	0.380011841852
456	M	I	0.379152799048
481	M	L	0.378972317674
328	L	E	0.378634157945
26	R	E	0.378582324947
288	G	L	0.378578767913
320	E	R	0.378491316851
320	E	M	0.378491316851
20	Q	G	0.378459359255
312	V	Q	0.378450564151
3	S	C	0.378435987221
3	S	I	0.378435987221
276	L	F	0.378394775467
334	N	H	0.378379688873
256	L	A	0.378378301776
60	S	V	0.378373588968
30	G	M	0.378308187939
313	Y	A	0.378253574733
285	V	K	0.378218978193
83	P	D	0.378084606796
368	N	K	0.377738147491
450	G	M	0.376839530153
457	S	H	0.376715621774
478	S	H	0.376579760802
303	P	E	0.376349956755
83	P	I	0.376312292594
382	R	V	0.376287540346
488	F	S	0.37607038195
461	R	W	0.374750242061
461	R	A	0.374601970221
107	E	Q	0.373604533897
114	E	C	0.373512421124
45	T	S	0.373266896756
466	L	I	0.37325146214
198	K	S	0.373141099471
428	A	K	0.373086962291
203	D	T	0.373056821576
236	R	N	0.373027018032
176	S	Q	0.37299137426
450	G	E	0.372859632344
383	S	Q	0.372855208299
457	S	C	0.37283558774
207	W	K	0.372835041438
172	L	D	0.37262951623
172	L	K	0.37262951623
245	S	V	0.3726095242
431	G	M	0.372547886983
426	M	Y	0.372537530448
485	G	P	0.372508576059
321	N	L	0.372491896174
277	P	T	0.372483578789
453	P	H	0.372471771339
430	T	F	0.372446609882
383	S	R	0.372051355687
96	I	T	0.371750744125
203	D	A	0.371672138509
204	R	A	0.371515246683
392	S	Y	0.371320331609
190	V	M	0.371249027167
454	E	L	0.370928368023
417	N	A	0.370374691949
295	G	N	0.370150446835
210	E	P	0.369912913688
51	D	A	0.369558269443
269	S	R	0.369284910309
423	P	L	0.368632277365
42	Q	R	0.36831125581
51	D	N	0.36762158683
45	T	R	0.367283747266
73	E	Y	0.36630989504
39	F	V	0.36581482254
408	V	G	0.365322262997
34	D	S	0.365303182238
414	V	K	0.365082774645
219	Y	G	0.363031710705
4	Q	H	0.362733941753
146	T	G	0.362453195013
90	K	D	0.362410726479
424	T	H	0.362178457819
210	E	S	0.3614325034
386	W	A	0.360626978376
213	R	G	0.360536787925
250	N	K	0.360366633633
203	D	N	0.358910293336
87	K	N	0.358873072339
433	T	M	0.358384127959
197	I	G	0.358310473502
416	R	G	0.358133355426
222	M	K	0.357935892573
237	A	V	0.35753053875
80	E	L	0.357376159772
90	K	T	0.356813220835
467	S	C	0.356583447348
403	A	P	0.356519934245
223	C	S	0.35624523943
358	L	A	0.355794344921
412	F	T	0.355717423454
365	I	F	0.355682300474
343	V	K	0.355647589276
245	S	I	0.355309082735
22	A	N	0.355234077242
21	N	Y	0.35499841511
15	T	P	0.354783363704
71	F	A	0.35457657035
16	D	I	0.354562798541
384	R	D	0.352813490586
52	Y	F	0.352046819216
42	Q	A	0.351218698146
437	T	G	0.351218277589
458	F	C	0.351189883361
279	C	T	0.351120907601
252	E	D	0.351099247503
251	A	P	0.351065398052
267	R	N	0.350993346676
317	R	A	0.350967620896
431	G	Q	0.350961955478
257	I	F	0.350957210522
264	L	A	0.350845437215
310	S	D	0.350833030647
330	W	C	0.35081250597
275	C	D	0.350750742041
4	Q	C	0.350644936154
318	P	W	0.350480596645
294	E	A	0.349233709088
101	D	N	0.348628911091
462	G	Y	0.348132044979
85	A	V	0.347193795247
449	E	T	0.346621162201
148	Y	I	0.346536134097
289	Y	L	0.346432406689
359	S	G	0.346358527656
147	T	W	0.346348417765
111	Y	E	0.34627881299
140	H	M	0.346159928526
95	P	C	0.346088893398
11	E	K	0.346079639977
152	R	Y	0.346016572014
280	V	I	0.345359710851
155	V	C	0.345045021454
417	N	Y	0.344787849452
380	E	D	0.344503497993
424	T	D	0.344283306953
426	M	T	0.343385023365
189	M	V	0.343161898204
163	M	C	0.343038263108
90	K	E	0.34299329449
306	L	H	0.342468197877
161	P	G	0.341802545971
152	R	K	0.341746566713
450	G	Q	0.340897151638
432	N	E	0.340640841742
484	E	T	0.340598191681
444	I	N	0.34056562505
494	E	N	0.340450064121
335	S	Y	0.340384076378
414	V	F	0.339958120802
86	G	F	0.339823302385
428	A	S	0.339594503995
246	R	Q	0.339006653292
431	G	T	0.338828729127
418	L	F	0.338784642517
466	L	Y	0.338559097573
250	N	R	0.337591886915
466	L	S	0.337552496311
476	V	M	0.337505905183
23	T	C	0.33579495522
22	A	D	0.335002224142
13	M	N	0.334673677429
13	M	A	0.334673677429
72	D	A	0.334434462047
3	S	M	0.334324679705
23	T	D	0.334104374254
125	N	G	0.33269927427
85	A	L	0.332689428611
160	D	N	0.332164379617
117	R	K	0.331721913789
423	P	V	0.331500174118
178	A	K	0.33142807787
76	N	S	0.331042308597
497	D	K	0.33052992378
427	A	Q	0.32960944142
67	V	M	0.32960695222
167	M	L	0.329275733771
419	P	C	0.329034805561
106	R	W	0.328897230717
128	D	W	0.328846997603
88	D	A	0.328162915957
417	N	L	0.328128979611
252	E	V	0.327772118757
323	A	V	0.327656018958
134	T	C	0.327610782664
262	S	G	0.327591697015
282	G	F	0.32737628509
332	A	Y	0.327348602518
9	S	T	0.326728621572
259	L	M	0.326579918568
320	E	A	0.326354679752
127	D	T	0.325940707671
83	P	H	0.324697276112
59	N	R	0.324338774239
21	N	C	0.323668441679
23	T	I	0.322967411301
434	E	K	0.322804235233
471	A	V	0.322759064936
425	I	L	0.322574717706
44	C	G	0.322101516961
289	Y	C	0.321493601955
296	Y	H	0.321452921963
184	K	E	0.320083160191
339	E	K	0.320004926054
183	V	A	0.319941382818
348	R	I	0.319931155573
412	F	P	0.319630754154
429	F	G	0.31943534331
259	L	R	0.319324195248
189	M	L	0.318886299219
299	V	F	0.318684026613
159	M	T	0.318633153021
217	S	N	0.318421689524
412	F	G	0.318274675196
80	E	M	0.318056117011
430	T	H	0.317319952796
382	R	I	0.316526875829
484	E	V	0.316493457403
98	K	E	0.316215865078
391	R	G	0.315615651344
194	I	V	0.315469296666
231	Q	K	0.315444504655
202	N	Y	0.315406878003
81	E	S	0.315383148987
301	I	T	0.31534400973
204	R	G	0.315313174183
204	R	F	0.315313174183
249	G	K	0.315242620361
207	W	G	0.315215305354
227	K	Q	0.315214992554
184	K	G	0.315096641477
238	M	P	0.314975207892
242	V	E	0.314804200281
319	N	Q	0.313664883586
496	Y	E	0.313467952528
492	N	T	0.313378289424
454	E	F	0.313207724136
452	K	I	0.313172411707
489	F	I	0.312472593672
223	C	A	0.312431785216
9	S	P	0.311542363696
178	A	S	0.310919944346
215	T	R	0.310830012183
423	P	S	0.310165704842
135	H	Q	0.309842287179
460	G	L	0.309464218005
85	A	R	0.309027517951
484	E	K	0.309020214715
225	I	T	0.30883940522
431	G	L	0.308242324997
102	R	N	0.307879949916
328	L	S	0.307821636981
103	K	M	0.307723102298
315	L	K	0.307713825582
279	C	E	0.307700883913
153	A	K	0.307691048168
163	M	F	0.307679078422
104	W	G	0.307667081537
144	N	Q	0.307665664534
109	V	T	0.307639946422
162	R	T	0.307629723583
160	D	E	0.307607091643
96	I	C	0.307495653966
290	D	T	0.307482876446
260	A	E	0.307479216231
333	C	Q	0.307354905767
154	L	A	0.30732523766
85	A	W	0.307277510885
120	W	N	0.307103066555
118	R	T	0.306539085687
119	I	S	0.305999021548
460	G	V	0.305225308451
263	A	V	0.304753375476
69	S	I	0.301933988178
31	K	R	0.301767991306
67	V	L	0.30139711191
20	Q	K	0.301252686901
159	M	L	0.301224996671
375	E	G	0.301210315719
395	N	K	0.300963960477
369	E	K	0.300014819985
98	K	H	0.299853293166
153	A	D	0.299691113427
47	L	H	0.297414034295
395	N	D	0.297214656063
367	S	L	0.297116266295
473	N	H	0.296951864789
5	G	A	0.295687488661
90	K	C	0.294821032442
102	R	S	0.294634731744
416	R	I	0.294327903719
432	N	V	0.294268582942
335	S	L	0.294165932333
423	P	N	0.293562722005
430	T	A	0.293422375202
357	K	S	0.292846207849
443	E	K	0.292761117396
221	R	G	0.292503779925
375	E	Q	0.292351710908
375	E	R	0.292351710908
101	D	H	0.290914322254
162	R	S	0.290698355563
423	P	C	0.290556530778
89	P	A	0.290499886039
274	S	G	0.290404860418
168	Q	K	0.290255801686
325	K	T	0.29023783866
233	A	C	0.290210165144
243	R	T	0.290171415103
172	L	A	0.290169486413
491	D	W	0.289866167987
302	D	Y	0.289797984667
442	A	K	0.28954420203
366	A	D	0.289170033814
53	E	L	0.289111407376
426	M	V	0.288937239343
404	G	L	0.288726956734
372	D	H	0.288652301012
69	S	Y	0.288537800459
198	K	A	0.28852841014
139	W	G	0.288479396619
203	D	P	0.288461473863
203	D	W	0.288461473863
206	F	C	0.288451983102
192	E	S	0.288450660858
247	N	Y	0.288438027189
226	L	V	0.288344899823
244	E	H	0.288278501877
189	M	D	0.28823235719
175	R	M	0.288220720419
175	R	P	0.288220720419
229	K	V	0.288185784916
182	A	E	0.288133722918
190	V	F	0.288047893645
243	R	N	0.2880270571
178	A	I	0.288019093312
169	G	W	0.287852516042
242	V	P	0.287840501763
387	A	V	0.287755143963
105	M	I	0.286076074976
336	A	V	0.284255518006
377	S	M	0.283722463313
34	D	Q	0.282835366835
59	N	T	0.282680373283
216	R	N	0.282117193508
244	E	T	0.281702867866
78	Y	H	0.280996616604
280	V	P	0.280705075302
7	K	E	0.279752126514
279	C	G	0.27929773086
459	Q	T	0.279191227126
420	F	N	0.27723768868
10	Y	F	0.276972980887
198	K	R	0.276648983129
19	R	S	0.276518186587
17	G	W	0.276484778483
193	L	V	0.275992333747
30	G	W	0.275823967688
218	A	I	0.275664441278
458	F	I	0.27553690474
102	R	Q	0.27511987885
274	S	F	0.275039190719
143	L	T	0.274916327283
162	R	C	0.274866521834
89	P	M	0.274784863058
273	K	H	0.274764910919
98	K	Q	0.274098686256
14	E	D	0.274027957631
141	S	F	0.273591116789
108	L	Q	0.273509175042
108	L	F	0.273509175042
107	E	D	0.272900287361
56	L	R	0.272497193975
165	S	C	0.272408709436
373	A	F	0.272222728412
174	R	K	0.271977408087
183	V	L	0.271560942414
156	R	L	0.270698035235
157	T	F	0.270575123112
54	G	A	0.270352579362
266	L	I	0.270274377229
445	I	P	0.269936290362
236	R	G	0.269842726275
477	P	L	0.269629451007
447	M	H	0.269279309347
130	T	S	0.269002494177
346	F	A	0.268524673661
22	A	S	0.268271706625
245	S	P	0.268016643345
129	A	S	0.267732127385
427	A	G	0.267385797412
399	Q	I	0.266290584025
184	K	L	0.265255498249
100	V	L	0.265105432301
20	Q	S	0.26506158349
246	R	V	0.264563313998
31	K	N	0.2644288552
10	Y	K	0.263456238988
13	M	E	0.26316486724
271	A	N	0.263157671251
271	A	R	0.263157671251
271	A	E	0.263157671251
328	L	N	0.263156940525
274	S	K	0.263126524742
274	S	R	0.263126524742
27	A	Y	0.26307438427
290	D	M	0.263043247567
31	K	H	0.26302786239
31	K	T	0.26302786239
252	E	P	0.263015153791
320	E	I	0.263014099431
127	D	L	0.263003001292
69	S	D	0.262991211442
47	L	K	0.262989967352
261	R	S	0.262989341484
20	Q	F	0.262982141835
20	Q	T	0.262982141835
312	V	N	0.262973346731
277	P	F	0.262939547143
42	Q	F	0.262935456173
72	D	M	0.262930701496
40	Y	N	0.262924437906
269	S	N	0.262921544401
269	S	G	0.262921544401
276	L	V	0.262917558048
260	A	N	0.262896906742
60	S	W	0.262896371548
25	I	D	0.262890218361
25	I	E	0.262890218361
48	K	A	0.262885870373
36	I	Y	0.262885041269
267	R	D	0.262883181732
37	G	H	0.262875673605
37	G	V	0.262875673605
280	V	Y	0.262872993759
317	R	M	0.262872416576
291	F	K	0.262870089591
324	H	K	0.262848609834
263	A	N	0.262841433712
30	G	S	0.262830970519
79	L	Y	0.262826720405
264	L	E	0.262795435502
55	R	D	0.262766119798
59	N	M	0.262745773114
316	I	F	0.262685088169
413	S	C	0.262681617122
70	A	H	0.262667136627
272	H	W	0.262648261881
23	T	W	0.262589091972
44	C	K	0.262583800917
352	V	A	0.26239081036
403	A	C	0.262108232982
426	M	C	0.262062161143
368	N	R	0.262028227348
494	E	K	0.261990521273
406	I	T	0.261915979075
395	N	C	0.261739959177
303	P	C	0.261452146891
301	I	K	0.261181788633
417	N	H	0.261153183679
265	I	P	0.26114281527
17	G	T	0.260181340002
73	E	N	0.259734147673
90	K	I	0.259545149154
55	R	G	0.259492357897
427	A	W	0.259435237549
423	P	M	0.259361571127
420	F	I	0.259313908018
428	A	I	0.259255625241
425	I	N	0.259141538868
425	I	Y	0.259141538868
457	S	E	0.258995122206
419	P	H	0.258817156342
484	E	I	0.258801522603
492	N	Q	0.258758459815
432	N	M	0.258744361508
437	T	Q	0.258699070912
437	T	D	0.258699070912
493	A	E	0.258689301373
444	I	A	0.258645525002
475	I	N	0.258635556068
475	I	M	0.258635556068
422	K	C	0.258624556588
459	Q	C	0.258608171561
418	L	G	0.258542826542
452	K	C	0.258477877685
447	M	F	0.258340697839
302	D	F	0.258338763838
421	D	H	0.257758032386
421	D	P	0.257758032386
48	K	E	0.256926849735
110	L	I	0.256719678423
297	S	W	0.256136516681
244	E	A	0.255516649946
413	S	P	0.254597339424
164	C	N	0.254200674596
265	I	M	0.254133462336
21	N	V	0.253894242721
4	Q	Y	0.253758402161
131	A	R	0.253544044219
35	G	E	0.253500911909
450	G	L	0.253375294714
428	A	E	0.252109876271
456	M	A	0.251869161404
429	F	P	0.251791069553
419	P	K	0.251775521549
427	A	L	0.251159353183
165	S	T	0.250832017101
468	D	C	0.250742440446
42	Q	K	0.249804927596
216	R	K	0.249124184033
22	A	V	0.24897483398
281	Y	D	0.248930638406
230	F	S	0.248776345207
22	A	C	0.248318873325
473	N	S	0.248130701067
7	K	Q	0.247870178708
32	M	Y	0.247785627778
32	M	G	0.247785627778
66	M	P	0.247693487394
79	L	H	0.247632389732
79	L	S	0.247632389732
68	L	V	0.247605919767
14	E	H	0.24753908788
14	E	P	0.24753908788
38	R	G	0.247489870626
57	I	N	0.247469289422
23	T	E	0.247433598832
464	F	T	0.247071925689
464	F	G	0.247071925689
471	A	C	0.246978586879
471	A	P	0.246978586879
90	K	Q	0.246933509059
416	R	D	0.24687952432
351	K	L	0.246868543196
407	S	T	0.246811327176
402	S	H	0.246757992072
105	M	K	0.246747877775
366	A	W	0.246746677012
393	G	Q	0.246728787807
393	G	T	0.246728787807
406	I	G	0.24672569274
406	I	C	0.24672569274
359	S	N	0.246695256504
359	S	Y	0.246695256504
411	A	F	0.246692765083
408	V	I	0.246665256889
358	L	H	0.246654712604
162	R	I	0.246550557204
349	G	D	0.246525532749
394	G	W	0.24651401341
152	R	S	0.246483801781
152	R	A	0.246483801781
404	G	Q	0.24639252055
382	R	C	0.245945539375
356	G	A	0.245695079388
461	R	E	0.245217007546
461	R	M	0.245217007546
386	W	Y	0.245149760956
469	E	V	0.244561972824
266	L	C	0.244368874344
45	T	G	0.244291904598
325	K	A	0.244199849855
331	M	Q	0.244189865977
331	M	C	0.244189865977
331	M	W	0.244189865977
252	E	A	0.244184043587
312	V	S	0.244117630244
284	A	D	0.244072605447
287	S	I	0.244053800844
281	Y	M	0.244020916428
324	H	I	0.244009066961
329	V	P	0.243934167095
291	F	R	0.243932568666
310	S	F	0.243917826731
333	C	T	0.243870901308
245	S	N	0.243740878492
278	A	P	0.243530272292
278	A	Y	0.243530272292
321	N	D	0.242918662698
374	M	T	0.242566986918
353	S	L	0.242541027376
385	Y	N	0.241991649677
127	D	C	0.241676038424
86	G	L	0.241305268157
74	R	L	0.240071416421
148	Y	A	0.240033700305
113	K	I	0.239880610198
113	K	Q	0.239880610198
147	T	K	0.239873701369
111	Y	G	0.239793503226
102	R	V	0.239765718412
106	R	C	0.239730151761
93	G	T	0.239653244241
161	P	Q	0.239610941046
158	G	K	0.239600492163
163	M	W	0.239595095151
109	V	K	0.239496758512
154	L	C	0.239387216443
51	D	S	0.239356012085
415	Q	M	0.239127457461
118	R	V	0.239016542772
377	S	I	0.239010899876
463	V	F	0.238909006265
122	Q	F	0.238828801142
122	Q	N	0.238828801142
156	R	V	0.238663570604
356	G	E	0.238597642322
460	G	D	0.238579093224
460	G	Q	0.238579093224
391	R	C	0.238574005504
123	A	H	0.23837339365
123	A	M	0.23837339365
328	L	G	0.238230880843
235	Q	R	0.237536822082
382	R	L	0.237501423942
298	L	P	0.237371389771
436	R	G	0.236946758981
198	K	N	0.236780889499
18	E	Q	0.236769074688
115	E	G	0.236732970401
206	F	S	0.236473168994
247	N	K	0.236427719907
429	F	T	0.235950690699
434	E	H	0.235691143596
198	K	P	0.235637575721
247	N	H	0.235504691776
199	R	M	0.235425278728
249	G	C	0.235329144162
175	R	A	0.235272364293
478	S	K	0.235214325664
436	R	Q	0.235141745203
190	V	D	0.235138051265
172	L	W	0.23512599248
193	L	I	0.235092038628
458	F	N	0.235090458872
238	M	Y	0.23508791422
178	A	W	0.235046484835
491	D	L	0.235020193311
15	T	C	0.235004556358
459	Q	D	0.234948481752
32	M	D	0.234946810345
442	A	I	0.234923175328
181	A	F	0.234862138683
187	G	A	0.234841579827
16	D	S	0.234794183515
302	D	L	0.23475538102
480	D	T	0.234604101012
31	K	A	0.234441750606
208	R	T	0.234120683523
498	N	T	0.233293302592
59	N	A	0.232628773462
304	F	P	0.232495700591
304	F	G	0.232495700591
434	E	A	0.232484304909
64	E	T	0.232440530439
30	G	E	0.231845755701
215	T	E	0.231643074723
407	S	N	0.231010137378
206	F	I	0.230907402847
422	K	G	0.230446744904
124	N	G	0.230255132476
124	N	K	0.230255132476
218	A	S	0.229554109222
41	I	N	0.229311118115
232	T	A	0.229223697429
212	G	E	0.229155088272
377	S	N	0.228491796007
327	Q	S	0.22838775182
255	D	W	0.228281501785
286	A	R	0.228137742625
257	I	H	0.228101621917
309	N	P	0.228032978897
309	N	F	0.228032978897
264	L	T	0.227954109842
322	P	T	0.227932971272
437	T	A	0.227593169626
216	R	L	0.227554972724
136	M	R	0.227551414653
133	L	P	0.227463442319
114	E	N	0.226757786628
117	R	Q	0.226384278679
339	E	D	0.226171989503
23	T	N	0.225703711198
449	E	V	0.225420454136
433	T	V	0.225056305194
407	S	G	0.224374886368
78	Y	R	0.223910538904
40	Y	D	0.223720990282
63	I	Q	0.223567682613
137	M	W	0.223567176854
466	L	H	0.223037184835
213	R	P	0.223033264175
84	S	Y	0.2228993807
212	G	K	0.222707870341
217	S	A	0.222648654411
466	L	W	0.222437953949
87	K	S	0.222102285662
195	R	H	0.222062436541
166	L	W	0.222054963587
158	G	A	0.221998408837
204	R	L	0.221953218099
5	G	C	0.221887460284
138	I	Q	0.22182951488
138	I	D	0.22182951488
138	I	C	0.22182951488
138	I	A	0.22182951488
112	D	A	0.221809891005
175	R	S	0.221727098297
165	S	N	0.221616140382
181	A	V	0.221440560005
135	H	Y	0.221338080765
181	A	M	0.221205605802
497	D	W	0.220943442314
200	G	A	0.220739525388
200	G	C	0.220739525388
34	D	F	0.220247538453
100	V	P	0.22003366643
498	N	D	0.219903833964
373	A	V	0.219807901454
58	Q	L	0.219684938186
217	S	F	0.219598470979
217	S	Y	0.219598470979
299	V	G	0.219589859338
367	S	N	0.219376262266
432	N	D	0.219371274425
485	G	S	0.219126426004
467	S	N	0.219079923598
467	S	W	0.219079923598
402	S	Y	0.218971954916
364	Q	V	0.218960314534
363	V	S	0.218847039581
471	A	G	0.218679310721
438	S	G	0.218589817245
372	D	V	0.218532113093
352	V	P	0.218516886493
335	S	Q	0.218421563377
351	K	W	0.218361300119
351	K	Q	0.218361300119
393	G	W	0.218360711498
393	G	H	0.218360711498
389	R	K	0.218359778346
434	E	G	0.218353313117
369	E	I	0.218336253485
358	L	G	0.218290821171
355	R	W	0.218253712731
373	A	C	0.218190314226
340	D	P	0.218185049489
365	I	P	0.218178776724
128	D	H	0.218024832786
128	D	Y	0.218024832786
372	D	S	0.218018256841
417	N	V	0.217176953247
220	E	T	0.216984593549
462	G	S	0.216656476342
356	G	R	0.21636213163
443	E	D	0.215607068962
139	W	R	0.215584906318
445	I	N	0.215350835363
384	R	Q	0.215309966836
136	M	L	0.215287206814
486	S	Y	0.215230064447
45	T	K	0.215052985729
311	Q	E	0.214687519724
18	E	I	0.214655363156
279	C	F	0.214591479521
27	A	Q	0.214492095977
27	A	K	0.214492095977
19	R	P	0.214386237446
310	S	I	0.21431481732
36	I	S	0.214249451645
275	C	Q	0.214210216505
432	N	G	0.213599703867
396	T	N	0.213116626553
53	E	R	0.212682868897
199	R	C	0.212361898082
127	D	A	0.212233485259
114	E	H	0.212056126192
206	F	Q	0.212048658091
295	G	T	0.212032949044
106	R	S	0.212026789395
490	G	R	0.211844818681
117	R	S	0.211715239038
51	D	G	0.211645108343
238	M	G	0.211597300114
420	F	L	0.211053137611
297	S	G	0.210553387952
397	N	S	0.21053789027
26	R	G	0.210362529991
27	A	G	0.20972045777
137	M	T	0.209697786345
159	M	C	0.209110874289
244	E	K	0.209067956967
98	K	G	0.208770997494
165	S	Y	0.208745593811
160	D	M	0.208745275009
99	R	Y	0.208712322417
149	Q	S	0.20870038842
105	M	Q	0.208685113397
140	H	Q	0.208656404776
93	G	F	0.20859478423
154	L	E	0.20825827059
85	A	F	0.208220782079
88	D	I	0.207865145254
121	R	F	0.207771636083
119	I	G	0.207237820116
119	I	F	0.207237820116
182	A	V	0.207068261487
456	M	G	0.206166065403
389	R	L	0.205968605349
460	G	E	0.2056896349
77	K	G	0.205605801496
399	Q	H	0.205063835311
166	L	P	0.20497286117
352	V	I	0.204858776114
59	N	P	0.20468250403
415	Q	P	0.204399979829
232	T	P	0.204317549458
432	N	K	0.204285571414
250	N	L	0.204212481952
480	D	N	0.204157345066
305	K	L	0.204124652889
227	K	E	0.204113777745
220	E	D	0.203375197306
299	V	L	0.203206809193
301	I	S	0.202780300806
325	K	N	0.20277499741
325	K	M	0.20277499741
315	L	E	0.202734802744
340	D	N	0.202491422553
287	S	C	0.202458649548
102	R	G	0.201417694473
413	S	N	0.201185933618
403	A	M	0.200535394037
87	K	G	0.200312391721
384	R	K	0.200053457821
129	A	H	0.199944761679
294	E	M	0.199783026491
21	N	M	0.198725932772
198	K	G	0.198642385656
206	F	E	0.19860817495
192	E	T	0.198582591078
236	R	Q	0.198557309968
236	R	V	0.198557309968
195	R	I	0.198524419848
195	R	C	0.198524419848
195	R	D	0.198524419848
176	S	M	0.19849732549
226	L	E	0.198488696804
199	R	E	0.198445027398
199	R	I	0.198445027398
248	P	D	0.198440760449
207	W	M	0.198432153745
235	Q	C	0.198397201925
237	A	I	0.198396117414
229	K	C	0.198365545889
249	G	M	0.198358956002
250	N	F	0.198339803456
177	G	T	0.198202960809
196	M	Y	0.198179362244
233	A	M	0.198174519173
443	E	W	0.198146062406
179	A	I	0.19813421055
179	A	Q	0.19813421055
170	S	M	0.198111083959
169	G	P	0.198099640941
181	A	K	0.19808738107
478	S	F	0.198024176908
449	E	S	0.197997847834
196	M	L	0.197992360187
429	F	D	0.197991393714
218	A	D	0.197956975697
171	T	I	0.19792696928
201	I	F	0.197875766501
208	R	N	0.197784172808
454	E	I	0.197730506716
454	E	T	0.197379442091
431	G	A	0.197220018667
156	R	G	0.197137081012
41	I	A	0.197015192644
210	E	R	0.196825055735
54	G	K	0.196798998633
416	R	K	0.19678336444
43	M	P	0.196217374627
404	G	D	0.196133415711
409	Q	F	0.195994984747
359	S	R	0.195662305274
102	R	Y	0.195423206962
124	N	I	0.195352609288
89	P	D	0.194999643209
384	R	M	0.194694099727
398	Q	K	0.194650918189
214	K	W	0.194649444718
212	G	R	0.194565632922
360	T	Y	0.194274869374
340	D	A	0.194132075626
216	R	V	0.194115126357
216	R	F	0.194115126357
329	V	M	0.194068392225
370	N	A	0.193996999439
367	S	I	0.193944827547
346	F	P	0.193913710556
350	T	C	0.193877566823
403	A	I	0.193875134527
389	R	G	0.192633750104
297	S	D	0.192630638159
485	G	R	0.192334800598
276	L	R	0.192249626621
281	Y	S	0.192229706953
45	T	H	0.192021319299
51	D	E	0.191936889141
86	G	N	0.191917264648
65	R	P	0.191822860438
12	Q	R	0.191618455061
434	E	V	0.191488814565
213	R	V	0.191476224564
213	R	M	0.191476224564
50	S	D	0.190659288163
428	A	T	0.190558929441
198	K	D	0.190030649795
232	T	L	0.189768374573
229	K	P	0.189577718976
171	T	C	0.189537992389
190	V	P	0.18951416594
243	R	H	0.189487374728
195	R	M	0.189422775733
178	A	H	0.189366594952
125	N	Q	0.189271608566
223	C	F	0.189089566413
159	M	I	0.188890613124
427	A	S	0.188690244835
208	R	H	0.188237575253
169	G	D	0.187875283416
427	A	C	0.187864235516
167	M	I	0.187573884534
481	M	T	0.187234133832
87	K	E	0.1867957771
149	Q	R	0.186770684576
289	Y	H	0.186700856926
21	N	A	0.186164917929
408	V	M	0.185973252463
388	I	L	0.185854543112
90	K	G	0.184690923024
415	Q	W	0.184647009338
294	E	K	0.184525337673
183	V	I	0.183870937246
231	Q	R	0.183612620604
138	I	H	0.183608153283
241	Q	S	0.183380777458
173	P	G	0.183318036253
251	A	D	0.183172848311
265	I	S	0.183140303269
444	I	T	0.183056785347
179	A	E	0.182868439383
159	M	G	0.182751763679
148	Y	R	0.182679572153
268	G	W	0.182569808628
167	M	S	0.182555831632
146	T	K	0.182494363258
87	K	M	0.182435467803
98	K	N	0.182378978523
165	S	I	0.182341799325
149	Q	K	0.182299440433
106	R	N	0.182279746795
200	G	W	0.182235076164
144	N	P	0.18213478245
144	N	H	0.18213478245
162	R	H	0.182098841499
89	P	K	0.182031736046
117	R	W	0.181921975726
214	K	T	0.18185923795
88	D	T	0.181490790274
86	G	M	0.181291462031
51	D	I	0.181208462599
164	C	T	0.181006276245
159	M	V	0.180712214027
127	D	P	0.180399078616
379	L	A	0.180295208622
358	L	F	0.179669292769
140	H	Y	0.179439721498
85	A	P	0.179061595944
314	S	C	0.179053911259
236	R	P	0.179014789378
211	N	A	0.178958929067
271	A	T	0.178792504886
433	T	P	0.178090690337
228	G	R	0.178040499585
387	A	L	0.178004963211
456	M	V	0.177979099251
447	M	T	0.177506461447
212	G	W	0.176884621681
430	T	N	0.176486998795
402	S	R	0.176201370984
51	D	M	0.176150232433
155	V	K	0.175915737923
378	T	H	0.175803758925
128	D	T	0.1756137468
203	D	K	0.17537405693
139	W	L	0.175212937864
118	R	Q	0.175205396114
247	N	P	0.175174270093
328	L	I	0.175141699562
440	M	T	0.175107400348
279	C	L	0.175027338542
282	G	W	0.174562368942
181	A	S	0.17416472299
341	L	D	0.173635616448
376	S	L	0.173599246784
344	L	C	0.173402677418
277	P	S	0.173277118902
404	G	H	0.173249739314
308	Q	H	0.172921830185
417	N	C	0.172370133611
247	N	T	0.172219130962
397	N	K	0.172109680406
380	E	R	0.172107091665
26	R	P	0.17145273058
17	G	E	0.171351589918
182	A	T	0.171343812417
217	S	K	0.171039794492
420	F	H	0.170700207206
478	S	L	0.170593267531
12	Q	L	0.170476655851
431	G	F	0.170429443037
365	I	V	0.170355453188
438	S	T	0.169948201087
427	A	E	0.16976393084
456	M	H	0.169337932924
161	P	S	0.16929366583
282	G	E	0.169142106597
359	S	L	0.168513917368
395	N	G	0.168321184463
136	M	P	0.16798062773
255	D	G	0.167843019643
132	G	N	0.167491209361
333	C	F	0.167365151155
33	I	T	0.167211267664
305	K	A	0.16689502795
54	G	V	0.166707500786
308	Q	P	0.166668533302
283	P	W	0.166320655003
114	E	Y	0.16614128031
31	K	E	0.165360481748
423	P	Q	0.164902617259
83	P	L	0.164617656975
164	C	M	0.163740855388
98	K	L	0.163717131089
237	A	T	0.163645578971
294	E	C	0.163413416954
28	S	R	0.163398880371
117	R	L	0.163275123339
212	G	S	0.162789366974
212	G	A	0.162789366974
295	G	E	0.162581342759
450	G	V	0.162365486548
427	A	M	0.162250833692
446	R	Q	0.162206397039
455	E	P	0.161453063749
456	M	W	0.161402713877
327	Q	R	0.161216529259
128	D	F	0.160669401535
457	S	G	0.160132792917
410	P	S	0.160122930487
497	D	C	0.159829737702
87	K	T	0.159702044525
151	T	I	0.159686560864
233	A	N	0.159682004966
164	C	K	0.159645558984
105	M	Y	0.159587588004
40	Y	C	0.159512814816
420	F	C	0.159230772218
409	Q	S	0.159098266598
54	G	S	0.159007439797
478	S	W	0.158713007307
444	I	L	0.158599399136
452	K	V	0.158363076056
431	G	W	0.158316877536
421	D	F	0.157557981724
391	R	S	0.157295938992
21	N	P	0.157274319371
122	Q	M	0.157244941478
393	G	P	0.155625953265
454	E	V	0.155428075841
343	V	L	0.155420544503
265	I	R	0.155135416542
216	R	G	0.155097925028
302	D	N	0.153945863419
495	E	K	0.153876283055
459	Q	Y	0.153660345043
424	T	I	0.153322197024
497	D	I	0.15288202852
366	A	T	0.152869114021
81	E	K	0.151463147103
445	I	V	0.151130970588
393	G	R	0.150990058305
231	Q	I	0.150960740591
203	D	H	0.150957950113
206	F	V	0.150948459352
226	L	F	0.150841376074
199	R	A	0.150819607612
232	T	K	0.150808795954
207	W	P	0.150763848117
189	M	Y	0.15072883344
225	I	H	0.150722790014
182	A	Y	0.150630199168
182	A	C	0.150630199168
182	A	W	0.150630199168
239	M	K	0.150566755148
172	L	S	0.150539967004
172	L	H	0.150539967004
233	A	L	0.150538584501
170	S	V	0.150398099533
234	A	G	0.150373893348
265	I	V	0.150351965297
242	V	W	0.150336978013
200	G	P	0.150162753616
202	N	Q	0.150124004018
266	L	R	0.149971186436
173	P	C	0.149778687088
238	M	E	0.149661890601
180	G	I	0.149617502013
236	R	M	0.149571369235
231	Q	Y	0.149540802356
262	S	P	0.149375596657
227	K	N	0.149250774533
233	A	G	0.149172873174
313	Y	R	0.149084536168
183	V	N	0.149056851876
396	T	R	0.148770722232
433	T	G	0.14874976976
248	P	L	0.148583843419
113	K	L	0.148453698069
141	S	A	0.148364956297
208	R	P	0.148240072402
105	M	S	0.148130649494
431	G	K	0.148082437835
92	T	A	0.14803673502
250	N	S	0.147758704334
303	P	S	0.147405370942
90	K	A	0.147207351005
450	G	F	0.146880099614
61	L	I	0.146776322706
155	V	T	0.146679238161
306	L	I	0.146622547158
498	N	F	0.146576729347
128	D	G	0.146456849597
121	R	I	0.146205445084
455	E	F	0.145909201899
279	C	R	0.14547126644
368	N	M	0.145251012259
370	N	T	0.145223889313
433	T	I	0.145195333364
346	F	L	0.144939158456
334	N	D	0.144625411085
216	R	C	0.144613669758
23	T	A	0.143942144081
451	A	T	0.143885639873
281	Y	H	0.143621368204
219	Y	P	0.142960209135
12	Q	G	0.142707928699
304	F	Y	0.142331916609
22	A	T	0.142279454358
132	G	P	0.142238929439
132	G	V	0.142238929439
446	R	M	0.141370671377
12	Q	K	0.141034205253
211	N	W	0.141016101402
292	E	T	0.140878042784
442	A	T	0.140866060424
441	R	M	0.140858506634
282	G	R	0.140605929286
151	T	V	0.139944780699
18	E	T	0.139824154617
405	Q	A	0.139704303446
162	R	Y	0.139635353288
403	A	R	0.139416549002
372	D	A	0.13938094255
216	R	H	0.139364144353
481	M	W	0.139264047217
209	G	V	0.13846398022
217	S	P	0.138286959643
218	A	G	0.138160917528
157	T	M	0.138147270748
382	R	T	0.137965750391
22	A	M	0.137928525497
431	G	C	0.137870130534
155	V	Y	0.137865494975
289	Y	I	0.137682101643
289	Y	M	0.137682101643
266	L	W	0.137658152704
5	G	F	0.137641322855
13	M	C	0.137633985156
328	L	Y	0.137626058441
328	L	W	0.137626058441
74	R	V	0.137611418144
74	R	W	0.137611418144
288	G	Y	0.137570668409
288	G	F	0.137570668409
288	G	M	0.137570668409
67	V	E	0.137552419428
67	V	D	0.137552419428
265	I	E	0.137549602105
265	I	H	0.137549602105
265	I	D	0.137549602105
19	R	Q	0.137542245004
19	R	N	0.137542245004
19	R	F	0.137542245004
290	D	V	0.137512365483
31	K	W	0.137496980306
326	S	Y	0.137471434196
325	K	D	0.137468845447
2	A	S	0.137460638694
47	L	G	0.137459085269
47	L	W	0.137459085269
261	R	N	0.1374584594
255	D	S	0.137454875775
251	A	N	0.137426671164
307	L	K	0.137415692863
259	L	N	0.137411179521
277	P	I	0.137408665059
277	P	N	0.137408665059
286	A	G	0.137372522259
284	A	E	0.137369472464
260	A	I	0.137366024658
60	S	K	0.137365489464
17	G	L	0.13735891783
48	K	C	0.137354988289
36	I	M	0.137354159186
18	E	M	0.137348586465
37	G	L	0.137344791521
253	I	Q	0.137343331684
253	I	H	0.137343331684
253	I	P	0.137343331684
253	I	K	0.137343331684
317	R	C	0.137341534492
29	V	D	0.137333856801
257	I	R	0.137333613452
75	R	N	0.137328320643
54	G	Y	0.137327490018
296	Y	G	0.137326694886
1	M	L	0.137326269032
321	N	Q	0.137317904906
270	V	M	0.137317494622
270	V	E	0.137317494622
263	A	Q	0.137310551628
46	E	W	0.137287957501
332	A	Q	0.137258098573
55	R	K	0.137235237714
329	V	C	0.13722369822
285	V	D	0.137210878689
314	S	W	0.137204822726
330	W	I	0.13719166448
322	P	C	0.137117376459
304	F	K	0.137052678982
56	L	C	0.136965390762
318	P	F	0.136963521904
43	M	F	0.136928971376
268	G	C	0.136922279539
268	G	K	0.136922279539
53	E	I	0.136886327568
62	T	M	0.136805403399
62	T	W	0.136805403399
300	G	W	0.136294895991
300	G	C	0.136294895991
376	S	G	0.135997620152
434	E	W	0.135707418034
306	L	W	0.135655066954
306	L	K	0.135655066954
425	I	H	0.13552371421
424	T	Q	0.13537911591
476	V	P	0.135320308236
445	I	D	0.135285958859
490	G	N	0.135272539701
439	D	M	0.135268056496
439	D	S	0.135268056496
482	S	V	0.135259534963
482	S	C	0.135259534963
482	S	H	0.135259534963
486	S	A	0.135212646136
456	M	N	0.13521109599
456	M	F	0.13521109599
419	P	F	0.135200770128
496	Y	K	0.13517787323
496	Y	T	0.13517787323
449	E	M	0.135154655966
449	E	N	0.135154655966
449	E	W	0.135154655966
481	M	P	0.135138098985
481	M	C	0.135138098985
436	R	W	0.135106070324
441	R	D	0.135051569574
441	R	P	0.135051569574
435	G	D	0.135042482297
493	A	F	0.135031983934
493	A	I	0.135031983934
493	A	H	0.135031983934
475	I	Y	0.135031947523
489	F	V	0.135008399188
440	M	Q	0.134889666254
452	K	F	0.134851669508
452	K	P	0.134851669508
447	M	W	0.134700792257
480	D	S	0.134690646548
302	D	T	0.134645899047
446	R	Y	0.134593910424
361	R	K	0.134498973033
111	Y	V	0.134297590119
414	V	S	0.13425673994
295	G	L	0.134216463951
472	A	H	0.133898192183
146	T	A	0.133858525231
65	R	K	0.133440866601
88	D	E	0.133349434321
341	L	P	0.132655164681
465	E	G	0.132646326884
13	M	Y	0.132528640487
26	R	L	0.132487995786
65	R	Q	0.13241765759
417	N	M	0.132409433468
7	K	I	0.132392961288
78	Y	A	0.132348627071
76	N	H	0.1323179865
185	G	R	0.132310586703
72	D	T	0.132291731345
75	R	T	0.132257866658
3	S	W	0.132244905607
40	Y	E	0.132242639548
79	L	F	0.132155172312
68	L	Q	0.132128702348
39	F	E	0.132094016254
30	G	N	0.132089451273
31	K	Y	0.132087777055
14	E	M	0.13206187046
14	E	V	0.13206187046
38	R	T	0.132012653206
38	R	E	0.132012653206
57	I	D	0.131992072002
47	L	A	0.130984473117
47	L	T	0.130984473117
440	M	L	0.130962367785
151	T	A	0.130937746399
48	K	S	0.130862676255
80	E	Q	0.130793269466
468	D	V	0.130771629644
468	D	Q	0.130771629644
468	D	F	0.130771629644
415	Q	T	0.130482318771
143	L	S	0.130441458517
470	R	A	0.130343289302
469	E	F	0.129815398744
353	S	T	0.12890761949
289	Y	F	0.128902650675
271	A	Q	0.12887955676
467	S	D	0.128836240928
467	S	H	0.128836240928
464	F	A	0.128811340165
464	F	C	0.128811340165
464	F	P	0.128811340165
416	R	C	0.12878947695
339	E	W	0.128783142667
339	E	N	0.128783142667
339	E	V	0.128783142667
315	L	Y	0.128767658345
175	R	G	0.128760739792
352	V	Q	0.128756694963
472	A	M	0.128746758465
407	S	V	0.12873598028
51	D	Q	0.128728268651
255	D	V	0.128717965184
335	S	H	0.128715723538
335	S	I	0.128715723538
273	K	P	0.128678018383
393	G	M	0.12865696035
290	D	K	0.128652082735
413	S	Q	0.128647344781
351	K	S	0.128643354245
351	K	V	0.128643354245
406	I	K	0.128640960895
406	I	R	0.128640960895
406	I	A	0.128640960895
259	L	D	0.128640896238
366	A	F	0.128640598732
10	Y	P	0.128637849031
256	L	G	0.128625707236
412	F	D	0.128611290196
286	A	Y	0.128602180028
267	R	H	0.12860092534
284	A	K	0.128595388027
334	N	V	0.128585617402
358	L	T	0.128577986456
260	A	K	0.128561760988
405	Q	G	0.128557893911
360	T	K	0.128538244666
338	F	T	0.128534560283
338	F	K	0.128534560283
324	H	D	0.128531849541
410	P	R	0.128528798157
394	G	V	0.128490856873
394	G	C	0.128490856873
394	G	Y	0.128490856873
394	G	F	0.128490856873
394	G	N	0.128490856873
337	A	F	0.12848806912
337	A	M	0.12848806912
337	A	W	0.12848806912
344	L	D	0.128473218098
375	E	W	0.128451890207
362	G	L	0.128437725218
343	V	D	0.12842962833
343	V	R	0.12842962833
372	D	I	0.12842282967
437	T	S	0.128380499016
350	T	K	0.128367249989
400	R	E	0.128337750076
400	R	H	0.128337750076
342	R	Q	0.128327882809
374	M	H	0.128323932296
374	M	N	0.128323932296
282	G	D	0.128316046042
216	R	M	0.128302807229
53	E	K	0.128290091139
414	V	I	0.128249836271
74	R	F	0.128248852081
74	R	D	0.128248852081
368	N	Y	0.128243571381
336	A	H	0.128224033445
336	A	I	0.128224033445
382	R	H	0.128211474563
345	S	H	0.128155912871
268	G	A	0.128144836725
380	E	N	0.128141497193
465	E	A	0.128096714879
347	I	K	0.128072973259
72	D	V	0.127983584579
319	N	H	0.127910498221
40	Y	P	0.127898490271
40	Y	T	0.127898490271
401	A	Y	0.127819392673
292	E	P	0.127715219415
381	L	Y	0.127650988758
307	L	F	0.127590396313
58	Q	I	0.12754963697
384	R	H	0.127423856475
38	R	H	0.127417953344
38	R	S	0.127417953344
191	M	L	0.127411552076
91	K	R	0.127389792527
383	S	E	0.127372546573
383	S	M	0.127372546573
392	S	E	0.127188513914
137	M	A	0.126809249576
189	M	T	0.126315892523
359	S	A	0.125985801723
354	P	S	0.125861824338
307	L	C	0.125800720168
388	I	Y	0.125776166436
388	I	F	0.125776166436
388	I	D	0.125776166436
363	V	R	0.12573763519
462	G	H	0.125605732658
397	N	V	0.125547744959
48	K	F	0.125391909476
345	S	I	0.125349411626
159	M	F	0.125131330518
148	Y	N	0.125037898816
148	Y	F	0.125037898816
148	Y	D	0.125037898816
110	L	V	0.125018192201
110	L	K	0.125018192201
87	K	I	0.125003293916
87	K	C	0.125003293916
141	S	L	0.124936426147
141	S	K	0.124936426147
141	S	Y	0.124936426147
141	S	V	0.124936426147
147	T	L	0.124910216132
145	D	C	0.124902121224
145	D	E	0.124902121224
113	K	C	0.124896245949
10	Y	D	0.124884272021
98	K	W	0.12487364877
98	K	F	0.12487364877
150	R	V	0.124855946925
150	R	W	0.124855946925
150	R	C	0.124855946925
92	T	Y	0.124853332593
90	K	P	0.124841011424
160	D	W	0.124835764245
160	D	Q	0.124835764245
142	N	Q	0.124832167672
142	N	R	0.124832167672
142	N	Y	0.124832167672
144	N	Y	0.124828257419
144	N	F	0.124828257419
111	Y	N	0.124817667134
102	R	E	0.124808958169
151	T	H	0.12479962155
151	T	Y	0.12479962155
304	F	W	0.124798915632
164	C	L	0.124796615213
106	R	E	0.124794467825
106	R	Q	0.124794467825
107	E	I	0.124788761847
99	R	D	0.124763428863
93	G	D	0.124724330129
101	D	F	0.124667810094
101	D	K	0.124667810094
163	M	Y	0.124657222002
95	P	G	0.124637110279
95	P	I	0.124637110279
95	P	T	0.124637110279
158	G	F	0.124621064109
104	W	E	0.124607800272
104	W	D	0.124607800272
103	K	W	0.12460528379
103	K	Y	0.12460528379
162	R	N	0.124571239822
154	L	Y	0.124540473434
109	V	Y	0.124521917192
109	V	G	0.124521917192
122	Q	Y	0.124520051709
96	I	N	0.124498513687
120	W	F	0.12448900992
94	G	A	0.124457826211
118	R	E	0.124429118065
7	K	R	0.124415453516
155	V	F	0.124407650315
155	V	D	0.124407650315
25	I	L	0.12435566161
9	S	Q	0.124336896695
387	A	N	0.124308244645
72	D	C	0.124301099178
119	I	M	0.124283285852
119	I	N	0.124283285852
73	E	F	0.124160006921
391	R	P	0.124129684865
133	L	M	0.124108043148
379	L	C	0.124046459464
379	L	N	0.124046459464
123	A	E	0.12398504158
88	D	M	0.123923678085
299	V	P	0.123831495015
46	E	N	0.123711763785
453	P	R	0.123650686147
466	L	E	0.123430320411
376	S	Q	0.123429812221
[truncated: 7,961 more rows]
