# Supplementary material for: Destabilized adaptive influenza variants critical for innate immune system escape are potentiated by host chaperones
Source: PLoS Biol. 2018 Sep 17;16(9):e3000008. doi: 10.1371/journal.pbio.3000008 (PMC6160216; doi:10.1371/journal.pbio.3000008)
Supplement: S1 File — This zip file contains the computer code and required input files for the deep mutational scanning data analysis reported in this manuscript. (ZIP) [file pbio.3000008.s023.zip › 2018_NP_DMS-master/preferences/HSF1i37vsDMSO37-rep2_sitediffsel.txt]

site	abs_diffsel	positive_diffsel	negative_diffsel
397	7.71948681252	2.31766121708	-5.40182559545
58	7.68664177606	0.578547545409	-7.10809423065
59	7.61971123048	2.34701702261	-5.27269420787
429	7.6057442512	3.36633116436	-4.23941308685
438	7.18197112695	1.21133129806	-5.97063982889
129	7.08627280718	0.679283919011	-6.40698888816
401	6.94170298996	2.22179107358	-4.71991191638
80	6.85033386903	2.66128563846	-4.18904823057
82	6.81724322028	0.431755911424	-6.38548730885
101	6.75384865348	2.40887502976	-4.34497362372
189	6.69476699363	1.98150699768	-4.71325999595
282	6.63150275599	1.15905691869	-5.4724458373
62	6.62197423964	1.25966761637	-5.36230662327
442	6.58573591776	0.764458110813	-5.82127780695
466	6.55894351864	1.65637908559	-4.90256443305
43	6.51578508244	0.34847011981	-6.16731496263
51	6.48345559692	1.90906034204	-4.57439525488
302	6.44016171157	1.19231913208	-5.24784257949
117	6.42097992839	1.73306947599	-4.6879104524
127	6.35605328042	2.67870942237	-3.67734385806
88	6.29443969366	1.53467426538	-4.75976542829
242	6.24007853914	1.22859337265	-5.0114851665
56	6.21561978627	0.427124133742	-5.78849565253
3	6.18947765243	3.1665479835	-3.02292966892
63	6.1032839555	0.851197839811	-5.25208611569
404	6.10214867264	2.0474898375	-4.05465883513
86	6.08465885542	1.82441912073	-4.26023973468
426	6.05283549333	2.50167548455	-3.55116000878
424	6.05117047342	3.08668324746	-2.96448722597
370	5.99415547227	1.7042608264	-4.28989464588
73	5.99015706761	1.85836846389	-4.13178860372
371	5.97636227917	1.22679737005	-4.74956490913
181	5.9573662676	2.51108495609	-3.44628131151
328	5.92214013731	3.35463922483	-2.56750091248
409	5.90840008509	3.86663999951	-2.04176008558
329	5.88078455919	1.14894360253	-4.73184095666
60	5.87816142718	2.00191361212	-3.87624781506
79	5.83933391142	1.69673397752	-4.1425999339
44	5.81793630067	0.700335957372	-5.1176003433
49	5.75942877439	0.535286084635	-5.22414268975
281	5.74245460439	1.45809072159	-4.2843638828
345	5.73458134125	0.868942272487	-4.86563906876
459	5.70872279477	3.73751460613	-1.97120818864
323	5.69735289713	0.968651658305	-4.72870123883
330	5.69505897008	0.493566360791	-5.20149260928
211	5.64444284398	1.8721709787	-3.77227186529
201	5.64354570039	0.380901656814	-5.26264404357
50	5.63126438858	0.727192335316	-4.90407205326
89	5.61136215511	1.95309393937	-3.65826821574
318	5.59137839927	0.497336796623	-5.09404160265
162	5.58871414095	1.56605059279	-4.02266354816
64	5.57845823821	0.847803132728	-4.73065510549
454	5.56334437082	2.26924474111	-3.29409962971
432	5.5449919766	2.86810718565	-2.67688479095
160	5.5333927853	2.51343606915	-3.01995671615
90	5.49533854752	2.8352985612	-2.66003998631
238	5.48575908496	1.43614002894	-4.04961905601
193	5.47300441331	0.772963666865	-4.70004074645
53	5.4621813419	0.864962841209	-4.59721850069
81	5.45518189915	2.05198689027	-3.40319500888
34	5.39175494926	2.14825827415	-3.24349667512
392	5.38765265169	4.02393511462	-1.36371753707
437	5.38037361286	2.01858221978	-3.36179139308
457	5.36791914723	3.37851643524	-1.98940271199
69	5.35179652925	2.20184826563	-3.14994826362
33	5.33111427858	0.321716455882	-5.0093978227
446	5.30783017845	1.04441793204	-4.26341224642
32	5.29841481858	1.37746234151	-3.92095247708
480	5.28687713155	1.08885887327	-4.19801825828
335	5.27983824491	2.9391759872	-2.34066225771
31	5.2758723053	2.31765826924	-2.95821403606
272	5.26538287494	0.292671835345	-4.9727110396
383	5.25855642346	1.90501082012	-3.35354560334
77	5.23633457556	1.5756775297	-3.66065704586
319	5.23371099062	0.562845314095	-4.67086567652
96	5.19099073007	0.915591264268	-4.2753994658
83	5.16605006144	1.4173734961	-3.74867656534
451	5.16166436064	1.32516653484	-3.83649782579
172	5.1527808427	1.66663690489	-3.48614393781
283	5.1406826275	2.36767007306	-2.77301255444
41	5.13609140754	1.5938868427	-3.54220456484
334	5.1347538384	2.45532923787	-2.67942460053
10	5.12082254275	3.57187905461	-1.54894348814
14	5.1187582512	1.94726691786	-3.17149133334
322	5.11498328428	0.526454065382	-4.5885292189
39	5.1143237905	1.55530255009	-3.55902124041
294	5.11040284461	2.21465094735	-2.89575189726
289	5.07219492052	2.46149224033	-2.61070268019
340	5.01497558656	1.16678174659	-3.84819383996
279	5.00986931962	2.08182655568	-2.92804276394
126	4.9843103179	0.220720900176	-4.76358941773
28	4.95526585134	2.03822876411	-2.91703708723
402	4.94998402865	1.19251421687	-3.75746981177
269	4.94305372426	1.81976450751	-3.12328921675
423	4.94042805221	2.92880252175	-2.01162553046
46	4.92114924583	1.14431515309	-3.77683409273
317	4.91860273203	1.54049622993	-3.3781065021
278	4.91487441194	0.494048842905	-4.42082556904
433	4.91425968392	2.52833646864	-2.38592321528
74	4.90877776514	2.98401307777	-1.92476468737
313	4.90433465868	1.03531428484	-3.86902037384
54	4.89885539192	1.48827063492	-3.410584757
421	4.89292351968	1.41754033524	-3.47538318444
18	4.86753332923	2.07965133101	-2.78788199822
368	4.86506329759	0.991748056022	-3.87331524157
25	4.85271949837	1.41242687902	-3.44029261934
496	4.84503438103	2.97918923494	-1.86584514609
45	4.83245210821	1.48776915953	-3.34468294869
114	4.82910997932	1.20945718028	-3.61965279904
250	4.82910083908	1.33782231359	-3.49127852549
84	4.82570268292	1.27678607193	-3.54891661099
153	4.81688593817	1.08185231729	-3.73503362088
233	4.81301573452	1.23261788366	-3.58039785086
315	4.81285117768	2.32209668506	-2.49075449262
420	4.80774631639	3.00571944143	-1.80202687496
27	4.78996324014	2.03771113761	-2.75225210253
164	4.78470337014	1.80971255108	-2.97499081906
173	4.76961663699	1.18457581547	-3.58504082152
310	4.76920534793	1.99510527701	-2.77410007092
70	4.75196929155	1.19056199114	-3.56140730041
398	4.74922664484	1.68432201301	-3.06490463182
440	4.74691788558	0.557761481039	-4.18915640455
30	4.74400570358	1.30623335642	-3.43777234716
418	4.73822392202	1.50042106617	-3.23780285586
365	4.72626283125	0.853229197136	-3.87303363411
494	4.72609738068	1.27078392915	-3.45531345153
55	4.72506320037	0.725082441054	-3.99998075932
136	4.71752148356	2.04515741374	-2.67236406983
23	4.68836230415	3.57530523277	-1.11305707137
194	4.68416213696	0.519738723512	-4.16442341344
413	4.67650684725	2.06721148168	-2.60929536557
359	4.64708138182	2.05651006849	-2.59057131332
447	4.64360660468	0.923029955475	-3.72057664921
121	4.63657768635	1.4272651633	-3.20931252305
273	4.62734128692	1.50767184892	-3.119669438
275	4.62652844744	0.694820546292	-3.93170790115
412	4.62325140219	3.02155015201	-1.60170125019
17	4.62306696202	1.4228561663	-3.20021079572
347	4.61904188476	0.128072973259	-4.4909689115
428	4.61527249241	3.5645019534	-1.05077053901
497	4.61262375998	1.61885999316	-2.99376376682
11	4.60680823456	1.06807991611	-3.53872831845
109	4.59660546044	0.866201029316	-3.73040443112
385	4.59600473354	0.835058304467	-3.76094642908
414	4.58698361822	1.13595417653	-3.45102944169
268	4.58651050116	1.07201874203	-3.51449175913
312	4.58046182798	1.63698383155	-2.94347799643
259	4.56842865697	1.5873322112	-2.98109644577
270	4.54404470741	0.994158578919	-3.54988612849
415	4.54301917761	1.81502714804	-2.72799202957
455	4.52938259813	2.24705161045	-2.28233098767
301	4.52689082725	1.49009117461	-3.03679965264
333	4.52639237933	0.733859818211	-3.79253256112
22	4.513786496	2.85247780578	-1.66130869022
196	4.51251459623	0.636036045751	-3.87647855048
304	4.5093460634	1.6960231572	-2.8133229062
246	4.49984536723	1.32709888045	-3.17274648678
190	4.49907439106	1.29590341868	-3.20317097238
450	4.48887789448	2.50248976592	-1.98638812857
372	4.48324757696	1.4235029828	-3.05974459416
158	4.47207478689	0.747978127755	-3.72409665913
171	4.46395821557	1.19256912091	-3.27138909466
93	4.45888975253	1.33763892157	-3.12125083097
68	4.45655251039	0.427902505961	-4.02865000443
132	4.45469759985	0.864412175468	-3.59028542438
381	4.44945296546	1.17516547162	-3.27428749384
167	4.44419794026	1.34370817044	-3.10048976982
444	4.44298751204	0.940867334535	-3.50212017751
244	4.43849672405	1.26998720831	-3.16850951574
367	4.43275743951	1.44207652719	-2.99068091232
456	4.41541309924	3.48475453184	-0.930658567401
332	4.40593445206	0.710999586366	-3.6949348657
243	4.40566813601	1.27024742103	-3.13542071498
264	4.3938723194	0.841594982559	-3.55227733684
106	4.38663806039	1.75724268325	-2.62939537715
267	4.38650404819	1.48358619506	-2.90291785313
111	4.38611498971	1.85850270008	-2.52761228963
391	4.37679510907	0.936685762459	-3.44010934661
178	4.37099047519	2.08660279705	-2.28438767813
240	4.36269200031	0.173592442028	-4.18909955829
377	4.35686709989	2.7000123534	-1.65685474649
13	4.34907213952	3.37056541426	-0.978506725258
52	4.34375088985	1.12474491203	-3.21900597782
103	4.33598766549	1.03737823463	-3.29860943086
120	4.32790879764	0.93507213572	-3.39283666192
314	4.32290345181	0.714026555756	-3.60887689606
154	4.31333292877	1.07188394326	-3.24144898551
285	4.31329867523	0.520621491778	-3.79267718345
16	4.30931130366	0.720028498493	-3.58928280517
311	4.30552888134	0.997249059158	-3.30827982218
375	4.30088282591	3.26517921602	-1.03570360988
316	4.30005624561	0.268239254141	-4.03181699147
448	4.29212510724	0.262518705003	-4.02960640224
431	4.28909836001	2.8289425794	-1.46015578061
168	4.28512555014	1.3418216699	-2.94330388024
399	4.27927397402	1.97181501439	-2.30745895963
57	4.2723765933	0.662468993249	-3.60990760005
166	4.27073595388	0.612251087774	-3.65848486611
186	4.26555006835	0.489464367337	-3.77608570101
346	4.25631469809	0.740176585356	-3.51613811274
257	4.25270013396	1.39187043936	-2.8608296946
293	4.23942041427	1.13548861394	-3.10393180032
427	4.22577895173	3.12674055773	-1.09903839399
124	4.22054527506	2.6362512897	-1.58429398536
94	4.21336189735	0.226315636191	-3.98704626116
266	4.21069185363	2.62384708009	-1.58684477354
308	4.19815998811	0.93918320816	-3.25897677995
324	4.16163804653	0.650850814561	-3.51078723197
473	4.15424550119	1.09127034794	-3.06297515325
85	4.15064422305	2.1474045926	-2.00323963045
105	4.15011585585	1.82995776455	-2.3201580913
237	4.12267283065	1.62877368142	-2.49389914923
262	4.12201445175	1.01888184196	-3.10313260979
102	4.10692198251	1.83284111894	-2.27408086357
122	4.10690895363	2.25362057317	-1.85328838046
137	4.08955333637	0.762071860968	-3.3274814754
403	4.08755964452	1.62400370105	-2.46355594347
123	4.07821225396	1.08919015361	-2.98902210035
72	4.07737081132	1.52361315335	-2.55375765797
159	4.05819553166	1.50681260502	-2.55138292664
187	4.05731664876	0.320115922672	-3.73720072609
161	4.04861779081	1.42232172858	-2.62629606223
116	4.0416420636	0.0695369113014	-3.9721051523
76	4.04129079558	1.10887488713	-2.93241590845
182	4.03814429403	2.15871444778	-1.87942984624
405	4.03319576809	1.80270775227	-2.23048801582
65	4.02524649858	1.75538300058	-2.269863498
374	4.02055784599	0.499214851509	-3.52134299448
42	4.01793015782	1.37513170862	-2.6427984492
320	4.01668078868	1.85066764275	-2.16601314592
239	4.00875462097	1.04842372143	-2.96033089954
48	4.00193069199	0.923336986184	-3.07859370581
256	3.99699952928	1.13609689885	-2.86090263044
12	3.99191065782	1.8342395209	-2.15767113692
249	3.98908494251	1.21712047851	-2.771964464
436	3.98737228117	0.747110510986	-3.24026177018
104	3.97974404865	0.639873422663	-3.33987062598
292	3.97631522515	0.511008929609	-3.46530629554
452	3.97554947128	1.6050049388	-2.37054453249
276	3.96855544053	1.08182103758	-2.88673440295
37	3.96567376286	0.804328766681	-3.16134499618
277	3.96222474583	1.20011440674	-2.76211033909
140	3.95957326845	1.13480314952	-2.82477011892
97	3.93725962704	0.417671045506	-3.51958858153
130	3.9317282852	1.19501272343	-2.73671556177
152	3.92831620348	1.18073074229	-2.74758546119
204	3.92363241486	1.93941966764	-1.98421274722
156	3.92313964491	1.42802269757	-2.49511694734
191	3.8730795969	0.294220366602	-3.5788592303
35	3.87272000979	1.29421532248	-2.57850468731
71	3.86289792486	0.401086622281	-3.46181130258
467	3.85043793292	1.85711980185	-1.99331813107
291	3.84452672318	1.18588505583	-2.65864166735
342	3.83557338306	0.166586923745	-3.66898645931
61	3.81482497929	0.304376299905	-3.51044867939
400	3.81259121508	1.71575159915	-2.09683961594
430	3.81203109508	2.54723480101	-1.26479629407
176	3.8103665315	1.59178717376	-2.21857935775
157	3.80651103399	1.76921443067	-2.03729660332
147	3.8055494237	1.50599700871	-2.29955241499
131	3.80390519021	0.895649806673	-2.90825538354
128	3.80146338988	1.93757860934	-1.86388478054
98	3.79721431256	1.69478224915	-2.10243206341
379	3.79435181274	0.42838812755	-3.36596368519
205	3.79050504211	0.92389096947	-2.86661407264
491	3.78702566933	1.44575854877	-2.34126712056
142	3.78130000709	1.50489518626	-2.27640482083
177	3.77704950577	0.198202960809	-3.57884654496
170	3.76155497608	0.591714566411	-3.16984040966
453	3.74556598634	2.04382796117	-1.70173802517
360	3.74008678117	1.04311467525	-2.69697210592
395	3.73969285426	2.13070519092	-1.60898766334
40	3.7384936756	1.08157085084	-2.65692282476
422	3.73408985846	2.24879291713	-1.48529694133
373	3.73264173494	1.12467824684	-2.60796348809
241	3.7235448342	0.924744684381	-2.79880014982
303	3.7213644064	1.3966903926	-2.3246740138
260	3.71659881729	0.991025864208	-2.72557295309
357	3.71177096919	2.32424551583	-1.38752545336
479	3.70528199684	0.571853105431	-3.13342889141
299	3.69991708802	0.86531219016	-2.83460489786
174	3.68698246124	0.765453637985	-2.92152882325
215	3.68127900708	1.82234766695	-1.85893134013
393	3.67939680491	2.08529365002	-1.59410315488
247	3.66966100486	2.17527156158	-1.49438944328
135	3.66910003978	0.781288951617	-2.88781108817
100	3.6681599978	1.21707048732	-2.45108951047
112	3.66740875948	0.250974704068	-3.41643405541
195	3.66262150136	1.7017616967	-1.96085980465
143	3.65220813849	0.943308518918	-2.70889961957
469	3.65184632332	2.2504409607	-1.40140536262
217	3.629971987	1.83684234486	-1.79312964214
24	3.61853327894	0.941373776847	-2.67715950209
258	3.6113545171	0.426816485896	-3.18453803121
183	3.60518441694	1.11257065881	-2.49261375813
163	3.59177250751	1.61620790124	-1.97556460628
460	3.58946319543	1.2975373478	-2.29192584763
36	3.58696988054	0.621225416658	-2.96574446388
236	3.58678031544	1.96836941884	-1.6184108966
336	3.58629848219	0.540703584896	-3.0455948973
384	3.57928067168	1.72910169308	-1.8501789786
478	3.57794948012	2.20666225195	-1.37128722816
463	3.57227107287	0.300612534815	-3.27165853806
386	3.57217507447	0.623564999621	-2.94861007485
434	3.56952912397	2.64777701279	-0.921752111179
350	3.56265089048	0.547794628133	-3.01485626235
200	3.55218573008	1.69499328055	-1.85719244953
419	3.5257796221	1.78554081396	-1.74023880814
91	3.51547270817	0.898307113123	-2.61716559504
388	3.51503596865	2.1996150051	-1.31542096356
29	3.51469109883	0.704494353506	-2.81019674533
280	3.50905707275	1.01102913104	-2.49802794171
203	3.49791007451	2.29399497518	-1.20391509933
353	3.49768544354	1.3872352564	-2.11045018714
306	3.49636754586	0.955058546986	-2.54130899887
376	3.48175101521	0.865752565964	-2.61599844925
449	3.47810463401	1.58855582703	-1.88954880698
458	3.46597621555	1.58498803071	-1.88098818484
475	3.45776616195	0.755135948836	-2.70263021312
125	3.44569128692	1.1278250186	-2.31786626833
485	3.4423618741	0.854982493567	-2.58737938053
197	3.43828848768	0.460552207992	-2.97773627969
271	3.4363641168	2.20186852657	-1.23449559022
417	3.43464095361	2.1446391366	-1.29000181701
396	3.41971695632	0.969736523563	-2.44998043276
252	3.40947630873	1.61012803087	-1.79934827786
26	3.4031670337	1.91937048358	-1.48379655012
331	3.40106633298	1.79767322724	-1.60339310574
134	3.39255332358	0.616884428806	-2.77566889477
348	3.39163339242	1.39960839965	-1.99202499277
296	3.38397888589	0.458779616849	-2.92519926904
390	3.37189398141	0.123023687215	-3.24887029419
92	3.36634030484	1.45236199014	-1.91397831471
274	3.36559586188	1.96676970106	-1.39882616082
230	3.34257132947	0.514469484979	-2.82810184449
462	3.33192289733	1.65347064266	-1.67845225467
206	3.33034751501	2.4717002408	-0.858647274212
321	3.32872201976	0.814287086853	-2.5144349329
107	3.30770695095	0.851548792523	-2.45615815843
214	3.30557450506	1.64276356235	-1.66281094271
95	3.30383790198	0.92420898955	-2.37962891243
298	3.29847342528	1.00679819634	-2.29167522894
199	3.28396471078	1.21948242598	-2.06448228479
169	3.27767726043	0.836814020473	-2.44086323996
498	3.27451775063	0.849661595944	-2.42485615468
138	3.27080796637	1.9936813719	-1.27712659447
99	3.26732515576	0.77449304469	-2.49283211107
231	3.24213011941	1.96884652701	-1.2732835924
212	3.23916566961	1.44537349746	-1.79379217214
66	3.19853255923	0.715208628037	-2.48332393119
216	3.18633448838	2.22052717616	-0.965807312216
4	3.16614418277	2.07605276018	-1.09009142259
21	3.14392030199	2.24906186673	-0.894858435259
286	3.14390902526	1.00430949366	-2.13959953161
202	3.14258465306	1.33055759771	-1.81202705535
380	3.1357068521	0.908570724253	-2.22713612784
445	3.12352469534	1.78620910842	-1.33731558693
185	3.11340798028	0.276213726006	-2.83719425427
192	3.11151566427	2.09097037431	-1.02054528995
263	3.1096195587	0.726998235514	-2.38262132318
151	3.09440526882	0.78243755634	-2.31196771248
366	3.09224447569	1.46221371029	-1.6300307654
165	3.09122662688	1.25724539355	-1.83398123333
179	3.08663578323	0.894314487727	-2.19232129551
351	3.0822807394	1.68188922048	-1.40039151892
113	3.07473448757	1.21776306673	-1.85697142084
290	3.06047293359	1.38910863036	-1.67136430322
87	3.05741937052	1.71732270337	-1.34009666715
300	3.04476387291	0.272589791983	-2.77217408093
133	3.04207121887	0.446927005475	-2.59514421339
338	3.03765453888	0.911472495436	-2.12618204345
305	3.03519397946	0.455659569209	-2.57953441025
481	3.03328353936	1.09699673209	-1.93628680727
222	3.00628278238	1.73821776329	-1.26806501909
20	2.99943438458	1.49940203977	-1.50003234481
78	2.99173536516	0.813645472426	-2.17808989274
344	2.97046981869	0.394061831446	-2.57640798724
364	2.95220808652	0.274943086601	-2.67726499992
288	2.9393780123	1.69642137326	-1.24295663905
495	2.93822066666	0.365503763678	-2.57271690298
235	2.93424851699	0.569888559133	-2.36435995785
382	2.93238324944	1.58336403603	-1.34901921341
425	2.93182252626	1.57263213366	-1.3591903926
253	2.93069644578	0.669977807296	-2.26071863849
307	2.90016421868	0.837851574027	-2.06231264465
232	2.88097896316	1.30794561436	-1.5730333488
358	2.87477843055	1.12898715792	-1.74579127263
184	2.87215263344	1.01977613856	-1.85237649488
363	2.86806303595	0.901055503411	-1.96700753254
354	2.86778908512	0.125861824338	-2.74192726078
75	2.86377526522	0.408099876784	-2.45567538844
284	2.83477212824	0.740836349026	-2.09393577921
297	2.79605038707	1.27026242072	-1.52578796635
180	2.79165199019	0.530865264132	-2.26078672606
361	2.7779012031	0.137753412788	-2.64014779032
411	2.77661888799	1.76163614779	-1.01498274019
435	2.77038393138	0.286105604791	-2.48427832659
38	2.76323513444	1.19332931893	-1.5699058155
369	2.75821019662	0.51835107347	-2.23985912315
265	2.75569708945	1.62516264292	-1.13053444653
213	2.75522716334	1.17335313737	-1.58187402597
209	2.72520498535	0.340569034854	-2.3846359505
155	2.71781433986	1.30553260187	-1.41228173799
410	2.71545696161	0.431530171227	-2.28392679038
228	2.71467096362	1.17667359248	-1.53799737114
220	2.67738156888	0.616675811376	-2.0607057575
108	2.67528465827	1.17707743912	-1.49820721915
175	2.64552957296	1.37460079312	-1.27092877984
416	2.63902420233	2.14540279497	-0.493621407358
47	2.63687496341	1.16350655891	-1.47336840451
245	2.63676018518	1.73097532422	-0.905784860964
198	2.61229828059	1.92816294416	-0.684135336431
67	2.60092447193	1.35400429869	-1.24692017324
150	2.58936252128	0.808208552825	-1.78115396846
248	2.58224185293	1.0490552609	-1.53318659202
343	2.56689306216	0.767927390439	-1.79896567172
389	2.54871255034	0.797699988308	-1.75101256203
210	2.53896993135	1.58264678832	-0.956323143024
115	2.5339882917	0.236732970401	-2.2972553213
219	2.51202363587	0.912985672889	-1.59903796298
9	2.50579025512	1.30116737453	-1.20462288059
327	2.5046292046	1.7850113948	-0.719617809799
378	2.5032161458	0.545504205104	-1.9577119407
207	2.50028525571	1.25229808288	-1.24798717283
309	2.47241911239	1.18563321974	-1.28678589265
208	2.44306476008	1.70299466941	-0.740070090671
149	2.42641805085	0.680023717092	-1.74639433376
229	2.4213117758	1.15837541401	-1.26293636179
341	2.37737601923	0.582759468796	-1.79461655043
188	2.37320747759	0.250688636131	-2.12251884146
119	2.36192693496	1.0763751899	-1.28555174506
362	2.35819063163	0.128437725218	-2.22975290641
394	2.35017763898	1.10698927709	-1.24318836189
110	2.34324252603	1.69731949699	-0.645923029033
146	2.33795258199	0.721710250791	-1.6162423312
234	2.32003392298	0.150373893348	-2.16966002963
465	2.29519985501	0.352607471573	-1.94259238344
461	2.29133258965	1.34770142001	-0.943631169639
443	2.25787936699	0.874736786019	-1.38314258097
118	2.25261202229	0.845190142638	-1.40742187965
148	2.2427152899	1.55636357888	-0.686351711018
356	2.23577569871	0.700654853339	-1.53512084537
337	2.20435014258	0.439620178566	-1.76472996402
19	2.18970518835	1.05900127572	-1.13070391264
251	2.17197415293	0.791847275559	-1.38012687737
441	2.15192444228	0.410961645782	-1.7409627965
339	2.1409222141	1.35980880143	-0.781113412671
144	2.12218965948	1.09982093219	-1.02236872729
255	2.1034588346	0.665484445487	-1.43797438911
295	2.08107412059	0.951502333733	-1.12957178686
352	2.07117353658	1.36242870748	-0.708744829096
224	2.03519183798	0.123833392379	-1.9113584456
482	2.02694793182	0.942449035382	-1.08449889644
139	2.02607730528	0.802172185066	-1.22390512022
325	2.00662394897	1.08881789838	-0.917806050586
493	1.99795811646	0.663785253174	-1.33417286329
141	1.98537850601	1.02415130619	-0.961227199822
488	1.93309298379	0.37607038195	-1.55702260184
7	1.92607173785	0.791292799231	-1.13477893862
407	1.86901655917	1.23755944718	-0.631457111991
464	1.86876517395	0.990288180604	-0.878476993342
145	1.86731428078	0.784733974019	-1.08258030676
218	1.84184751337	1.25012244604	-0.591725067338
468	1.82055293416	0.70847315178	-1.11207978238
406	1.8185128605	1.14140215979	-0.677110700712
471	1.7951262103	1.05673175607	-0.738394454228
484	1.79348830652	1.22576470776	-0.567723598754
15	1.79100041294	0.779366838731	-1.01163357421
387	1.78268348761	0.68061047378	-1.10207301383
439	1.75558674217	1.12787675161	-0.627709990557
225	1.73093485066	0.6837952751	-1.04713957556
254	1.72067854508	0.485301854501	-1.23537669058
349	1.69899177584	0.246525532749	-1.45246624309
261	1.67049157502	0.758112496308	-0.91237907871
483	1.66463797292	0.557336093723	-1.10730187919
476	1.64982736421	1.16657619735	-0.483251166861
5	1.64157636759	1.13476730021	-0.506809067376
492	1.53194027571	0.643192814236	-0.88874746147
477	1.53193394813	0.269629451007	-1.26230449712
474	1.52654755703	0.198716068827	-1.3278314882
2	1.49292282738	0.861572013929	-0.631350813448
1	1.41585031067	0.156454330703	-1.25939597997
287	1.40778241848	0.446512450391	-0.961269968089
408	1.37695591342	0.890116195694	-0.486839717722
470	1.36166901444	0.812992156734	-0.548676857706
487	1.33425720684	0.458786932378	-0.875470274463
355	1.32587461546	0.218253712731	-1.10762090273
223	1.30914766471	0.909352633721	-0.399795030989
8	1.27884626789	0.0161081550738	-1.26273811282
221	1.18075344395	0.50552502045	-0.675228423499
486	1.17719203536	0.45019555761	-0.726996477754
227	1.17062956719	0.735309782023	-0.435319785166
472	1.16883562563	0.365766800637	-0.803068824992
226	1.12427583698	0.740511999754	-0.383763837229
489	1.11973619343	1.08108761937	-0.03864857406
326	0.903826759564	0.163811933306	-0.740014826257
6	0.561352634271	0.0284005299521	-0.532952104319
490	0.493360872821	0.347605424704	-0.145755448117
499	NaN	NaN	NaN
