# Supplementary material for: Destabilized adaptive influenza variants critical for innate immune system escape are potentiated by host chaperones
Source: PLoS Biol. 2018 Sep 17;16(9):e3000008. doi: 10.1371/journal.pbio.3000008 (PMC6160216; doi:10.1371/journal.pbio.3000008)
Supplement: S1 File — This zip file contains the computer code and required input files for the deep mutational scanning data analysis reported in this manuscript. (ZIP) [file pbio.3000008.s023.zip › 2018_NP_DMS-master/preferences/HSF1i37vsDMSO37-rep3_mutdiffsel.txt]

site	wt	mut	diffsel
78	Y	F	1.35350696488
225	I	L	1.20058801926
157	T	Q	1.09905740166
56	L	K	1.06415701025
431	G	S	1.04472690079
164	C	T	1.02881457591
65	R	Y	1.0181938491
332	A	S	1.00543295569
447	M	S	1.00077510988
428	A	M	0.9920077701
100	V	N	0.974255598745
18	E	H	0.96904471635
49	L	D	0.968348040781
273	K	W	0.961104785936
102	R	S	0.957850485842
269	S	L	0.954687950463
205	N	I	0.943739645122
90	K	L	0.93809448873
427	A	E	0.937550632233
449	E	V	0.923236210347
471	A	L	0.921713987538
201	I	L	0.905827988944
304	F	G	0.89262200043
368	N	S	0.890289399686
83	P	K	0.88670080617
355	R	G	0.885869759414
283	P	Q	0.884886818678
456	M	Y	0.877726252617
3	S	A	0.876566850735
439	D	N	0.875842365404
429	F	Q	0.873354169847
427	A	C	0.872893925639
242	V	L	0.866644888773
231	Q	T	0.861668614151
54	G	K	0.851760008782
77	K	T	0.848737911023
8	R	P	0.830619590381
14	E	Y	0.825575554549
42	Q	S	0.824712823217
90	K	H	0.815113636227
279	C	V	0.81358745811
122	Q	A	0.804980526991
161	P	K	0.797743096418
153	A	S	0.797587351946
88	D	P	0.797029696051
13	M	T	0.796561127038
64	E	K	0.784285190873
431	G	W	0.782672369453
387	A	G	0.778282660229
426	M	C	0.775749984814
377	S	V	0.775019596807
205	N	A	0.77381464368
392	S	F	0.763843458088
301	I	S	0.76376514963
122	Q	T	0.758947827348
392	S	P	0.758515974988
408	V	M	0.758140270867
322	P	S	0.757136305674
20	Q	S	0.755427125174
33	I	Y	0.755282402955
3	S	Q	0.755251360676
174	R	G	0.745894940007
72	D	G	0.739963331788
250	N	A	0.735422410992
361	R	K	0.733277195355
217	S	G	0.727569152698
72	D	C	0.720606210391
83	P	D	0.720373851063
62	T	K	0.720301592187
64	E	Q	0.720289117064
443	E	A	0.719932843287
441	R	S	0.719930108412
34	D	R	0.719117989135
269	S	R	0.716674746091
275	C	V	0.716478355191
457	S	T	0.714510839304
101	D	S	0.711940723343
9	S	T	0.710498088305
24	E	I	0.708838551999
455	E	K	0.708535409161
428	A	R	0.708522552066
473	N	F	0.706023726263
383	S	T	0.704159861
163	M	L	0.697429035307
341	L	R	0.6964030473
171	T	I	0.694101506079
206	F	I	0.691283563213
306	L	I	0.686900598606
495	E	D	0.686465213489
487	Y	C	0.684809620179
79	L	S	0.683700585515
14	E	W	0.681185645214
333	C	Y	0.681021154443
436	R	K	0.678423510314
399	Q	C	0.678303584094
242	V	R	0.678191577411
179	A	E	0.678186784397
28	S	C	0.67795646009
44	C	H	0.677899672617
164	C	V	0.675285599239
424	T	D	0.671792080761
425	I	L	0.669854571108
161	P	T	0.666805365623
368	N	E	0.666265578789
23	T	V	0.666003199643
178	A	K	0.664927923088
45	T	V	0.664853673415
240	D	A	0.664816880488
35	G	E	0.662238093864
169	G	D	0.662047211622
207	W	F	0.661425580291
90	K	T	0.656012621453
191	M	V	0.655936486781
296	Y	C	0.655424320262
73	E	Q	0.654025270102
20	Q	H	0.653797204145
21	N	Q	0.653619708718
58	Q	S	0.653361906763
326	S	G	0.652665188492
162	R	P	0.652605100578
238	M	V	0.649727775299
479	F	V	0.64826125233
85	A	H	0.648250008102
69	S	G	0.645978389256
82	H	W	0.645313254231
207	W	A	0.64524013104
248	P	S	0.644891331108
455	E	F	0.643175529628
90	K	M	0.642420062142
253	I	V	0.642390948013
346	F	L	0.641033527486
404	G	I	0.639231279984
426	M	T	0.638081457856
32	M	G	0.638008655134
12	Q	N	0.637538150271
434	E	C	0.636668523147
443	E	C	0.636604066381
441	R	L	0.636593292842
452	K	C	0.636444348887
456	M	N	0.635898494468
407	S	N	0.634794479458
437	T	V	0.633601809903
480	D	V	0.633275195912
104	W	K	0.62575604445
268	G	N	0.625700658528
21	N	L	0.623215547272
123	A	V	0.623093691207
415	Q	C	0.622492379819
304	F	A	0.621113582723
12	Q	P	0.620587610472
399	Q	P	0.617425306926
10	Y	D	0.616732436762
368	N	G	0.615981607501
49	L	C	0.615895447183
451	A	M	0.614978312699
290	D	N	0.613784513012
85	A	C	0.610305621009
452	K	V	0.610240532035
278	A	G	0.609096015641
81	E	I	0.607089622037
408	V	A	0.606130288354
395	N	Y	0.605666485732
377	S	K	0.605385544034
10	Y	R	0.603509165256
75	R	L	0.603294906216
428	A	V	0.60219622583
41	I	V	0.601681919283
51	D	S	0.600580842858
83	P	Q	0.600333735179
109	V	R	0.596412309211
154	L	S	0.596185488154
205	N	Y	0.594871000153
196	M	W	0.594782441684
178	A	S	0.594704126447
240	D	T	0.594688174938
161	P	A	0.593944424363
370	N	S	0.593537117666
129	A	G	0.591297417262
290	D	G	0.590021251461
4	Q	M	0.589900121705
428	A	G	0.58986302902
50	S	D	0.588709381
498	N	W	0.587884937931
421	D	Y	0.586759193122
306	L	R	0.586658839504
54	G	M	0.585292297563
173	P	V	0.585097389358
249	G	V	0.585020984406
40	Y	P	0.58496930801
370	N	L	0.584944553415
209	G	V	0.584935050733
61	L	Q	0.584620488767
403	A	L	0.584603662814
56	L	D	0.584575952326
445	I	A	0.584423843511
450	G	K	0.584150948832
322	P	V	0.582560763286
244	E	K	0.580861285129
398	Q	H	0.578907666298
115	E	H	0.578797561109
155	V	A	0.57721890354
453	P	Q	0.576378950338
34	D	T	0.573503574611
360	T	N	0.570872149325
359	S	Q	0.5706013997
157	T	F	0.570049514568
218	A	L	0.566651990058
21	N	I	0.564842795672
367	S	N	0.563652471454
281	Y	H	0.563635184157
18	E	L	0.563185665074
81	E	Q	0.560181829357
52	Y	I	0.559903010677
79	L	I	0.559759368876
12	Q	I	0.559751597846
28	S	Y	0.55966974012
64	E	I	0.559572208719
267	R	L	0.559297451446
371	M	T	0.559114256859
331	M	Q	0.559087852409
324	H	N	0.559050402273
89	P	T	0.55764126951
246	R	C	0.557389743626
28	S	L	0.555649717772
63	I	V	0.555553291145
375	E	K	0.554771606735
438	S	W	0.553540496606
80	E	D	0.552354970495
54	G	H	0.551983590378
104	W	P	0.551282906493
29	V	H	0.550513417415
377	S	F	0.548016986453
420	F	P	0.547761560584
409	Q	K	0.547301834386
144	N	S	0.546615167426
76	N	V	0.5462563562
71	F	H	0.546197688671
367	S	C	0.545350382856
402	S	K	0.544212829722
273	K	H	0.544187546645
400	R	M	0.542127661483
406	I	L	0.541729351335
24	E	P	0.541290512542
67	V	L	0.541248161033
134	T	S	0.540903329994
415	Q	P	0.539991837429
130	T	S	0.538428226535
58	Q	G	0.538242951532
157	T	N	0.538239737136
92	T	D	0.538173115732
125	N	I	0.538095407391
125	N	Q	0.538095407391
156	R	V	0.537887291014
115	E	G	0.53738196266
89	P	N	0.536443561291
433	T	E	0.536173653708
50	S	T	0.535256434097
213	R	L	0.532683134523
425	I	T	0.532600049611
402	S	D	0.526704485768
359	S	T	0.523830377383
18	E	R	0.522537361766
46	E	T	0.521855926195
16	D	G	0.521532759219
43	M	L	0.521226489438
126	G	N	0.521085976237
370	N	A	0.520870327489
411	A	P	0.520707324001
52	Y	D	0.52066828343
413	S	H	0.520572567365
483	N	D	0.520026138872
378	T	P	0.519642805434
438	S	N	0.515979627448
196	M	I	0.515540673952
449	E	K	0.514841824405
306	L	A	0.514552455847
202	N	I	0.514199526951
231	Q	S	0.513356865476
250	N	M	0.513029989656
298	L	F	0.5118437497
270	V	G	0.511487489404
266	L	T	0.511422911828
334	N	F	0.510928440459
309	N	E	0.51078055023
490	G	R	0.510637514953
275	C	E	0.510635890221
23	T	H	0.510626055149
430	T	I	0.510430170866
459	Q	Y	0.510083662679
305	K	T	0.509870932438
311	Q	T	0.507061317279
421	D	A	0.505041097091
429	F	L	0.503610729939
403	A	H	0.503243967711
419	P	A	0.50167179173
76	N	L	0.5010562371
54	G	A	0.500902375243
178	A	R	0.499710105025
168	Q	L	0.499633778129
439	D	R	0.499270141951
430	T	E	0.499119389905
446	R	N	0.498970553483
366	A	G	0.498706904406
131	A	V	0.498152029572
80	E	H	0.496034425276
17	G	Q	0.495138334836
69	S	N	0.494997123044
71	F	P	0.494977313427
29	V	K	0.494950178993
467	S	F	0.494947459495
70	A	N	0.494938856387
60	S	M	0.494877454079
233	A	I	0.494751673628
250	N	L	0.494625094374
459	Q	S	0.494552357945
232	T	I	0.494460868511
28	S	H	0.493778701463
370	N	E	0.492258156676
55	R	Q	0.491641020698
133	L	I	0.489915284477
435	G	L	0.489515272308
23	T	R	0.489128832362
66	M	T	0.488583010274
111	Y	T	0.488325814383
141	S	M	0.488282924051
160	D	M	0.488181776942
106	R	L	0.488144078094
155	V	M	0.487473372652
313	Y	C	0.486783975571
177	G	E	0.486406198327
231	Q	M	0.485961305418
17	G	C	0.485602332527
227	K	P	0.485520989794
55	R	V	0.485476694539
230	F	I	0.485473496473
25	I	N	0.485470995763
20	Q	N	0.485462427172
210	E	M	0.485361328548
74	R	E	0.485357158318
37	G	I	0.485348118309
14	E	H	0.485333869276
10	Y	L	0.484449268113
24	E	L	0.48195317417
80	E	M	0.481369524097
433	T	C	0.480351470418
86	G	I	0.480301594176
333	C	F	0.479735956966
214	K	R	0.478324824264
178	A	L	0.478121902762
165	S	T	0.476236644802
251	A	L	0.475920468457
282	G	W	0.475586472636
10	Y	T	0.475145540708
249	G	R	0.474370518675
74	R	I	0.472084826058
261	R	L	0.470737462647
279	C	L	0.470655967432
332	A	D	0.470625488229
319	N	P	0.470570480828
273	K	G	0.470549943322
284	A	C	0.470415869526
373	A	C	0.468265619452
341	L	D	0.468160720397
399	Q	H	0.468092369449
17	G	R	0.467914687905
422	K	A	0.467402549192
376	S	M	0.467203675936
336	A	V	0.466814043695
426	M	R	0.466203964014
130	T	H	0.465634205515
174	R	S	0.464536853902
178	A	N	0.464534015899
50	S	I	0.4645306479
203	D	A	0.464475877763
195	R	P	0.464435207757
170	S	T	0.464292416429
237	A	E	0.46409816294
214	K	Q	0.463938256501
290	D	L	0.463534963156
327	Q	P	0.463387056771
319	N	Y	0.463370128652
271	A	N	0.463313950224
320	E	P	0.463307439719
275	C	N	0.463298581525
202	N	V	0.463263498349
331	M	H	0.463251489355
455	E	Y	0.462874779484
125	N	H	0.46263362156
431	G	V	0.462212839579
4	Q	E	0.460835065475
419	P	K	0.460682105816
76	N	S	0.46032944846
399	Q	Y	0.458626999781
29	V	Q	0.457404013024
74	R	V	0.457363303302
34	D	N	0.457284509268
46	E	D	0.457195171718
441	R	A	0.456895702579
478	S	T	0.45674246423
420	F	C	0.456520260982
338	F	G	0.455331959683
466	L	E	0.455048714855
470	R	S	0.454062245435
451	A	N	0.45402370869
445	I	Q	0.45398065144
492	N	K	0.453977836297
482	S	H	0.453975402171
452	K	Q	0.453766322359
481	M	Q	0.453691629137
475	I	M	0.453660601347
64	E	M	0.453202084648
14	E	G	0.453110596304
329	V	G	0.452042196207
50	S	N	0.451333549927
422	K	S	0.449873515097
60	S	C	0.448623390362
14	E	T	0.448505754169
87	K	V	0.446002450989
144	N	P	0.445835650616
147	T	G	0.445749426849
359	S	V	0.44569216047
95	P	F	0.445621508319
95	P	T	0.445621508319
105	M	Q	0.445567122314
156	R	P	0.445184984758
102	R	W	0.444883729688
159	M	G	0.444775884084
115	E	K	0.444677022089
98	K	Q	0.444583502348
92	T	C	0.444490877715
164	C	N	0.444194159001
156	R	A	0.444099134348
5	G	T	0.44297149738
452	K	A	0.442679904194
182	A	N	0.442375815256
88	D	C	0.44225799365
278	A	V	0.439646931004
432	N	I	0.436968558643
127	D	A	0.436498029475
222	M	T	0.436084505144
375	E	V	0.435494029041
34	D	Q	0.434902912478
24	E	R	0.434615227905
403	A	K	0.433943645191
68	L	W	0.433791596628
57	I	C	0.43374954611
73	E	F	0.433509239176
380	E	C	0.43311066788
354	P	A	0.432984709598
46	E	G	0.432378478702
390	T	P	0.431926909109
380	E	Y	0.430720382217
373	A	G	0.430677532832
368	N	F	0.430667571413
371	M	S	0.430639320559
339	E	P	0.430634662282
405	Q	E	0.430623874561
201	I	S	0.430559767566
342	R	P	0.430556139465
358	L	T	0.430459912766
245	S	R	0.430342738725
385	Y	E	0.42896919987
304	F	S	0.428622866256
389	R	S	0.426547989674
49	L	T	0.426246424347
371	M	V	0.425054638216
90	K	I	0.424687075346
304	F	C	0.424167386245
319	N	G	0.423286447322
302	D	Y	0.422984814154
359	S	F	0.422517996499
359	S	A	0.422517996499
290	D	T	0.421848666329
267	R	A	0.421793927696
312	V	T	0.421739003752
319	N	W	0.421680354389
55	R	L	0.421646025808
331	M	S	0.421584328659
77	K	C	0.420969988817
23	T	P	0.419879335154
465	E	K	0.419548719989
456	M	A	0.419508152185
433	T	Y	0.419466161909
391	R	L	0.419353016669
127	D	G	0.419096269318
4	Q	G	0.419056892598
105	M	C	0.417672057548
175	R	G	0.41751359568
295	G	R	0.417224009437
181	A	W	0.417208704484
413	S	N	0.416970717794
457	S	A	0.415012007854
122	Q	I	0.414099791868
445	I	L	0.413618945737
388	I	L	0.41310586014
405	Q	A	0.413013641044
264	L	F	0.412971912329
36	I	L	0.412930556548
58	Q	N	0.412712069448
24	E	C	0.412559424293
12	Q	W	0.412474183104
66	M	P	0.412370597192
14	E	Q	0.412349812215
102	R	C	0.411732284332
457	S	C	0.4108946346
426	M	N	0.410875829309
451	A	F	0.410751570296
428	A	N	0.410690471833
304	F	V	0.408879943054
18	E	N	0.408866200835
432	N	V	0.408850078271
431	G	P	0.408615567078
100	V	C	0.407914129866
474	P	S	0.407473132311
107	E	R	0.407139443003
410	P	G	0.407020548537
415	Q	W	0.406885762129
347	I	L	0.40507147456
414	V	L	0.405069701893
420	F	N	0.403609610217
280	V	L	0.403373621016
83	P	V	0.402922059979
352	V	I	0.401609885654
137	M	V	0.401504034856
162	R	W	0.401258055573
140	H	R	0.401254084412
96	I	P	0.401032019146
160	D	Q	0.400975835334
118	R	G	0.400467323274
167	M	P	0.400295183936
457	S	P	0.399775969779
336	A	G	0.399338331134
456	M	L	0.399227960374
434	E	K	0.398792793352
114	E	G	0.398573157547
418	L	C	0.39841558444
12	Q	V	0.397648792628
44	C	T	0.395885179066
10	Y	V	0.394031707356
334	N	G	0.393921601141
459	Q	H	0.392101097411
281	Y	D	0.392061224445
181	A	R	0.391928187724
310	S	V	0.391681244764
76	N	A	0.389909621962
13	M	I	0.389702478775
65	R	S	0.389556509683
108	L	F	0.38892922862
478	S	Q	0.38779758686
303	P	T	0.387610588921
432	N	K	0.386223675059
273	K	L	0.385970937966
273	K	T	0.385970937966
274	S	E	0.385926524207
313	Y	P	0.385914545627
258	F	I	0.385851222813
4	Q	N	0.384522143216
111	Y	L	0.384249216215
402	S	I	0.38374532164
424	T	P	0.383421684212
380	E	N	0.383407383905
373	A	D	0.383374255041
339	E	A	0.383309108307
393	G	P	0.383288802942
453	P	L	0.383277698705
400	R	S	0.383277165578
343	V	N	0.383226772342
349	G	R	0.383158407435
416	R	K	0.383132234174
434	E	G	0.383118322618
413	S	L	0.383069043615
351	K	G	0.383021707784
412	F	M	0.382979149705
404	G	P	0.382942532714
397	N	K	0.382859841914
247	N	D	0.38282085082
378	T	W	0.382139281684
417	N	A	0.382058479718
383	S	R	0.381996712447
384	R	C	0.381489469959
310	S	A	0.381426643734
385	Y	V	0.380783008883
399	Q	E	0.380655646446
388	I	W	0.380562102669
4	Q	W	0.379772511517
231	Q	K	0.379046101502
225	I	G	0.378767862936
233	A	K	0.378756608912
201	I	Q	0.378681119906
238	M	H	0.378633354657
203	D	L	0.378590850019
203	D	Y	0.378590850019
69	S	Q	0.378531469555
47	L	A	0.378515157613
204	R	K	0.378502165259
221	R	Q	0.378488166272
192	E	L	0.378482104982
192	E	R	0.378482104982
191	M	N	0.37846085317
5	G	Y	0.378456059991
75	R	T	0.378447500829
210	E	Q	0.378446124631
74	R	W	0.378441954401
202	N	Y	0.378441040845
60	S	Y	0.37843637813
189	M	K	0.37842144243
246	R	N	0.378420525969
246	R	S	0.378420525969
65	R	N	0.378406941368
68	L	Q	0.378381258351
62	T	F	0.378322164158
31	K	W	0.378318771039
50	S	M	0.378303285111
43	M	F	0.378272169956
72	D	S	0.378106364343
27	A	L	0.377887535259
74	R	S	0.377880678137
57	I	A	0.377779153174
52	Y	A	0.377740135959
34	D	C	0.377590016647
10	Y	C	0.377210775447
45	T	S	0.37715396339
275	C	Y	0.376112238334
267	R	K	0.375945647867
467	S	W	0.375732249106
464	F	S	0.375093352451
98	K	M	0.373768063901
4	Q	L	0.37364305186
433	T	D	0.373628610311
89	P	M	0.373552908664
442	A	G	0.372294471573
84	S	L	0.372157869414
231	Q	R	0.370496261842
233	A	P	0.370233058768
73	E	S	0.369929820722
498	N	Y	0.369656736273
263	A	S	0.369420481357
432	N	S	0.368931075904
287	S	N	0.366065598844
487	Y	H	0.366055329918
191	M	L	0.365895221695
455	E	A	0.365843153203
90	K	S	0.365439359606
186	V	L	0.365030504243
173	P	Q	0.36496871132
227	K	N	0.364930848981
454	E	D	0.364920078229
235	Q	P	0.364888695751
245	S	L	0.364833964477
169	G	V	0.364807160366
187	G	W	0.364806730219
190	V	H	0.364693153164
244	E	D	0.36458686045
10	Y	G	0.363695634678
11	E	P	0.363438616602
126	G	T	0.363354447856
47	L	M	0.36316150467
47	L	R	0.36316150467
457	S	Q	0.362925899227
151	T	L	0.36260104939
297	S	D	0.362183249853
86	G	S	0.362013391326
462	G	S	0.361588192069
299	V	S	0.361236482173
334	N	R	0.360909833134
290	D	S	0.360898399157
298	L	T	0.360877866902
262	S	I	0.360805620591
333	C	W	0.360799300548
279	C	T	0.360791830397
288	G	A	0.360705434585
273	K	Q	0.360703230672
320	E	F	0.360669628006
330	W	C	0.360647080819
324	H	G	0.360605236025
276	L	K	0.360599323704
421	D	R	0.360337452909
318	P	W	0.360315917859
3	S	R	0.359895200253
402	S	Y	0.359499188761
1	M	K	0.357949341264
29	V	R	0.357868339473
26	R	Y	0.357834566905
43	M	G	0.357423755453
292	E	K	0.356650498644
333	C	L	0.355237405067
289	Y	N	0.355109760551
331	M	R	0.35503473854
257	I	F	0.354948208945
481	M	V	0.354509019538
81	E	S	0.35380879326
432	N	E	0.353445438495
449	E	R	0.353363769594
479	F	G	0.353338051751
445	I	N	0.353175926196
176	S	G	0.353158436161
493	A	M	0.353149863385
489	F	I	0.353136188007
172	L	G	0.353132331641
175	R	I	0.353126419805
180	G	I	0.353060360682
452	K	M	0.352950637796
244	E	P	0.352858082823
247	N	P	0.352811291789
480	D	S	0.35273889735
239	M	F	0.352733832526
469	E	T	0.352047761695
11	E	K	0.352016813947
332	A	T	0.351861213811
433	T	A	0.351759988425
289	Y	V	0.351576284828
330	W	R	0.351537278086
256	L	F	0.351530213522
217	S	V	0.3514663312
100	V	P	0.351452374403
49	L	N	0.349650461393
485	G	Q	0.349529784938
82	H	F	0.349310217277
328	L	P	0.349081791932
294	E	D	0.34879319685
294	E	V	0.34879319685
370	N	K	0.348580401048
405	Q	H	0.348518307623
478	S	L	0.347375982884
132	G	I	0.347250787427
28	S	Q	0.346937313134
74	R	M	0.346884294493
140	H	A	0.3467231439
113	K	N	0.346476228423
149	Q	S	0.34647084563
99	R	N	0.346426132077
150	R	H	0.346425622412
148	Y	V	0.346419139746
157	T	K	0.346380750048
93	G	K	0.346335503995
108	L	C	0.346261351668
73	E	R	0.346177545932
21	N	R	0.346075304595
155	V	C	0.346021486168
155	V	H	0.346021486168
308	Q	L	0.345806480265
126	G	F	0.345626102642
228	G	S	0.345289598148
461	R	G	0.345080663003
17	G	T	0.345018294731
74	R	K	0.344814817465
128	D	Y	0.344290174383
267	R	G	0.344222496399
451	A	E	0.344189044407
155	V	G	0.343843751304
251	A	T	0.343704040428
173	P	N	0.343015198526
181	A	L	0.342954462841
450	G	C	0.342954050225
243	R	L	0.342936748798
172	L	R	0.342903744051
170	S	W	0.342881599553
204	R	L	0.342823222586
246	R	G	0.342794228941
81	E	G	0.342699399868
364	Q	V	0.342611604661
335	S	L	0.342504098795
375	E	F	0.342113035848
127	D	E	0.3417673273
214	K	S	0.341542200239
494	E	H	0.341135111197
134	T	R	0.341036817743
82	H	E	0.34048217296
25	I	G	0.340356651873
71	F	C	0.340298349897
451	A	R	0.340280936703
11	E	M	0.340230460591
39	F	I	0.34013704647
431	G	A	0.339377802294
34	D	V	0.337489074122
398	Q	W	0.33536093064
73	E	H	0.334881916494
54	G	V	0.33468261158
380	E	F	0.334513355072
371	M	K	0.334433706743
410	P	Q	0.334394565911
369	E	M	0.334357356329
348	R	E	0.334323213423
348	R	I	0.334323213423
382	R	P	0.33427539864
358	L	H	0.334262984742
414	V	I	0.334176806933
225	I	V	0.334176460943
357	K	L	0.334141917971
428	A	P	0.334100825625
186	V	C	0.334092316879
404	G	H	0.33406318321
443	E	G	0.334042902365
196	M	T	0.334039901424
375	E	W	0.334029248881
378	T	H	0.333617463295
208	R	K	0.333368242044
22	A	S	0.33332003588
150	R	K	0.332567183733
391	R	A	0.332547717735
399	Q	M	0.331756252968
4	Q	F	0.330755456568
448	M	V	0.329479948946
153	A	Q	0.32935578479
105	M	S	0.329243179322
479	F	Y	0.329199699575
93	G	L	0.329161520401
114	E	H	0.329155743458
9	S	A	0.32894515036
292	E	Q	0.328199936375
54	G	Y	0.328198052725
304	F	P	0.32803773246
320	E	K	0.328022062631
41	I	A	0.327932495179
294	E	F	0.327751306807
280	V	P	0.327671315954
192	E	D	0.326086033395
334	N	V	0.326055241026
269	S	H	0.325976777389
194	I	A	0.325922767719
289	Y	F	0.325877046284
22	A	P	0.325870276584
329	V	C	0.325803631349
270	V	Q	0.325796445966
314	S	M	0.325746648922
293	K	N	0.325312129419
36	I	R	0.325024806607
12	Q	D	0.325011341854
60	S	W	0.324952452637
83	P	M	0.324896798836
40	Y	D	0.3248003505
61	L	F	0.324688620745
140	H	Y	0.324431532198
85	A	P	0.324126772037
399	Q	L	0.322915984785
433	T	G	0.321721836908
89	P	G	0.321055272332
40	Y	C	0.320621989947
426	M	V	0.320070501038
231	Q	P	0.319561112526
196	M	A	0.31914799907
230	F	Y	0.319070098448
229	K	R	0.319040527868
6	T	I	0.318927362961
111	Y	F	0.318816174652
160	D	R	0.318647606633
54	G	T	0.318374498184
345	S	T	0.318146981526
354	P	G	0.317663092876
466	L	C	0.317545191105
107	E	K	0.317399112563
121	R	I	0.316884310622
493	A	R	0.316462293543
493	A	E	0.316462293543
430	T	Y	0.316452043614
10	Y	S	0.316302421506
491	D	L	0.316288427537
494	E	N	0.31616754006
450	G	I	0.31616264529
81	E	H	0.316158702368
352	V	A	0.316137632878
272	H	R	0.313539577286
279	C	S	0.313538423674
484	E	D	0.313347986581
425	I	D	0.313068876842
22	A	Q	0.312344302948
469	E	H	0.312168299932
464	F	L	0.311795317113
79	L	T	0.311731808128
83	P	Y	0.311562049777
429	F	V	0.311172997136
53	E	N	0.310688875987
396	T	V	0.310622880018
479	F	I	0.310024923067
322	P	E	0.309565712712
54	G	P	0.309165219239
101	D	R	0.30847151817
162	R	T	0.308431637156
144	N	T	0.308332126866
104	W	H	0.308251267867
110	L	R	0.308225236971
145	D	L	0.308192062254
113	K	T	0.308174624389
160	D	F	0.30815752858
109	V	D	0.308127674036
99	R	Y	0.308113429969
157	T	C	0.307993704696
90	K	V	0.307986488143
166	L	R	0.307827622711
30	G	R	0.30720278619
415	Q	K	0.307119055156
190	V	T	0.306878912741
129	A	H	0.306799692234
268	G	S	0.304863047689
285	V	P	0.304328551733
285	V	N	0.304328551733
319	N	D	0.302377919643
187	G	R	0.302306190875
350	T	M	0.300624802686
101	D	E	0.300589948296
397	N	T	0.300448747303
111	Y	V	0.300445764276
112	D	A	0.300247322547
117	R	I	0.30017145136
417	N	D	0.299596319526
82	H	K	0.299214875226
44	C	Y	0.299106538584
456	M	C	0.298854349643
451	A	Q	0.29778321286
400	R	G	0.297599615356
468	D	G	0.297281638878
298	L	P	0.296416261143
316	I	S	0.295941945458
440	M	S	0.29580935459
268	G	W	0.295681427746
323	A	Y	0.295594191097
149	Q	R	0.295545484599
215	T	P	0.295487285779
101	D	H	0.295467068442
201	I	V	0.294774869742
17	G	A	0.294719923646
3	S	L	0.294231746743
453	P	I	0.293812897649
402	S	E	0.293547305749
402	S	Q	0.293547305749
386	W	C	0.293357917472
370	N	W	0.293175933134
400	R	P	0.293123606053
400	R	H	0.293123606053
354	P	V	0.293081831015
354	P	E	0.293081831015
382	R	E	0.292968154278
18	E	Q	0.292872106966
359	S	Y	0.292822048701
404	G	W	0.292758873472
400	R	K	0.292636787483
383	S	P	0.292538056012
353	S	A	0.292521375235
384	R	Q	0.292269004952
378	T	N	0.292122867634
24	E	S	0.290314013003
85	A	I	0.290286125411
432	N	C	0.288987192572
406	I	S	0.288832238294
474	P	Q	0.288824709341
419	P	Q	0.288520009458
460	G	C	0.287839284136
31	K	G	0.287581087432
80	E	V	0.287200404669
427	A	F	0.286720046503
448	M	Q	0.285426485832
144	N	D	0.285344039329
436	R	S	0.285115518381
440	M	P	0.285102920049
440	M	F	0.285102920049
350	T	A	0.284868963197
453	P	T	0.284574898162
146	T	A	0.284238187337
217	S	L	0.283962501222
251	A	C	0.283275390514
315	L	T	0.283117523213
325	K	H	0.283047749792
291	F	L	0.283042506327
294	E	C	0.282722559514
395	N	R	0.282637792337
17	G	E	0.281501563675
70	A	R	0.281376386054
459	Q	K	0.281311832459
417	N	G	0.280787282733
68	L	H	0.28008363326
84	S	E	0.280067356484
427	A	I	0.27989296887
81	E	C	0.279808211816
396	T	G	0.279331490997
49	L	W	0.279261133501
347	I	V	0.279163687924
446	R	C	0.279048448835
351	K	L	0.27799866332
397	N	I	0.277362811305
346	F	G	0.275947304573
459	Q	L	0.275769885949
141	S	K	0.2755463696
103	K	T	0.275435249333
456	M	V	0.275414380721
151	T	S	0.275402059042
108	L	I	0.27521700443
92	T	G	0.275138709899
320	E	A	0.275095249931
101	D	P	0.274868182685
88	D	H	0.274841335942
108	L	T	0.274299477434
98	K	H	0.27423239035
120	W	P	0.274185918876
104	W	R	0.274008962169
395	N	H	0.273823252675
112	D	G	0.273217931802
100	V	I	0.273010124289
302	D	Q	0.272064904801
442	A	I	0.272006890943
290	D	E	0.270688449888
272	H	Q	0.270574575415
255	D	W	0.27042988784
328	L	R	0.270389501928
323	A	P	0.269975457288
293	K	E	0.269818397613
83	P	C	0.268001301085
486	S	P	0.266427250059
84	S	A	0.26510984257
8	R	L	0.264441602227
272	H	S	0.264188230793
451	A	I	0.263932723146
22	A	N	0.263656921028
231	Q	E	0.263568884082
205	N	W	0.263431262669
181	A	Q	0.263393060802
181	A	P	0.263393060802
54	G	C	0.263364202676
207	W	M	0.263297658623
396	T	S	0.263278768678
186	V	Q	0.263249611224
186	V	G	0.263249611224
201	I	E	0.263203902486
201	I	W	0.263203902486
220	E	I	0.263182546685
220	E	A	0.263182546685
174	R	V	0.263182402156
173	P	F	0.263169294471
173	P	E	0.263169294471
72	D	M	0.263166956727
242	V	N	0.263154078132
109	V	I	0.263153728443
206	F	Y	0.263122150479
206	F	P	0.263122150479
46	E	N	0.26311192233
46	E	A	0.26311192233
200	G	C	0.263095222878
200	G	Y	0.263095222878
230	F	W	0.263081075136
25	I	A	0.263078574427
243	R	N	0.263071004549
20	Q	E	0.263070005836
84	S	M	0.263062322956
84	S	Y	0.263062322956
6	T	N	0.263055567706
180	G	T	0.263055421029
224	N	I	0.263054780688
224	N	T	0.263054780688
13	M	E	0.263052262433
23	T	A	0.263048472854
226	L	R	0.263045627044
171	T	K	0.263045002127
67	V	D	0.263044595185
11	E	H	0.263035360268
245	S	V	0.263034897208
32	M	Q	0.263025366551
223	C	A	0.263000236424
184	K	V	0.262987087143
184	K	I	0.262987087143
191	M	W	0.262983635751
29	V	C	0.262980331038
177	G	N	0.262977427658
177	G	K	0.262977427658
75	R	N	0.26297028341
210	E	P	0.262968907211
202	N	R	0.262963823425
212	G	I	0.262963385958
35	G	W	0.262958183722
219	Y	P	0.26294593991
66	M	A	0.262927204103
27	A	M	0.262908209295
232	T	N	0.262904300636
222	M	S	0.262901484718
222	M	H	0.262901484718
80	E	W	0.26282018522
217	S	Q	0.262817019158
188	T	L	0.262802502797
43	M	W	0.262794952536
183	V	W	0.262673486116
77	K	F	0.262510762443
211	N	W	0.262290637637
216	R	G	0.260159755823
415	Q	S	0.260157859613
70	A	V	0.260015698394
231	Q	L	0.259407438264
125	N	S	0.258869236908
448	M	L	0.258836852587
455	E	H	0.258211930815
233	A	L	0.258196223929
408	V	T	0.258173165394
250	N	I	0.258146010323
174	R	F	0.258085976434
174	R	N	0.258085976434
203	D	I	0.258025000296
238	M	E	0.258005347251
238	M	N	0.258005347251
238	M	R	0.258005347251
179	A	G	0.257986353965
195	R	W	0.25798433029
241	Q	A	0.257974285205
241	Q	L	0.257974285205
336	A	P	0.25796352959
176	S	Y	0.257959635751
226	L	I	0.2579435014
240	D	R	0.257883283686
373	A	E	0.257846316327
450	G	M	0.257824089893
168	Q	F	0.257752362858
198	K	I	0.257732416698
403	A	Q	0.257712541496
364	Q	L	0.257704240762
292	E	A	0.257694315176
237	A	C	0.257647285473
413	S	C	0.257538161531
62	T	N	0.25730928077
219	Y	L	0.257308122032
375	E	L	0.257277989591
381	L	P	0.257261385207
215	T	A	0.257181523901
53	E	G	0.256988404778
211	N	R	0.256650961301
5	G	P	0.256538730001
309	N	R	0.256184394206
125	N	C	0.256004435191
440	M	T	0.25505745985
128	D	V	0.253975394216
233	A	H	0.253853432731
497	D	I	0.253623607714
176	S	F	0.25362276261
243	R	H	0.253598858059
184	K	T	0.253479171337
188	T	I	0.253264713959
208	R	S	0.253214621929
214	K	L	0.252629643279
153	A	R	0.251607987608
306	L	V	0.25158922663
105	M	R	0.251470210421
34	D	K	0.251274380088
2	A	S	0.251028663293
79	L	G	0.25100959477
36	I	P	0.250970025418
3	S	E	0.250944278465
86	G	V	0.250941738107
78	Y	A	0.250928622495
78	Y	K	0.250928622495
307	L	Y	0.250921691844
60	S	Q	0.250911872935
47	L	T	0.25089908828
303	P	Q	0.250889128716
14	E	M	0.25087554287
68	L	N	0.25085405575
30	G	I	0.250832643242
58	Q	D	0.250695177854
61	L	W	0.250646249946
300	G	Y	0.250609338988
302	D	K	0.250582226045
44	C	F	0.250573723319
43	M	S	0.250508551536
334	N	A	0.250394040316
267	R	N	0.25035306567
298	L	R	0.250302691069
298	L	M	0.250302691069
333	C	E	0.250273671507
262	S	L	0.250272419019
253	I	E	0.250270078101
289	Y	I	0.250245521747
312	V	R	0.250244716711
272	H	E	0.250244332958
315	L	A	0.250240315808
332	A	W	0.250201712234
273	K	Y	0.250201581654
317	R	W	0.250159501057
259	L	E	0.250154142988
284	A	E	0.250143336964
271	A	I	0.25013906798
274	S	L	0.250115518162
322	P	W	0.250113814135
256	L	A	0.250106188964
314	S	Q	0.250082114802
266	L	P	0.250081091194
266	L	A	0.250081091194
258	F	R	0.250053111082
263	A	Y	0.249979576865
286	A	M	0.249865775351
206	F	T	0.249852175609
181	A	N	0.249845058449
260	A	Y	0.249818367313
240	D	V	0.249779381209
245	S	T	0.249770493083
189	M	S	0.249734860377
199	R	M	0.249723134004
199	R	S	0.249723134004
204	R	A	0.249713818194
237	A	P	0.249552742495
305	K	D	0.249447838037
183	V	P	0.249377542821
339	E	K	0.248948013463
393	G	E	0.248924113824
292	E	F	0.248282915455
279	C	A	0.248263546095
156	R	H	0.24815223104
275	C	G	0.248122776676
275	C	T	0.248122776676
313	Y	W	0.248105403538
264	L	Q	0.248092758341
282	G	K	0.248040897851
316	I	A	0.247979134766
101	D	L	0.247479616537
292	E	S	0.24724117228
55	R	G	0.247165864791
106	R	T	0.24713597859
105	M	G	0.247030107653
294	E	L	0.246701964322
238	M	K	0.246482869972
189	M	H	0.2464513308
472	A	E	0.246364961441
459	Q	F	0.246251568137
463	V	R	0.245957766814
463	V	N	0.245957766814
463	V	K	0.245957766814
282	G	A	0.245758131765
17	G	W	0.245561120107
449	E	A	0.244985340335
289	Y	H	0.244961187077
451	A	H	0.244807308781
434	E	W	0.244797966926
492	N	I	0.244785408531
493	A	Q	0.244755999737
440	M	D	0.244674775898
418	L	H	0.24457912975
425	I	K	0.244454424407
480	D	F	0.244344684672
158	G	S	0.244218956131
373	A	R	0.244209594798
129	A	T	0.243590170984
467	S	G	0.243530823851
193	L	C	0.243430631429
460	G	L	0.24318084801
471	A	C	0.242245140495
469	E	R	0.242190566802
131	A	E	0.241679153635
173	P	L	0.241130723556
173	P	T	0.241130723556
25	I	Y	0.240820978323
76	N	H	0.240813585331
1	M	R	0.240799566188
13	M	D	0.240775628682
79	L	K	0.240764160508
60	S	H	0.240665096688
132	G	E	0.240555960668
132	G	C	0.240555960668
132	G	K	0.240555960668
164	C	H	0.240345723846
164	C	L	0.240345723846
77	K	Y	0.240225283616
115	E	V	0.240215699548
140	H	P	0.240183573833
161	P	F	0.24013142172
161	P	Y	0.24013142172
161	P	M	0.24013142172
48	K	P	0.240097136232
147	T	V	0.240022331326
107	E	H	0.239993252082
106	R	H	0.239977585338
102	R	V	0.239975798622
149	Q	E	0.239972709419
149	Q	F	0.239972709419
143	L	R	0.239943042024
143	L	N	0.239943042024
153	A	D	0.239942334943
96	I	H	0.239936031098
466	L	W	0.239935520397
109	V	P	0.239931795123
109	V	F	0.239931795123
99	R	C	0.239908731806
99	R	F	0.239908731806
148	Y	T	0.239899982632
87	K	E	0.239867608841
97	Y	K	0.239845939119
222	M	A	0.239601814818
124	N	T	0.239585242651
124	N	I	0.239585242651
89	P	K	0.239454174335
122	Q	M	0.239435451333
122	Q	N	0.239435451333
122	Q	E	0.239435451333
123	A	I	0.239382011237
123	A	N	0.239382011237
123	A	H	0.239382011237
126	G	W	0.23931784024
233	A	Q	0.239094603945
442	A	Y	0.23882888506
223	C	R	0.23877427959
243	R	P	0.238768316559
414	V	C	0.238483138062
128	D	F	0.238237160221
135	H	D	0.237828489696
136	M	Q	0.237721962147
319	N	S	0.237458443522
139	W	P	0.236947500513
137	M	L	0.236918857932
137	M	F	0.236918857932
82	H	N	0.236733168619
243	R	S	0.236704153445
200	G	V	0.236676640937
71	F	S	0.236493355874
181	A	V	0.236423099405
432	N	G	0.236262188865
497	D	G	0.236098201866
403	A	S	0.235428049695
54	G	D	0.235088648334
184	K	R	0.23464928226
420	F	G	0.234220953499
314	S	T	0.233583977349
299	V	M	0.233057977916
81	E	T	0.232761074914
54	G	S	0.232471063812
357	K	R	0.232315719002
390	T	K	0.232055040142
390	T	S	0.232055040142
13	M	S	0.231960403639
40	Y	H	0.231930314666
35	G	K	0.231879241874
37	G	V	0.231849442797
57	I	F	0.231713311761
409	Q	A	0.231702068353
205	N	S	0.231688594855
138	I	Y	0.231687423295
387	A	C	0.231633644644
178	A	Q	0.231537491111
361	R	C	0.231412719745
316	I	R	0.231411284386
407	S	A	0.231399199983
386	W	E	0.23139730419
386	W	K	0.23139730419
347	I	G	0.231371663024
368	N	P	0.231366550041
368	N	Y	0.231366550041
393	G	T	0.231358136461
393	G	L	0.231358136461
356	G	A	0.231336405897
394	G	H	0.231326216065
394	G	L	0.231326216065
410	P	E	0.231319479286
342	R	T	0.231286212865
338	F	C	0.231240875862
338	F	K	0.231240875862
344	L	F	0.231221822808
350	T	Y	0.231218288886
382	R	T	0.231203761367
357	K	G	0.231135700453
367	S	D	0.231063848494
375	E	P	0.231015180961
404	G	Y	0.230988176641
383	S	C	0.230972756726
363	V	F	0.230970387973
363	V	M	0.230970387973
378	T	Y	0.230760896975
353	S	C	0.23074192049
379	L	D	0.230243146209
379	L	M	0.230243146209
391	R	W	0.230013139302
391	R	F	0.230013139302
294	E	K	0.229982550397
491	D	G	0.229799013266
319	N	R	0.229131515025
496	Y	F	0.22894728004
389	R	P	0.228923894639
401	A	E	0.228826035095
310	S	N	0.22856444068
331	M	P	0.228490964757
387	A	P	0.227893609067
380	E	D	0.227281730827
361	R	S	0.227264907888
396	T	A	0.227208645066
325	K	R	0.227179682022
207	W	R	0.226999858503
216	R	K	0.226809205158
346	F	E	0.226787976801
357	K	A	0.226730315966
250	N	G	0.226705302339
217	S	R	0.226689663375
33	I	S	0.226489842717
134	T	C	0.225559600323
180	G	D	0.225304532453
426	M	G	0.225269267212
402	S	F	0.225048321495
18	E	Y	0.224838516875
380	E	K	0.224683382982
341	L	V	0.224540182394
393	G	A	0.224515257368
476	V	R	0.224406459006
172	L	P	0.224355353291
2	A	T	0.224338266125
307	L	I	0.224246307664
397	N	W	0.224242849936
375	E	S	0.22389195071
423	P	N	0.223569020525
251	A	D	0.223394544473
262	S	G	0.223302096841
333	C	I	0.223295776798
272	H	I	0.223254091373
315	L	M	0.223247141594
285	V	T	0.223225403584
273	K	F	0.223199706922
281	Y	M	0.22316507923
281	Y	E	0.22316507923
259	L	C	0.223155078083
330	W	I	0.223143557069
274	S	I	0.223126359245
276	L	T	0.223095799954
328	L	K	0.22305529775
257	I	Y	0.223034790997
316	I	F	0.223015365125
83	P	S	0.222922639939
439	D	G	0.222837735775
310	S	F	0.222830777797
293	K	W	0.222767601057
434	E	T	0.222693657152
335	S	F	0.222670345875
160	D	C	0.222492240066
347	I	W	0.222392424035
108	L	V	0.222239919359
305	K	H	0.222178227308
305	K	L	0.222178227308
157	T	R	0.222126211148
128	D	T	0.221971417441
179	A	T	0.221963719512
314	S	N	0.221833090988
385	Y	R	0.2217677501
336	A	L	0.221305390388
382	R	K	0.221283893836
120	W	S	0.220893347707
17	G	V	0.219140173988
16	D	N	0.219135511454
63	I	R	0.218783882841
62	T	Y	0.217384655846
409	Q	L	0.217019039282
83	P	H	0.216833633895
43	M	H	0.21637190791
448	M	N	0.215918338525
426	M	D	0.215876927791
449	E	I	0.215860245844
486	S	R	0.215684488019
493	A	H	0.215646339635
435	G	F	0.215646077903
429	F	M	0.215612512713
437	T	K	0.215600638699
440	M	H	0.21557427925
478	S	A	0.215568278635
495	E	P	0.215560724527
458	F	V	0.215485869208
444	I	R	0.215406862218
57	I	P	0.215388811213
453	P	W	0.215075624565
446	R	G	0.214475213694
468	D	N	0.214312232092
457	S	H	0.214009939375
484	E	A	0.21381231303
437	T	G	0.21373457589
447	M	Q	0.213378701935
424	T	N	0.213363926346
101	D	V	0.21300490825
473	N	Y	0.21298263925
449	E	D	0.212872045869
17	G	P	0.212544042492
103	K	R	0.212330054405
469	E	N	0.212154327457
402	S	P	0.2119235762
39	F	Q	0.211469306067
124	N	D	0.211447262239
84	S	P	0.211398939243
267	R	S	0.211237447855
321	N	I	0.210990755413
132	G	F	0.209747263677
132	G	L	0.209747263677
132	G	P	0.209747263677
31	K	M	0.209578575431
31	K	L	0.209578575431
87	K	T	0.209296659303
162	R	F	0.209219308194
141	S	Y	0.209056535957
145	D	P	0.208997392674
165	S	V	0.20897927962
148	Y	S	0.208915615996
148	Y	D	0.208915615996
112	D	L	0.208910426509
105	M	F	0.208890655329
94	G	L	0.208837606829
117	R	P	0.208798051432
154	L	Q	0.208785051523
119	I	C	0.208765090672
98	K	S	0.208761070749
424	T	A	0.208758981214
498	N	D	0.208474718791
167	M	A	0.20828491245
167	M	S	0.20828491245
126	G	H	0.208122578892
129	A	P	0.207888909211
51	D	G	0.207718638308
128	D	C	0.206786650633
315	L	I	0.206615156852
284	A	T	0.206223716071
62	T	G	0.20612307861
49	L	M	0.205260552057
319	N	A	0.204738041357
137	M	S	0.204685995433
479	F	L	0.204388502019
369	E	K	0.204189339833
448	M	I	0.203658147923
384	R	S	0.203453903715
356	G	E	0.20280291654
373	A	Y	0.20280272889
56	L	H	0.20261139223
297	S	F	0.202153848738
56	L	I	0.201957609884
86	G	F	0.201668168344
28	S	F	0.201395413589
285	V	I	0.201170559273
59	N	K	0.201131134015
378	T	G	0.200817028311
408	V	L	0.200798400348
107	E	Q	0.200688565536
97	Y	C	0.200629869
150	R	M	0.200623020427
423	P	L	0.200417533518
395	N	A	0.200390253839
364	Q	P	0.200387702024
410	P	V	0.200386381288
312	V	G	0.200378655516
366	A	D	0.200376053771
348	R	S	0.200324242075
271	A	H	0.20027954439
281	Y	L	0.20027847578
281	Y	R	0.20027847578
320	E	C	0.200273033886
321	N	A	0.20026869178
284	A	P	0.200210730802
264	L	I	0.20020636778
258	F	M	0.200173437185
257	I	Q	0.200152819927
294	E	Q	0.200034254157
294	E	M	0.200034254157
493	A	V	0.199922575103
155	V	S	0.199912585726
53	E	P	0.199859466995
126	G	K	0.199602685163
418	L	V	0.199436304223
417	N	F	0.199366247635
81	E	V	0.199273276205
350	T	S	0.199211834564
411	A	T	0.199077486503
455	E	P	0.198084950971
157	T	A	0.198014620708
390	T	V	0.197945982954
336	A	E	0.197102413377
373	A	H	0.19696522446
352	V	G	0.196957209267
403	A	E	0.19690262751
342	R	W	0.196855400653
342	R	C	0.196855400653
349	G	V	0.196852139962
338	F	E	0.196818364449
358	L	R	0.196759460992
381	L	Q	0.19667063486
404	G	F	0.19655965946
383	S	K	0.196434462962
431	G	F	0.196282524602
100	V	E	0.196055007769
134	T	H	0.195930019006
159	M	T	0.195886703229
385	Y	Q	0.195546262375
283	P	M	0.195508529154
355	R	K	0.195300028512
392	S	K	0.195260601157
260	A	G	0.195230144901
391	R	I	0.195044193985
391	R	S	0.195044193985
10	Y	P	0.194661371599
121	R	H	0.194088151006
72	D	N	0.193402211319
295	G	E	0.193292720591
334	N	D	0.193274022309
74	R	P	0.193164329616
410	P	H	0.193054283118
77	K	G	0.192765306528
498	N	I	0.191997783209
383	S	N	0.191719997147
292	E	R	0.191670669109
470	R	K	0.191621335626
34	D	G	0.191338762739
266	L	S	0.191332861031
283	P	R	0.191241167082
448	M	K	0.191200398426
449	E	H	0.191131966619
439	D	V	0.191057679427
496	Y	I	0.19095763824
445	I	P	0.190946245607
478	S	W	0.190931803643
430	T	W	0.19092116153
429	F	D	0.19087810805
406	I	V	0.190823533375
450	G	A	0.190631763206
264	L	P	0.19025016701
73	E	T	0.189837521948
301	I	T	0.18976383174
427	A	N	0.189160198619
433	T	L	0.189046436109
433	T	R	0.188970182021
378	T	A	0.188154630571
399	Q	G	0.187941621795
455	E	S	0.187742903269
473	N	H	0.18766454958
409	Q	V	0.187577283184
409	Q	G	0.187577283184
380	E	A	0.186644436058
32	M	I	0.185441947279
459	Q	G	0.185217015836
86	G	H	0.184936258516
432	N	H	0.184933169757
53	E	V	0.184489394593
359	S	L	0.184188246591
25	I	T	0.183659387693
68	L	A	0.183339870754
11	E	A	0.1833258908
377	S	G	0.183312536316
357	K	E	0.183266051652
87	K	Q	0.182968045156
343	V	G	0.182895457987
100	V	K	0.182831513146
22	A	R	0.182806233798
415	Q	H	0.182753635802
147	T	K	0.182715021015
149	Q	L	0.182610557117
142	N	H	0.18257658275
377	S	T	0.182527338658
159	M	S	0.182510350907
159	M	C	0.182510350907
241	Q	R	0.182321750737
118	R	D	0.182188247542
88	D	V	0.182032639941
334	N	K	0.18188998975
101	D	A	0.181758778294
391	R	K	0.181654023954
120	W	V	0.18157137881
153	A	G	0.181392665194
81	E	N	0.181208791324
334	N	I	0.180875146563
269	S	C	0.180791204394
33	I	T	0.180749705586
159	M	R	0.180664367661
259	L	I	0.180605617392
57	I	G	0.180590230634
256	L	D	0.180588714832
434	E	P	0.178981008527
139	W	R	0.178962208472
309	N	G	0.178861713788
16	D	E	0.178398271364
32	M	V	0.178247596227
283	P	G	0.177288038806
120	W	R	0.177040573776
315	L	P	0.176918150582
413	S	A	0.176587961956
83	P	R	0.17650378437
375	E	I	0.176213005279
383	S	G	0.175437335755
134	T	I	0.174898479889
420	F	Y	0.174155430287
470	R	G	0.173804677324
466	L	P	0.17368226965
54	G	R	0.17343473392
131	A	S	0.173212203116
188	T	A	0.172556521399
194	I	V	0.171968471089
199	R	C	0.171020886987
448	M	D	0.169949268412
449	E	C	0.169871804808
496	Y	L	0.169720420323
434	E	M	0.169710741089
437	T	P	0.169624448851
165	S	A	0.169621284341
488	F	S	0.169590971495
446	R	I	0.169520741804
450	G	H	0.169378519602
176	S	P	0.168954734352
142	N	D	0.168641328865
455	E	C	0.168216109808
492	N	S	0.168200229167
12	Q	F	0.167997028918
157	T	V	0.167824479935
361	R	I	0.167669225148
370	N	Q	0.16764505105
407	S	I	0.167644050957
342	R	E	0.167521733632
342	R	L	0.167521733632
351	K	T	0.167453028146
202	N	T	0.167239724777
181	A	D	0.167074495202
384	R	T	0.166738122868
242	V	A	0.166256387503
194	I	M	0.165863528087
283	P	L	0.165616049483
391	R	V	0.165241654148
388	I	S	0.165222548498
303	P	G	0.165218167585
303	P	L	0.165218167585
446	R	L	0.165146566711
284	A	V	0.165062260794
366	A	V	0.165010160586
367	S	P	0.164899445791
233	A	G	0.16479495514
34	D	L	0.164270204814
113	K	L	0.164234440964
85	A	S	0.164155646931
130	T	V	0.164066310855
114	E	R	0.163981356307
485	G	E	0.163678060352
9	S	L	0.163617245445
274	S	Y	0.163534102871
256	L	H	0.163531229414
258	F	Q	0.163458801477
340	D	N	0.163185200977
415	Q	V	0.163060761182
419	P	V	0.162901251994
126	G	C	0.1624208225
220	E	G	0.162410345678
466	L	I	0.162094928701
133	L	T	0.161492201654
77	K	L	0.161336480793
225	I	F	0.160924821891
202	N	P	0.160562572337
147	T	I	0.160053067819
151	T	V	0.159924841622
88	D	A	0.159364118522
274	S	P	0.159220388355
283	P	C	0.159169641688
245	S	G	0.158402230406
129	A	N	0.158353995792
262	S	F	0.157854550271
262	S	P	0.157854550271
351	K	R	0.157807890339
270	V	A	0.15762512413
450	G	F	0.157344778384
377	S	I	0.156845425554
250	N	T	0.156330984929
227	K	R	0.156213364541
243	R	V	0.156174011346
170	S	A	0.156168989946
360	T	V	0.155834650046
136	M	R	0.155796000537
5	G	C	0.155759861803
183	V	S	0.155699935777
211	N	Y	0.155547529507
467	S	T	0.154818030535
467	S	L	0.154729633638
137	M	T	0.154469179694
384	R	M	0.154448535392
250	N	D	0.153588176539
203	D	N	0.153531376013
186	V	F	0.153520071237
230	F	C	0.153430144253
192	E	K	0.153405074824
238	M	P	0.15337346558
180	G	R	0.153308324952
392	S	G	0.152357544299
218	A	G	0.151614490779
18	E	P	0.151526276857
486	S	F	0.151233629715
484	E	G	0.151215349863
445	I	C	0.151213842286
491	D	N	0.151041727692
201	I	N	0.150451848373
242	V	E	0.150437854774
302	D	R	0.150405827008
249	G	N	0.150400266714
449	E	G	0.150348553627
196	M	S	0.15031017329
241	Q	T	0.150301742669
428	A	H	0.150281167314
175	R	S	0.150274547916
172	L	T	0.150258666108
495	E	G	0.15024069892
245	S	I	0.150234819532
422	K	F	0.149985749218
422	K	N	0.149817910166
403	A	V	0.149801251528
208	R	I	0.149776089304
181	A	T	0.149721893535
49	L	R	0.149377807629
431	G	H	0.149132340069
167	M	I	0.148644476464
277	P	T	0.148576330828
308	Q	V	0.148358746216
222	M	L	0.147481174678
285	V	A	0.147311865525
329	V	I	0.147187614679
201	I	G	0.146836088447
305	K	S	0.146834049661
174	R	M	0.146816691285
186	V	Y	0.146813754976
186	V	E	0.146813754976
181	A	G	0.146787747537
173	P	C	0.146767735374
203	D	V	0.146762351637
176	S	N	0.146707558693
241	Q	P	0.146694337833
241	Q	H	0.146694337833
200	G	P	0.146689179331
226	L	H	0.14666936252
180	G	V	0.146609483214
392	S	R	0.146571186183
190	V	I	0.14649259442
190	V	L	0.14649259442
244	E	L	0.146407205355
237	A	K	0.146390071957
208	R	P	0.146299418012
24	E	K	0.146189261222
251	A	V	0.146115440214
129	A	S	0.146037972019
212	G	V	0.145838642538
214	K	P	0.145714439363
59	N	R	0.145390835326
431	G	L	0.144231159366
394	G	R	0.144199884436
395	N	G	0.143930632703
231	Q	I	0.142982484419
231	Q	H	0.142982484419
231	Q	N	0.142982484419
205	N	K	0.142801213984
207	W	Y	0.142739790511
233	A	S	0.142719006509
181	A	E	0.142690006082
181	A	F	0.142690006082
250	N	W	0.142668792903
186	V	H	0.142638082906
201	I	H	0.142629123446
384	R	G	0.142623298593
386	W	Y	0.142611165723
178	A	Y	0.142605921011
242	V	Q	0.142593157818
242	V	S	0.142593157818
249	G	C	0.142541097382
249	G	L	0.142541097382
227	K	Q	0.142538427644
206	F	M	0.142526641679
200	G	L	0.142499796358
200	G	S	0.142499796358
235	Q	K	0.142496274415
235	Q	G	0.142496274415
175	R	A	0.142488018617
180	G	A	0.142438447637
171	T	G	0.142435939314
169	G	F	0.142414739029
204	R	F	0.14241352045
240	D	S	0.142406066266
62	T	A	0.142395193318
430	T	N	0.142385950624
191	M	K	0.142379872438
199	R	P	0.142373913573
189	M	F	0.142372159629
189	M	E	0.142372159629
232	T	K	0.142370054434
232	T	V	0.142370054434
368	N	K	0.142350571588
236	R	L	0.142308722392
236	R	A	0.142308722392
190	V	N	0.142300731828
194	I	Y	0.142298070551
168	Q	T	0.142275145438
400	R	Q	0.142269066074
117	R	G	0.14224256119
369	E	T	0.142230089281
369	E	A	0.142230089281
185	G	Q	0.142211605332
182	A	Y	0.142180885239
215	T	N	0.142176776692
237	A	D	0.142170068053
247	N	M	0.14216662148
341	L	I	0.142145945411
239	M	L	0.142093838665
165	S	C	0.142085141625
214	K	N	0.142010161614
214	K	A	0.142010161614
213	R	P	0.141950983491
346	F	D	0.141925474608
157	T	L	0.141599952253
79	L	P	0.141508125626
222	M	C	0.141294076525
409	Q	F	0.141266286947
12	Q	A	0.141108861772
122	Q	L	0.140246881841
109	V	Q	0.140201694825
130	T	N	0.140181543488
117	R	L	0.140127196338
396	T	C	0.140084600292
186	V	I	0.139924586203
279	C	G	0.139835218852
455	E	D	0.138752072304
5	G	A	0.138025678588
348	R	G	0.137988141925
205	N	Q	0.137900380585
205	N	R	0.137900380585
205	N	H	0.137900380585
181	A	Y	0.137862178718
181	A	I	0.137862178718
54	G	F	0.137833320592
34	D	W	0.137770229092
207	W	G	0.137766776539
225	I	M	0.137759763432
225	I	W	0.137759763432
225	I	Q	0.137759763432
225	I	N	0.137759763432
10	Y	M	0.137738890295
250	N	P	0.137732626742
186	V	D	0.13771872914
220	E	R	0.137651664601
220	E	P	0.137651664601
220	E	V	0.137651664601
174	R	H	0.137651520072
214	K	I	0.137644605924
214	K	F	0.137644605924
173	P	W	0.137638412387
72	D	L	0.137636074643
73	E	M	0.13762713516
238	M	G	0.137625255153
172	L	W	0.137615647574
172	L	H	0.137615647574
27	A	R	0.13760148317
16	D	L	0.137600822938
16	D	M	0.137600822938
16	D	Y	0.137600822938
206	F	G	0.137591268395
206	F	H	0.137591268395
206	F	D	0.137591268395
9	S	W	0.137587021957
203	D	H	0.137582750515
203	D	R	0.137582750515
46	E	M	0.137581040246
46	E	Y	0.137581040246
213	R	F	0.137579845294
213	R	Y	0.137579845294
213	R	H	0.137579845294
213	R	V	0.137579845294
8	R	G	0.137574789281
200	G	F	0.137564340794
175	R	L	0.1375547465
241	Q	Y	0.137552349957
230	F	R	0.137550193052
25	I	C	0.137547692343
25	I	D	0.137547692343
195	R	C	0.137544963084
195	R	V	0.137544963084
195	R	Y	0.137544963084
235	Q	N	0.13753982459
180	G	H	0.137524538946
79	L	N	0.137524410433
79	L	W	0.137524410433
224	N	H	0.137523898604
71	F	Q	0.137520034819
19	R	Y	0.137515058637
19	R	I	0.137515058637
19	R	Q	0.137515058637
171	T	Y	0.137514120043
176	S	M	0.137504971602
176	S	C	0.137504971602
245	S	Q	0.137504015124
53	E	M	0.137500643897
32	M	D	0.137494484467
32	M	Y	0.137494484467
32	M	S	0.137494484467
204	R	Y	0.137494065755
169	G	Q	0.137492209792
169	G	A	0.137492209792
169	G	L	0.137492209792
169	G	T	0.137492209792
216	R	L	0.137482392466
209	G	Q	0.137476073762
209	G	T	0.137476073762
209	G	I	0.137476073762
209	G	A	0.137476073762
192	E	S	0.137474005478
192	E	I	0.137474005478
223	C	F	0.13746935434
100	V	R	0.137464073819
33	I	P	0.137457782846
191	M	A	0.137452753667
29	V	S	0.137449448954
177	G	Q	0.137446545574
248	P	N	0.137440885843
248	P	G	0.137440885843
75	R	C	0.137439401326
210	E	A	0.137438025127
210	E	R	0.137438025127
197	I	C	0.137436833151
74	R	Q	0.137433854898
212	G	Q	0.137432503874
212	G	Y	0.137432503874
212	G	C	0.137432503874
35	G	F	0.137427301638
78	Y	M	0.137427023772
[truncated: 7,961 more rows]
