# Supplementary material for: Destabilized adaptive influenza variants critical for innate immune system escape are potentiated by host chaperones
Source: PLoS Biol. 2018 Sep 17;16(9):e3000008. doi: 10.1371/journal.pbio.3000008 (PMC6160216; doi:10.1371/journal.pbio.3000008)
Supplement: S1 File — This zip file contains the computer code and required input files for the deep mutational scanning data analysis reported in this manuscript. (ZIP) [file pbio.3000008.s023.zip › 2018_NP_DMS-master/preferences/HSF1i37vsDMSO37-rep3_sitediffsel.txt]

site	abs_diffsel	positive_diffsel	negative_diffsel
50	8.23197753393	2.41813329803	-5.81384423589
421	7.87915831103	1.57747466141	-6.30168364962
83	7.76967728864	4.14928259446	-3.62039469418
399	7.3846184069	3.44571776624	-3.93890064066
64	7.361128501	2.95274691656	-4.40838158444
61	7.20235563847	1.3633539909	-5.83900164757
74	7.15218403015	3.20332954302	-3.94885448713
427	7.12035206987	2.56621777186	-4.554134298
90	7.00372406641	4.44281609672	-2.56090796969
319	6.75472121414	2.86535053135	-3.88937068279
54	6.72815043964	4.82255062303	-1.90559981661
58	6.71678111893	2.15155001928	-4.56523109965
52	6.67195662765	1.81663080458	-4.85532582308
77	6.62049861129	2.26788438491	-4.35261422638
78	6.48484732516	2.13021825741	-4.35462906775
59	6.45055177199	0.376543393447	-6.07400837855
431	6.36711716191	3.74275554482	-2.62436161709
56	6.31922292095	2.29352294338	-4.02569997757
454	6.28925333281	0.539867634754	-5.74938569805
34	6.27802428665	3.87804866064	-2.39997562601
10	6.21790003949	4.00477369083	-2.21312634866
368	6.19177596302	3.37263657104	-2.81913939197
121	6.1828403489	0.510972461628	-5.67186788728
375	6.13499155178	2.55480604705	-3.58018550474
401	6.1243609171	0.346651630949	-5.77770928615
43	6.06711552607	2.16692927524	-3.90018625083
23	6.05252825305	2.60119673577	-3.45133151728
49	6.03994971508	3.24573202423	-2.79421769085
80	6.00910842668	2.32782511631	-3.68128331037
122	6.00349091884	3.12677331167	-2.87671760716
89	5.98779486025	2.24804792463	-3.73974693562
333	5.98260026214	2.72013600154	-3.2624642606
283	5.98068699158	1.8790151298	-4.10167186178
428	5.97713436616	3.91646512655	-2.06066923961
44	5.94687748562	2.15662046779	-3.79025701783
456	5.87434943068	3.08438759661	-2.78996183408
497	5.86435169804	0.542148456234	-5.32220324181
30	5.85421453302	0.899763414855	-4.95445111816
273	5.83567861911	3.64145410863	-2.19422451048
14	5.8336945423	3.95511841055	-1.87857613175
281	5.8188474361	2.24951208245	-3.56933535364
322	5.75943766501	2.2071699876	-3.55226767742
282	5.74821164684	1.40133615648	-4.34687549037
24	5.72905908241	3.1708719423	-2.55818714011
417	5.7058818205	1.2573132539	-4.4485685666
302	5.6927659629	1.2091164743	-4.4836494886
452	5.68635792724	2.61687466603	-3.06948326122
18	5.65477159696	3.42037038793	-2.23440120903
370	5.60123352325	3.04122071177	-2.56001281149
29	5.57381578468	2.48926363427	-3.0845521504
425	5.56819364613	1.94970336105	-3.61849028508
48	5.55646110652	0.383466535618	-5.1729945709
161	5.55065197562	2.96838324527	-2.58226873035
244	5.54679736274	1.82040767583	-3.72638968692
28	5.52579013174	2.99565495086	-2.53013518088
332	5.52315697971	2.30631595575	-3.21684102396
426	5.42078026979	3.41532646379	-2.005453806
398	5.40442729518	0.965021973388	-4.4394053218
114	5.39878417541	0.981437345493	-4.41734682992
275	5.37409495914	2.88849720356	-2.48559775558
280	5.33245428612	1.19712046221	-4.13533382392
455	5.33237489363	3.2698630073	-2.06251188632
415	5.30389140246	2.68522030376	-2.6186710987
331	5.26804295054	2.25257443855	-3.01546851199
424	5.17641772731	1.60177795702	-3.57463977029
451	5.15818166112	3.26088772799	-1.89729393313
201	5.15142427707	3.00786647573	-2.14355780134
42	5.14848672674	1.06387888803	-4.08460783871
79	5.13331329482	2.67035764912	-2.46295564571
3	5.13059553126	2.57771090836	-2.5528846229
55	5.07803189439	1.81688268478	-3.26114920961
41	5.07433609924	1.72076655284	-3.3535695464
466	5.06958228551	1.56194298202	-3.50763930349
62	5.06935154494	2.12123426431	-2.94811728063
35	5.05853325923	1.40874664732	-3.6497866119
385	5.03928092468	1.33846157556	-3.70081934912
31	5.03623373018	1.24656519217	-3.78966853801
359	5.02599192623	2.95133461659	-2.07465730964
459	5.02377988326	2.62672654172	-2.39705334154
264	5.00988186311	1.05152120546	-3.95836065765
440	4.99076546653	1.77570531043	-3.2150601561
157	4.98764691142	3.6113916778	-1.37625523362
60	4.97879277116	2.39940895615	-2.579383815
76	4.92207714871	2.36307196112	-2.55900518759
402	4.91479174195	3.06779142592	-1.84700031602
21	4.90832924132	2.30770172893	-2.60062751239
211	4.88183094845	0.902557835112	-3.97927311334
128	4.85594886922	1.58058043579	-3.27536843343
480	4.84166619861	1.50981226711	-3.3318539315
247	4.82396177863	1.31426297092	-3.50969880771
433	4.81762207085	3.01399423704	-1.80362783381
178	4.81160509552	3.24919412766	-1.56241096785
453	4.80614089431	1.98745569761	-2.81868519669
432	4.8043197032	2.86620553617	-1.93811416703
102	4.79075611073	2.47773987638	-2.31301623435
155	4.771539345	2.40259643177	-2.36894291323
73	4.75684149131	2.71668234018	-2.04015915113
81	4.75099441886	3.48510138754	-1.26589303133
430	4.74543398592	2.00691492069	-2.73851906523
40	4.74085055949	1.81727092513	-2.92357963436
13	4.7072137949	2.23648736116	-2.47072643373
420	4.70536624793	2.03745102022	-2.66791522771
231	4.70398610653	3.9000001171	-0.803985989432
65	4.70352119362	2.12644619037	-2.57707500325
196	4.70054215152	1.99863300012	-2.7019091514
286	4.70019967621	0.493132502881	-4.20706717333
88	4.70004629651	2.07092207324	-2.62912422327
68	4.69761462214	1.90644190926	-2.79117271288
294	4.69234783661	2.39930133645	-2.29304650016
205	4.6899297133	3.40285520371	-1.2870745096
217	4.67492409459	2.08626439049	-2.5886597041
22	4.63752506629	1.64402296588	-2.99350210041
434	4.62503336216	2.44943000853	-2.17560335363
308	4.61692718423	0.889858827092	-3.72706835714
153	4.61479968872	2.00824107347	-2.60655861525
82	4.58015861689	2.33144609929	-2.2487125176
429	4.57328729558	2.52866835351	-2.04461894207
108	4.56211471689	1.62965122732	-2.93246348957
266	4.5102031524	1.41336869935	-3.09683445305
57	4.50500070026	1.5966611254	-2.90833957486
246	4.50383408662	1.82550557549	-2.67832851112
202	4.49280111518	1.94667018668	-2.5461309285
63	4.4782230317	1.28623622516	-3.19198680654
166	4.47561107661	0.658980122249	-3.81663095436
98	4.46133067202	1.5522915559	-2.90903911612
301	4.45736746709	1.2218256243	-3.23554184279
160	4.45712797827	1.94875016561	-2.50837781266
419	4.44519386605	1.56664700931	-2.87854685674
240	4.42588672206	2.0381107158	-2.38777600626
12	4.4247451857	3.51980967842	-0.904935507278
442	4.42054448128	1.25609876485	-3.16444571642
191	4.40635021304	1.95995781386	-2.44639239918
447	4.40420270133	1.44827093791	-2.95593176341
86	4.40292147576	1.60435080934	-2.79857066642
337	4.38821088761	0.119895459746	-4.26831542786
450	4.38504777772	2.32239190036	-2.06265587736
449	4.38443421162	3.34008378943	-1.0443504222
328	4.37652470254	1.12010190433	-3.25642279821
290	4.37506733211	2.72143555606	-1.65363177605
310	4.36615751436	1.33683205359	-3.02932546076
183	4.35675318371	0.958573223503	-3.3981799602
100	4.35601014478	2.65176052348	-1.70424962131
33	4.35270745424	1.77762357115	-2.57508388308
457	4.34272163333	2.91123687181	-1.43148476152
71	4.33349844132	2.3628753806	-1.97062306073
397	4.33134682722	1.66335652469	-2.66799030253
383	4.31357290272	2.70514999899	-1.60842290373
313	4.31335495801	1.67030059427	-2.64305436374
498	4.31329234341	1.71171627084	-2.60157607258
413	4.2979575079	1.81720596931	-2.48075153859
164	4.27005211545	3.17874809111	-1.09130402434
298	4.26814053137	1.80028699793	-2.46785353343
404	4.26452334787	2.1904676715	-2.07405567637
242	4.26120615574	2.60621735833	-1.6549887974
345	4.25791679558	0.558087658086	-3.69982913749
4	4.24152298141	3.1274969201	-1.11402606131
27	4.23145898103	0.836800178613	-3.39465880242
39	4.21522648914	0.956841234538	-3.2583852546
373	4.18584622327	2.32539774499	-1.86044847828
377	4.17863177137	2.76274492029	-1.41588685108
403	4.17268146821	2.4557746046	-1.71690686362
441	4.16612171517	1.97603698305	-2.19008473211
222	4.16512170072	1.4902645406	-2.67485716012
292	4.15449791491	1.89060262965	-2.26389528526
109	4.1456993896	1.91268304752	-2.23301634208
85	4.1421537904	2.34318777004	-1.79896602035
414	4.14201490467	1.38633781634	-2.75567708833
365	4.14092707851	0.275030285618	-3.86589679289
346	4.13628606647	1.45749872334	-2.67878734314
51	4.12015674174	1.0634927042	-3.05666403754
289	4.1156205426	1.89145389168	-2.22416665091
181	4.11550617185	3.26826219526	-0.84724397659
384	4.1114893064	1.68562992362	-2.42585938278
469	4.1048551911	1.30814888173	-2.79670630937
481	4.09944964396	1.18249119769	-2.91695844628
392	4.09920125156	2.29385553494	-1.80534571661
371	4.09718093279	1.87104901665	-2.22613191614
72	4.09447265107	2.76322619822	-1.33124645286
70	4.08825883043	1.32295197167	-2.76530685876
214	4.01797110736	2.38631353218	-1.63165757518
182	4.01643755164	0.992693732386	-3.02374381925
304	4.00871451321	3.19162331655	-0.817091196654
17	4.00523549278	3.05817647269	-0.947059020087
495	3.99284402808	1.28072528284	-2.71211874524
101	3.97704752577	2.6590419858	-1.31800553997
167	3.97388612694	1.08435532363	-2.88953080331
32	3.96500528642	1.97194178845	-1.99306349797
318	3.95935585631	0.84976175717	-3.10959409914
309	3.95697420019	1.415966593	-2.54100760718
350	3.94298472156	1.21154861752	-2.73143610405
53	3.93739226792	1.31008351907	-2.62730874885
188	3.93507741282	0.705274575078	-3.22980283774
126	3.9262446982	2.14503254417	-1.78121215403
125	3.9252216416	2.21348750511	-1.71173413649
127	3.92165154624	1.49650496	-2.42514658624
279	3.91917841168	2.44452065335	-1.47465775833
194	3.917914853	1.09751690911	-2.82039794389
382	3.91586037865	1.45557476399	-2.46028561465
336	3.91571549505	1.92176940242	-1.99394609263
156	3.89809216856	2.13595294985	-1.76213921871
237	3.87464874197	1.46533525802	-2.40931348395
334	3.8505450347	2.73014039666	-1.12040463804
129	3.84075968587	1.73641692505	-2.10434276082
163	3.83100721001	0.943040318407	-2.8879668916
446	3.82267293372	1.7985010587	-2.02417187502
376	3.81842552724	0.595336441043	-3.22308908619
330	3.81610130207	1.37582045458	-2.4402808475
258	3.80746097172	1.11254230427	-2.69491866745
306	3.80616075921	2.15421235009	-1.65194840912
473	3.78824958996	1.19412267226	-2.59412691771
285	3.77402284596	1.53627344879	-2.23774939717
238	3.74898567644	2.43903691182	-1.30994876462
169	3.7314382499	1.79835360236	-1.93308464754
187	3.7312350901	1.11814406025	-2.61309102984
422	3.7259916187	1.47157396024	-2.25441765846
395	3.72574795215	1.57353292415	-2.15221502799
11	3.72305585822	1.67289308972	-2.0501627685
320	3.70742185354	1.83155889345	-1.87586296009
354	3.70282520312	1.67113844121	-2.03168676191
104	3.69794686219	2.02118164312	-1.67676521908
173	3.69484514032	2.64962599407	-1.04521914625
20	3.68787191745	2.30258251145	-1.385289406
445	3.68123585192	2.33743770911	-1.3437981428
37	3.68028128434	0.988231872332	-2.69204941201
388	3.67672847373	1.19780408291	-2.47892439081
66	3.65736859008	1.16388081157	-2.49348777851
256	3.65567803875	1.07617260523	-2.57950543352
250	3.65438963714	2.8358455056	-0.818544131536
193	3.65103290145	0.517855311544	-3.13317758991
111	3.6501911115	1.7315315528	-1.9186595587
438	3.64475662498	1.24928139108	-2.39547523389
379	3.63272119548	0.640056645266	-2.99266455021
105	3.63150921824	2.06932270475	-1.56218651349
311	3.61534109213	0.786309008544	-2.82903208359
267	3.6105747963	2.47445365485	-1.13612114146
338	3.60534376519	1.76761104911	-1.83773271608
378	3.59538109313	2.5520573527	-1.04332374043
323	3.59488977907	0.697860379737	-2.89702939933
418	3.57168036804	1.26968976108	-2.30199060696
15	3.56886464065	0.666548022135	-2.90231661852
162	3.56556484465	2.16635226084	-1.39921258381
396	3.56417259048	1.57326456314	-1.99090802733
386	3.5621297085	1.30229892998	-2.25983077852
112	3.56126369471	1.03527049626	-2.52599319846
115	3.55467592076	2.25731184248	-1.29736407828
168	3.54491824248	1.08472724517	-2.46019099731
45	3.54091855449	1.49995251317	-2.04096604132
225	3.54072948318	2.65653503175	-0.884194451433
131	3.53414895685	1.1218228675	-2.41232608935
190	3.52841831005	1.28740048611	-2.24101782394
257	3.52218485285	0.942771775741	-2.57941307711
233	3.51260422725	2.38860929457	-1.12399493268
97	3.50734971223	1.03764116352	-2.46970854872
372	3.50100407584	0.28462500014	-3.2163790757
335	3.48960138917	0.778950146676	-2.71065124249
26	3.47810592053	0.676853890382	-2.80125203015
46	3.47467718037	2.38682252248	-1.08785465789
130	3.47313409022	1.69511306144	-1.77802102878
316	3.4675560832	1.29003546418	-2.17752061902
272	3.46555844614	1.8370107573	-1.62854768884
360	3.459430834	0.918173358146	-2.54125747586
478	3.45121324745	1.61061224773	-1.84060099973
92	3.43864786944	1.44955113637	-1.98909673307
206	3.43705761887	2.10954837791	-1.32750924096
9	3.43664822726	1.66688026966	-1.76976795759
443	3.43388049205	2.01169683199	-1.42218366006
268	3.43385687426	1.65414431241	-1.77971256185
154	3.41361082073	0.929778028055	-2.48383279268
276	3.38592354884	1.13364801899	-2.25227552985
467	3.37838298076	1.75188173147	-1.6265012493
270	3.37315846445	0.9949090595	-2.37824940495
329	3.37169500078	1.26575774376	-2.10593725702
133	3.36685082369	1.00501022161	-2.36184060208
423	3.35753286405	0.899611200299	-2.45792166376
84	3.33399561412	2.09289709946	-1.24109851466
136	3.32961325618	0.632603256747	-2.69700999943
269	3.32170195223	2.65811087148	-0.663591080746
390	3.31869578567	1.62123241662	-1.69746336904
177	3.31608896304	1.19784506493	-2.1182438981
75	3.30768788813	1.40048449728	-1.90720339085
305	3.30053636604	1.58581340626	-1.71472295978
274	3.29918363922	1.18192289284	-2.11726074638
409	3.29903664671	1.79474304526	-1.50429360145
203	3.29269356465	2.12680430287	-1.16588926178
174	3.28852232521	2.29222021515	-0.996302110053
117	3.2801094145	1.06882788508	-2.21128152942
340	3.2753770077	0.354547728678	-2.92082927903
69	3.2662251984	1.68438166218	-1.58184353622
144	3.26075484594	1.79519068594	-1.46556416
380	3.25870150131	2.41288853385	-0.845812967452
25	3.24165598085	2.13989965007	-1.10175633078
93	3.22403655864	1.23574143354	-1.9882951251
278	3.22264752267	1.38300291321	-1.83964460946
123	3.2190424635	1.46591374002	-1.75312872348
176	3.21827848433	1.50359929185	-1.71467919249
189	3.21319293696	1.56819196875	-1.64500096821
170	3.20513974959	1.28141834929	-1.9237214003
277	3.18851037431	0.749924015497	-2.43858635881
142	3.17198230142	0.53693888596	-2.63504341546
284	3.16235253198	1.29216861834	-1.87018391364
367	3.15264344519	1.9321560642	-1.22048738099
228	3.14638217683	0.440566796949	-2.70581537988
118	3.14431094803	0.96351129195	-2.18079965608
485	3.13982804025	0.73273472126	-2.40709331899
186	3.12893650228	2.22766816558	-0.901268336698
159	3.12881821231	1.45525551503	-1.67356269728
47	3.12222814301	1.6011852688	-1.52104287421
260	3.11778266246	0.51841726823	-2.59936539423
245	3.10981108354	1.75412659818	-1.35568448537
107	3.10218585324	1.87030724603	-1.2318786072
96	3.10120362528	0.989978330767	-2.11122529451
232	3.09771674204	1.17947869657	-1.91823804547
458	3.09340762611	0.620849685519	-2.47255794059
16	3.09031112757	1.43363638954	-1.65667473803
400	3.08136309676	2.36585324462	-0.715509852139
479	3.07742372595	2.25107310637	-0.826350619576
265	3.07344379395	0.516015356535	-2.55742843742
314	3.07315821693	1.15484790856	-1.91831030837
343	3.06070863765	0.668935665479	-2.39177297217
149	3.04571770091	1.42973407626	-1.61598362465
36	3.04550021529	1.03431376515	-2.01118645014
307	3.04273067904	0.964917155383	-2.07781352366
437	3.03288395298	1.4501543737	-1.58272957927
491	3.02702054396	0.860433301164	-2.1665872428
494	3.02101050153	0.657302651256	-2.36370785028
315	3.01912253172	1.45049515028	-1.56862738144
389	3.01692887128	0.893344118903	-2.12358475238
215	3.00758745844	0.728137375588	-2.27945008285
116	3.00195632985	0.53481702767	-2.46713930218
364	2.99305065387	1.38424806629	-1.60880258758
249	2.98991330096	1.5924002773	-1.39751302366
180	2.98970999378	1.49243741272	-1.49727258106
387	2.98416804167	1.51322255262	-1.47094548906
134	2.98388850454	1.59845572621	-1.38543277834
410	2.98202171668	1.72128551238	-1.26073620431
439	2.96830104303	1.84166310357	-1.12663793947
210	2.96514104287	1.44932243997	-1.51581860291
192	2.95752104935	1.54256963716	-1.4149514122
411	2.94603119115	0.839986843057	-2.1060443481
358	2.94196554104	0.996697094395	-1.94526844664
263	2.93582478475	0.994769992958	-1.94105479179
185	2.93378922884	0.142211605332	-2.79157762351
165	2.92621560899	1.724657921	-1.20155768799
391	2.91800405254	2.0690213212	-0.848982731342
342	2.90434554985	1.84598782564	-1.05835772421
148	2.88241300662	1.21241977073	-1.6699932359
248	2.88168020443	1.00769377399	-1.87398643044
348	2.87857636477	1.1271901589	-1.75138620588
261	2.84392174236	1.08835714976	-1.7555645926
132	2.80890972328	2.07438522133	-0.734524501955
138	2.80694346447	0.566626000278	-2.24031746419
324	2.79645188117	1.05009854999	-1.74635333118
436	2.7935973598	0.963539028695	-1.83005833111
291	2.78557582826	0.641337536133	-2.14423829213
204	2.78045778913	1.36502309673	-1.4154346924
209	2.77015358262	1.24254994301	-1.52760363961
293	2.76989189937	1.41849466519	-1.35139723418
493	2.76713627421	1.8812036026	-0.885932671613
262	2.76624270108	1.60908233766	-1.15716036343
124	2.75994313323	1.12509520059	-1.63484793264
198	2.75548998594	0.473726936555	-2.28176304939
184	2.74564631942	1.08252426175	-1.66312205766
99	2.74327719448	1.13435702566	-1.60892016882
271	2.73059851973	1.32076896645	-1.40982955328
239	2.72702229588	0.582845577961	-2.14417671792
353	2.72478435815	0.703172377158	-2.02161198099
241	2.70151566961	1.36792118764	-1.33359448196
405	2.69516058763	1.44344771659	-1.25171287104
207	2.69033708243	2.12800541213	-0.562331670303
444	2.68366938529	0.367798672168	-2.31587071312
141	2.67508086134	1.29631389964	-1.3787669617
259	2.65867686711	1.19767257384	-1.46100429327
448	2.65012152117	1.85168999281	-0.798431528354
475	2.62044073378	0.560598750678	-2.05984198311
171	2.61792684136	1.28120334599	-1.33672349538
299	2.61461256885	0.805551430739	-1.80906113811
113	2.61330519103	1.02377030461	-1.58953488642
347	2.60880526393	1.5739200402	-1.03488522373
197	2.59672964433	0.411115316856	-2.18561432747
381	2.58667604303	0.805173456004	-1.78150258703
151	2.58587259483	1.006218721	-1.57965387382
363	2.57106400433	0.581911979321	-1.98915202501
158	2.56960028546	0.596355269202	-1.97324501625
5	2.56421911143	1.41831702979	-1.14590208163
341	2.56102680928	1.62541315566	-0.93561365362
435	2.55629638028	1.03858796916	-1.51770841111
135	2.55363931954	0.535207518643	-2.0184318009
120	2.55331872951	1.30685298002	-1.24646574949
143	2.54966493019	0.957079852752	-1.59258507744
416	2.5436005417	0.675432344259	-1.86816819744
91	2.53428688658	0.209610472535	-2.32467641405
357	2.52825809969	1.20783143955	-1.32042666014
229	2.5244349017	0.593777110487	-1.93065779121
243	2.50339897258	1.54219066621	-0.961208306376
321	2.48844242007	0.756058353907	-1.73238406617
175	2.48274105482	1.30845620909	-1.17428484573
374	2.4767305034	0.29596805561	-2.18076244779
460	2.43403911478	0.655957545171	-1.77808156961
317	2.42808303337	0.766628685296	-1.66145434807
463	2.41401282336	0.768802928798	-1.64520989456
472	2.4102590866	0.639785665463	-1.77047342114
361	2.40659438949	1.81996916152	-0.586625227972
412	2.38663785397	0.382979149705	-2.00365870426
496	2.34680539609	1.16160082193	-1.18520457416
303	2.32725838905	1.01221609746	-1.31504229159
19	2.32219407081	0.776575197214	-1.5456188736
140	2.31892231775	1.74656410967	-0.572358208077
312	2.31781277554	1.14866190632	-1.16915086921
199	2.31217717343	0.829684100057	-1.48249307337
146	2.30541608402	0.58574591085	-1.71967017317
150	2.28105841492	1.12947020951	-1.15158820541
219	2.27918992859	0.715851454937	-1.56333847365
103	2.26784011236	0.782261022447	-1.48557908991
234	2.26683724723	0.456656103529	-1.8101811437
296	2.26215161918	1.29199002504	-0.970161594145
408	2.25518449588	1.94688671279	-0.308297783095
200	2.2536646842	1.47837807631	-0.775286607897
179	2.24828605857	1.20248379758	-1.04580226099
137	2.24345222417	1.43987460822	-0.803577615949
212	2.23831445758	0.902897979701	-1.33541647787
95	2.23001766067	1.24088709153	-0.989130569137
94	2.20247116783	0.623296666315	-1.57917450151
369	2.20184138943	1.03705623484	-1.16478515459
288	2.19391251278	0.800185279611	-1.39372723317
230	2.18085960235	1.40720121814	-0.77365838421
87	2.16269476023	1.97937164596	-0.183323114277
351	2.15305488974	1.32070187208	-0.832353017659
38	2.13474276312	0.292227760575	-1.84251500254
349	2.11442118549	0.820535620847	-1.29388556465
251	2.11185042424	1.84812242574	-0.263727998499
474	2.11172490109	0.782839251956	-1.32888564913
352	2.06438853142	1.35950461787	-0.704883913556
106	2.0608960415	1.20275359167	-0.858142449824
366	2.04852106377	1.56739556968	-0.481125494095
216	2.04201183707	0.684818943033	-1.35719289404
119	2.0265345302	0.538112617441	-1.48842191276
255	2.01953553365	0.661794317078	-1.35774121657
172	1.99598308593	1.45945137663	-0.536531709291
110	1.98727757715	0.924086152403	-1.06319142475
195	1.96952138968	1.31451107129	-0.655010318394
139	1.96237647409	0.90136097864	-1.06101549545
67	1.9505020749	0.967107363793	-0.983394711105
208	1.94407331876	0.899381351602	-1.04469196715
147	1.93846491996	1.11206150509	-0.82640341487
470	1.93502561203	0.819488258385	-1.11553735365
213	1.93042195539	1.31082509993	-0.619596855457
484	1.92868128405	0.892833360143	-1.0358479239
152	1.91404942606	0.249588699831	-1.66446072623
145	1.90096084562	0.869586314773	-1.03137453084
218	1.83392786002	1.08454184594	-0.749386014083
356	1.80871572705	0.866434846798	-0.942280880255
287	1.80074492731	0.496431255198	-1.30431367212
253	1.79190923933	0.893178647691	-0.89873059164
344	1.75042764266	0.497141683767	-1.25328595889
8	1.74972689338	1.31297608307	-0.436750810315
339	1.74661852714	1.34630892238	-0.400309604758
236	1.73544272405	0.301395285092	-1.43404743896
471	1.72771340504	1.16395912803	-0.563754277003
464	1.72392451629	0.785564245439	-0.938360270848
252	1.71646378136	0.488831065715	-1.22763271564
297	1.71073837736	0.761911989938	-0.948826387422
406	1.67468092893	1.530210909	-0.144470019928
461	1.66299117653	0.60165213981	-1.06133903672
468	1.63710223956	0.51164543058	-1.12545680898
393	1.63162808004	1.5682755413	-0.0633525387447
394	1.60926705855	0.700675008883	-0.908592049671
326	1.60371676016	0.652669553851	-0.951047206306
492	1.59907932954	0.974549514547	-0.624529814991
465	1.59613864348	0.546919297225	-1.04921934625
462	1.59544365304	0.524245943917	-1.07119770912
220	1.59007689426	1.26907844555	-0.320998448706
483	1.55102051903	0.978168859148	-0.572851659886
7	1.54548966459	0.218809409262	-1.32668025533
355	1.49901200637	1.22429646966	-0.274715536714
407	1.47413628231	1.33055278898	-0.143583493326
235	1.46787732754	0.903372305777	-0.564505021761
221	1.32798428985	0.548565486672	-0.779418803177
482	1.30976992303	0.712477177051	-0.597292745978
227	1.28391661098	1.18168283919	-0.102233771797
295	1.2568018879	0.723914869712	-0.532887018192
476	1.24998766489	0.479403693951	-0.77058397094
489	1.24129043697	0.779514979908	-0.461775457058
487	1.20026782294	1.18070797593	-0.0195598470016
224	1.12504929399	0.669702231228	-0.455347062763
300	1.11112189868	0.423617109884	-0.687504788791
325	1.10940071663	0.510476601991	-0.598924114641
223	1.08446819084	0.712552493539	-0.371915697298
226	1.07523182811	0.667815587913	-0.407416240199
327	1.05484676867	0.667769837413	-0.387076931252
6	0.988170189001	0.635198122907	-0.352972066094
490	0.979180576983	0.639064773881	-0.340115803101
1	0.978209906696	0.721863952063	-0.256345954633
362	0.964954405546	0.251543274974	-0.713411130572
486	0.875046519081	0.741338656316	-0.133707862765
488	0.81316748148	0.25964245245	-0.55352502903
477	0.790719874894	0.0900633642708	-0.700656510623
254	0.727756891961	0.0	-0.727756891961
2	0.592775976436	0.51264607894	-0.0801298974958
499	NaN	NaN	NaN
