# Supplementary material for: Destabilized adaptive influenza variants critical for innate immune system escape are potentiated by host chaperones
Source: PLoS Biol. 2018 Sep 17;16(9):e3000008. doi: 10.1371/journal.pbio.3000008 (PMC6160216; doi:10.1371/journal.pbio.3000008)
Supplement: S1 File — This zip file contains the computer code and required input files for the deep mutational scanning data analysis reported in this manuscript. (ZIP) [file pbio.3000008.s023.zip › 2018_NP_DMS-master/preferences/HSF1i39vsDMSO37-rep1_mutdiffsel.txt]

site	wt	mut	diffsel
334	N	H	4.91863223317
283	P	A	3.71886709299
283	P	C	3.58461233748
456	M	H	2.98081280469
289	Y	R	2.97615098002
283	P	T	2.93119199193
268	G	P	2.81036239881
283	P	Q	2.78646815014
463	V	I	2.57715358315
427	A	S	2.52777854246
34	D	Q	2.43164783854
283	P	G	2.35000032448
283	P	H	2.33542777156
453	P	D	2.3187406003
253	I	V	2.29901870321
283	P	S	2.11951194382
283	P	L	2.09917804619
164	C	A	2.06927753412
462	G	A	2.02408532985
146	T	A	2.01092560267
136	M	I	2.00787630627
359	S	K	1.99122380877
34	D	N	1.98977894885
34	D	M	1.97325087516
283	P	K	1.90012081037
353	S	F	1.8695669041
222	M	T	1.84942845043
485	G	S	1.83922036792
311	Q	R	1.8240751372
353	S	L	1.8196079466
466	L	W	1.80503195447
334	N	C	1.77266373978
319	N	G	1.77254903221
63	I	Y	1.7295123615
485	G	C	1.68144823558
498	N	G	1.61408564201
353	S	I	1.61231683518
294	E	R	1.60467507636
455	E	D	1.60084125266
450	G	C	1.54433768221
334	N	F	1.5418469224
283	P	M	1.51805855305
34	D	S	1.5143822734
139	W	L	1.51335541818
34	D	A	1.49938312394
466	L	F	1.47990356765
34	D	K	1.46548788008
54	G	A	1.45480407056
420	F	M	1.4546877101
274	S	G	1.42457491753
283	P	F	1.42187921945
86	G	S	1.4023744286
294	E	N	1.39491523802
157	T	C	1.36528905694
289	Y	H	1.35475412034
319	N	S	1.32849215743
268	G	S	1.32782373621
234	A	P	1.32579988399
407	S	A	1.29669117571
113	K	Y	1.26299817026
100	V	R	1.2579422549
22	A	S	1.25162210211
497	D	C	1.24614723337
72	D	T	1.24132301537
377	S	Y	1.23716722475
273	K	V	1.22806484694
399	Q	T	1.21787891022
34	D	H	1.21503995266
421	D	F	1.20075174884
21	N	W	1.19796798901
368	N	M	1.18688095436
311	Q	V	1.18290008434
93	G	A	1.18060868047
220	E	P	1.17679454699
290	D	S	1.16795244016
479	F	D	1.16077905414
415	Q	T	1.15653321324
331	M	Q	1.15032114827
238	M	R	1.14001507256
137	M	K	1.13767561592
399	Q	A	1.13313224832
292	E	V	1.13305478802
428	A	H	1.11777731858
377	S	T	1.11163634267
359	S	A	1.10708134133
268	G	A	1.1042903094
222	M	G	1.09580904662
460	G	W	1.08853920665
293	K	R	1.0878268918
423	P	Q	1.07441504547
233	A	T	1.07081610856
87	K	V	1.07053315204
102	R	H	1.07034035762
129	A	Q	1.06962467865
377	S	V	1.06253843372
72	D	L	1.05048236117
105	M	V	1.03679073305
43	M	R	1.02039853698
294	E	T	1.0127895914
28	S	A	1.01147269416
206	F	I	1.00687669359
190	V	R	1.00666565043
165	S	K	1.00550299201
73	E	N	0.97998545393
421	D	Q	0.97344764327
283	P	V	0.973112418633
64	E	P	0.968698451913
420	F	K	0.964266908291
267	R	K	0.963521517122
377	S	M	0.960149154377
334	N	Y	0.949993153922
85	A	M	0.948868001809
156	R	L	0.947441742502
415	Q	K	0.945569413767
431	G	E	0.945102131285
89	P	V	0.937305779799
26	R	S	0.928278208703
339	E	D	0.919499694265
102	R	T	0.9063885705
162	R	T	0.88526511808
425	I	V	0.884622009274
411	A	S	0.87936500454
164	C	V	0.867579184189
285	V	C	0.865308339399
291	F	S	0.865091386483
252	E	L	0.864687773313
17	G	W	0.862247199406
195	R	L	0.862091027679
310	S	A	0.861764043255
375	E	I	0.85867630592
131	A	E	0.853791832609
456	M	V	0.852519329762
451	A	H	0.847877056242
424	T	G	0.847271003649
359	S	R	0.84454984603
377	S	F	0.844045466984
41	I	N	0.840140017908
372	D	G	0.834816425716
157	T	V	0.832837757904
388	I	R	0.832236412221
78	Y	F	0.824041274478
304	F	V	0.823821501841
399	Q	L	0.816024714588
424	T	Y	0.815941985566
417	N	H	0.814519869737
309	N	H	0.806497299519
451	A	S	0.806330037405
402	S	G	0.805120352529
498	N	P	0.803764339503
312	V	N	0.803047860284
34	D	L	0.794667075401
446	R	P	0.789877438827
377	S	A	0.787467656984
399	Q	H	0.780657410324
14	E	I	0.770596145821
437	T	Q	0.769442243853
272	H	Y	0.765365671433
406	I	P	0.761978481641
283	P	N	0.760911891431
310	S	C	0.757748288774
435	G	P	0.75462238323
433	T	E	0.753848689452
153	A	H	0.747617715487
142	N	F	0.747502720287
485	G	F	0.740278390887
185	G	C	0.738869198805
27	A	R	0.738585730347
318	P	Q	0.738504775075
242	V	H	0.738112333076
496	Y	L	0.734735240871
383	S	I	0.733041887876
358	L	P	0.732762524205
39	F	Y	0.725955185068
326	S	N	0.725273209655
417	N	G	0.723453279787
455	E	P	0.72084630113
443	E	S	0.719635793992
485	G	V	0.719590736305
31	K	P	0.719080813935
217	S	L	0.717879435445
399	Q	I	0.71596520152
294	E	H	0.715347529855
247	N	T	0.712486279501
159	M	V	0.705571703305
467	S	T	0.70310963885
252	E	G	0.695194203129
272	H	P	0.695176903974
18	E	D	0.695006040384
336	A	L	0.693597423956
33	I	M	0.693425862412
366	A	T	0.685071465468
423	P	E	0.678258455936
111	Y	A	0.677715515925
353	S	V	0.675292417293
383	S	H	0.67496569263
377	S	I	0.67447977023
72	D	E	0.672412412965
265	I	P	0.671775700995
244	E	K	0.668065781019
55	R	V	0.665823330757
427	A	G	0.657950252559
430	T	N	0.653620024287
31	K	R	0.651594496544
458	F	Y	0.651138935005
80	E	V	0.650195713592
239	M	R	0.64972525371
98	K	R	0.648795057525
348	R	K	0.647328621478
394	G	E	0.646553423863
364	Q	H	0.646386255122
303	P	H	0.645312995853
319	N	L	0.645243229746
203	D	N	0.644959054127
99	R	S	0.64217146577
396	T	L	0.64156312718
234	A	V	0.64084993722
127	D	S	0.640217928256
221	R	K	0.640174780486
450	G	D	0.638068772746
127	D	E	0.63783983097
87	K	Y	0.636783684785
8	R	W	0.635868005037
292	E	K	0.633953922832
246	R	Q	0.625826476191
383	S	D	0.624684618858
151	T	A	0.623304332381
498	N	D	0.623192093861
336	A	S	0.622351645216
270	V	L	0.619100557645
278	A	S	0.6170947279
360	T	I	0.616761985398
430	T	R	0.613837516145
2	A	T	0.613119402454
402	S	P	0.608026637601
80	E	C	0.605942544841
212	G	D	0.605336595212
240	D	T	0.603717034646
485	G	Q	0.603219979247
157	T	H	0.603121745767
441	R	M	0.602962146185
327	Q	V	0.60269627576
239	M	W	0.600772260079
423	P	K	0.599827150254
215	T	A	0.594297338663
283	P	R	0.5863827003
140	H	I	0.584710164602
90	K	Y	0.584642962821
165	S	G	0.584544182234
105	M	T	0.583113869954
360	T	L	0.581737297413
28	S	P	0.581235965237
362	G	E	0.580999224385
279	C	P	0.580381646938
48	K	R	0.579311216073
367	S	P	0.579294812722
368	N	G	0.579119035684
54	G	W	0.577442589147
373	A	Q	0.576943687729
310	S	V	0.575773477998
430	T	Q	0.575426339569
418	L	P	0.573525990831
19	R	Q	0.572663699341
78	Y	I	0.572366149348
128	D	N	0.571282396217
61	L	S	0.570053810609
34	D	T	0.568408446975
95	P	G	0.56247494437
478	S	T	0.560980564494
434	E	W	0.559671344137
45	T	R	0.559475378642
105	M	I	0.556968950037
312	V	R	0.556159447847
378	T	L	0.555846883401
454	E	T	0.550637722153
481	M	T	0.547228741563
423	P	F	0.546992921326
208	R	G	0.546913028525
106	R	P	0.546596128521
93	G	T	0.546306024094
220	E	D	0.546079478378
163	M	K	0.545783727597
471	A	P	0.545265051984
498	N	Q	0.544074563648
304	F	W	0.543199931144
302	D	K	0.542870026658
443	E	G	0.542846172689
90	K	L	0.542600441443
253	I	L	0.542201889233
271	A	Y	0.542104568496
255	D	Y	0.541761588912
462	G	E	0.540440011397
433	T	K	0.538993562225
442	A	S	0.53833834083
405	Q	K	0.537430983649
209	G	D	0.536427527559
137	M	I	0.533295555917
110	L	F	0.533284751905
10	Y	A	0.531795521558
183	V	E	0.531608606111
49	L	W	0.529898982871
494	E	G	0.529801182323
314	S	C	0.529019048367
217	S	N	0.528734475109
426	M	C	0.528644295859
269	S	A	0.52705531375
143	L	P	0.524532113646
131	A	F	0.523223460801
409	Q	Y	0.520913540831
485	G	A	0.518171313626
439	D	V	0.513955955129
439	D	E	0.513883419296
420	F	I	0.51364435961
456	M	A	0.513506179959
99	R	Q	0.513378797607
327	Q	R	0.513301654083
162	R	Y	0.513296340693
165	S	Y	0.512956390803
456	M	F	0.512908764712
462	G	S	0.5115881959
375	E	A	0.5107530025
226	L	P	0.508648457171
417	N	V	0.507931991888
122	Q	T	0.506625122729
98	K	P	0.50351173408
498	N	H	0.50342558893
396	T	N	0.498196743693
312	V	T	0.491861902212
308	Q	K	0.491380887798
34	D	E	0.490551977958
196	M	T	0.489789560826
450	G	S	0.489447274933
289	Y	K	0.488405432117
12	Q	H	0.486006727428
286	A	G	0.485810991955
308	Q	T	0.485209648435
116	I	Y	0.485131156782
275	C	M	0.484853751129
424	T	S	0.484284704556
180	G	S	0.483737910864
90	K	E	0.48340260067
362	G	V	0.482843889516
396	T	M	0.482198901111
101	D	G	0.482103502974
409	Q	I	0.481350793333
264	L	E	0.480489669068
371	M	V	0.479758096699
260	A	V	0.478647545667
363	V	L	0.478201645619
286	A	V	0.477822689317
409	Q	S	0.477747187159
43	M	A	0.475681039981
76	N	C	0.474776853626
61	L	E	0.474126485347
467	S	W	0.473136681552
50	S	N	0.47206065467
22	A	K	0.471346213786
389	R	K	0.470816572426
283	P	D	0.469175231958
214	K	A	0.466846151192
417	N	E	0.466423955661
202	N	R	0.466391294042
97	Y	F	0.465928601741
412	F	C	0.465415399012
482	S	V	0.464835823575
424	T	W	0.464722627101
105	M	R	0.463514796387
422	K	C	0.463170305417
438	S	A	0.462227875379
137	M	T	0.460710126082
115	E	Q	0.45900754787
311	Q	E	0.45770981464
283	P	I	0.457615723286
498	N	T	0.456483348877
174	R	M	0.455862034267
244	E	N	0.455758068426
235	Q	K	0.45571576447
232	T	G	0.455528814165
143	L	F	0.45339269824
116	I	H	0.453068702442
211	N	S	0.452995424788
160	D	V	0.452944905515
155	V	P	0.452731420075
294	E	Q	0.451067410848
271	A	C	0.449741475586
273	K	A	0.449549693789
74	R	K	0.449463256044
271	A	D	0.449343490841
448	M	I	0.449161227287
271	A	H	0.448786127688
276	L	H	0.448570131974
251	A	L	0.448405658036
10	Y	H	0.448243980943
345	S	N	0.447057108826
376	S	L	0.44542281634
459	Q	F	0.444555777573
340	D	K	0.444387671481
350	T	I	0.443863221133
176	S	A	0.44368569778
73	E	K	0.443186203384
3	S	L	0.441028740099
222	M	I	0.440297915724
450	G	A	0.439821514539
159	M	K	0.43671173962
102	R	G	0.43665282921
366	A	G	0.436340429791
461	R	Q	0.43550317725
98	K	E	0.434890557146
37	G	K	0.434723673764
69	S	F	0.434649809948
192	E	K	0.434015163529
439	D	N	0.431421259104
127	D	N	0.430645804843
378	T	S	0.428138326682
156	R	K	0.42621259621
106	R	W	0.426023684498
101	D	M	0.425108908494
273	K	R	0.424559214884
49	L	N	0.422983778955
462	G	C	0.422522001087
178	A	V	0.421753663307
182	A	V	0.418262093332
315	L	P	0.417132907857
286	A	S	0.417069768883
272	H	V	0.417004684812
4	Q	I	0.416019952336
470	R	K	0.415014185666
250	N	S	0.414924405676
417	N	F	0.412552736334
338	F	V	0.411784540663
418	L	I	0.41053124442
405	Q	R	0.408905616406
325	K	S	0.404314276323
255	D	P	0.404258065162
274	S	H	0.404163897389
294	E	S	0.404124647645
259	L	D	0.403849079879
142	N	H	0.401740509407
71	F	V	0.400666441216
105	M	Q	0.399646511284
467	S	L	0.39924265015
410	P	S	0.398710323557
283	P	W	0.397866393354
179	A	V	0.397308371544
212	G	V	0.395406653664
23	T	D	0.395177304571
247	N	F	0.3946552459
250	N	Q	0.394124820591
168	Q	V	0.394072864292
352	V	A	0.392968759464
280	V	I	0.392188247177
312	V	I	0.391148967532
55	R	Q	0.390615793491
494	E	K	0.387536171589
120	W	R	0.385303878196
417	N	C	0.384233148735
393	G	V	0.383620798463
416	R	G	0.383273800467
146	T	M	0.382864452615
395	N	Q	0.38285641394
95	P	L	0.381170578283
153	A	S	0.380974371679
91	K	S	0.380727400224
162	R	C	0.37849824815
148	Y	V	0.378453105934
152	R	P	0.378291890871
111	Y	R	0.378155234066
111	Y	M	0.378155234066
144	N	I	0.378137054021
91	K	A	0.377953108379
155	V	D	0.377831872555
377	S	K	0.377652800178
339	E	A	0.376969731149
407	S	I	0.376876127478
407	S	R	0.376876127478
375	E	W	0.376683109503
405	Q	S	0.376616263808
368	N	W	0.376569028134
128	D	H	0.376557055249
406	I	M	0.376542892509
406	I	N	0.376542892509
106	R	G	0.376494735105
347	I	S	0.376349043743
374	M	K	0.376346977629
365	I	N	0.376319331077
373	A	H	0.376261344098
380	E	R	0.376229654085
397	N	E	0.375558539298
244	E	H	0.375393455893
206	F	Y	0.375378022289
207	W	Q	0.375356613167
363	V	A	0.375272345638
248	P	G	0.375199158061
237	A	Y	0.37514429046
271	A	S	0.374824719739
454	E	K	0.374812215474
4	Q	R	0.373754597292
77	K	E	0.37305074074
307	L	P	0.372664313291
39	F	P	0.372430947165
498	N	A	0.372163385421
30	G	W	0.37194788729
76	N	D	0.371722591503
378	T	I	0.371497957193
217	S	G	0.371317008044
53	E	H	0.370417418966
57	I	A	0.370350958478
67	V	L	0.369819537133
13	M	Q	0.369790276096
13	M	P	0.369790276096
21	N	Y	0.369567475904
421	D	H	0.369139273616
298	L	P	0.366984365386
262	S	F	0.366251486885
404	G	S	0.364883841845
306	L	P	0.364613236827
238	M	I	0.36456514575
154	L	S	0.362538642217
398	Q	P	0.36229556513
417	N	S	0.362130831223
494	E	V	0.362060702998
420	F	D	0.361995278732
491	D	E	0.361905381091
467	S	F	0.361869823436
381	L	P	0.361583357318
419	P	M	0.361545073577
434	E	H	0.360537283562
83	P	A	0.35996339804
84	S	Q	0.358072184311
256	L	P	0.357945568722
426	M	S	0.357928846748
466	L	G	0.357634556846
469	E	D	0.357509597595
491	D	A	0.357361058983
429	F	I	0.356497001662
387	A	V	0.355461007041
24	E	G	0.354808947757
458	F	H	0.354631242522
97	Y	G	0.353824853594
154	L	A	0.353566860413
94	G	S	0.353551826262
138	I	P	0.353538482511
103	K	Y	0.35338258518
103	K	N	0.35338258518
167	M	H	0.353363105788
117	R	T	0.353328917389
117	R	I	0.353328917389
441	R	K	0.353151024513
494	E	D	0.352677789463
449	E	K	0.351638074756
408	V	M	0.351317717671
78	Y	C	0.351249319191
461	R	W	0.351229335299
297	S	A	0.349746999894
273	K	H	0.348924176677
272	H	G	0.348722684171
332	A	N	0.348532922303
320	E	S	0.348525881281
324	H	N	0.34850013011
266	L	G	0.348137990565
321	N	M	0.34777343944
399	Q	M	0.346926010536
160	D	N	0.346047196493
336	A	R	0.345720921421
369	E	S	0.345403558933
338	F	E	0.34538918817
340	D	E	0.345257353854
341	L	Q	0.345171624278
404	G	E	0.3449182952
19	R	H	0.338791239096
45	T	V	0.338019548132
48	K	G	0.337865913314
52	Y	D	0.337680283603
399	Q	R	0.337654268626
78	Y	S	0.337144237442
449	E	S	0.337093546006
14	E	W	0.337090141444
484	E	V	0.336799199099
347	I	R	0.336712873959
70	A	E	0.336378087633
472	A	V	0.336166163198
216	R	G	0.334905635985
367	S	N	0.334425734626
496	Y	H	0.334329701135
151	T	K	0.332744896297
159	M	D	0.332661283999
348	R	G	0.332108072509
148	Y	H	0.331755101705
413	S	F	0.331714622482
450	G	Q	0.33142181145
491	D	N	0.330538069985
323	A	S	0.329592072575
3	S	A	0.328725930998
400	R	M	0.328405652356
450	G	N	0.327404249504
430	T	V	0.326723813965
457	S	C	0.326273779218
285	V	I	0.325870407899
442	A	L	0.324899439295
313	Y	C	0.324324723123
5	G	T	0.323225279331
58	Q	K	0.322361739691
97	Y	H	0.321124615471
378	T	R	0.320972813093
418	L	C	0.320422543566
375	E	Y	0.31934117899
375	E	Q	0.31934117899
368	N	F	0.319128212902
414	V	Y	0.318854342726
400	R	P	0.318818173879
184	K	D	0.318121174395
175	R	M	0.318112466133
248	P	Q	0.318063761252
402	S	C	0.317826818933
349	G	E	0.316877438275
280	V	A	0.316780567785
427	A	W	0.315764726982
247	N	Y	0.315120370858
143	L	H	0.314652974814
141	S	K	0.314503376022
147	T	R	0.314485441186
160	D	Y	0.314189391987
398	Q	G	0.313885997273
476	V	M	0.313439655205
310	S	L	0.312190142067
253	I	M	0.311428563667
285	V	N	0.311193607368
330	W	D	0.310808404827
265	I	Y	0.310642729921
275	C	I	0.310155849539
27	A	M	0.308960894557
279	C	G	0.308438571786
490	G	E	0.307168794234
94	G	E	0.306654871768
385	Y	H	0.30627358559
330	W	L	0.304496869656
17	G	E	0.302822992497
4	Q	P	0.302317639105
415	Q	F	0.300473933409
291	F	L	0.300447204354
415	Q	V	0.299993039951
90	K	W	0.298532499628
456	M	P	0.298460446617
414	V	M	0.298241647223
473	N	K	0.298173656469
438	S	H	0.298098318846
387	A	P	0.298081417091
478	S	I	0.29794615866
419	P	Q	0.297586165792
218	A	T	0.297516091085
221	R	G	0.297334234474
496	Y	S	0.297280984198
417	N	W	0.297075518914
168	Q	H	0.296896457222
367	S	T	0.296130925148
21	N	T	0.296121849824
106	R	M	0.296042477043
125	N	K	0.295808357651
232	T	R	0.294316444911
250	N	R	0.294250847052
229	K	V	0.290352094968
230	F	R	0.290317092778
169	G	T	0.290199667722
198	K	I	0.290140168944
186	V	E	0.290133318574
182	A	M	0.290114076546
243	R	Q	0.289411041917
164	C	Y	0.286370116724
164	C	N	0.285808450572
3	S	V	0.285435857453
15	T	C	0.285367997809
368	N	D	0.284932092171
378	T	A	0.284656601114
172	L	P	0.281862926725
417	N	K	0.280287230813
267	R	P	0.279822093602
277	P	L	0.279619855952
325	K	M	0.279317661728
467	S	P	0.279213610702
222	M	V	0.278915985816
274	S	Y	0.278633015305
406	I	S	0.278207218151
468	D	G	0.278110182058
370	N	S	0.277866207108
192	E	G	0.277112262707
382	R	S	0.276970589055
429	F	S	0.276700145086
366	A	V	0.276428157551
370	N	P	0.276167896575
53	E	G	0.273992065205
105	M	K	0.27316188187
391	R	K	0.273120630583
442	A	C	0.273001138759
435	G	A	0.27279257711
488	F	T	0.272688288348
493	A	S	0.272388400004
419	P	V	0.271224553268
102	R	K	0.268958649885
202	N	A	0.268549509823
241	Q	L	0.268506793627
173	P	Q	0.268391782501
343	V	I	0.267858887395
441	R	S	0.267595398533
311	Q	H	0.265880405986
359	S	I	0.265002307767
15	T	A	0.264533950474
378	T	M	0.263088788265
12	Q	A	0.262937105121
120	W	F	0.262918805762
159	M	Y	0.262908893878
141	S	T	0.262907649182
145	D	H	0.262880010778
149	Q	D	0.262854481383
147	T	P	0.262843319643
118	R	F	0.262810490427
132	G	Q	0.262782237719
411	A	C	0.262676945434
165	S	R	0.262616087347
83	P	T	0.262391099457
390	T	D	0.262271651228
114	E	H	0.262179602071
388	I	H	0.261909285926
388	I	P	0.261909285926
402	S	V	0.261835988085
394	G	F	0.261745699999
349	G	F	0.261661652704
406	I	C	0.261627508057
358	L	H	0.26161107988
348	R	E	0.261600439343
372	D	W	0.261552444069
361	R	D	0.26150787237
361	R	S	0.26150787237
410	P	M	0.261475179097
365	I	W	0.261413751038
365	I	A	0.261413751038
156	R	C	0.261388787619
340	D	C	0.261381348074
413	S	E	0.261357943154
414	V	E	0.261334660949
380	E	W	0.261292141923
350	T	H	0.26128450879
395	N	C	0.261158883222
104	W	R	0.261085647925
128	D	I	0.261079837829
404	G	M	0.261024960726
404	G	F	0.261024960726
272	H	L	0.260637457066
46	E	K	0.260326226858
54	G	K	0.260000906167
492	N	D	0.259376541615
75	R	K	0.259332434212
495	E	G	0.257234077254
2	A	S	0.257087232033
31	K	C	0.257045410649
398	Q	L	0.256942844404
7	K	S	0.256848603468
78	Y	V	0.256788563531
78	Y	Q	0.256788563531
5	G	P	0.25676829415
13	M	E	0.256709147228
13	M	N	0.256709147228
37	G	S	0.256597459735
37	G	F	0.256597459735
17	G	H	0.256542007768
11	E	Y	0.256507383906
33	I	E	0.256480758916
32	M	F	0.256385323786
324	H	Y	0.256308017854
407	S	G	0.256152763558
84	S	D	0.255990946613
70	A	N	0.255961573236
23	T	K	0.255845139899
77	K	Y	0.255658469266
485	G	M	0.255296675827
325	K	R	0.255238434792
171	T	S	0.253213412911
34	D	Y	0.252153654092
425	I	F	0.251573434445
439	D	T	0.25141469627
473	N	E	0.251158870852
473	N	P	0.251158870852
486	S	T	0.25109049124
481	M	A	0.251088977257
478	S	H	0.251071576303
492	N	H	0.250884707026
493	A	E	0.250810701867
274	S	V	0.250773767604
448	M	C	0.250768943573
483	N	L	0.250743021269
473	N	S	0.250729383372
328	L	N	0.250698738387
465	E	D	0.25068662511
452	K	C	0.250442053053
472	A	G	0.250413450515
429	F	E	0.249968052632
371	M	I	0.248238540679
410	P	G	0.248150880825
164	C	S	0.248014138012
98	K	A	0.247172837107
120	W	C	0.246864865676
148	Y	G	0.246858394828
153	A	G	0.246748621594
145	D	S	0.246736256996
278	A	T	0.246719152131
152	R	L	0.246667718484
154	L	Q	0.246651656497
94	G	V	0.246636622346
393	G	R	0.246598440232
111	Y	V	0.246526250816
108	L	F	0.246522365309
91	K	N	0.246378328302
289	Y	D	0.24577661205
339	E	K	0.244282450093
367	S	W	0.243631081581
295	G	I	0.242723054631
359	S	Y	0.242391797792
306	L	F	0.242045407506
108	L	I	0.242023466509
314	S	D	0.241781757833
273	K	P	0.241757353439
298	L	R	0.241738004113
286	A	W	0.241612706575
272	H	E	0.241560323448
269	S	K	0.241466615204
262	S	N	0.241437161728
293	K	A	0.241410592242
313	Y	D	0.24129735368
265	I	W	0.241285240025
333	C	Q	0.241276915796
301	I	F	0.241135475493
279	C	N	0.241122203921
282	G	F	0.240907784138
263	A	F	0.240841196906
89	P	Y	0.24040388667
167	M	I	0.239668502876
220	E	L	0.239328995628
220	E	T	0.239328995628
382	R	A	0.239192545825
346	F	S	0.23916737386
368	N	C	0.239065504384
343	V	M	0.239045145333
406	I	E	0.239039368759
410	P	R	0.238941636764
347	I	Y	0.238845519993
371	M	K	0.238761946374
350	T	N	0.238710039412
451	A	Y	0.238663108194
379	L	C	0.238358339773
219	Y	L	0.237894050273
169	G	P	0.237848511822
176	S	L	0.237834446731
201	I	R	0.237769863618
237	A	E	0.23764076671
183	V	Y	0.237620205333
241	Q	P	0.237591283869
172	L	R	0.237581342922
191	M	Y	0.237568984206
178	A	F	0.237523597819
470	R	G	0.237446657342
189	M	G	0.237365023805
4	Q	C	0.237093230076
442	A	T	0.236203146548
265	I	G	0.236000396772
56	L	R	0.234640210348
87	K	L	0.233462997529
87	K	G	0.233462997529
55	R	D	0.233414284286
23	T	S	0.233368790806
97	Y	L	0.233268334635
43	M	P	0.23315551704
107	E	R	0.232987348982
109	V	F	0.232857714781
126	G	Q	0.232830475197
117	R	E	0.232817327235
66	M	K	0.232386335096
78	Y	N	0.232323060745
14	E	T	0.2322340345
11	E	R	0.232085244844
464	F	L	0.232080106809
38	R	I	0.232074242413
22	A	I	0.231840440599
53	E	K	0.231677321329
449	E	V	0.231342000034
417	N	I	0.23094250828
127	D	F	0.230932912892
369	E	K	0.230129599243
22	A	H	0.229482369649
422	K	Q	0.229287695442
388	I	T	0.229111972626
80	E	K	0.227430921587
121	R	C	0.226832388207
278	A	M	0.226490541575
246	R	L	0.225697109767
192	E	L	0.225508691786
399	Q	G	0.225398593881
12	Q	K	0.22528988356
247	N	K	0.225253052791
481	M	G	0.224467810488
486	S	F	0.224435469978
492	N	I	0.22425218731
436	R	A	0.224239142678
444	I	M	0.224111384941
411	A	T	0.22345174014
429	F	W	0.223395711044
432	N	E	0.222918930786
432	N	M	0.222918930786
54	G	T	0.222444935031
455	E	W	0.222070474742
43	M	I	0.221446623867
162	R	W	0.22142599052
134	T	N	0.22108276455
415	Q	G	0.220811187912
86	G	D	0.220226121991
413	S	T	0.219675782573
421	D	W	0.219453209986
395	N	P	0.21942969562
67	V	A	0.217823499608
294	E	K	0.21759148794
177	G	E	0.216797253793
229	K	R	0.216720532638
415	Q	R	0.21670115497
240	D	S	0.216152691164
333	C	Y	0.216073656085
409	Q	V	0.215847144199
5	G	S	0.2158262137
21	N	D	0.215426151166
27	A	H	0.215170203881
336	A	T	0.215120473292
403	A	R	0.214531240513
4	Q	S	0.213482790957
53	E	Q	0.212457441239
323	A	T	0.212447638256
47	L	T	0.212108670366
402	S	R	0.211967043435
19	R	L	0.211877348326
72	D	A	0.211876718304
271	A	P	0.211507994531
470	R	M	0.21147780398
217	S	K	0.211457579947
273	K	Q	0.211420652927
38	R	L	0.211393042662
63	I	R	0.21138080159
63	I	N	0.21138080159
151	T	R	0.211272733672
260	A	Y	0.211254681288
301	I	P	0.211136668146
330	W	F	0.21107764069
320	E	D	0.211022357531
324	H	A	0.21099660636
258	F	K	0.210898403452
281	Y	E	0.210853860199
281	Y	P	0.210853860199
308	Q	F	0.210741936077
315	L	F	0.210643355128
275	C	N	0.21042911856
321	N	W	0.21026991569
235	Q	R	0.209646940609
404	G	D	0.209067395712
223	C	Y	0.208270464834
417	N	A	0.206944136383
401	A	V	0.206606757395
292	E	H	0.204881345418
179	A	T	0.20483992448
308	Q	S	0.20464736953
396	T	A	0.204383647229
168	Q	R	0.203803819239
352	V	C	0.203628188074
407	S	C	0.203581771317
346	F	G	0.203340231457
19	R	C	0.203247986299
401	A	D	0.202810409979
39	F	S	0.202505945723
482	S	R	0.201801417741
127	D	K	0.201768159048
424	T	M	0.201688221267
437	T	E	0.201547012667
440	M	Q	0.201319911552
496	Y	W	0.201190829714
220	E	I	0.200823139949
179	A	E	0.200175604618
179	A	D	0.200175604618
247	N	W	0.200128144089
451	A	V	0.20011374116
221	R	A	0.20001908676
246	R	V	0.199938468007
213	R	P	0.199933701643
213	R	T	0.199933701643
204	R	K	0.199931095766
170	S	P	0.199894595883
203	D	R	0.199892045249
174	R	P	0.19987987101
207	W	L	0.199821044904
235	Q	I	0.199817964031
176	S	W	0.199813305574
169	G	N	0.199704334484
196	M	W	0.199692540067
175	R	I	0.199673749218
250	N	Y	0.199668724525
187	G	W	0.1996626411
214	K	V	0.199624126111
210	E	C	0.199615959622
241	Q	Y	0.199596369599
191	M	S	0.199565587989
202	N	K	0.199525350046
205	N	A	0.199498710501
199	R	Q	0.199498287108
197	I	H	0.199433746446
211	N	T	0.197181639832
186	V	I	0.194222716747
427	A	T	0.193406320116
64	E	Y	0.193370434369
29	V	R	0.193325917386
247	N	V	0.193002804816
23	T	V	0.19294005791
12	Q	E	0.19226241262
173	P	N	0.192257978476
105	M	A	0.18814240609
24	E	D	0.18796624427
24	E	S	0.18796624427
247	N	L	0.187891644498
244	E	V	0.187616885646
106	R	S	0.187610628755
416	R	K	0.187359124834
399	Q	P	0.187251171585
256	L	F	0.186490182117
313	Y	H	0.186383119048
195	R	G	0.186311804172
258	F	E	0.185763276438
274	S	Q	0.185347778482
278	A	D	0.185344606226
333	C	V	0.185196831882
270	V	R	0.184899836726
194	I	V	0.184377441259
195	R	K	0.184019122566
417	N	L	0.183076737039
436	R	V	0.182365612595
261	R	W	0.182038766383
195	R	M	0.181046724132
442	A	G	0.180378064889
217	S	R	0.17998904259
181	A	V	0.179914527129
45	T	D	0.179715748512
19	R	G	0.178783703088
397	N	H	0.17831754551
21	N	K	0.178301704983
63	I	S	0.178265322933
376	S	H	0.178129050749
83	P	V	0.177760858785
349	G	P	0.177120382331
335	S	F	0.176567733637
401	A	Q	0.176239114492
268	G	E	0.174950787046
409	Q	A	0.174172335158
4	Q	A	0.172958243399
254	E	G	0.172869707071
334	N	S	0.172637455972
473	N	D	0.172488211957
480	D	R	0.171485907926
109	V	I	0.168498782361
202	N	D	0.167853577986
408	V	C	0.166283235946
376	S	A	0.165869501367
488	F	S	0.165773084432
434	E	Q	0.165630060838
395	N	Y	0.165511395933
480	D	P	0.165025350522
15	T	N	0.164998276923
36	I	G	0.164920280868
29	V	L	0.164471027008
4	Q	G	0.164302134696
273	K	G	0.163466419187
277	P	A	0.163190751102
333	C	I	0.163033492991
331	M	K	0.162954014867
281	Y	N	0.162883308066
323	A	Q	0.162424519045
497	D	E	0.161854473894
458	F	S	0.160941173757
162	R	S	0.157271956604
477	P	S	0.156534855408
401	A	C	0.155584466302
213	R	Q	0.154995266059
118	R	Q	0.154625159268
228	G	R	0.153980369848
455	E	T	0.153894028317
243	R	A	0.153476019827
229	K	E	0.153435514657
218	A	L	0.153172202463
388	I	M	0.153113820532
226	L	V	0.152940130577
204	R	C	0.15292565173
195	R	W	0.152925527402
246	R	A	0.152860064351
170	S	Q	0.152850068678
174	R	T	0.152845198849
230	F	V	0.152813569028
182	A	Y	0.152610552796
248	P	E	0.1525849531
237	A	H	0.15252616068
183	V	T	0.152515183424
241	Q	K	0.152509011896
191	M	R	0.152482728898
172	L	F	0.152481515603
168	Q	D	0.15246305269
178	A	Q	0.152419385365
225	I	Y	0.152373665805
243	R	N	0.151907518167
302	D	N	0.151039921517
436	R	L	0.150867014515
431	G	L	0.150293304473
427	A	P	0.149927995148
298	L	S	0.149881140895
349	G	R	0.146385772396
44	C	Y	0.145883105556
299	V	L	0.145829466463
395	N	R	0.145737796024
432	N	Q	0.143987970738
258	F	S	0.143589011625
11	E	K	0.142426594418
466	L	A	0.142123268255
469	E	G	0.141729930479
456	M	C	0.141537402572
427	A	Y	0.141253663442
122	Q	R	0.141204168368
359	S	C	0.140161543314
310	S	N	0.139330635924
204	R	W	0.138448381085
102	R	E	0.137768170292
102	R	C	0.137768170292
137	M	H	0.137675615919
378	T	E	0.137662923766
378	T	C	0.137662923766
156	R	F	0.137556941464
156	R	T	0.137556941464
419	P	R	0.137550298438
143	L	E	0.137514943159
143	L	I	0.137514943159
143	L	M	0.137514943159
99	R	E	0.137494633261
162	R	F	0.137490148646
162	R	E	0.137490148646
139	W	E	0.137470953891
113	K	H	0.137467288176
148	Y	F	0.137445006431
150	R	C	0.13741572501
95	P	Q	0.137412660031
95	P	M	0.137412660031
138	I	H	0.137395761063
138	I	K	0.137395761063
159	M	W	0.137378011794
141	S	R	0.137376767098
141	S	E	0.137376767098
153	A	F	0.137372114138
133	L	D	0.137343790431
93	G	M	0.137328219108
149	Q	C	0.137323599299
149	Q	E	0.137323599299
115	E	Y	0.137292288068
118	R	I	0.137279608343
132	G	E	0.137251355635
140	H	V	0.13725118763
140	H	F	0.13725118763
140	H	W	0.13725118763
140	H	N	0.13725118763
154	L	D	0.137244921899
154	L	H	0.137244921899
124	N	Y	0.137241156746
142	N	V	0.137228322485
116	I	F	0.137207853362
166	L	W	0.137176526422
112	D	I	0.137121293201
112	D	W	0.137121293201
119	I	G	0.137086240969
391	R	N	0.13708317906
125	N	A	0.137029768625
121	R	Q	0.136971884124
402	S	Q	0.136964032713
135	H	L	0.13695647401
91	K	Q	0.136945008875
134	T	W	0.136935861194
134	T	D	0.136935861194
388	I	F	0.13692660764
388	I	Y	0.13692660764
432	N	V	0.136912616046
336	A	N	0.136910456805
117	R	C	0.136908947614
130	T	Q	0.136905340726
394	G	N	0.136818742687
356	G	V	0.136813803921
356	G	F	0.136813803921
356	G	C	0.136813803921
356	G	T	0.136813803921
405	Q	L	0.136811544732
405	Q	M	0.136811544732
405	Q	T	0.136811544732
349	G	Y	0.13677279896
349	G	H	0.13677279896
406	I	G	0.136760328429
406	I	K	0.136760328429
352	V	R	0.136754758641
352	V	H	0.136754758641
352	V	P	0.136754758641
352	V	M	0.136754758641
393	G	W	0.136719020225
358	L	C	0.136711211541
358	L	N	0.136711211541
375	E	N	0.136708552664
416	R	H	0.136657048838
363	V	T	0.136637193146
369	E	F	0.136632625358
369	E	H	0.136632625358
386	W	D	0.13658926401
400	R	C	0.136576776917
365	I	Y	0.136558148518
392	S	W	0.136557478558
381	L	W	0.136556010653
412	F	M	0.136502881375
412	F	R	0.136502881375
413	S	D	0.136488601042
337	A	K	0.13647863979
360	T	N	0.136459081998
373	A	W	0.136426670391
373	A	K	0.136426670391
374	M	P	0.136410126784
380	E	Y	0.136398833133
357	K	Q	0.13635564815
346	F	E	0.136329849597
346	F	W	0.136329849597
370	N	A	0.136317416325
370	N	M	0.136317416325
354	P	E	0.136307723905
383	S	F	0.136253530793
379	L	H	0.136251389693
364	Q	G	0.135839242663
485	G	D	0.13581490134
211	N	G	0.135781095168
397	N	M	0.13574331646
403	A	M	0.135543300835
311	Q	D	0.135067630633
87	K	E	0.13480515454
136	M	P	0.134600912724
55	R	S	0.134409117032
55	R	C	0.134409117032
2	A	E	0.134316008449
72	D	I	0.13426914106
19	R	Y	0.13426264279
31	K	F	0.134204491062
31	K	M	0.134204491062
7	K	Q	0.134154553695
9	S	M	0.134094196532
66	M	F	0.134091743261
5	G	F	0.134072152338
6	T	P	0.134068484407
8	R	E	0.134048232492
76	N	E	0.134011418524
13	M	C	0.134004885067
30	G	N	0.133995578512
30	G	F	0.133995578512
30	G	H	0.133995578512
3	S	W	0.133958891339
26	R	H	0.133955638577
37	G	W	0.13392040262
25	I	M	0.133914533137
25	I	A	0.133914533137
25	I	F	0.133914533137
17	G	D	0.133862336302
63	I	F	0.133813382081
69	S	C	0.13381137629
33	I	K	0.133804048658
35	G	I	0.133779105211
16	D	A	0.133726509419
60	S	E	0.133714703403
32	M	A	0.133702251215
27	A	D	0.133691203718
22	A	F	0.133650507703
28	S	I	0.133598814106
28	S	E	0.133598814106
68	L	E	0.133574741769
40	Y	N	0.133574729668
40	Y	M	0.133574729668
70	A	F	0.133269551398
70	A	I	0.133269551398
73	E	H	0.133085788187
20	Q	C	0.132804192268
162	R	K	0.132569786591
12	Q	W	0.132494443156
82	H	D	0.132323781415
492	N	S	0.132171389645
137	M	E	0.132025694747
137	M	R	0.132025694747
451	A	C	0.131818122097
410	P	H	0.131742697204
87	K	M	0.131624491269
87	K	I	0.131624491269
143	L	Q	0.131464603353
442	A	W	0.131454768587
99	R	V	0.131450357168
99	R	F	0.131450357168
139	W	M	0.13142684084
132	G	I	0.131413888923
151	T	H	0.131399067907
148	Y	D	0.131381177408
133	L	E	0.13137972568
124	N	A	0.131358140996
124	N	P	0.131358140996
118	R	S	0.131336319266
484	E	L	0.131317612584
484	E	Y	0.131317612584
149	Q	K	0.131268618405
439	D	L	0.131216928116
441	R	E	0.13120478848
138	I	R	0.131146061175
138	I	N	0.131146061175
116	I	S	0.131140607554
166	L	T	0.131131504
166	L	C	0.131131504
166	L	A	0.131131504
384	R	G	0.131091232035
112	D	C	0.13107416932
112	D	K	0.13107416932
112	D	V	0.13107416932
490	G	V	0.131056326812
468	D	R	0.13104316548
489	F	W	0.131039642815
165	S	L	0.131033874098
165	S	E	0.131033874098
461	R	M	0.131027983251
486	S	N	0.131010830896
435	G	C	0.130998669411
487	Y	S	0.130996526499
487	Y	N	0.130996526499
103	K	C	0.130990163843
478	S	M	0.130970997823
478	S	W	0.130970997823
478	S	K	0.130970997823
167	M	P	0.130970684451
481	M	K	0.130969584614
479	F	Q	0.130956215475
157	T	M	0.130913556475
491	D	H	0.130905564584
491	D	M	0.130905564584
458	F	A	0.130879474431
458	F	I	0.130879474431
443	E	P	0.130864612171
155	V	F	0.130803325188
96	I	F	0.130799486495
471	A	S	0.130788606672
492	N	Q	0.130778638651
465	E	A	0.130682469293
467	S	A	0.130615985795
444	I	Q	0.130614105763
423	P	W	0.130540519428
437	T	W	0.130473609298
460	G	Y	0.130400668209
480	D	W	0.130314030059
452	K	D	0.130271593955
469	E	P	0.130183891828
431	G	H	0.130172364288
429	F	K	0.129791354226
426	M	D	0.129366088535
459	Q	Y	0.129325335908
422	K	W	0.129224659622
297	S	I	0.129048900755
433	T	P	0.129034800654
319	N	P	0.128708535617
292	E	S	0.128033474791
268	G	K	0.127536269659
400	R	K	0.127180083989
238	M	T	0.127148926342
23	T	G	0.126928594086
267	R	W	0.126869631916
330	W	G	0.126838942488
488	F	L	0.126427538705
295	G	L	0.126415336638
300	G	D	0.12638295035
133	L	R	0.126352395579
296	Y	M	0.126299491317
478	S	F	0.126283135212
162	R	N	0.126273217583
148	Y	S	0.126270077406
303	P	Y	0.126269946471
299	V	H	0.126249276364
304	F	H	0.126137393312
327	Q	T	0.126083129777
297	S	R	0.1260825298
297	S	Y	0.1260825298
314	S	K	0.126022839335
271	A	L	0.126021584121
144	N	K	0.126014591905
252	E	A	0.125995162781
112	D	T	0.125977095521
104	W	F	0.12597537441
165	S	F	0.125933267693
421	D	P	0.125927531464
123	A	R	0.125916647035
306	L	S	0.125916363203
326	S	T	0.125915049427
160	D	H	0.125908508506
135	H	K	0.125902008733
312	V	E	0.125877891843
312	V	H	0.125877891843
255	D	V	0.125823765544
261	R	H	0.125793937343
261	R	V	0.125793937343
291	F	C	0.125778000959
288	G	E	0.125768130729
256	L	D	0.125757885395
256	L	Y	0.125757885395
274	S	W	0.125750545324
251	A	H	0.125736201238
277	P	C	0.125712359178
330	W	E	0.12570090119
278	A	W	0.125694660673
278	A	Y	0.125694660673
269	S	E	0.125689653285
290	D	Q	0.125683864589
262	S	C	0.125667428181
262	S	L	0.125667428181
324	H	E	0.125648843901
280	V	T	0.125628957079
280	V	N	0.125628957079
328	L	F	0.125621703237
320	E	M	0.125620013243
317	R	M	0.125617731674
284	A	D	0.125617308549
284	A	Y	0.125617308549
265	I	Q	0.125551628272
276	L	C	0.125544658372
313	Y	A	0.125530131445
313	Y	T	0.125530131445
313	Y	N	0.125530131445
329	V	C	0.12549493996
259	L	T	0.125488466622
287	S	T	0.125346605802
279	C	I	0.125345019916
322	P	F	0.125313878416
322	P	W	0.125313878416
270	V	N	0.125307439108
266	L	N	0.125272691773
316	I	N	0.125250543771
257	I	H	0.125226506175
318	P	D	0.12513100603
323	A	D	0.125003952422
321	N	Y	0.124909300163
321	N	C	0.124909300163
131	A	H	0.124848070074
387	A	D	0.124793642774
390	T	L	0.124768127479
90	K	T	0.124712522781
128	D	K	0.124708933106
87	K	N	0.124558454548
75	R	G	0.124459423464
356	G	D	0.124351718401
386	W	A	0.124301408253
394	G	V	0.124242176249
394	G	L	0.124242176249
408	V	S	0.124195922062
408	V	G	0.124195922062
405	Q	A	0.124187196603
405	Q	G	0.124187196603
382	R	P	0.124183167322
349	G	A	0.124158128954
368	N	K	0.124123832679
343	V	C	0.12405014057
372	D	A	0.124048920319
381	L	S	0.123986515578
381	L	I	0.123986515578
337	A	W	0.12389972866
340	D	Y	0.123877824324
414	V	K	0.123831137199
342	R	P	0.123818811277
373	A	N	0.123818541561
346	F	Y	0.123752183539
5	G	D	0.123720887413
379	L	S	0.123521868861
404	G	W	0.123521436976
396	T	E	0.12331813142
250	N	G	0.123239985379
364	Q	E	0.123196354055
423	P	G	0.122584413709
427	A	K	0.122436211533
455	E	K	0.122121527083
151	T	L	0.12193259445
134	T	L	0.121547090999
130	T	M	0.121412664681
50	S	C	0.12132494128
16	D	E	0.120827430037
101	D	N	0.120700770247
86	G	M	0.12069044844
131	A	Q	0.120545113976
264	L	F	0.119748338714
45	T	Q	0.119651380665
42	Q	H	0.119474904873
82	H	R	0.119385607843
9	S	C	0.119351286037
9	S	Q	0.119351286037
7	K	T	0.119345079718
425	I	T	0.119297965176
76	N	G	0.119259379809
215	T	I	0.119259226351
13	M	K	0.119205623478
13	M	H	0.119205623478
26	R	G	0.119153093992
39	F	G	0.119146243515
26	R	C	0.119112944342
37	G	L	0.119093935985
36	I	N	0.119041477328
17	G	I	0.119038484018
38	R	H	0.119003068502
79	L	C	0.118993778149
35	G	C	0.118991430314
129	A	V	0.118955694156
60	S	F	0.118943277055
60	S	D	0.118943277055
16	D	R	0.118900799127
28	S	C	0.118783155999
182	A	N	0.118680218598
184	K	G	0.118662883757
132	G	P	0.118654002811
237	A	D	0.118531308749
173	P	L	0.118316033382
126	G	R	0.118088423475
41	I	V	0.117889956301
135	H	V	0.117848897686
165	S	I	0.117809621534
435	G	E	0.117361815134
438	S	L	0.117103748146
359	S	N	0.116860915709
483	N	D	0.115748674354
427	A	Q	0.115464303582
378	T	P	0.115442732846
99	R	I	0.114957995927
401	A	G	0.114845885345
361	R	K	0.114818744147
400	R	S	0.114778999159
432	N	K	0.114459909319
397	N	D	0.11418720809
138	I	T	0.114097687342
216	R	M	0.114058582772
398	Q	V	0.114052724634
442	A	Q	0.114041138064
386	W	I	0.11398097017
353	S	P	0.113958165172
418	L	H	0.113811119806
418	L	G	0.113811119806
468	D	S	0.113734186471
489	F	Y	0.113726465008
449	E	P	0.11365754865
375	E	T	0.11364870367
478	S	A	0.113568052553
479	F	I	0.113558356225
420	F	N	0.113552471633
393	G	P	0.113552196342
368	N	A	0.1135346223
348	R	A	0.113482936675
363	V	E	0.113427780408
361	R	M	0.113367199637
347	I	N	0.113314637909
345	S	I	0.113300518044
365	I	R	0.113284925243
448	M	D	0.113265419823
460	G	M	0.113261290239
460	G	C	0.113261290239
371	M	R	0.113231064291
437	T	K	0.113143985011
216	R	W	0.113138547025
335	S	A	0.113111509402
438	S	I	0.113039869706
452	K	W	0.112938529303
425	I	C	0.112855895028
428	A	L	0.112774576525
428	A	Y	0.112774576525
428	A	E	0.112774576525
428	A	F	0.112774576525
226	L	F	0.112525155709
429	F	M	0.112464528882
203	D	E	0.11243758596
253	I	T	0.112437315082
256	L	H	0.112344532597
214	K	N	0.11231846351
196	M	I	0.11228073438
182	A	L	0.112213178658
235	Q	V	0.112198959324
183	V	L	0.112089323249
210	E	T	0.111988543291
197	I	P	0.111955642576
127	D	Q	0.11169742493
116	I	R	0.11168428723
152	R	I	0.111651399868
259	L	R	0.111599611943
24	E	R	0.110701690796
290	D	N	0.110296832566
11	E	G	0.109756739118
162	R	H	0.109302890051
189	M	I	0.10872287911
43	M	K	0.107624634956
2	A	V	0.107602815316
319	N	C	0.106984175436
135	H	Q	0.106901193627
17	G	C	0.106567847501
69	S	N	0.106532284595
65	R	I	0.10643307712
32	M	R	0.106414051899
27	A	P	0.10639032784
40	Y	R	0.106283265412
391	R	G	0.106267328182
399	Q	N	0.105917911032
268	G	C	0.105842568548
411	A	G	0.105516743555
62	T	Q	0.105488272739
51	D	F	0.105460693014
310	S	H	0.105232374447
84	S	A	0.105216482589
12	Q	F	0.105179468404
48	K	E	0.104992921525
303	P	T	0.104932215512
493	A	T	0.1049155787
154	L	P	0.104763657741
155	V	R	0.104607816232
393	G	A	0.104541875571
358	L	A	0.104499726972
338	F	L	0.104381088667
327	Q	S	0.104320922463
305	K	Y	0.104267562643
342	R	Q	0.104238563333
252	E	R	0.104234685876
252	E	P	0.104234685876
298	L	W	0.104234480363
234	A	F	0.104185170314
285	V	Y	0.104170046206
220	E	S	0.104050753716
220	E	V	0.104050753716
291	F	N	0.104009880618
251	A	E	0.103995079191
320	E	L	0.10387020092
331	M	Y	0.103804577333
331	M	G	0.103804577333
216	R	Y	0.103693963999
216	R	V	0.103693963999
224	N	E	0.103646508505
224	N	Y	0.103646508505
224	N	T	0.103646508505
179	A	R	0.103638014185
179	A	K	0.103638014185
179	A	P	0.103638014185
247	N	P	0.103635447326
322	P	H	0.103561781202
221	R	W	0.103527303096
266	L	T	0.103501031025
397	N	Y	0.103493219856
226	L	G	0.103482428603
213	R	G	0.103453662761
213	R	F	0.103453662761
213	R	S	0.103453662761
213	R	E	0.103453662761
213	R	K	0.103453662761
257	I	G	0.103449801837
195	R	I	0.103446873978
206	F	Q	0.103426298784
206	F	C	0.103426298784
206	F	E	0.103426298784
218	A	I	0.103418688976
218	A	F	0.103418688976
282	G	M	0.103404260388
170	S	I	0.103391796066
170	S	T	0.103391796066
170	S	M	0.103391796066
203	D	F	0.103379003565
203	D	C	0.103379003565
177	G	V	0.10337528566
177	G	A	0.10337528566
177	G	P	0.10337528566
177	G	Y	0.10337528566
177	G	M	0.10337528566
204	R	V	0.103374017072
204	R	A	0.103374017072
204	R	T	0.103374017072
180	G	P	0.103359825585
180	G	N	0.103359825585
174	R	N	0.10335606599
244	E	L	0.103347630677
230	F	I	0.103336984884
207	W	S	0.103334797244
207	W	C	0.103334797244
176	S	C	0.103333640768
238	M	H	0.103321349934
192	E	H	0.103291438193
223	C	W	0.103287594995
208	R	L	0.103274507227
201	I	Y	0.103234663326
186	V	H	0.103214707617
219	Y	Q	0.10318558458
185	G	M	0.103182494517
175	R	V	0.103166934606
175	R	E	0.103166934606
187	G	L	0.10314004019
321	N	I	0.103137014966
171	T	Q	0.103112412117
171	T	R	0.103112412117
232	T	K	0.103091443331
232	T	W	0.103091443331
200	G	P	0.103089529796
200	G	S	0.103089529796
190	V	D	0.10308201119
249	G	I	0.103073772441
172	L	Q	0.103062647294
205	N	Q	0.103024092328
205	N	F	0.103024092328
199	R	D	0.103015342751
225	I	F	0.10300185882
225	I	M	0.10300185882
225	I	D	0.10300185882
194	I	G	0.102982397507
236	R	I	0.102978403888
236	R	Q	0.102978403888
240	D	P	0.102974259422
240	D	I	0.102974259422
240	D	K	0.102974259422
231	Q	E	0.102968017601
209	G	T	0.102954816285
209	G	Q	0.102954816285
209	G	M	0.102954816285
197	I	M	0.10293498068
197	I	L	0.10293498068
189	M	Q	0.102885651441
189	M	D	0.102885651441
188	T	H	0.102858891886
247	N	R	0.102835373021
173	P	Y	0.10282469907
242	V	N	0.102784585887
245	S	K	0.10264458555
245	S	Q	0.10264458555
193	L	M	0.102568769261
114	E	K	0.102358502933
189	M	L	0.102141735589
86	G	F	0.101825507877
304	F	I	0.101787416596
450	G	F	0.0997377453978
475	I	N	0.0987971450291
483	N	S	0.0986083633282
433	T	N	0.0982906806865
479	F	S	0.0980946031931
352	V	L	0.0980216671672
44	C	R	0.0970881120821
382	R	T	0.0969712619008
10	Y	K	0.0960062631975
63	I	A	0.0959035841703
24	E	H	0.0956682886096
311	Q	T	0.0949357458565
317	R	G	0.0941051079207
421	D	K	0.0939223279026
359	S	P	0.0936418599363
304	F	S	0.0901198986765
402	S	F	0.0900973848549
342	R	I	0.0897089130237
212	G	S	0.0893376975416
166	L	P	0.0888217019858
153	A	T	0.0879229120152
125	N	D	0.0878803998882
294	E	V	0.0871614440798
14	E	L	0.0869155805578
442	A	D	0.0868336582409
328	L	P	0.0865652800485
460	G	T	0.086488884134
40	Y	E	0.0864683565461
64	E	A	0.0864552304524
471	A	T	0.0862254286175
58	Q	D	0.0861459567102
419	P	E	0.0860022477155
438	S	V	0.085876402294
440	M	F	0.0858426941318
440	M	P	0.0858426941318
256	L	T	0.0857728155124
260	A	P	0.0857237992043
496	Y	I	0.0857136122944
453	P	T	0.0851771003712
315	L	S	0.085112473044
316	I	F	0.0851028313626
257	I	P	0.0850480338694
426	M	E	0.0849547878238
422	K	H	0.0846586821637
50	S	T	0.0843310684484
455	E	F	0.0840352963499
361	R	I	0.0837040633599
420	F	S	0.0826282734347
231	Q	R	0.0824754147388
359	S	F	0.0818968026914
471	A	V	0.081627794565
52	Y	M	0.0799825166851
14	E	A	0.0789239290938
412	F	S	0.078392275903
370	N	D	0.0783475026435
59	N	P	0.0780505350648
445	I	M	0.0773128593386
185	G	S	0.0772469885503
415	Q	S	0.0772028968402
4	Q	N	0.0771332004959
178	A	L	0.0768778574758
240	D	V	0.0768007272403
242	V	E	0.0766306982555
419	P	S	0.0765979740967
243	R	P	0.0763615510731
460	G	L	0.0758337059875
234	A	T	0.0756126637415
486	S	P	0.0755260712804
212	G	R	0.0750024163765
157	T	I	0.0746810520965
52	Y	A	0.0731468009414
303	P	G	0.0714760309412
422	K	G	0.0714534740167
304	F	A	0.0711741231198
327	Q	L	0.0701861583191
301	I	H	0.070174958238
260	A	G	0.0699958216343
402	S	Y	0.069899305489
251	A	S	0.0698940347822
274	S	L	0.0698705610621
332	A	K	0.0697507714209
413	S	R	0.0694097337333
464	F	V	0.0676178712285
401	A	T	0.0666765228687
473	N	A	0.0663698943145
7	K	R	0.0658266526177
371	M	T	0.0657101762724
332	A	T	0.0655566048808
21	N	H	0.0655119357318
222	M	N	0.063554248913
224	N	H	0.0628708170948
247	N	M	0.0626246203388
221	R	C	0.0625155630103
213	R	V	0.0624301778932
229	K	H	0.0624045535914
203	D	L	0.0623885214988
177	G	L	0.0623865163898
206	F	M	0.0623826360185
230	F	P	0.0623505857577
230	F	N	0.0623505857577
235	Q	F	0.0623144402812
176	S	I	0.0623097818237
171	T	N	0.0621247790688
210	E	V	0.0621124358724
210	E	D	0.0621124358724
210	E	P	0.0621124358724
183	V	F	0.0620733242021
168	Q	I	0.0620128381327
205	N	C	0.0619951867513
240	D	Y	0.0619444251624
396	T	P	0.0616688589956
181	A	G	0.0615452112197
193	L	G	0.0615285164788
186	V	A	0.0604971628464
200	G	W	0.0604942818157
24	E	N	0.0596668110295
29	V	A	0.0595472707544
62	T	I	0.0588270074741
418	L	V	0.0583143193841
449	E	R	0.058116272002
465	E	K	0.0570880232023
56	L	C	0.0566957210223
327	Q	H	0.056551946983
288	G	S	0.0561829624807
332	A	E	0.0561145245115
324	H	Q	0.0560624337843
9	S	F	0.0555682078953
440	M	I	0.055279525058
403	A	G	0.0549474097161
84	S	C	0.0548407079411
432	N	C	0.054587669875
332	A	V	0.0526463119462
299	V	M	0.0520682935864
162	R	G	0.0520681526766
451	A	I	0.0515692031961
430	T	K	0.0499129831906
100	V	G	0.0491579501528
328	L	R	0.0489354575185
81	E	D	0.0481893834869
34	D	I	0.0471423395901
186	V	R	0.0462781941595
250	N	W	0.046201517171
202	N	Y	0.0461570884865
141	S	P	0.0458760572287
265	I	M	0.0452447777748
337	A	V	0.0450793967286
355	R	G	0.0449232691206
56	L	G	0.0449033139245
450	G	V	0.0447328124487
277	P	G	0.0443707406631
418	L	A	0.0441012720497
424	T	F	0.0438468930637
207	W	R	0.0437866943471
392	S	N	0.0436531394979
433	T	G	0.0433553066475
66	M	I	0.0429730902242
10	Y	G	0.0426336491583
414	V	L	0.0408680449591
90	K	Q	0.0403594264489
189	M	H	0.0402210078263
309	N	A	0.0400240203267
7	K	E	0.0395116633163
67	V	M	0.0394292302811
35	G	E	0.0392794535207
468	D	N	0.0384866369844
481	M	I	0.0380004598854
498	N	L	0.0377045125616
396	T	V	0.0376537172118
27	A	T	0.0374042390787
130	T	A	0.0366594167049
303	P	L	0.0361419980221
249	G	E	0.0357722080721
373	A	V	0.0355058268395
455	E	S	0.034873973288
134	T	C	0.0341665928753
323	A	E	0.0330873455714
277	P	S	0.0328813192755
113	K	R	0.0327410758814
334	N	P	0.0325090792964
334	N	W	0.0325090792964
156	R	A	0.031889573886
161	P	K	0.0315721115086
111	Y	S	0.0305188613107
215	T	P	0.0304732546283
85	A	K	0.0289279691205
239	M	T	0.0288209928816
153	A	V	0.0288057463174
222	M	L	0.028602075926
191	M	V	0.0283327842389
229	K	G	0.0273176891338
229	K	T	0.0273176891338
203	D	I	0.0273170360479
192	E	T	0.0271497901535
214	K	P	0.0271280388268
196	M	R	0.0271188498755
186	V	L	0.0270989127398
228	G	A	0.0270768313504
237	A	I	0.026995278596
237	A	K	0.026995278596
236	R	A	0.0268625599082
140	H	R	0.0268604859418
299	V	A	0.026818796633
173	P	V	0.0267614815114
242	V	T	0.0266597122543
181	A	Y	0.0264482711065
252	E	K	0.0246981679152
255	D	G	0.024580629274
417	N	R	0.0244260365416
159	M	R	0.0244225172221
109	V	P	0.0242844445708
109	V	C	0.0242844445708
85	A	C	0.0242404394899
180	G	D	0.023881340404
201	I	V	0.0235653659673
261	R	Q	0.022674547018
286	A	T	0.0225674582613
98	K	L	0.022180257118
87	K	S	0.0220807177732
459	Q	H	0.0220573717494
160	D	S	0.0213711305531
334	N	T	0.0208556616724
131	A	D	0.0204706631472
424	T	D	0.019339952969
201	I	P	0.0191007293267
232	T	A	0.0190060785925
205	N	K	0.0188085772086
110	L	R	0.0187115790748
140	H	L	0.0185063957885
153	A	P	0.0184042922941
105	M	N	0.0156886202295
102	R	A	0.0154048606866
102	R	N	0.0154048606866
98	K	N	0.015382750398
85	A	P	0.0152837751471
106	R	H	0.0151951385963
97	Y	N	0.0150984277654
120	W	V	0.0150935728156
149	Q	H	0.0148894928699
140	H	Q	0.0148799539657
107	E	D	0.0147966528599
166	L	G	0.0147678601967
116	I	P	0.0147424150023
112	D	L	0.0147072585045
103	K	P	0.0146958549417
10	Y	S	0.0146447557558
99	R	K	0.0144313807558
158	G	F	0.0143254597675
125	N	E	0.0125759016033
295	G	R	0.0123918383159
164	C	F	0.0118052349918
397	N	S	0.0115416759412
105	M	C	0.0114662551056
98	K	V	0.0111505154665
106	R	F	0.0109861852194
106	R	I	0.0109861852194
124	N	H	0.0109216564145
143	L	T	0.010887611911
133	L	Q	0.0108751781587
139	W	I	0.0108550776489
151	T	E	0.0108168014098
151	T	S	0.0108168014098
110	L	N	0.0107963844184
159	M	N	0.0107331891121
[truncated: 7,961 more rows]
