# Supplementary material for: Destabilized adaptive influenza variants critical for innate immune system escape are potentiated by host chaperones
Source: PLoS Biol. 2018 Sep 17;16(9):e3000008. doi: 10.1371/journal.pbio.3000008 (PMC6160216; doi:10.1371/journal.pbio.3000008)
Supplement: S1 File — This zip file contains the computer code and required input files for the deep mutational scanning data analysis reported in this manuscript. (ZIP) [file pbio.3000008.s023.zip › 2018_NP_DMS-master/preferences/HSF1i39vsDMSO37-rep1_sitediffsel.txt]

site	abs_diffsel	positive_diffsel	negative_diffsel
283	30.6539330262	30.4103806004	-0.243552425787
34	17.0849545651	14.2418943867	-2.8430601784
446	16.2978024441	0.789877438827	-15.5079250052
89	14.52004891	1.17770966647	-13.3423392435
334	13.9284880067	9.44438880413	-4.48409920254
466	12.7532148895	3.78469334721	-8.9685215423
294	12.7053151655	5.89046738052	-6.81484778494
497	12.6966778218	1.40800170726	-11.2886761145
455	12.6565236132	2.93868285357	-9.71784075967
82	12.3434779977	0.251709389258	-12.0917686084
128	11.9820510603	1.3336282224	-10.6484228379
86	11.8476500689	1.84511650691	-10.002533562
81	11.5833853987	0.0481893834869	-11.5351960152
319	11.5692339432	3.98197713044	-7.58725681278
421	11.5197301096	2.98264173508	-8.53708837452
453	11.4554803024	2.41175950839	-9.04372079402
456	10.9800016823	5.30063460076	-5.67936708155
454	10.8278250991	0.925449937627	-9.90237516144
498	10.3288875327	4.95489347481	-5.3739940579
51	10.2798260669	0.105460693014	-10.1743653739
83	10.0823794069	0.800115356282	-9.28226405061
50	9.99718223229	0.677716664399	-9.31946556789
289	9.94960470354	5.07346041439	-4.87614428916
41	9.88000313377	0.958029974209	-8.92197315956
49	9.87781653832	0.952882761826	-8.9249337765
127	9.62859829184	2.25310206094	-7.3754962309
100	9.61361595345	1.31276122178	-8.30085473167
447	9.60482097141	0.0	-9.60482097141
18	9.60031446794	0.695006040384	-8.90530842756
131	9.57892865615	1.64287914061	-7.93604951554
59	9.40103583567	0.0780505350648	-9.3229853006
457	9.33460404022	0.326273779218	-9.008330261
377	9.32446488707	7.05628833656	-2.26817655051
424	9.10758219058	2.87709538817	-6.23048680241
268	9.07858755411	5.65725490885	-3.42133264526
426	9.03853842504	1.10297422753	-7.93556419751
211	8.94269277513	0.785958159789	-8.15673461534
73	8.89222093147	1.5562574455	-7.33596348597
70	8.63912619117	0.858878763666	-7.7802474275
422	8.62668523727	0.977794816662	-7.64889042061
157	8.60419536629	3.01222584357	-5.59196952272
164	8.57875237267	3.76977385083	-4.80897852184
427	8.56198234908	4.22398201583	-4.33800033325
77	8.44163171779	0.628709210006	-7.81292250778
62	8.42607752747	0.164315280213	-8.26176224725
101	8.35369276693	1.02791318171	-7.32577958522
321	8.32712886096	0.910998970422	-7.41612989054
450	8.31063097589	3.91497186323	-4.39565911266
58	8.30481272722	0.408507696401	-7.89630503082
57	8.2961641442	0.370350958478	-7.92581318572
415	8.22939684993	3.21744234657	-5.01195450337
311	8.2200805393	3.97899291006	-4.24108762924
108	8.21947786687	0.49357381897	-7.72590404789
404	8.16276945467	1.56444089118	-6.59832856349
114	8.11045669947	0.364538105004	-7.74591859447
274	8.08965503071	2.73911448269	-5.35054054802
485	8.0594877393	6.51222448075	-1.54726325855
88	8.01555934898	0.0092459805199	-8.00631336846
64	7.91045054695	1.24852411673	-6.66192643022
275	7.87916133826	1.00543871923	-6.87372261903
63	7.86092180504	2.56025625387	-5.30066555118
155	7.8354560298	1.06597443405	-6.76948159575
23	7.82669844086	1.20425988727	-6.62243855359
399	7.82575221639	5.86814854117	-1.95760367522
423	7.82501430024	3.15652497965	-4.66848932059
451	7.80623913183	2.27831472413	-5.5279244077
403	7.80152185453	0.405021951064	-7.39649990347
80	7.79477317324	1.48356918002	-6.31120399322
433	7.7932883526	1.56352303966	-6.22976531293
432	7.78653671437	0.89578602755	-6.89075068682
309	7.7720467384	0.846873667209	-6.92517307119
122	7.73126436404	0.66294871784	-7.0683156462
364	7.6871330418	0.90542185184	-6.78171118996
434	7.66195282957	1.08583868854	-6.57611414103
52	7.62497544562	0.49080960123	-7.13416584439
452	7.59040460894	0.493652176311	-7.09675243263
318	7.58384413671	0.863635781105	-6.72020835561
161	7.58117859615	0.0315721115086	-7.54960648464
12	7.52736582009	1.40417004029	-6.1231957798
429	7.51118919212	1.34881679353	-6.16237239859
270	7.49508450833	0.929307833479	-6.56577667485
430	7.48504422932	2.21952067716	-5.26552355217
217	7.47571805401	2.00937754113	-5.46634051287
467	7.4342434814	2.34718839049	-5.08705509092
397	7.42125439863	0.918841505156	-6.50241289347
301	7.41780632658	0.532602150137	-6.88520417644
469	7.35454389785	0.629423419902	-6.72512047795
84	7.27250748769	0.774120321454	-6.49838716624
445	7.22700537094	0.0773128593386	-7.1496925116
480	7.21885859874	0.466825288508	-6.75203331023
54	7.14952926472	2.51757050868	-4.63195875604
310	7.12065512491	2.7551478556	-4.36550726932
315	7.10771168486	0.712888736029	-6.39482294883
158	7.09045248292	0.0143254597675	-7.07612702315
272	7.05016079612	2.7284677249	-4.32169307122
90	7.04741313935	2.07425045379	-4.97316268556
353	7.04686574111	6.11106901625	-0.935796724865
165	7.04206113709	2.87143028982	-4.17063084727
438	6.9736571861	1.07634621437	-5.89731097173
368	6.97114936303	3.22335328262	-3.74779608042
117	6.96243721724	1.08680901552	-5.87562820172
21	6.94527378687	2.32289710662	-4.62237668025
160	6.88426893006	1.27089242414	-5.61337650592
243	6.88374464082	0.671156130984	-6.21258850984
136	6.87049621363	2.14539966187	-4.72509655176
163	6.85190908181	0.545783727597	-6.30612535422
431	6.85170497389	1.22556780005	-5.62613717385
496	6.7945093726	1.65325036821	-5.14125900438
370	6.76408619954	0.905016438977	-5.85906976056
323	6.72592745199	0.86255552787	-5.86337192412
105	6.71003065137	3.52958520854	-3.18044544283
383	6.67949316596	2.16894573016	-4.51054743581
111	6.65993206904	1.71107109618	-4.94886097286
126	6.64575803555	0.366654772395	-6.27910326315
28	6.6249809474	1.9786894436	-4.6462915038
293	6.61993738642	1.32923748405	-5.29069990238
428	6.57175587979	1.56887562468	-5.00288025511
417	6.56385976542	4.89462269232	-1.66923707309
308	6.54572428359	1.39197984184	-5.15374444175
264	6.54167848081	0.600238007782	-5.94144047303
385	6.49211858954	0.30627358559	-6.18584500395
359	6.48657254113	4.89465109722	-1.5919214439
398	6.48088376828	1.04717713144	-5.43370663684
420	6.44876648497	3.4907750018	-2.95799148317
61	6.40446623775	1.04418029596	-5.36028594179
31	6.37957701146	1.89612970325	-4.48344730821
109	6.34855150613	0.455398172763	-5.89315333336
440	6.28507893423	0.428284824873	-5.85679410936
242	6.25464889165	0.944187329473	-5.31046156218
419	6.23299010838	1.23050631289	-5.00248379549
314	6.23049506	0.897300546128	-5.33319451388
279	6.21087307315	1.25528744256	-4.95558563059
459	6.21024131582	0.595938485229	-5.61430283059
168	6.17780509856	1.10924903158	-5.06855606698
121	6.16487377409	0.363804272331	-5.80106950176
292	6.11636157184	2.09992353106	-4.01643804078
103	6.11476382509	0.878820638277	-5.23594318681
53	6.05704824248	1.08854424674	-4.96850399574
135	6.05357516302	0.487608574057	-5.56596658896
162	6.05185015318	2.85095199824	-3.20089815494
331	6.04302484038	1.52759026097	-4.5154345794
22	6.02935891282	2.31794163385	-3.71141727897
85	5.95121775201	1.01732018557	-4.93389756645
386	5.90896555531	0.374871642433	-5.53409391288
282	5.90560665594	0.344312044527	-5.56129461141
222	5.8878785719	3.76151243337	-2.12636613853
193	5.87421021765	0.16409728574	-5.71011293191
437	5.87217717992	1.21460685083	-4.65757032909
24	5.85922979887	0.996778226733	-4.86245157214
346	5.84929961057	0.83891948805	-5.01038012251
27	5.84730125236	1.54020259942	-4.30709865294
129	5.78536769701	1.18858037281	-4.5967873242
4	5.75537753337	1.96298733541	-3.79239019796
182	5.74821555365	1.09188011993	-4.65633543372
56	5.73642813249	0.336239245295	-5.40018888719
313	5.7062647018	1.12859559019	-4.57766911162
396	5.65240881809	2.04898312684	-3.60342569125
68	5.64613261094	0.133574741769	-5.51255786917
304	5.6395232638	1.75624026469	-3.88328299911
181	5.62959104986	0.267908009455	-5.3616830404
44	5.56371276893	0.242971217638	-5.32074155129
375	5.56059843265	2.63515203224	-2.92544640041
146	5.54488261202	2.43296551954	-3.11191709248
285	5.53298793418	1.60654240087	-3.92644553331
409	5.50866698277	1.87055019287	-3.63811678989
214	5.48065253814	0.80591677964	-4.6747357585
281	5.46576122505	0.584591028465	-4.88117019658
380	5.45215615777	0.773920629142	-4.67823552863
93	5.42844111679	1.86424292367	-3.56419819312
45	5.42410862787	1.19686205595	-4.22724657192
60	5.41854167198	0.371601257514	-5.04694041447
167	5.38958028972	0.734389876751	-4.65519041297
17	5.38539599179	1.78108086749	-3.6043151243
265	5.36523665613	1.63050047376	-3.73473618237
102	5.36225030809	3.00137115611	-2.36087915198
40	5.33776542703	0.459901081294	-4.87786434573
384	5.33637206363	0.131091232035	-5.2052808316
263	5.33214380661	0.240841196906	-5.0913026097
92	5.32627265566	0.00537608488923	-5.32089657077
173	5.32298050922	0.70855197494	-4.61442853428
443	5.32179618798	1.39334657885	-3.92844960913
360	5.31304212446	1.33495836481	-3.97808375965
72	5.31286714076	3.3108167426	-2.00205039817
142	5.30122594334	1.28647155218	-4.01475439116
316	5.29934168363	0.210353375134	-5.0889883085
233	5.2951261307	1.07129083606	-4.22383529463
333	5.27932521637	0.805580896755	-4.47374431961
273	5.27659107414	3.06795949844	-2.20863157571
307	5.27559670466	0.372664313291	-4.90293239137
11	5.27172549698	0.740775962286	-4.53094953469
94	5.25558609136	0.906843320376	-4.34874277098
266	5.25422448544	0.576911713364	-4.67731277208
96	5.23357430493	0.130799486495	-5.10277481844
463	5.21286698472	2.60005777106	-2.61280921366
373	5.16377787867	1.38538274101	-3.77839513766
442	5.12363370162	1.88560315528	-3.23803054634
153	5.08729964059	1.65358629562	-3.43371334497
91	5.08493833142	1.15233337404	-3.93260495738
395	5.07608038493	1.17469418474	-3.90138620019
371	5.07604420993	1.14569982432	-3.93034438561
78	5.07189573846	2.83085483892	-2.24104089954
98	5.06920254895	1.88349262761	-3.18570992134
238	5.06122446886	1.73505049458	-3.32617397428
71	5.05214577665	0.400666441216	-4.65147933543
257	5.04657830036	0.313724341882	-4.73285395848
354	5.03253403876	0.136307723905	-4.89622631486
190	5.02158063956	1.10974766162	-3.91183297794
381	5.02067709651	0.746112399128	-4.27456469738
55	5.01621061974	1.5586716426	-3.45753897714
159	5.01551385961	1.91617462073	-3.09933923888
378	4.99641800752	2.61582618321	-2.38059182431
336	4.97684828097	2.01433025204	-2.96251802893
202	4.97490035245	1.14847682038	-3.82642353207
240	4.94214678819	1.26753765648	-3.67460913171
154	4.93776979348	1.34201066066	-3.59575913282
436	4.91886753186	0.557471769788	-4.36139576207
306	4.91402889259	0.732575007536	-4.18145388505
189	4.90359083235	0.694221949211	-4.20936888314
278	4.86396310147	1.52703834918	-3.33692475229
130	4.86231489893	0.294977422112	-4.56733747682
312	4.85877767063	2.49414092348	-2.36463674715
39	4.80677829202	1.42003832147	-3.38673997055
10	4.77928075477	1.13332417061	-3.64595658416
104	4.76096227216	0.387061022335	-4.37390124983
414	4.74318231396	1.04312983306	-3.7000524809
256	4.73537519701	0.994068869738	-3.74130632728
245	4.72151916045	0.212046136742	-4.5094730237
298	4.70235584663	0.862837990757	-3.83951785587
322	4.68509539719	0.354189538034	-4.33090585915
3	4.6812415688	1.18914941989	-3.49209214891
401	4.67527403035	0.922763156381	-3.75251087397
338	4.66410026381	0.8615548175	-3.80254544631
259	4.66039961091	0.640937158443	-4.01946245247
250	4.65661535248	1.47241030039	-3.18420505209
460	4.64692581509	1.60778504546	-3.03914076962
32	4.61243583374	0.496501626899	-4.11593420684
253	4.60360201939	3.26886321752	-1.33473880187
280	4.59628811321	0.960226729119	-3.63606138409
267	4.59587343525	1.37518009297	-3.22069334228
172	4.59428800372	0.774988432544	-3.81929957118
367	4.59215610059	1.45348255408	-3.13867354651
244	4.58782469747	1.79018182166	-2.7976428758
197	4.57423806183	0.517259350382	-4.05697871144
340	4.55856906917	1.17490419773	-3.38366487144
234	4.55495575925	2.15107850265	-2.40387725659
183	4.53370186727	1.09590664232	-3.43779522495
30	4.51991948865	0.773934622824	-3.74598486583
448	4.51715435028	0.813195590683	-3.70395875959
166	4.50437572849	0.634160600605	-3.87021512789
258	4.48318939588	0.540250691515	-3.94293870437
112	4.46941475366	0.813692735623	-3.65572201804
350	4.46784850269	0.943857769335	-3.52399073336
305	4.46161908898	0.104267562643	-4.35735152633
178	4.45803326002	0.888574503967	-3.56945875605
290	4.42781338611	1.40393313732	-3.02388024879
144	4.42767314966	0.520256186745	-3.90741696292
291	4.42403839691	1.39532647241	-3.0287119245
134	4.4154005132	0.650668170812	-3.76473234239
462	4.41478589752	3.50402681062	-0.910759086909
116	4.41430146924	1.35474389463	-3.05955757461
302	4.41150692882	0.693909948176	-3.71759698064
425	4.36275565747	1.36987466998	-2.99288098749
286	4.3552626705	1.64488361499	-2.71037905551
185	4.35085472044	0.919298681873	-3.43155603857
43	4.33901014522	2.05866564696	-2.28034449827
276	4.32542631785	0.574114790346	-3.75131152751
65	4.31825583811	0.10643307712	-4.21182276099
194	4.31223074986	0.287359838766	-4.02487091109
239	4.30357629059	1.27931850667	-3.02425778392
125	4.28772675778	0.546886505473	-3.74084025231
106	4.25185060975	1.87033528055	-2.3815153292
237	4.23187977718	0.937833083791	-3.29404669339
118	4.21930675423	0.686051577304	-3.53325517693
42	4.19817372109	0.119474904873	-4.07869881622
33	4.17842032873	1.08371066999	-3.09470965874
26	4.1782563665	1.30049988561	-2.87775648088
46	4.16454813689	0.260326226858	-3.90422191003
76	4.16211926477	1.09977024346	-3.06234902131
232	4.1583880763	0.975034224331	-3.18335385197
410	4.15375034437	1.27902071745	-2.87472962693
248	4.15091486488	0.845847872413	-3.30506699247
140	4.14925098565	1.19396175082	-2.95528923483
99	4.14593917934	1.69125446274	-2.4546847166
14	4.14317349752	1.50575983142	-2.63741366611
474	4.13022907142	0.0	-4.13022907142
48	4.1301694332	1.02217005091	-3.10799938228
297	4.12121851605	0.73096096025	-3.3902575558
188	4.11626534476	0.102858891886	-4.01340645288
123	4.11272529386	0.136826168969	-3.97589912489
296	4.10909669558	0.126299491317	-3.98279720426
87	4.08109447901	2.71951143786	-1.36158304115
169	4.08038513272	0.727752514027	-3.35263261869
388	4.06926096432	2.01221464611	-2.05704631821
69	4.06738213703	0.674993470833	-3.3923886662
137	4.05575941254	2.54076357684	-1.5149958357
35	4.05203769617	0.292049989046	-3.75998770712
36	4.03329985111	0.283961758196	-3.74933809292
402	4.03021135123	2.50249003553	-1.5277213157
337	4.01661480533	0.305457765178	-3.71115704015
444	4.00757458461	0.354725490704	-3.65284909391
132	4.0069497075	0.650101485088	-3.35684822241
329	3.99948257715	0.12549493996	-3.8739876372
139	3.99907365299	1.79900424931	-2.20006940368
458	3.99840773589	1.42847030015	-2.56993743575
341	3.99371151968	0.345171624278	-3.6485398954
413	3.98122657295	1.01864668298	-2.96257988997
363	3.97295538048	1.10353896481	-2.86941641567
196	3.95664777767	0.828881685149	-3.12776609253
494	3.95347983557	1.63242387602	-2.32105595955
13	3.929671819	1.62541497867	-2.30425684033
479	3.90480569031	1.50338822903	-2.40141746128
74	3.89886773354	0.449463256044	-3.4494044775
143	3.8734239379	1.85340855271	-2.02001538519
151	3.84082981443	1.44228722753	-2.3985425869
37	3.8370841651	1.20093293184	-2.63615123326
342	3.83579108663	0.317766287634	-3.518024799
119	3.8283424961	0.148011495954	-3.68033100015
38	3.82071074061	0.562470353577	-3.25824038703
47	3.78905486231	0.212108670366	-3.57694619195
379	3.7786192069	0.498131598327	-3.28048760857
120	3.76432478693	0.910181122451	-2.85414366448
195	3.74674502872	1.66987417539	-2.07687085333
328	3.74197487168	0.511821179191	-3.23015369248
236	3.73932500176	0.232819367684	-3.50650563408
97	3.73774946965	1.38924483321	-2.34850463644
330	3.73248379777	1.07892275885	-2.65356103892
365	3.73132692463	1.14898990691	-2.58233701772
345	3.72199452293	0.560357626871	-3.16163689606
262	3.72142639444	0.859023504974	-2.86240288946
320	3.71144083092	0.789038452975	-2.92240237795
406	3.70122955363	2.56767039768	-1.13355915595
449	3.67396929723	1.09184744145	-2.58212185578
199	3.6647959914	0.302513629859	-3.36228236155
343	3.65997312026	0.630954173298	-3.02901894696
152	3.65748094669	0.742270628203	-2.91521031849
493	3.64884662117	0.628114680571	-3.0207319406
156	3.64672213094	1.95453198619	-1.69219014475
473	3.64403883367	1.29007888782	-2.35395994586
186	3.6325802868	0.721445012684	-2.91113527412
269	3.62210939328	0.894211582238	-2.72789781104
412	3.62104949026	0.816813437664	-2.80423605259
271	3.61379777992	2.6029919873	-1.01080579262
366	3.61253052228	1.39784005281	-2.21469046947
192	3.61062163542	1.06707734637	-2.54354428905
335	3.59535655098	0.289679243039	-3.30567730794
418	3.58627720345	1.63523881644	-1.95103838701
476	3.58152449135	0.313439655205	-3.26808483614
241	3.57695087283	0.858203458991	-2.71874741384
362	3.57061022077	1.0638431139	-2.50676710687
205	3.5687619763	0.486350659118	-3.08241131718
357	3.56288171785	0.13635564815	-3.4265260697
171	3.55855614445	0.521563016214	-3.03699312823
231	3.5293861143	0.18544343234	-3.34394268196
113	3.52195540011	1.44494283941	-2.0770125607
124	3.51865415266	0.422533612977	-3.09612053969
95	3.51403781569	1.21847084272	-2.29556697297
491	3.49565503651	1.31161563923	-2.18403939728
324	3.49079796859	0.997516032011	-2.49328193658
148	3.48841510666	1.35216286371	-2.13625224294
478	3.46176811866	1.74276248069	-1.71900563797
287	3.453646445	0.125346605802	-3.3282998392
374	3.43402987046	0.512757104413	-2.92127276605
400	3.4231679526	1.0257596863	-2.3974082663
191	3.41967098601	0.627496486634	-2.79217449937
79	3.41574972444	0.118993778149	-3.29675594629
247	3.41552527518	2.49785639666	-0.91766887852
376	3.41146498697	0.789421368457	-2.62204361852
439	3.40203722823	1.84241561623	-1.55962161201
29	3.39204974765	0.417344215148	-2.9747055325
212	3.37211849151	1.16508336279	-2.20703512872
435	3.37020723235	1.27577544488	-2.09443178747
141	3.36496992598	0.89804061663	-2.46692930935
348	3.34829226552	1.3546074018	-1.99368486372
277	3.33789792276	0.64577502617	-2.69212289659
484	3.32289726173	0.60103688274	-2.72186037899
218	3.31458381091	0.6575256715	-2.65705813941
19	3.31380185021	1.6404740045	-1.67332784571
405	3.3132914429	1.98229997328	-1.33099146962
115	3.30928105713	0.606936237409	-2.70234481972
220	3.30542673125	2.61267843158	-0.692748299677
358	3.29752786893	1.37229575414	-1.92523211479
347	3.28989136147	1.0652220756	-2.22466928586
203	3.28661152895	1.25375225001	-2.03285927894
110	3.26660019347	0.580138592302	-2.68646160117
249	3.26648667734	0.138845980513	-3.12764069683
184	3.22247835472	0.437192638153	-2.78528571657
206	3.21078849267	1.75512416813	-1.45566432454
107	3.20646329655	0.247784001842	-2.95867929471
407	3.17294589295	2.51305347516	-0.659892417788
392	3.16284072958	0.180210618056	-2.98263011153
372	3.14376934684	1.2204177901	-1.92335155674
175	3.14184207764	0.724120084563	-2.41772199307
317	3.13970162596	0.219722839594	-2.91997878637
495	3.13474718366	0.257234077254	-2.87751310641
149	3.11067788309	0.689397527577	-2.42128035552
475	3.10958727293	0.0987971450291	-3.0107901279
147	3.0722301284	0.577328760829	-2.49490136757
75	3.05834904831	0.383791857676	-2.67455719063
138	3.05724458968	1.00471981433	-2.05252477536
15	3.0443554293	0.714900225206	-2.3294552041
332	3.03746208841	0.592601135062	-2.44486095334
300	3.03628096816	0.12638295035	-2.9098980178
187	3.03374793349	0.30280268129	-2.73094525219
387	3.01405383088	0.778336066905	-2.23571776397
235	3.00867273118	1.03969406872	-1.96897866246
16	2.99555374718	0.373454738583	-2.6220990086
252	2.9868117633	1.91994501181	-1.06686675149
382	2.97374613644	0.737317564103	-2.23642857234
389	2.96941833173	0.470816572426	-2.49860175931
215	2.96206716941	0.744029819642	-2.21803734977
246	2.93694378265	1.20498685427	-1.73195692838
25	2.91885802222	0.401743599411	-2.51711442281
369	2.91277681809	0.848798408891	-2.0639784092
20	2.9016313455	0.132804192268	-2.76882715323
461	2.85011932734	0.9177604958	-1.93235883154
225	2.8444035766	0.461379242265	-2.38302433433
176	2.81227472216	1.04697687268	-1.76529784948
481	2.8057963267	1.19175557381	-1.6140407529
339	2.78778395245	1.54528472227	-1.24249923018
219	2.7675463435	0.341079634853	-2.42646670865
351	2.75325122376	0.0	-2.75325122376
204	2.73210793504	0.801427179796	-1.93068075524
492	2.73106842622	0.997463464248	-1.73360496197
200	2.72525384168	0.266673341408	-2.45858050027
255	2.72300750527	1.09642404889	-1.62658345638
284	2.71355160261	0.251234617098	-2.46231698551
464	2.69818977788	0.299697978038	-2.39849179984
180	2.69041426389	0.714338902438	-1.97607536145
145	2.67983098611	0.509616267773	-2.17021471834
390	2.67956022822	0.387039778707	-2.29252044951
303	2.6496497367	0.9841331868	-1.6655165499
260	2.64595644233	0.845621847794	-1.80033459453
468	2.59419114078	0.561374170993	-2.03281696979
393	2.59241492057	0.985032330832	-1.60738258973
179	2.5891396052	1.31446002447	-1.27467958073
416	2.58312085256	0.707289974139	-1.87583087842
5	2.57703041145	1.05361282693	-1.52341758452
261	2.56780865639	0.456301188087	-2.1115074683
8	2.55473470295	0.769916237529	-1.78481846542
208	2.53864477835	0.650187535752	-1.8884572426
411	2.52509324399	1.47979986379	-1.0452933802
327	2.50867685582	1.47506063404	-1.03361622179
394	2.50615267979	1.29399817019	-1.2121545096
465	2.50554807519	0.438457117605	-2.06709095759
349	2.49891019757	1.30002429842	-1.19888589915
174	2.48331718423	0.911943170117	-1.57137401412
209	2.42352960877	0.845291976414	-1.57823763236
228	2.41640559059	0.181057201198	-2.23534838939
251	2.36951160225	0.748030973247	-1.62148062901
472	2.3635667391	0.586579613714	-1.77698712538
441	2.27083532597	1.35586851045	-0.914966815528
483	2.2657787975	0.465100058951	-1.80067873855
352	2.23855706758	1.2418631574	-0.996693910187
207	2.23226957631	0.825633946906	-1.4066356294
133	2.22687031138	0.417648777039	-1.80922153434
201	2.20202797862	0.383670622238	-1.81835735639
230	2.1120365166	0.671168818205	-1.44086769839
198	2.10327558268	0.290140168944	-1.81313541373
177	2.07664118485	0.796060198482	-1.28058098637
221	2.06483275154	1.30461783068	-0.760214920862
326	2.04945438179	0.852081310988	-1.1973730708
356	2.03846836762	0.671606934086	-1.36686143353
210	2.01766367895	0.504160195682	-1.51350348327
361	1.9621680736	0.834905751883	-1.12726232172
213	1.92921340054	1.13489816872	-0.794315231822
67	1.91633561924	0.627072267022	-1.28926335222
170	1.85142069606	0.66292005276	-1.1885006433
9	1.82614643311	0.428364976501	-1.39778145661
325	1.75118561285	0.939214753799	-0.811970859054
229	1.68929806887	0.777548074122	-0.911749994744
295	1.6767149253	0.381530229585	-1.29518469571
226	1.66917933559	0.878242758317	-0.790936577278
482	1.66202606588	0.666637241316	-0.99538882456
344	1.65486795564	0.0	-1.65486795564
408	1.59181398531	0.766418991542	-0.825394993769
391	1.58668037173	0.516471137825	-1.0702092339
299	1.48482656254	0.350965833046	-1.1338607295
216	1.36218932998	0.770315163918	-0.591874166064
66	1.34853527609	0.409451168581	-0.939084107507
355	1.34147407753	0.0449232691206	-1.29655080841
470	1.2593100816	0.865771580424	-0.39353850118
150	1.18345079068	0.13741572501	-1.04603506568
254	1.14597351232	0.172869707071	-0.973103805247
489	1.13453085105	0.244766107823	-0.889764743229
288	1.13095832128	0.19045301252	-0.940505308756
471	1.12980478785	0.845423205114	-0.284381582737
2	1.11388228732	1.11388228732	0.0
1	1.09258658126	0.0	-1.09258658126
486	1.06732758559	0.682344969987	-0.3849826156
490	0.913174312591	0.438225121046	-0.474949191546
477	0.902416210173	0.156534855408	-0.745881354765
224	0.895189423945	0.37381034261	-0.521379081335
223	0.841335036888	0.311641625451	-0.529693411438
488	0.812871751715	0.565422093723	-0.247449657992
227	0.798878892595	0.0	-0.798878892595
487	0.778564998752	0.261993052998	-0.516571945754
7	0.628755555747	0.616309017321	-0.0124465384262
6	0.373730644393	0.134068484407	-0.239662159985
499	NaN	NaN	NaN
