# Supplementary material for: Destabilized adaptive influenza variants critical for innate immune system escape are potentiated by host chaperones
Source: PLoS Biol. 2018 Sep 17;16(9):e3000008. doi: 10.1371/journal.pbio.3000008 (PMC6160216; doi:10.1371/journal.pbio.3000008)
Supplement: S1 File — This zip file contains the computer code and required input files for the deep mutational scanning data analysis reported in this manuscript. (ZIP) [file pbio.3000008.s023.zip › 2018_NP_DMS-master/preferences/HSF1i39vsDMSO37-rep2_mutdiffsel.txt]

site	wt	mut	diffsel
353	S	L	5.24843105056
283	P	M	5.19758980635
283	P	A	4.26401881719
377	S	M	3.88962678881
334	N	H	3.54017054086
283	P	F	3.27856502728
283	P	W	3.26678881338
283	P	G	3.2292694026
353	S	H	3.21637780066
136	M	I	3.0446697625
283	P	Q	3.00957104101
353	S	R	2.88781337253
111	Y	V	2.88051429408
268	G	P	2.80658582044
283	P	S	2.77602479232
353	S	F	2.63420429806
479	F	Y	2.62919721234
283	P	C	2.45860113388
273	K	W	2.45769025398
283	P	T	2.44355101664
34	D	N	2.43534228003
164	C	A	2.43183144164
319	N	G	2.34505978101
457	S	Q	2.19157218094
334	N	M	2.15604131122
311	Q	T	2.07069860716
308	Q	N	2.01924649265
450	G	K	2.01545963027
283	P	N	1.99469773369
64	E	M	1.98357092649
498	N	G	1.98031916652
395	N	H	1.94270897133
101	D	G	1.90828986889
456	M	N	1.89799434687
283	P	H	1.89719633938
283	P	L	1.86386719161
78	Y	F	1.86022229634
263	A	I	1.84918362544
289	Y	R	1.83855972715
359	S	R	1.8315148388
334	N	Y	1.80358951491
467	S	R	1.79911026717
349	G	P	1.76560891165
308	Q	P	1.72910581548
34	D	S	1.72553582635
34	D	M	1.67523475834
81	E	I	1.65586945383
377	S	H	1.65315586123
311	Q	R	1.64719055542
267	R	W	1.59747658949
167	M	S	1.58757254318
438	S	R	1.58139845365
236	R	P	1.56125586986
104	W	C	1.55157209702
466	L	F	1.54156016997
280	V	P	1.53003638653
98	K	R	1.48840687423
144	N	L	1.47375079685
450	G	T	1.45518389321
31	K	R	1.45196671642
273	K	N	1.4138823097
34	D	A	1.40867258433
456	M	V	1.40859779413
432	N	P	1.39215858268
157	T	L	1.38371456663
494	E	H	1.37055593137
399	Q	Y	1.370340944
453	P	A	1.35082629038
241	Q	S	1.35070332257
282	G	K	1.35042406688
441	R	A	1.32539432297
130	T	V	1.32214594572
375	E	F	1.31184507065
354	P	G	1.30458671032
283	P	Y	1.3005391204
331	M	S	1.29720660265
307	L	E	1.28245521841
351	K	H	1.26369377195
156	R	Q	1.26288444577
143	L	S	1.25829716695
286	A	G	1.24146939583
338	F	V	1.23830771812
430	T	A	1.23704890617
294	E	N	1.22340404583
495	E	K	1.2173631431
289	Y	H	1.21445926636
462	G	A	1.21106369786
157	T	V	1.2092519691
405	Q	I	1.20160500522
127	D	R	1.1969582574
10	Y	T	1.19414234336
358	L	I	1.18428013555
245	S	I	1.18103796804
109	V	Q	1.17657178992
419	P	Q	1.16775134171
268	G	A	1.16303632287
81	E	C	1.16165576929
383	S	A	1.1600255635
337	A	H	1.15767603544
60	S	L	1.15608692328
273	K	H	1.15573951039
321	N	K	1.14650215199
29	V	Q	1.14178105964
466	L	M	1.13876812647
374	M	N	1.13708632468
34	D	Q	1.13643454419
394	G	L	1.13309614331
125	N	S	1.12512191106
310	S	A	1.11876356722
160	D	I	1.11853877828
458	F	C	1.11194628984
78	Y	N	1.1084883937
273	K	V	1.10524566421
146	T	A	1.10092283616
25	I	M	1.09694311531
3	S	H	1.09154938148
386	W	I	1.08363461299
186	V	A	1.07581931694
274	S	G	1.07534328968
437	T	C	1.07427056005
49	L	D	1.05769045034
12	Q	N	1.04741769995
485	G	S	1.0408037411
105	M	T	1.03938535994
402	S	Q	1.03559354005
368	N	E	1.02788991682
281	Y	D	1.01525233051
456	M	Y	1.01012548499
105	M	R	1.00973682613
485	G	V	1.00828338239
214	K	G	1.00737067147
157	T	C	1.00627553871
162	R	I	1.00407843441
417	N	D	1.00382571039
23	T	N	0.998893383522
3	S	A	0.998691887739
378	T	R	0.993231027728
54	G	S	0.989225813147
274	S	P	0.987765480467
41	I	P	0.986503631529
315	L	A	0.981465140422
498	N	M	0.979646085177
317	R	F	0.977321655973
259	L	Q	0.977235113345
265	I	S	0.974660747243
122	Q	A	0.97377620431
269	S	R	0.973101477843
204	R	G	0.968355086474
280	V	I	0.966522843119
429	F	G	0.965069692458
5	G	A	0.963191816997
190	V	S	0.957625184263
204	R	A	0.938948758293
437	T	A	0.929285612567
90	K	A	0.92777724606
294	E	H	0.925918809328
77	K	E	0.919931616069
312	V	K	0.908272085495
387	A	S	0.901662208198
79	L	I	0.899676775468
335	S	G	0.890368067326
430	T	K	0.88947707325
9	S	L	0.88505633581
215	T	Q	0.883622892939
432	N	G	0.882838468792
375	E	T	0.881210716323
69	S	N	0.875939970374
14	E	D	0.86724672754
34	D	H	0.86556023787
85	A	Y	0.856895679102
334	N	K	0.856168660744
459	Q	Y	0.854959359486
217	S	R	0.851477403785
356	G	D	0.849035359271
105	M	F	0.848377403108
103	K	W	0.847584242461
395	N	S	0.845308696582
247	N	K	0.83811082155
425	I	V	0.835546870584
274	S	Y	0.834213173863
339	E	D	0.82899179639
234	A	P	0.828169969991
270	V	P	0.814258365515
394	G	H	0.811573536354
415	Q	N	0.808907844543
389	R	V	0.808235573398
377	S	V	0.804440720916
156	R	G	0.798121635085
154	L	S	0.797911444063
450	G	S	0.792797207923
485	G	Q	0.791745474644
160	D	M	0.790162479638
4	Q	M	0.789655537706
483	N	I	0.783647596653
438	S	W	0.7832460464
429	F	M	0.783037475301
248	P	G	0.781889487116
377	S	P	0.781165845691
204	R	F	0.778141594072
170	S	V	0.777477641453
164	C	V	0.776302441813
34	D	Y	0.775667036115
106	R	M	0.774487319188
412	F	V	0.774222198314
230	F	G	0.772880697754
266	L	G	0.770936746129
447	M	W	0.768498180794
25	I	S	0.768266350422
23	T	D	0.766903546249
14	E	R	0.763432756756
220	E	I	0.759054445881
387	A	Y	0.758450426945
210	E	D	0.756695301883
299	V	Q	0.754034441162
94	G	S	0.739712152535
59	N	I	0.738535846224
328	L	S	0.73847025427
201	I	Q	0.733743425061
437	T	G	0.729826910439
210	E	S	0.727849761351
398	Q	I	0.722127931572
424	T	N	0.720680625539
398	Q	V	0.718657442016
262	S	G	0.718373716754
238	M	K	0.718250597076
222	M	A	0.715719158161
105	M	Q	0.712570523104
87	K	L	0.712232996624
422	K	F	0.711373031002
164	C	S	0.709428257309
368	N	D	0.707463661176
439	D	N	0.707102912791
203	D	N	0.705517149804
398	Q	Y	0.699003625389
186	V	I	0.696680448884
256	L	G	0.694031295918
54	G	A	0.69399630971
52	Y	H	0.693617979682
28	S	V	0.692465872692
473	N	H	0.68844177743
370	N	E	0.682953670359
445	I	R	0.679606759597
406	I	G	0.67818948788
352	V	H	0.678028129532
429	F	S	0.66911517503
80	E	T	0.6688347942
297	S	T	0.667125066507
80	E	N	0.665967598906
7	K	R	0.663359304531
32	M	E	0.663280063479
412	F	I	0.663190885925
375	E	S	0.661735362882
412	F	G	0.658273632377
197	I	G	0.657940179967
34	D	T	0.654869938018
4	Q	H	0.653504144298
204	R	K	0.652610711988
192	E	L	0.652293909199
480	D	Y	0.652105138929
496	Y	W	0.648164944524
278	A	V	0.646430929307
30	G	N	0.64416037446
41	I	N	0.641691997751
149	Q	R	0.638896288712
423	P	S	0.63691607218
10	Y	C	0.635652054004
303	P	H	0.635352706712
5	G	P	0.634921686678
233	A	G	0.634034317558
134	T	V	0.633264667116
452	K	E	0.629643181923
294	E	M	0.627443690479
157	T	K	0.626261569558
283	P	R	0.625776703502
70	A	V	0.625177813514
85	A	V	0.625135408518
377	S	A	0.621559152071
321	N	G	0.621527489588
125	N	G	0.618124519472
397	N	F	0.617799893685
427	A	E	0.616751965486
176	S	C	0.615119103805
250	N	Y	0.614812236367
197	I	S	0.614409365179
491	D	I	0.612539106476
3	S	P	0.611189080122
341	L	D	0.606017473603
325	K	S	0.603134213369
180	G	I	0.602668844863
208	R	S	0.601376330554
3	S	Y	0.598250937032
430	T	N	0.59523001751
202	N	S	0.593553420063
466	L	W	0.591969041073
330	W	G	0.590084155376
115	E	A	0.587950465248
92	T	V	0.587697779268
383	S	D	0.585424855939
118	R	D	0.584911754292
440	M	L	0.584409566446
258	F	G	0.582490348314
412	F	R	0.579275737204
433	T	H	0.578043723259
23	T	H	0.577618121299
456	M	T	0.573573201268
79	L	V	0.573084296186
4	Q	N	0.572880485791
377	S	C	0.572502953155
450	G	D	0.569154614067
14	E	G	0.56832416648
136	M	L	0.568079534964
286	A	S	0.567451581652
264	L	I	0.565357622653
265	I	V	0.564134711625
354	P	F	0.563448120045
211	N	T	0.562479374759
401	A	T	0.561685788841
195	R	M	0.560715250823
190	V	M	0.5594632345
105	M	I	0.559392418819
238	M	Y	0.558408775784
242	V	E	0.558344083135
40	Y	E	0.556780483708
38	R	T	0.556721683401
211	N	G	0.55562704265
441	R	W	0.55559048833
107	E	K	0.555173639324
157	T	A	0.555011742904
463	V	I	0.554875670797
397	N	D	0.553669556265
440	M	T	0.543798109322
295	G	T	0.542397412448
140	H	R	0.542135031288
147	T	P	0.542127123085
84	S	A	0.542047073644
338	F	R	0.541699861566
264	L	F	0.540537381205
111	Y	F	0.539470951774
28	S	F	0.539268034011
399	Q	G	0.536958976154
195	R	H	0.536912642428
432	N	Q	0.536118416333
133	L	Q	0.535477635458
72	D	N	0.535312540613
350	T	A	0.535028206525
288	G	D	0.534306158813
478	S	F	0.532994742777
81	E	P	0.532409533284
387	A	V	0.531576381001
395	N	Y	0.530591601737
308	Q	C	0.529688008311
194	I	E	0.528918836605
469	E	A	0.528850152246
175	R	M	0.52877842919
17	G	W	0.528023920362
334	N	V	0.527964979814
270	V	Y	0.526663222718
257	I	F	0.526118235526
389	R	G	0.525052779256
12	Q	C	0.524615272346
41	I	V	0.523480145345
243	R	K	0.523357603937
294	E	R	0.523289713109
418	L	F	0.522361536062
399	Q	A	0.517430789464
313	Y	C	0.516544032282
117	R	M	0.514943104816
209	G	Y	0.514307838883
137	M	T	0.512842017234
100	V	R	0.512038150174
29	V	K	0.511279920591
22	A	V	0.510243457563
82	H	K	0.509298871123
227	K	E	0.508041985813
406	I	T	0.504611052659
276	L	S	0.502776243382
390	T	V	0.500747978901
389	R	K	0.499749611815
310	S	T	0.499588127337
159	M	L	0.497876423865
54	G	L	0.497450661439
409	Q	A	0.496450039944
466	L	E	0.489962384383
204	R	Q	0.489667582207
252	E	K	0.487324023361
312	V	R	0.487070040279
320	E	V	0.487038391807
123	A	V	0.48671729372
14	E	F	0.486094491372
383	S	Y	0.485732947691
355	R	S	0.485490469826
390	T	Y	0.48535667997
19	R	D	0.485328228494
110	L	V	0.485264847163
381	L	E	0.4851174273
363	V	P	0.484868668358
150	R	G	0.484754711276
86	G	C	0.482758267753
361	R	G	0.482730098708
421	D	C	0.4804747399
21	N	T	0.480048807879
21	N	Q	0.477858973194
198	K	R	0.477638646075
207	W	G	0.477229785821
169	G	L	0.477148006124
290	D	N	0.4762864585
131	A	D	0.475993696003
329	V	T	0.475516175625
254	E	D	0.474905122462
253	I	S	0.474854023642
269	S	Y	0.474681782461
264	L	E	0.474665259703
494	E	N	0.474587285331
434	E	H	0.47372653382
106	R	W	0.473593078094
480	D	T	0.473457862231
458	F	I	0.472436132466
334	N	D	0.47095047701
139	W	R	0.470809093102
352	V	T	0.470280611089
370	N	K	0.469663490844
237	A	V	0.469502357749
43	M	P	0.469366478859
377	S	I	0.46878366785
289	Y	K	0.468000261653
449	E	G	0.467451844934
177	G	S	0.467113535357
239	M	F	0.466736526484
142	N	I	0.465985034193
250	N	A	0.465312960214
37	G	S	0.463734241266
15	T	P	0.463705650991
16	D	I	0.463525281076
101	D	E	0.461335288267
272	H	Y	0.461238501861
188	T	G	0.459726658261
57	I	F	0.45962668042
391	R	G	0.458314882671
368	N	K	0.456816979779
240	D	E	0.453295857324
310	S	I	0.453271188986
394	G	E	0.45323547142
144	N	D	0.451983503585
399	Q	H	0.450593736779
485	G	E	0.450292073786
467	S	N	0.449910646077
4	Q	P	0.449900753707
350	T	H	0.449755041193
148	Y	T	0.449105724692
154	L	D	0.448853270799
126	G	H	0.448849722489
161	P	Y	0.447924541586
130	T	W	0.447519699295
85	A	W	0.447506503494
87	K	S	0.445875136047
104	W	L	0.445672806822
238	M	V	0.445630625698
26	R	S	0.445136472974
453	P	L	0.440717743152
273	K	Y	0.440549101955
302	D	H	0.439250551959
281	Y	G	0.439101777608
249	G	Y	0.437478066495
170	S	E	0.437368889195
206	F	C	0.437360342762
137	M	A	0.436987859865
178	A	I	0.436825703084
273	K	D	0.436406482841
396	T	S	0.436241280362
479	F	T	0.436070951481
210	E	P	0.435764554123
287	S	I	0.434890091061
430	T	F	0.434871133234
219	Y	G	0.430226477436
196	M	R	0.42930423545
168	Q	A	0.428904264914
208	R	K	0.428312362766
151	T	A	0.425743295441
165	S	C	0.424995190045
479	F	L	0.424729314121
21	N	K	0.424669856608
154	L	F	0.422666689259
353	S	P	0.422537859432
371	M	I	0.421853999593
455	E	A	0.421566817599
456	M	I	0.421459664942
162	R	M	0.420982672451
102	R	H	0.420734891869
498	N	A	0.420513620432
185	G	R	0.419056210277
493	A	V	0.416826016608
297	S	R	0.415040756653
4	Q	Y	0.414122371968
35	G	E	0.41385981729
436	R	K	0.413551833378
12	Q	P	0.413207585388
485	G	C	0.412869275229
482	S	N	0.412122270494
45	T	Q	0.407002655686
165	S	T	0.406630833689
133	L	T	0.40548270917
353	S	Y	0.40521616449
396	T	C	0.403403033137
281	Y	R	0.400978399235
467	S	I	0.400370747513
27	A	R	0.400324969242
183	V	A	0.400045182277
309	N	E	0.399271599049
157	T	N	0.399203736678
130	T	K	0.39902914621
199	R	P	0.398309919613
302	D	N	0.397969149335
102	R	G	0.397910327787
217	S	A	0.39766100595
375	E	M	0.397504107864
186	V	P	0.397423638795
200	G	E	0.397165454946
174	R	K	0.396806024239
455	E	N	0.39596278809
239	M	G	0.39594567109
479	F	S	0.394286917652
101	D	Q	0.393869090844
420	F	H	0.392042947121
199	R	M	0.391597697692
140	H	N	0.391167949215
313	Y	R	0.390938815046
103	K	T	0.390915284856
200	G	Q	0.39090854026
491	D	W	0.390618753819
478	S	P	0.390610688953
17	G	S	0.390520396612
435	G	C	0.388793508141
168	Q	R	0.388738132987
260	A	S	0.388379120563
159	M	V	0.388304433477
114	E	G	0.387125814823
163	M	C	0.386875296093
212	G	R	0.386752563037
450	G	C	0.386088460438
4	Q	A	0.385237271987
398	Q	G	0.382497012905
42	Q	R	0.382125660906
451	A	R	0.381267457838
159	M	I	0.3808726593
409	Q	S	0.379835431894
394	G	T	0.378757405623
389	R	P	0.378698859748
55	R	G	0.378643888161
10	Y	K	0.378516414417
79	L	Y	0.378458459444
60	S	W	0.378436693547
17	G	L	0.37838404393
36	I	M	0.378322876066
109	V	G	0.378071809259
417	N	W	0.37804042429
95	P	T	0.377914978612
158	G	K	0.377830544546
178	A	K	0.377777384944
163	M	Q	0.377755449981
462	G	P	0.377096373825
265	I	P	0.373023446914
289	Y	I	0.371953806453
255	D	Y	0.371872441084
333	C	Q	0.37154117207
228	G	E	0.371430886006
210	E	K	0.370840928496
348	R	I	0.37067562975
373	A	E	0.370389257333
326	S	Y	0.370040145919
256	L	A	0.369892099674
277	P	F	0.369836028506
272	H	K	0.369560736637
401	A	E	0.368869145012
162	R	Y	0.367648252021
167	M	R	0.367399039462
428	A	S	0.365942642952
2	A	E	0.364281130442
296	Y	G	0.364213290543
72	D	H	0.364121365796
32	M	Q	0.364109224424
23	T	E	0.364102236392
36	I	G	0.364088331208
366	A	D	0.364082025492
484	E	K	0.36236421612
283	P	E	0.361836170383
45	T	G	0.36156900165
248	P	T	0.360508947023
230	F	S	0.360381727126
134	T	C	0.360131624067
462	G	S	0.359168642702
54	G	F	0.358927288541
189	M	V	0.358353398803
492	N	D	0.35461054761
231	Q	R	0.353550742394
380	E	V	0.352527927025
431	G	F	0.351909362029
86	G	A	0.351742891603
38	R	S	0.35167197646
450	G	V	0.351517244326
397	N	S	0.350132882353
386	W	Y	0.349908800697
87	K	P	0.349662917239
150	R	M	0.349600950031
141	S	M	0.349545155568
110	L	R	0.349454622221
210	E	Q	0.349416166388
497	D	C	0.349325528417
94	G	N	0.349262981279
392	S	G	0.349184513068
436	R	I	0.349178925993
419	P	M	0.349144949271
166	L	G	0.349120750435
133	L	P	0.348824274195
335	S	L	0.348665970227
430	T	E	0.348485233563
17	G	E	0.348334661503
401	A	V	0.347737067847
433	T	R	0.347390083019
157	T	R	0.347312456549
460	G	S	0.345554034792
431	G	P	0.345165849212
115	E	H	0.344916754248
414	V	T	0.34406592277
59	N	H	0.341784645762
78	Y	R	0.341752323925
176	S	V	0.340061792309
248	P	H	0.340021750284
171	T	N	0.339913039261
279	C	G	0.339902303701
247	N	Y	0.33982246995
170	S	I	0.339780257462
191	M	D	0.339633911764
200	G	H	0.339546315054
304	F	V	0.33894976415
425	I	N	0.338665049563
379	L	H	0.338614755325
205	N	M	0.33861027377
493	A	E	0.338488785364
482	S	C	0.33832261924
436	R	Y	0.338282991816
484	E	I	0.338193266543
444	I	A	0.338094039803
438	S	I	0.338076487171
489	F	V	0.337725335354
312	V	S	0.337157835245
293	K	L	0.335887234131
22	A	P	0.334997763372
372	D	E	0.334283544965
231	Q	T	0.333458617097
137	M	V	0.333409027731
213	R	G	0.33256304927
69	S	A	0.331996755272
35	G	C	0.3319366506
442	A	T	0.331768794568
169	G	H	0.329916862036
38	R	P	0.329263024325
307	L	C	0.329248923508
96	I	E	0.328448325584
134	T	I	0.32833412034
469	E	G	0.328314097706
56	L	A	0.327682510388
424	T	A	0.327045360166
298	L	F	0.326256335865
98	K	D	0.3256362819
471	A	V	0.325417190558
87	K	M	0.325052247537
145	D	P	0.325020739431
221	R	G	0.324960177112
143	L	T	0.32491453064
106	R	N	0.324884765138
102	R	Q	0.324567532796
91	K	H	0.324536624614
153	A	C	0.324519635856
100	V	P	0.323940017885
27	A	L	0.32385155776
415	Q	S	0.323639873108
337	A	P	0.323366317195
404	G	D	0.320950830733
289	Y	C	0.320066693607
221	R	Q	0.319857672596
432	N	V	0.318295856913
451	A	M	0.318163469646
174	R	T	0.317822896818
168	Q	K	0.317787918207
176	S	N	0.317757332571
359	S	L	0.317625646374
462	G	M	0.317101654922
9	S	F	0.316769333861
460	G	M	0.316549394367
29	V	A	0.316547322724
19	R	S	0.316496266741
203	D	K	0.315873288131
41	I	A	0.315052047741
488	F	S	0.314200427033
434	E	C	0.313565935637
312	V	I	0.313506186755
201	I	K	0.313484644884
460	G	W	0.313093102597
87	K	E	0.310153841614
353	S	T	0.309926002185
366	A	T	0.30900870593
459	Q	F	0.309008189923
462	G	R	0.30870713744
292	E	V	0.30842998109
130	T	H	0.308422458437
11	E	G	0.308320870027
415	Q	V	0.307566394665
124	N	L	0.307110715583
497	D	E	0.306531877563
308	Q	H	0.305880167416
334	N	F	0.30470144816
159	M	H	0.3042872578
280	V	S	0.303493331531
230	F	L	0.303385403671
197	I	R	0.30288080285
125	N	I	0.301053796283
241	Q	A	0.300242577965
185	G	A	0.300089140052
190	V	D	0.300044999997
188	T	H	0.299951407004
164	C	I	0.299793127813
218	A	D	0.29974011089
124	N	D	0.29969532462
481	M	Y	0.299349705173
215	T	A	0.299300013412
434	E	P	0.29928883589
429	F	C	0.299100597761
210	E	L	0.298261030373
491	D	A	0.297615136455
202	N	D	0.295863986754
316	I	R	0.295510383317
118	R	Q	0.295386446283
74	R	L	0.293989975126
467	S	P	0.29286335495
141	S	P	0.292037209773
5	G	C	0.291668299525
212	G	K	0.28976504543
455	E	V	0.289596205406
273	K	L	0.286973097805
74	R	G	0.285485017219
451	A	Q	0.285273916011
31	K	E	0.284115174423
458	F	V	0.28404772139
85	A	E	0.282331970704
90	K	T	0.282023860272
459	Q	P	0.281974332448
86	G	E	0.281008333855
73	E	A	0.28060204013
53	E	L	0.279828522549
82	H	R	0.279623040318
174	R	L	0.277089392981
420	F	V	0.27688440933
472	A	C	0.276234960122
270	V	A	0.275490527911
90	K	E	0.272714392762
157	T	S	0.270672723268
355	R	M	0.269926888035
498	N	D	0.269781428896
87	K	N	0.269657995287
68	L	R	0.269080220419
144	N	A	0.26907502451
44	C	R	0.268688412577
452	K	G	0.268345788036
361	R	K	0.268154696722
400	R	W	0.267831594876
156	R	S	0.267606918386
409	Q	E	0.267586135859
395	N	A	0.267557195903
412	F	S	0.266875123364
417	N	M	0.266673027722
399	Q	V	0.266422255914
338	F	L	0.266380861197
414	V	F	0.266194517916
400	R	Q	0.265973692012
246	R	T	0.265732493965
242	V	I	0.26571051487
361	R	F	0.265154310363
356	G	R	0.265133702416
219	Y	C	0.264738932638
380	E	D	0.264646633754
405	Q	H	0.264530133416
339	E	K	0.264436841364
417	N	H	0.264280435174
13	M	V	0.264236596616
342	R	V	0.264168713469
412	F	Y	0.264049564523
399	Q	E	0.263988102999
393	G	W	0.263747055211
357	K	T	0.263630240747
5	G	F	0.263504389153
373	A	C	0.263474053417
492	N	I	0.263468068211
159	M	W	0.263433351085
9	S	V	0.263250883395
412	F	T	0.263202974863
31	K	T	0.263168478951
323	A	E	0.263089869338
145	D	A	0.263046893274
145	D	E	0.263046893274
13	M	E	0.263038884865
2	A	S	0.263015665852
26	R	N	0.263015364808
369	E	C	0.263008643953
369	E	Y	0.263008643953
335	S	H	0.26298941154
141	S	Y	0.26296560348
390	T	C	0.262964258633
416	R	P	0.262944589456
40	Y	N	0.262933161106
362	G	H	0.262926844081
162	R	N	0.262921488512
119	I	N	0.262915865433
392	S	V	0.262907238724
107	E	P	0.262902860224
27	A	Y	0.262893037666
72	D	K	0.262876410651
113	K	Q	0.262862669768
30	G	M	0.262858206656
35	G	M	0.26282705718
403	A	Y	0.26281352614
410	P	R	0.262810890176
385	Y	N	0.262775124208
340	D	Y	0.262775078772
379	L	N	0.262736450326
39	F	Y	0.262717860647
123	A	F	0.262579857314
91	K	A	0.262571008068
153	A	I	0.262533649445
165	S	M	0.262375014183
415	Q	K	0.26215844224
453	P	T	0.262049382504
56	L	C	0.261921006487
122	Q	N	0.261749659919
454	E	F	0.261662739428
62	T	K	0.261478116527
385	Y	G	0.261337419936
18	E	C	0.261127503077
195	R	K	0.261039900352
96	I	T	0.260828057149
389	R	L	0.260747778096
392	S	C	0.260640047899
378	T	P	0.259982556112
273	K	M	0.258104397802
13	M	S	0.257364293654
263	A	Q	0.257116126855
71	F	I	0.256944768483
252	E	P	0.256917581774
325	K	C	0.256907409989
286	A	Q	0.256887620995
256	L	M	0.256759361928
61	L	M	0.256727760408
312	V	D	0.256660805704
271	A	R	0.256642159992
291	F	Y	0.256632569688
333	C	E	0.256597228026
400	R	G	0.256385655601
77	K	M	0.255968805088
124	N	G	0.255594497524
159	M	P	0.255366116838
424	T	C	0.255328987682
459	Q	E	0.255123870891
232	T	I	0.254989865709
106	R	T	0.254628701571
333	C	L	0.254460675652
153	A	L	0.254393770224
211	N	R	0.254193887831
166	L	P	0.253572370804
307	L	G	0.253127874435
429	F	V	0.252834127829
9	S	R	0.252706793568
3	S	M	0.252521470024
29	V	G	0.252423010471
29	V	R	0.252423010471
65	R	E	0.252387925204
307	L	Q	0.252160601669
189	M	C	0.252058581049
194	I	V	0.251892802981
209	G	P	0.251273433049
137	M	Y	0.250788359314
376	S	L	0.249697043989
100	V	H	0.248548415184
26	R	T	0.248303208713
274	S	F	0.24702817123
297	S	C	0.246887055027
127	D	P	0.245025997605
477	P	S	0.244962360971
140	H	Q	0.242574749429
93	G	A	0.242554818777
162	R	Q	0.242544867428
61	L	I	0.242387889892
109	V	T	0.242283055948
118	R	K	0.242280293922
112	D	H	0.24218473999
119	I	D	0.242123816547
113	K	E	0.242108232095
155	V	N	0.241740710519
102	R	S	0.241603929601
13	M	R	0.241461360359
32	M	L	0.241434613632
27	A	E	0.241389397568
17	G	Q	0.241365350304
24	E	H	0.240169770882
81	E	R	0.238485237143
33	I	N	0.238050357845
60	S	R	0.237389200317
283	P	K	0.236842226792
204	R	E	0.235678904638
236	R	Q	0.235490979646
198	K	G	0.235374854464
198	K	V	0.235374854464
235	Q	G	0.23515331396
247	N	V	0.235120030635
207	W	E	0.235082052943
382	R	G	0.23506903414
244	E	H	0.234968188809
304	F	S	0.234891960751
172	L	D	0.234886418137
208	R	L	0.234868763641
182	A	E	0.234673465131
205	N	C	0.234385452699
483	N	Y	0.234233141139
205	N	R	0.234225147808
477	P	A	0.234168391584
445	I	Q	0.233852004693
350	T	M	0.233742340518
475	I	N	0.23370113993
494	E	P	0.233579185828
440	M	C	0.233032034447
447	M	F	0.23297419009
218	A	V	0.232573104114
317	R	A	0.232543896861
252	E	A	0.23252735779
258	F	N	0.232486227525
216	R	I	0.232472940654
267	R	N	0.232395376057
290	D	C	0.232384170872
330	W	C	0.232298176349
125	N	D	0.232255091912
278	A	P	0.232127441877
282	G	N	0.232071731066
497	D	H	0.23166461601
353	S	A	0.231100272007
160	D	N	0.230580465418
290	D	P	0.230173660099
213	R	A	0.230012432597
32	M	V	0.229903693806
135	H	D	0.229295742709
63	I	V	0.229202150537
431	G	C	0.228658696237
162	R	K	0.227954174953
223	C	F	0.227303956281
98	K	N	0.226100608349
33	I	T	0.22607863077
307	L	T	0.225939227008
146	T	K	0.225923131021
144	N	P	0.225549602267
93	G	E	0.225388395427
92	T	C	0.225127699884
476	V	M	0.224851404602
299	V	S	0.224254010603
298	L	R	0.223498072146
277	P	S	0.223260192383
122	Q	K	0.222658330214
130	T	L	0.222648683965
461	R	V	0.221977789909
471	A	S	0.22153408419
183	V	S	0.219246594255
139	W	L	0.219076460094
205	N	D	0.218847112934
278	A	T	0.217595188096
443	E	G	0.217337558409
22	A	S	0.215934692382
321	N	V	0.215823192877
181	A	R	0.215075388051
416	R	K	0.21444586241
5	G	D	0.212219364836
317	R	I	0.211906181139
286	A	R	0.211857217489
313	Y	M	0.211653937337
271	A	D	0.211651074484
320	E	F	0.211629041676
105	M	P	0.211142141286
433	T	K	0.210798534183
149	Q	H	0.210749337789
464	F	V	0.210722188307
229	K	E	0.210614098501
151	T	I	0.210578712688
292	E	I	0.210372557909
154	L	Q	0.210308503252
9	S	A	0.209924102303
81	E	K	0.208715443964
259	L	P	0.208034064179
26	R	G	0.205535966523
283	P	I	0.204763497518
56	L	R	0.203804136032
450	G	N	0.203066456871
241	Q	N	0.202597973299
232	T	K	0.202398602968
249	G	S	0.202357302792
247	N	F	0.2023189462
85	A	C	0.20229146502
187	G	A	0.202021042443
239	M	K	0.201830657725
240	D	Y	0.201545907742
483	N	L	0.200959698492
360	T	A	0.200871666871
478	S	K	0.2008163294
418	L	S	0.200650945132
435	G	V	0.200579435897
292	E	A	0.199949651896
357	K	R	0.199881473612
294	E	C	0.198695380084
459	Q	D	0.198685824684
98	K	H	0.198605687021
103	K	R	0.198477345121
279	C	Y	0.198027321645
462	G	C	0.197899569739
440	M	W	0.197787318246
436	R	G	0.197701944024
120	W	P	0.196994396174
219	Y	P	0.196577589424
242	V	R	0.196566091273
122	Q	G	0.196239441503
222	M	I	0.195647060757
213	R	K	0.19505952552
213	R	P	0.19505952552
260	A	E	0.194218349926
266	L	F	0.194055108933
217	S	P	0.193773454149
395	N	D	0.193556614459
365	I	V	0.193058186962
371	M	R	0.192841381815
399	Q	T	0.192759715665
307	L	P	0.191088151671
322	P	R	0.191014346463
213	R	Q	0.18918340779
335	S	K	0.189014491067
448	M	T	0.188567616147
176	S	F	0.18813378394
199	R	G	0.188076500772
185	G	V	0.188016103303
192	E	V	0.188008776254
238	M	R	0.18775686923
415	Q	W	0.18668487334
128	D	Y	0.185378237984
85	A	L	0.18517005969
427	A	P	0.184843139596
129	A	Y	0.184720296622
490	G	E	0.184633574395
98	K	E	0.183513602704
478	S	V	0.183116104854
403	A	M	0.183062709215
329	V	M	0.182017304246
384	R	M	0.180237691682
380	E	A	0.180072905401
325	K	M	0.178888254845
280	V	G	0.178814036863
261	R	G	0.178770014236
213	R	L	0.178363950279
414	V	K	0.178299699758
375	E	Q	0.177784591587
39	F	P	0.177164002236
388	I	T	0.176285927707
495	E	D	0.176193794314
124	N	S	0.175977421097
409	Q	M	0.175014914328
176	S	A	0.174657130172
171	T	C	0.174481796075
245	S	L	0.174080571343
68	L	F	0.173806762373
178	A	H	0.17379129725
463	V	E	0.173629397199
169	G	D	0.17346564614
423	P	Q	0.173273168819
120	W	R	0.173014265985
32	M	I	0.1725516521
336	A	Q	0.171847289964
284	A	V	0.169988370892
214	K	T	0.169833937996
60	S	N	0.169676441075
160	D	G	0.168893158311
24	E	G	0.168572255977
388	I	M	0.168010120361
206	F	S	0.167463868647
73	E	N	0.167021017358
161	P	T	0.166658874326
369	E	T	0.165694473601
405	Q	K	0.165604744678
340	D	E	0.165427730898
324	H	N	0.165200050514
275	C	E	0.164922088826
444	I	L	0.164053888405
74	R	A	0.164023171577
21	N	S	0.163683467776
420	F	C	0.163681124079
392	S	A	0.16242303372
392	S	I	0.16242303372
408	V	M	0.162102700813
306	L	M	0.161247707863
224	N	K	0.160522772172
263	A	V	0.15858277511
358	L	S	0.157732488385
349	G	V	0.157703227791
360	T	N	0.157510972952
375	E	P	0.157194417578
29	V	L	0.15608265053
24	E	D	0.154874220801
334	N	L	0.154754959653
268	G	W	0.154308818281
74	R	I	0.153991550723
26	R	I	0.153968573134
109	V	R	0.152907393254
18	E	H	0.152206439266
389	R	S	0.15171549023
74	R	T	0.151549949707
65	R	A	0.151493218583
19	R	A	0.151456151706
84	S	E	0.151381721281
391	R	Q	0.151181665113
461	R	G	0.150967232817
378	T	M	0.15054696731
188	T	I	0.150361520438
62	T	E	0.150099669797
13	M	H	0.148795445704
395	N	G	0.148527521968
338	F	C	0.148480706063
355	R	W	0.148444579774
354	P	E	0.148410620767
369	E	H	0.148385446068
405	Q	E	0.148349061854
416	R	L	0.148289625899
393	G	H	0.148269837791
410	P	D	0.148170827179
357	K	A	0.148153023327
372	D	Y	0.148101327492
372	D	S	0.148101327492
478	S	Q	0.148048568939
436	R	L	0.148043395352
246	R	Q	0.147942066176
363	V	T	0.147834705634
370	N	Q	0.147735395957
218	A	L	0.147108681795
367	S	E	0.146922063372
425	I	P	0.146319322902
388	I	G	0.146229113709
454	E	H	0.146185522008
454	E	I	0.146185522008
5	G	H	0.146083167164
5	G	V	0.146083167164
12	Q	K	0.146082795313
64	E	F	0.145759167905
337	A	T	0.145706888114
13	M	A	0.145602856348
379	L	S	0.145534397965
29	V	C	0.145507806554
35	G	L	0.145395711079
39	F	T	0.145128138193
386	W	T	0.145035157656
33	I	P	0.144939889363
216	R	W	0.144673908556
34	D	K	0.144650516004
320	E	K	0.142689037649
14	E	P	0.142539872478
43	M	W	0.142054509822
2	A	T	0.141888709106
13	M	P	0.141887076234
79	L	K	0.141839195911
79	L	H	0.141839195911
79	L	S	0.141839195911
67	V	P	0.141799723318
66	M	P	0.141780390993
27	A	W	0.141760766464
40	Y	W	0.141742984429
32	M	G	0.141716803087
75	R	C	0.14169043244
38	R	E	0.141684184122
76	N	F	0.141521622008
68	L	V	0.141447102136
55	R	V	0.141357274651
42	Q	S	0.141268972235
33	I	M	0.141187381379
33	I	F	0.141187381379
53	E	V	0.14109358101
4	Q	C	0.140889276782
307	L	R	0.140783807987
77	K	Y	0.140491587668
43	M	G	0.139668110916
52	Y	F	0.139603900541
164	C	E	0.139503124951
53	E	R	0.139336234045
359	S	Y	0.138963459575
157	T	W	0.138902147452
111	Y	E	0.13820856519
339	E	V	0.138047800029
146	T	E	0.137994299448
105	M	D	0.137884020303
383	S	E	0.13780964427
144	N	Y	0.137783018415
394	G	Q	0.137749306119
412	F	K	0.137672092779
64	E	C	0.137664050018
31	K	H	0.137637596867
406	I	R	0.137621106517
349	G	D	0.137577689034
338	F	M	0.13756989249
358	L	H	0.137547850941
143	L	Q	0.137547219752
143	L	M	0.137547219752
130	T	D	0.137513968565
13	M	C	0.137508002782
337	A	W	0.137500907707
7	K	A	0.137492806081
2	A	P	0.137484783768
25	I	D	0.137482921923
150	R	W	0.137482328485
150	R	T	0.137482328485
150	R	C	0.137482328485
400	R	H	0.137480279945
352	V	Q	0.137459748169
335	S	M	0.137458529456
335	S	I	0.137458529456
118	R	V	0.137452777321
141	S	K	0.137434721396
60	S	K	0.137428594043
74	R	Q	0.137425651216
366	A	Y	0.137414152781
366	A	R	0.137414152781
416	R	E	0.137413707372
407	S	T	0.137413620973
67	V	R	0.13740776733
393	G	I	0.137406396518
19	R	F	0.137404925074
19	R	V	0.137404925074
140	H	V	0.137396826466
142	N	M	0.137389229227
142	N	Y	0.137389229227
15	T	D	0.137387722508
147	T	K	0.137387017804
119	I	P	0.137384983349
119	I	M	0.137384983349
37	G	N	0.137369655944
388	I	F	0.137363777009
115	E	I	0.137362601884
72	D	M	0.137345528567
23	T	W	0.137342994003
151	T	E	0.137341968146
110	L	Q	0.137341543743
113	K	I	0.137331787685
104	W	E	0.13732878263
391	R	C	0.137313250108
93	G	D	0.137313056772
386	W	P	0.137306966701
75	R	V	0.137302688546
154	L	Y	0.137298904336
154	L	W	0.137298904336
35	G	Q	0.137296175096
35	G	F	0.137296175096
35	G	I	0.137296175096
410	P	W	0.137280008092
360	T	K	0.13726670281
11	E	F	0.137253934228
379	L	C	0.137205568242
376	S	N	0.137190209361
48	K	A	0.137170902878
365	I	F	0.137158155645
94	G	A	0.137156753979
350	T	D	0.137156480901
44	C	G	0.137116645702
374	M	H	0.13708632468
71	F	T	0.137084580168
368	N	Y	0.137073213544
123	A	E	0.13704897523
91	K	M	0.137040125984
384	R	D	0.137022104385
342	R	Y	0.13701037168
55	R	K	0.13700781496
55	R	F	0.13700781496
99	R	E	0.136971114076
363	V	W	0.136945364938
155	V	F	0.136936918313
155	V	W	0.136936918313
155	V	D	0.136936918313
95	P	G	0.136906879108
61	L	Q	0.136865212342
347	I	F	0.13684524196
347	I	K	0.13684524196
70	A	K	0.136777972073
116	I	F	0.136744984932
41	I	W	0.1366332891
139	W	C	0.13649304984
20	Q	D	0.136482532996
20	Q	G	0.136482532996
403	A	N	0.136470233721
289	Y	P	0.136104339577
367	S	D	0.136021578199
216	R	K	0.135532405187
462	G	E	0.13526995298
142	N	S	0.135125292169
131	A	E	0.134803804113
129	A	Q	0.134545817618
308	Q	W	0.134248959598
260	A	I	0.134191289467
252	E	C	0.134175435932
325	K	F	0.134141036519
326	S	E	0.134127688333
254	E	A	0.134112307082
290	D	A	0.134110127318
290	D	V	0.134110127318
261	R	S	0.134104685647
280	V	Y	0.134081173031
327	Q	D	0.134079136832
265	I	Y	0.134076038715
253	I	Q	0.13405714339
253	I	F	0.13405714339
279	C	Q	0.134030657846
331	M	F	0.134013847281
320	E	Y	0.133971603285
277	P	W	0.133965297837
287	S	Q	0.133962164328
324	H	K	0.133942950932
324	H	F	0.133942950932
312	V	N	0.133917803634
330	W	I	0.13391660751
269	S	G	0.133909508471
271	A	N	0.133872076984
284	A	E	0.133856294793
316	I	F	0.133811501912
316	I	E	0.133811501912
316	I	Q	0.133811501912
328	L	Y	0.133740506252
328	L	N	0.133740506252
185	G	P	0.133587522098
292	E	Y	0.133531445324
293	K	S	0.133474322542
246	R	G	0.133174389869
219	Y	H	0.133140196254
381	L	P	0.13273566299
54	G	Q	0.132677815136
419	P	R	0.132505823258
431	G	L	0.132327911335
127	D	T	0.132119655348
481	M	I	0.131182740667
303	P	Y	0.130776908244
303	P	E	0.130776908244
222	M	V	0.130398082743
128	D	W	0.130384848188
301	I	K	0.130153764569
241	Q	H	0.129771404739
487	Y	C	0.129652246121
306	L	C	0.129621181713
230	F	V	0.129510115061
173	P	G	0.12900953006
440	M	K	0.128902940584
200	G	W	0.128889001573
302	D	F	0.128848802089
297	S	Q	0.128691792244
346	F	S	0.127666498902
138	I	D	0.127556978411
144	N	R	0.127379312189
160	D	T	0.127197466916
160	D	Y	0.127197466916
47	L	P	0.127115753546
115	E	T	0.127095784245
4	Q	I	0.127087327324
94	G	V	0.126870559943
477	P	L	0.126846973499
441	R	Y	0.126813566622
96	I	C	0.126779439762
91	K	I	0.126742270206
443	E	T	0.126693971234
119	I	F	0.126646599127
119	I	S	0.126646599127
111	Y	W	0.126622649195
449	E	A	0.12659340432
165	S	Y	0.126520969875
496	Y	S	0.126478886228
448	M	R	0.126259493776
140	H	Y	0.12614171595
79	L	P	0.125496332137
136	M	N	0.125317823368
88	D	R	0.125072931762
88	D	V	0.125072931762
451	A	F	0.124329821774
388	I	V	0.124277651782
204	R	S	0.122794268015
431	G	Q	0.122773427875
203	D	I	0.12252834016
203	D	S	0.12252834016
195	R	I	0.122513609832
174	R	W	0.122512783669
485	G	D	0.122497908347
227	K	T	0.122472769936
198	K	A	0.122471145056
176	S	R	0.122423208796
248	P	K	0.122417604303
226	L	G	0.122396409252
192	E	T	0.12239548335
192	E	C	0.12239548335
230	F	R	0.122372225853
230	F	A	0.122372225853
229	K	Q	0.122364441065
185	G	M	0.122346481805
171	T	H	0.122340600193
175	R	Y	0.122291238678
190	V	E	0.122289165815
206	F	K	0.122261831704
238	M	W	0.12225736076
235	Q	C	0.122257226997
228	G	M	0.122232292244
208	R	N	0.122221323027
208	R	M	0.122221323027
169	G	Q	0.122220766993
200	G	N	0.122177647472
200	G	F	0.122177647472
225	I	N	0.122133016908
425	I	Y	0.12212353348
425	I	W	0.12212353348
244	E	I	0.122060500875
245	S	K	0.122041213101
432	N	M	0.121972398328
493	A	H	0.121936388925
196	M	Y	0.121903828964
243	R	D	0.121855290869
437	T	D	0.121834503123
201	I	F	0.121820129452
439	D	K	0.121817041183
439	D	L	0.121817041183
486	S	A	0.121810213654
486	S	V	0.121810213654
197	I	N	0.121802971564
197	I	Y	0.121802971564
197	I	D	0.121802971564
419	P	H	0.121747712253
441	R	Q	0.121747288883
181	A	K	0.121737730938
100	V	G	0.121735550558
239	M	W	0.121730066122
239	M	D	0.121730066122
484	E	R	0.121707750241
487	Y	N	0.121707587417
205	N	H	0.12169409098
481	M	C	0.121663788851
481	M	P	0.121663788851
481	M	H	0.121663788851
488	F	Y	0.121630548728
474	P	V	0.121613717806
443	E	H	0.121611325077
489	F	C	0.121605190815
435	G	N	0.121577455308
457	S	C	0.121549428106
496	Y	M	0.121495721979
495	E	Y	0.121406626112
475	I	P	0.121369809615
289	Y	F	0.121339728495
452	K	P	0.121244490494
23	T	S	0.12088892648
294	E	A	0.120692868083
221	R	L	0.120662198913
428	A	N	0.120654308442
428	A	W	0.120654308442
480	D	S	0.12061460106
334	N	I	0.120600117227
73	E	H	0.12024136032
422	K	C	0.119998973371
67	V	M	0.11981987287
459	Q	A	0.119694160185
459	Q	C	0.119694160185
459	Q	N	0.119694160185
263	A	C	0.119612603105
263	A	R	0.119612603105
213	R	V	0.119610600891
310	S	D	0.119510834017
220	E	L	0.119430651122
286	A	Y	0.119384097245
258	F	T	0.119333370191
270	V	D	0.119303126652
271	A	Q	0.119138636242
212	G	F	0.119104278588
212	G	Q	0.119104278588
278	A	F	0.119098874824
222	M	N	0.119010862098
222	M	K	0.119010862098
275	C	D	0.11889992581
257	I	Y	0.11871018511
144	N	H	0.11863439835
144	N	K	0.11863439835
355	R	K	0.118608459713
145	D	H	0.118569861964
107	E	V	0.11847562347
113	K	S	0.118463482532
218	A	R	0.118396133623
162	R	H	0.118390165495
104	W	Y	0.118377189918
271	A	T	0.118358418881
409	Q	I	0.11829412639
223	C	S	0.117791557191
163	M	R	0.117754591785
199	R	H	0.117716140735
442	A	S	0.117672936229
260	A	T	0.117602302822
323	A	K	0.117468685065
276	L	M	0.117444409925
65	R	G	0.117348625428
456	M	W	0.117332167332
155	V	Q	0.117293403283
390	T	A	0.117216614955
135	H	N	0.116998580525
468	D	C	0.11691192441
304	F	A	0.116829554279
470	R	A	0.116528455341
470	R	Q	0.116528455341
170	S	L	0.116505882927
464	F	G	0.11636812426
266	L	I	0.116169094887
270	V	I	0.116117408186
89	P	M	0.116011092409
317	R	G	0.115631968161
469	E	R	0.115597950671
348	R	S	0.115294202161
461	R	M	0.115221832451
461	R	Y	0.115221832451
471	A	E	0.115022551074
472	A	M	0.114699748822
472	A	F	0.114699748822
472	A	G	0.114699748822
292	E	Q	0.114682967125
205	N	I	0.114474484555
462	G	Y	0.114080601835
305	K	T	0.113404385519
28	S	K	0.113376184756
127	D	S	0.113334141564
303	P	Q	0.113325056671
303	P	M	0.113325056671
446	R	K	0.112992302816
298	L	P	0.112855528119
298	L	T	0.112855528119
310	S	G	0.112703609562
388	I	R	0.11189649562
352	V	A	0.111856245597
317	R	K	0.111791970327
87	K	T	0.11121192814
93	G	H	0.11113860868
104	W	N	0.110999505631
463	V	F	0.110992211722
244	E	P	0.110892669448
131	A	F	0.110605522469
116	I	H	0.110433129441
302	D	I	0.110379936955
37	G	R	0.108554779069
445	I	L	0.107657781009
353	S	N	0.107364095986
292	E	G	0.107149862501
130	T	Q	0.107053279676
326	S	R	0.107005740085
258	F	E	0.106955345441
327	Q	H	0.106935824623
327	Q	S	0.106935824623
321	N	A	0.106714152294
366	A	V	0.106613699471
332	A	Y	0.106456672279
332	A	T	0.106336226876
323	A	D	0.105078083873
309	N	Q	0.105049690037
309	N	P	0.105049690037
145	D	N	0.104832463493
160	D	A	0.104792068436
106	R	L	0.104630878086
105	M	V	0.104406646465
112	D	A	0.104271810678
116	I	S	0.104073676001
136	M	R	0.102658672827
470	R	K	0.10169980547
296	Y	V	0.101178884709
3	S	F	0.100745612056
445	I	M	0.10041934424
279	C	R	0.0999001584006
450	G	A	0.0988437083462
299	V	G	0.0987231285193
186	V	N	0.0984832450758
195	R	G	0.0983588597559
171	T	A	0.0980780229496
236	R	D	0.0979874558964
203	D	R	0.0979190278775
195	R	W	0.0979053690415
234	A	G	0.0978753789012
176	S	I	0.0978390902677
230	F	E	0.0977539721132
171	T	G	0.0977209199747
231	Q	H	0.0977130944403
249	G	C	0.0976525107994
184	K	Q	0.0976479569078
238	M	P	0.0976294722431
194	I	W	0.0976272832619
247	N	L	0.0976165068854
206	F	V	0.0976125870748
177	G	V	0.0975846023006
183	V	C	0.0975675889285
202	N	Y	0.0975279813604
202	N	C	0.0975279813604
200	G	P	0.0974484169355
191	M	C	0.0974349810804
417	N	F	0.0974133401102
189	M	Y	0.0973885589838
189	M	A	0.0973885589838
187	G	D	0.0973667943181
464	F	S	0.0972102596998
182	A	Y	0.0971699413807
181	A	F	0.097083805201
356	G	E	0.0970440995684
233	A	L	0.0969767102315
210	E	H	0.0968763982926
358	L	P	0.0968172942999
354	P	T	0.0967985276369
335	S	Y	0.096707936685
484	E	W	0.0965038082842
481	M	S	0.0964879660412
258	F	C	0.0963980383599
444	I	N	0.0963658788475
457	S	Y	0.0963643041693
496	Y	R	0.0963170957529
279	C	H	0.096286047747
279	C	F	0.096286047747
236	R	G	0.0962263400315
215	T	R	0.0961285253998
291	F	G	0.0960540765934
420	F	E	0.0960230582079
322	P	N	0.0959413900413
402	S	T	0.0955668180206
480	D	M	0.0954195462684
98	K	M	0.0951150776655
489	F	L	0.0950763887009
168	Q	L	0.0950464857118
195	R	P	0.0949984617723
46	E	K	0.0949118544504
456	M	D	0.0949022417474
159	M	T	0.0949014446446
432	N	K	0.0946013201399
427	A	K	0.0943960049336
201	I	C	0.094335131869
273	K	E	0.0940040323829
315	L	P	0.093370163208
417	N	T	0.0931265143292
297	S	G	0.0930935374633
217	S	F	0.0915774920813
246	R	W	0.0912891279717
380	E	K	0.0906038428133
10	Y	H	0.0903254571519
110	L	F	0.0899857637075
353	S	K	0.0890909286322
443	E	K	0.0888476927829
419	P	S	0.0888455850628
473	N	T	0.0883587364465
256	L	P	0.0879634222511
468	D	H	0.0876975382358
9	S	P	0.0874571138131
282	G	R	0.0873896610446
325	K	T	0.0873080474032
8	R	L	0.0872519922783
422	K	T	0.0872217352589
489	F	S	0.0871462356412
331	M	N	0.0871443395962
315	L	H	0.0871326247573
63	I	S	0.0866896880074
417	N	L	0.0861784508756
299	V	L	0.0861748551799
76	N	S	0.0855842507144
408	V	G	0.0854965048009
281	Y	H	0.0854465442261
117	R	K	0.0854389320769
301	I	S	0.0853805217182
372	D	A	0.0852230933947
450	G	L	0.0850568084783
80	E	C	0.0847255550451
402	S	Y	0.0845031405293
472	A	E	0.0839127667216
461	R	W	0.0834387354958
59	N	D	0.0826116640411
100	V	T	0.0823348572861
203	D	G	0.08232311499
199	R	C	0.0822994694256
216	R	G	0.082278949889
37	G	E	0.0819240914848
186	V	L	0.0811735960127
424	T	S	0.0810621184885
88	D	E	0.0808546992963
273	K	I	0.0805222203377
287	S	N	0.0803634876221
231	Q	S	0.080340518337
194	I	L	0.0802908169245
460	G	L	0.080064901026
189	M	S	0.0799846075033
93	G	R	0.0797793755758
417	N	P	0.0796752026816
286	A	M	0.0792741038837
97	Y	H	0.0791906097803
84	S	P	0.0789872394975
455	E	L	0.0781987668947
294	E	T	0.0780628253881
183	V	I	0.0779266214061
186	V	R	0.0776767764422
423	P	A	0.0773446308941
168	Q	P	0.0771548534419
294	E	S	0.0770313193846
248	P	R	0.0769873444497
230	F	P	0.0769129123526
171	T	V	0.0768786334277
348	R	K	0.075748722678
79	L	M	0.0755846367155
433	T	M	0.07554338273
411	A	S	0.0755328350901
69	S	H	0.0755165191775
486	S	Y	0.0753211099153
492	N	T	0.0752524766915
476	V	E	0.074699558995
24	E	P	0.0743412787354
434	E	M	0.0742988293878
135	H	Q	0.0742161903372
447	M	D	0.0741575588218
447	M	P	0.0741575588218
447	M	N	0.0741575588218
465	E	S	0.0734500110496
395	N	P	0.0733329753543
271	A	V	0.0732086933179
369	E	L	0.073140979911
369	E	A	0.073140979911
214	K	L	0.0731326859851
385	Y	C	0.0731241791759
216	R	S	0.0729895848608
410	P	E	0.0728883421189
410	P	T	0.0728883421189
83	P	Q	0.0725855099604
491	D	G	0.0717168902445
144	N	S	0.0714625138378
97	Y	C	0.0714152000708
305	K	E	0.0712312602946
460	G	E	0.0709876527697
415	Q	M	0.0707140595398
40	Y	H	0.0706878467771
220	E	V	0.0697827610939
353	S	C	0.0697562656633
40	Y	C	0.0693955249129
457	S	P	0.069211730956
392	S	P	0.0690765938753
105	M	H	0.0690325263954
64	E	R	0.0688402440444
10	Y	F	0.0687614092065
14	E	K	0.0679390746528
162	R	V	0.0673935568016
57	I	C	0.0673092576414
494	E	D	0.0670981410159
238	M	T	0.0670607369019
180	G	T	0.0669632161409
209	G	W	0.0668598689666
181	A	S	0.0663948295883
305	K	V	0.066159182643
102	R	A	0.0653349886999
387	A	T	0.0644383842528
333	C	Y	0.063166983665
468	D	S	0.0628920147344
212	G	E	0.0628749405507
470	R	S	0.061641365564
470	R	W	0.061641365564
9	S	Y	0.0610535803427
37	G	A	0.0609679087531
25	I	R	0.0609250602253
67	V	A	0.0608375966461
63	I	W	0.0602651508246
39	F	V	0.0602540950646
58	Q	A	0.0601217184776
357	K	E	0.0598332869089
396	T	L	0.0593245589586
234	A	N	0.0591165115684
185	G	T	0.0590810405485
184	K	V	0.0589158280027
175	R	S	0.0588715220601
360	T	W	0.0586272513043
400	R	L	0.0585741429062
413	S	T	0.0583914870588
413	S	C	0.0583914870588
342	R	C	0.0583693342797
368	N	I	0.0583486242186
208	R	P	0.0582687981877
404	G	E	0.058172180376
417	N	Y	0.0578295577064
205	N	L	0.0574379950248
28	S	N	0.0573840624894
437	T	H	0.0570973270039
458	F	T	0.0569145371053
481	M	K	0.0568771724451
401	A	W	0.0568663816088
418	L	H	0.0568172793438
435	G	A	0.0567455005995
495	E	I	0.0566608164312
410	P	L	0.0562606671153
453	P	Q	0.0560735605028
228	G	V	0.0552846561306
51	D	G	0.0549593414187
283	P	D	0.0545674663492
214	K	N	0.0543567205758
164	C	R	0.0541051520272
435	G	E	0.0536545076107
19	R	H	0.0531266777597
30	G	R	0.0524781214129
234	A	V	0.0523509911286
399	Q	C	0.0522031825533
425	I	D	0.0518937504297
36	I	D	0.051845818981
68	L	W	0.0516834103169
31	K	C	0.0514251435463
61	L	N	0.0514097767571
12	Q	S	0.0513831694558
418	L	A	0.0513050513126
434	E	K	0.0505825378613
305	K	C	0.0505366548209
55	R	A	0.050245763398
453	P	D	0.0500470516226
420	F	S	0.0499555510116
414	V	L	0.0490578777082
390	T	N	0.0483926488521
295	G	R	0.0480689035124
372	D	N	0.0471157523153
353	S	Q	0.0468915963511
353	S	D	0.0468915963511
353	S	I	0.0468915963511
353	S	W	0.0468915963511
353	S	G	0.0468915963511
262	S	P	0.0468374080552
320	E	A	0.0466521379242
498	N	Q	0.0461619463851
426	M	V	0.0461289505432
24	E	R	0.0457278163385
419	P	V	0.0451883469417
409	Q	F	0.044578894129
45	T	S	0.0444325763011
359	S	H	0.0436342998861
359	S	T	0.0436342998861
49	L	N	0.0434289056713
49	L	H	0.0434289056713
303	P	S	0.0433759272477
170	S	R	0.0433456466183
183	V	R	0.0432906950701
339	E	P	0.0427803916033
395	N	Q	0.0424587302813
78	Y	I	0.0421920420665
25	I	L	0.0418968566525
411	A	P	0.0418131613881
411	A	K	0.0418131613881
413	S	V	0.041810658655
17	G	K	0.0417728131807
375	E	C	0.0417172001584
414	V	W	0.0417051335862
70	A	Q	0.0412532847174
383	S	Q	0.0410373799159
444	I	T	0.0409293892948
444	I	H	0.0409293892948
496	Y	G	0.0408360692523
41	I	K	0.0405921100307
444	I	G	0.040324204925
392	S	T	0.0398372312907
392	S	Y	0.0398372312907
434	E	D	0.0397315667519
397	N	M	0.0396449459139
448	M	I	0.0394783407138
385	Y	W	0.0389449985991
433	T	G	0.0388798792643
164	C	Y	0.0384884568334
22	A	T	0.038470098342
388	I	N	0.0382961214384
389	R	D	0.0362382728097
498	N	P	0.0356895724601
401	A	G	0.0355166922815
251	A	T	0.0351973470554
378	T	H	0.0350697498896
191	M	T	0.0347685436466
54	G	I	0.0346837252117
11	E	Q	0.0336019381618
290	D	G	0.0334770810316
4	Q	F	0.0330955262741
349	G	W	0.0328749155185
341	L	P	0.0327833224804
398	Q	A	0.0315789644763
212	G	A	0.0314895795998
261	R	W	0.0313631258236
475	I	T	0.0304085164454
25	I	Y	0.0301304271674
74	R	M	0.0300801832486
60	S	D	0.030054843426
66	M	L	0.0300254987881
15	T	C	0.0300252748278
32	M	H	0.0299992699903
40	Y	T	0.029948899986
35	G	N	0.0299184936591
11	E	L	0.0298582586203
250	N	D	0.0298497356463
238	M	G	0.029822549215
38	R	M	0.0297438815722
447	M	T	0.0297108409516
183	V	N	0.0297065198739
12	Q	D	0.0294114129074
73	E	P	0.0289523136048
20	Q	E	0.0288462699043
10	Y	P	0.0284848344867
48	K	F	0.0281020578835
27	A	V	0.0280294690025
364	Q	I	0.0276507371781
489	F	Y	0.027453933134
419	P	C	0.0272168543834
418	L	R	0.0270411022433
476	V	L	0.0265717080713
398	Q	S	0.026387093778
375	E	D	0.0257361270022
456	M	A	0.0255615259087
81	E	G	0.0255578140842
251	A	V	0.025495300154
216	R	M	0.0248821451209
63	I	T	0.0242965859132
215	T	P	0.024091430572
217	S	G	0.0235282980683
386	W	L	0.0232593221356
395	N	E	0.0231500114159
338	F	D	0.0229498239788
406	I	F	0.0229466224536
406	I	D	0.0229466224536
349	G	L	0.022913277114
337	A	K	0.022863184434
369	E	I	0.0228545639839
369	E	N	0.0228545639839
352	V	E	0.0228216341182
361	R	P	0.0228211046582
361	R	T	0.0228211046582
348	R	E	0.0227523263292
351	K	I	0.0226856724445
351	K	Q	0.0226856724445
357	K	L	0.0226221412429
346	F	H	0.0225060632654
373	A	I	0.022465953913
413	S	W	0.0224576963172
404	G	Y	0.0222810853279
370	N	P	0.0222045138729
404	G	S	0.0218876748159
384	R	Q	0.021578777655
384	R	I	0.021578777655
392	S	D	0.0215342456238
367	S	Y	0.0213911812877
367	S	W	0.0213911812877
388	I	Q	0.020698231625
388	I	A	0.020698231625
47	L	F	0.0206470137349
359	S	F	0.0205220732368
331	M	I	0.020308052258
389	R	C	0.0197396785919
4	Q	S	0.0194306458373
378	T	V	0.0189744566085
341	L	R	0.0189130468296
376	S	D	0.0186969899146
168	Q	I	0.0182276363477
72	D	P	0.0181850176574
417	N	Q	0.0178005957892
28	S	A	0.0177702051289
14	E	I	0.0170089903944
14	E	V	0.0170089903944
309	N	T	0.0169966407513
5	G	L	0.0168296979912
415	Q	H	0.0167598718982
78	Y	Q	0.0166921062827
78	Y	M	0.0166921062827
3	S	G	0.0164112411861
3	S	W	0.0164112411861
13	M	Y	0.0163561941498
25	I	F	0.0163472506919
7	K	Q	0.0163432742341
4	Q	W	0.0163396875264
79	L	F	0.0163083138276
1	M	K	0.0162600301518
31	K	F	0.0162570192764
29	V	N	0.0162501775608
66	M	D	0.0162495089096
66	M	R	0.0162495089096
27	A	M	0.0162298843806
75	R	Y	0.0161595503561
75	R	T	0.0161595503561
35	G	Y	0.0161468962471
128	D	G	0.0161349537216
30	G	C	0.0161291518473
69	S	R	0.0161178662911
11	E	I	0.0160949335948
76	N	H	0.0159907399244
39	F	E	0.0159521311591
39	F	D	0.0159521311591
71	F	E	0.0159366689794
71	F	A	0.0159366689794
68	L	Q	0.0159162200522
398	Q	N	0.0156762231528
383	S	R	0.015643259423
22	A	F	0.0153797486763
41	I	D	0.0153214607466
47	L	T	0.0153161065806
47	L	Y	0.0153161065806
4	Q	L	0.0152981840354
[truncated: 7,961 more rows]
