# Supplementary material for: Destabilized adaptive influenza variants critical for innate immune system escape are potentiated by host chaperones
Source: PLoS Biol. 2018 Sep 17;16(9):e3000008. doi: 10.1371/journal.pbio.3000008 (PMC6160216; doi:10.1371/journal.pbio.3000008)
Supplement: S1 File — This zip file contains the computer code and required input files for the deep mutational scanning data analysis reported in this manuscript. (ZIP) [file pbio.3000008.s023.zip › 2018_NP_DMS-master/preferences/HSF1i39vsDMSO37-rep2_sitediffsel.txt]

site	abs_diffsel	positive_diffsel	negative_diffsel
283	39.6008519519	38.4640663003	-1.13678565163
353	17.0392041903	15.856276092	-1.18292809832
82	16.6467359596	0.788921911442	-15.8578140482
34	15.5670731889	10.8246920714	-4.74238111746
50	14.4432562383	0.0	-14.4432562383
466	14.0668508304	3.7622597219	-10.3045911085
81	13.7199172494	3.82269325159	-9.89722399783
83	13.3010114013	0.0725855099604	-13.2284258914
86	13.206854057	1.11784265055	-12.0890114065
334	12.9224478077	9.93612010915	-2.98632769851
89	12.9134995957	0.121634745839	-12.7918648499
446	12.7453314213	0.114045676869	-12.6312857444
77	12.5034542037	1.31639200882	-11.1870621948
51	12.4761521999	0.0549593414187	-12.4211928584
397	12.4631418579	1.56124727822	-10.9018945797
319	12.094000474	2.34505978101	-9.74894069296
429	12.0796051355	2.96915706838	-9.1104480671
497	11.7138659578	0.88752202199	-10.8263439358
377	11.6691445056	8.7989207708	-2.87022373482
49	11.4976595009	1.14454826168	-10.3531112392
424	11.4118419604	1.38411709188	-10.0277248685
498	10.8622177572	3.73211181987	-7.13010593731
432	10.6398004493	3.34598504319	-7.29381540609
421	10.5707363026	0.4804747399	-10.0902615627
294	10.5031580864	3.77453865169	-6.72861943473
273	10.4630227125	7.72911707141	-2.73390564105
456	10.394443954	5.54954642719	-4.84489752682
56	10.3567391202	0.793407652907	-9.56333146728
440	10.136144063	1.70225026814	-8.43389379482
126	10.0614526671	0.448849722489	-9.61260294464
311	10.0577480726	3.72262242644	-6.3351256462
59	9.98573714112	1.16293215603	-8.8228049851
52	9.96280043605	0.833221880222	-9.12957855583
268	9.88762139953	4.12767751283	-5.75994388669
41	9.83227584051	2.65927468224	-7.17300115827
289	9.81455434553	4.47631601103	-5.3382383345
18	9.80915261641	0.426261699108	-9.38289091731
447	9.76137416379	1.2536558883	-8.50771827549
58	9.75880767785	0.0601217184776	-9.69868595937
308	9.64777979221	4.71852640886	-4.92925338335
24	9.62350058698	0.683685342734	-8.93981524425
281	9.57748318289	1.94077905157	-7.63670413132
480	9.5152106538	1.34159714849	-8.17361350531
157	9.47774077881	5.94044147132	-3.53729930749
367	9.39957028441	0.325726004146	-9.07384428026
402	9.37314761672	1.2156634986	-8.15748411812
127	9.34684119015	1.68743805191	-7.65940313824
125	9.29954751507	2.27655531872	-7.02299219635
368	9.28131854002	2.38759239554	-6.89372614448
453	9.19012417413	2.15971402817	-7.03041014596
114	9.18779542568	0.39059496852	-8.79720045716
455	9.17433968158	1.18532457799	-7.98901510359
426	9.12516152068	0.0461289505432	-9.07903257014
57	9.09769508426	0.541943604282	-8.55575147997
84	9.08872257625	0.772416034423	-8.31630654183
80	8.98468470489	1.41952794815	-7.56515675674
73	8.97954632062	0.596816731413	-8.3827295892
62	8.93600682554	0.411577786324	-8.52442903921
318	8.93348499857	0.0	-8.93348499857
415	8.89108564607	1.97643135933	-6.91465428673
90	8.86869164582	1.49183221337	-7.37685943244
129	8.86252638393	0.31926611424	-8.54326026969
309	8.78767972072	0.626367619874	-8.16131210085
23	8.70405526123	2.96574920795	-5.73830605329
442	8.66582201687	0.449441730798	-8.21638028607
399	8.62239951016	3.65069770353	-4.97170180663
31	8.59475605682	2.20483827572	-6.38991778111
302	8.58872083648	1.07644844034	-7.51227239614
85	8.55204721122	2.59933108653	-5.95271612469
240	8.54653523797	0.654841765065	-7.8916934729
438	8.52139769079	2.70272098722	-5.81867670358
451	8.46913061978	1.12156293132	-7.34756768847
33	8.43722928512	0.891443640738	-7.54578564439
88	8.41897719767	0.346351971232	-8.07262522644
43	8.33135248043	0.765226328429	-7.56612615201
4	8.28361033014	3.61744121324	-4.6661691169
370	8.25974409923	1.32255707103	-6.93718702819
61	8.25818662192	0.6873906394	-7.57079598252
121	8.18766393295	0.000588083237704	-8.18707584972
323	8.18261071159	0.485636638277	-7.69697407331
422	8.14332832154	0.918593739632	-7.22473458191
122	8.13742950012	1.6549554537	-6.48247404642
282	8.13668743493	1.66988545899	-6.46680197594
272	8.13443103405	0.830799238498	-7.30363179555
450	8.12087055219	5.9593380908	-2.16153246139
128	8.09186989955	0.331898039894	-7.75997185966
211	8.07837485212	1.37230030524	-6.70607454688
105	8.04013966156	4.70100259454	-3.33913706702
164	7.99052928753	4.45345120478	-3.53707808274
3	7.93005334531	3.68613148938	-4.24392185593
64	7.90747662529	2.33583438846	-5.57164223683
111	7.86580538955	3.69170948611	-4.17409590344
479	7.84314794566	3.88689118814	-3.95625675752
401	7.78532274917	1.37067507559	-6.41464767358
350	7.7462409206	1.35568206914	-6.39055885147
423	7.67139576249	0.887533871894	-6.78386189059
190	7.66662478494	1.93942258457	-5.72720220037
420	7.6264675972	0.978587089749	-6.64788050745
437	7.61634896133	2.91231491318	-4.70403404815
101	7.61520867402	2.77872182406	-4.83648684996
329	7.6124276816	0.657533479872	-6.95489420172
202	7.60794339032	1.08447336954	-6.52347002078
395	7.60029289151	4.06750789719	-3.53278499432
280	7.58078978922	3.11294777107	-4.46784201815
495	7.56593072335	1.57162437996	-5.99430634338
321	7.5569443657	2.09056698675	-5.46637737896
322	7.51781373262	0.286955736504	-7.23085799612
398	7.51723282497	2.59592829329	-4.92130453168
328	7.49006503418	1.00595126677	-6.48411376741
427	7.4600499368	0.895991110016	-6.56405882679
396	7.45264520695	0.898968872457	-6.55367633449
312	7.44719544583	2.43658475711	-5.01061068872
264	7.42974226986	1.58056026356	-5.8491820063
130	7.42116049595	2.94444624827	-4.47671424767
243	7.41068232418	0.645212894806	-6.76546942937
454	7.36910832083	0.554033783445	-6.81507453738
117	7.35557947519	0.604854287993	-6.7507251872
409	7.34194761454	1.4865615505	-5.85538606405
28	7.31781272497	1.42026435908	-5.8975483659
53	7.29926167576	0.560258337603	-6.73900333816
196	7.29872779859	0.562828170377	-6.73589962821
473	7.2891172752	0.776800513877	-6.51231676132
68	7.27317370752	0.651933715298	-6.62123999222
136	7.24001187353	3.85701228652	-3.38299958701
467	7.21917580869	2.94225501571	-4.27692079298
233	7.20198318819	0.73101102779	-6.4709721604
428	7.19840586141	0.607251259835	-6.59115460158
469	7.17859739218	0.972762200623	-6.20583519155
63	7.1631601944	0.400453575282	-6.76270661912
430	7.14095856157	3.50511236373	-3.63584619785
45	7.12698020864	0.813004233637	-6.313975975
131	7.10777472799	0.721403022585	-6.3863717054
310	7.0914764239	2.30402327628	-4.78745314762
433	7.04082983246	1.25065560246	-5.79017423
32	7.01591657547	1.84299532052	-5.17292125495
46	6.9779651884	0.0949118544504	-6.88305333395
457	6.97425962695	2.47869764417	-4.49556198278
173	6.96058144104	0.12900953006	-6.83157191098
70	6.9380377969	0.803209070304	-6.13482872659
109	6.9017235827	1.95508945165	-4.94663413105
100	6.88664008858	1.28859699109	-5.59804309749
162	6.87804679152	2.71191361207	-4.16613317945
403	6.83191473415	0.582346469077	-6.24956826507
104	6.82003235055	2.36975032701	-4.45028202354
54	6.76675199398	2.70704667206	-4.05970532192
55	6.7564833802	0.84426255613	-5.91222082407
103	6.72670087414	1.43697687244	-5.2897240017
189	6.72592794487	0.885173705323	-5.84075423955
463	6.70439981389	0.839497279718	-5.86490253418
445	6.70417945889	1.12153588954	-5.58264356935
374	6.70383213333	1.27417264936	-5.42965948397
434	6.69854558167	1.25119423935	-5.44735134232
459	6.69710857552	2.25883405799	-4.43827451753
193	6.68750942118	0.0	-6.68750942118
161	6.67495309221	0.614583415912	-6.06036967629
238	6.66685796731	2.22681698691	-4.4400409804
167	6.60375298352	1.95617136146	-4.64758162207
201	6.59066824114	1.26338333126	-5.32728490988
44	6.57097087203	0.417319249442	-6.15365162259
178	6.55895475109	0.988394385278	-5.57056036581
14	6.53567076531	2.92959507007	-3.60607569524
263	6.53207495475	2.50453558303	-4.02753937171
181	6.50821964645	0.500291753779	-6.00792789267
69	6.50770554514	1.29957111111	-5.20813443403
71	6.49579237568	0.42590268661	-6.06988968907
154	6.4692740823	2.15573200987	-4.31354207243
102	6.45787446511	1.45140326908	-5.00647119603
383	6.44718173746	2.42597977126	-4.0212019662
79	6.4351988156	2.49412640151	-3.94107241408
330	6.39513980644	0.956298939235	-5.43884086721
186	6.38905040045	2.42779728329	-3.96125311716
431	6.36075787153	1.18083524669	-5.17992262484
156	6.35332223607	2.33758454981	-4.01573768626
485	6.34001477815	3.82918397433	-2.51083080382
375	6.28982263182	3.65473191224	-2.63509071958
165	6.25710028345	1.22151209558	-5.03558818787
10	6.25306302509	2.39588730379	-3.8571757213
237	6.24977730189	0.469502357749	-5.78027494414
270	6.24104013265	1.85183265098	-4.38920748167
29	6.23833084616	2.79229495855	-3.44603588761
172	6.22155098339	0.245168034961	-5.97638294843
60	6.21775551811	2.10907269569	-4.10868282241
155	6.2116301619	0.778607404145	-5.43302275776
269	6.20580615742	1.58169276878	-4.62411338864
98	6.20462050679	2.52305282926	-3.68156767753
21	6.20346645676	1.54688157135	-4.6565848854
170	6.20321207779	1.71447831766	-4.48873376014
371	6.18732380682	0.614695381408	-5.57262842541
417	6.18136156453	2.34484325907	-3.83651830546
158	6.14983769441	0.377830544546	-5.77200714987
345	6.14940504263	0.0	-6.14940504263
494	6.08386090145	2.14582054354	-3.9380403579
404	6.06744481259	0.423291771253	-5.64415304133
27	6.06233265731	1.41447908208	-4.64785357523
335	6.06174429333	2.06266293576	-3.99908135757
78	6.03318013854	3.38639488429	-2.64678525425
166	6.02298527979	0.606503980247	-5.41648129954
333	5.97729617692	0.945766059414	-5.0315301175
275	5.95682440126	0.283822014637	-5.67300238662
94	5.93550103631	1.35300244774	-4.58249858857
197	5.92862931343	1.94063926269	-3.98799005074
436	5.91659932931	1.44675909056	-4.46984023875
194	5.88289401603	0.958729739773	-4.92416427626
204	5.88280711565	4.18748230778	-1.69532480787
153	5.84745178169	0.848621704474	-4.99883007722
133	5.84259994131	1.28978461882	-4.55281532249
116	5.83467798052	0.355694331919	-5.4789836486
257	5.83083504347	0.644828420636	-5.18600662284
256	5.82122317597	1.40864617977	-4.4125769962
99	5.81613615127	0.139276205143	-5.67685994613
414	5.81206220716	0.879323151738	-4.93273905543
143	5.8119058522	1.8585246171	-3.9533812351
285	5.79450486538	0.0	-5.79450486538
267	5.78488164743	1.82987196555	-3.95500968188
239	5.78100591035	1.30797298754	-4.47303292281
187	5.77279887821	0.299387836762	-5.47341104145
265	5.75125310414	2.0458949445	-3.70535815965
97	5.72177934745	0.153221292399	-5.56855805505
359	5.71168031654	2.39881448941	-3.31286582713
452	5.70907795092	1.01923346045	-4.68984449047
293	5.69243435051	0.469361556674	-5.22307279384
278	5.69143651552	1.2152524341	-4.47618408142
191	5.6781971835	0.481997099857	-5.19620008364
316	5.67624467661	0.696944889054	-4.97929978756
342	5.64958126576	0.459548419428	-5.19003284634
12	5.64694063521	2.21211793536	-3.43482269985
307	5.6172985707	2.67480380469	-2.94249476601
412	5.60274135369	3.60743648547	-1.99530486822
163	5.59190704106	0.886833443905	-4.70507359715
274	5.58618289306	3.14571822549	-2.44046466757
76	5.58478678216	0.243096612647	-5.34169016952
242	5.57469230718	1.02062068928	-4.5540716179
259	5.55951578455	1.18526917752	-4.37424660702
205	5.55354726661	1.31967455777	-4.23387270884
301	5.54410510172	0.215534286287	-5.32857081544
25	5.52897341343	2.15199198239	-3.37698143103
247	5.52192663592	1.71298877522	-3.8089378607
448	5.51639758835	0.354305450637	-5.16209213771
159	5.49883060163	2.18936301973	-3.3094675819
91	5.49760982701	0.854709946721	-4.64289988029
286	5.48737610747	2.47632401709	-3.01105209038
266	5.48054295632	1.08116094995	-4.39938200637
279	5.41683271955	0.964432537087	-4.45240018246
332	5.40199636789	0.212792899155	-5.18920346874
241	5.39218819366	1.98331527857	-3.40887291509
313	5.39017123708	1.11913678466	-4.27103445242
160	5.38576607775	2.67348500563	-2.71228107212
35	5.36214465442	1.61197315134	-3.75017150308
244	5.35606661869	0.467921359132	-4.88814525956
363	5.35390681207	0.77104882056	-4.58285799151
212	5.34914592447	1.00909068579	-4.34005523867
347	5.34408037633	0.27369048392	-5.07038989241
314	5.32273807498	0.0	-5.32273807498
315	5.30524548385	1.16196792839	-4.14327755546
354	5.27578751032	2.1132516004	-3.16253590993
386	5.25404213587	1.73914486018	-3.51489727569
112	5.25212226823	0.346456550668	-4.90566571756
346	5.21964437854	0.150172562167	-5.06947181638
425	5.21353799707	1.62199901278	-3.59153898429
441	5.20177809762	2.1295456668	-3.07223243082
92	5.19395831108	0.812825479152	-4.38113283193
331	5.19348074542	1.53867284179	-3.65480790364
39	5.16485263031	0.677168358459	-4.48768427186
271	5.16180899502	0.9128710599	-4.24893793512
96	5.10064122343	0.733070424889	-4.36757079854
381	5.0985111835	0.631672408967	-4.46683877453
169	5.09320247362	1.10275128129	-3.99045119233
231	5.08048471507	0.865062972268	-4.21542174281
449	5.06555465019	0.594045249253	-4.47150940094
250	5.0593421256	1.10997493223	-3.94936719337
137	5.04898213273	1.53402726414	-3.51495486859
277	4.98992837311	0.727061518726	-4.26286685439
491	4.98906536475	1.37248988699	-3.61657547775
95	4.9854851265	0.51482185772	-4.47066326878
17	4.97749475857	1.92840118589	-3.04909357267
413	4.94542468172	0.18105132909	-4.76437335263
230	4.94536333971	1.98556927978	-2.95979405993
185	4.92786448586	1.22217649808	-3.70568798778
338	4.88350482399	2.3613012997	-2.52220352429
378	4.88063660548	1.45780475765	-3.42283184783
214	4.87726705187	1.30469401603	-3.57257303584
106	4.87471492469	1.93222474208	-2.94249018261
419	4.86870177693	1.93240061289	-2.93630116405
304	4.85297487567	0.690671279179	-4.16230359649
303	4.84216489378	1.16693256379	-3.67523232999
168	4.84116722095	1.32594206124	-3.51522515971
384	4.84070999968	0.360417351378	-4.4802926483
258	4.83081432094	1.13766332983	-3.6931509911
365	4.81541151739	0.330216342606	-4.48519517479
132	4.78781184806	0.0	-4.78781184806
306	4.76149295541	0.290868889575	-4.47062406584
351	4.75323346165	1.30906511684	-3.44416834481
262	4.74002177274	0.765211124809	-3.97481064793
183	4.73080015984	0.86778320181	-3.86301695803
305	4.729182509	0.301331483277	-4.42785102572
108	4.72320199972	0.00852769858441	-4.71467430113
144	4.71467263799	2.99481155768	-1.71986108031
443	4.7053029325	0.554490547503	-4.150812385
379	4.70325849346	0.884091171859	-3.8191673216
444	4.69669669066	0.720696790571	-3.97599990009
11	4.69271365444	0.525129934632	-4.16758371981
176	4.68638698683	1.85599144186	-2.83039554497
123	4.64690680297	0.886346126264	-3.7605606767
215	4.61768767832	1.30314286232	-3.314544816
87	4.60290414642	2.52590635325	-2.07699779317
336	4.58828571071	0.171847289964	-4.41643842074
372	4.57747382086	0.762825045658	-3.8146487752
182	4.5769648075	0.331843406511	-4.24512140099
115	4.54236139921	1.21392369741	-3.3284377018
120	4.53597782783	0.372405901444	-4.16357192639
140	4.53019403592	1.43941627235	-3.09077776357
200	4.50473318992	1.59831302371	-2.9064201662
373	4.48833835816	0.656329264663	-3.8320090935
385	4.44550311652	0.636181721919	-3.8093213946
324	4.43936646544	0.433085952379	-4.00628051306
210	4.42085096982	3.03645951747	-1.38439145235
22	4.41900954246	1.11502576033	-3.30398378212
152	4.41413113275	0.00245405223984	-4.41167708051
376	4.40943348716	0.405989636192	-4.00344385097
72	4.40683937118	1.31784086328	-3.0889985079
48	4.39306649802	0.180380649358	-4.21268584866
458	4.38286859948	1.9253446808	-2.45752391868
317	4.37674011492	1.64919567246	-2.72754444246
292	4.37353975984	1.07494537832	-3.29859438151
435	4.34863634051	0.821350407557	-3.52728593295
496	4.3466633421	1.03329271774	-3.31337062436
248	4.32854193693	1.68182513318	-2.64671680375
134	4.32417720237	1.32173041152	-3.00244679085
30	4.30813729409	0.975625854376	-3.33251143972
475	4.2922981032	0.385479465991	-3.90681863721
36	4.28029606166	0.794257026255	-3.4860390354
391	4.26702031521	0.746809797892	-3.52021051731
177	4.25899453069	0.564698137658	-3.69429639304
389	4.2498935558	2.68130146291	-1.56859209289
249	4.2399995197	0.737487880086	-3.50251163961
245	4.17790562128	1.47715975249	-2.7007458688
299	4.16572427846	1.16341048888	-3.00231378958
405	4.12419262276	1.78008894517	-2.34410367759
195	4.1103453221	1.77252857217	-2.33781674993
387	4.10972335792	2.2579165372	-1.85180682072
392	4.09584278199	1.36786316921	-2.72797961278
107	4.08960021972	0.943365232478	-3.14623498725
37	4.0882189832	0.852550676517	-3.23566830668
337	4.08016474623	1.78711333289	-2.29305141334
40	4.06149098837	1.13148890092	-2.93000208745
320	4.05331308808	1.02198021234	-3.03133287574
222	4.041309536	1.27978602586	-2.76152351014
236	4.0119342589	1.991810906	-2.0201233529
42	4.00641983963	0.551231547023	-3.45518829261
188	4.00423969061	0.910039585703	-3.09420010491
298	3.98964267838	0.775465464249	-3.21417721413
65	3.98587113804	0.521229769214	-3.46464136882
390	3.96478535195	1.41467818131	-2.55010717064
340	3.96217828748	0.42820280967	-3.53397547781
16	3.95589685709	0.463525281076	-3.49237157601
382	3.94614024	0.23506903414	-3.71107120586
146	3.94071144086	1.4713156305	-2.46939581036
478	3.89376579338	1.45558643492	-2.43817935845
462	3.8905631008	3.02410208797	-0.86646101283
284	3.87438642265	0.303844665685	-3.57054175697
297	3.86914601639	1.55083820789	-2.3183078085
93	3.86017471433	0.797720974505	-3.06245373983
360	3.83745253335	0.554276593938	-3.28317593941
74	3.82286809451	1.21654549882	-2.60632259569
276	3.80829838316	0.620220653307	-3.18807772985
151	3.7863367997	0.778814977493	-3.0075218222
217	3.73709631647	1.55803398621	-2.17906233025
135	3.73451070093	0.420510513571	-3.31400018736
19	3.71935487101	1.28121717485	-2.43813769616
394	3.69773835818	2.91686968652	-0.780868671666
388	3.67735125138	0.943755670875	-2.7335955805
9	3.67665862356	2.07751700846	-1.59914161509
349	3.67664577817	2.11712301281	-1.55952276536
228	3.65806021461	0.548947834381	-3.10911238023
225	3.6482524882	0.122133016908	-3.5261194713
234	3.63214926155	1.03791620277	-2.59423305879
358	3.61612984523	1.57664373232	-2.03948611291
341	3.5978149659	0.657713842913	-2.94010112299
26	3.59289235229	1.31595958615	-2.27693276613
209	3.58818665454	0.832441140898	-2.75574551364
220	3.58514965617	0.948267858097	-2.63688179808
300	3.58409420045	0.0	-3.58409420045
296	3.58374897246	0.465392175252	-3.11835679721
246	3.57416346275	0.645233526178	-2.92892993657
481	3.57135233516	0.963745494403	-2.60760684076
366	3.54556988582	1.05453273645	-2.49103714937
410	3.53880604207	0.7502990768	-2.78850696527
290	3.53124990958	1.24054162514	-2.29070828444
207	3.52328905738	0.712311838764	-2.81097721862
171	3.50272721212	0.909413011882	-2.59331420024
113	3.46609462875	0.768068802126	-2.69802582663
142	3.45681403626	0.890442932	-2.56637110426
199	3.45206364122	1.17799972824	-2.27406391298
344	3.44536892745	0.0	-3.44536892745
418	3.42624155778	0.858175914094	-2.56806564369
206	3.41935240677	0.824698630188	-2.59465377658
361	3.39934792093	1.06168131511	-2.33766660582
400	3.37942139787	0.989580115555	-2.38984128232
124	3.36229167813	1.03837795882	-2.32391371931
253	3.35915108902	0.742968310421	-2.61618277859
20	3.3531556009	0.332198423539	-3.02095717737
235	3.28999322031	0.357410540957	-2.93258267936
13	3.28326877292	1.62605800282	-1.6572107701
110	3.25506286238	1.06652201654	-2.18854084584
460	3.22946602985	1.12624908555	-2.1032169443
180	3.20247599657	0.669632061004	-2.53284393557
118	3.19940980193	1.26257566065	-1.93683414127
150	3.18397430249	1.24848029337	-1.93549400912
141	3.17944874838	1.04783127629	-2.13161747209
175	3.16758514605	0.709941189928	-2.45764395612
75	3.16271695541	0.311312221698	-2.85140473371
352	3.13580234673	1.42044636851	-1.71535597822
472	3.12518491428	0.704246973311	-2.42093794097
5	3.11304826342	2.67779147274	-0.435256790671
343	3.0991529582	0.0	-3.0991529582
138	3.08214817985	0.127556978411	-2.95459120143
232	3.07424401565	0.457388468677	-2.61685554697
149	3.04479324469	0.8546445504	-2.19014869429
219	3.04449189667	1.02468319575	-2.01980870092
476	3.02565413154	0.326122671668	-2.69953145987
203	3.0143815009	1.4469100166	-1.5674714843
192	2.99648758791	1.08509365215	-1.91139393576
179	2.99340042237	0.0	-2.99340042237
38	2.99068527961	1.40914384346	-1.58154143615
213	2.98453344526	1.4401273542	-1.54440609106
357	2.97876426889	0.694120165837	-2.28464410305
15	2.96550069949	0.640368659683	-2.32513203981
364	2.9303738085	0.0276507371781	-2.90272307133
380	2.90313508157	0.887851308993	-2.01528377258
291	2.86987637171	0.352686646282	-2.51718972542
119	2.84242050668	1.03636363612	-1.80605687056
348	2.81363915085	0.584470880918	-2.22916826993
251	2.80643541708	0.0606926472094	-2.74574276987
147	2.79962955428	0.67951414089	-2.12011541339
198	2.77999307357	1.07085950006	-1.70913357351
218	2.77411438635	0.797818030422	-1.97629635593
184	2.77360396862	0.159854448602	-2.61374952002
174	2.76579965789	1.11425277774	-1.65154688016
208	2.73405004547	1.56740681292	-1.16664323255
488	2.70083645744	0.435830975761	-2.26500548168
325	2.6371939801	1.26037896213	-1.37681501798
493	2.58920873487	0.878237728663	-1.7109710062
439	2.57881621698	0.950736995158	-1.62807922182
416	2.5731260013	0.763093785137	-1.81003221616
255	2.53033481355	0.371872441084	-2.15846237246
139	2.52799302245	0.826827727507	-1.70116529495
67	2.52454592337	0.459864960164	-2.0646809632
393	2.51321618169	0.54942328952	-1.96379289217
369	2.4265395828	1.03208829536	-1.39445128744
356	2.35814701853	1.21162302536	-1.14652399318
492	2.31088409185	0.693331092513	-1.61755299934
223	2.27417251485	0.345095513471	-1.92907700138
482	2.26356134284	0.750444889734	-1.51311645311
406	2.25373162824	1.3672555541	-0.88647607414
287	2.23488467644	0.649215743011	-1.58566893343
327	2.23153276319	0.347950786077	-1.88358197711
484	2.21757802317	0.918769041188	-1.29880898198
461	2.19630402355	0.686827423125	-1.50947660042
260	2.18888397203	0.834484598685	-1.35439937334
468	2.16150797965	0.267501477381	-1.89400650227
288	2.11736092866	0.534306158813	-1.58305476985
464	2.09992833245	0.424300572266	-1.67562776018
148	2.03269222363	0.449105724692	-1.58358649893
145	2.03160645763	1.07460426352	-0.957002194114
224	2.0225828716	0.160522772172	-1.86206009943
47	2.02066228307	0.182455007319	-1.83820727575
411	1.98057918019	0.159159157866	-1.82142002232
326	1.97871277553	0.611173574337	-1.3675392012
483	1.95602785586	1.21925220817	-0.73677564769
339	1.95576081733	1.27969959218	-0.676061225155
229	1.94391171093	0.332978539567	-1.61093317136
216	1.93724658499	0.692829934267	-1.24441665073
66	1.89823194549	0.204304907601	-1.69392703789
252	1.89052583657	1.1110234679	-0.779502368676
221	1.88390086819	0.765527294069	-1.11837357412
7	1.87824101688	0.817195384847	-1.06104563203
465	1.82072680182	0.0734500110496	-1.74727679077
362	1.78524899509	0.262926844081	-1.52232215101
474	1.7757464368	0.121613717806	-1.654132719
295	1.75140941872	0.600251240693	-1.15115817803
8	1.72054354153	0.0872519922783	-1.63329154925
471	1.67295952047	0.662167508362	-1.01079201211
261	1.65998325229	0.344237825706	-1.31574542659
487	1.64903201388	0.251359833537	-1.39767218034
227	1.59863703031	0.630514755749	-0.96812227456
2	1.53978077799	0.906670289168	-0.633110488817
355	1.43662981598	1.02323410922	-0.413395706764
254	1.38542342523	0.609017429544	-0.776405995687
477	1.35986978471	0.606155763077	-0.753714021632
408	1.2826038012	0.247599205614	-1.03500459558
407	1.01980934788	0.137413620973	-0.882395726904
470	0.956113802983	0.462537150967	-0.493576652015
226	0.928445294478	0.122396409252	-0.806048885226
486	0.746397751464	0.318941537223	-0.427456214241
489	0.699003951167	0.669677962637	-0.0293259885299
1	0.664616263808	0.0162600301518	-0.648356233656
490	0.521791352126	0.184633574395	-0.337157777731
6	0.291457957801	0.0	-0.291457957801
499	NaN	NaN	NaN
