# Supplementary material for: Destabilized adaptive influenza variants critical for innate immune system escape are potentiated by host chaperones
Source: PLoS Biol. 2018 Sep 17;16(9):e3000008. doi: 10.1371/journal.pbio.3000008 (PMC6160216; doi:10.1371/journal.pbio.3000008)
Supplement: S1 File — This zip file contains the computer code and required input files for the deep mutational scanning data analysis reported in this manuscript. (ZIP) [file pbio.3000008.s023.zip › 2018_NP_DMS-master/preferences/HSF1i39vsDMSO37-rep3_mutdiffsel.txt]

site	wt	mut	diffsel
353	S	L	6.57814740209
283	P	M	6.52764385011
420	F	H	5.88277768361
334	N	M	5.47192727493
353	S	F	5.11601858299
283	P	A	4.85009813304
283	P	W	4.37458851382
353	S	H	4.27342514815
81	E	I	4.07508840599
283	P	C	3.92336962357
283	P	Y	3.90792875785
283	P	Q	3.83809071678
496	Y	W	3.74310666178
334	N	H	3.71090551431
283	P	S	3.52642154264
353	S	R	3.45898221077
283	P	G	3.43658776797
283	P	I	3.33767804712
467	S	R	3.27146626496
311	Q	T	3.0761853505
462	G	A	3.00634140249
164	C	A	2.84009858069
61	L	G	2.82651549763
377	S	M	2.79331966078
199	R	Y	2.75637959464
319	N	G	2.63352908386
283	P	L	2.62854002572
479	F	Y	2.6184343205
377	S	C	2.57896836119
283	P	T	2.55565957877
136	M	I	2.44221110767
43	M	W	2.43275962207
80	E	C	2.38066225485
283	P	F	2.35882238123
54	G	A	2.29143555667
495	E	R	2.21638229788
335	S	A	2.19939234074
450	G	K	2.18078003446
294	E	R	2.13166581111
413	S	N	2.12556400955
111	Y	V	2.10719571927
392	S	P	2.08530145159
339	E	D	2.0160729942
289	Y	R	1.99246731827
58	Q	C	1.96637658929
431	G	N	1.95533468767
466	L	F	1.94685901991
377	S	V	1.93212589407
57	I	P	1.92553851189
377	S	L	1.91467853551
456	M	A	1.86989991106
34	D	N	1.8659589603
268	G	P	1.84382578848
438	S	M	1.82326958867
151	T	L	1.78442784498
498	N	G	1.77326548303
378	T	R	1.75378527669
302	D	Q	1.74109839202
359	S	R	1.71860893104
32	M	W	1.70149629738
283	P	N	1.68853262968
353	S	Y	1.63226546394
105	M	R	1.62600954549
343	V	C	1.62461924938
156	R	T	1.61431189591
390	T	Y	1.61375447217
466	L	W	1.58863934182
205	N	I	1.58652694503
289	Y	H	1.5799217333
283	P	H	1.57358055724
160	D	R	1.53692440177
259	L	I	1.53402923049
479	F	I	1.4926832086
203	D	K	1.48755879606
34	D	K	1.47930440239
170	S	K	1.47579513662
25	I	R	1.45151023567
334	N	K	1.44812677228
485	G	S	1.43741835634
14	E	I	1.42370691722
54	G	S	1.41908134061
119	I	D	1.41672949135
164	C	I	1.4116059566
398	Q	I	1.38616426301
29	V	K	1.3810617586
310	S	A	1.37985834215
463	V	I	1.35343581309
311	Q	R	1.35242525366
47	L	P	1.33970401376
78	Y	F	1.33888110613
281	Y	D	1.33327929038
34	D	Q	1.33187635159
182	A	D	1.32250247365
64	E	M	1.31987791048
368	N	S	1.30930636298
385	Y	P	1.29323244363
216	R	K	1.28676704989
452	K	S	1.28543278028
125	N	S	1.25615436611
174	R	Q	1.25315331941
450	G	M	1.22635684497
459	Q	H	1.2251661509
337	A	H	1.22143196766
458	F	I	1.20188521009
265	I	V	1.19644123173
127	D	R	1.18005916954
62	T	R	1.15691971341
242	V	R	1.14771853468
496	Y	G	1.14192049456
25	I	M	1.13549350082
431	G	S	1.13264182969
41	I	N	1.12935054957
193	L	R	1.12711189764
105	M	V	1.12628565627
305	K	V	1.12148660921
111	Y	F	1.12085701495
334	N	G	1.11916950734
115	E	K	1.11893847617
73	E	R	1.11339503323
395	N	F	1.10572277579
341	L	G	1.09641983026
476	V	L	1.0899894967
430	T	R	1.08964704604
279	C	V	1.08639782782
425	I	V	1.08213170745
23	T	H	1.0722402193
322	P	N	1.06936407331
146	T	A	1.05820966478
294	E	K	1.05536573983
172	L	T	1.05526137404
186	V	I	1.04713518597
63	I	A	1.04308527184
13	M	T	1.04180680728
294	E	H	1.03532088905
354	P	G	1.02884395653
283	P	R	1.0264323188
157	T	S	1.02625490915
272	H	K	1.02276964146
217	S	G	1.01799991472
347	I	W	1.01790746103
294	E	V	1.01493605086
202	N	S	1.01428002533
249	G	H	1.0105944866
420	F	R	1.00309833011
263	A	I	1.00049069894
174	R	L	0.997994665808
221	R	K	0.994094875325
366	A	I	0.992150808846
200	G	H	0.978511161807
125	N	G	0.977400632741
331	M	R	0.974889987716
497	D	E	0.970468186176
411	A	L	0.969284887613
243	R	K	0.966270937055
22	A	V	0.959770295827
54	G	K	0.959183744116
428	A	K	0.954834831295
315	L	M	0.948594510308
316	I	L	0.941402944468
338	F	V	0.937620282759
189	M	V	0.93363880531
100	V	R	0.928381436461
98	K	S	0.927569319403
305	K	L	0.927191946353
81	E	N	0.9182920365
4	Q	G	0.918227594131
406	I	S	0.918190675853
438	S	T	0.908656745763
450	G	S	0.907450961454
375	E	T	0.903769044683
377	S	H	0.898572452125
353	S	N	0.894764997942
399	Q	C	0.893217739135
214	K	G	0.892847797199
157	T	R	0.891646366603
42	Q	Y	0.891569745898
460	G	W	0.89139524805
409	Q	R	0.888087906877
90	K	H	0.883838576932
269	S	L	0.880950333812
213	R	P	0.880798898886
79	L	I	0.878673590231
440	M	T	0.873979196081
395	N	Y	0.86613569017
439	D	N	0.858635311207
109	V	R	0.851586320734
10	Y	C	0.85103701983
59	N	H	0.849737202806
399	Q	G	0.849554897939
143	L	A	0.849007239874
69	S	Q	0.847809056783
347	I	V	0.839483656278
294	E	T	0.839277392568
361	R	V	0.835065299044
419	P	D	0.834767920292
181	A	S	0.830100538335
239	M	F	0.829998587924
280	V	T	0.825686356618
415	Q	S	0.820603849374
413	S	D	0.820012621784
452	K	A	0.818729314404
162	R	S	0.818480435061
273	K	A	0.816829902747
36	I	T	0.815254782531
34	D	S	0.814616689133
427	A	C	0.812947937853
90	K	L	0.812330262044
322	P	R	0.811976699309
134	T	V	0.811753465469
450	G	C	0.805238154239
34	D	M	0.803890897913
355	R	S	0.800708110197
358	L	S	0.800477168845
462	G	S	0.79696614487
157	T	V	0.796153715597
116	I	A	0.794427054093
48	K	R	0.792000918113
200	G	E	0.790700318637
426	M	T	0.783994902009
166	L	N	0.783861832946
172	L	S	0.78187628459
400	R	Q	0.781781966272
245	S	L	0.781402982065
180	G	I	0.77444080662
256	L	F	0.769789631334
343	V	I	0.768856438848
348	R	G	0.768319705446
370	N	S	0.767999907415
157	T	C	0.766898956785
311	Q	P	0.764339684734
268	G	N	0.76278181528
491	D	I	0.762752249013
12	Q	M	0.762668802697
417	N	K	0.759396412462
294	E	N	0.758505320868
310	S	P	0.758495123458
292	E	V	0.758407064508
293	K	N	0.758184727322
271	A	Q	0.757784808981
126	G	R	0.755132348227
427	A	E	0.753452895593
214	K	R	0.75074184034
299	V	F	0.744563931623
455	E	T	0.743493884348
485	G	V	0.737000114641
106	R	T	0.736574655757
377	S	F	0.730779481589
153	A	D	0.7275737446
144	N	P	0.727253504089
395	N	H	0.722560881317
186	V	G	0.722054411835
192	E	L	0.721135963987
201	I	Q	0.720872833881
30	G	N	0.719400736756
189	M	F	0.718987022693
84	S	A	0.7156963167
280	V	P	0.713136343411
96	I	S	0.712219454237
159	M	V	0.712130084817
231	Q	P	0.711934539076
108	L	T	0.711822422951
174	R	G	0.711702278746
390	T	F	0.708475960523
459	Q	Y	0.707825768261
328	L	R	0.707454665543
314	S	R	0.707001403753
21	N	G	0.706230563595
414	V	L	0.705380073342
316	I	S	0.700990715651
97	Y	V	0.697698940998
443	E	T	0.693649688566
331	M	S	0.692376425486
355	R	G	0.689585302056
101	D	G	0.684682593758
81	E	K	0.683395731007
327	Q	P	0.68231451523
418	L	C	0.68198498431
12	Q	G	0.679320760953
111	Y	A	0.678018928219
290	D	G	0.677100593914
432	N	G	0.673640083914
337	A	G	0.667496115145
178	A	S	0.665827568838
72	D	G	0.662690653834
196	M	T	0.662136987534
183	V	Q	0.661696004075
433	T	G	0.659847590218
273	K	H	0.658735515677
363	V	F	0.656502842747
395	N	E	0.656088540029
382	R	Q	0.654756960325
248	P	T	0.652675713898
84	S	L	0.652602860305
368	N	E	0.652003839898
248	P	G	0.648199560079
179	A	E	0.647555412591
314	S	L	0.647530388686
78	Y	N	0.646650649624
251	A	T	0.646194895242
31	K	R	0.645551986915
214	K	N	0.644012555249
283	P	E	0.64337107152
422	K	S	0.641441389114
390	T	N	0.639292114425
105	M	Y	0.637041431968
153	A	Q	0.636066708497
333	C	Q	0.635175248878
264	L	I	0.635103550321
213	R	V	0.634332269479
429	F	T	0.633884187539
417	N	L	0.631524851336
441	R	S	0.631398728231
340	D	H	0.628434616553
427	A	N	0.627922013509
262	S	T	0.6252967338
105	M	H	0.623348793224
80	E	M	0.622431671344
157	T	L	0.622417379931
34	D	A	0.616048341654
53	E	D	0.615228457898
164	C	V	0.604251034547
396	T	L	0.604048144071
495	E	D	0.603477821652
273	K	Y	0.602919941255
316	I	N	0.602843105973
330	W	C	0.602472548839
258	F	R	0.602472031457
286	A	M	0.602247628217
266	L	N	0.601938156317
278	A	Y	0.601497668912
278	A	Q	0.601497668912
328	L	Q	0.600539461627
255	D	G	0.600209198592
75	R	S	0.599645642025
417	N	D	0.599134273232
310	S	T	0.598972709636
449	E	K	0.598260209817
249	G	R	0.597883648275
387	A	T	0.595550113189
238	M	Y	0.5928555588
47	L	R	0.590992544758
223	C	Y	0.589206002853
167	M	S	0.589050335717
352	V	A	0.588391234299
207	W	R	0.587006125407
144	N	K	0.585865929151
290	D	E	0.585048606525
28	S	C	0.584104811672
56	L	D	0.583791901222
232	T	V	0.583459529941
167	M	R	0.582001476912
377	S	K	0.58133067321
366	A	R	0.579766111898
342	R	S	0.579362267214
449	E	G	0.577735342499
382	R	T	0.577535902012
334	N	Y	0.573628290399
220	E	G	0.57320254791
412	F	V	0.573024448116
29	V	A	0.572783485462
17	G	N	0.572150285251
177	G	T	0.571751012556
33	I	F	0.571559994863
204	R	C	0.571464955059
180	G	T	0.571261227713
441	R	G	0.568230406636
10	Y	L	0.565047375863
494	E	N	0.564683007112
218	A	I	0.564134484048
426	M	D	0.563883375111
219	Y	P	0.56145248942
221	R	Q	0.560097327706
16	D	G	0.559946059291
435	G	H	0.556300628075
492	N	K	0.556140726211
222	M	S	0.555682868701
168	Q	P	0.553347875267
398	Q	H	0.552174214446
423	P	F	0.551847110029
127	D	S	0.550791041773
401	A	T	0.549890452416
63	I	V	0.54870818988
4	Q	A	0.54719432077
370	N	E	0.5465134129
267	R	W	0.544770801641
312	V	T	0.544582581852
434	E	K	0.543075039382
226	L	P	0.542632367251
22	A	T	0.542442595827
199	R	S	0.541530975255
38	R	E	0.541200384853
278	A	S	0.539304979811
329	V	G	0.538210309805
296	Y	P	0.536908580194
34	D	H	0.536336403247
404	G	I	0.536240797603
228	G	S	0.535094977314
8	R	P	0.53459298994
395	N	S	0.534579734906
245	S	N	0.534356610507
157	T	A	0.532381690258
5	G	T	0.532344600901
162	R	I	0.52667489828
27	A	T	0.525294773629
160	D	M	0.524949092295
400	R	W	0.523090130082
316	I	R	0.522063129438
392	S	G	0.521984095804
100	V	A	0.521392705186
85	A	W	0.521214918755
326	S	G	0.521203428572
240	D	T	0.521007868211
272	H	N	0.519767096969
264	L	H	0.519626332901
345	S	V	0.518702558233
251	A	G	0.518271788165
281	Y	S	0.51794968906
256	L	A	0.517947466791
293	K	E	0.517176627818
278	A	L	0.517100101114
430	T	N	0.516532600542
129	A	H	0.513980318384
353	S	A	0.513064932582
205	N	K	0.509040868068
137	M	N	0.506984855596
498	N	P	0.504901505589
304	F	V	0.503851790432
412	F	Y	0.497125451134
391	R	S	0.495503209459
167	M	I	0.493488855648
430	T	E	0.493343294226
332	A	T	0.49298989512
208	R	K	0.49242281665
144	N	S	0.490765595899
191	M	A	0.490413534996
247	N	Y	0.490403564902
179	A	N	0.490202354878
23	T	N	0.489248300212
265	I	S	0.486247515646
381	L	P	0.486066957961
303	P	S	0.485652484241
10	Y	M	0.485350436185
7	K	I	0.485311548536
5	G	Y	0.485263989704
227	K	E	0.484150436746
216	R	G	0.48385937883
432	N	C	0.483643063519
41	I	P	0.483282995085
420	F	T	0.483267180272
390	T	P	0.481654801453
95	P	H	0.480336803022
380	E	K	0.479676165128
274	S	Y	0.478358063673
46	E	D	0.477204267952
429	F	Q	0.476900791808
457	S	P	0.473786240551
315	L	P	0.471006429152
218	A	D	0.470447157373
42	Q	S	0.468977663696
69	S	N	0.468591159935
485	G	E	0.468479411031
9	S	Q	0.468462567787
61	L	F	0.468418606054
5	G	A	0.468325800608
296	Y	C	0.46806724329
393	G	E	0.465343985509
251	A	R	0.465293582358
255	D	Y	0.465290821833
329	V	T	0.464904871553
321	N	K	0.464699456328
100	V	N	0.464082550527
74	R	I	0.464058214842
294	E	Y	0.463527690631
21	N	Y	0.463497257151
154	L	S	0.463149323681
400	R	K	0.460208987841
220	E	K	0.458994032384
273	K	N	0.458435136341
188	T	I	0.457571688859
255	D	N	0.456159704949
90	K	V	0.455313626468
105	M	C	0.455310563886
470	R	S	0.452985433933
361	R	K	0.448042175934
150	R	S	0.447951708502
105	M	I	0.446651005927
85	A	N	0.446226207734
452	K	E	0.445864101735
66	M	T	0.445651934083
398	Q	G	0.444336955854
367	S	L	0.444161331581
9	S	T	0.443502850539
349	G	V	0.441990477274
411	A	T	0.441297596959
478	S	L	0.440265468663
127	D	E	0.438993630162
49	L	K	0.438670227944
453	P	T	0.437419186552
400	R	G	0.435606594929
203	D	N	0.434529848872
27	A	R	0.434391104482
235	Q	P	0.434208703558
172	L	A	0.434116583395
234	A	F	0.433873971987
247	N	D	0.433589079786
366	A	V	0.433585364871
466	L	M	0.43341720942
128	D	P	0.432672729109
26	R	K	0.43261013937
269	S	K	0.428337626628
368	N	K	0.421906972817
106	R	W	0.421140054445
273	K	G	0.419728710792
331	M	A	0.419302612709
263	A	E	0.419288347042
252	E	D	0.419176679032
261	R	L	0.418860743821
465	E	K	0.417673175333
159	M	T	0.412972128272
425	I	P	0.412818576944
19	R	H	0.412605569399
491	D	N	0.411542360881
168	Q	K	0.411235612184
178	A	K	0.411100629131
405	Q	N	0.410923760987
208	R	I	0.409879010024
314	S	C	0.408970951471
306	L	G	0.4085222171
112	D	G	0.408405599015
462	G	E	0.407449534336
174	R	H	0.405580012926
172	L	H	0.405063716392
238	M	G	0.40480212014
450	G	V	0.404323723253
430	T	I	0.403649356491
374	M	T	0.403610153654
210	E	Q	0.402771806543
489	F	S	0.402414077188
324	H	R	0.401224018083
321	N	G	0.398572030218
154	L	N	0.398293098215
473	N	Y	0.398223520653
359	S	Q	0.396047533224
359	S	F	0.396047533224
431	G	C	0.395468150143
467	S	F	0.395194281199
469	E	K	0.394304773278
468	D	E	0.394304251665
407	S	R	0.393967146977
492	N	I	0.393454953678
418	L	H	0.393170511929
489	F	I	0.392908272991
436	R	V	0.390776893284
483	N	D	0.390668957354
466	L	C	0.388385756656
181	A	W	0.388358899434
23	T	S	0.38819846388
3	S	A	0.386498021833
4	Q	M	0.386445563666
98	K	P	0.385368885983
183	V	C	0.384793718226
114	E	V	0.384768070876
10	Y	Q	0.383825100421
31	K	E	0.383189716635
19	R	S	0.382687767453
364	Q	S	0.381631845937
60	S	W	0.380839195287
55	R	Q	0.380624766061
324	H	C	0.380428667934
29	V	Y	0.380273939982
71	F	C	0.380182946054
415	Q	N	0.379943325533
78	Y	K	0.379572568107
272	H	Q	0.379415164038
275	C	E	0.379291482386
487	Y	H	0.379266855853
257	I	G	0.378959410941
16	D	Y	0.378532515223
6	T	S	0.378518449253
20	Q	T	0.378455334344
84	S	F	0.378055743039
44	C	E	0.378020904232
84	S	M	0.376554849676
84	S	Y	0.376554849676
353	S	C	0.372846490381
377	S	I	0.37266161722
396	T	I	0.370436710535
391	R	L	0.369972327375
45	T	C	0.369548624215
99	R	F	0.368860876843
91	K	W	0.368739000295
103	K	M	0.368640416415
444	I	H	0.367937637075
165	S	Y	0.367912885461
117	R	G	0.367049749846
55	R	G	0.366970543547
428	A	M	0.366392767059
136	M	Q	0.365005645481
269	S	A	0.362931586667
100	V	G	0.362852375777
356	G	R	0.362142686431
427	A	D	0.361877075992
421	D	W	0.361827070458
131	A	E	0.361585601399
409	Q	K	0.361163541162
490	G	R	0.360595144374
371	M	D	0.360243730125
341	L	R	0.360214629547
457	S	Q	0.36018359968
51	D	E	0.360177883418
349	G	F	0.360170114661
363	V	G	0.359720351244
326	S	N	0.359540390904
369	E	K	0.35953440086
434	E	P	0.355210171902
130	T	K	0.355130375161
241	Q	L	0.353221571834
234	A	E	0.353007774948
371	M	W	0.352008202431
334	N	L	0.351195492633
162	R	G	0.350075921989
484	E	G	0.349159841843
147	T	I	0.349050341484
141	S	F	0.348976882915
136	M	L	0.346948976052
138	I	V	0.34590006995
239	M	T	0.345528844347
274	S	T	0.345374441591
4	Q	L	0.344493633516
187	G	E	0.344386245771
156	R	G	0.34431470125
373	A	G	0.34178474063
496	Y	S	0.340600697892
317	R	Q	0.339635953142
461	R	W	0.339601941217
417	N	A	0.339520001745
290	D	Y	0.339388909234
278	A	F	0.338463263078
440	M	I	0.337926295841
457	S	A	0.337497436702
73	E	Q	0.334928994127
227	K	R	0.334664765619
349	G	R	0.334397322612
370	N	T	0.334371962774
291	F	S	0.334265221795
170	S	A	0.333943759663
448	M	T	0.333651190377
275	C	N	0.332184776327
375	E	V	0.330901166966
137	M	P	0.330322012141
303	P	L	0.330294700712
120	W	P	0.329987560972
300	G	H	0.329858549098
25	I	T	0.329595511521
123	A	V	0.328740136721
28	S	H	0.328540632356
382	R	G	0.327846587918
406	I	T	0.327355459013
46	E	G	0.325690114833
273	K	E	0.324619049915
217	S	E	0.324554418872
483	N	I	0.32383328818
455	E	K	0.323626629885
306	L	V	0.323362496959
297	S	L	0.321780252041
468	D	G	0.321378754921
231	Q	R	0.319986869082
393	G	Q	0.318618097463
405	Q	E	0.318614273194
79	L	P	0.318583671864
464	F	L	0.318537236199
342	R	F	0.31851481306
342	R	T	0.31851481306
410	P	E	0.318352302885
357	K	L	0.318141241744
357	K	Q	0.318141241744
348	R	S	0.315144075867
375	E	F	0.314608013624
203	D	R	0.314309940571
227	K	S	0.31413749191
10	Y	P	0.313998637158
401	A	E	0.313859025092
230	F	I	0.313848183132
169	G	T	0.313614469498
191	M	N	0.31361013867
200	G	C	0.313377906455
275	C	Y	0.313216392417
321	N	D	0.313080186878
144	N	T	0.310549999976
116	I	R	0.309816427846
424	T	N	0.309322163934
15	T	N	0.309302338663
174	R	M	0.309167663176
3	S	K	0.308869114426
227	K	T	0.308790461451
350	T	M	0.30876034719
201	I	G	0.308484631486
175	R	M	0.308304505126
307	L	F	0.308255523947
24	E	N	0.308200467065
1	M	I	0.30759601483
54	G	P	0.306151567014
450	G	Q	0.306118201408
391	R	G	0.30611659372
220	E	R	0.305953168429
425	I	Y	0.305668536126
10	Y	G	0.304899208512
217	S	Q	0.304841730383
443	E	W	0.304717985221
483	N	Y	0.304630132962
418	L	M	0.304419383394
250	N	D	0.304383504162
57	I	C	0.304288180083
277	P	Q	0.303849739731
330	W	S	0.303806750228
102	R	I	0.303680111082
52	Y	N	0.30177459112
225	I	L	0.301764058844
371	M	I	0.300588326877
78	Y	C	0.300049207817
145	D	G	0.299931230165
156	R	L	0.299230115467
420	F	C	0.298276831069
194	I	M	0.297737351603
10	Y	H	0.296981351317
14	E	G	0.296777190916
240	D	N	0.293769763535
101	D	S	0.293529618668
43	M	T	0.29312000093
430	T	W	0.292880220222
488	F	I	0.292706315925
251	A	D	0.290980838496
279	C	H	0.290837794133
277	P	R	0.290709608405
351	K	N	0.290067248401
19	R	G	0.288266489344
76	N	K	0.287890611585
58	Q	E	0.287598059709
306	L	R	0.287166211858
24	E	C	0.286642686064
330	W	R	0.285636101631
436	R	K	0.285602308806
267	R	S	0.285601083119
106	R	H	0.28534737121
157	T	N	0.285335003428
54	G	L	0.285255063076
140	H	A	0.285114071864
149	Q	E	0.284983446566
481	M	V	0.284969395144
95	P	T	0.28491009783
112	D	F	0.284804444299
166	L	Y	0.284779503522
120	W	C	0.284353945993
162	R	Y	0.284149125482
387	A	V	0.283978553163
346	F	L	0.283760073976
279	C	S	0.28322370512
156	R	V	0.283079082775
110	L	P	0.282992802256
9	S	P	0.282762398051
66	M	V	0.282747092206
79	L	V	0.282691607034
356	G	E	0.282212900532
399	Q	L	0.282005275374
122	Q	E	0.281806835396
345	S	E	0.281273255547
367	S	N	0.280872132332
15	T	S	0.280720225111
65	R	Y	0.280664519982
133	L	V	0.280649990148
129	A	V	0.279459218644
338	F	G	0.278560719804
48	K	P	0.278470270669
302	D	Y	0.278400221554
80	E	D	0.278072691821
192	E	G	0.277712714141
18	E	D	0.277700359651
171	T	A	0.275823337931
409	Q	S	0.275506180423
446	R	W	0.275438423917
32	M	R	0.275112794994
406	I	N	0.273892852533
24	E	R	0.273713794853
408	V	A	0.273636044056
358	L	V	0.273528452148
373	A	N	0.273454948445
373	A	C	0.273454948445
341	L	D	0.273442029277
400	R	S	0.273408609283
473	N	W	0.272692638569
1	M	K	0.272636313892
329	V	S	0.272497812359
404	G	F	0.272363399884
64	E	Q	0.272267196576
68	L	N	0.272252908333
282	G	K	0.272209844129
35	G	R	0.271722117144
472	A	P	0.271661290911
62	T	K	0.271355868337
173	P	H	0.27117178843
242	V	L	0.269696996533
45	T	K	0.26967540469
479	F	L	0.269308389291
136	M	A	0.269269210666
44	C	F	0.268158335
44	C	Q	0.268158335
247	N	S	0.267946056856
227	K	Q	0.267740557785
227	K	N	0.267740557785
176	S	Y	0.267592481546
207	W	H	0.267551297261
231	Q	H	0.267519473443
195	R	W	0.267510523135
236	R	L	0.267497559653
242	V	S	0.267472283679
169	G	V	0.267176505374
353	S	I	0.266970083751
233	A	S	0.266862262112
115	E	G	0.264351584575
160	D	I	0.264111896784
4	Q	E	0.263800787127
158	G	D	0.263227089231
32	M	D	0.263043168012
32	M	Q	0.263043168012
31	K	F	0.262948436427
37	G	D	0.262884144883
400	R	M	0.262833590402
70	A	W	0.262469712814
357	K	E	0.262272808608
441	R	M	0.261874259753
65	R	G	0.261775224492
378	T	L	0.261746769616
378	T	V	0.261746769616
290	D	N	0.26157217523
379	L	T	0.261381488233
184	K	N	0.261114723353
262	S	Y	0.260378226869
379	L	F	0.260152247055
144	N	Q	0.260045694299
221	R	I	0.259007442114
118	R	D	0.258656713662
161	P	N	0.258512915248
294	E	A	0.25805127313
442	A	T	0.258041589768
396	T	P	0.25657668079
219	Y	H	0.255873083469
429	F	M	0.255760769248
440	M	H	0.255750718018
222	M	C	0.255552652449
273	K	T	0.25536338031
281	Y	R	0.254915283226
312	V	G	0.25468876963
265	I	T	0.254123498551
294	E	Q	0.253760163459
420	F	S	0.253716260975
280	V	I	0.253529767633
64	E	V	0.253241002396
424	T	E	0.253146935687
437	T	V	0.252342992424
468	D	N	0.252156736525
158	G	S	0.251382488219
129	A	T	0.250876508999
223	C	S	0.248473723642
106	R	G	0.248433467063
380	E	A	0.247672023789
267	R	G	0.246761413652
444	I	T	0.246680737312
243	R	S	0.245709653939
454	E	H	0.24564086757
335	S	Y	0.245517717503
307	L	T	0.24546181546
54	G	E	0.245307455621
70	A	V	0.24465804249
181	A	V	0.244511745721
308	Q	C	0.243337077311
108	L	V	0.241703164471
220	E	T	0.241463811947
14	E	R	0.241006097937
39	F	P	0.239710424782
336	A	V	0.239486399413
310	S	R	0.23870178309
317	R	G	0.237300323779
194	I	V	0.236169536007
335	S	F	0.235472259367
333	C	R	0.234876988006
325	K	R	0.234632993543
374	M	Y	0.234596760956
414	V	Y	0.234154660319
350	T	N	0.233773061479
272	H	R	0.233291157137
106	R	L	0.231632076114
162	R	T	0.231595656284
300	G	R	0.231430082447
87	K	L	0.231412597623
140	H	R	0.23139271661
99	R	V	0.231357353093
158	G	C	0.231326585057
164	C	P	0.231263492036
39	F	V	0.231112603435
97	Y	T	0.23103801524
3	S	M	0.230866602425
165	S	V	0.230409361711
310	S	E	0.230381882452
273	K	Q	0.2303165041
273	K	W	0.2303165041
316	I	P	0.230296268014
316	I	Y	0.230296268014
118	R	G	0.23028122403
326	S	H	0.230037561253
290	D	S	0.229936474563
253	I	S	0.22992812245
259	L	Y	0.229882536626
331	M	Q	0.229878841827
263	A	W	0.22984163407
274	S	V	0.229823213716
332	A	N	0.22966784462
406	I	V	0.229650903521
320	E	W	0.229630936629
328	L	H	0.229593689624
295	G	E	0.22897296888
153	A	V	0.228455620077
172	L	G	0.227709749511
309	N	P	0.227675887685
201	I	L	0.227578611651
206	F	R	0.227432431916
184	K	T	0.227423835782
196	M	I	0.22740883081
180	G	V	0.227380689045
190	V	L	0.227292461059
246	R	K	0.227028686418
423	P	Q	0.226067832119
461	R	G	0.225888418218
303	P	F	0.225150483823
299	V	C	0.224584765567
298	L	T	0.224106984181
263	A	R	0.223962623863
52	Y	K	0.223772079118
275	C	V	0.223770060843
54	G	T	0.223535051288
421	D	C	0.223460659914
306	L	F	0.223392816146
251	A	V	0.223136554802
440	M	V	0.221928124334
310	S	N	0.221771669292
322	P	S	0.220304382195
348	R	I	0.220178947528
408	V	E	0.220174066486
338	F	C	0.220156176821
338	F	D	0.220156176821
358	L	H	0.220107495092
362	G	S	0.220090413558
371	M	K	0.22005401169
49	L	M	0.220018829837
344	L	F	0.220016143299
5	G	C	0.219949219514
363	V	E	0.219526704341
137	M	S	0.219468607772
77	K	E	0.219093719698
430	T	S	0.219068546639
410	P	H	0.218641399379
236	R	G	0.218295963113
186	V	M	0.217681899954
174	R	P	0.217170497915
471	A	L	0.217111717452
203	D	Y	0.217027863105
249	G	V	0.216869268117
189	M	K	0.216823417298
226	L	R	0.216777719444
440	M	K	0.216753529167
177	G	P	0.216728101296
235	Q	E	0.216689946826
185	G	T	0.216666093394
185	G	S	0.216666093394
248	P	N	0.216629644388
230	F	N	0.216589458181
238	M	D	0.216508407676
244	E	N	0.21649325732
206	F	Y	0.216432685965
169	G	A	0.216411078537
188	T	F	0.216376921898
202	N	R	0.216361303557
397	N	E	0.21636099198
478	S	Q	0.216212787954
205	N	M	0.216210449818
197	I	C	0.215921460587
385	Y	E	0.215756195878
149	Q	P	0.21570081699
441	R	Y	0.214356457708
477	P	H	0.214174733951
378	T	E	0.213559594086
478	S	T	0.213506896766
379	L	D	0.213107291415
376	S	T	0.212871313088
35	G	E	0.212709339692
390	T	H	0.212397233676
219	Y	M	0.212347397775
434	E	G	0.212342218478
386	W	P	0.2117182141
333	C	Y	0.21162328528
220	E	V	0.211087532595
301	I	K	0.210830735777
495	E	C	0.210187880499
495	E	L	0.210187880499
449	E	R	0.210177990159
449	E	A	0.210177990159
443	E	A	0.210101728135
430	T	F	0.209898933389
440	M	D	0.209825070639
437	T	E	0.209794305368
445	I	D	0.209744997512
481	M	Q	0.209725054457
224	N	H	0.209460099073
447	M	Y	0.209376191701
209	G	V	0.209293644903
442	A	Q	0.208889658815
422	K	M	0.207955041097
2	A	V	0.207849083598
306	L	I	0.206993440827
249	G	E	0.205601648269
223	C	G	0.205585176207
454	E	M	0.205457195893
42	Q	K	0.20505691885
175	R	T	0.204883810895
97	Y	C	0.204041911226
406	I	L	0.203932295852
368	N	R	0.203375690516
135	H	N	0.202032160648
427	A	L	0.201750572789
2	A	T	0.201149923564
79	L	S	0.201053817896
17	G	P	0.200887023994
40	Y	T	0.20080989236
13	M	I	0.200416158819
399	Q	Y	0.199543115182
415	Q	K	0.199257369032
175	R	G	0.19903659303
50	S	N	0.198441918547
489	F	L	0.197841034397
299	V	M	0.197657113806
279	C	A	0.197087429684
111	Y	Q	0.196688378
106	R	E	0.196391244558
144	N	Y	0.196272017584
87	K	Y	0.196173880949
96	I	D	0.19616420926
383	S	I	0.196131199682
113	K	N	0.196088373882
113	K	A	0.196088373882
99	R	C	0.196070107888
148	Y	P	0.196048345405
98	K	D	0.195973014028
152	R	Q	0.195956192057
95	P	N	0.195950427973
95	P	G	0.195950427973
94	G	S	0.195874148155
109	V	F	0.195767622703
43	M	R	0.19542706108
107	E	K	0.195323678002
165	S	I	0.195198459066
253	I	N	0.194990202277
290	D	T	0.194950816639
161	P	Y	0.194947090078
327	Q	C	0.194918109109
276	L	V	0.19485587319
276	L	G	0.19485587319
270	V	G	0.194794100731
291	F	R	0.194753508806
88	D	S	0.194617777018
85	A	K	0.194587168998
155	V	H	0.194540522717
294	E	W	0.194451109994
201	I	S	0.193007414066
86	G	D	0.192939082505
197	I	P	0.192475242098
200	G	A	0.192164499008
342	R	K	0.191723426076
460	G	V	0.1912192832
132	G	C	0.191054871881
10	Y	F	0.189941379711
456	M	L	0.189888659534
137	M	L	0.189531236504
433	T	A	0.189070169973
304	F	R	0.188972456398
19	R	K	0.188730815793
40	Y	D	0.18811866679
70	A	I	0.188053028432
12	Q	N	0.187886652481
299	V	T	0.187483236715
125	N	I	0.187251872323
298	L	F	0.186894813707
18	E	H	0.186792848206
394	G	R	0.185845416434
104	W	I	0.185028908642
144	N	L	0.185019117893
424	T	D	0.184204834462
85	A	D	0.1831918019
461	R	Q	0.182917350036
32	M	I	0.182535190391
126	G	D	0.182402966517
40	Y	S	0.182332262513
137	M	V	0.182066048503
22	A	L	0.182023831624
480	D	A	0.181509630613
358	L	R	0.181222248458
354	P	E	0.181217992301
393	G	P	0.181114573713
364	Q	W	0.180985992155
412	F	G	0.180703030537
336	A	E	0.180349440052
402	S	Q	0.179889365018
367	S	P	0.179509537977
209	G	S	0.179420751369
421	D	E	0.179018982987
470	R	G	0.178586309382
177	G	S	0.178362343
398	Q	D	0.17826717469
44	C	W	0.177651797683
448	M	D	0.177586520187
488	F	S	0.177229098505
427	A	H	0.176960709085
182	A	T	0.176953984059
174	R	S	0.176945228393
98	K	N	0.176752613287
392	S	K	0.176694586319
392	S	T	0.176694586319
102	R	S	0.176602408588
226	L	I	0.176527169835
235	Q	K	0.17646190031
207	W	C	0.176438842328
195	R	P	0.176378367091
242	V	P	0.176340508664
243	R	C	0.176259001437
238	M	E	0.176221462578
247	N	M	0.176099864936
250	N	H	0.176077892276
179	A	G	0.176058354002
178	A	N	0.176040423395
208	R	T	0.17560867109
120	W	S	0.175444862325
210	E	L	0.174604463094
9	S	I	0.173828044456
59	N	C	0.17297292022
75	R	W	0.172970641331
214	K	Q	0.172495631682
358	L	I	0.171628559092
82	H	D	0.171127041271
21	N	V	0.171005513094
126	G	N	0.170732605664
386	W	C	0.169626273937
493	A	V	0.169179383824
12	Q	P	0.169025316437
84	S	C	0.168650800488
458	F	V	0.167182265615
448	M	N	0.167079222805
457	S	C	0.166914381926
217	S	A	0.166814455143
210	E	S	0.166448158151
85	A	I	0.16614127001
287	S	N	0.166074756969
373	A	T	0.165616047067
273	K	I	0.165579523406
482	S	G	0.165220202206
281	Y	L	0.165113452607
258	F	I	0.165090595037
218	A	V	0.165004623871
313	Y	N	0.164771901092
459	Q	I	0.164438138929
294	E	M	0.164298414354
32	M	V	0.164005205028
456	M	F	0.16367700408
87	K	E	0.16344649055
232	T	I	0.162787073376
408	V	T	0.161155891018
409	Q	L	0.159969910251
403	A	L	0.159837437726
299	V	A	0.159601430902
494	E	K	0.158878544641
388	I	V	0.158620926471
222	M	T	0.158285191819
245	S	A	0.15721419126
7	K	V	0.157012782475
26	R	E	0.157000976716
29	V	G	0.156981680979
29	V	Q	0.156981680979
40	Y	F	0.156870613789
11	E	D	0.156824126431
58	Q	D	0.156600394313
28	S	D	0.156326322804
73	E	W	0.156099596485
409	Q	Y	0.156084046755
43	M	S	0.155217006349
453	P	Q	0.155035541887
285	V	I	0.15379840091
456	M	Y	0.153498078026
183	V	R	0.153433571727
353	S	G	0.152703851898
353	S	T	0.152703851898
353	S	D	0.152703851898
353	S	W	0.152703851898
353	S	K	0.152703851898
353	S	Q	0.152703851898
353	S	E	0.152703851898
460	G	E	0.152652470804
431	G	R	0.151652089618
164	C	Q	0.150643924382
178	A	T	0.149256324377
35	G	V	0.149125876482
68	L	H	0.148810053001
354	P	T	0.148012313288
413	S	C	0.147977672265
157	T	F	0.147831479678
162	R	D	0.147819156108
162	R	F	0.147819156108
244	E	K	0.147759769628
160	D	F	0.147580800838
34	D	R	0.147494828892
166	L	R	0.147275979772
345	S	D	0.147269047915
336	A	P	0.147132220705
463	V	C	0.146906062158
167	M	A	0.146657391667
50	S	I	0.146514904942
334	N	F	0.146140236099
85	A	H	0.145930327849
417	N	P	0.14557854839
429	F	C	0.145471242561
419	P	T	0.145361728804
218	A	L	0.144977939513
414	V	K	0.144933898192
438	S	R	0.144648468338
433	T	K	0.144594485934
3	S	H	0.143841626129
189	M	C	0.143661677411
133	L	Y	0.143146466398
195	R	M	0.143143708348
289	Y	N	0.142690486161
349	G	E	0.142631824618
8	R	Q	0.142147220069
176	S	F	0.142061599462
102	R	T	0.142004316105
171	T	I	0.141948559475
228	G	M	0.141838094341
5	G	D	0.141698725209
178	A	C	0.141576950101
197	I	S	0.14131555778
132	G	A	0.140425777596
397	N	T	0.140162710919
94	G	E	0.140102384145
54	G	M	0.139126033038
332	A	S	0.139049255773
81	E	M	0.139038396473
257	I	F	0.138941578396
390	T	A	0.138898946319
310	S	G	0.138430109031
25	I	A	0.137697103118
25	I	C	0.137697103118
19	R	Y	0.137646939172
79	L	N	0.137533101112
78	Y	D	0.137529451747
32	M	S	0.137512285928
32	M	Y	0.137512285928
9	S	H	0.137498066916
72	D	F	0.13748146487
38	R	N	0.137434995257
64	E	G	0.137416516487
27	A	M	0.137402961389
13	M	N	0.137378324613
5	G	F	0.137340686284
65	R	D	0.137323825072
71	F	Q	0.137273755408
55	R	V	0.137270136797
61	L	Q	0.137269405092
30	G	D	0.13723582592
68	L	Q	0.137108766723
68	L	D	0.137108766723
53	E	F	0.13708723937
33	I	P	0.136857635935
423	P	H	0.136586538149
20	Q	C	0.136495954709
51	D	R	0.136475403657
41	I	D	0.136331016692
62	T	W	0.136231133087
142	N	D	0.136103985878
236	R	W	0.135985957508
450	G	T	0.135388359608
125	N	T	0.135070054863
16	D	N	0.133138025976
253	I	T	0.132920188189
213	R	L	0.132644460262
14	E	K	0.132303557479
84	S	P	0.132184617266
135	H	Q	0.1320563512
289	Y	C	0.131862409774
224	N	D	0.129455630656
456	M	V	0.128712995742
169	G	D	0.128437028377
295	G	R	0.127360075559
338	F	R	0.127255387607
234	A	T	0.126569617464
435	G	E	0.1261539224
393	G	R	0.125833518018
138	I	T	0.125595433038
200	G	R	0.125088714862
473	N	F	0.123079532766
496	Y	H	0.122607414971
382	R	K	0.122447025792
319	N	Y	0.120955437319
255	D	I	0.119690196706
255	D	H	0.119690196706
4	Q	R	0.119672661944
326	S	R	0.11962420943
317	R	F	0.11960789463
317	R	H	0.11960789463
317	R	P	0.11960789463
325	K	Q	0.119578427247
290	D	A	0.119572602049
254	E	A	0.119533475312
324	H	G	0.119517706572
324	H	D	0.119517706572
277	P	I	0.119512509267
252	E	F	0.119478976273
252	E	Q	0.119478976273
331	M	H	0.119470814559
327	Q	V	0.119464536437
327	Q	Y	0.119464536437
272	H	E	0.119450775053
72	D	Y	0.11943869774
262	S	L	0.119413863116
322	P	M	0.119399574676
274	S	L	0.119391934908
267	R	E	0.11937656822
267	R	F	0.11937656822
281	Y	I	0.119374745602
281	Y	A	0.119374745602
26	R	C	0.119358385164
332	A	Q	0.119345937326
332	A	M	0.119345937326
258	F	T	0.119336966484
314	S	Q	0.119333704753
329	V	D	0.119330698221
329	V	W	0.119330698221
333	C	M	0.119317409514
278	A	C	0.119310530378
312	V	Y	0.119244374143
321	N	C	0.119228460933
344	L	V	0.119227765158
313	Y	F	0.119160006424
374	M	R	0.119119543536
4	Q	N	0.119118336963
285	V	D	0.119104880179
265	I	W	0.119037582634
268	G	I	0.11901614612
268	G	K	0.11901614612
257	I	M	0.118972852629
293	K	G	0.118956514425
260	A	Q	0.118934314603
260	A	Y	0.118934314603
318	P	C	0.118711888391
300	G	K	0.118530956553
296	Y	V	0.117913831456
251	A	P	0.117370278938
429	F	A	0.117178704291
304	F	G	0.117038502679
252	E	V	0.116955286956
303	P	W	0.116937898449
307	L	Y	0.116861529345
321	N	P	0.116776152908
320	E	K	0.11670452932
299	V	S	0.116669313245
332	A	E	0.11660773629
298	L	C	0.116319349985
305	K	D	0.116287356789
305	K	F	0.116287356789
306	L	D	0.115976672327
258	F	V	0.115770428238
297	S	R	0.115336745598
295	G	A	0.115144670918
406	I	M	0.114519038746
89	P	T	0.114514820978
335	S	T	0.114494749208
400	R	D	0.114461362906
366	A	P	0.114352561744
366	A	Q	0.114352561744
361	R	C	0.114332398176
361	R	A	0.114332398176
361	R	T	0.114332398176
338	F	K	0.114308026131
358	L	E	0.114250101142
358	L	T	0.114250101142
413	S	H	0.114229586033
407	S	L	0.114210091466
354	P	K	0.114199166199
354	P	W	0.114199166199
371	M	P	0.11419009581
352	V	D	0.114163392885
352	V	P	0.114163392885
458	F	L	0.114160913512
344	L	P	0.114139180408
369	E	Q	0.114124551264
374	M	Q	0.114105226814
351	K	P	0.114063262782
351	K	W	0.114063262782
368	N	P	0.114059050036
368	N	F	0.114059050036
360	T	L	0.114011878001
360	T	E	0.114011878001
411	A	M	0.114001857147
357	K	I	0.113985064274
364	Q	A	0.113955186276
372	D	H	0.113918056479
412	F	K	0.113914893305
420	F	P	0.113886250102
365	I	F	0.113869335785
370	N	A	0.113863665675
356	G	V	0.113831557751
414	V	H	0.113765244941
279	C	Y	0.113749348446
380	E	L	0.113713440264
323	A	N	0.113437018249
104	W	R	0.113375237545
186	V	D	0.113370673741
186	V	Q	0.113370673741
381	L	S	0.113290198442
150	R	K	0.113107176172
199	R	D	0.1128587728
174	R	I	0.112855626988
203	D	L	0.112708595567
227	K	L	0.112604806908
384	R	Y	0.112593230226
392	S	D	0.112554797177
189	M	D	0.112519691383
192	E	W	0.112492760739
226	L	V	0.112491919248
177	G	C	0.112416207
207	W	Q	0.112395312387
207	W	I	0.112395312387
192	E	V	0.112381461696
185	G	Y	0.112343591063
231	Q	K	0.112341064046
176	S	D	0.112332141363
170	S	N	0.112320348056
241	Q	D	0.112303349579
245	S	F	0.112300591093
230	F	W	0.112297044963
230	F	A	0.112297044963
230	F	G	0.112297044963
230	F	H	0.112297044963
230	F	R	0.112297044963
234	A	N	0.112295530487
195	R	Y	0.11228657238
195	R	D	0.11228657238
195	R	Q	0.11228657238
205	N	H	0.112274408937
225	I	H	0.112273127361
229	K	W	0.112261994186
242	V	F	0.11224964744
179	A	P	0.112236428695
179	A	W	0.112236428695
179	A	R	0.112236428695
173	P	Y	0.112223328245
173	P	V	0.112223328245
173	P	M	0.112223328245
173	P	F	0.112223328245
184	K	D	0.112220604223
200	G	K	0.112201806576
187	G	D	0.112182779538
182	A	I	0.1121773717
244	E	M	0.112159867639
206	F	N	0.112157040266
206	F	P	0.112157040266
206	F	H	0.112157040266
244	E	R	0.112149051014
181	A	P	0.11213596532
188	T	L	0.112102122263
246	R	N	0.112039880546
173	P	T	0.111990565445
168	Q	W	0.111838325311
240	D	W	0.111820060975
229	K	N	0.111797993017
233	A	K	0.111688501887
210	E	A	0.111659407181
210	E	P	0.111659407181
204	R	W	0.111543571365
233	A	G	0.111419076096
399	Q	M	0.111107213282
85	A	E	0.111035019026
215	T	Q	0.110961097992
378	T	P	0.110907405018
378	T	H	0.110907405018
216	R	I	0.110509004656
379	L	Y	0.110401962969
390	T	K	0.110186251158
390	T	S	0.110186251158
219	Y	F	0.110064024495
221	R	T	0.110027230353
221	R	H	0.110027230353
479	F	A	0.109856152696
496	Y	R	0.109850448644
496	Y	N	0.109850448644
496	Y	P	0.109850448644
425	I	Q	0.109747815242
120	W	L	0.109616936784
212	G	H	0.109528890899
212	G	K	0.109528890899
212	G	N	0.109528890899
212	G	C	0.109528890899
151	T	I	0.109305499744
391	R	N	0.109242933731
389	R	T	0.109150716303
389	R	V	0.109150716303
389	R	S	0.109150716303
477	P	A	0.108916620547
477	P	R	0.108916620547
486	S	T	0.108891272836
493	A	I	0.108818216574
493	A	Q	0.108818216574
482	S	T	0.108781827775
489	F	V	0.108707185817
444	I	E	0.108552666774
484	E	C	0.108514648308
445	I	N	0.108463551584
209	G	T	0.108406165172
209	G	I	0.108406165172
215	T	R	0.108284611641
218	A	P	0.108214077857
476	V	T	0.108054737311
475	I	K	0.107859337434
475	I	M	0.107859337434
24	E	P	0.107845975309
438	S	C	0.107784509766
480	D	M	0.107489749403
480	D	S	0.107489749403
161	P	H	0.107398039557
428	A	I	0.10736941248
453	P	H	0.107360667771
368	N	D	0.106812129426
146	T	K	0.106335392183
223	C	F	0.106158883314
141	S	R	0.105908824148
144	N	H	0.105875755069
104	W	C	0.105832872265
451	A	H	0.105742168531
91	K	D	0.105704594461
451	A	M	0.10560295562
100	V	K	0.105547417009
142	N	H	0.105506805804
92	T	G	0.10548436068
254	E	K	0.105373740893
355	R	K	0.104622801335
299	V	Q	0.104613734836
423	P	M	0.104570621353
122	Q	A	0.10454460465
161	P	K	0.104435184614
164	C	W	0.104399909831
88	D	T	0.104217516942
462	G	N	0.104173856534
442	A	L	0.103835772907
464	F	G	0.103835128625
155	V	Q	0.103564669915
136	M	W	0.103545164831
468	D	T	0.103417093904
202	N	D	0.103354162807
466	L	E	0.103047740646
105	M	D	0.102592319787
469	E	R	0.102483351812
17	G	R	0.102479122674
465	E	L	0.102417770135
111	Y	N	0.101839733813
162	R	E	0.101591124223
471	A	P	0.101533168291
147	T	H	0.1014803644
147	T	D	0.1014803644
115	E	V	0.101428345834
145	D	A	0.101379902811
145	D	E	0.101379902811
141	S	H	0.101378372044
87	K	F	0.101371488712
87	K	V	0.101371488712
140	H	P	0.10136886992
149	Q	S	0.101341201323
96	I	W	0.101338827002
104	W	N	0.101288453239
460	G	Y	0.101287985462
460	G	F	0.101287985462
148	Y	T	0.101271324859
148	Y	F	0.101271324859
153	A	M	0.101267556952
113	K	C	0.101263971428
94	G	W	0.101142566662
120	W	E	0.10110628256
119	I	M	0.101028152085
100	V	D	0.101026357346
100	V	W	0.101026357346
112	D	W	0.101025526771
166	L	G	0.10098513473
408	V	M	0.100974932504
154	L	T	0.100972197591
109	V	E	0.100941162513
109	V	W	0.100941162513
118	R	K	0.100936236093
118	R	N	0.100936236093
118	R	I	0.100936236093
108	L	C	0.10092278565
389	R	K	0.10085349648
336	A	D	0.100803613907
102	R	V	0.100795235786
163	M	Q	0.100615982551
116	I	D	0.100564029834
123	A	L	0.100529119533
123	A	M	0.100529119533
123	A	F	0.100529119533
165	S	M	0.100412807241
167	M	Y	0.100361189238
167	M	H	0.100361189238
161	P	C	0.100276938563
329	V	A	0.100213364287
139	W	A	0.10016333517
155	V	Y	0.100149471215
155	V	C	0.100149471215
328	L	P	0.100026242746
85	A	F	0.0999078047327
74	R	K	0.0998580452241
133	L	A	0.0995345085062
88	D	W	0.0994912705879
129	A	Q	0.0989886498087
132	G	Y	0.0986120441915
132	G	I	0.0986120441915
131	A	I	0.09854719452
135	H	D	0.0984217902866
86	G	C	0.0983305299847
277	P	T	0.0973988622632
138	I	K	0.097006989899
413	S	F	0.0963321623788
27	A	V	0.0962566461843
311	Q	E	0.0958591019171
446	R	I	0.0954533516793
64	E	I	0.0946033082138
128	D	Y	0.094515936582
300	G	E	0.0945117295231
413	S	I	0.0941708880957
185	G	E	0.0940960637332
301	I	T	0.0931380432737
375	E	Q	0.0931340863372
316	I	F	0.0927927442645
4	Q	Y	0.0927729474859
401	A	V	0.0927413300485
251	A	Y	0.0926746976761
487	Y	C	0.0924913074353
96	I	V	0.0923650764224
274	S	I	0.0923196899659
281	Y	M	0.0923030162468
291	F	Q	0.0922422940755
264	L	R	0.0921972313149
332	A	Y	0.0921643208703
210	E	K	0.0921536085698
419	P	K	0.091855321831
420	F	L	0.0915255213809
205	N	A	0.0912899085939
401	A	G	0.0899113527357
204	R	Q	0.0895326163214
307	L	M	0.08767470893
469	E	T	0.0866289929726
234	A	P	0.0865721973859
305	K	P	0.0864429354681
192	E	K	0.0863660160504
301	I	Q	0.0861658368745
225	I	V	0.0860766487219
77	K	L	0.0842848955699
481	M	T	0.08409575621
93	G	E	0.0833764679901
117	R	M	0.0831285616256
152	R	G	0.082802902076
355	R	W	0.0827865181553
400	R	H	0.0826892573081
347	I	Y	0.0826414149216
362	G	V	0.0825868898076
354	P	Y	0.0825780271835
394	G	T	0.0825207646091
369	E	I	0.0825120506597
373	A	H	0.0825069911772
341	L	Q	0.0824718772727
341	L	A	0.0824718772727
342	R	D	0.0824118668729
364	Q	H	0.0823404610268
372	D	Y	0.0822106369634
388	I	L	0.0821560312686
346	F	T	0.0819071487898
6	T	P	0.0816018351134
36	I	R	0.0815686251839
37	G	V	0.0815142124446
402	S	E	0.0812464187588
367	S	E	0.0811976701714
11	E	Y	0.0811686718104
70	A	N	0.0811378245155
381	L	A	0.0810615156283
396	T	S	0.0809092012918
435	G	R	0.0803960729034
186	V	L	0.0801783762045
325	K	H	0.0800530255927
41	I	K	0.0800184698476
199	R	Q	0.0796640573535
399	Q	E	0.079481796445
392	S	Y	0.0793929888224
171	T	F	0.0791172605416
83	P	M	0.0790995345672
204	R	I	0.0790959003863
232	T	K	0.0790451291422
180	G	A	0.0790199986639
245	S	E	0.0790118222271
238	M	R	0.0790048839257
201	I	H	0.0789881561457
271	A	V	0.078952350606
206	F	M	0.0789291622151
169	G	C	0.0789075547868
194	I	S	0.0789026972618
194	I	D	0.0789026972618
191	M	C	0.0788543770479
182	A	P	0.0788415875198
168	Q	T	0.0786411381214
240	D	R	0.0786264297508
28	S	F	0.0784874422184
30	G	W	0.0783631707643
237	A	E	0.0782293208464
294	E	C	0.0779740270348
420	F	M	0.0776574206967
177	G	R	0.077468963793
388	I	A	0.0772688957199
130	T	V	0.0772530860357
453	P	A	0.0762702377756
378	T	N	0.076056070336
379	L	W	0.0756037676649
376	S	M	0.0753677893377
376	S	F	0.0753677893377
339	E	K	0.0750192952757
49	L	D	0.0749100415961
219	Y	D	0.0748438740252
55	R	W	0.074081362739
415	Q	A	0.0739321588244
213	R	S	0.073870062517
213	R	G	0.073870062517
496	Y	D	0.0735900588901
479	F	Q	0.0735755796638
425	I	M	0.0735279001029
485	G	K	0.0732218327477
311	Q	Y	0.0728852689464
435	G	A	0.0726558252742
222	M	K	0.0722371883247
478	S	R	0.0722065788457
478	S	A	0.0722065788457
446	R	D	0.071473138552
428	A	N	0.0710681628208
292	E	K	0.0710506487427
178	A	R	0.0708173597385
279	C	R	0.0702026271931
317	R	I	0.0695573613826
446	R	N	0.0694035088273
276	L	W	0.0693249911061
430	T	V	0.0692521170661
159	M	A	0.0692129014793
332	A	L	0.0691150955329
284	A	D	0.0690994785186
282	G	H	0.0690088626656
438	S	A	0.0685150779192
235	Q	R	0.0682244900171
223	C	W	0.0680816524571
179	A	V	0.0668619976267
18	E	K	0.0668429992928
459	Q	F	0.0666547234297
216	R	M	0.0640385082682
4	Q	I	0.0635478233453
17	G	W	0.063530290176
304	F	I	0.063441574314
63	I	M	0.0634037270632
183	V	S	0.0628656233387
164	C	F	0.0616935348259
27	A	E	0.0616008628503
462	G	C	0.0613641245258
462	G	L	0.0613641245258
469	E	H	0.0613585376126
467	S	T	0.060854484858
465	E	W	0.0606513908329
41	I	V	0.0595944905938
157	T	Q	0.0592662010702
111	Y	T	0.0591848542501
266	L	S	0.0591431050944
44	C	Y	0.058997948718
162	R	H	0.0588762496895
147	T	S	0.0587816775274
141	S	Y	0.0586848398684
160	D	V	0.058629543546
153	A	I	0.0586094445784
153	A	F	0.0586094445784
113	K	P	0.0585848501316
148	Y	D	0.0585448216555
78	Y	R	0.0585420888544
91	K	F	0.0584876480769
35	G	Q	0.0584009970415
67	V	G	0.0583997496802
92	T	V	0.058383269
9	S	R	0.0583508270365
13	M	Y	0.0583386212951
15	T	C	0.0583278037742
76	N	I	0.0582782007081
463	V	F	0.0582621591526
39	F	E	0.0582348498874
159	M	K	0.0582167247019
60	S	F	0.05814192481
154	L	Q	0.05811637086
119	I	A	0.0580207165651
116	I	K	0.0578701071866
38	R	S	0.057813702675
165	S	F	0.0576949353159
31	K	C	0.0576171004106
450	G	F	0.0574817767047
73	E	F	0.0574723326765
123	A	C	0.0573769607046
123	A	E	0.0573769607046
155	V	P	0.0570369989675
88	D	F	0.0568713085339
130	T	C	0.0566451347611
130	T	Q	0.0566451347611
335	S	L	0.0559938356759
348	R	H	0.0557672638499
358	L	A	0.0556913663738
340	D	Y	0.0556379136893
405	Q	P	0.0555798673599
360	T	Q	0.0555262004188
360	T	N	0.0555262004188
455	E	F	0.055512537987
351	K	T	0.0554588675707
351	K	Q	0.0554588675707
30	G	R	0.0549539347337
52	Y	W	0.0549266307124
67	V	M	0.0546029573305
367	S	R	0.0542974648236
238	M	V	0.0535606845602
135	H	W	0.0533053852035
9	S	A	0.0529664533764
217	S	R	0.0524223731596
402	S	F	0.0512295799759
177	G	I	0.0509693612382
243	R	Q	0.0507281193532
368	N	H	0.0505191778914
246	R	P	0.0503632974976
205	N	C	0.0501247905984
49	L	N	0.0500938283942
208	R	P	0.0500777890066
269	S	R	0.0498260033746
253	I	M	0.0497374859728
330	W	N	0.049648594335
322	P	V	0.0496423162283
276	L	Q	0.0496000315674
267	R	I	0.0495947299513
399	Q	H	0.0494347710178
75	R	M	0.0481661302559
79	L	Q	0.0475213717026
425	I	L	0.047207571474
214	K	L	0.0469647495978
420	F	E	0.0467558685481
438	S	W	0.0451127947874
432	N	Q	0.044656933664
148	Y	C	0.0441692632408
117	R	K	0.0440128621034
180	G	S	0.0424410083244
245	S	C	0.0424362977536
441	R	A	0.0419215682694
378	T	I	0.0418549258038
277	P	S	0.0414850657699
440	M	P	0.0414185152556
481	M	E	0.0412896869198
438	S	Y	0.0406158726715
355	R	M	0.0390292367299
16	D	E	0.0383225143324
15	T	A	0.0379964812251
277	P	L	0.037742447938
87	K	S	0.0377422245205
99	R	S	0.037725665529
98	K	M	0.0374455825627
109	V	Q	0.0374078302081
423	P	W	0.0373695291852
384	R	K	0.0370379005157
360	T	A	0.0364765220007
223	C	R	0.0352772771435
89	P	M	0.0351351153677
418	L	F	0.0346855933888
359	S	T	0.0345111094708
40	Y	C	0.0331409552758
325	K	M	0.0326645598499
354	P	Q	0.0325350958683
369	E	A	0.0324831830716
405	Q	K	0.0324121377332
430	T	P	0.0324033430533
337	A	N	0.0322285909177
280	V	L	0.0319747792918
260	A	E	0.0317822633156
19	R	T	0.031767646496
72	D	C	0.0315895495327
36	I	K	0.0315696358168
36	I	H	0.0315696358168
36	I	P	0.0315696358168
36	I	M	0.0315696358168
25	I	S	0.0315650384032
79	L	Y	0.0315536763594
67	V	R	0.0315312594418
7	K	T	0.0314819003915
35	G	T	0.0314751307158
26	R	M	0.0314700946326
69	S	K	0.0314682254754
69	S	R	0.0314682254754
392	S	N	0.0314665422213
39	F	K	0.0313971067143
61	L	W	0.0313739045974
318	P	A	0.031368198288
404	G	E	0.0313553003806
11	E	R	0.0312932443471
34	D	T	0.0312863323864
74	R	V	0.0312717891086
286	A	T	0.0312552094865
3	S	E	0.0311796379731
3	S	W	0.0311796379731
58	Q	I	0.0310695122287
6	T	I	0.0310191626374
17	G	T	0.0309763746862
257	I	S	0.0309356924134
47	L	T	0.0309169007209
57	I	M	0.0307822035726
445	I	A	0.0304486501278
62	T	Q	0.030347768833
48	K	Q	0.0302036970213
118	R	Q	0.0300034572756
43	M	Q	0.0296861242648
43	M	G	0.0296861242648
42	Q	V	0.0290732696484
42	Q	D	0.0290732696484
121	R	H	0.0289596273789
399	Q	A	0.0273935332926
91	K	R	0.0271594902318
176	S	A	0.0265843820423
172	L	R	0.0265520931388
241	Q	K	0.0265019410546
204	R	A	0.0264041342321
183	V	P	0.0262187165672
47	L	H	0.0261672528984
22	A	P	0.0257896177555
414	V	T	0.0257139715242
100	V	I	0.0254551928405
181	A	T	0.0254003888431
462	G	P	0.024692629012
202	N	P	0.0243660746003
443	E	G	0.0243323080948
374	M	V	0.0233314570213
121	R	C	0.0231284922621
185	G	R	0.0229596755105
154	L	P	0.0227146045013
57	I	G	0.0227017652684
264	L	F	0.0226326771533
428	A	F	0.0225738246919
147	T	P	0.0222079536977
147	T	K	0.0222079536977
93	G	N	0.0219818742903
149	Q	N	0.0219490407325
98	K	Q	0.0218653758183
103	K	T	0.0217813479448
142	N	L	0.0217549505746
108	L	I	0.0216930440149
159	M	P	0.0216688246376
161	P	I	0.0207512545252
88	D	P	0.0203668908133
63	I	T	0.0203097705724
90	K	D	0.0202895798211
90	K	W	0.0202895798211
156	R	A	0.0200446769412
29	V	F	0.0198056670226
325	K	E	0.0194412898279
57	I	A	0.0191623317464
49	L	G	0.0189820728378
122	Q	D	0.0187724295619
86	G	S	0.0186890032368
323	A	Q	0.0184554864756
386	W	Y	0.0181093039241
305	K	E	0.0179323268718
82	H	K	0.0177254897841
211	N	D	0.017079178554
486	S	Y	0.0150832853839
429	F	H	0.0147526697444
418	L	T	0.014658888675
124	N	K	0.013334493875
477	P	S	0.01294452629
366	A	D	0.0125006050556
246	R	Q	0.0123386756862
342	R	I	0.0121168451394
302	D	N	0.0116958791498
10	Y	T	0.0105541847985
363	V	I	0.0105427958396
232	T	A	0.0102386007165
12	Q	I	0.00964381562871
108	L	H	0.00922474423469
337	A	T	0.00759380981068
429	F	S	0.00756972920472
[truncated: 7,961 more rows]
