# Supplementary material for: Destabilized adaptive influenza variants critical for innate immune system escape are potentiated by host chaperones
Source: PLoS Biol. 2018 Sep 17;16(9):e3000008. doi: 10.1371/journal.pbio.3000008 (PMC6160216; doi:10.1371/journal.pbio.3000008)
Supplement: S1 File — This zip file contains the computer code and required input files for the deep mutational scanning data analysis reported in this manuscript. (ZIP) [file pbio.3000008.s023.zip › 2018_NP_DMS-master/preferences/HSF1i39vsDMSO37-rep3_sitediffsel.txt]

site	abs_diffsel	positive_diffsel	negative_diffsel
283	52.192082577	50.1973455158	-1.9947370612
353	25.2497368235	24.1754122759	-1.0743245476
466	17.9477800626	4.46034906846	-13.4874309941
50	17.7645738696	0.344956823488	-17.4196170461
81	17.58197652	5.81581456997	-11.76616195
80	17.0562272138	3.28116661802	-13.7750605957
497	16.6597471547	0.970468186176	-15.6892789685
59	16.3954792865	1.02271012303	-15.3727691634
83	15.7336310326	0.0790995345672	-15.6545314981
498	15.6655484523	2.27816698862	-13.3873814636
61	15.3421286035	3.46357741337	-11.8785511901
82	14.8464981458	0.188852531055	-14.6576456147
377	14.7421283896	11.8159135842	-2.92621480538
397	14.7047214684	0.356523702899	-14.3481977655
334	14.5216246703	12.8404793232	-1.68114534705
34	14.4307439186	7.62702575364	-6.80371816493
427	14.1004355009	2.93491120482	-11.1655242961
454	13.8802570524	0.451098063463	-13.429158989
56	13.7807444234	0.583791901222	-13.1969525222
424	13.6117287338	0.746673934083	-12.8650547997
421	13.5531449968	0.764306713359	-12.7888382835
49	13.2423869179	0.802675000608	-12.4397119173
446	13.1291070919	0.511768422975	-12.617338669
401	13.0535663118	1.04640216029	-12.0071641515
420	13.0282112576	8.26088509778	-4.76732615985
89	12.9018595934	0.149649936346	-12.752209657
86	12.7250159624	0.309958615727	-12.4150573466
41	12.4882622683	1.88857752179	-10.5996847465
311	12.4767174674	5.36847259165	-7.10824487572
77	12.0567897166	0.303378615268	-11.7534111013
456	11.9946312821	2.50567664844	-9.48895463368
432	11.8779583366	1.2019400811	-10.6760182555
23	11.7145013999	1.94968698339	-9.76481441651
62	11.6271545929	1.59485448367	-10.0323001092
398	11.5839284861	2.560942608	-9.02298587812
127	11.5311612479	2.16984384147	-9.36131740641
319	11.5246529451	2.75448452118	-8.77016842391
52	11.3148575493	0.580473300951	-10.7343842483
294	11.2914527481	8.24713388289	-3.04431886523
84	11.2865844411	2.80030003715	-8.48628440393
396	11.2417136587	1.31197073669	-9.92974292198
51	11.2062654087	0.496653287075	-10.7096121216
128	11.1237325427	0.527188665691	-10.596543877
58	11.1022970452	2.44164455554	-8.66065248966
24	10.9766249806	0.97640292329	-10.0002220573
18	10.9542752676	0.53133620715	-10.4229390604
289	10.8811554047	3.8565967924	-7.02455861231
431	10.7530945777	3.63509675712	-7.1179978206
455	10.7450827547	1.12263305222	-9.62244970247
409	10.6930737568	1.84173399306	-8.85133976373
211	10.6467476419	0.017079178554	-10.6296684634
417	10.5019231351	2.47515408717	-8.02676904795
114	10.4586712141	0.384768070876	-10.0739031432
395	10.3516135439	3.88508762221	-6.4665259217
73	10.3272668661	1.66189595652	-8.66537090961
64	10.0337794993	2.07740593415	-7.95637356518
480	9.84106747594	0.396489129418	-9.44457834652
399	9.80789208394	2.49173834167	-7.31615374227
57	9.7417075142	2.30247299257	-7.43923452163
422	9.68251528272	0.849396430211	-8.83311885251
302	9.47506215094	2.03119449272	-7.44386765822
43	9.3475035859	3.13589593895	-6.21160764695
451	9.33569203134	0.211345124151	-9.12434690719
450	9.3355431567	6.02443902292	-3.31110413378
280	9.2919480366	1.82432724695	-7.46762078965
309	9.27551350834	0.227675887685	-9.04783762066
90	9.25490073674	2.19767747333	-7.05722326341
54	9.21673874812	5.87232083001	-3.34441791811
415	9.2126500183	1.47373670276	-7.73891331554
45	9.15165105318	0.639224028905	-8.51242702428
12	9.09885431053	1.8085453482	-7.29030896234
100	9.07242332205	2.60976439249	-6.46265892955
402	8.99530737982	0.312365363752	-8.68294201606
433	8.98718095181	0.993512246126	-7.99366870568
265	8.83102844969	2.05584982856	-6.77517862113
10	8.80972766561	3.40163469379	-5.40809297181
434	8.79472454696	1.11062742976	-7.6840971172
496	8.68367206081	5.75330184144	-2.93037021937
28	8.63493197325	1.14745920905	-7.4874727642
323	8.51002951088	0.131892504725	-8.37813700615
467	8.49351919668	3.73151359899	-4.76200559769
495	8.48195193972	3.24027317714	-5.24167876257
459	8.41268666756	2.16408478152	-6.24860188604
440	8.37662246843	2.15758144933	-6.2190410191
404	8.37260938458	0.839959497868	-7.53264988671
164	8.34061005537	5.41568829226	-2.92492176312
167	8.32460242756	2.01192043842	-6.31268198914
125	8.30311532264	2.55587692603	-5.74723839661
48	8.29236144719	1.1006748858	-7.19168656138
367	8.26402065059	1.04003813688	-7.22398251371
4	8.2323388485	2.85527366895	-5.37706517955
268	8.19610047399	2.844639896	-5.35146057799
328	8.15889365262	1.63761405954	-6.52127959308
281	8.11221241891	2.60231022272	-5.50990219618
368	8.11110681769	2.9720422736	-5.13906454409
122	7.97891217246	0.405123869608	-7.57378830285
27	7.94265235719	1.25494634853	-6.68770600865
413	7.9164640554	3.3982869401	-4.5181771153
53	7.86878290622	0.752315697267	-7.11646720895
63	7.86835117283	1.67550695935	-6.19284421348
202	7.8504029226	1.35836156629	-6.49204135631
322	7.73466432466	2.27068704572	-5.46397727894
350	7.69429220492	0.542533408669	-7.15175879625
359	7.6857411154	2.55097963624	-5.13476147916
308	7.67362606296	0.243337077311	-7.43028898565
44	7.64418067887	1.15098732063	-6.49319335824
425	7.53723569993	2.03354149172	-5.50369420821
370	7.53608523504	1.76274894876	-5.77333628628
33	7.48596028453	0.708417630798	-6.77754265373
160	7.47702100363	2.53219573524	-4.94482526839
88	7.45869089584	0.475564763895	-6.98312613194
385	7.45709608336	1.50898863951	-5.94810744385
111	7.44292057536	4.26503977573	-3.17788079963
105	7.41801866035	5.01948827274	-2.39853038761
452	7.41780310141	2.55002619642	-4.867776905
453	7.36240226445	0.776085633986	-6.58631663046
375	7.36177534161	1.64241231161	-5.71936303
318	7.35715144474	0.150080086679	-7.20707135806
31	7.33747455084	1.34930724039	-5.98816731045
442	7.32147843614	0.57076702149	-6.75071141465
85	7.20202387577	1.86823451901	-5.33378935677
426	7.19986394929	1.34787827712	-5.85198567217
428	7.10733672803	1.52223899835	-5.58509772969
32	7.10031322743	3.12426039567	-3.97605283177
447	7.08111279191	0.209376191701	-6.87173660021
157	7.07264014552	5.13251706204	-1.94012308348
240	7.06318699705	1.00522412247	-6.05796287458
316	7.057681124	3.32218813033	-3.73549299367
21	7.04611687758	1.34073333384	-5.70538354374
163	7.02212001339	0.100615982551	-6.92150403084
378	7.02103007877	2.83172772445	-4.18930235432
168	7.01269179359	1.15506295088	-5.85762884271
469	7.00045999408	0.644775655675	-6.3556843384
29	6.97235923722	2.66788821303	-4.30447102419
423	6.92221682035	1.05644163084	-5.86577518952
282	6.91725890557	0.341218706795	-6.57604019877
131	6.8650650975	0.460132795919	-6.40493230159
403	6.86371294535	0.159837437726	-6.70387550762
301	6.8440365452	0.390134615925	-6.45390192928
266	6.83842898952	0.661081261411	-6.17734772811
155	6.81130176351	0.55544113403	-6.25586062948
239	6.77500132002	1.17552743227	-5.59947388774
275	6.74653468864	1.24846271197	-5.49807197667
479	6.74139536313	4.56980746245	-2.17158790068
74	6.72289137921	0.595188049175	-6.12770333003
136	6.70219146306	3.54103062078	-3.16116084228
70	6.70211032506	0.776318608251	-5.9257917168
102	6.70182860561	0.72308207156	-5.97874653405
292	6.59011630674	0.82945771325	-5.76065859348
165	6.56695680926	0.951628448795	-5.61532836046
78	6.55782816109	2.86130285627	-3.69652530482
42	6.55711334384	1.62375086774	-4.9333624761
196	6.53474867951	0.889545818344	-5.64520286116
321	6.5263991096	1.41235628727	-5.11404282233
161	6.5260593112	0.786321422585	-5.73973788862
392	6.52461308024	3.18423743324	-3.340375647
485	6.47892640243	2.71908369369	-3.75984270874
108	6.47856585352	1.08621843619	-5.39234741732
329	6.46470435097	1.61448775445	-4.85021659653
390	6.40159222995	4.01537995598	-2.38621227397
30	6.39452268438	0.989953668174	-5.4045690162
126	6.38906052892	1.10826792041	-5.28079260851
55	6.34657968848	0.958946809144	-5.38763287934
475	6.33086710504	0.215718674869	-6.11514843017
166	6.29066482236	1.31690245097	-4.97376237139
430	6.28364678974	3.32667545767	-2.95697133207
438	6.25671782885	3.13860305792	-3.11811477093
272	6.24861743021	2.27469383466	-3.97392359555
217	6.21436814603	1.86663289228	-4.34773525375
22	6.18928658676	1.71389757445	-4.47538901231
68	6.18299301137	0.69528049478	-5.48771251659
337	6.1727679387	1.92875048354	-4.24401745517
153	6.1581344764	1.81058251928	-4.34755195712
335	6.14670585495	2.85108550726	-3.29562034769
121	6.14397195526	0.052088119641	-6.09188383562
14	6.11533994231	2.09394907811	-4.0213908642
273	6.11160208215	4.16355017992	-1.94805190223
129	6.11032510701	1.14330469584	-4.96702041117
237	6.10857366443	0.0782293208464	-6.03034434359
247	6.09319423078	1.36803856648	-4.72515566431
116	6.07820076357	1.26267761896	-4.81552314461
182	6.06568971209	1.69047541693	-4.37521429516
333	6.05109966021	1.20099293168	-4.85010672853
264	6.04874621139	1.26955979169	-4.7791864197
35	5.98879174576	0.723433461075	-5.26535828468
243	5.95308332276	1.43896771178	-4.51411561097
3	5.94683188509	1.13243464076	-4.81439724433
462	5.93939001577	4.47930374475	-1.46008627102
112	5.92361595174	0.794235570085	-5.12938038166
69	5.92240594211	1.37933666767	-4.54306927444
242	5.88488015286	1.973477971	-3.91140218186
345	5.88314592809	0.947244861694	-4.93590106639
363	5.86102964354	1.24629269417	-4.61473694936
481	5.85152728399	0.62007989273	-5.23144739126
117	5.84873824629	0.494191173575	-5.35454707271
314	5.8416424001	1.88283644866	-3.95880595143
214	5.81891394833	2.50772844453	-3.3111855038
346	5.79602482306	0.365667222766	-5.4303576003
274	5.78580329572	1.26526734385	-4.52053595187
109	5.77579131313	1.28664409867	-4.48914721446
473	5.73941113976	0.793995691988	-4.94541544777
347	5.68222622926	1.94113912745	-3.7410871018
13	5.65806697953	1.43793991201	-4.22012706752
414	5.65510569766	1.22394784832	-4.43115784935
197	5.64864402524	0.549712260466	-5.09893176478
376	5.62997804858	0.363606891763	-5.26637115681
331	5.62895867531	2.43820056152	-3.19075811379
257	5.6049795315	0.667809534378	-4.93716999712
258	5.53797124156	1.00267002122	-4.53530122035
290	5.5272384701	2.40775465088	-3.11948381923
259	5.51860810791	1.76391176712	-3.7546963408
186	5.51181907719	2.29564222522	-3.21617685197
256	5.44978439662	1.28773709813	-4.16204729849
365	5.4312018275	0.113869335785	-5.31733249172
410	5.42957443848	0.536993702264	-4.89258073621
343	5.42668246468	2.39951997611	-3.02716248857
200	5.4146472308	2.51209064112	-2.90255658968
46	5.38369285028	0.802894382785	-4.5807984675
305	5.36541191736	2.38562853148	-2.97978338588
199	5.36013789233	3.49293186508	-1.86720602725
60	5.35975001364	0.438981120097	-4.92076889355
194	5.33422668134	0.691712282134	-4.6425143992
384	5.31395809885	0.149631130741	-5.16432696811
156	5.30401889916	2.56098047235	-2.74303842681
162	5.2894889282	2.66708172322	-2.62240720498
310	5.26701124744	3.56784739716	-1.69916385027
419	5.2588146354	1.07198497093	-4.18682966447
98	5.2550793267	1.74497479108	-3.51010453562
429	5.20091747014	1.65293553032	-3.54798193982
174	5.19434174517	4.18660039105	-1.00774135412
172	5.14617278888	2.93109047103	-2.21508231785
313	5.12186999001	0.289691755705	-4.83217823431
76	5.10412988417	0.346168812293	-4.75796107188
25	5.08373711129	3.22433281013	-1.85940430116
278	5.06675829564	2.7171759054	-2.34958239024
215	5.0602069078	0.219245709633	-4.84096119817
191	5.05103146042	0.882878050714	-4.1681534097
71	5.02630317026	0.517456701463	-4.5088464688
478	5.02381965487	1.01439831107	-4.0094213438
381	5.01974142446	0.680418672031	-4.33932275243
97	5.01785957459	1.13277886746	-3.88508070713
181	5.00846168012	1.60050753765	-3.40795414247
286	5.0045067452	0.633502837704	-4.3710039075
231	4.99035321991	1.41178194565	-3.57857127426
444	4.9672048755	0.72317104116	-4.24403383434
364	4.92638076669	0.758913485394	-4.1674672813
354	4.91599227176	1.70158571757	-3.21440655419
178	4.91210039496	1.61478804715	-3.29731234782
332	4.90435371745	1.37828602286	-3.5260676946
386	4.90221495775	0.399453791961	-4.50276116579
47	4.88376481724	1.9881981672	-2.89556665004
457	4.84622072315	1.33838165886	-3.50783906429
190	4.84070331149	0.227292461059	-4.61341085043
279	4.83206833713	2.04155787304	-2.79051046409
341	4.82496607297	1.89502024363	-2.92994582934
188	4.81994358316	0.78605073302	-4.03389285014
233	4.8039544114	0.489969840095	-4.3139845713
189	4.80209091487	2.12571384981	-2.67637706506
336	4.79810265679	0.667771674077	-4.13033098271
263	4.79534420644	1.87358330392	-2.92176090253
79	4.7952060135	1.89766999092	-2.89753602258
130	4.79387927866	0.545673730719	-4.24820554794
449	4.77037354355	1.59643128148	-3.17394226206
315	4.76516852318	1.41960093946	-3.34556758372
144	4.7595302689	2.86204091459	-1.89748935431
460	4.73991668848	1.43784297298	-3.3020737155
39	4.69892271999	0.560454984819	-4.13846773517
373	4.69509694489	1.13738429125	-3.55771265364
222	4.691700289	1.04175790129	-3.64994238771
201	4.68722172391	1.52893164723	-3.15829007667
312	4.68458243906	0.918515725624	-3.76606671344
411	4.68222845847	1.52458434172	-3.15764411675
463	4.66350699302	1.56083855729	-3.10266843573
293	4.65336163965	1.39431786956	-3.25904377008
307	4.64942449759	0.758253577683	-3.89117091991
154	4.64495434295	1.04324559485	-3.6017087481
494	4.62196763086	0.723561551753	-3.89840607911
250	4.60595507711	0.480461396438	-4.12549368068
437	4.59132698715	0.468609593401	-4.12271739374
330	4.58872990366	1.24156399503	-3.34716590863
115	4.58643718673	1.48471840658	-3.10171878015
205	4.58124270778	2.56679299163	-2.01444971614
218	4.5799753128	1.45277828266	-3.12719703014
285	4.5596938372	0.27290328109	-4.28679055611
458	4.53880587057	1.48322838922	-3.05557748135
382	4.53279788513	1.68258647605	-2.85021140908
412	4.50982323728	1.36476782309	-3.14505541419
271	4.50375489432	0.837055331171	-3.66669956315
159	4.49568390826	1.27420066391	-3.22148324435
476	4.47740214332	1.19804423402	-3.27935790931
418	4.47705692745	1.4289193617	-3.04813756575
103	4.41421589753	0.39042176436	-4.02379413317
5	4.40683168391	1.98492302222	-2.42190866169
260	4.38309083521	0.269650892521	-4.11343994268
491	4.37758472167	1.17429460989	-3.20329011178
248	4.36553155289	1.51750491836	-2.84802663453
270	4.36013857088	0.194794100731	-4.16534447015
151	4.32832300692	1.89445418389	-2.43386882303
101	4.32428173988	0.978212212426	-3.34606952745
40	4.31281015677	0.761272390727	-3.55153776604
306	4.30871541659	1.56541385522	-2.74330156138
400	4.28177294481	2.93590051067	-1.34587243413
267	4.25439304561	1.3654811648	-2.88891188081
228	4.24679716239	0.676933071655	-3.56986409073
445	4.23319144906	0.348657199224	-3.88453424983
360	4.21779340133	0.37555267884	-3.84224072249
26	4.21765000232	0.740439595883	-3.47721040644
91	4.16752090538	0.560090733065	-3.60743017232
106	4.1268747777	2.11985837426	-2.00701640345
269	4.12293580096	1.72204555048	-2.40089025048
249	4.11199116036	2.0313381866	-2.08065297376
193	4.1049321172	1.12711189764	-2.97782021956
340	4.09405220191	0.684072530242	-3.40997967167
16	4.06823784778	1.11004357467	-2.95819427311
158	4.06734557165	0.745936162507	-3.32140940914
342	4.05850649239	1.50264403142	-2.55586246097
65	4.05373864213	0.679763569546	-3.37397507258
119	4.05297613485	1.57577836	-2.47719777486
11	4.03231748383	0.269286042589	-3.76303144125
206	4.02755909276	0.859265400894	-3.16829369187
371	4.01412758063	1.34708436693	-2.6670432137
238	3.99989537952	1.52295311768	-2.47694226184
304	3.99333624953	0.873304323823	-3.1200319257
170	3.95166051997	1.92205924434	-2.02960127563
372	3.94044243558	0.196128693442	-3.74431374214
379	3.93521536881	0.920646757336	-3.01456861147
99	3.93289202854	0.834014003353	-3.09887802519
66	3.93258463403	0.728399026289	-3.20418560774
9	3.92933546192	1.62121474354	-2.30812071838
123	3.91309764963	0.745081416731	-3.1680162329
187	3.9107777805	0.456569025309	-3.45420875519
246	3.90254837559	0.401770540147	-3.50077783544
284	3.90247656247	0.0690994785186	-3.83337708395
146	3.88747952414	1.16817821599	-2.71930130815
216	3.86479097035	1.94750840638	-1.91728256398
383	3.86387797883	0.196131199682	-3.66774677915
338	3.82600047107	1.89890786223	-1.92709260884
203	3.81699104373	2.56765951632	-1.24933152741
169	3.80570605742	1.00454663657	-2.80115942085
96	3.78204585669	1.10208756692	-2.67995828977
95	3.77926888992	1.1571477568	-2.62212113312
183	3.7402118419	1.28900763393	-2.45120420796
133	3.73065355098	0.523330965051	-3.20732258593
369	3.7163352728	0.588654185855	-3.12768108694
180	3.71443188145	1.69454373037	-2.01988815108
179	3.70719420688	1.71738740518	-1.9898068017
142	3.7060574432	0.263365742256	-3.44269170094
244	3.70380891649	0.588561945601	-3.11524697089
374	3.69615449791	0.894763141981	-2.80139135593
298	3.64821871903	0.527321147872	-3.12089757116
484	3.64398213824	0.457674490151	-3.18630764809
118	3.64344529014	0.821750103246	-2.8216951869
15	3.6411825868	0.686346848773	-2.95483573803
276	3.6221377662	0.508636769053	-3.11350099714
223	3.61994714079	1.25278271562	-2.36716442518
135	3.61982310582	0.485815687338	-3.13400741848
358	3.60357086277	1.93117955576	-1.67239130701
173	3.60018625126	0.832055666855	-2.76813058441
245	3.56819585063	1.70672249491	-1.86147335573
251	3.55196804918	2.35574959039	-1.19621845879
352	3.54988601482	0.81671802007	-2.73316799475
232	3.53705775756	0.835530333176	-2.70152742438
262	3.51783303323	1.00508882378	-2.51274420945
195	3.50587730911	0.923892315715	-2.58198499339
37	3.5055489669	0.344398357327	-3.16115060958
443	3.44833205572	1.23280171002	-2.21553034571
72	3.40347554516	0.951200365977	-2.45227517918
134	3.40149420274	0.811753465469	-2.58974073727
230	3.38619674315	1.09192286613	-2.29427387703
94	3.38582628932	0.437119098962	-2.94870719036
348	3.38510994188	1.35967551401	-2.02543442787
303	3.37704904944	1.15803556723	-2.21901348221
387	3.37087339855	0.88058693277	-2.49028646578
448	3.35771389996	0.678316933369	-2.67939696659
349	3.35366873283	1.27918973916	-2.07447899366
299	3.34657857318	1.73534336196	-1.61123521122
184	3.33376628279	0.600759163358	-2.73300711944
388	3.31411912066	0.31804585346	-2.9960732672
138	3.29672424971	0.568502492887	-2.72822175682
380	3.29262425648	0.84106162918	-2.4515626273
143	3.28949085547	0.856024046933	-2.43346680854
234	3.27821207398	1.11231909227	-2.16589298171
351	3.26768375571	0.629111509106	-2.63857224661
212	3.2457104311	0.438115563596	-2.8075948675
213	3.24136210319	1.79572718002	-1.44563492317
20	3.23547607116	0.514951289053	-2.72052478211
436	3.21189294568	0.67637920209	-2.53551374359
357	3.18811423123	1.01254035637	-2.17557387486
320	3.17600715937	0.346335465948	-2.82967169343
104	3.16789676657	0.505525471691	-2.66237129487
107	3.14932386372	0.195323678002	-2.95400018572
441	3.14070892128	1.71930110619	-1.42140781509
416	3.12675232099	0.0	-3.12675232099
366	3.12325336487	2.24746502821	-0.875788336662
113	3.11012277999	0.552025569323	-2.55809721066
405	3.08832491722	0.817530039274	-2.27079487794
207	3.08807720296	1.25578688977	-1.83229031319
210	3.07129347818	1.05929685072	-2.01199662746
36	3.05844641676	1.02310195098	-2.03534446578
391	3.01047093262	1.28083506428	-1.72963586834
17	2.99625213785	0.970023096781	-2.02622904107
406	2.98144977709	2.06986763913	-0.911582137962
219	2.96258516531	1.21458086918	-1.74800429612
361	2.93074339684	1.62641785342	-1.30432554342
177	2.91038554529	1.20769598888	-1.70268955641
87	2.88994393449	0.831518171067	-2.05842576342
19	2.88509547514	1.44270913561	-1.44238633952
393	2.86396273925	1.0909101747	-1.77305256454
277	2.84204789626	0.890698233374	-1.95134966288
225	2.84034196604	0.500113834927	-2.34022813112
221	2.83716330282	2.0361699436	-0.800993359217
255	2.82739083082	1.7619592302	-1.06543160062
291	2.82235646181	0.621261024676	-2.20109543713
204	2.82114296802	0.878041177364	-1.94310179065
175	2.80946119499	0.71222490905	-2.09723628594
185	2.79648578184	0.662731517095	-2.13375426474
176	2.75754042669	0.548570604414	-2.20896982227
344	2.75356560297	0.453383088865	-2.30018251411
235	2.7353360195	0.895585040711	-1.83975097879
38	2.72630544202	0.736449082786	-1.98985635924
389	2.71758644093	0.428305645388	-2.28928079554
92	2.68192718186	0.16386762968	-2.51805955218
327	2.64372055627	1.11616169721	-1.52755885905
192	2.62969528409	1.31054599271	-1.31914929138
472	2.59775514377	0.271661290911	-2.32609385286
7	2.58809094155	0.673806231403	-1.91428471014
297	2.58807631634	0.437116997639	-2.1509593187
75	2.55826643008	0.820782413612	-1.73748401647
339	2.54639196849	2.12858810887	-0.417803859618
435	2.53477948357	0.835506448652	-1.69927303492
324	2.52765076017	1.02068809916	-1.506962661
317	2.5129246298	1.00541476569	-1.50750986412
492	2.50229912874	0.94959567989	-1.55270344885
171	2.50172160459	0.496889157948	-2.00483244665
464	2.49785225528	0.422372364825	-2.07547989045
483	2.49616330701	1.0191323785	-1.47703092852
137	2.45994864579	1.42888892355	-1.03105972223
120	2.45856032731	1.00050958863	-1.45805073868
148	2.42242791298	0.50130508002	-1.92112283296
261	2.41913438344	0.418860743821	-2.00027363962
236	2.41477974739	0.621779480275	-1.79300026711
468	2.38483170272	1.07164756333	-1.3131841394
132	2.38079807724	0.52870473786	-1.85209333938
141	2.34910810582	0.614948918975	-1.73415918685
326	2.3123385477	1.23106643126	-1.08127211644
241	2.30288572582	0.492026862467	-1.81085886336
110	2.2902206814	0.282992802256	-2.00722787914
287	2.26958179564	0.166074756969	-2.10350703867
220	2.23587267463	1.79405052385	-0.44182215078
140	2.21083605844	0.617875658393	-1.59296040005
209	2.20025639775	0.605526726617	-1.59472967113
145	2.18309124505	0.502691035788	-1.68040020926
474	2.17744332425	0.0	-2.17744332425
439	2.15631043681	0.858635311207	-1.29767512561
208	2.09691287929	1.12804584054	-0.968867038744
227	2.0921446866	2.0921446866	0.0
253	2.0438452123	0.607575998888	-1.43626921342
296	2.03679745926	1.12338400062	-0.913413458641
356	2.0327594683	0.758187144714	-1.27457232359
198	1.99650835761	0.0	-1.99650835761
252	1.98590858348	0.775089918535	-1.21081866495
152	1.97360608383	0.278759094133	-1.6948469897
493	1.97126159616	0.386815816971	-1.58444577918
229	1.93456077247	0.224059987203	-1.71050078526
124	1.9247360219	0.013334493875	-1.91140152802
300	1.89730946351	0.77433131762	-1.12297814589
482	1.85551507787	0.274002029981	-1.58151304789
93	1.84636905272	0.10535834228	-1.74101071044
149	1.84154297738	0.623974505612	-1.21756847177
288	1.82714149379	0.0	-1.82714149379
489	1.81919031498	1.10192438668	-0.717265928302
150	1.79661159221	0.561058884674	-1.23555270754
139	1.7546429355	0.104179458114	-1.65046347739
465	1.74216877997	0.580742336301	-1.16142644367
355	1.74195220866	1.71887020832	-0.0230820003387
8	1.66927829092	0.676740210009	-0.992538080908
226	1.62964390835	1.04942100899	-0.58022289936
470	1.60583791468	0.631571743315	-0.974266171364
67	1.59461449129	0.144533966453	-1.45008052484
408	1.39044408883	0.756448557472	-0.633995531354
325	1.34492462947	0.486449090895	-0.858475538573
147	1.27008477293	0.655254763703	-0.614830009228
471	1.26730551286	0.318644885742	-0.948660627119
224	1.25211169665	0.338915729729	-0.913195966917
461	1.23787149278	0.749465666458	-0.488405826323
2	1.22748285057	0.409558802211	-0.817924048359
295	1.05092783439	0.471659140924	-0.579268693467
362	1.02759287085	0.302677303365	-0.724915567485
254	1.01247936558	0.224907216204	-0.78757214938
394	0.96170418404	0.274710028159	-0.686994155881
1	0.946831834149	0.580577951586	-0.366253882563
488	0.91461007605	0.470023859147	-0.444586216903
407	0.900932195818	0.508177238443	-0.392754957375
6	0.759025823496	0.491241836988	-0.267783986507
487	0.747595224779	0.472715871739	-0.27487935304
486	0.692116006534	0.12397455822	-0.568141448315
477	0.6663542431	0.445151035224	-0.221203207877
490	0.641219652599	0.361002696696	-0.280216955903
499	NaN	NaN	NaN
