# Supplementary material for: Destabilized adaptive influenza variants critical for innate immune system escape are potentiated by host chaperones
Source: PLoS Biol. 2018 Sep 17;16(9):e3000008. doi: 10.1371/journal.pbio.3000008 (PMC6160216; doi:10.1371/journal.pbio.3000008)
Supplement: S1 File — This zip file contains the computer code and required input files for the deep mutational scanning data analysis reported in this manuscript. (ZIP) [file pbio.3000008.s023.zip › 2018_NP_DMS-master/preferences/HSF1i39vsDMSO39-rep1_mutdiffsel.txt]

site	wt	mut	diffsel
283	P	A	2.79717810312
334	N	H	2.79323898319
222	M	T	2.25932569317
253	I	V	2.18451127376
453	P	D	2.06723007106
283	P	M	2.02779081149
283	P	Q	1.85930591649
283	P	H	1.81501646699
283	P	C	1.8014173614
463	V	I	1.70085375183
427	A	S	1.67182564964
34	D	Q	1.60170298866
283	P	L	1.56882831266
64	E	P	1.53366995335
283	P	T	1.53333243997
485	G	S	1.50871387716
268	G	P	1.49753314748
45	T	R	1.46800483999
274	S	G	1.44697574049
456	M	H	1.43191826488
421	D	F	1.40518129789
415	Q	T	1.38832979632
283	P	G	1.38081469328
22	A	S	1.35795278616
293	K	R	1.35476307105
289	Y	R	1.33980120784
72	D	L	1.31461150885
139	W	L	1.2984271997
462	G	A	1.26152437778
407	S	A	1.26012336903
319	N	S	1.25138094834
498	N	G	1.23867884177
289	Y	H	1.23451239954
450	G	C	1.22689809222
61	L	S	1.21074033465
63	I	Y	1.20841992792
273	K	V	1.19753209187
294	E	H	1.19010262257
136	M	I	1.17951436241
22	A	K	1.1651579335
34	D	K	1.14697692874
250	N	S	1.13780000796
377	S	V	1.10697348293
220	E	P	1.09407433712
72	D	T	1.08198082275
402	S	R	1.07987072117
350	T	I	1.06886228627
377	S	Y	1.06203791854
56	L	P	1.04854115571
272	H	P	1.04444632488
319	N	G	1.03517446385
294	E	T	1.03223591991
190	V	R	1.02822095135
450	G	A	1.024625039
233	A	T	1.01556093226
456	M	V	0.996501965943
466	L	F	0.996221411287
272	H	Y	0.996163032785
99	R	S	0.992500139442
89	P	V	0.991670251178
331	M	Q	0.987491641368
294	E	N	0.982024444864
283	P	S	0.981804141134
54	G	A	0.975400178616
455	E	D	0.961709379271
83	P	T	0.959813028434
460	G	W	0.950796189683
235	Q	V	0.947089590307
319	N	L	0.939704580952
43	M	R	0.937358419387
334	N	Y	0.935347856414
157	T	C	0.934093342976
105	M	V	0.932091503811
222	M	G	0.931234202211
3	S	L	0.929964823408
419	P	V	0.9256580597
131	A	E	0.918059232191
466	L	W	0.915439902874
113	K	Y	0.915341151539
278	A	S	0.914190496709
93	G	A	0.912557213412
34	D	N	0.912535298712
143	L	P	0.91205124878
21	N	W	0.903820085654
206	F	I	0.90340362563
41	I	N	0.895393826086
376	S	A	0.894551686831
312	V	N	0.883317591038
359	S	P	0.880744915008
80	E	V	0.879314946114
326	S	N	0.878775106077
86	G	S	0.874468884554
87	K	E	0.86899744263
417	N	A	0.861151708703
309	N	H	0.847531013109
129	A	Q	0.845085853539
238	M	R	0.843627558581
156	R	L	0.830169906409
429	F	S	0.826246520903
310	S	G	0.820711537684
165	S	K	0.814608971007
323	A	S	0.807542186121
479	F	D	0.801790822961
430	T	Q	0.800901654082
314	S	C	0.798830225657
146	T	A	0.796766068776
311	Q	R	0.796418891531
157	T	V	0.794294239117
432	N	V	0.789785435004
34	D	M	0.789358036956
399	Q	I	0.787114373538
363	V	L	0.785086716369
195	R	L	0.783298816556
311	Q	S	0.771993461521
312	V	R	0.768811620698
285	V	C	0.767456830398
431	G	E	0.766235846813
349	G	R	0.766230644655
397	N	H	0.765083284613
352	V	I	0.764105247883
424	T	G	0.763909866831
414	V	M	0.75998121547
443	E	S	0.755237226532
310	S	N	0.754998523192
381	L	P	0.746490423336
26	R	S	0.739151373779
204	R	W	0.735784416541
34	D	A	0.733060607303
391	R	G	0.729621394573
240	D	S	0.729176207035
396	T	Y	0.725784233137
294	E	R	0.725434630809
243	R	A	0.725010217393
272	H	L	0.724982742936
375	E	V	0.717580926167
497	D	C	0.717541713461
275	C	M	0.707974078279
161	P	K	0.707269088411
67	V	M	0.702717805165
10	Y	A	0.701581618739
49	L	T	0.700326838623
22	A	L	0.699051507095
299	V	G	0.698464534136
98	K	P	0.697309141468
283	P	V	0.696647550126
428	A	H	0.696497511102
48	K	R	0.694574530017
399	Q	A	0.694168762188
450	G	N	0.691052247314
286	A	S	0.689368562746
473	N	H	0.684339459932
421	D	Q	0.683824758766
498	N	H	0.682464810211
428	A	G	0.682181735331
402	S	G	0.681366959486
246	R	Q	0.678332842025
421	D	Y	0.675596206845
296	Y	A	0.674459069421
90	K	H	0.67061176433
252	E	L	0.669856556186
239	M	W	0.669269317842
242	V	H	0.668718856447
85	A	P	0.667097654678
418	L	P	0.666564492715
127	D	S	0.664662433929
409	Q	C	0.658480590573
162	R	K	0.652997449194
455	E	S	0.652728575653
292	E	A	0.649741267305
104	W	S	0.649521903834
399	Q	H	0.648903932833
154	L	S	0.64524084289
102	R	G	0.643425810372
319	N	K	0.64211490294
39	F	P	0.641515920092
24	E	Q	0.639460081192
266	L	V	0.638368616879
156	R	C	0.636645347553
395	N	D	0.634174408403
53	E	G	0.633780125262
74	R	K	0.630148259345
273	K	A	0.62883436729
415	Q	K	0.627059868193
168	Q	H	0.626451956316
87	K	V	0.622408119966
18	E	A	0.622299812739
264	L	E	0.618987575964
118	R	Q	0.61866309444
122	Q	T	0.615016464613
28	S	P	0.609728591258
388	I	R	0.60929320792
137	M	K	0.608143559734
450	G	D	0.607188024295
173	P	G	0.607183008375
498	N	P	0.605542572555
479	F	L	0.601089627368
270	V	L	0.600264288036
432	N	R	0.599410786636
108	L	F	0.594264092959
123	A	V	0.59164231761
49	L	W	0.591582714146
85	A	M	0.591529736389
232	T	I	0.589276473898
285	V	I	0.587927178093
167	M	V	0.584067533681
73	E	N	0.582603290942
89	P	W	0.581338088984
311	Q	V	0.580272599051
455	E	P	0.578998773372
276	L	H	0.577409027215
34	D	H	0.576964196292
455	E	T	0.576841558103
363	V	A	0.573703950869
101	D	G	0.572248450742
406	I	P	0.571145682233
361	R	I	0.570951698365
30	G	E	0.570019588614
142	N	F	0.569729536566
153	A	H	0.569274996651
349	G	P	0.568940742404
278	A	M	0.568902546801
368	N	M	0.568440195445
80	E	C	0.568106928756
258	F	E	0.568102945799
437	T	Q	0.566830644991
403	A	R	0.56601956545
336	A	S	0.562153003015
283	P	F	0.561630406236
19	R	G	0.561051735551
383	S	D	0.560959118132
34	D	E	0.560444278858
339	E	K	0.559741539128
469	E	T	0.559211618312
359	S	K	0.559185475176
176	S	A	0.559027146176
473	N	D	0.557602958683
85	A	G	0.556537908679
367	S	A	0.554186122351
414	V	A	0.552068980472
127	D	N	0.551642699048
162	R	T	0.550914478541
105	M	Q	0.54985315354
234	A	P	0.547343735106
240	D	T	0.54633112658
450	G	Q	0.545930307441
246	R	L	0.545873763758
425	I	R	0.544722305431
403	A	N	0.544594552656
159	M	L	0.544026193887
346	F	V	0.543995782252
50	S	E	0.542159322561
423	P	E	0.542078566911
34	D	I	0.541474446859
431	G	A	0.540829575948
21	N	T	0.538639214279
50	S	H	0.536364670973
292	E	S	0.535451334736
334	N	S	0.533385989022
99	R	Q	0.527683610143
395	N	G	0.52690864007
90	K	W	0.526443851545
214	K	A	0.52077939844
153	A	T	0.519468957346
60	S	G	0.517241301552
22	A	V	0.517114532338
24	E	N	0.51701416229
22	A	H	0.516139583342
14	E	I	0.515273457505
211	N	L	0.514811065314
34	D	S	0.514293297776
420	F	K	0.513028481417
387	A	T	0.512074152338
115	E	Q	0.511856585577
150	R	K	0.511775047829
403	A	G	0.510990914575
93	G	E	0.510394490801
485	G	C	0.509762087978
333	C	L	0.507523367984
253	I	S	0.507128804327
212	G	D	0.505966936395
308	Q	K	0.505914732008
259	L	R	0.505638869616
292	E	H	0.505327701562
218	A	T	0.504607366764
82	H	R	0.502359192783
353	S	I	0.500508852286
15	T	N	0.500240331008
150	R	M	0.499024292843
280	V	I	0.498853670596
317	R	G	0.498484025991
83	P	E	0.498162024568
327	Q	V	0.497443179717
395	N	Y	0.496670884653
402	S	C	0.496287430655
271	A	S	0.495809031724
35	G	E	0.495259409862
432	N	D	0.494827308715
164	C	A	0.494479576316
417	N	E	0.493939559641
292	E	V	0.493903451385
5	G	D	0.493798365481
131	A	F	0.493537334667
364	Q	H	0.4933721027
439	D	V	0.493033939013
383	S	H	0.493001056535
480	D	R	0.492445750798
411	A	S	0.492230939251
408	V	A	0.492027785999
17	G	W	0.491624387922
294	E	K	0.487732356089
491	D	A	0.487547005005
298	L	S	0.486094892716
51	D	E	0.486077180672
375	E	A	0.485125775087
404	G	D	0.485090967959
424	T	C	0.484951411903
383	S	I	0.484473638472
69	S	F	0.484182377366
27	A	M	0.483664034446
243	R	G	0.483542186848
359	S	A	0.48310401422
19	R	Q	0.481447241268
398	Q	G	0.479133317751
202	N	Y	0.478655638926
178	A	G	0.477763098412
162	R	S	0.476185645797
441	R	M	0.474497439627
423	P	Q	0.473523967657
202	N	D	0.473117435197
392	S	R	0.471075672445
232	T	R	0.470299675334
451	A	S	0.470006824279
4	Q	W	0.469427310103
27	A	H	0.466723448868
250	N	G	0.46591376135
83	P	A	0.464783047093
23	T	D	0.464264565657
283	P	K	0.462874307407
89	P	I	0.462586303438
93	G	T	0.462558692549
283	P	I	0.462502522946
433	T	E	0.461666904815
60	S	N	0.46133232233
420	F	M	0.460599232485
56	L	C	0.458503364411
292	E	Y	0.456640944298
409	Q	H	0.455580401039
459	Q	G	0.454816048898
212	G	R	0.453979713806
153	A	S	0.452982220421
91	K	S	0.452637591125
28	S	A	0.450838395893
265	I	G	0.449286109882
368	N	S	0.448949246791
33	I	M	0.44879738904
334	N	F	0.448081791802
410	P	H	0.447992011019
12	Q	K	0.447519802324
399	Q	T	0.447256627486
473	N	S	0.444887323021
325	K	M	0.44481052744
466	L	Q	0.444502416904
442	A	G	0.443913475957
212	G	V	0.443707581702
104	W	R	0.443461295901
441	R	S	0.442993541159
458	F	H	0.442257547448
337	A	V	0.441457745542
74	R	N	0.440886797731
323	A	E	0.439724889305
454	E	Y	0.439546438574
155	V	R	0.438970427065
10	Y	G	0.437102763134
10	Y	P	0.437102763134
217	S	R	0.436495609718
331	M	K	0.435713253711
332	A	E	0.435359417346
253	I	L	0.434124181146
259	L	D	0.434114978996
217	S	P	0.432564935387
336	A	D	0.431587174523
352	V	C	0.428784492308
426	M	C	0.428731776468
368	N	F	0.42847572943
117	R	G	0.428196235701
212	G	S	0.428146755657
278	A	P	0.427957502119
358	L	R	0.427658667295
496	Y	G	0.427456179453
493	A	S	0.427266346043
71	F	V	0.426648240232
60	S	R	0.426478238611
458	F	Y	0.426464732069
396	T	R	0.426229693053
377	S	A	0.426030914715
14	E	A	0.424936891504
15	T	C	0.424649497106
217	S	G	0.424146245752
488	F	T	0.423909850792
488	F	S	0.423909850792
54	G	W	0.423397254944
438	S	H	0.423149320946
477	P	S	0.422889402853
121	R	H	0.421693926462
392	S	T	0.420421795439
359	S	R	0.419930587288
485	G	V	0.417312438021
80	E	K	0.416103835311
3	S	V	0.414743042598
106	R	G	0.413928117636
382	R	T	0.412779379188
382	R	S	0.412185091575
385	Y	C	0.411430225911
85	A	I	0.411176104106
385	Y	S	0.409890417311
243	R	P	0.409071793425
294	E	S	0.409006621712
266	L	S	0.408770483371
303	P	H	0.408632760283
247	N	V	0.408589224195
173	P	N	0.408277767536
185	G	S	0.407989747167
454	E	T	0.407791107854
202	N	R	0.407532199479
192	E	L	0.407401067545
467	S	C	0.406547881482
127	D	Q	0.40646662462
236	R	M	0.406140159292
422	K	Q	0.40572888711
419	P	R	0.405678946173
185	G	C	0.404476450532
371	M	V	0.404413743086
400	R	G	0.404056397176
402	S	H	0.40322606763
386	W	G	0.402082883157
82	H	L	0.401879453586
200	G	W	0.401171088237
431	G	S	0.400878934537
4	Q	H	0.400782287935
447	M	L	0.400249338674
498	N	D	0.399091695088
70	A	E	0.398969001023
237	A	V	0.397809090697
136	M	V	0.397782478966
63	I	A	0.397781309021
63	I	N	0.397781309021
63	I	R	0.397781309021
61	L	E	0.397602032346
10	Y	K	0.397588170898
56	L	V	0.397464498159
18	E	R	0.397427154944
10	Y	H	0.396706804372
113	K	N	0.396704778073
159	M	D	0.396509566738
279	C	P	0.396344607373
165	S	I	0.39598108222
140	H	I	0.395238714012
433	T	K	0.395158050177
170	S	P	0.395116091559
99	R	K	0.394593477872
416	R	K	0.393613262686
129	A	V	0.393516058422
116	I	R	0.392685880477
372	D	G	0.392315937508
328	L	S	0.390838406448
328	L	P	0.390838406448
162	R	Y	0.390803712668
147	T	I	0.390774895772
438	S	L	0.390317542962
471	A	T	0.390172747363
389	R	K	0.38984605575
432	N	K	0.389676483838
78	Y	F	0.389106203068
464	F	V	0.388873148226
456	M	I	0.387565984663
297	S	I	0.387368414142
396	T	A	0.387001818976
111	Y	W	0.386232378111
127	D	G	0.385930377688
468	D	G	0.385814841545
105	M	A	0.385557003946
105	M	R	0.38510360542
95	P	G	0.384846304763
469	E	Q	0.384618141449
78	Y	C	0.384472190764
377	S	T	0.383966013428
434	E	Q	0.383311604644
43	M	I	0.382912597031
386	W	R	0.38179657892
413	S	R	0.381497736256
48	K	G	0.381336285912
360	T	I	0.381002903294
350	T	L	0.38064015318
376	S	H	0.380173442059
4	Q	V	0.379595737395
55	R	V	0.379383042732
267	R	K	0.378738786144
100	V	R	0.378164052733
52	Y	D	0.377985279183
156	R	A	0.377125653101
482	S	N	0.377099125217
256	L	P	0.376689138435
70	A	P	0.376143870416
217	S	N	0.375944819999
417	N	I	0.37545005935
84	S	L	0.374839510516
157	T	H	0.374441656718
354	P	A	0.371316823456
328	L	N	0.371167925787
275	C	P	0.370720304567
43	M	A	0.370115933788
378	T	L	0.370006937342
186	V	I	0.369941752365
277	P	G	0.368925107744
129	A	T	0.368715887477
127	D	E	0.367799694751
417	N	V	0.367502237416
260	A	V	0.36626089351
494	E	G	0.365669574429
456	M	P	0.365412282919
12	Q	N	0.364457200596
496	Y	S	0.364426053866
373	A	P	0.36424496242
433	T	A	0.364132837263
319	N	D	0.363917169946
341	L	P	0.363782018304
403	A	S	0.363616580821
379	L	P	0.363574495026
48	K	E	0.36347650615
366	A	T	0.363159930134
398	Q	W	0.363077919469
430	T	R	0.362808945145
399	Q	E	0.362587353119
311	Q	E	0.362277602254
42	Q	K	0.362110328638
170	S	L	0.361778839367
338	F	S	0.361715987505
264	L	F	0.36150983728
286	A	V	0.361203870297
417	N	W	0.360042492776
301	I	L	0.359127047249
90	K	L	0.358948541474
454	E	K	0.358947460315
53	E	Q	0.358647463548
310	S	L	0.358232839541
330	W	D	0.358000912941
41	I	S	0.35790986704
275	C	D	0.357823355085
275	C	I	0.357823355085
397	N	W	0.357425653379
251	A	L	0.357106327695
270	V	R	0.356798985705
50	S	G	0.356758569031
421	D	R	0.356605352694
258	F	C	0.356571826571
304	F	Y	0.355933212658
292	E	K	0.355851242782
434	E	S	0.355129724021
285	V	N	0.354088083219
367	S	N	0.353912728264
371	M	G	0.353788928502
369	E	S	0.353614564487
403	A	K	0.352901177013
461	R	W	0.352879825175
191	M	V	0.352848268673
396	T	M	0.352602903005
374	M	G	0.352554942012
368	N	V	0.352401845297
393	G	A	0.352280882792
322	P	A	0.352173651253
498	N	A	0.352032936176
278	A	D	0.351960702391
399	Q	N	0.351781560758
362	G	V	0.35167652286
400	R	T	0.351592566084
395	N	P	0.351553244872
485	G	Q	0.351515273354
338	F	E	0.351182267621
168	Q	R	0.351108250404
164	C	Y	0.35101981111
405	Q	R	0.350777011386
134	T	C	0.35077544978
341	L	Q	0.350763279622
417	N	S	0.350239909111
415	Q	G	0.350104152324
397	N	D	0.350045785334
187	G	E	0.349916163251
449	E	R	0.34961568134
318	P	S	0.349613085359
180	G	D	0.349519888591
277	P	L	0.349460127765
396	T	I	0.349363365409
322	P	L	0.349345442869
429	F	I	0.348620155317
54	G	P	0.348267360826
462	G	E	0.347600313313
466	L	I	0.347476110924
283	P	D	0.34738324075
78	Y	I	0.347129045528
64	E	Y	0.345946725083
249	G	R	0.345697324073
307	L	I	0.345224847928
61	L	T	0.344449383375
173	P	R	0.344148602541
210	E	K	0.343047513406
377	S	F	0.342720248381
250	N	Q	0.34225535913
56	L	R	0.342182615039
229	K	E	0.341757514133
339	E	D	0.341333338768
168	Q	V	0.341272714582
168	Q	T	0.341272714582
305	K	V	0.341177580231
299	V	L	0.340248401398
173	P	Q	0.340168006718
191	M	Q	0.340064365195
438	S	A	0.339949235874
485	G	A	0.339531620181
451	A	H	0.339151738513
382	R	I	0.339122747136
496	Y	H	0.338621613463
490	G	E	0.338383928437
67	V	A	0.338017136884
291	F	S	0.337707921297
481	M	L	0.337232038143
345	S	R	0.337037522966
128	D	N	0.336633561306
233	A	Q	0.336428118519
241	Q	P	0.336380410955
183	V	G	0.336091960002
183	V	Y	0.336091960002
243	R	Y	0.336014680425
197	I	P	0.335997850741
244	E	H	0.335985117605
194	I	L	0.3359739367
203	D	E	0.335816099728
172	L	R	0.335731237317
191	M	Y	0.335241044699
185	G	K	0.335096852672
423	P	H	0.334532588536
171	T	P	0.334469760763
420	F	I	0.33405590964
72	D	N	0.333766961158
62	T	F	0.332486147428
169	G	P	0.332273717118
111	Y	L	0.332046672942
159	M	I	0.331600918195
318	P	Q	0.331587463322
408	V	M	0.331383317608
51	D	G	0.331101281072
31	K	P	0.330132723521
399	Q	V	0.329919419032
120	W	R	0.329712467996
329	V	A	0.329365874952
481	M	V	0.329108603034
315	L	I	0.328923955026
159	M	K	0.328478738807
390	T	I	0.327508721666
153	A	V	0.327451338337
162	R	H	0.327104946306
481	M	T	0.326933135053
89	P	Y	0.326927489026
106	R	W	0.326859979255
106	R	P	0.326859979255
159	M	R	0.326678050538
114	E	V	0.326548804335
308	Q	T	0.326461342117
398	Q	S	0.326126274898
95	P	L	0.325661341386
102	R	Y	0.325620274821
407	S	G	0.32550607867
167	M	H	0.325417440556
256	L	F	0.325381619141
109	V	F	0.324589227381
140	H	L	0.324396979968
103	K	N	0.324115967539
423	P	F	0.324012967771
94	G	S	0.323900120214
117	R	T	0.323850758627
192	E	G	0.323232531243
161	P	S	0.323081594849
154	L	A	0.322722648283
81	E	S	0.322299333925
32	M	P	0.32184744916
119	I	S	0.321156365147
244	E	K	0.321112156622
70	A	T	0.32021971938
283	P	W	0.319864086024
397	N	I	0.319817391618
85	A	K	0.319498623547
85	A	Q	0.319498623547
3	S	F	0.31910055516
304	F	V	0.318448711046
371	M	I	0.318432868719
376	S	T	0.318176730152
216	R	M	0.31775307137
50	S	L	0.31711390803
497	D	H	0.316854821557
432	N	Y	0.316845188666
279	C	G	0.316479959324
460	G	L	0.316196799624
460	G	E	0.316196799624
310	S	A	0.316134527558
310	S	V	0.314872306297
189	M	H	0.314562519211
272	H	S	0.314043432579
376	S	G	0.312717846929
195	R	G	0.312392950099
328	L	R	0.311985454936
449	E	S	0.311686787139
439	D	N	0.311177492317
494	E	D	0.310373083549
78	Y	N	0.309827898899
79	L	S	0.309655965349
130	T	M	0.30961717146
71	F	R	0.309481810505
69	S	N	0.309481548989
60	S	Y	0.309442144971
82	H	V	0.309407050567
18	E	D	0.309211451239
64	E	C	0.309069315762
59	N	I	0.308835733667
66	M	K	0.30828802036
173	P	S	0.308184937876
65	R	H	0.308160832672
281	Y	H	0.308053555338
466	L	A	0.307899088404
18	E	F	0.307790003867
13	M	Q	0.307762901838
39	F	C	0.307670298424
39	F	T	0.307670298424
421	D	G	0.307394535284
217	S	F	0.307034053304
396	T	N	0.306994809346
351	K	L	0.306216948213
290	D	G	0.306043538568
9	S	I	0.305849089902
345	S	N	0.305698388507
370	N	P	0.305423071065
38	R	A	0.304970271025
338	F	I	0.30487144042
462	G	C	0.303306056542
311	Q	Y	0.301614227859
73	E	A	0.300776353512
409	Q	R	0.300713306509
383	S	V	0.300622681321
59	N	P	0.300070447336
380	E	D	0.299456860059
58	Q	V	0.299439656718
65	R	S	0.298911280267
482	S	V	0.298769071789
11	E	V	0.298585399869
126	G	Q	0.298075208787
448	M	I	0.297978858241
442	A	D	0.297767102273
438	S	V	0.297731623432
255	D	Y	0.297629674231
329	V	G	0.297491188149
323	A	G	0.297345029349
83	P	V	0.297251686993
459	Q	V	0.296923266412
314	S	A	0.296887854457
333	C	I	0.296868874883
440	M	Q	0.296727215732
440	M	F	0.296727215732
223	C	R	0.296523062897
424	T	M	0.296237472078
273	K	G	0.29603373297
258	F	P	0.295957917192
277	P	A	0.295930458458
495	E	G	0.295772696169
271	A	Y	0.295500203624
262	S	P	0.294799156056
213	R	Q	0.293398214476
130	T	R	0.293316859035
426	M	S	0.293224869437
242	V	P	0.292731810892
409	Q	M	0.292038762306
361	R	V	0.292037352267
340	D	K	0.291735888757
459	Q	F	0.291524832525
337	A	T	0.291008202166
436	R	K	0.290756456758
348	R	I	0.29073868835
342	R	S	0.290051938191
400	R	P	0.290033376828
467	S	L	0.289809064896
215	T	A	0.289768903671
452	K	Q	0.288960835533
357	K	E	0.288755501215
265	I	V	0.288381041134
397	N	Q	0.28806551408
365	I	T	0.287554229676
336	A	T	0.287214815368
85	A	V	0.286572008521
348	R	K	0.286371975561
311	Q	H	0.286358691979
351	K	N	0.28629404614
182	A	V	0.285585060628
133	L	P	0.285459975653
358	L	F	0.285362966797
303	P	L	0.285160302257
127	D	F	0.283220868561
109	V	A	0.282715243556
10	Y	T	0.282528182668
446	R	H	0.282296820364
400	R	M	0.282189517217
484	E	G	0.282009055005
89	P	H	0.281777807125
451	A	I	0.281752838813
55	R	D	0.281516307219
311	Q	T	0.28111344597
417	N	G	0.281015898171
427	A	E	0.2809568339
173	P	L	0.280845664884
437	T	I	0.280679126409
433	T	S	0.28058236691
184	K	G	0.280326043295
424	T	Y	0.279708054173
72	D	G	0.278579988776
121	R	S	0.278440212393
50	S	C	0.277852088832
334	N	C	0.277174757592
274	S	I	0.276911463396
274	S	D	0.276911463396
96	I	L	0.27673139694
328	L	T	0.276696413657
328	L	G	0.276696413657
332	A	N	0.276615773465
281	Y	S	0.27647969594
281	Y	P	0.27647969594
329	V	R	0.27638848274
324	H	A	0.276137263091
320	E	D	0.276129867926
320	E	S	0.276129867926
315	L	Q	0.276110826324
315	L	F	0.276110826324
442	A	L	0.275667748936
413	S	P	0.275615736669
294	E	V	0.27550916525
273	K	H	0.275458269303
258	F	K	0.275352478056
261	R	W	0.274864921718
328	L	M	0.274799801372
260	A	Y	0.274662913166
102	R	T	0.274347124425
402	S	Y	0.273895009319
405	Q	S	0.273115388715
368	N	L	0.272828485293
406	I	E	0.272774077761
361	R	M	0.272747779578
373	A	H	0.272537155403
367	S	Y	0.27252181108
235	Q	K	0.272247330744
404	G	L	0.272241383555
278	A	V	0.27217616365
374	M	K	0.272129994252
410	P	R	0.27210144208
348	R	A	0.271874584201
351	K	P	0.271846117102
351	K	Y	0.271846117102
351	K	C	0.271846117102
106	R	S	0.271811538081
249	G	S	0.271808003732
358	L	P	0.271654246892
102	R	L	0.27165403968
244	E	N	0.271549900604
354	P	N	0.271519627912
362	G	S	0.271441869664
346	F	M	0.271435415161
343	V	M	0.271360643912
363	V	E	0.271336719771
242	V	E	0.271310436827
347	I	Y	0.271206704474
347	I	S	0.271206704474
347	I	N	0.271206704474
232	T	G	0.271132767162
398	Q	R	0.270898018004
221	R	G	0.270866903518
173	P	K	0.270774243786
345	S	I	0.270762591774
111	Y	S	0.270755160691
184	K	D	0.27034297351
175	R	M	0.270030476706
222	M	I	0.269578884309
194	I	T	0.269266307976
203	D	N	0.268932701214
479	F	S	0.268262892762
380	E	R	0.268206796273
197	I	V	0.268199231739
119	I	V	0.267777882961
375	E	T	0.267759038325
485	G	F	0.267617305376
498	N	Q	0.267585736508
116	I	T	0.267154998393
377	S	G	0.266983042373
142	N	H	0.2659178585
322	P	G	0.265734941382
87	K	R	0.26533585354
302	D	K	0.264091404683
100	V	E	0.26407336719
424	T	D	0.262987056335
312	V	I	0.26275469043
384	R	M	0.262253689486
383	S	R	0.262081217135
382	R	A	0.261502304977
24	E	H	0.261483948724
64	E	I	0.261389370165
59	N	M	0.261160869548
40	Y	S	0.2611001964
33	I	T	0.260904643441
304	F	N	0.260667801647
169	G	S	0.260117013573
332	A	V	0.260011090773
299	V	M	0.259936721518
246	R	A	0.259684400182
300	G	E	0.259680322939
227	K	T	0.259589045674
229	K	G	0.259488333436
229	K	T	0.259488333436
241	Q	K	0.259344568877
168	Q	D	0.259261539641
400	R	S	0.259214646537
248	P	E	0.259210160387
198	K	I	0.259165610035
236	R	A	0.259135142674
305	K	P	0.259081756466
237	A	P	0.259069979483
237	A	H	0.259069979483
195	R	W	0.259066074761
151	T	C	0.259026065679
226	L	V	0.258994350265
65	R	P	0.258992593627
141	S	F	0.258812708867
196	M	R	0.258712635061
247	N	H	0.258666238944
18	E	I	0.25858579783
19	R	H	0.258580419695
162	R	W	0.2585722462
178	A	Q	0.258511419703
27	A	T	0.258466095361
191	M	R	0.25844062632
230	F	R	0.258270236426
208	R	P	0.258083288486
87	K	T	0.257976160178
186	V	L	0.257743768119
174	R	T	0.257728223337
179	A	G	0.257672512931
66	M	I	0.257559472068
412	F	S	0.257558479275
412	F	C	0.257558479275
143	L	F	0.257502217405
182	A	M	0.25682993716
182	A	Y	0.25682993716
205	N	L	0.256667102917
169	G	C	0.256111851603
169	G	V	0.256111851603
169	G	T	0.256111851603
88	D	E	0.256100079778
155	V	P	0.255776416676
370	N	H	0.255564931659
402	S	P	0.255272792041
414	V	L	0.254870954869
302	D	S	0.254090836455
459	Q	S	0.25350746757
146	T	M	0.253345855713
179	A	V	0.252926604496
473	N	A	0.251676213623
116	I	P	0.251482302388
30	G	W	0.250998984381
97	Y	N	0.250961990633
102	R	A	0.250930142097
102	R	P	0.250930142097
163	M	R	0.250813855464
166	L	R	0.250617236996
149	Q	H	0.250598692894
161	P	V	0.250502015344
152	R	L	0.25049938604
152	R	P	0.25049938604
148	Y	V	0.25039895406
148	Y	S	0.25039895406
105	M	N	0.250309883639
376	S	L	0.250283957308
158	G	F	0.250240262104
91	K	A	0.25021957031
184	K	R	0.250162178699
47	L	T	0.249985228195
98	K	A	0.249918935539
120	W	C	0.249885345179
101	D	Y	0.24978427692
95	P	R	0.249743013995
145	D	S	0.249610522177
123	A	R	0.249390841307
415	Q	V	0.248728570594
181	A	V	0.248644974623
297	S	A	0.248615159954
155	V	D	0.24856008184
155	V	N	0.24856008184
462	G	Y	0.247659415578
129	A	S	0.247361453557
119	I	L	0.247340665965
433	T	P	0.246828878717
417	N	H	0.246673085944
214	K	S	0.246447162831
312	V	T	0.245264995625
376	S	W	0.245036192602
319	N	T	0.244648638535
218	A	L	0.244554107041
266	L	F	0.244414128872
469	E	G	0.243662945797
388	I	M	0.243629492606
249	G	E	0.242417128147
379	L	C	0.241706543329
379	L	F	0.241706543329
293	K	H	0.24141907264
212	G	N	0.241136253437
331	M	I	0.240296959601
418	L	V	0.24026269993
134	T	P	0.239835006533
405	Q	K	0.239536264773
136	M	Y	0.239317051582
133	L	R	0.239038928523
367	S	L	0.238482601825
134	T	H	0.237952711175
398	Q	E	0.237547037385
131	A	D	0.237073629556
132	G	P	0.237012252054
164	C	R	0.236645765104
21	N	R	0.236253459895
464	F	L	0.236166496306
131	A	H	0.236140002155
337	A	S	0.236042522267
263	A	V	0.235860557593
467	S	T	0.235839948367
401	A	V	0.23541232542
135	H	Q	0.235395034014
323	A	T	0.235349095806
135	H	V	0.235048563253
135	H	K	0.234823312631
50	S	R	0.23473612097
290	D	S	0.234336201813
371	M	C	0.23386721213
201	I	V	0.232325241024
318	P	G	0.232051789771
498	N	E	0.231206084037
108	L	P	0.230252653788
450	G	F	0.22986713648
486	S	F	0.229649602096
491	D	E	0.229243141747
484	E	T	0.229182190079
425	I	D	0.228992170892
458	F	V	0.228988928263
443	E	V	0.228972820874
455	E	W	0.228765898814
492	N	I	0.228737528579
459	Q	C	0.228655945201
428	A	N	0.228532769872
479	F	Y	0.228507419871
437	T	C	0.228478749377
433	T	N	0.228364988911
432	N	E	0.228265963707
444	I	M	0.228243934169
419	P	M	0.228194999594
421	D	W	0.228077956188
421	D	K	0.228077956188
101	D	P	0.228030158635
427	A	W	0.227489745168
100	V	C	0.227291945236
401	A	K	0.227113106424
421	D	L	0.227007045956
55	R	F	0.226810197128
420	F	D	0.226702300949
478	S	T	0.226557494142
448	M	A	0.226303955749
448	M	G	0.226303955749
427	A	Q	0.225597806946
437	T	P	0.225440183858
444	I	T	0.225131882471
434	E	W	0.22511820565
460	G	R	0.224354434667
497	D	Q	0.224336892787
245	S	P	0.224325434819
204	R	Q	0.223958291464
53	E	K	0.223902677515
431	G	L	0.223894375843
73	E	G	0.223465115409
436	R	L	0.223062932177
30	G	R	0.222993376344
427	A	P	0.222518105825
478	S	L	0.222426247326
286	A	G	0.222235022963
4	Q	R	0.22212916505
96	I	T	0.221869457597
426	M	K	0.221590635763
274	S	L	0.220971897911
274	S	Q	0.220971897911
45	T	V	0.220859704975
45	T	N	0.220859704975
45	T	P	0.220859704975
37	G	K	0.220797932516
428	A	Q	0.220765622451
110	L	F	0.220704863648
24	E	I	0.220643090851
330	W	S	0.220497389191
265	I	Y	0.220494022307
64	E	S	0.220415842999
64	E	V	0.220415842999
327	Q	L	0.220186831952
40	Y	E	0.220109954025
321	N	L	0.220089747561
276	L	T	0.220038327331
87	K	Y	0.219786534692
264	L	S	0.219694086786
456	M	A	0.219663643454
63	I	G	0.219100598773
458	F	S	0.218338866871
488	F	L	0.218220868952
138	I	V	0.218181298106
7	K	N	0.218151471011
441	R	K	0.217865766379
489	F	S	0.217148652503
446	R	I	0.217061823369
494	E	K	0.216100776668
241	Q	L	0.216077257604
456	M	G	0.216020810793
413	S	L	0.215740108192
413	S	T	0.215740108192
183	V	E	0.215687766647
202	N	A	0.215621233092
340	D	E	0.215484762608
404	G	E	0.215125626674
247	N	F	0.215051752386
173	P	T	0.214637124634
358	L	A	0.214175887192
23	T	S	0.214056297228
72	D	H	0.213924339733
458	F	W	0.213831002905
78	Y	D	0.213782751214
78	Y	Q	0.213782751214
79	L	C	0.213615008215
60	S	F	0.213531838862
33	I	Y	0.21349721827
33	I	E	0.21349721827
74	R	S	0.21341899772
366	A	G	0.213397308147
37	G	F	0.213387305935
37	G	S	0.213387305935
37	G	L	0.213387305935
37	G	A	0.213387305935
27	A	I	0.213291533422
422	K	N	0.213287009784
70	A	N	0.213271688224
77	K	Y	0.213247289641
186	V	R	0.21317474213
84	S	Y	0.21315565015
36	I	N	0.213101836228
35	G	T	0.213047407018
76	N	G	0.213006728187
26	R	C	0.212989170648
26	R	T	0.212989170648
62	T	G	0.212940051043
68	L	A	0.212935833627
68	L	S	0.212935833627
28	S	V	0.212722546746
63	I	Q	0.212659234248
440	M	I	0.212477907478
11	E	T	0.212385539566
23	T	K	0.212264352456
13	M	E	0.212260621781
13	M	N	0.212260621781
39	F	G	0.21216552946
41	I	Y	0.212104586826
41	I	E	0.212104586826
17	G	H	0.212098375268
17	G	L	0.212098375268
164	C	N	0.212080182136
7	K	S	0.212063308082
7	K	T	0.212063308082
158	G	L	0.21168265606
238	M	T	0.211542956639
111	Y	H	0.211503286481
397	N	R	0.211385023291
9	S	L	0.21092684906
9	S	Q	0.21092684906
236	R	G	0.210895091805
2	A	S	0.210748980856
374	M	I	0.209154378294
84	S	D	0.209150493613
472	A	V	0.20871939184
336	A	V	0.2085160484
21	N	L	0.207318359525
391	R	I	0.206038390597
42	Q	P	0.205770355511
421	D	H	0.205713958385
467	S	F	0.20502384271
31	K	C	0.204092460852
301	I	H	0.203796017439
46	E	L	0.202443691208
373	A	Q	0.201890903928
163	M	K	0.20141165055
141	S	K	0.200957451708
303	P	G	0.200701935554
147	T	R	0.200635206993
304	F	R	0.20049337766
111	Y	A	0.200465172392
99	R	I	0.200116979197
105	M	H	0.200116900177
109	V	P	0.200066149756
101	D	M	0.199859236139
146	T	I	0.199569122263
330	W	G	0.199563516935
224	N	S	0.199329793494
116	I	L	0.199046591937
90	K	T	0.198841824172
51	D	M	0.198772810152
248	P	T	0.198688341843
248	P	G	0.198688341843
237	A	Y	0.198526233509
243	R	T	0.198511156675
195	R	K	0.198336315835
46	E	V	0.19824578045
206	F	Y	0.198240426061
189	M	G	0.198205453974
207	W	Q	0.198091180005
207	W	P	0.198091180005
178	A	F	0.197854087583
247	N	D	0.197808515151
271	A	D	0.196857563937
367	S	P	0.196723692629
24	E	T	0.195867214425
52	Y	I	0.195832557191
182	A	L	0.195672650804
125	N	D	0.195256577296
67	V	P	0.195223956158
73	E	Q	0.195210090784
311	Q	G	0.19510946456
386	W	S	0.195002230611
122	Q	C	0.194702461086
214	K	L	0.193895913027
473	N	K	0.193730862737
156	R	K	0.193658155407
122	Q	L	0.193491263363
122	Q	H	0.193491263363
58	Q	P	0.193469773739
389	R	I	0.192976271314
493	A	T	0.192904845282
319	N	C	0.192857080645
409	Q	G	0.192410435646
360	T	A	0.191992632075
289	Y	D	0.191984049463
13	M	V	0.191979936564
391	R	S	0.191534820023
56	L	T	0.191290962198
180	G	S	0.191202403627
393	G	V	0.19101814412
310	S	H	0.190682373276
83	P	K	0.190585163193
218	A	V	0.190427023528
45	T	Y	0.190407439582
45	T	K	0.190407439582
331	M	Y	0.190395406346
331	M	C	0.190395406346
312	V	S	0.190146338053
388	I	T	0.190140267589
330	W	A	0.190101280165
329	V	T	0.190027960397
286	A	W	0.190013640983
327	Q	S	0.189974622965
278	A	T	0.189972316247
325	K	N	0.189939439397
253	I	G	0.189925399597
265	I	W	0.189912929442
272	H	E	0.189866834969
276	L	V	0.18982281913
321	N	P	0.189764915898
321	N	A	0.189764915898
321	N	G	0.189764915898
266	L	T	0.189682864559
467	S	G	0.189598261131
259	L	E	0.189585987966
279	C	N	0.189529289329
251	A	E	0.18951323362
291	F	D	0.189411408354
291	F	N	0.189411408354
273	K	P	0.189410064062
273	K	L	0.189410064062
130	T	K	0.189237355841
282	G	D	0.189150846156
269	S	K	0.189123910407
209	G	D	0.189070082028
125	N	K	0.18904446979
262	S	N	0.189026622911
359	S	I	0.189013472248
252	E	R	0.188899274057
116	I	Y	0.188863420077
18	E	L	0.18866449329
265	I	M	0.18830681943
411	A	C	0.188124765046
309	N	Y	0.188085851608
285	V	S	0.187982694678
285	V	Y	0.187982694678
167	M	G	0.187913916806
261	R	P	0.187874141867
153	A	P	0.187825201501
371	M	A	0.187815237558
108	L	C	0.187791190633
405	Q	G	0.187734911778
373	A	V	0.187583669277
361	R	L	0.187460523582
361	R	D	0.187460523582
413	S	E	0.187436799072
413	S	K	0.187436799072
105	M	G	0.187297434913
414	V	K	0.187288847042
373	A	N	0.187257814202
340	D	P	0.187214324975
87	K	L	0.187167577844
87	K	G	0.187167577844
318	P	E	0.187159363938
404	G	M	0.187108675095
107	E	R	0.187105750641
408	V	G	0.187103486019
408	V	S	0.187103486019
398	Q	D	0.187081856139
365	I	A	0.187057499377
396	T	E	0.187009268294
396	T	H	0.187009268294
335	S	N	0.18699808032
335	S	K	0.18699808032
374	M	W	0.186955583656
374	M	A	0.186955583656
410	P	M	0.186944765555
344	L	A	0.186940323101
372	D	A	0.186873948857
372	D	W	0.186873948857
336	A	P	0.186851125768
348	R	E	0.186838869333
351	K	V	0.186819234598
349	G	A	0.186702462526
103	K	L	0.186612443789
354	P	V	0.186559397917
400	R	V	0.186544000413
355	R	W	0.186521961
363	V	Y	0.186515152184
343	V	C	0.186404545488
337	A	W	0.186307239605
172	L	P	0.186283061335
49	L	G	0.186215650894
376	S	V	0.186192217627
345	S	P	0.186013524178
357	K	Y	0.185874492003
357	K	H	0.185874492003
302	D	A	0.185754899796
219	Y	L	0.185635423843
121	R	C	0.184973480217
93	G	R	0.184875590367
310	S	C	0.184551545662
94	G	E	0.18440618378
288	G	D	0.183703157443
324	H	Y	0.183356753823
377	S	H	0.183339043929
63	I	S	0.183316220145
307	L	C	0.182885194867
307	L	G	0.182885194867
392	S	V	0.182556670817
19	R	S	0.182540112297
356	G	D	0.182455722997
381	L	C	0.182316264322
381	L	N	0.182316264322
88	D	R	0.182242470226
184	K	E	0.181804428981
292	E	G	0.181202585468
171	T	S	0.180858273658
212	G	A	0.180673175868
271	A	C	0.180644035074
301	I	F	0.180633623893
186	V	A	0.180475086698
384	R	Y	0.179956419131
222	M	Y	0.179783264027
385	Y	W	0.179743992703
55	R	L	0.17958172465
450	G	L	0.179012990471
250	N	C	0.178352487048
250	N	Y	0.178352487048
226	L	P	0.178323686878
100	V	S	0.1782782388
240	D	Y	0.178226352326
235	Q	F	0.178150659788
229	K	H	0.178103499063
229	K	L	0.178103499063
270	V	I	0.178041310792
168	Q	I	0.177982657671
245	S	R	0.177962198746
241	Q	Y	0.177962038537
241	Q	G	0.177962038537
248	P	C	0.177888047805
195	R	H	0.177801772024
197	I	H	0.177790636026
388	I	S	0.177774257954
388	I	H	0.177774257954
305	K	Y	0.177768115634
203	D	L	0.177658587666
172	L	D	0.177604697614
196	M	W	0.177501735862
190	V	E	0.177498946808
231	Q	S	0.177459426612
204	R	P	0.177434216995
247	N	W	0.177426272287
247	N	I	0.177426272287
193	L	Q	0.17739388896
300	G	A	0.177354143637
176	S	W	0.177347539143
184	K	L	0.177235538772
230	F	P	0.177193751876
403	A	C	0.176945447101
186	V	M	0.176895523169
114	E	K	0.176845981843
179	A	E	0.176815986667
179	A	D	0.176815986667
279	C	Y	0.176720647541
467	S	W	0.176616409263
379	L	G	0.176520146345
188	T	V	0.176468132656
182	A	E	0.176216660009
200	G	C	0.17617768409
386	W	V	0.175846526338
386	W	A	0.175846526338
298	L	F	0.175725864755
298	L	R	0.175725864755
298	L	W	0.175725864755
38	R	Q	0.175542726712
306	L	F	0.174690064751
302	D	C	0.174268608699
302	D	L	0.174268608699
82	H	Y	0.173911434958
496	Y	L	0.173756310543
442	A	R	0.173729687404
189	M	L	0.173707945762
395	N	Q	0.173682449548
390	T	D	0.173017520942
390	T	L	0.173017520942
390	T	R	0.173017520942
136	M	R	0.172819564758
274	S	Y	0.172639399188
274	S	H	0.172639399188
116	I	N	0.172496865714
281	Y	N	0.172103270685
159	M	N	0.17206998866
97	Y	K	0.172060600555
113	K	G	0.172050068472
106	R	F	0.17200981139
106	R	T	0.17200981139
163	M	T	0.17194344073
33	I	S	0.171936553777
142	N	Y	0.171932028589
142	N	T	0.171932028589
288	G	S	0.17192677307
151	T	S	0.17191647792
151	T	H	0.17191647792
151	T	E	0.17191647792
167	M	P	0.171878619994
167	M	F	0.171878619994
438	S	M	0.171871963125
141	S	Y	0.171863366781
141	S	T	0.171863366781
112	D	H	0.171843912036
134	T	L	0.17182478583
149	Q	D	0.171810481557
149	Q	K	0.171810481557
96	I	K	0.171802408422
114	E	H	0.171780535732
166	L	C	0.17176570674
166	L	A	0.17176570674
147	T	P	0.171715004705
147	T	M	0.171715004705
87	K	M	0.171689273712
87	K	I	0.171689273712
22	A	I	0.171681378901
27	A	P	0.171653575556
104	W	K	0.171638715149
97	Y	H	0.171616235998
99	R	F	0.171588924961
110	L	N	0.171573808152
160	D	R	0.171562351339
158	G	R	0.171458343609
81	E	K	0.171411039332
368	N	G	0.171368139213
93	G	L	0.171356559186
98	K	S	0.171319003603
98	K	V	0.171319003603
40	Y	R	0.171295480796
143	L	T	0.171237967553
68	L	V	0.171218134762
32	M	H	0.171193061608
32	M	R	0.171193061608
165	S	E	0.171190094201
165	S	L	0.171190094201
103	K	G	0.171128871675
103	K	F	0.171128871675
103	K	C	0.171128871675
90	K	C	0.171111391322
433	T	R	0.170694928817
63	I	P	0.170683998091
65	R	I	0.170657308922
81	E	W	0.170637866284
118	R	F	0.170634643962
88	D	K	0.170578130636
88	D	Y	0.170578130636
88	D	P	0.170578130636
297	S	H	0.170413789802
155	V	F	0.170365064588
378	T	H	0.1700074361
378	T	M	0.1700074361
304	F	I	0.169904729109
453	P	R	0.169770482246
55	R	H	0.169429256615
221	R	C	0.169418653808
221	R	A	0.169418653808
34	D	Y	0.169243780991
122	Q	N	0.169037150328
157	T	R	0.168670209966
425	I	A	0.168485232704
135	H	G	0.16782710958
334	N	R	0.167491927348
38	R	I	0.167466747275
86	G	C	0.167450311875
491	D	N	0.166981098085
129	A	D	0.166951313937
31	K	E	0.166910990896
59	N	D	0.166524645016
449	E	V	0.166482242662
424	T	R	0.166384611391
46	E	K	0.166320238207
456	M	S	0.166145137496
252	E	G	0.166142144641
360	T	L	0.166133743052
159	M	V	0.166085326492
351	K	R	0.165981288693
335	S	T	0.165801777186
139	W	M	0.165745602095
190	V	L	0.165615978178
379	L	S	0.165572235491
34	D	T	0.165473698108
201	I	P	0.165039903797
401	A	D	0.164985484699
295	G	I	0.164871047603
201	I	T	0.164857330271
49	L	P	0.164854472096
470	R	M	0.1647912418
419	P	T	0.164670846669
136	M	P	0.164634537511
497	D	Y	0.164599602988
10	Y	L	0.164290709243
133	L	E	0.163705000333
431	G	K	0.163576960359
375	E	I	0.163197680199
90	K	G	0.163182569091
105	M	K	0.16316458261
357	K	N	0.163130626346
130	T	C	0.163006844279
130	T	H	0.163006844279
83	P	L	0.162639044655
435	G	A	0.16251586048
296	Y	C	0.162445847893
5	G	S	0.162171244124
182	A	N	0.16209517529
440	M	G	0.162055799578
132	G	K	0.161614356383
132	G	A	0.161614356383
132	G	Q	0.161614356383
132	G	I	0.161614356383
496	Y	W	0.161012366252
142	N	D	0.160810909373
223	C	F	0.159614397777
422	K	C	0.159165471245
213	R	T	0.159164996485
213	R	V	0.159164996485
255	D	G	0.159126176738
375	E	R	0.159041756152
396	T	L	0.15903074206
245	S	N	0.158815381026
426	M	E	0.158718064562
48	K	H	0.157583488401
449	E	G	0.157399375986
124	N	D	0.157328794717
486	S	T	0.15709988001
493	A	E	0.157031990261
493	A	Q	0.157031990261
439	D	T	0.156898857817
478	S	A	0.15678461111
478	S	H	0.15678461111
495	E	S	0.156777496069
449	E	P	0.156770465904
138	I	P	0.156760286792
483	N	L	0.15668896084
481	M	A	0.156679874826
458	F	T	0.156662771847
126	G	N	0.156658363719
448	M	D	0.156656845579
425	I	F	0.156618215749
429	F	M	0.156471047633
429	F	E	0.156471047633
418	L	G	0.156370137992
428	A	F	0.156297802244
428	A	I	0.156297802244
437	T	K	0.156234416777
444	I	W	0.156042003334
444	I	C	0.156042003334
445	I	Y	0.155991335289
489	F	Y	0.15577208014
252	E	K	0.155619286318
124	N	P	0.154941350641
138	I	R	0.154650797608
138	I	N	0.154650797608
137	M	E	0.15420907774
29	V	L	0.154014885727
474	P	T	0.153770613399
390	T	A	0.153546316338
471	A	P	0.153525761174
4	Q	G	0.153391687577
81	E	M	0.153154085863
445	I	M	0.152973100645
57	I	A	0.152665080417
215	T	I	0.15147706101
51	D	F	0.151322162315
112	D	E	0.150239966462
385	Y	I	0.150213477568
114	E	P	0.15021143542
174	R	G	0.150137948557
165	S	Y	0.149963837088
425	I	T	0.14955141851
323	A	L	0.149110410699
310	S	Y	0.148758938914
43	M	P	0.148637270376
304	F	W	0.148356737134
411	A	T	0.148252084683
129	A	L	0.148138438678
272	H	V	0.147923200844
422	K	R	0.147730676356
2	A	T	0.147330673452
248	P	Q	0.14623869712
248	P	L	0.14623869712
90	K	S	0.145660431164
231	Q	T	0.145652418165
125	N	I	0.144197755264
27	A	R	0.144063536456
55	R	A	0.14401278347
55	R	T	0.14401278347
72	D	E	0.143405092989
268	G	A	0.143158355154
451	A	V	0.143045083987
387	A	V	0.142723413708
465	E	D	0.142656740474
231	Q	G	0.141974041522
473	N	E	0.141971150827
473	N	P	0.141971150827
156	R	S	0.141964583009
14	E	D	0.140601565062
468	D	S	0.140530458992
467	S	P	0.140301984255
467	S	E	0.139879051226
470	R	W	0.139862760176
306	L	M	0.139688701781
284	A	V	0.139590534163
53	E	H	0.139480305127
415	Q	F	0.13915706547
39	F	S	0.139015579563
330	W	F	0.138988697867
281	Y	E	0.13897617219
275	C	N	0.13879955797
276	L	R	0.138614690615
272	H	G	0.138566246598
287	S	C	0.138497861694
259	L	A	0.138280124791
263	A	S	0.137963400528
257	I	P	0.137858921612
269	S	T	0.137675169433
271	A	P	0.137532406307
196	M	I	0.137307794575
260	A	P	0.137159389416
256	L	T	0.13709019521
72	D	A	0.136799269919
359	S	Y	0.136731412689
359	S	V	0.136731412689
79	L	R	0.136666127281
108	L	I	0.136467777743
71	F	A	0.13642581973
316	I	F	0.136419733572
316	I	R	0.136419733572
37	G	I	0.136160124953
25	I	N	0.136090132414
265	I	P	0.136077454614
62	T	V	0.135692245996
371	M	K	0.135684032937
4	Q	M	0.13553239113
407	S	I	0.135519999604
407	S	R	0.135519999604
369	E	P	0.135471737796
472	A	G	0.135334543051
406	I	M	0.135270554011
460	G	M	0.135113538055
460	G	C	0.135113538055
397	N	E	0.135029241285
414	V	I	0.13502248111
498	N	C	0.134930873074
44	C	I	0.134896732471
455	E	K	0.134877283493
318	P	M	0.134840160579
335	S	A	0.134691796803
396	T	F	0.134677129254
344	L	P	0.134619396635
410	P	T	0.13459791833
368	N	C	0.134588639951
368	N	A	0.134588639951
393	G	P	0.134427807233
372	D	H	0.134426535558
354	P	T	0.134016104162
311	Q	A	0.133559782104
151	T	K	0.133495183595
161	P	T	0.133364077128
139	W	G	0.133264875712
162	R	Q	0.133041364116
162	R	L	0.133041364116
160	D	V	0.133026823644
160	D	S	0.133026823644
464	F	I	0.132961806927
87	K	S	0.132445278094
377	S	K	0.130676110358
45	T	D	0.130277391508
378	T	I	0.12995370006
348	R	G	0.129013777004
307	L	T	0.128833708197
307	L	V	0.128833708197
23	T	A	0.128447829711
356	G	S	0.12822684116
462	G	S	0.128117951332
470	R	K	0.127939675473
34	D	G	0.12777180033
424	T	S	0.127097124783
147	T	A	0.126296910593
134	T	V	0.125924494757
301	I	P	0.125698476526
122	Q	R	0.125381393836
336	A	L	0.125103998374
250	N	R	0.124300170904
227	K	E	0.124078421666
463	V	G	0.123153581347
402	S	F	0.123125729698
332	A	T	0.123005182311
333	C	Y	0.122924988958
192	E	D	0.122890487283
129	A	E	0.122580682831
250	N	T	0.122306253715
472	A	S	0.122067641545
229	K	V	0.121984809686
191	M	T	0.121679095878
183	V	T	0.121611423758
399	Q	D	0.121579253615
237	A	I	0.121566455733
192	E	T	0.121556692336
243	R	Q	0.121556219819
203	D	I	0.121400016053
342	R	I	0.121226069609
352	V	L	0.121189733745
204	R	C	0.121028693896
185	G	A	0.120820583552
228	G	S	0.120695733306
100	V	G	0.120590421422
337	A	E	0.120565304847
171	T	C	0.120352447423
323	A	C	0.120257122821
186	V	E	0.12024024437
188	T	I	0.119893049464
27	A	S	0.11980934575
429	F	V	0.119530158949
418	L	F	0.119470371273
386	W	I	0.118797984819
205	N	D	0.118238314109
41	I	M	0.117805513516
125	N	S	0.117746472762
181	A	Y	0.116999912345
377	S	I	0.116912975913
391	R	A	0.116066932011
154	L	I	0.115774596764
493	A	R	0.115749020557
16	D	N	0.115576221357
492	N	D	0.115497914727
137	M	V	0.115297671276
291	F	L	0.115187232281
431	G	T	0.115060872141
443	E	K	0.1147853311
134	T	N	0.114304124449
134	T	I	0.114304124449
367	S	W	0.114131910494
50	S	P	0.113524784419
280	V	A	0.113485949753
106	R	H	0.113333530729
404	G	S	0.113171812687
96	I	A	0.113154314285
153	A	G	0.113153671853
112	D	T	0.113135440114
112	D	L	0.113135440114
166	L	G	0.113113713246
162	R	C	0.112986724242
162	R	N	0.112986724242
147	T	G	0.112923049184
104	W	F	0.11288138729
424	T	F	0.112880590251
160	D	H	0.112837760495
111	Y	R	0.112723418995
144	N	K	0.112353597361
103	K	A	0.112145839597
306	L	P	0.112139945079
90	K	V	0.112021053255
88	D	L	0.111310380727
72	D	I	0.111138630761
72	D	P	0.111138630761
154	L	Q	0.111063213564
78	Y	T	0.110884611088
78	Y	R	0.110884611088
60	S	C	0.110788462086
79	L	G	0.110721678228
33	I	D	0.110716481721
33	I	H	0.110716481721
33	I	K	0.110716481721
71	F	T	0.110709158096
69	S	C	0.110672799658
69	S	I	0.110672799658
69	S	V	0.110672799658
74	R	P	0.110671068375
37	G	N	0.110663959584
37	G	W	0.110663959584
70	A	F	0.110615460806
70	A	I	0.110615460806
27	A	D	0.110599500022
27	A	C	0.110599500022
27	A	Y	0.110599500022
485	G	M	0.11050717385
25	I	F	0.110487430437
25	I	A	0.110487430437
25	I	M	0.110487430437
29	V	G	0.110486030343
75	R	W	0.110454251282
40	Y	N	0.110450640554
40	Y	T	0.110450640554
40	Y	F	0.110450640554
40	Y	M	0.110450640554
36	I	H	0.11044700992
73	E	H	0.110437485276
77	K	C	0.110414858023
35	G	N	0.110405702333
35	G	I	0.110405702333
26	R	P	0.110400882865
26	R	H	0.110400882865
26	R	W	0.110400882865
32	M	A	0.110378517772
14	E	S	0.110377082947
14	E	N	0.110377082947
63	I	F	0.110354147572
28	S	E	0.110335477261
28	S	I	0.110335477261
68	L	Q	0.110335301617
76	N	E	0.110326724301
66	M	P	0.1102701721
66	M	F	0.1102701721
61	L	C	0.110185820789
58	Q	Y	0.11017036118
58	Q	F	0.11017036118
15	T	Y	0.110170217958
19	R	K	0.11014951051
19	R	Y	0.11014951051
19	R	A	0.11014951051
57	I	D	0.110138707179
8	R	E	0.110107045181
11	E	I	0.110058006767
5	G	F	0.110018980129
13	M	C	0.109985364509
286	A	T	0.109896030891
17	G	D	0.109894592631
23	T	E	0.109869930613
394	G	E	0.109855182917
18	E	M	0.109850776164
80	E	M	0.109724422624
268	G	E	0.109694402485
9	S	M	0.109316569262
122	Q	P	0.109302608497
2	A	E	0.109215384689
30	G	N	0.108645424394
30	G	F	0.108645424394
30	G	H	0.108645424394
20	Q	C	0.108422742843
20	Q	T	0.108422742843
453	P	C	0.108044969019
3	S	I	0.108009201437
3	S	E	0.108009201437
432	N	P	0.107320922966
350	T	R	0.107139879002
434	E	R	0.10713509195
47	L	C	0.107026853149
47	L	Q	0.107026853149
47	L	M	0.107026853149
79	L	Q	0.105942065929
31	K	F	0.105623201889
31	K	H	0.105623201889
31	K	S	0.105623201889
31	K	M	0.105623201889
183	V	A	0.105552178931
161	P	H	0.105403730714
48	K	T	0.105384926523
48	K	V	0.105384926523
420	F	G	0.105362625011
76	N	S	0.104839740142
342	R	K	0.10471463619
59	N	L	0.104714627887
56	L	K	0.104253154034
14	E	L	0.104144831444
52	Y	K	0.103957315706
52	Y	E	0.103957315706
461	R	Q	0.103909274638
28	S	T	0.103876751747
311	Q	D	0.103651653256
50	S	F	0.10360632522
466	L	T	0.102970339853
216	R	G	0.102687966281
12	Q	E	0.102646961021
43	M	E	0.101930910913
43	M	D	0.101930910913
49	L	Y	0.101746611425
62	T	I	0.101468417901
478	S	I	0.101026612058
364	Q	F	0.100918796059
234	A	C	0.100875316875
289	Y	G	0.100249330772
102	R	H	0.100197715825
82	H	K	0.100112575992
436	R	V	0.100064535314
277	P	S	0.0996113715977
42	Q	F	0.099384945751
42	Q	A	0.099384945751
62	T	A	0.0991540530139
10	Y	V	0.0990460169152
310	S	P	0.0989958162901
314	S	P	0.098650226644
314	S	K	0.098650226644
274	S	W	0.0984926235531
359	S	C	0.0984400926905
253	I	E	0.0983874597444
331	M	H	0.0983864452003
328	L	Y	0.0983340921896
267	R	Q	0.0983251517059
267	R	W	0.0983251517059
312	V	D	0.0982930855756
317	R	M	0.0982244182555
317	R	F	0.0982244182555
317	R	I	0.0982244182555
317	R	A	0.0982244182555
317	R	W	0.0982244182555
332	A	P	0.0982205538718
332	A	H	0.0982205538718
330	W	C	0.0982057335587
330	W	E	0.0982057335587
286	A	N	0.0981963985852
281	Y	R	0.0981926831444
327	Q	T	0.0981891577018
268	G	K	0.0981847651304
272	H	D	0.0981839950498
272	H	F	0.0981839950498
288	G	A	0.0981761227902
288	G	V	0.0981761227902
288	G	E	0.0981761227902
288	G	C	0.0981761227902
329	V	H	0.0981668334284
329	V	L	0.0981668334284
329	V	C	0.0981668334284
255	D	A	0.0981635615656
255	D	V	0.0981635615656
322	P	W	0.0981524336159
322	P	F	0.0981524336159
323	A	D	0.0981109091977
323	A	P	0.0981109091977
295	G	R	0.0981016550068
276	L	C	0.0980353791768
320	E	M	0.0980139397304
320	E	A	0.0980139397304
320	E	T	0.0980139397304
280	V	Y	0.0980094707632
280	V	T	0.0980094707632
280	V	N	0.0980094707632
324	H	E	0.0979894385393
266	L	W	0.0979582706158
266	L	H	0.0979582706158
266	L	E	0.0979582706158
266	L	N	0.0979582706158
284	A	Y	0.0979174213399
284	A	P	0.0979174213399
321	N	H	0.0979120381112
321	N	C	0.0979120381112
259	L	T	0.097909115014
273	K	D	0.097902238725
[truncated: 7,961 more rows]
