# Supplementary material for: Destabilized adaptive influenza variants critical for innate immune system escape are potentiated by host chaperones
Source: PLoS Biol. 2018 Sep 17;16(9):e3000008. doi: 10.1371/journal.pbio.3000008 (PMC6160216; doi:10.1371/journal.pbio.3000008)
Supplement: S1 File — This zip file contains the computer code and required input files for the deep mutational scanning data analysis reported in this manuscript. (ZIP) [file pbio.3000008.s023.zip › 2018_NP_DMS-master/preferences/HSF1i39vsDMSO39-rep1_sitediffsel.txt]

site	abs_diffsel	positive_diffsel	negative_diffsel
283	19.4432950106	18.7069869195	-0.736308091073
34	8.69483930672	7.99669630488	-0.698143001836
455	8.28777108389	3.13392146871	-5.15384961518
80	8.12320809034	2.05204623468	-6.07116185566
424	7.84703481361	2.49415618775	-5.35287862587
450	7.81809517437	4.6055883762	-3.21250679816
294	7.81022762647	5.2227439383	-2.58748368816
421	7.67536774534	4.31747906819	-3.35788867715
466	7.43551143845	3.16289121717	-4.27262022128
334	7.40376601654	5.29789776546	-2.10586825108
497	7.29645605579	1.49830407703	-5.79815197875
81	7.10002958934	0.871120737716	-6.22890885162
41	6.83729534321	1.83280605883	-5.00448928438
319	6.83393299013	4.6788597273	-2.15507326283
289	6.70190902989	2.94772284786	-3.75418618202
430	6.63545357877	1.32079918777	-5.314654391
396	6.47103782524	3.27435522254	-3.1966826027
165	6.45007821505	1.79067320738	-4.65940500768
422	6.43733780415	0.959546633656	-5.47779117049
498	6.3311734842	3.94936824114	-2.38180524306
415	6.30501989937	2.94067896223	-3.36434093714
22	6.29403875169	4.50496909541	-1.78906965628
84	6.18850089133	0.797145654279	-5.39135523705
82	6.11840431461	1.62410552201	-4.49429879259
427	6.106791226	2.88166483548	-3.22512639052
446	6.08385061423	0.502921601993	-5.58092901224
432	6.0373248174	3.01689452949	-3.02043028791
85	5.96206643593	3.16410459219	-2.79796184375
417	5.90994015649	3.38747076189	-2.52246939459
12	5.89748395514	1.14936614221	-4.74811781293
272	5.86354546855	3.76567212568	-2.09787334287
274	5.84461095498	3.01345949507	-2.83115145991
456	5.83015922062	3.94142469144	-1.88873452918
217	5.77943142173	2.05257643389	-3.72685498784
377	5.76383484934	4.18855151696	-1.57528333237
127	5.76156774792	2.86487892725	-2.89668882067
24	5.74290824572	1.88298231462	-3.8599259311
431	5.72240064375	2.30184309263	-3.42055755112
420	5.68912041626	1.83519066401	-3.85392975224
399	5.66978752001	3.8060011617	-1.86378635831
18	5.64817370667	2.22464564973	-3.42352805694
292	5.60180602903	3.2349269383	-2.36687909073
485	5.55873547559	3.59269438922	-1.96604108637
454	5.54921980653	1.273357169	-4.27586263754
83	5.47738794703	2.57324160707	-2.90414633995
162	5.43971053286	3.32596796678	-2.11374256608
89	5.42266965794	2.64429993975	-2.77836971819
64	5.41271641843	2.91065358701	-2.50206283142
401	5.40838502149	0.716284328985	-4.69210069251
23	5.34420967178	1.28196161637	-4.06224805541
50	5.27319366457	2.58897209389	-2.68422157067
433	5.27065655689	2.14742895561	-3.12322760128
157	5.27020497591	2.3889940511	-2.88121092481
311	5.24858191674	3.8303734272	-1.41820848954
402	5.22388602371	3.36616115853	-1.85772486519
453	5.218904037	2.48061921817	-2.73828481883
265	5.16493814589	1.47245837681	-3.69247976908
86	5.13308564549	1.07186598455	-4.06121966094
101	5.12649936777	1.37227777049	-3.75422159729
56	5.12597541051	2.54285603644	-2.58311937406
309	5.09550871868	1.08619919258	-4.0093095261
364	5.05471047378	0.70753916602	-4.34717130776
310	5.04677817314	3.19336109652	-1.85341707662
10	4.92944808676	3.00741984569	-1.92202824107
161	4.88345042425	1.60779463232	-3.27565579193
63	4.86525857906	3.29835174788	-1.56690683117
323	4.81442528598	2.24599534616	-2.56842993982
73	4.72901006993	1.53367160653	-3.19533846339
423	4.72875852011	1.96475036016	-2.76400815996
419	4.70901586102	1.83813669957	-2.87087916145
275	4.69103824109	2.02792960024	-2.66310864085
278	4.63263496562	3.06470350261	-1.567931463
72	4.58824774073	3.88004393991	-0.708203800826
452	4.58542972772	0.398761603274	-4.18666812445
211	4.56508362544	0.743691661764	-3.82139196367
105	4.56103957033	3.17752624337	-1.38351332697
250	4.55744396552	2.77454622117	-1.78289774435
243	4.53141618661	2.3653259433	-2.16609024331
4	4.49393820436	2.00169585498	-2.49224234938
273	4.4776506052	2.97878344247	-1.49886716272
122	4.42740788175	1.83165660278	-2.59575127897
173	4.4128924444	2.9579198088	-1.45497263561
100	4.40479422048	1.39723106531	-3.00756315516
222	4.37324509095	3.85138536615	-0.521859724806
128	4.32742237536	0.534078585606	-3.79334378976
451	4.32646779836	1.56483169389	-2.76163610447
131	4.3194315666	1.95288934061	-2.36654222599
90	4.31298257427	2.44224958432	-1.87073298995
426	4.27042042112	1.27908642298	-2.99133399814
397	4.25382477056	2.44446521613	-1.80935955444
253	4.22196164284	3.51278976158	-0.709171881265
434	4.20535753883	1.2295464621	-2.97581107673
264	4.18219497573	1.54581568196	-2.63637929377
53	4.15649679439	1.40359507463	-2.75290171976
293	4.15440624375	1.65937909986	-2.49502714389
395	4.12677891305	2.41640301993	-1.71037589312
373	4.11471986298	1.49677385737	-2.61794600561
440	4.10930483435	1.19032559912	-2.91897923523
428	4.10394693559	2.25841635265	-1.84553058294
52	4.09229646008	0.918423323096	-3.17387313698
21	4.07697080371	1.88676295378	-2.19020784993
359	4.07360554433	2.96997324582	-1.10363229851
414	4.06197154736	1.9861039596	-2.07586758776
308	4.05053428184	1.18339211398	-2.86714216787
62	4.04435062671	0.927528437564	-3.11682218915
398	4.02848885043	2.1995771965	-1.82891165394
61	4.02805453583	2.08243462121	-1.94561991462
27	4.01130631977	2.27543703974	-1.73586928004
129	4.00895422405	2.43224431552	-1.57670990853
403	3.98994800285	2.71828670419	-1.27166129866
99	3.97442417123	2.55261265659	-1.42181151464
202	3.96394983233	1.84905194524	-2.11489788709
54	3.96331118504	1.75302712752	-2.21028405752
447	3.94702584728	0.578806526854	-3.36821932043
268	3.92777685198	1.96538268494	-1.96239416704
111	3.90937482029	1.69019556109	-2.2191792592
91	3.90265058184	0.821902059001	-3.08074852283
328	3.90217587837	2.39191094896	-1.51026492941
331	3.89472037804	2.19600057162	-1.69871980642
382	3.88065416687	1.61171580371	-2.26893836316
49	3.86896205541	1.92527109176	-1.94369096365
51	3.86880104224	1.25248470091	-2.61631634133
467	3.84797872354	1.99865449094	-1.84932423261
39	3.82335907989	1.60803762596	-2.21532145393
333	3.77649744187	1.18736538886	-2.58913205301
429	3.76713893786	1.88694447765	-1.88019446021
350	3.75277316787	1.80037243418	-1.95240073369
376	3.7010029305	2.84822861315	-0.852774317344
247	3.68089926779	1.57957216821	-2.10132709958
285	3.67128838292	2.33163948816	-1.33964889476
232	3.65891728639	1.51355844437	-2.14535884202
153	3.65597173466	2.41073010344	-1.24524163121
45	3.65220203863	2.69603145586	-0.956170582772
368	3.64681743375	2.83699590326	-0.809821530492
104	3.64280629665	1.55419315204	-2.08861314461
240	3.63798460564	1.82103088645	-1.81695371919
266	3.63229037985	1.95103234733	-1.68125803252
117	3.60972018667	0.81286334712	-2.79685683955
385	3.60525370346	1.57924261993	-2.02601108353
345	3.60326636502	1.4545009058	-2.14876545922
238	3.58799381322	1.21881107852	-2.3691827347
480	3.57397035465	0.78093804319	-2.79303231146
438	3.57056956086	1.78296478003	-1.78760478083
189	3.56554881113	0.869104439568	-2.69644437156
383	3.55769323565	2.4305340048	-1.12715923085
336	3.5524081636	1.80274099976	-1.74966716384
164	3.52716722537	1.56025616401	-1.96691106136
312	3.52591625457	2.4491633501	-1.07675290446
43	3.49056927979	2.14252804262	-1.34804123716
156	3.45578421431	2.35518365499	-1.10060055932
304	3.41692084363	1.91633441664	-1.500586427
321	3.41281264349	1.06363744725	-2.34917519624
182	3.41249753148	1.4297284835	-1.98276904797
158	3.41146634241	0.843585248557	-2.56788109385
78	3.39945164609	2.14842745705	-1.25102418904
388	3.39408612716	1.84596228561	-1.54812384155
106	3.38707416229	1.7975578597	-1.58951630259
136	3.38326832938	2.25532621151	-1.12794211787
400	3.37558190099	1.91931255231	-1.45626934868
409	3.37256960799	2.09722902506	-1.27534058292
87	3.35920132195	3.08790261078	-0.271298711172
188	3.34867988943	0.387089961412	-2.96158992801
245	3.34653525035	0.832222806832	-2.51431244351
258	3.34089354621	1.8871609318	-1.45373261442
437	3.32894609957	1.57208674965	-1.75685934991
370	3.30332343441	1.0706503899	-2.23267304451
3	3.30303934348	1.8798898101	-1.42314953337
13	3.29175235459	1.18425719081	-2.10749516378
386	3.27407296484	1.54033173697	-1.73374122787
374	3.25772437863	1.30418583523	-1.95353854339
102	3.25672018484	2.6852268432	-0.571493341632
59	3.25147046854	1.35777211072	-1.89369835782
168	3.24976091294	2.26360141028	-0.98615950266
159	3.2306406275	2.61811352204	-0.612527105467
17	3.22228060381	1.21940936252	-2.00287124129
338	3.21952949473	1.11381670066	-2.10571279408
58	3.21705689203	0.833798784918	-2.38325810711
496	3.20202010254	1.50075400775	-1.70126609479
239	3.20098497081	0.83132484212	-2.36966012869
31	3.2005738259	1.17289097393	-2.02768285196
195	3.19026934188	1.91486859216	-1.27540074972
270	3.17559945244	1.23288901724	-1.94271043521
280	3.17214781552	0.919578211261	-2.25256960426
459	3.15871486272	1.72028390697	-1.43843095575
26	3.13602040668	1.49633236367	-1.639688043
375	3.10939560897	2.03112310891	-1.07827250006
76	3.10185123652	0.502437774609	-2.59941346191
155	3.09953572596	1.5283942196	-1.57114150636
335	3.09057357866	0.955937749762	-2.1346358289
93	3.07974558453	2.4202865257	-0.659459058834
201	3.07945187173	0.81669707098	-2.26275480075
70	3.07568923235	1.5300176216	-1.54567161076
130	3.07268497422	1.1181850749	-1.95449989933
60	3.06041868228	2.11565851381	-0.944760168474
445	3.05981856822	0.388912467212	-2.670906101
134	3.05219600554	1.5222120858	-1.52998391974
479	3.04542915696	2.15309192044	-0.892337236515
314	3.03824597499	1.35023910471	-1.68800687028
191	3.02041203622	1.40827340076	-1.61213863545
413	2.99829186029	1.84658858913	-1.15170327116
121	2.99125606284	1.00580227075	-1.9854537921
457	2.97230907064	0.204088348714	-2.76822072192
237	2.97016571701	1.3276601944	-1.64250552261
205	2.96473544617	0.594489389454	-2.37024605672
491	2.95162125882	1.04454154063	-1.90707971819
15	2.94797772349	1.03506004607	-1.91291767742
410	2.94197322576	1.18424740846	-1.75772581731
425	2.92782227686	1.42946460406	-1.4983576728
220	2.92243720426	1.28435962639	-1.63807757787
349	2.92199626497	1.76459050668	-1.15740575829
57	2.91141912184	0.331900356933	-2.57951876491
167	2.8831938214	1.55597164436	-1.32722217704
317	2.8826169632	0.989606117268	-1.89301084593
178	2.88063993589	1.138912991	-1.74172694488
109	2.88050885956	1.06829082391	-1.81221803565
313	2.87957071781	0.22282967087	-2.65674104694
185	2.86598921085	1.26838363392	-1.59760557692
351	2.86267826256	1.90901596831	-0.953662294243
358	2.85928190002	1.53699327915	-1.32228862087
143	2.84497991901	1.95457152517	-0.890408393841
77	2.84494603018	0.524137243883	-2.32080878629
378	2.8435770959	1.10981742862	-1.73375966728
407	2.84167792468	1.85834211236	-0.983335812318
92	2.83096313753	0.121046451286	-2.70991668624
287	2.82941740613	0.177848960835	-2.6515684453
318	2.82839644069	1.53015930987	-1.29823713082
35	2.8275623422	1.08020598808	-1.74735635412
160	2.82221539744	0.731756225218	-2.09045917223
363	2.81149736916	1.91568125336	-0.8958161158
212	2.80587893388	2.34076189525	-0.465117038636
108	2.80481808431	1.27722466461	-1.52759341971
103	2.80399462985	1.41717561444	-1.3868190154
259	2.80288215805	1.47239970627	-1.33048245178
74	2.80147155032	1.39548967821	-1.40598187211
271	2.79757321556	1.48303923481	-1.31453398075
69	2.78620953979	1.22608744501	-1.56012209478
242	2.77329206659	1.33745429559	-1.435837771
418	2.76984370365	1.26324739003	-1.50659631362
444	2.75055472639	1.07100335719	-1.6795513692
473	2.74952828178	2.62038592086	-0.129142360925
181	2.7488992664	0.849222032376	-1.89967723402
231	2.73871182794	0.596385339529	-2.14232648841
166	2.73587568499	0.952494833995	-1.783380851
233	2.73476033312	1.50078594822	-1.2339743849
392	2.7236982903	1.35247535023	-1.37122294007
5	2.70836185215	0.840822204955	-1.86753964719
442	2.69927972378	1.38287776398	-1.3164019598
306	2.68712969597	0.673925954228	-2.01320374174
46	2.67064964725	0.567009709864	-2.10363993739
354	2.67021145184	1.25225509779	-1.41795635405
244	2.66556749392	0.968855310525	-1.69671218339
277	2.66550110654	1.23286315681	-1.43263794973
206	2.66446863248	1.46804897135	-1.19641966113
412	2.66287163124	0.950734477056	-1.71213715418
98	2.66178476928	1.32368156407	-1.33810320521
387	2.65805316852	0.77770358221	-1.88034958631
142	2.6578098223	1.51771862395	-1.14009119835
190	2.65716141651	1.54318068949	-1.11398072702
28	2.63966009307	1.67478772276	-0.964872370304
234	2.63451865639	0.833555426441	-1.80096322995
381	2.6317892334	1.33149839359	-1.30029083981
460	2.62485495555	2.14981419459	-0.475040760969
332	2.6212521891	1.43306847003	-1.18818371906
241	2.61620628175	1.29043794251	-1.32576833924
406	2.61521954261	1.30937519654	-1.30584434607
290	2.61130006542	0.638015202809	-1.97328486261
462	2.61084567402	2.34875137243	-0.262094301583
48	2.60864322153	1.81692419564	-0.79171902589
249	2.60527518276	0.859922455952	-1.7453527268
33	2.59280233897	1.71691980804	-0.875882530929
68	2.58838731045	0.731931159966	-1.85645615048
276	2.58287014879	1.33553627361	-1.24733387518
96	2.58180971578	0.90624285219	-1.67556686359
256	2.57876143196	1.18752882901	-1.39123260296
329	2.56764273943	1.50588486735	-1.06175787208
390	2.56659387817	1.26737688459	-1.29921699358
204	2.5557390232	1.39029433243	-1.16544469077
449	2.54539828021	1.30338557679	-1.24201270341
214	2.54475232345	1.199081718	-1.34567060545
286	2.52925765884	1.6720020532	-0.857255605643
301	2.52648841726	1.09848782541	-1.42800059185
458	2.51699098805	1.76823477301	-0.748756215036
135	2.50780891639	1.07614745657	-1.43166145983
279	2.49430358644	1.52244456115	-0.971859025294
252	2.4871798284	1.32986584549	-1.15731398291
113	2.48106740386	1.78560713389	-0.695460269972
367	2.47957520615	1.83509663453	-0.644478571615
391	2.45490329446	1.45975194189	-0.995151352568
404	2.45240113397	1.49533850426	-0.957062629714
322	2.45071967615	1.29540745701	-1.15531221914
139	2.44797219277	1.68418030963	-0.763791883135
19	2.44394544798	1.8152731583	-0.628672289688
183	2.44134739754	1.11503528934	-1.3263121082
281	2.43934378007	1.27041319847	-1.1689305816
305	2.43286613415	1.05281625243	-1.38004988172
88	2.4221815694	1.3607536883	-1.0614278811
169	2.4202820521	1.36108022865	-1.05920182345
307	2.40493668468	1.11320005432	-1.29173663035
132	2.39707558172	1.0736648702	-1.32341071152
416	2.39221535511	0.692656300246	-1.69955905486
203	2.37607357654	1.17851979083	-1.19755378571
125	2.3637431747	0.953908914587	-1.40983426012
443	2.35827641312	1.34067855993	-1.01759785318
107	2.35699307698	0.229479347168	-2.12751372981
193	2.35485276645	0.360013683633	-1.99483908282
315	2.34864156219	0.998793981658	-1.34984758053
30	2.34678137647	1.44270112187	-0.904080254594
44	2.34611128642	0.299931396302	-2.04617989012
186	2.33367213451	1.43934067244	-0.894331462069
55	2.33051350169	1.59742554002	-0.733087961673
316	2.32691333439	0.584387822484	-1.74252551191
371	2.32690203425	1.7322462878	-0.594655746446
123	2.31722393344	0.9289413434	-1.38828259004
25	2.31401017378	0.488165338718	-1.82584483507
154	2.31027536755	1.30660740535	-1.0036679622
11	2.30074212054	0.794465137428	-1.50627698311
478	2.29553238547	1.02458147417	-1.2709509113
298	2.28987812272	1.05156771951	-1.23831040322
324	2.2789479967	0.755387300449	-1.52356069625
372	2.27572077081	1.28666819227	-0.989052578535
463	2.27562832285	1.86095687	-0.414671452851
448	2.27045135413	0.926396937146	-1.34405441698
353	2.26416836417	0.869922841067	-1.3942455231
282	2.26017273305	0.464825934031	-1.79534679902
302	2.25054136967	1.14673578574	-1.10380558393
369	2.24645762773	0.779391799774	-1.46706582795
330	2.2412705148	1.37683933997	-0.864431174822
379	2.23595903608	1.2747970031	-0.961162032986
361	2.2354800737	1.56121261515	-0.674267458548
344	2.22921728987	0.330648234288	-1.89856905558
337	2.22593369872	1.57298469615	-0.652949002565
348	2.22087592334	1.3582875353	-0.862588388042
235	2.19613083201	1.53109792124	-0.66503291077
79	2.19556684059	0.876600845003	-1.31896599559
495	2.19351094968	0.532964833877	-1.6605461158
299	2.19260004226	1.5053440666	-0.687255975658
37	2.19108736898	1.49228959326	-0.698797775721
469	2.1900764679	1.39941769407	-0.79065877383
197	2.18965607358	1.33235053774	-0.857305535833
260	2.18493812089	0.778083196092	-1.4068549248
384	2.16330631682	0.705485920541	-1.45782039628
346	2.15902192218	1.16387508975	-0.995146832425
126	2.15220635423	0.749991504504	-1.40221484972
340	2.14522985882	0.890446402498	-1.25478345632
200	2.14430163294	0.738281937775	-1.40601969517
115	2.14147503322	0.607795053909	-1.53367997931
246	2.1361544619	1.66040907983	-0.47574538207
16	2.11819796061	0.115576221357	-2.00262173926
184	2.11078108462	1.2913016384	-0.819479446221
114	2.10931714799	0.913809381464	-1.19550776653
380	2.09877704487	0.662651474868	-1.43612557
95	2.09576252162	1.37655730668	-0.719205214947
192	2.07135905579	0.975429322125	-1.09592973366
42	2.06850850026	0.939505374794	-1.12900312547
163	2.06762911568	0.888912366274	-1.1787167494
116	2.06462266822	1.92551695393	-0.139105714291
343	2.06271230892	0.4577651894	-1.60494711952
464	2.06264446022	0.758001451459	-1.30464300876
408	2.05589219624	1.19852111093	-0.857371085311
362	2.05518905754	0.623118392524	-1.43207066501
65	2.05151209131	1.03672201549	-1.01479007582
71	2.04668578871	1.05109094179	-0.995594846919
481	2.02684486725	1.3116657353	-0.715179131953
320	2.00966449254	0.95093239998	-1.05873209256
352	1.99571936602	1.85844468355	-0.137274682469
284	1.99175287522	0.335425376843	-1.65632749838
209	1.9915053842	0.547312744012	-1.44419264019
137	1.98974317762	1.07683721678	-0.91290596084
32	1.98861816529	0.850051127987	-1.1385670373
236	1.97948874385	1.1519726463	-0.827516097553
14	1.97943589903	1.47137134283	-0.508064556197
492	1.94937364653	0.614310416711	-1.33506322981
170	1.93617486444	1.12170096789	-0.814473896549
118	1.89462196754	0.877711501159	-1.01691046638
172	1.89389928254	0.882675659747	-1.0112236228
360	1.89266599588	0.788859739692	-1.10380625619
365	1.88272378359	0.667669665443	-1.21505411814
67	1.87567764064	1.23720932196	-0.638468318677
150	1.87256160156	1.19751530077	-0.675046300796
248	1.87230586801	1.12733825736	-0.744967610654
269	1.84160917805	0.669376239271	-1.17223293878
342	1.83894516535	0.653451793539	-1.18549337182
296	1.83484991154	1.01380796302	-0.821041948524
347	1.83029811729	0.880773521165	-0.94952459613
327	1.8292104769	1.16165034188	-0.66756013502
29	1.82552787949	0.278943895649	-1.54658398384
356	1.80478978644	0.653003947189	-1.15178583925
405	1.80376671135	1.40349783403	-0.400268877322
228	1.80136422053	0.303063845655	-1.49830037487
229	1.79401338366	1.39015649729	-0.403856886373
262	1.78911053152	0.6995008724	-1.08960965912
151	1.77757977283	1.0842281648	-0.693351608025
218	1.77754491338	1.20027263536	-0.577272278016
393	1.76309370664	0.783040518506	-0.98005318813
40	1.75750741134	1.09438060665	-0.663126804685
297	1.7573478912	0.933719331859	-0.823628559342
97	1.75312364955	0.869118879378	-0.884004770176
149	1.73736840532	1.01681865705	-0.720549748269
179	1.73252030701	1.22940041486	-0.503119892141
196	1.7307166547	0.654045699662	-1.07667095504
435	1.72578279013	0.349053312809	-1.37672947733
494	1.72232757483	1.06569567868	-0.65663189615
176	1.71823536537	1.1438646646	-0.574370700769
174	1.71743436343	0.831169057663	-0.886265305768
267	1.71504252823	0.691964778141	-1.02307775009
251	1.71299426284	0.738492649757	-0.974501613086
411	1.71167622489	0.834535504669	-0.877140720226
146	1.71148959975	1.49373427584	-0.217755323905
261	1.7103259317	0.754089329029	-0.956236602667
9	1.69371377074	0.982601043336	-0.711112727406
144	1.69254903612	0.268607217502	-1.42394181861
198	1.68979375736	0.259165610035	-1.43062814732
199	1.68481671539	0.189700168178	-1.49511654721
339	1.6727939262	1.00870733323	-0.664086592966
439	1.66782968805	1.27147727111	-0.396352416938
441	1.66760076398	1.48250466233	-0.185096101646
230	1.66524755318	0.749018835999	-0.916228717181
257	1.65190059034	0.29484232409	-1.35705826625
216	1.65011322382	0.632684279554	-1.01742894427
133	1.64300168267	1.0519707674	-0.591030915263
112	1.6402239059	1.07517690872	-0.565046997179
147	1.62447834186	1.17510603928	-0.449372302578
180	1.58546355678	0.631267624123	-0.954195932656
36	1.58417792941	0.377589913102	-1.20658801631
194	1.57057929378	1.19019486151	-0.380384432263
303	1.56566751089	1.30660808452	-0.259059426367
177	1.56340540331	0.675459617311	-0.887945786003
120	1.55998019686	0.709957070393	-0.850023126471
476	1.55381195603	0.0181310568919	-1.53568089914
119	1.53294643045	1.18658108443	-0.346365346022
482	1.51853839153	0.85085895848	-0.667679433053
47	1.4994005338	0.571065787643	-0.928334746153
489	1.48330717952	0.452861075838	-1.03044610368
471	1.4642192685	0.617961134521	-0.846258133977
94	1.44908711832	0.596303373869	-0.852783744452
175	1.44607310554	0.491885221538	-0.954187884001
472	1.44158968496	0.466121576436	-0.975468108529
225	1.4342616794	0.461343018195	-0.972918661201
110	1.43240343929	0.73578535194	-0.696618087347
389	1.43204014207	0.672801093745	-0.759239048325
210	1.43162373388	0.518009573839	-0.913614160041
8	1.42556854466	0.129547036566	-1.2960215081
357	1.42323586186	1.06490059933	-0.358335262528
140	1.42136386164	1.11513422381	-0.306229637828
341	1.39772113322	0.71487320873	-0.682847924494
255	1.39401694699	0.705693454954	-0.688323492033
436	1.39302039048	0.774795696937	-0.618224693539
484	1.39141631721	0.70351882632	-0.687897490889
215	1.38396032084	0.485807821775	-0.898152499065
38	1.38316964548	0.747456608905	-0.635713036575
326	1.37991128712	1.02711437951	-0.352796907615
493	1.37940131367	1.09307717256	-0.286324141109
187	1.37093707272	0.738237741211	-0.632699331507
461	1.33100077263	0.709909563719	-0.621091208913
219	1.32477996168	0.385933049139	-0.938846912543
141	1.30131145183	1.16394098737	-0.137370464454
66	1.2965909634	0.8182571921	-0.478333771297
145	1.29494740716	0.341287635698	-0.953659771457
291	1.29109748991	1.12663604378	-0.164461446129
474	1.28876294	0.153770613399	-1.1349923266
20	1.28800741135	0.304076541256	-0.983930870096
207	1.28503052465	0.710776223598	-0.574254301054
475	1.28118886329	0.345773331766	-0.935415531523
148	1.26599835924	0.623318518023	-0.642679841222
295	1.26420535153	0.432477810041	-0.831727541492
394	1.25154818538	0.304762881473	-0.946785303906
325	1.24309326528	0.691173509278	-0.551919756003
124	1.23201039897	0.665462436042	-0.566547962926
263	1.20288637564	0.596922563715	-0.605963811929
138	1.19083504273	0.843815904998	-0.347019137737
468	1.18813143062	0.815474936192	-0.372656494433
213	1.18425160895	0.879859402275	-0.304392206678
171	1.16537987744	0.954748321619	-0.210631555826
300	1.16445716643	0.642258307392	-0.522198859036
488	1.14819451473	1.14819451473	0.0
7	1.13707676561	0.642278087176	-0.494798678437
221	1.13484514254	0.697340769818	-0.437504372721
366	1.11455992998	0.725667277028	-0.388892652952
355	1.06369798982	0.236507952971	-0.827190036851
483	1.06235447375	0.226426213512	-0.835928260236
224	1.04839122027	0.452246360316	-0.596144859959
477	1.03535694508	0.503894831218	-0.531462113857
152	1.02880713255	0.844152703863	-0.184654428691
227	1.01992487429	0.38366746734	-0.636257406954
470	0.99466306907	0.478710775637	-0.515952293434
223	0.948816612643	0.456137460674	-0.492679151969
226	0.923232767423	0.602454572037	-0.320778195387
208	0.896744470285	0.38889047712	-0.507853993166
288	0.74937705852	0.74937705852	0.0
2	0.715294012602	0.467295038997	-0.247998973606
487	0.663409864728	0.189529131862	-0.473880732867
490	0.631270495353	0.419421096013	-0.211849399339
254	0.596570498663	0.231975905214	-0.364594593449
75	0.577929236699	0.188942347151	-0.388986889549
486	0.538726475208	0.468062707011	-0.0706637681973
1	0.533457863252	0.0613169754779	-0.472140887774
465	0.517190073671	0.288898898499	-0.228291175172
6	0.360147239726	0.0	-0.360147239726
499	NaN	NaN	NaN
