# Supplementary material for: Destabilized adaptive influenza variants critical for innate immune system escape are potentiated by host chaperones
Source: PLoS Biol. 2018 Sep 17;16(9):e3000008. doi: 10.1371/journal.pbio.3000008 (PMC6160216; doi:10.1371/journal.pbio.3000008)
Supplement: S1 File — This zip file contains the computer code and required input files for the deep mutational scanning data analysis reported in this manuscript. (ZIP) [file pbio.3000008.s023.zip › 2018_NP_DMS-master/preferences/HSF1i39vsDMSO39-rep2_mutdiffsel.txt]

site	wt	mut	diffsel
283	P	M	3.89192759629
353	S	L	3.50920565466
283	P	A	3.07401660977
273	K	W	3.0633113107
377	S	M	2.79150578968
111	Y	V	2.6698277965
283	P	F	2.61581832064
457	S	Q	2.4475318751
283	P	W	2.38751611173
283	P	S	2.33427721681
353	S	H	2.2574597003
283	P	G	2.2098184502
450	G	K	2.08748327898
308	Q	N	2.03954033617
456	M	N	2.03501718601
283	P	Q	1.99224851246
467	S	R	1.9466685281
479	F	Y	1.94249323522
438	S	R	1.92875551881
353	S	R	1.89084683799
64	E	M	1.86941796381
236	R	P	1.8582474658
273	K	N	1.84941846692
190	V	S	1.8325188052
308	Q	P	1.83206958424
311	Q	T	1.8214372905
283	P	C	1.80218558419
104	W	C	1.80035577716
78	Y	F	1.77404457831
349	G	P	1.76568402252
441	R	A	1.75557038855
136	M	I	1.75244207766
267	R	W	1.7393266309
81	E	C	1.72162649202
164	C	A	1.7090669049
283	P	T	1.69874265367
377	S	H	1.66212926904
34	D	N	1.64042821756
144	N	L	1.60649736423
263	A	I	1.58463036831
383	S	A	1.55066188763
283	P	N	1.54937516088
268	G	P	1.50151255696
109	V	Q	1.49938471172
205	N	I	1.49472177554
453	P	A	1.47314468891
334	N	H	1.45610190896
395	N	H	1.44509823892
402	S	Q	1.42978985089
394	G	L	1.4282123423
498	N	G	1.42015543913
286	A	S	1.40350770986
419	P	Q	1.40301817943
351	K	H	1.37842839888
283	P	Y	1.37456554744
368	N	E	1.36850549992
282	G	K	1.36788170403
319	N	G	1.33353797405
466	L	F	1.31835750425
427	A	E	1.31090732193
307	L	E	1.30444161258
358	L	I	1.30048710128
283	P	H	1.29009292656
321	N	K	1.28679621072
445	I	R	1.27444106345
157	T	L	1.27400614499
495	E	K	1.271586608
59	N	H	1.26637903225
31	K	R	1.26293437696
286	A	G	1.25494723966
125	N	S	1.25012456831
353	S	F	1.24726829767
338	F	V	1.24092019239
78	Y	N	1.22814820291
167	M	S	1.21838025101
12	Q	N	1.21560075004
204	R	A	1.20227210781
386	W	I	1.20171861189
60	S	L	1.19473914657
115	E	H	1.18730007286
98	K	R	1.17772590271
34	D	M	1.16955504353
480	D	Y	1.16383002396
143	L	S	1.16016404347
29	V	Q	1.1507955017
458	F	C	1.14714564578
160	D	I	1.13697053042
334	N	Y	1.12132650572
483	N	I	1.12041447879
399	Q	Y	1.11323597857
14	E	D	1.10887366914
317	R	F	1.10683162447
100	V	H	1.09304678631
86	G	A	1.09223567738
274	S	G	1.09024259667
331	M	S	1.09019498991
79	L	I	1.08755454229
354	P	G	1.08627842939
204	R	G	1.08182663817
238	M	K	1.07049537953
3	S	Y	1.06787511924
313	Y	C	1.06635013699
101	D	G	1.06587490268
462	G	A	1.05661695625
270	V	P	1.05038694342
401	A	T	1.04631418137
274	S	Y	1.04149963987
374	M	N	1.03151990231
281	Y	D	1.0314030113
368	N	D	1.02426392767
156	R	Q	1.02155444813
437	T	C	1.01917434203
3	S	A	1.01526509544
398	Q	I	1.01004459303
415	Q	V	1.00825219151
204	R	K	1.00039167447
94	G	S	1.00003988476
337	A	H	0.995116851445
273	K	V	0.992832577232
273	K	H	0.991058760069
269	S	R	0.989551952529
174	R	L	0.985523787946
25	I	M	0.97749578207
466	L	M	0.977481969363
498	N	M	0.975332316033
183	V	T	0.97066984399
440	M	L	0.965071945563
34	D	A	0.961379766981
11	E	Q	0.958047648392
105	M	T	0.956029214219
49	L	D	0.955476161553
335	S	G	0.953649174346
34	D	S	0.952964928887
239	M	G	0.950068307882
77	K	E	0.94673089579
429	F	G	0.9459663724
168	Q	A	0.943969234179
83	P	C	0.93757328264
460	G	S	0.934288456007
456	M	Y	0.931480718872
177	G	S	0.926064825445
231	Q	S	0.925880979765
185	G	R	0.924170893934
440	M	T	0.923806609725
283	P	L	0.923278998159
210	E	D	0.919666859892
81	E	I	0.913190055994
260	A	S	0.912150291651
188	T	G	0.906381164821
248	P	G	0.906371146745
217	S	R	0.906093923707
405	Q	I	0.904954234593
292	E	V	0.903158499021
164	C	I	0.897592407654
432	N	G	0.891635873234
350	T	H	0.888644751293
330	W	G	0.884447855873
387	A	Y	0.883803378869
412	F	R	0.879974448118
215	T	Q	0.879156494444
417	N	F	0.879061632313
189	M	C	0.872646333053
88	D	S	0.871937855495
431	G	C	0.871516148476
450	G	T	0.867367122064
127	D	R	0.866801015987
359	S	R	0.865497370422
446	R	D	0.862147008288
311	Q	R	0.861678081667
289	Y	R	0.859644999344
294	E	N	0.857732496326
214	K	G	0.857597298582
412	F	I	0.857015489846
325	K	S	0.855344537697
399	Q	H	0.853017327889
137	M	A	0.84820094139
115	E	A	0.84812928287
103	K	W	0.848038955607
447	M	W	0.847308178353
390	T	A	0.8377277414
9	S	L	0.837495307269
199	R	P	0.832789253294
41	I	P	0.822320293262
394	G	H	0.820489312597
494	E	H	0.818464171945
497	D	A	0.81756374012
241	Q	S	0.815635905151
154	L	F	0.814480801232
248	P	T	0.805817894221
429	F	M	0.80343083957
157	T	R	0.801497331766
201	I	Q	0.801256889365
153	A	L	0.800216995608
377	S	P	0.798060117865
25	I	S	0.79710116996
4	Q	H	0.792438115824
302	D	H	0.791956632679
12	Q	C	0.785952209265
23	T	N	0.785773783847
289	Y	H	0.785046895635
162	R	K	0.781712998377
186	V	A	0.776481258257
356	G	D	0.77399642556
169	G	H	0.768913102562
27	A	F	0.765366778948
456	M	V	0.765288567193
434	E	C	0.765180220225
34	D	H	0.760847093068
100	V	P	0.759533739089
431	G	F	0.758789397756
102	R	H	0.758183425078
57	I	F	0.75640894216
395	N	S	0.756291239122
417	N	D	0.754878742374
364	Q	I	0.754201310679
372	D	E	0.754176826259
292	E	Q	0.75139386595
111	Y	F	0.749696526454
156	R	G	0.749394685415
162	R	I	0.74910532137
282	G	S	0.745911598392
210	E	S	0.742705446374
455	E	A	0.742650634948
370	N	E	0.741961520936
440	M	G	0.741826035285
280	V	P	0.741487149219
222	M	A	0.740709991833
139	W	R	0.73944600419
430	T	A	0.737642278296
266	L	I	0.737431917998
246	R	G	0.736479198434
208	R	S	0.736398223161
399	Q	C	0.734814284904
434	E	P	0.731542757325
315	L	A	0.729875947925
268	G	A	0.729309578949
314	S	R	0.727566421344
294	E	H	0.727374194373
437	T	R	0.724896381323
437	T	A	0.72488751345
274	S	P	0.724769831603
157	T	C	0.722334642812
105	M	Q	0.722291047394
93	G	R	0.721882208518
389	R	V	0.720332486017
387	A	S	0.71957151167
83	P	R	0.715870492337
72	D	N	0.713866729303
485	G	Q	0.710718341018
70	A	P	0.709747461292
70	A	R	0.709747461292
41	I	A	0.709276992517
28	S	V	0.709266705496
157	T	S	0.708479451303
276	L	S	0.708146359749
406	I	P	0.705788941212
256	L	G	0.704209498774
353	S	A	0.702679473162
34	D	T	0.702092504734
305	K	C	0.701602410765
297	S	T	0.699868272451
295	G	T	0.6995247621
425	I	D	0.698504203396
404	G	V	0.696450804299
69	S	N	0.696006006078
9	S	A	0.695385935441
473	N	H	0.694665444467
225	I	C	0.694615242658
59	N	I	0.692288063865
242	V	A	0.692098027977
142	N	I	0.688969857425
43	M	P	0.686566711356
398	Q	Y	0.68025107342
478	S	V	0.679551999288
449	E	A	0.677954186325
270	V	A	0.675524422992
252	E	L	0.672572138887
280	V	I	0.670544717022
329	V	T	0.66957173098
278	A	V	0.667358102796
364	Q	L	0.666942746701
64	E	P	0.666861680754
101	D	E	0.666717574853
18	E	K	0.665833808222
130	T	H	0.664560569645
493	A	V	0.6599473679
428	A	P	0.659738025202
64	E	I	0.658773806686
397	N	F	0.658005172235
123	A	V	0.656973451126
56	L	A	0.656105314226
3	S	H	0.65582866215
428	A	S	0.654182898919
427	A	H	0.653434469859
463	V	I	0.653432884178
17	G	Q	0.653345564881
69	S	H	0.653214359678
157	T	K	0.652691035851
50	S	F	0.651984198603
265	I	V	0.649245433763
168	Q	R	0.648981501795
10	Y	C	0.648354963982
460	G	W	0.647613577
83	P	Q	0.647157742253
446	R	K	0.646022077169
238	M	Y	0.6454266321
242	V	E	0.645397350579
12	Q	P	0.645253702846
294	E	M	0.644965305731
281	Y	G	0.644114246566
122	Q	A	0.643982100522
328	L	S	0.643941452966
449	E	G	0.641668395345
386	W	L	0.641502520204
375	E	F	0.639848183341
181	A	R	0.639807624203
160	D	C	0.639787317511
103	K	T	0.639646469188
123	A	D	0.639568148011
467	S	I	0.6390442401
53	E	L	0.635949267392
291	F	L	0.635155338356
142	N	S	0.633541646654
250	N	A	0.631811462756
429	F	N	0.630849124344
34	D	Y	0.630786552503
441	R	W	0.63065523623
69	S	T	0.630588315114
39	F	S	0.630568799562
45	T	Q	0.630405679214
96	I	V	0.630262217164
82	H	K	0.628707537133
154	L	S	0.627934923777
415	Q	N	0.627519071956
85	A	Y	0.62630968447
390	T	V	0.626223636206
424	T	N	0.625682665832
494	E	D	0.625162985772
5	G	A	0.623249721124
83	P	G	0.621137727817
211	N	S	0.620487222208
279	C	Y	0.619430104817
131	A	D	0.618709975194
383	S	D	0.617292736085
203	D	N	0.617275763537
195	R	P	0.616980364601
238	M	R	0.616925689323
213	R	L	0.616123585451
33	I	T	0.615349858304
462	G	P	0.614986329364
262	S	G	0.614380116572
49	L	A	0.6133028261
165	S	T	0.613003802185
45	T	N	0.610870343933
333	C	S	0.608704897461
21	N	S	0.608387316204
105	M	F	0.606515005458
92	T	V	0.606183690419
459	Q	Y	0.604380100694
31	K	E	0.602546341592
90	K	S	0.60062973965
361	R	G	0.600159751858
258	F	G	0.597779284009
178	A	L	0.596359510973
334	N	K	0.596196981444
35	G	P	0.59549181237
32	M	E	0.595424326791
459	Q	F	0.595374713444
23	T	D	0.594058080692
420	F	H	0.591770887606
451	A	R	0.589491969769
377	S	L	0.588819529512
28	S	F	0.58881822866
245	S	I	0.587307932821
10	Y	I	0.586315190226
387	A	V	0.586070947734
396	T	S	0.586054791812
162	R	P	0.585216535099
130	T	W	0.585159925848
105	M	P	0.585140759707
153	A	C	0.585121046223
87	K	M	0.585118796469
154	L	D	0.585107769803
118	R	D	0.585080098421
145	D	P	0.584967660791
209	G	Y	0.584915573055
209	G	P	0.584915573055
194	I	E	0.584908187412
408	V	G	0.584874761802
161	P	Y	0.584521861918
409	Q	E	0.581118386421
79	L	R	0.580547366472
332	A	P	0.580374420601
389	R	K	0.58017177896
401	A	V	0.578322570164
294	E	C	0.578160805184
164	C	R	0.577109216335
80	E	T	0.574703995172
316	I	L	0.572606847601
352	V	H	0.572153880067
204	R	F	0.570064879026
196	M	R	0.569364554452
375	E	S	0.569140568921
437	T	G	0.568774587253
73	E	G	0.567853544425
62	T	L	0.566342192634
311	Q	S	0.560881861402
384	R	M	0.560807537576
90	K	A	0.558375597725
498	N	A	0.558304282968
176	S	C	0.557888590371
207	W	G	0.557867957155
61	L	I	0.555976094563
159	M	H	0.552707457331
101	D	T	0.551796406383
96	I	E	0.551546647351
94	G	E	0.551527722186
97	Y	C	0.550886316807
417	N	I	0.550715752568
376	S	L	0.550522029364
325	K	H	0.550208869305
122	Q	G	0.550133504324
105	M	R	0.550036854543
137	M	L	0.546051537976
273	K	Y	0.545921430078
430	T	N	0.545602004665
350	T	M	0.545043621188
276	L	M	0.54476466699
322	P	R	0.544616958057
338	F	R	0.54431233584
79	L	V	0.543234026062
21	N	T	0.543111541679
434	E	H	0.542855774659
480	D	T	0.542762418441
319	N	E	0.542086027069
451	A	F	0.541983609597
238	M	V	0.541757524128
397	N	L	0.541570845354
278	A	D	0.541388233791
290	D	P	0.540476404719
171	T	A	0.537852120705
14	E	R	0.537445392056
286	A	M	0.535486786424
395	N	A	0.535376643241
270	V	Y	0.535282314337
315	L	G	0.535252697277
281	Y	R	0.535080018922
429	F	V	0.534661257122
234	A	E	0.534598300958
15	T	N	0.534406463243
176	S	N	0.534402443519
191	M	R	0.534285881108
245	S	T	0.534075060098
482	S	G	0.533471856398
155	V	L	0.531244685365
76	N	S	0.531234037126
195	R	M	0.529305977679
109	V	R	0.528685266286
360	T	A	0.527851114263
73	E	A	0.522957638198
73	E	N	0.522957638198
8	R	L	0.521382956944
159	M	L	0.520255101015
101	D	Q	0.518927339652
127	D	P	0.51775813721
4	Q	N	0.516656763989
310	S	T	0.516069621547
316	I	S	0.515964844604
164	C	S	0.515763393059
375	E	M	0.51553501786
275	C	Y	0.51542998571
162	R	V	0.5141923838
185	G	V	0.51396304014
192	E	V	0.513939139902
176	S	F	0.51384208373
163	M	C	0.513798168629
220	E	I	0.509904237452
17	G	S	0.509840903938
419	P	S	0.509274891699
497	D	C	0.504796836038
159	M	I	0.502849179424
391	R	G	0.502800123665
414	V	T	0.500826185606
445	I	L	0.500147350936
162	R	Y	0.499338313421
106	R	W	0.499179011181
153	A	S	0.499177876259
110	L	F	0.499157688569
117	R	H	0.499124500694
81	E	G	0.498945100896
259	L	P	0.49796684581
125	N	G	0.496801698768
320	E	V	0.496681006616
312	V	R	0.496526216364
255	D	Y	0.496460130985
51	D	V	0.496408010373
189	M	S	0.495587343487
287	S	N	0.495409183398
133	L	P	0.493092694671
310	S	A	0.491861236739
134	T	I	0.491223417208
23	T	H	0.490289301989
85	A	E	0.489103099459
254	E	K	0.489008388337
329	V	G	0.488999485338
183	V	S	0.488727952215
157	T	P	0.486719429212
14	E	F	0.486074102893
383	S	Y	0.486050806531
479	F	T	0.485948952518
31	K	C	0.485849890123
437	T	H	0.48578270034
96	I	A	0.485589460937
110	L	V	0.485516225051
482	S	K	0.485506580824
171	T	C	0.485493066118
170	S	E	0.485479128457
379	L	T	0.485465264517
36	I	G	0.485433813457
495	E	I	0.485425385863
405	Q	P	0.485390142876
108	L	R	0.48536246042
54	G	F	0.485342306676
444	I	F	0.485324966494
71	F	R	0.485309648933
381	L	W	0.485266065919
363	V	P	0.485254312071
410	P	E	0.485240980126
237	A	Y	0.485202472394
418	L	H	0.485091184025
432	N	P	0.484550160382
430	T	F	0.484328397006
89	P	T	0.482499555455
260	A	P	0.481628148148
164	C	V	0.481566896002
292	E	I	0.481550847424
146	T	A	0.481539073924
332	A	H	0.481501577354
221	R	Q	0.481454154129
320	E	F	0.481410290446
253	I	S	0.481310428803
312	V	S	0.481258306534
489	F	L	0.480854389545
137	M	V	0.48043761215
18	E	D	0.480189347741
170	S	V	0.479710182371
192	E	L	0.479664499741
304	F	E	0.479597700283
361	R	F	0.479262408763
375	E	L	0.479153777379
301	I	S	0.478919520159
202	N	S	0.478901448051
159	M	P	0.47787343772
160	D	M	0.477501278087
453	P	L	0.476793048314
458	F	V	0.476157913663
404	G	S	0.474249385413
354	P	F	0.473874622275
72	D	E	0.473775024201
406	I	G	0.473668875895
382	R	S	0.473357468896
9	S	Y	0.473088897868
59	N	Q	0.472829909717
37	G	S	0.472750334511
65	R	A	0.472712299474
48	K	V	0.47226634699
100	V	A	0.471390247106
51	D	P	0.469896003732
398	Q	A	0.468849535899
333	C	R	0.468801137084
345	S	C	0.468795859185
141	S	P	0.467431928008
450	G	C	0.466883634973
28	S	N	0.466216546093
321	N	G	0.465685457506
379	L	H	0.465558824322
350	T	A	0.46532278565
232	T	I	0.465261793003
170	S	A	0.464849923837
242	V	I	0.464825104938
211	N	G	0.464757065017
351	K	Y	0.464541467137
211	N	H	0.462746538589
78	Y	R	0.462137064975
72	D	S	0.461745158412
43	M	K	0.461730143778
38	R	T	0.46169420295
395	N	T	0.461376061798
56	L	N	0.460924606151
398	Q	V	0.460917134446
394	G	E	0.459986731974
54	G	V	0.459411018586
143	L	T	0.459254908876
149	Q	L	0.459120133317
91	K	H	0.458961681614
88	D	E	0.457872614792
47	L	P	0.457634517527
306	L	G	0.45684608712
302	D	G	0.456241697453
412	F	G	0.454642242053
125	N	H	0.453044612336
81	E	P	0.45244055616
29	V	L	0.451970009141
12	Q	A	0.451900132144
492	N	I	0.450079949062
435	G	C	0.449761280756
400	R	W	0.449488268055
496	Y	V	0.448876897489
60	S	N	0.448611178018
38	R	P	0.448440710709
433	T	H	0.448437109402
332	A	T	0.448077328395
98	K	E	0.447533057379
392	S	C	0.447500814886
183	V	N	0.447107887933
183	V	Q	0.447107887933
478	S	W	0.446989578222
230	F	V	0.44697457685
419	P	R	0.446903015038
194	I	K	0.446863298735
250	N	Y	0.446842906816
497	D	R	0.446586665035
429	F	S	0.446214320578
451	A	E	0.445930865386
202	N	D	0.444500881208
398	Q	T	0.444447417181
337	A	S	0.444432035249
414	V	L	0.444362508771
273	K	D	0.443903392612
85	A	L	0.443258711354
27	A	L	0.443196299131
114	E	G	0.443155255218
317	R	W	0.442856495068
256	L	C	0.442776974276
275	C	P	0.442665676609
266	L	F	0.442644651147
101	D	P	0.441220961245
161	P	V	0.440585178953
56	L	R	0.440175305388
147	T	P	0.436213356647
359	S	L	0.436055266041
7	K	N	0.43590474394
346	F	V	0.434987768143
417	N	T	0.434226193385
256	L	F	0.43386686385
259	L	A	0.433812566528
266	L	G	0.433725894292
312	V	K	0.433710675709
304	F	V	0.433659865413
50	S	H	0.432816942437
299	V	A	0.431862799916
49	L	S	0.430430437438
333	C	L	0.428132651819
70	A	V	0.426070738145
496	Y	W	0.424736593004
425	I	P	0.424650385425
287	S	G	0.424073268665
334	N	D	0.421644680201
274	S	T	0.421516753818
478	S	P	0.421506874132
483	N	K	0.420885294178
257	I	V	0.420792005709
118	R	Q	0.42019564856
441	R	Y	0.419880332469
496	Y	S	0.419860724504
240	D	E	0.41982602826
446	R	I	0.419491971181
199	R	G	0.417751754015
482	S	N	0.417599349474
98	K	M	0.417479634037
108	L	T	0.416556111292
310	S	G	0.415608720556
157	T	I	0.413142242338
334	N	V	0.410424162515
126	G	C	0.409944137733
49	L	Q	0.409677748998
312	V	T	0.409590242951
257	I	F	0.409495085339
290	D	Y	0.409439077903
30	G	A	0.407879572509
305	K	V	0.407534731742
211	N	T	0.407273160795
234	A	P	0.406698808317
134	T	P	0.406507843786
313	Y	R	0.405991295439
194	I	L	0.405463253989
265	I	S	0.40541969378
233	A	V	0.404893073156
476	V	M	0.404249835061
73	E	D	0.403249023321
418	L	A	0.402947559489
433	T	K	0.402826079645
187	G	E	0.40088731752
144	N	A	0.399485665973
167	M	R	0.399338819486
451	A	Q	0.397988796829
432	N	Q	0.394827775811
494	E	K	0.393285477929
438	S	W	0.392978798426
400	R	G	0.392760669391
481	M	V	0.392678198727
186	V	I	0.392646167469
347	I	W	0.391839304386
329	V	M	0.391460280054
85	A	V	0.391329628265
126	G	H	0.391103618042
125	N	D	0.390913015237
317	R	K	0.390720725825
283	P	R	0.390534696689
10	Y	T	0.390347799635
377	S	A	0.387908317748
289	Y	K	0.386497761495
398	Q	G	0.386195879825
239	M	T	0.386182289546
395	N	Y	0.386148251954
381	L	G	0.385961211142
19	R	H	0.385910256694
408	V	T	0.385814792511
284	A	V	0.385657142926
180	G	I	0.385036887608
197	I	R	0.384928947906
284	A	S	0.384845894787
415	Q	C	0.384689580662
106	R	T	0.384091874906
158	G	V	0.384020116036
60	S	R	0.383959899308
371	M	R	0.38326093681
360	T	V	0.382867252607
348	R	S	0.382703677607
40	Y	H	0.382169461742
455	E	N	0.3813985781
330	W	L	0.381281228421
275	C	E	0.381101431206
337	A	E	0.380589095423
323	A	E	0.380470369246
151	T	A	0.37982989758
409	Q	R	0.379548614843
133	L	Q	0.37952985667
460	G	M	0.379161570796
479	F	P	0.379033748602
186	V	R	0.378959723247
190	V	C	0.378861898399
109	V	T	0.378798024389
389	R	S	0.378753402269
389	R	P	0.378753402269
79	L	Y	0.378724385798
400	R	L	0.378677621521
160	D	V	0.378669148296
216	R	A	0.378648719874
70	A	Y	0.378645050325
195	R	L	0.378643416977
141	S	T	0.378641054184
93	G	A	0.37860939545
123	A	R	0.378608507035
412	F	Y	0.378598438695
203	D	E	0.378591977165
489	F	V	0.378590466268
241	Q	N	0.378565920085
170	S	I	0.37856392454
119	I	D	0.378563779083
249	G	S	0.378558100148
230	F	P	0.378557518919
63	I	Y	0.378556737876
375	E	P	0.378542007681
360	T	R	0.378534238583
36	I	P	0.378518609541
36	I	M	0.378518609541
167	M	P	0.378507256389
187	G	A	0.378487365153
132	G	H	0.378478385106
473	N	W	0.37847105384
473	N	Y	0.37847105384
209	G	W	0.378464695587
169	G	F	0.378462960633
206	F	M	0.378455086214
240	D	Y	0.378444656031
239	M	K	0.378376295603
363	V	F	0.378339108154
233	A	C	0.37827381745
52	Y	E	0.378199127039
459	Q	M	0.378191050433
434	E	M	0.378157097116
413	S	C	0.378144870091
480	D	V	0.378050317538
447	M	D	0.377822895051
468	D	S	0.377720355894
399	Q	E	0.377686414065
289	Y	I	0.376937562295
4	Q	P	0.376826350643
451	A	M	0.376649397176
431	G	N	0.376485586273
462	G	M	0.375916683677
300	G	A	0.375633311351
316	I	C	0.375625134899
166	L	P	0.37553270955
317	R	A	0.375376558812
282	G	N	0.375309885774
256	L	A	0.375306703247
326	S	R	0.375258717291
326	S	Y	0.375258717291
276	L	Q	0.37525495484
277	P	F	0.375167724772
277	P	A	0.375167724772
307	L	G	0.375098620433
290	D	C	0.3749758246
290	D	T	0.3749758246
298	L	R	0.374140390279
470	R	S	0.373826767993
9	S	R	0.373553224317
19	R	D	0.373292516587
29	V	G	0.373187923041
65	R	E	0.373176625923
15	T	R	0.373134241826
267	R	G	0.3731284141
71	F	C	0.373039402426
446	R	P	0.370479800984
265	I	A	0.369910390341
54	G	N	0.368868892446
54	G	I	0.368868892446
26	R	T	0.368498339117
16	D	I	0.368346845396
27	A	V	0.367838995477
190	V	D	0.365610475093
185	G	T	0.365370240885
208	R	P	0.365335036785
178	A	I	0.365231756877
206	F	C	0.365147599041
184	K	V	0.365068344353
212	G	K	0.364869020006
63	I	K	0.364506689636
26	R	S	0.364450041611
330	W	R	0.364326750352
261	R	W	0.362849076878
21	N	C	0.361698753299
35	G	C	0.361026558733
54	G	S	0.360986592752
157	T	N	0.359957861474
146	T	K	0.359870871058
104	W	N	0.359783185771
24	E	D	0.359779864534
93	G	H	0.35972861696
87	K	G	0.35967872486
87	K	Q	0.35967872486
118	R	G	0.359654163461
141	S	M	0.359634626588
107	E	Q	0.359555881674
166	L	H	0.359545310782
166	L	G	0.359545310782
119	I	R	0.359472465597
455	E	L	0.359471380708
163	M	N	0.359433214909
130	T	Q	0.359309355432
116	I	H	0.359262533539
492	N	D	0.358448403681
84	S	P	0.357673976591
265	I	M	0.357232369638
124	N	R	0.357161222585
47	L	R	0.357064567631
278	A	G	0.356857830297
218	A	V	0.356272854
279	C	A	0.356270670876
134	T	G	0.355573320463
19	R	S	0.355119678373
183	V	R	0.353998483542
174	R	S	0.353946478523
199	R	M	0.353902683461
188	T	I	0.353840141792
178	A	D	0.353826214847
198	K	T	0.353812231535
180	G	V	0.353807531652
243	R	V	0.353670924394
201	I	H	0.353596595784
211	N	R	0.35292690778
103	K	R	0.351573788822
479	F	G	0.351113307945
436	R	G	0.350918996048
477	P	T	0.350619379097
448	M	D	0.350375780616
459	Q	E	0.350252648232
426	M	E	0.35006436843
17	G	W	0.34812281707
17	G	T	0.34812281707
177	G	R	0.348072792404
136	M	T	0.347356313645
42	Q	L	0.346944276118
309	N	T	0.346167271129
74	R	L	0.346108538449
388	I	T	0.345225739774
319	N	M	0.345175282505
22	A	K	0.345005025226
355	R	M	0.344826706242
98	K	P	0.344087894666
280	V	H	0.344062529535
317	R	I	0.344002308104
332	A	L	0.343998053604
313	Y	M	0.343985893794
279	C	H	0.343920532352
210	E	Q	0.343871763127
197	I	S	0.343850758908
269	S	Y	0.343787151946
162	R	L	0.343498082949
106	R	N	0.343333459116
148	Y	T	0.343165682745
91	K	P	0.343161640031
123	A	P	0.343068176892
198	K	R	0.342429139045
450	G	S	0.341940843297
54	G	L	0.341606765207
301	I	A	0.341415996409
401	A	H	0.340993860898
307	L	C	0.339711389308
389	R	G	0.339490937297
294	E	T	0.339417460386
128	D	Y	0.339281653709
59	N	G	0.339206704306
124	N	L	0.339083266824
353	S	Y	0.33763116114
84	S	A	0.337312377599
3	S	P	0.337193190325
452	K	L	0.337125372456
116	I	T	0.336817135328
119	I	V	0.33662297093
412	F	V	0.334794852079
326	S	G	0.334285814855
452	K	T	0.332733071446
197	I	G	0.332380605252
247	N	D	0.332297401344
120	W	P	0.32904200299
34	D	Q	0.328159603006
136	M	A	0.327836972991
227	K	R	0.327589775604
230	F	G	0.327583595287
82	H	R	0.327491243775
173	P	H	0.32742215369
129	A	Y	0.326585844876
454	E	I	0.326201211418
454	E	H	0.326201211418
428	A	F	0.32604322557
286	A	T	0.325294015484
420	F	R	0.32528689022
130	T	K	0.324690645194
294	E	S	0.324682214306
380	E	K	0.324376020735
127	D	S	0.322286852357
466	L	E	0.321030896976
128	D	A	0.320209977618
465	E	S	0.318664746301
273	K	S	0.318372510528
331	M	N	0.317310714694
333	C	F	0.317290188143
199	R	H	0.316089810231
70	A	T	0.316056150421
299	V	R	0.315836494394
106	R	M	0.315285297981
321	N	V	0.315078542048
280	V	S	0.314921198082
297	S	R	0.313952016153
253	I	T	0.313301818609
137	M	N	0.313203073273
462	G	E	0.313002048371
150	R	G	0.312596715445
433	T	V	0.310042770111
410	P	L	0.309749119666
450	G	D	0.306482540753
156	R	S	0.306467478538
494	E	N	0.306452676086
109	V	L	0.306292844949
419	P	M	0.306053498964
353	S	K	0.305996186465
335	S	K	0.305471199712
102	R	A	0.304630059564
431	G	Q	0.304445804968
149	Q	R	0.304064161803
239	M	R	0.303973901924
415	Q	W	0.303562697599
446	R	E	0.302707643816
300	G	E	0.301893622345
464	F	V	0.301318107308
400	R	Q	0.300748100862
377	S	I	0.300493863137
259	L	Q	0.299333282711
392	S	G	0.299288868318
427	A	P	0.296681351979
117	R	K	0.296403962648
462	G	C	0.294873564805
364	Q	G	0.294769692042
335	S	Y	0.294768029567
261	R	G	0.294550081397
280	V	G	0.294389457104
313	Y	V	0.294347368708
282	G	L	0.294273231085
402	S	T	0.294208385418
127	D	T	0.293312871717
231	Q	R	0.292751386336
5	G	P	0.292618466621
4	Q	M	0.292533724148
192	E	G	0.291238892983
473	N	R	0.290689570843
251	A	V	0.289956462607
289	Y	A	0.289848916481
41	I	T	0.289417811128
4	Q	Y	0.289363509393
452	K	S	0.288299076838
438	S	V	0.288297905495
352	V	T	0.28817646365
80	E	G	0.286683541812
90	K	E	0.286428515916
442	A	T	0.285899826038
129	A	R	0.285846140403
23	T	L	0.284914082958
17	G	E	0.284851643008
37	G	R	0.284225674784
233	A	P	0.284072280084
82	H	M	0.282957335651
59	N	S	0.282418491881
49	L	T	0.28239760494
308	Q	I	0.282380560628
462	G	R	0.282343882949
63	I	V	0.282053364649
62	T	I	0.28196959384
357	K	E	0.281485904528
354	P	S	0.281229544332
369	E	T	0.281192917336
361	R	I	0.281145080054
340	D	E	0.280969263005
397	N	E	0.279970317642
416	R	K	0.279804321214
396	T	F	0.279676799967
86	G	K	0.27938368317
205	N	D	0.279227792845
194	I	M	0.27887350373
390	T	Y	0.278866144603
47	L	F	0.278783740441
465	E	K	0.278641793272
387	A	P	0.278523345794
63	I	S	0.278439107121
479	F	S	0.278291298043
130	T	L	0.278133875322
396	T	H	0.277659104995
52	Y	I	0.27748776651
33	I	N	0.27683822976
319	N	D	0.275998644403
65	R	Y	0.275437629092
32	M	L	0.275360691634
377	S	K	0.275106145931
80	E	Y	0.274988685525
282	G	W	0.274288835538
485	G	C	0.274178627505
324	H	N	0.274128396876
51	D	I	0.274015589036
178	A	K	0.273987356671
307	L	F	0.27363405261
35	G	S	0.273563717483
39	F	R	0.273432964295
27	A	H	0.273271297689
55	R	L	0.273038199865
394	G	T	0.273001517294
349	G	V	0.272854112016
358	L	S	0.272764477166
347	I	A	0.272757355249
357	K	T	0.272742213116
360	T	W	0.272731995922
346	F	E	0.272704666257
491	D	W	0.272702552393
405	Q	L	0.272670407005
304	F	S	0.272525346552
370	N	H	0.272520638548
413	S	T	0.272333439315
56	L	K	0.272153124159
417	N	W	0.272004294791
439	D	G	0.271680764926
19	R	A	0.271522465615
38	R	S	0.271445908072
391	R	Q	0.271427785581
356	G	E	0.27140333582
63	I	W	0.271397285244
58	Q	A	0.271265833477
40	Y	S	0.269073533588
432	N	V	0.26900578653
32	M	Q	0.268978264526
39	F	G	0.268946836241
16	D	T	0.268811171846
56	L	H	0.268279528208
55	R	V	0.267282168845
455	E	F	0.266574655151
60	S	W	0.266404598824
35	G	L	0.266343114423
77	K	M	0.266274386672
43	M	H	0.266270032823
68	L	T	0.266251515573
39	F	T	0.266193059701
82	H	A	0.266123629108
82	H	D	0.266123629108
10	Y	K	0.266114118291
33	I	C	0.266093024941
33	I	P	0.266093024941
62	T	Y	0.266034982969
42	Q	S	0.265971697567
137	M	I	0.264669700719
157	T	D	0.264327007875
53	E	A	0.264106432106
359	S	H	0.264099057644
14	E	P	0.263681681557
159	M	W	0.26357983489
186	V	N	0.263482505827
127	D	Q	0.263426311434
127	D	C	0.263426311434
9	S	N	0.263382931361
9	S	V	0.263382931361
104	W	V	0.26332740964
5	G	F	0.263296152029
53	E	P	0.263283163522
389	R	D	0.263276184849
236	R	T	0.263268721537
236	R	Q	0.263268721537
205	N	R	0.263263144433
429	F	E	0.263212268211
494	E	T	0.263205363513
234	A	I	0.263198628895
96	I	P	0.2631970396
369	E	H	0.263196928076
369	E	Y	0.263196928076
153	A	I	0.263192951336
390	T	C	0.263184806998
154	L	G	0.263179674916
216	R	T	0.263171502454
115	E	L	0.263166782149
483	N	Y	0.263155551251
35	G	M	0.263145521143
35	G	N	0.263145521143
238	M	D	0.263140457477
59	N	Y	0.263133483623
123	A	L	0.263131289615
72	D	K	0.26312255615
203	D	R	0.263114759745
40	Y	W	0.263107835211
135	H	Y	0.263102773592
135	H	N	0.263102773592
135	H	L	0.263102773592
171	T	Q	0.263100644782
171	T	G	0.263100644782
445	I	Q	0.263098122716
208	R	L	0.263094709903
477	P	A	0.263090071731
241	Q	G	0.263088702665
170	S	T	0.26308670712
119	I	N	0.263086561663
219	Y	R	0.263085408354
249	G	C	0.263080882728
230	F	E	0.263080301499
436	R	T	0.263076456613
379	L	N	0.263072843181
107	E	P	0.263066021152
246	R	S	0.263049407812
458	F	M	0.263047943288
362	G	H	0.263043371737
310	S	C	0.263043163051
145	D	L	0.263039565904
145	D	E	0.263039565904
198	K	G	0.263038376878
223	C	A	0.263036422171
461	R	V	0.263036070665
347	I	G	0.263034935938
355	R	W	0.263032034053
372	D	S	0.263030744504
178	A	G	0.263027810619
97	Y	Q	0.263021149776
97	Y	R	0.263021149776
133	L	N	0.263021089026
207	W	E	0.263016538946
207	W	C	0.263016538946
102	R	M	0.263016109069
102	R	F	0.263016109069
235	Q	G	0.263002689677
132	G	T	0.263001167686
496	Y	R	0.262998186014
169	G	A	0.262985743213
212	G	W	0.262978447286
206	F	P	0.262977868794
250	N	M	0.26297729009
481	M	S	0.262971256291
2	A	S	0.262969759344
240	D	K	0.262967438611
393	G	H	0.262958871832
217	S	F	0.262953428191
54	G	D	0.26294988534
147	T	G	0.26294881496
341	L	Q	0.262947151836
91	K	A	0.262946081431
67	V	P	0.262939322863
380	E	T	0.26293270429
215	T	L	0.262927017719
449	E	R	0.262916687046
92	T	L	0.262912894211
475	I	N	0.262903621898
112	D	R	0.262900375477
61	L	Y	0.262894923522
484	E	W	0.26289098294
33	I	M	0.262885007668
344	L	V	0.262880863859
75	R	C	0.262874625627
27	A	N	0.262866438419
363	V	T	0.262861890734
392	S	V	0.262854032042
345	S	L	0.26285386163
45	T	K	0.262853104461
410	P	R	0.26284855879
48	K	F	0.262837278454
124	N	G	0.262828619356
385	Y	W	0.262820569205
172	L	D	0.262811402488
247	N	V	0.262806830574
222	M	C	0.26280265547
88	D	H	0.262802265961
233	A	L	0.26279660003
181	A	F	0.262613004431
128	D	M	0.262568236765
367	S	E	0.262525984312
122	Q	C	0.262460975222
456	M	D	0.262427682113
468	D	H	0.262409862113
447	M	F	0.262345677631
216	R	K	0.262106893679
54	G	M	0.261953688529
442	A	N	0.261921131736
24	E	F	0.261859594071
18	E	C	0.261842293249
451	A	H	0.261804240493
316	I	R	0.26160035259
466	L	S	0.261236092732
308	Q	V	0.261207553586
310	S	D	0.261080701562
286	A	L	0.260952133625
286	A	Q	0.260952133625
313	Y	I	0.260795915286
330	W	M	0.260769600567
330	W	T	0.260769600567
256	L	M	0.260751895137
279	C	D	0.260751716751
270	V	D	0.260724051498
276	L	Y	0.260696681152
266	L	E	0.260629808142
291	F	Y	0.260629708261
456	M	L	0.260597443145
322	P	H	0.260563886036
271	A	R	0.260442427528
272	H	A	0.260420613752
323	A	K	0.259991263527
399	Q	D	0.259306406537
100	V	R	0.259282107282
303	P	M	0.259179913386
303	P	Q	0.259179913386
301	I	Q	0.259066567383
168	Q	G	0.258814997613
54	G	Q	0.258637991803
471	A	S	0.258620231406
174	R	F	0.258442692072
208	R	I	0.258419832868
241	Q	K	0.258413115375
242	V	D	0.25837422747
176	S	V	0.258328308512
169	G	C	0.258323867905
307	L	Q	0.258320074592
232	T	K	0.258310394352
235	Q	S	0.258280391686
240	D	L	0.25826524458
200	G	A	0.258198188973
200	G	S	0.258198188973
213	R	K	0.258136439872
225	I	F	0.258084055164
302	D	I	0.258049543303
216	R	S	0.25800604015
181	A	N	0.257942927608
268	G	W	0.257622238398
316	I	T	0.257140127522
310	S	I	0.257063567044
280	V	L	0.256843829547
217	S	C	0.256825089538
217	S	P	0.256825089538
334	N	G	0.256723093511
234	A	N	0.254490381765
185	G	A	0.25441815313
249	G	Y	0.25434605992
203	D	Y	0.254340417655
188	T	H	0.254304468241
368	N	Q	0.254304348964
175	R	S	0.254134042224
304	F	Y	0.253889801119
321	N	S	0.253857138472
214	K	T	0.253649440376
98	K	S	0.253423815706
331	M	V	0.252904999335
162	R	H	0.252849957781
144	N	H	0.252839922074
115	E	D	0.252738968944
151	T	R	0.252646988677
107	E	V	0.252640677758
140	H	A	0.25263732464
145	D	H	0.252595307526
465	E	G	0.252557555452
163	M	Q	0.252518010993
158	G	K	0.252426189331
113	K	S	0.252381608594
113	K	T	0.252381608594
114	E	H	0.252348005957
155	V	Q	0.2523320349
219	Y	G	0.252222945889
89	P	Y	0.251969133652
217	S	H	0.251592868043
131	A	F	0.251486067151
171	T	P	0.250919525926
178	A	C	0.250810396061
140	H	Y	0.250769469108
299	V	M	0.250716825867
173	P	N	0.250674731311
200	G	Q	0.250671683538
135	H	T	0.250312888563
128	D	P	0.250234486369
212	G	A	0.249950629289
311	Q	N	0.248805384308
134	T	N	0.248658116546
14	E	G	0.248053008072
169	G	L	0.247889402872
197	I	A	0.247705004694
229	K	R	0.247700185028
5	G	S	0.247516271594
220	E	N	0.246869831618
100	V	G	0.246127291225
204	R	Q	0.246009360194
369	E	G	0.24582642128
35	G	E	0.245419899911
216	R	G	0.245313727429
174	R	T	0.245203537466
244	E	P	0.245007273257
98	K	N	0.244552221115
21	N	Q	0.244163933468
315	L	I	0.244145313136
59	N	D	0.243913664029
87	K	P	0.243885530976
154	L	R	0.24384854168
483	N	L	0.243754223977
151	T	K	0.243745167299
117	R	Y	0.24373784129
167	M	G	0.243724965117
167	M	K	0.243724965117
103	K	I	0.243723427738
440	M	H	0.243687400579
436	R	Y	0.243674456325
108	L	Q	0.243642830025
425	I	M	0.243572188743
99	R	P	0.243552354006
484	E	I	0.24352943689
438	S	I	0.243515154646
448	M	Q	0.2434605767
418	L	S	0.243323183435
459	Q	D	0.243282091457
168	Q	L	0.243231871955
433	T	E	0.243120353619
457	S	N	0.243115598494
447	M	N	0.24296894239
460	G	A	0.242410751369
420	F	Q	0.242175986981
308	Q	C	0.241807012406
388	I	M	0.241729494371
68	L	R	0.241656792694
320	E	K	0.241221769146
186	V	L	0.2410963009
469	E	S	0.240876907869
239	M	F	0.240486124671
399	Q	G	0.240122783023
376	S	G	0.238459918091
462	G	F	0.238413159928
278	A	P	0.238123058537
263	A	E	0.238061653576
274	S	N	0.238021226117
332	A	Y	0.237847275665
287	S	C	0.237844581309
331	M	D	0.237840937856
330	W	C	0.237834710573
320	E	S	0.237776692988
258	F	N	0.237683863557
266	L	M	0.237677159565
3	S	L	0.237657516774
329	V	K	0.237643845096
324	H	T	0.237621592324
252	E	F	0.237597134764
267	R	L	0.237583899892
267	R	N	0.237583899892
43	M	I	0.237531660329
272	H	K	0.237479852139
388	I	R	0.237126523299
174	R	K	0.237068339995
299	V	S	0.23682679207
162	R	A	0.236303907588
154	L	Q	0.236188036725
152	R	P	0.235834565191
116	I	S	0.235803117158
429	F	C	0.235523315454
194	I	P	0.235284134971
12	Q	V	0.235105947866
1	M	V	0.234553454942
307	L	S	0.234411508118
307	L	T	0.234411508118
454	E	G	0.234275743643
323	A	I	0.233974635681
436	R	K	0.23295558662
462	G	S	0.232828332755
335	S	L	0.231999150034
30	G	R	0.231995206041
414	V	F	0.231751757281
433	T	R	0.23131826526
80	E	C	0.231302654019
249	G	E	0.230429734679
243	R	F	0.23016182971
471	A	V	0.229054736008
289	Y	C	0.228704886866
437	T	K	0.227603635928
331	M	T	0.227488154699
474	P	T	0.227302536112
475	I	A	0.227149097105
83	P	L	0.226202201683
240	D	N	0.225920216161
247	N	K	0.225779371419
133	L	T	0.225573798708
311	Q	K	0.225026862289
260	A	V	0.224982436412
44	C	R	0.223977456656
157	T	A	0.223820593282
132	G	D	0.223682618712
117	R	T	0.22358151778
380	E	G	0.223525272061
380	E	V	0.223016799061
66	M	I	0.222814568867
456	M	T	0.222771498705
403	A	M	0.222735474045
168	Q	P	0.222176739909
387	A	T	0.221524236887
217	S	L	0.220591874601
22	A	V	0.21942869231
322	P	L	0.219241815415
286	A	R	0.218597014032
87	K	L	0.218540691793
321	N	T	0.218530136385
254	E	D	0.218477090135
264	L	H	0.218286501445
269	S	Q	0.218256269862
324	H	P	0.218219241387
322	P	N	0.218210150529
272	H	N	0.218079893555
394	G	R	0.217156351794
472	A	C	0.216316742802
294	E	A	0.215590725799
265	I	P	0.215081042779
314	S	A	0.215000851732
84	S	I	0.214993393582
10	Y	N	0.21485527452
258	F	L	0.214850486824
50	S	L	0.214518179236
302	D	Q	0.213944761424
117	R	Q	0.21378236689
110	L	P	0.213771495345
167	M	V	0.213759665491
440	M	F	0.21315947773
453	P	T	0.213146739743
354	P	T	0.213092899975
444	I	H	0.21301953968
454	E	F	0.21258481239
417	N	Q	0.212322848092
326	S	N	0.212168055786
7	K	R	0.21075053661
407	S	G	0.210093779736
96	I	M	0.209840305807
497	D	G	0.20977052572
154	L	P	0.209692129373
63	I	M	0.209606953042
90	K	M	0.209222961791
119	I	T	0.209154654846
304	F	A	0.208862913552
350	T	S	0.20817361642
443	E	K	0.207816459722
336	A	T	0.206203957766
8	R	W	0.205641162854
55	R	G	0.205535522433
89	P	V	0.205195325368
445	I	M	0.205147357192
318	P	Q	0.203884194768
466	L	H	0.203009959094
331	M	G	0.201833497274
270	V	G	0.201760444201
315	L	H	0.201726029699
318	P	E	0.20171305244
262	S	T	0.201677857478
372	D	A	0.20163580323
366	A	D	0.20157200194
336	A	Q	0.201374760891
21	N	H	0.201182801133
402	S	V	0.201098981026
477	P	L	0.201015499801
443	E	T	0.200875005559
29	V	K	0.200438104522
58	Q	T	0.200353461325
455	E	V	0.200347495155
424	T	P	0.200255444701
449	E	D	0.200185835163
160	D	R	0.199548408847
469	E	G	0.19940112683
422	K	F	0.198967661682
89	P	R	0.198706589454
109	V	I	0.198509619021
129	A	T	0.197445110098
50	S	I	0.19688704297
60	S	P	0.194739146571
30	G	N	0.194717709315
68	L	H	0.19460958604
35	G	V	0.194591075271
36	I	V	0.194478453803
58	Q	G	0.194413824453
75	R	M	0.194262621033
142	N	D	0.194089809423
467	S	N	0.193700221435
46	E	T	0.193387703384
362	G	R	0.192992828673
403	A	S	0.192735827506
430	T	K	0.192261272504
461	R	Q	0.191927486659
136	M	L	0.191672049933
271	A	T	0.190513971025
359	S	C	0.189765602589
457	S	R	0.189719925219
454	E	V	0.189222000284
111	Y	W	0.189159552174
350	T	P	0.189087602859
4	Q	C	0.18908302016
412	F	C	0.18897978766
369	E	A	0.188918967786
369	E	L	0.188918967786
381	L	E	0.188814257993
355	R	S	0.188707098884
58	Q	P	0.188626488599
421	D	E	0.188544973174
64	E	R	0.188385834511
392	S	A	0.187993632974
40	Y	E	0.187954318375
413	S	G	0.187833234438
26	R	I	0.187803019775
84	S	E	0.187748975149
275	C	T	0.187252429465
459	Q	L	0.186334555545
430	T	I	0.185839906138
160	D	G	0.185563959845
460	G	K	0.185472743778
14	E	K	0.185425320161
163	M	I	0.185161450283
137	M	T	0.184735963532
80	E	N	0.184215954355
41	I	V	0.184205515608
257	I	T	0.184141860651
51	D	G	0.183557205243
352	V	L	0.18344524492
201	I	T	0.18120597024
14	E	Y	0.181112335061
495	E	V	0.180763349848
469	E	A	0.180541629331
353	S	C	0.180465304381
40	Y	G	0.180454647871
433	T	P	0.180433658308
466	L	P	0.180302191472
425	I	V	0.179964304317
303	P	H	0.179374360658
50	S	C	0.179258742526
431	G	T	0.179147124638
56	L	I	0.179043719767
56	L	G	0.179043719767
49	L	C	0.178904823144
294	E	G	0.178645971424
433	T	A	0.178222777073
292	E	C	0.176639448216
54	G	W	0.176175831611
292	E	G	0.174897192255
313	Y	S	0.174833797211
379	L	V	0.174673832338
252	E	K	0.174539555773
368	N	I	0.174481011078
338	F	W	0.174469590372
338	F	I	0.174469590372
404	G	E	0.1742450618
378	T	P	0.174230687433
364	Q	H	0.174222996117
375	E	R	0.17410049272
393	G	W	0.174046560226
348	R	A	0.17399655657
403	A	Y	0.173962698489
403	A	F	0.173962698489
403	A	Q	0.173962698489
343	V	S	0.173776925071
369	E	K	0.173482757267
105	M	I	0.173179998063
117	R	G	0.172862921085
181	A	V	0.172439994607
44	C	S	0.172398105636
44	C	T	0.172398105636
60	S	A	0.172041262348
304	F	L	0.172023389057
72	D	H	0.171962368606
29	V	R	0.171862089948
77	K	G	0.171847832204
2	A	E	0.171834450189
36	I	D	0.171829172472
13	M	H	0.171803001018
13	M	K	0.171803001018
62	T	H	0.171673503811
461	R	G	0.171626429537
28	S	T	0.171550830207
467	S	K	0.171294654762
420	F	C	0.170934580467
85	A	I	0.170749589833
292	E	A	0.170670488485
232	T	A	0.169805909477
198	K	E	0.169781741123
87	K	N	0.168302227133
49	L	R	0.16692038752
187	G	R	0.166501556172
397	N	S	0.165879149208
4	Q	A	0.165571800914
246	R	A	0.165153694968
305	K	E	0.164563969569
250	N	R	0.164527609949
22	A	S	0.164481734137
334	N	L	0.164307901515
375	E	K	0.164239940474
284	A	F	0.163598664031
431	G	L	0.163154193674
190	V	L	0.163059415939
305	K	R	0.162971890826
64	E	N	0.162651790734
12	Q	E	0.162601891303
78	Y	I	0.162576783116
201	I	C	0.16236440273
5	G	V	0.162316885853
5	G	H	0.162316885853
30	G	V	0.162179463763
43	M	W	0.162169861919
40	Y	L	0.162158329671
17	G	L	0.162149532897
29	V	C	0.162100810333
32	M	A	0.162063060609
362	G	E	0.162041393971
69	S	F	0.162035265966
13	M	S	0.162034988352
76	N	V	0.161982537396
71	F	I	0.161963512172
82	H	C	0.161960514071
47	L	M	0.161734814829
52	Y	R	0.161514316967
48	K	N	0.161457903236
168	Q	K	0.160769711763
371	M	L	0.16065548303
207	W	L	0.16025938703
229	K	E	0.160189616254
77	K	S	0.159818980692
377	S	F	0.159628928511
481	M	Y	0.158106952038
333	C	Y	0.157985932335
238	M	G	0.157649104087
338	F	C	0.157542621147
400	R	V	0.157449376636
354	P	L	0.157408436472
354	P	E	0.157408436472
201	I	R	0.15740069959
369	E	P	0.157381956058
369	E	C	0.157381956058
369	E	V	0.157381956058
357	K	A	0.157264995696
337	A	C	0.15725588164
339	E	P	0.157245355734
339	E	A	0.157245355734
346	F	C	0.157227448837
375	E	C	0.157225682492
184	K	N	0.157209254666
407	S	A	0.157200524061
405	Q	E	0.157193189585
340	D	Y	0.157173339006
416	R	L	0.157159128399
416	R	P	0.157159128399
341	L	T	0.157118005178
414	V	W	0.157088000835
410	P	D	0.157038623417
307	L	R	0.157036414224
411	A	P	0.15697608381
382	R	P	0.15696266019
373	A	Q	0.15690184527
388	I	N	0.156687583508
401	A	I	0.156543816859
386	W	T	0.156177776285
397	N	M	0.15614289602
415	Q	I	0.155415776426
186	V	C	0.155144650278
319	N	T	0.15506290396
236	R	M	0.154846632048
241	Q	V	0.15483871561
417	N	M	0.154815109273
170	S	R	0.154797765282
195	R	S	0.154768643316
44	C	Y	0.154496974502
53	E	G	0.15419322524
485	G	V	0.153784409411
284	A	G	0.153716528216
409	Q	K	0.153377702934
81	E	K	0.153170264054
34	D	K	0.152746719981
66	M	V	0.152043411105
205	N	L	0.151501020236
236	R	W	0.151469925265
409	Q	L	0.151365344637
64	E	Y	0.151360144982
12	Q	D	0.151281938762
176	S	Y	0.151272004345
210	E	P	0.151226685185
173	P	L	0.15113905776
79	L	T	0.151014604674
60	S	F	0.150927381404
40	Y	N	0.15083985124
40	Y	T	0.15083985124
30	G	M	0.150829250293
66	M	S	0.150799939394
77	K	V	0.150797169252
77	K	Y	0.150797169252
43	M	G	0.150792815404
68	L	G	0.150774298153
68	L	V	0.150774298153
68	L	S	0.150774298153
13	M	E	0.150721938408
39	F	Q	0.150715842281
11	E	D	0.150692726334
27	A	Y	0.150582731039
42	Q	H	0.150494480147
214	K	N	0.150423188255
213	R	Q	0.150030150166
51	D	K	0.149863740985
432	N	K	0.149750455261
267	R	P	0.147934951109
203	D	V	0.147425213738
230	F	I	0.147414294991
188	T	K	0.147389264325
207	W	A	0.147368499336
191	M	A	0.147262757998
191	M	D	0.147262757998
200	G	H	0.147246046028
247	N	Y	0.147175840722
172	L	F	0.147175692412
470	R	G	0.146395914305
491	D	I	0.145561449778
294	E	L	0.145541985983
428	A	G	0.145510218529
335	S	F	0.145313840943
59	N	L	0.144914968131
279	C	R	0.144664035369
28	S	Y	0.144288451206
386	W	C	0.144002860734
20	Q	H	0.143948735184
168	Q	N	0.143337780193
186	V	Q	0.143302467255
204	R	I	0.14322718283
204	R	E	0.14322718283
190	V	I	0.143218053756
223	C	F	0.143173200771
236	R	D	0.143062574519
183	V	C	0.143001356829
195	R	A	0.142967656768
177	G	I	0.142887449565
178	A	N	0.14283933554
198	K	V	0.142836645807
189	M	P	0.142784063336
194	I	W	0.142778332923
179	A	P	0.142750053095
191	M	C	0.14273239852
182	A	E	0.142607848087
216	R	I	0.14252882273
181	A	Q	0.142465710188
211	N	K	0.142454454371
136	M	E	0.141926067348
63	I	T	0.141881269536
219	Y	L	0.14174901184
45	T	A	0.141263075137
446	R	S	0.140393923323
422	K	T	0.140359250065
136	M	N	0.139303486113
136	M	P	0.139303486113
164	C	E	0.139301647894
353	S	P	0.139003415592
311	Q	Y	0.138873497171
157	T	Y	0.138796125791
157	T	W	0.138796125791
319	N	K	0.138700578174
466	L	T	0.138570443858
359	S	D	0.13856817556
98	K	I	0.138312552512
383	S	F	0.138127503111
383	S	E	0.138127503111
78	Y	Q	0.138035930387
78	Y	M	0.138035930387
289	Y	P	0.137951375921
289	Y	D	0.137951375921
31	K	F	0.137926586703
125	N	W	0.137898872348
125	N	T	0.137898872348
204	R	S	0.137895198223
204	R	C	0.137895198223
368	N	Y	0.137886360747
146	T	E	0.137873182781
146	T	D	0.137873182781
498	N	C	0.137856325857
190	V	E	0.137853798895
493	A	H	0.137819029291
12	Q	K	0.137800640637
421	D	L	0.137792665415
338	F	M	0.137790749477
338	F	Q	0.137790749477
109	V	N	0.137789924886
109	V	H	0.137789924886
144	N	Y	0.137777188046
5	G	L	0.137765269945
143	L	G	0.137756484944
389	R	C	0.137745302765
137	M	H	0.137707558585
137	M	F	0.137707558585
130	T	D	0.137700948877
139	W	C	0.1376896521
4	Q	W	0.137681627584
494	E	Y	0.137674481429
159	M	A	0.137669958052
234	A	H	0.137667746811
369	E	R	0.137666045992
369	E	N	0.137666045992
153	A	F	0.137662069252
153	A	M	0.137662069252
87	K	H	0.137659819498
87	K	V	0.137659819498
87	K	F	0.137659819498
390	T	S	0.137653924914
349	G	L	0.137652799911
485	G	D	0.137649970264
154	L	Y	0.137648792832
185	G	M	0.137648173903
183	V	K	0.137646921987
216	R	H	0.13764062037
216	R	Y	0.13764062037
19	R	V	0.137640003202
19	R	K	0.137640003202
70	A	K	0.137636950821
115	E	I	0.137635900065
115	E	M	0.137635900065
195	R	I	0.137635317473
141	S	A	0.13763295468
364	Q	A	0.137630064332
174	R	A	0.137629963991
142	N	M	0.137625200196
25	I	F	0.137621166974
361	R	A	0.137618628604
361	R	V	0.137618628604
35	G	H	0.137614639059
35	G	D	0.137614639059
35	G	I	0.137614639059
35	G	Q	0.137614639059
35	G	F	0.137614639059
238	M	W	0.137609575393
238	M	C	0.137609575393
93	G	I	0.137601295946
93	G	D	0.137601295946
123	A	E	0.137600407532
56	L	D	0.137599977173
335	S	M	0.137595978672
101	D	I	0.137593382577
110	L	Q	0.13759292163
110	L	E	0.13759292163
72	D	Q	0.137591674066
72	D	M	0.137591674066
213	R	V	0.137590059119
213	R	T	0.137590059119
386	W	P	0.137588274473
203	D	H	0.137583877661
203	D	I	0.137583877661
489	F	C	0.137582366765
192	E	C	0.137573455088
192	E	Y	0.137573455088
192	E	T	0.137573455088
135	H	K	0.137571891508
135	H	F	0.137571891508
135	H	A	0.137571891508
151	T	E	0.137571465598
440	M	P	0.137569802107
171	T	H	0.137569762698
171	T	M	0.137569762698
171	T	K	0.137569762698
177	G	A	0.137568930638
476	V	C	0.137568060532
445	I	Y	0.137567240632
210	E	C	0.137565553133
208	R	N	0.137563827819
208	R	M	0.137563827819
208	R	C	0.137563827819
356	G	C	0.137558951128
241	Q	C	0.137557820581
119	I	G	0.137555679579
119	I	P	0.137555679579
337	A	K	0.137555435515
337	A	W	0.137555435515
337	A	R	0.137555435515
219	Y	A	0.13755452627
467	S	Y	0.137552696296
249	G	V	0.137550000644
249	G	W	0.137550000644
249	G	A	0.137550000644
230	F	H	0.137549419415
230	F	R	0.137549419415
230	F	A	0.137549419415
29	V	Y	0.137547905108
29	V	N	0.137547905108
436	R	E	0.137545574529
38	R	H	0.137543648108
94	G	W	0.137543408514
357	K	L	0.137543260093
379	L	C	0.137541961097
379	L	Y	0.137541961097
358	L	H	0.137541527956
150	R	P	0.137539500992
150	R	C	0.137539500992
150	R	T	0.137539500992
107	E	R	0.137535139068
30	G	H	0.137529481628
166	L	D	0.137528749106
166	L	Y	0.137528749106
360	T	K	0.137526139079
406	I	D	0.137523505328
406	I	R	0.137523505328
188	T	Q	0.137521804198
248	P	C	0.137521786144
248	P	K	0.137521786144
339	E	L	0.137520028624
339	E	T	0.137520028624
47	L	Y	0.137519897198
7	K	A	0.137518849262
7	K	Q	0.137518849262
246	R	I	0.137518525728
458	F	D	0.137517061205
458	F	Q	0.137517061205
407	S	T	0.137516741102
388	I	Q	0.137510236622
44	C	W	0.137509184117
44	C	H	0.137509184117
44	C	Q	0.137509184117
198	K	A	0.137507494794
223	C	S	0.137505540087
53	E	Q	0.137505392445
461	R	Y	0.137505188581
461	R	M	0.137505188581
347	I	F	0.137504053855
347	I	S	0.137504053855
26	R	H	0.137503946157
495	E	P	0.137502082443
140	H	P	0.137499977288
140	H	V	0.137499977288
492	N	Y	0.137499174795
1	M	R	0.137495662657
65	R	N	0.137494578664
68	L	Q	0.137490325854
97	Y	P	0.137490267692
474	P	V	0.137483237412
227	K	D	0.137480138314
146	T	P	0.137478449722
146	T	G	0.137478449722
15	T	D	0.137476840245
340	D	V	0.137474755151
235	Q	C	0.137471807593
235	Q	A	0.137471807593
235	Q	T	0.137471807593
491	D	L	0.13747098352
132	G	Y	0.137470285603
441	R	Q	0.13746945051
496	Y	D	0.13746730393
13	M	C	0.13746534742
13	M	Y	0.13746534742
366	A	Y	0.137464698825
366	A	I	0.137464698825
120	W	Q	0.137457140493
120	W	D	0.137457140493
209	G	Q	0.137456596083
39	F	I	0.137456067685
486	S	A	0.137455200729
486	S	V	0.137455200729
486	S	D	0.137455200729
169	G	T	0.137454861129
169	G	Q	0.137454861129
346	F	H	0.137452664565
346	F	K	0.137452664565
226	L	G	0.137450269151
55	R	K	0.137449284528
194	I	H	0.137449210441
69	S	R	0.137447904587
[truncated: 7,961 more rows]
