# Supplementary material for: Destabilized adaptive influenza variants critical for innate immune system escape are potentiated by host chaperones
Source: PLoS Biol. 2018 Sep 17;16(9):e3000008. doi: 10.1371/journal.pbio.3000008 (PMC6160216; doi:10.1371/journal.pbio.3000008)
Supplement: S1 File — This zip file contains the computer code and required input files for the deep mutational scanning data analysis reported in this manuscript. (ZIP) [file pbio.3000008.s023.zip › 2018_NP_DMS-master/preferences/HSF1i39vsDMSO39-rep2_sitediffsel.txt]

site	abs_diffsel	positive_diffsel	negative_diffsel
283	28.3567841394	27.585279384	-0.771504755406
353	11.6872464242	10.9616090508	-0.725637373394
34	11.3770648531	7.36931379908	-4.007751054
273	10.7819006381	8.29501709988	-2.48688353823
498	9.44379497964	3.10546054716	-6.33833443249
420	9.42184064379	1.34579910034	-8.07604154345
417	9.18192140335	3.3772380165	-5.80468338686
397	9.1125719443	1.97552101085	-7.13705093345
81	8.99138083226	3.84691885884	-5.14446197342
456	8.9680932959	4.61300725438	-4.35508604152
377	8.85493627151	6.97071779946	-1.88421847205
497	8.73890649844	2.07926474906	-6.65964174938
18	8.50329424209	1.47158925962	-7.03170498247
24	8.46780040272	0.66580226478	-7.80199813794
423	8.38441934177	0.133887504996	-8.25053183677
432	8.34193015917	2.19261539042	-6.14931476876
480	8.14808780122	2.34940989713	-5.79867790409
83	8.08296165156	3.34540250382	-4.73755914774
457	8.0773995171	3.02375855206	-5.05364096504
429	7.97968501169	3.94926262627	-4.03042238542
431	7.94717589865	2.7646793885	-5.18249651015
427	7.91410450365	2.39585784097	-5.51824666267
164	7.85962715653	4.39971642224	-3.45991073429
466	7.79317129956	3.49186341199	-4.30130788758
446	7.72077730358	2.76352229187	-4.9572550117
447	7.65808221967	1.99295688002	-5.66512533965
453	7.57941833961	2.25090737701	-5.32851096259
157	7.50901994321	6.35002946516	-1.15899047805
428	7.45715809152	1.93166726203	-5.52549082949
451	7.23749184442	2.92616703617	-4.31132480826
415	7.18875580014	2.50341712124	-4.6853386789
399	7.14011393117	3.66106778703	-3.47904614415
467	7.05918431368	3.22882021136	-3.83036410232
398	7.041478025	3.60263019696	-3.43884782804
450	6.99639815382	4.07860373759	-2.91779441624
73	6.97728769178	2.04494937232	-4.93233831946
430	6.94853323322	2.28207895219	-4.66645428103
422	6.92854676224	0.645863457176	-6.28268330506
90	6.89451074545	2.11688857896	-4.77762216649
4	6.88994775249	2.84507971813	-4.04486803436
89	6.80676060539	1.14933163808	-5.65742896731
111	6.76897399525	3.6916793881	-3.07729460714
27	6.7441433086	2.53682251403	-4.20732079456
294	6.70994846349	4.1018916881	-2.60805677539
426	6.7095294264	0.590916554544	-6.11861287185
28	6.63363825039	2.08729975543	-4.54633849496
401	6.62299915453	2.12217442929	-4.50082472524
10	6.62266660152	2.10598734665	-4.51667925487
309	6.62104616001	0.481348354732	-6.13969780528
181	6.62095881795	1.61235138338	-5.00860743456
105	6.59352750108	3.77253404081	-2.82099346027
59	6.59287915784	3.77022058514	-2.8226585727
409	6.59237033403	1.34537617661	-5.24699415743
442	6.46272705083	0.678597423019	-5.78412962781
64	6.43371642059	3.79457905124	-2.63913736935
402	6.41445206365	2.07087984992	-4.34357221373
23	6.40941448245	2.42755203321	-3.98186244924
54	6.37922154184	3.48222086865	-2.89700067318
85	6.36254940739	2.46341749248	-3.89913191491
274	6.3574631072	3.85548498941	-2.50197811779
334	6.25961197275	4.54126152326	-1.7183504495
419	6.23477515199	2.80716681392	-3.42760833806
41	6.23303985329	2.20384567248	-4.02919418081
86	6.21936191693	1.85381982546	-4.36554209147
51	6.2080170158	1.69746025986	-4.51055675594
437	6.15733945679	3.9724631599	-2.1848762969
308	6.121273764	4.79623245468	-1.32504130933
127	6.11040960487	2.59073148329	-3.51967812157
162	6.1082274587	3.97405935866	-2.13416810004
440	6.04214812819	3.34965554869	-2.6924925795
49	6.02667171809	3.28572840662	-2.74094331148
319	6.00604089229	2.79183775941	-3.21420313288
433	5.99232073719	2.07195959228	-3.92036114491
281	5.97828461657	2.32267628165	-3.65560833492
100	5.94252968534	2.99595555609	-2.94657412924
434	5.91351359498	2.55937754147	-3.35413605351
80	5.90475365263	1.68609888007	-4.21865477256
289	5.89205376278	3.37388796092	-2.51816580185
286	5.89047846974	4.26130055513	-1.62917791461
454	5.86933467723	1.30995966039	-4.55937501684
122	5.85186547811	1.9311032247	-3.92076225341
154	5.82774161689	3.12995626796	-2.69778534892
445	5.80706516574	2.38046485181	-3.42660031393
268	5.79518905344	2.63248008305	-3.16270897039
101	5.77435457079	3.40719421933	-2.36716035146
449	5.74333773323	1.78930409905	-3.95403363418
328	5.73881239014	0.990582478186	-4.74822991195
310	5.73157134497	2.44596536856	-3.28560597641
45	5.70634315373	1.80326963969	-3.90307351403
424	5.69625064166	1.05296279216	-4.6432878495
125	5.67451604141	2.9099592906	-2.76455675081
12	5.66250530112	3.82801890351	-1.83448639762
77	5.64150457494	1.9404418068	-3.70106276815
311	5.63898145995	4.09046016301	-1.54852129694
455	5.5840559711	2.25676089317	-3.32729507793
323	5.5778720784	0.985953269315	-4.59191880909
302	5.57578240432	1.95337811879	-3.62240428553
459	5.57478683107	2.38239268476	-3.19239414631
204	5.57221877443	4.78576251867	-0.786456255759
82	5.55423334914	2.09845391687	-3.45577943228
155	5.52870741286	1.54564770231	-3.98305971055
266	5.52152653565	2.34302593113	-3.17850060452
413	5.47660607427	0.93127023433	-4.54533583994
267	5.45415278101	2.99470676446	-2.45944601656
50	5.44844118613	1.67980150126	-3.76863968487
165	5.44759977198	0.925283291121	-4.52231648086
395	5.40490664478	3.87030280593	-1.53460383885
290	5.39757876673	1.97179719541	-3.42578157132
61	5.38135780712	1.17814556029	-4.20321224683
282	5.369661037	3.1939862886	-2.1756747484
31	5.36425361235	2.54241685625	-2.8218367561
69	5.33714792092	2.27929185142	-3.0578560695
130	5.33476466669	2.68933225116	-2.64543241554
425	5.33434855348	1.80436460811	-3.52998394537
421	5.32470483756	0.584761375558	-4.739943462
441	5.31396267705	2.95104225457	-2.36292042248
211	5.27857339685	2.61894159405	-2.6596318028
233	5.25475642509	1.33003577072	-3.92472065437
383	5.25325228488	2.99143078743	-2.26182149745
495	5.23420353838	2.07789634338	-3.156307195
238	5.2323548163	3.62029069045	-1.61206412584
375	5.22764017158	3.08161899395	-2.14602117763
60	5.19861614467	2.8115694869	-2.38704665778
479	5.1972547	3.44053541976	-1.75671928024
438	5.14736034855	3.13480447464	-2.01255587391
270	5.13853194785	2.86041253502	-2.27811941283
103	5.10455474928	2.22954592222	-2.87500882706
272	5.08357814897	1.01791380487	-4.0656643441
14	5.08349841061	3.12943370732	-1.9540647033
368	5.0782952331	3.21295800226	-1.86533723085
109	5.01611677345	3.47506222004	-1.54105455341
239	5.01214289773	2.5125616634	-2.49958123433
78	5.00856568451	4.06169030397	-0.946875380536
313	4.97012528978	2.5464410475	-2.42368424228
196	4.95089571868	0.883621954012	-4.06727376467
160	4.90932343158	3.2069201249	-1.70240330668
412	4.90835872457	3.19040292115	-1.71795580342
29	4.89838363767	2.78562777434	-2.11275586334
265	4.88866712734	2.26952609489	-2.61914103245
351	4.88275606108	2.0120025959	-2.87075346518
190	4.86442687429	3.05754761606	-1.80687925823
350	4.84175738199	2.42617894082	-2.41557844117
370	4.83309860483	1.28399494563	-3.5491036592
331	4.82856310183	2.74876431776	-2.07979878407
194	4.80126160734	2.26344572166	-2.53781588568
321	4.79870213834	2.9299775224	-1.86872461594
52	4.79175244484	1.09435467959	-3.69739776525
189	4.77957981028	1.6611911894	-3.11838862088
161	4.77337058344	1.07337479705	-3.6999957864
396	4.70746083251	1.44062602055	-3.26683481196
307	4.70543248673	3.39358419105	-1.31184829568
21	4.69686661526	2.09368599715	-2.6031806181
367	4.69482179838	0.567631892679	-4.1271899057
359	4.68770661953	2.27130467956	-2.41640193997
88	4.68699544609	2.04540170941	-2.64159373668
392	4.683536568	1.49412369398	-3.18941287403
478	4.67490318651	1.75655623144	-2.91834695507
301	4.67352230675	1.32469399872	-3.34882830803
137	4.67060526194	3.04495219392	-1.62565306802
473	4.67036757903	1.86997390748	-2.80039367155
452	4.6607429125	1.15448465707	-3.50625825543
202	4.65720513045	1.11486020571	-3.54234492474
43	4.64842010468	2.01071245243	-2.63770765225
460	4.63672124184	2.51104896792	-2.12567227392
292	4.6250731008	2.79555201786	-1.82952108294
330	4.60689098569	2.7856038605	-1.82128712519
35	4.59257774597	3.15091153108	-1.44166621489
201	4.58617972477	1.89796006373	-2.68821966104
62	4.58072263386	1.50197443878	-3.07874819508
322	4.57915659827	1.50155016501	-3.07760643325
263	4.57605227565	2.0711502215	-2.50490205415
280	4.56220893456	3.03238646626	-1.5298224683
156	4.55094197828	2.33638994754	-2.21455203074
435	4.51860294777	0.586952969904	-3.93164997786
22	4.51432180396	0.776239928258	-3.7380818757
183	4.50776381407	3.09410408113	-1.41365973294
214	4.50459630344	1.32208937683	-3.18250692661
48	4.48617632233	1.05867529507	-3.42750102726
115	4.48482692313	2.84886918749	-1.63595773564
169	4.47977766834	2.20880056785	-2.2709771005
159	4.46694904426	2.5593516419	-1.90759740236
225	4.46624175385	1.22726429309	-3.23897746076
186	4.46510835309	2.39684530821	-2.06826304487
116	4.45777061944	1.62839897452	-2.82937164492
231	4.45467972186	1.41652629835	-3.03815342351
335	4.44628456954	2.10085553996	-2.34542902958
126	4.44077169268	1.02183420181	-3.41893749088
394	4.42832681231	3.20148367336	-1.22684313895
3	4.42816532605	3.42343515826	-1.00473016779
381	4.41112342252	1.32455143868	-3.08657198385
70	4.40177627083	2.70369527698	-1.69808099385
250	4.40158409147	1.75672458594	-2.64485950553
98	4.39589521691	3.12486445571	-1.2710307612
72	4.39248679264	2.49657152236	-1.89591527029
114	4.39230360002	1.04712413707	-3.34517946295
318	4.38666095814	0.636447571642	-3.7502133865
167	4.37240081367	2.87495896087	-1.49744185279
33	4.34466774729	2.00842341856	-2.33624432873
210	4.34296162813	2.3301344592	-2.01282716893
329	4.33950127531	1.89978830448	-2.43971297083
129	4.33730807494	1.37010131345	-2.96720676149
386	4.3307126092	2.39678922035	-1.93392338884
131	4.32609097184	1.24743342373	-3.07865754811
173	4.31706001374	1.36852394544	-2.9485360683
414	4.30903086406	1.36980307316	-2.9392277909
168	4.30593630484	2.70339526804	-1.60254103679
332	4.29410341965	2.09184400519	-2.20225941445
121	4.29358309411	0.356000068606	-3.9375830255
384	4.25530787231	0.866674665625	-3.38863320668
71	4.25221697146	1.4217790342	-2.83043793726
312	4.25200978941	1.94415102275	-2.30785876666
279	4.24913559669	2.11017834741	-2.13895724928
104	4.23940255758	3.2750548214	-0.964347736181
17	4.23817531123	2.59053244201	-1.64764286922
128	4.23221066445	1.19951777029	-3.03269289416
496	4.22973009831	1.76432893161	-2.4654011667
333	4.19926124328	2.10459588306	-2.09466536022
305	4.18153892732	1.50067108614	-2.68086784118
257	4.17934575391	1.2400120072	-2.93933374671
458	4.16671106051	2.3701944869	-1.79651657361
242	4.16523863699	2.24022769476	-1.92501094223
178	4.15572607056	2.30120944395	-1.85451662661
410	4.15210278117	1.24638502333	-2.90571775784
405	4.13215002256	1.82020797406	-2.3119420485
124	4.1214959715	1.1056087652	-3.01588720629
102	4.11405806366	2.11414186965	-1.99991619401
247	4.09890116751	1.1502817517	-2.94861941581
243	4.09580990443	0.987321885115	-3.10848801931
11	4.07367347221	1.19887158568	-2.87480188654
136	4.06203047118	3.09596803224	-0.966062438938
79	4.0546332614	2.93046977659	-1.12416348481
171	4.03374987397	2.30237754311	-1.73137233085
217	4.01377377432	2.40481357179	-1.60896020254
418	4.01234602692	1.13136192695	-2.88098409997
236	4.00068244461	2.83580425062	-1.16487819399
315	3.97957387082	2.18835621752	-1.7912176533
462	3.93974052962	3.41345461064	-0.526285918983
117	3.93176505576	1.81797858912	-2.11378646664
374	3.92311367119	1.32997662519	-2.593137046
403	3.92221162312	1.36189438371	-2.56031723941
184	3.91851736762	0.602904133459	-3.31561323416
123	3.89135160361	2.55659909038	-1.33475251323
278	3.88267393834	2.1743469873	-1.70832695104
56	3.86734777399	2.810984862	-1.05636291199
248	3.86721499469	1.98732392522	-1.87989106946
222	3.86562210742	1.07183461678	-2.79378749064
205	3.85755178331	2.25175479748	-1.60579698583
389	3.85209694907	2.87968798894	-0.972408960126
174	3.8497139407	2.30038644535	-1.54932749535
185	3.84189937554	2.28037099664	-1.5615283789
269	3.82628772547	1.82394610231	-2.00234162316
172	3.80998672934	0.585219229272	-3.22476750007
133	3.80495367035	1.36121743908	-2.44373623127
9	3.80453635066	3.00523114247	-0.799305208187
271	3.78909650707	0.450956398553	-3.33814010852
57	3.75263322596	1.09392473365	-2.65870849232
63	3.73817892587	1.92648652173	-1.81169240414
241	3.73813531323	2.06367470568	-1.67446060755
153	3.73810234246	2.72719377079	-1.01090857167
228	3.73412234266	0.0565120390734	-3.67761030359
258	3.72261307168	1.52458327208	-2.1980297996
209	3.71900043754	1.73443193322	-1.98456850432
275	3.71689935391	1.90080490318	-1.81609445073
25	3.7166294398	2.07221073503	-1.64441870477
304	3.71245913789	1.82139621491	-1.89106292298
240	3.71134279742	1.61334909595	-2.09799370147
337	3.67922839908	2.42199281692	-1.25723558217
338	3.67640861942	2.88576440616	-0.790644213254
108	3.67497589337	1.46814234334	-2.20683355004
39	3.63950923087	1.83875480897	-1.8007544219
354	3.63745324925	2.46591847492	-1.17153477433
358	3.61689648396	1.75984038392	-1.85705610004
317	3.6147674541	2.92027287832	-0.69449457578
163	3.58067848545	1.45946154988	-2.12121693557
46	3.57187123516	0.330683353859	-3.2411878813
215	3.54977014116	1.34559969548	-2.20417044569
91	3.53897358017	1.62546967987	-1.9135039003
75	3.53124164533	0.933886352944	-2.59735529238
363	3.5240100328	1.46153396463	-2.06247606816
53	3.52251491231	1.58107260508	-1.94144230723
119	3.52249913542	1.99205010966	-1.53044902576
276	3.51487520835	1.88905783578	-1.62581737257
388	3.50502516058	1.20711542269	-2.2979097379
32	3.50473198609	1.38050541662	-2.12422656947
191	3.4923346809	1.12614192634	-2.36619275456
245	3.46386651047	1.35614414481	-2.10772236566
380	3.46142278257	1.09247176969	-2.36895101288
260	3.4560542331	1.97726506974	-1.47878916336
324	3.45588582315	1.13832179919	-2.31756402397
195	3.44415865328	2.2000531428	-1.24410551048
400	3.44164434135	1.85797419818	-1.58367014318
84	3.43712218288	1.19909960746	-2.23802257541
166	3.42192725574	1.60963428015	-1.81229297559
170	3.4210729415	2.23303142126	-1.18804152024
494	3.42039091928	2.577662121	-0.842728798282
234	3.41938552597	1.70543587571	-1.71394965026
199	3.41782758605	1.96909721659	-1.44873036946
364	3.40293022498	2.19215581224	-1.21077441274
144	3.39731498072	2.69899713708	-0.698317843634
176	3.38890408885	2.12671845241	-1.26218563644
134	3.38508324777	1.52322742076	-1.86185582701
262	3.37935479552	0.952178457287	-2.42717633823
360	3.37888634857	1.80935672154	-1.56952962703
138	3.37021546007	0.139891216321	-3.23032424375
306	3.37012380667	1.05273061673	-2.31739318994
76	3.36881734552	0.977314596023	-2.3915027495
220	3.36286934368	1.20790872312	-2.15496062056
58	3.35450079057	1.0819334076	-2.27256738297
19	3.34631972905	1.687449493	-1.65887023605
192	3.33546034807	1.74501548921	-1.59044485885
406	3.3300518787	1.62707391056	-1.70297796815
385	3.3216781732	0.596691136291	-2.72498703691
47	3.30631955936	1.4178907326	-1.88842882677
97	3.29769336341	1.5216665774	-1.77602678601
463	3.29529202576	1.06109585795	-2.23419616781
142	3.29112844526	1.94023530684	-1.35089313842
92	3.28634265365	1.04652205771	-2.23982059594
87	3.27966085681	2.58392522172	-0.695735635091
483	3.27812033341	2.1996827356	-1.0784375978
55	3.25343752576	1.15473635909	-2.09870116667
36	3.23384340659	1.60880660396	-1.62503680263
259	3.22650610104	1.23111660022	-1.99538950082
200	3.20220425182	1.10066441628	-2.10153983554
382	3.19169508926	1.03799866078	-2.15369642848
230	3.19041815361	2.01652487888	-1.17389327473
113	3.18131406342	0.697273400999	-2.48404066242
246	3.18088291687	1.56151127655	-1.61937164032
482	3.1676269467	1.55786750776	-1.60975943894
212	3.16712742481	1.32912052466	-1.83800690014
40	3.16372923221	1.74689154645	-1.41683768576
297	3.15265711883	1.25905269957	-1.89360441925
96	3.1522527903	2.33312240441	-0.819130385887
346	3.14509914436	1.14790772077	-1.99719142359
188	3.13831097245	1.83151341432	-1.30679755813
347	3.13092744024	1.23439107945	-1.89653636079
42	3.12448884145	0.972932770843	-2.15155607061
481	3.12431372994	1.34953970701	-1.77477402293
303	3.11686386879	0.697734187431	-2.41912968136
345	3.11454080071	0.954640321474	-2.15990047923
30	3.11224636223	1.33583125148	-1.77641511075
469	3.09247687852	0.895488900383	-2.19698797814
376	3.09152745078	1.02036193947	-2.0711655113
444	3.0893955589	1.09055781477	-1.99883774413
187	3.07810415282	0.977734897023	-2.1003692558
158	3.06354620792	0.802676076735	-2.26087013119
143	3.0618653328	1.78228506826	-1.27958026454
106	3.06089622996	1.62470882794	-1.43618740202
256	3.05753170906	2.32234863519	-0.735183073865
120	3.05736102261	1.06375929245	-1.99360173016
68	3.05455388952	1.347838996	-1.70671489351
94	3.04271188734	1.85922906031	-1.18348282703
203	3.03918765975	1.94963746312	-1.08955019663
314	3.03885986733	1.20189200112	-1.83696786621
373	3.0255572795	0.477374321023	-2.54818295848
208	3.02087085999	2.05365253988	-0.967218320107
378	3.01966908651	0.406078667465	-2.61359041904
237	3.01866016409	0.539695909341	-2.47896425475
277	3.00503043759	1.19285865494	-1.81217178265
404	2.99903783015	1.44755222064	-1.55148560952
387	2.98991611013	2.69811068791	-0.291805422213
371	2.98094964534	0.701421298664	-2.27952834667
390	2.9761403021	2.205757299	-0.770383003102
379	2.96310635802	1.75517207561	-1.20793428241
349	2.94975602798	2.20938043241	-0.74037559557
325	2.94227176367	1.7247665928	-1.21750517087
316	2.93537581302	2.55431257065	-0.381063242368
206	2.93466626747	1.32712258737	-1.6075436801
293	2.91876833659	0.271908746872	-2.64685958972
352	2.90133223851	1.21363679316	-1.68769544535
436	2.84310522386	1.23927954109	-1.60382568277
177	2.84228677227	1.67590261483	-1.16638415743
198	2.84010828549	1.40944136858	-1.4306669169
93	2.79704062834	1.92663872276	-0.870401905571
135	2.79626248511	1.74133551325	-1.05492697186
182	2.7953634496	0.41510917364	-2.38025427596
264	2.77269229582	0.681133683012	-2.0915586128
320	2.73566238053	1.82771946002	-0.907942920513
251	2.7277021104	0.289956462607	-2.43774564779
448	2.70075136331	0.905480702375	-1.79527066094
44	2.6914567868	1.20130939833	-1.49014738847
145	2.68552923998	1.50080147079	-1.18472776919
342	2.67963667202	0.482938150132	-2.19669852189
110	2.67047623223	1.75855332514	-0.91192290709
13	2.66260602342	1.11085090301	-1.55175512041
484	2.65177426533	0.659699993347	-1.99207427198
348	2.64959136164	0.815695845133	-1.83389551651
344	2.64731419226	0.262880863859	-2.3844333284
336	2.64446913417	0.53440385825	-2.11006527592
99	2.64413187208	0.468286904116	-2.17584496796
443	2.62124051336	0.811692747366	-1.80954776599
485	2.61742453946	1.71936964524	-0.898054894222
372	2.6172443361	1.30922568811	-1.30801864799
193	2.61045186374	0.537955064699	-2.07249679904
491	2.58513645415	0.806010497505	-1.77912595665
218	2.58308242251	0.630727447003	-1.95235497551
252	2.57783908911	1.08470882942	-1.49313025968
5	2.57733416205	1.96060183445	-0.616732327595
492	2.57103904255	0.946027527538	-1.62501151501
369	2.56165483368	2.38455048846	-0.177104345213
475	2.55627711792	0.755489391297	-1.80078772662
232	2.55200710326	0.992325511778	-1.55968159148
361	2.5518722428	1.79835211793	-0.753520124879
65	2.52360694102	1.36277210433	-1.16083483669
244	2.51414030788	0.380947535538	-2.13319277234
253	2.49405345957	1.06696313414	-1.42709032543
147	2.49009762012	0.872372009305	-1.61772561082
26	2.48082599863	1.22739577567	-1.25343022296
216	2.47795886944	1.88896463033	-0.588994239112
229	2.45029132356	0.545311198476	-1.90498012508
15	2.44591904534	1.05895848347	-1.38696056187
213	2.43627203207	1.37513423201	-1.06113780006
326	2.4299004335	1.57011851378	-0.859781919711
74	2.42575092666	0.655467693935	-1.77028323273
112	2.40536234098	0.90781457621	-1.49754776477
408	2.39527282262	0.97160767994	-1.42366514268
416	2.38571919794	0.731566416956	-1.65415278099
296	2.36085373532	0.27246980512	-2.0883839302
468	2.34669527996	0.640130218007	-1.70656506195
249	2.33467158156	1.53934364077	-0.795327940787
38	2.33360931151	1.44700345501	-0.886605856498
180	2.32194566183	0.803693800689	-1.51825186114
146	2.31552121147	1.53221501139	-0.783306200072
299	2.29871049768	1.79003432227	-0.508676175405
207	2.29849439326	1.50659584684	-0.791898546426
291	2.29806964104	1.11972053612	-1.17834910492
197	2.29313417461	1.52981644727	-0.763317727346
393	2.29120171014	0.669283561837	-1.6219181483
476	2.27184306828	0.871675509217	-1.40016755906
118	2.25264589826	1.53832501429	-0.714320883965
132	2.23992074147	1.03197403102	-1.20794671046
16	2.22436865983	0.799599886134	-1.4247687737
391	2.21258383759	0.841462796617	-1.37112104097
20	2.18864417916	0.559158208989	-1.62948597017
149	2.18758100016	0.932978164287	-1.25460283587
175	2.16195394548	0.423270726556	-1.73868321893
151	2.14245752078	1.20569424843	-0.936763272348
300	2.12837439825	0.813891309951	-1.3144830883
461	2.05390399286	0.901615347505	-1.15228864536
285	2.036530306	0.232605256385	-1.80392504962
343	2.03047959962	0.310975737799	-1.71950386182
284	2.01979020303	1.08837810909	-0.931412093938
261	2.01475306989	0.930539110615	-1.08421395928
235	2.00880504918	0.96555105689	-1.04325399229
107	2.00713241672	1.16420659175	-0.842925824969
141	1.97121121869	1.5145628551	-0.456648363581
411	1.95284102164	0.227233497258	-1.72560752438
140	1.93449531201	0.831859189668	-1.10263612234
470	1.93294748448	0.655840379087	-1.27710710539
356	1.93087312035	1.18356841367	-0.747304706685
493	1.88367414445	1.06267137027	-0.821002774174
139	1.87916136171	1.01114113713	-0.868020224581
327	1.87729951804	0.360264798033	-1.51703472
357	1.87632837071	0.849394000516	-1.02693437019
341	1.85724142211	0.647283702379	-1.20995771973
340	1.85616920613	0.774122708952	-1.08204649717
464	1.82227148984	0.576336272244	-1.24593521759
439	1.81845260776	0.307671191545	-1.51078141621
148	1.79397870917	0.492087888666	-1.30189082051
465	1.79365192507	0.851159374593	-0.94249255048
150	1.78354826744	0.899393410043	-0.884154857392
365	1.75652938329	0.0900552247248	-1.66647415857
255	1.75490231727	0.496460130985	-1.25844218629
37	1.70809388223	0.924630862937	-0.783463019295
366	1.69382151251	0.60537848803	-1.08844302448
287	1.68683159592	1.25387490516	-0.432956690758
339	1.67524789769	0.715010634812	-0.960237262883
67	1.65786893765	0.288081261104	-1.36978767655
295	1.63338383598	0.749692464796	-0.883691371186
486	1.61770113862	0.53259584472	-1.0851052939
227	1.58677404199	0.535112901523	-1.05166114047
221	1.53792791148	0.60066003455	-0.937267876931
152	1.53772835718	0.405385838206	-1.13234251898
488	1.52573624786	0.28685671693	-1.23887953093
95	1.49663021164	0.0114233035723	-1.48520690806
1	1.49520146315	0.386535029062	-1.10866643409
471	1.47599984395	0.587020633748	-0.888979210197
489	1.47344282539	1.1197004319	-0.353742393489
472	1.44094465075	0.473566243056	-0.96737840769
8	1.43948680063	0.727307159623	-0.712179641006
7	1.43891653072	0.921876885223	-0.517039645502
179	1.3984922645	0.217421590581	-1.18107067392
487	1.3882048517	0.137376574309	-1.25082827739
355	1.36585852603	0.796565839179	-0.569292686847
407	1.36455655402	0.536626077753	-0.827930476264
219	1.36373571565	1.00924644037	-0.354489275275
474	1.34318033491	0.57573044934	-0.767449885573
298	1.3159592021	0.754711382805	-0.561247819295
66	1.29893495804	0.57236973891	-0.726565219126
362	1.23581243136	0.618194151128	-0.617618280234
224	1.19762651611	0.0497404486351	-1.14788606747
477	1.19335414038	0.952092605489	-0.241261534894
226	1.0889790762	0.181744325597	-0.907234750605
2	1.02473753466	0.45999099287	-0.564746541792
254	1.02314541901	1.02314541901	0.0
223	0.91733709936	0.665568850402	-0.251768248958
6	0.769456492878	0.0	-0.769456492878
288	0.661533068747	0.0	-0.661533068747
490	0.502568319126	0.0	-0.502568319126
499	NaN	NaN	NaN
