# Supplementary material for: Destabilized adaptive influenza variants critical for innate immune system escape are potentiated by host chaperones
Source: PLoS Biol. 2018 Sep 17;16(9):e3000008. doi: 10.1371/journal.pbio.3000008 (PMC6160216; doi:10.1371/journal.pbio.3000008)
Supplement: S1 File — This zip file contains the computer code and required input files for the deep mutational scanning data analysis reported in this manuscript. (ZIP) [file pbio.3000008.s023.zip › 2018_NP_DMS-master/preferences/HSF1i39vsDMSO39-rep3_mutdiffsel.txt]

site	wt	mut	diffsel
420	F	H	5.99603360314
283	P	M	5.23231522238
334	N	M	4.79970235116
467	S	R	4.21501107764
283	P	Y	4.10501276636
353	S	L	3.99047958444
334	N	H	3.7737322386
353	S	F	3.59615843913
462	G	A	3.06269107319
61	L	G	3.04704073167
495	E	R	3.00695395788
80	E	C	2.89298411256
199	R	Y	2.89029327299
283	P	A	2.78566223591
335	S	A	2.7512248037
283	P	I	2.7034111324
377	S	C	2.66095658398
81	E	I	2.6267008354
57	I	P	2.57605174008
353	S	H	2.54670353248
283	P	W	2.43364950005
157	T	S	2.43102050433
283	P	S	2.4299414063
456	M	A	2.37612682464
353	S	R	2.36027035821
58	Q	C	2.3506786272
294	E	R	2.34079000548
273	K	N	2.28322317931
431	G	N	2.20809676212
438	S	M	2.19236286826
377	S	L	2.18892415967
496	Y	W	2.1860358307
205	N	I	2.12643553987
479	F	Y	2.12195998061
160	D	R	2.07668942496
452	K	S	2.07449014933
182	A	D	2.00948101097
59	N	H	2.0000386747
62	T	R	1.99624678447
283	P	Q	1.97686071694
343	V	C	1.96397990927
259	L	I	1.93392608101
334	N	K	1.88388380657
43	M	W	1.88263534756
353	S	Y	1.85758712559
392	S	P	1.84888053122
390	T	Y	1.84820190063
156	R	T	1.83296577184
125	N	S	1.80204649578
316	I	L	1.77892283177
420	F	R	1.77323375172
203	D	K	1.76696651289
283	P	T	1.74782101969
164	C	A	1.74043463215
294	E	V	1.72958439868
283	P	L	1.72153942767
119	I	D	1.70415680219
73	E	R	1.70007717759
450	G	M	1.69188080138
334	N	G	1.68361916312
14	E	I	1.67866297037
170	S	K	1.67830702674
157	T	R	1.66106549187
476	V	L	1.64388949409
125	N	G	1.63934042394
458	F	I	1.61962206453
151	T	L	1.61844907186
164	C	I	1.60338792511
430	T	R	1.59107304373
174	R	Q	1.58535370795
302	D	Q	1.57139649716
283	P	C	1.53120348713
189	M	V	1.52024442883
446	R	D	1.51221994632
281	Y	D	1.50154100003
111	Y	V	1.47297377978
398	Q	I	1.47068216609
193	L	R	1.45699179457
174	R	L	1.4314022598
65	R	T	1.43133461157
322	P	R	1.43130400307
29	V	K	1.4310983431
96	I	S	1.42927139616
283	P	G	1.42668336912
347	I	W	1.4113178694
417	N	K	1.40984994388
100	V	G	1.40203947524
341	L	G	1.40189198422
105	M	C	1.39699182442
311	Q	T	1.39253396368
131	A	P	1.39210264069
202	N	S	1.37863450064
361	R	V	1.37854814098
385	Y	P	1.37699433895
497	D	F	1.37419432942
331	M	L	1.37121657716
85	A	G	1.36976452795
496	Y	G	1.35280729607
32	M	W	1.3497905111
319	N	G	1.34883793411
23	T	H	1.33702673145
289	Y	R	1.32970991001
249	G	H	1.32212045378
54	G	A	1.30708396536
98	K	S	1.30524354551
450	G	K	1.29179147111
283	P	F	1.28810647195
479	F	I	1.27969581084
166	L	N	1.27814255157
283	P	N	1.2729893651
411	A	L	1.26264892595
53	E	D	1.2568369892
41	I	P	1.22933777614
34	D	K	1.22862883267
368	N	S	1.21847677885
413	S	D	1.21494857225
491	D	I	1.2137758183
10	Y	F	1.21316107614
383	S	A	1.2046399263
5	G	T	1.19117298446
216	R	K	1.19040316012
54	G	S	1.18837620528
105	M	V	1.18639802507
178	A	S	1.18154119271
409	Q	R	1.17447120291
262	S	T	1.17154025024
337	A	H	1.16623897367
272	H	K	1.15983565798
12	Q	G	1.14966515952
82	H	S	1.14289557697
366	A	I	1.13758391278
314	S	L	1.13730309599
239	M	F	1.13450019682
489	F	S	1.12993861694
395	N	F	1.12892544762
340	D	H	1.12177798982
342	R	K	1.11913799115
370	N	E	1.11558098467
446	R	S	1.11095579223
436	R	V	1.11053538332
368	N	R	1.11050079396
316	I	R	1.10303158846
322	P	N	1.10251740986
137	M	P	1.09595982981
374	M	T	1.09475888797
23	T	N	1.08380047958
108	L	T	1.08118154811
75	R	S	1.07839899201
32	M	R	1.07512235333
89	P	T	1.07416843171
213	R	P	1.07414725028
180	G	I	1.07340520823
377	S	V	1.07106884181
57	I	G	1.07071511589
183	V	R	1.07062043764
337	A	G	1.07052072386
280	V	T	1.07048646069
315	L	M	1.06523011096
400	R	Q	1.06517524659
168	Q	P	1.06397326182
143	L	A	1.05596257631
446	R	V	1.0545578747
498	N	P	1.04915523078
97	Y	V	1.04833949375
84	S	L	1.04680706713
399	Q	G	1.04645036558
134	T	V	1.04454174754
466	L	F	1.04292005466
339	E	D	1.03393878337
21	N	G	1.03230719355
217	S	G	1.03230620642
77	K	L	1.03230355853
90	K	H	1.02805299035
431	G	S	1.02557779251
373	A	G	1.02026644038
414	V	L	1.01094877695
441	R	G	1.01038893059
200	G	H	1.0094400277
319	N	K	1.00782932354
319	N	L	1.00566498578
314	S	R	1.00462745002
331	M	R	1.00310167152
377	S	M	0.996541287225
36	I	T	0.990896473384
444	I	T	0.984173808647
438	S	T	0.983376493532
418	L	C	0.982481847885
310	S	T	0.978134260035
105	M	R	0.977620758586
265	I	V	0.974377104498
63	I	A	0.956850859673
183	V	T	0.955900377358
324	H	R	0.954318827652
306	L	G	0.951167933523
485	G	S	0.94862559273
34	D	E	0.943221737952
170	S	A	0.942397652408
172	L	S	0.94234420598
305	K	L	0.942013802758
328	L	R	0.940226777262
328	L	Q	0.940226777262
126	G	R	0.938986686122
323	A	N	0.933245553411
472	A	P	0.931500447245
331	M	S	0.926417176859
202	N	P	0.926200055427
358	L	S	0.926075203152
208	R	I	0.926062311046
38	R	E	0.92599270508
41	I	N	0.923682974005
167	M	R	0.923096438343
47	L	P	0.921517562315
437	T	R	0.91869602373
440	M	T	0.916228381156
440	M	I	0.916228381156
48	K	R	0.910395051039
52	Y	T	0.908218433263
10	Y	C	0.907124398703
70	A	G	0.906834001397
460	G	W	0.902411259503
354	P	G	0.899147443561
396	T	P	0.891581780787
305	K	V	0.889207771883
136	M	I	0.888458914343
88	D	S	0.886023769163
459	Q	H	0.885222632227
51	D	P	0.882961060045
239	M	T	0.882272679564
398	Q	C	0.880415146731
25	I	R	0.874598253246
177	G	S	0.871962719804
42	Q	Y	0.871951436935
105	M	Y	0.869358937184
415	Q	N	0.863513499983
164	C	P	0.862053619827
401	A	T	0.861409400763
478	S	L	0.85946954258
221	R	K	0.850476496813
377	S	H	0.850373634245
419	P	D	0.849167187024
162	R	I	0.84891992779
186	V	G	0.848586132944
497	D	K	0.848463232358
371	M	W	0.848243219889
236	R	W	0.848226695226
390	T	F	0.848201900633
271	A	Q	0.848085604767
329	V	S	0.848070617421
192	E	L	0.848045267932
232	T	V	0.847920413875
21	N	Y	0.847872257173
414	V	K	0.847831293685
251	A	V	0.846904372181
210	E	S	0.84639845187
413	S	N	0.840442861171
466	L	V	0.839594412401
321	N	G	0.834255614028
161	P	S	0.831095102548
454	E	T	0.82930977546
79	L	I	0.828068115499
178	A	R	0.824726063261
36	I	L	0.823632036464
95	P	H	0.820309554515
4	Q	Y	0.817744243711
469	E	K	0.816934964457
427	A	H	0.809007175911
258	F	V	0.808822951983
319	N	S	0.805860666505
159	M	V	0.805553546864
12	Q	E	0.795889743976
425	I	P	0.794501607889
432	N	C	0.794075200006
429	F	T	0.793640811837
214	K	R	0.792683744147
368	N	K	0.79223219704
181	A	S	0.791539292792
34	D	N	0.791200288509
424	T	D	0.788252004475
162	R	S	0.787787462136
452	K	A	0.786458329758
10	Y	H	0.784211151202
472	A	H	0.783041270505
47	L	R	0.782802699315
73	E	I	0.781360623374
68	L	P	0.77968109713
109	V	R	0.776936031838
49	L	G	0.776261829682
368	N	T	0.771546696876
84	S	C	0.769356026654
442	A	E	0.766114822689
331	M	A	0.765952504666
263	A	E	0.76578819264
183	V	C	0.765765856114
277	P	Q	0.765674766704
213	R	V	0.765571673414
395	N	E	0.76556179817
248	P	G	0.76550042689
296	Y	P	0.76549225791
299	V	F	0.764288065816
4	Q	M	0.762231804291
471	A	L	0.762106343792
63	I	V	0.760580719907
81	E	N	0.759915737148
128	D	P	0.757682956858
172	L	T	0.7554477608
444	I	H	0.754997690284
120	W	P	0.754481156548
428	A	M	0.754278449616
238	M	Y	0.754192899588
220	E	G	0.7529114376
417	N	P	0.751837725454
289	Y	H	0.7506672107
5	G	C	0.74971636125
403	A	L	0.74908838742
27	A	T	0.748886299104
45	T	C	0.746421578242
446	R	W	0.744844849261
153	A	V	0.744580428554
497	D	W	0.743794461955
345	S	E	0.743211246367
370	N	S	0.741196312723
311	Q	P	0.741077695298
346	F	V	0.741055776206
315	L	I	0.740353346494
264	L	H	0.738663790523
118	R	Q	0.730881694604
217	S	E	0.721720763957
49	L	M	0.720062461623
201	I	Q	0.719872803435
52	Y	K	0.719685766329
70	A	L	0.719211784439
279	C	V	0.71919968977
3	S	M	0.719070208393
377	S	T	0.716903321615
56	L	T	0.716717357163
412	F	V	0.714577108265
425	I	V	0.713420090753
185	G	E	0.712558181467
282	G	K	0.711343002344
313	Y	G	0.711330409655
81	E	K	0.705850078008
280	V	A	0.704001160923
498	N	G	0.703576315486
449	E	G	0.702290941707
129	A	H	0.70209744215
100	V	A	0.700641457019
429	F	A	0.698838949784
120	W	S	0.698541944075
159	M	R	0.698354822129
426	M	D	0.698323993993
154	L	N	0.698043055653
127	D	R	0.696315396835
80	E	M	0.695376031177
274	S	Y	0.694128417684
274	S	T	0.68946049848
338	F	V	0.685942166622
457	S	A	0.684150058147
106	R	T	0.683989950985
336	A	V	0.68334982223
189	M	G	0.681720655492
238	M	V	0.681625261365
175	R	T	0.680138021795
294	E	Y	0.679131166762
75	R	W	0.679113486953
24	E	P	0.678542718808
172	L	A	0.678255232817
177	G	T	0.678240745196
251	A	R	0.678231144734
36	I	S	0.678216220709
227	K	T	0.678211920862
317	R	Q	0.678211696166
330	W	C	0.67814457895
17	G	N	0.67812905822
204	R	C	0.678093844355
372	D	V	0.678093491203
60	S	W	0.67808081037
351	K	L	0.678066416287
413	S	I	0.678055058162
258	F	R	0.678009849425
266	L	N	0.678009627405
144	N	K	0.677771792568
111	Y	W	0.677737786726
278	A	Q	0.677366148217
278	A	Y	0.677366148217
278	A	F	0.677366148217
107	E	K	0.67554886591
466	L	C	0.673798271117
50	S	G	0.673333327696
211	N	T	0.670630613205
491	D	W	0.668819697965
435	G	H	0.668620030561
161	P	N	0.668292473134
144	N	Q	0.668037489276
457	S	H	0.667927031314
114	E	V	0.667410742406
209	G	S	0.667285238213
308	Q	C	0.664669407757
34	D	H	0.664326177495
216	R	M	0.662990954203
423	P	F	0.660749104199
303	P	H	0.656363841945
18	E	V	0.655806165275
41	I	Q	0.654050144545
233	A	G	0.650656262384
153	A	D	0.650487049929
102	R	T	0.6500079188
226	L	P	0.649156936884
345	S	N	0.648475697392
78	Y	H	0.64839090386
22	A	P	0.647823869241
286	A	V	0.647413479107
466	L	W	0.646281904518
73	E	G	0.645521546792
40	Y	S	0.644093637408
22	A	L	0.643336296065
86	G	R	0.640492292543
106	R	G	0.638179879468
205	N	K	0.638079798236
455	E	T	0.637611049475
193	L	A	0.637564040214
61	L	F	0.637450220868
13	M	T	0.633865847746
129	A	V	0.632862283428
306	L	R	0.631221741965
105	M	H	0.631051538427
379	L	F	0.630882427893
367	S	G	0.630135357409
357	K	N	0.630092977641
279	C	A	0.629222536068
265	I	A	0.629169300044
356	G	R	0.628993657923
312	V	T	0.628905910746
79	L	V	0.628759307276
22	A	V	0.627924354215
375	E	Q	0.627727993285
166	L	I	0.627369078576
64	E	M	0.627107315766
293	K	N	0.623909537667
30	G	N	0.621818909318
430	T	P	0.620918119703
420	F	T	0.618558770755
445	I	G	0.617339488747
437	T	V	0.616730729652
467	S	F	0.615270298186
273	K	A	0.615052889515
55	R	Q	0.613272703889
10	Y	Q	0.61286759868
136	M	A	0.611279260938
120	W	L	0.608009311316
102	R	I	0.607801908716
421	D	M	0.606137594636
441	R	M	0.60581692117
370	N	T	0.603692788973
229	K	E	0.602113258932
122	Q	H	0.60172678454
63	I	R	0.601571873885
41	I	Y	0.601462977137
69	S	Q	0.601214331734
25	I	S	0.601200697205
190	V	S	0.599036367598
242	V	R	0.598905627056
283	P	H	0.597451244962
218	A	D	0.596556614375
335	S	C	0.59571246863
368	N	G	0.594976698512
353	S	A	0.594008851181
56	L	P	0.593861163742
409	Q	Y	0.591226993096
307	L	R	0.590172310562
480	D	H	0.589653611673
256	L	F	0.589589542154
255	D	N	0.589133018542
310	S	P	0.586979097832
259	L	Q	0.586706378013
272	H	Q	0.586654210034
313	Y	R	0.586538356924
294	E	Q	0.586021762371
63	I	Y	0.585424562261
79	L	S	0.585238375321
322	P	E	0.585236922913
281	Y	R	0.585231091827
371	M	D	0.585208814056
315	L	T	0.585205216836
179	A	N	0.585168354307
390	T	R	0.585167494799
374	M	R	0.585165869389
58	Q	E	0.585143880832
324	H	C	0.585132150303
324	H	L	0.585132150303
251	A	G	0.585121740343
43	M	R	0.585105211343
373	A	P	0.585088399326
134	T	P	0.585081667676
40	Y	I	0.585056659171
26	R	C	0.58502988393
74	R	T	0.584985646121
312	V	G	0.584984480959
256	L	A	0.584971551904
246	R	K	0.584952832986
363	V	G	0.584948761697
241	Q	L	0.584936416285
29	V	Y	0.584905003558
389	R	I	0.584901796834
247	N	Y	0.584859049051
215	T	R	0.584815553762
257	I	F	0.58480534111
412	F	Y	0.58461847991
457	S	P	0.584604997993
450	G	S	0.584342217381
115	E	K	0.583419457485
126	G	N	0.580592182854
269	S	A	0.577957559702
441	R	Y	0.57662274184
129	A	L	0.576566560066
65	R	G	0.576487588946
144	N	L	0.576066047775
116	I	R	0.575801880862
440	M	K	0.573887604469
494	E	N	0.573545356285
218	A	V	0.573185310121
214	K	N	0.572870692835
157	T	G	0.572446969854
153	A	Q	0.569529519938
243	R	K	0.569429192068
41	I	M	0.568623640929
280	V	I	0.567152965692
103	K	G	0.565083788619
432	N	G	0.56484658347
200	G	E	0.563484323625
497	D	E	0.562369932604
54	G	E	0.561460635756
82	H	M	0.560005493548
374	M	F	0.556262285978
348	R	S	0.5561423319
407	S	C	0.55601979207
334	N	L	0.555925119653
90	K	R	0.555236520081
265	I	T	0.553769165752
263	A	I	0.5525947589
42	Q	S	0.550023342048
244	E	F	0.54995158247
197	I	P	0.549854955631
234	A	F	0.549680193117
19	R	L	0.549550930301
78	Y	L	0.549545809026
30	G	A	0.549535841761
410	P	H	0.548160046638
237	A	V	0.547398995565
345	S	G	0.547159154129
112	D	G	0.546456726181
164	C	R	0.544307583462
173	P	H	0.544121235992
366	A	R	0.544013476668
344	L	T	0.543904310501
301	I	K	0.54302294846
299	V	Q	0.542737457819
273	K	Y	0.542095543646
263	A	R	0.541680516488
291	F	G	0.541534201521
329	V	T	0.541494640233
321	N	K	0.54140953392
157	T	C	0.539432457906
157	T	A	0.538736210634
445	I	A	0.538373964883
106	R	W	0.538019138916
428	A	K	0.537865865767
138	I	L	0.537708780697
103	K	N	0.537566148565
86	G	Q	0.537361134097
380	E	A	0.537163864905
273	K	E	0.53693114246
294	E	K	0.536473359244
466	L	S	0.536294747367
126	G	P	0.535611602851
144	N	P	0.534754618344
473	N	W	0.534586180975
421	D	C	0.53407727415
124	N	H	0.532834079704
108	L	P	0.531237006693
118	R	D	0.53088902126
448	M	D	0.530865351926
85	A	W	0.530308016648
89	P	M	0.53023087682
152	R	A	0.530143696974
377	S	F	0.528445539358
340	D	G	0.524699429384
397	N	S	0.522329574924
43	M	T	0.519787817016
225	I	T	0.519721085503
35	G	V	0.518747927718
272	H	N	0.517384330006
333	C	Q	0.517359942255
368	N	D	0.513161625852
329	V	G	0.511481460186
384	R	S	0.50940666357
301	I	L	0.508765446674
363	V	F	0.50866150396
350	T	V	0.508434113515
24	E	Q	0.507540489042
235	Q	R	0.504196116886
330	W	S	0.50411192817
267	R	W	0.503818379176
41	I	H	0.50211411405
303	P	S	0.502086339844
175	R	G	0.501618258146
240	D	T	0.501472008003
156	R	L	0.501235207825
218	A	I	0.499789309066
80	E	D	0.499301185772
52	Y	H	0.498364502095
365	I	T	0.497710419181
186	V	I	0.497466115045
473	N	F	0.495940516405
268	G	P	0.494975532929
23	T	P	0.493894820207
193	L	V	0.493414477458
249	G	R	0.493130103315
79	L	P	0.492358831589
39	F	V	0.492061898346
64	E	I	0.492054444752
64	E	H	0.492054444752
6	T	I	0.491895117051
76	N	T	0.491891118233
334	N	Q	0.491667499714
294	E	T	0.491469941485
440	M	V	0.491059027848
149	Q	P	0.491024997609
111	Y	A	0.490201511396
427	A	D	0.488508906211
63	I	T	0.486605884034
174	R	H	0.485818034397
221	R	I	0.485780347145
178	A	C	0.485704355613
281	Y	L	0.485695418276
183	V	Y	0.485657936921
236	R	L	0.485656615841
78	Y	K	0.485629732248
202	N	G	0.485627464041
172	L	H	0.485610154874
378	T	V	0.485577930941
210	E	Q	0.485569028658
337	A	N	0.485558223141
272	H	T	0.485552767336
373	A	N	0.485552725775
40	Y	D	0.48552098562
269	S	K	0.48550122927
330	W	N	0.485499501008
360	T	V	0.485489726927
207	W	H	0.485470044226
345	S	D	0.485468996688
20	Q	T	0.485465205567
376	S	A	0.485445738929
405	Q	N	0.485445617131
197	I	S	0.485437133376
285	V	N	0.485436140495
171	T	M	0.48542390616
297	S	T	0.48542194618
321	N	L	0.485410508653
413	S	C	0.48540998022
341	L	D	0.485409057588
242	V	G	0.48538489448
242	V	S	0.48538489448
196	M	A	0.485378439206
70	A	P	0.485378082364
313	Y	N	0.485377757952
416	R	H	0.485365011759
7	K	I	0.485344426541
257	I	C	0.485269667559
359	S	T	0.485196951473
183	V	A	0.485018074502
336	A	P	0.484105498297
136	M	Q	0.484040414466
458	F	S	0.482569916954
131	A	E	0.480814919656
137	M	S	0.480580072108
391	R	G	0.479580250789
384	R	V	0.479051450282
456	M	L	0.479020184772
203	D	G	0.478992804589
315	L	P	0.478849703943
326	S	G	0.478139206813
118	R	G	0.478118988805
106	R	L	0.478043180563
486	S	Y	0.478012283667
492	N	I	0.477968976332
484	E	A	0.47789617776
91	K	W	0.477859485251
91	K	D	0.477859485251
91	K	V	0.477859485251
88	D	T	0.477833436375
144	N	H	0.477829805092
162	R	T	0.477816415257
87	K	L	0.47777733956
141	S	R	0.477705388267
101	D	P	0.477689186662
475	I	G	0.477665757316
103	K	M	0.477627485179
459	Q	E	0.477627062591
116	I	S	0.477577219363
99	R	V	0.477538551156
424	T	E	0.47745460858
68	L	R	0.476493972996
87	K	N	0.475982842531
4	Q	E	0.474522741898
319	N	T	0.473764578941
388	I	V	0.471469020113
271	A	V	0.469811037446
441	R	K	0.469024022747
54	G	K	0.468826136659
18	E	Q	0.467705965041
352	V	A	0.464440423494
234	A	T	0.464127460174
44	C	R	0.463977020268
468	D	G	0.46367315969
415	Q	L	0.463573195285
268	G	N	0.462525246216
197	I	V	0.462275965909
137	M	T	0.461926779142
440	M	W	0.458410387049
160	D	M	0.457594242779
428	A	F	0.457394012971
89	P	D	0.457240325951
98	K	N	0.45711582941
165	S	C	0.457011164968
236	R	P	0.456966114811
244	E	R	0.456842178078
201	I	R	0.456838397601
181	A	D	0.456838135406
46	E	D	0.456796265913
191	M	A	0.456636931298
206	F	R	0.456610640311
68	L	T	0.456410089961
17	G	K	0.45629280832
84	S	F	0.456055694053
382	R	G	0.453062983841
69	S	P	0.452909585925
255	D	G	0.452556553585
317	R	G	0.45218448238
368	N	H	0.451761081188
338	F	S	0.451709712628
355	R	S	0.451277735826
371	M	G	0.451066672976
404	G	I	0.450995863975
370	N	H	0.450924021935
349	G	F	0.450849861109
414	V	Y	0.450651879804
126	G	L	0.44993504226
22	A	T	0.449788589648
177	G	E	0.449593792223
281	Y	S	0.448559664522
324	H	Q	0.448462195934
271	A	P	0.448386909186
275	C	K	0.44838038322
312	V	E	0.448333665104
266	L	F	0.448233758193
387	A	T	0.447517416727
443	E	T	0.445365821669
434	E	G	0.445077456446
348	R	G	0.444704682165
224	N	D	0.444159956015
259	L	M	0.443422820245
313	Y	V	0.443310230141
85	A	I	0.44291591789
309	N	H	0.44270100485
363	V	I	0.441974662895
478	S	T	0.439132477784
429	F	Q	0.438683160875
459	Q	D	0.438458560189
101	D	Y	0.438424102591
150	R	S	0.438197185805
371	M	I	0.437803024791
434	E	R	0.436302190581
54	G	L	0.435856434827
427	A	Q	0.435474057607
212	G	R	0.435103399479
294	E	G	0.434669218891
117	R	G	0.434454520826
49	L	N	0.432695080649
200	G	A	0.432288488205
173	P	G	0.432270700745
175	R	M	0.432210508351
201	I	G	0.432187262208
201	I	S	0.432187262208
250	N	G	0.43186160695
138	I	V	0.431762490217
203	D	N	0.431363481101
39	F	R	0.431325415371
11	E	A	0.431217889945
451	A	T	0.43024166686
204	R	Q	0.429152112933
64	E	V	0.429076891529
395	N	H	0.429059789024
163	M	I	0.428871137015
440	M	A	0.428736757399
419	P	K	0.42791790427
141	S	F	0.427655353769
167	M	S	0.427586705066
461	R	W	0.426910712749
455	E	F	0.426294470043
431	G	E	0.426008454016
50	S	N	0.425728569415
377	S	K	0.424344908363
385	Y	T	0.422798028566
383	S	I	0.422258197554
382	R	T	0.42147116427
349	G	V	0.421234751547
465	E	G	0.421122903936
151	T	A	0.42090157882
432	N	F	0.420827946385
331	M	I	0.420379585565
245	S	N	0.419614158088
16	D	G	0.41865373461
264	L	I	0.418290828191
292	E	V	0.417714005379
286	A	M	0.416672581795
275	C	V	0.416654136402
401	A	V	0.416600948162
321	N	P	0.41659360058
49	L	K	0.416110141299
160	D	N	0.415861974796
283	P	R	0.414565458343
63	I	P	0.412657416487
422	K	F	0.411856920781
186	V	T	0.411281234864
417	N	L	0.410102548861
30	G	W	0.409653160248
11	E	T	0.409468484282
12	Q	I	0.408022535406
130	T	L	0.406768052832
353	S	C	0.406209444675
488	F	I	0.405400439955
423	P	H	0.405400212226
419	P	E	0.404909764381
98	K	P	0.404590268132
264	L	F	0.403784392559
236	R	K	0.40204517445
459	Q	F	0.401826913443
438	S	A	0.401417836768
279	C	R	0.400451376225
276	L	P	0.400417616934
229	K	N	0.399688975789
86	G	Y	0.398830010046
86	G	E	0.398830010046
110	L	P	0.39731857184
17	G	V	0.397119095977
277	P	L	0.396000206238
382	R	Q	0.395915780349
290	D	E	0.39579995393
404	G	T	0.395394926977
396	T	I	0.394371663952
54	G	P	0.394338356627
228	G	E	0.39318322959
47	L	H	0.392052823819
245	S	C	0.391807614692
91	K	R	0.391401055397
19	R	S	0.390571513681
298	L	S	0.390347323306
221	R	G	0.390174743421
17	G	P	0.389930852417
273	K	G	0.38981802181
308	Q	S	0.389352408076
308	Q	P	0.389352408076
320	E	A	0.389296732805
397	N	A	0.389063044061
4	Q	G	0.388136201587
205	N	A	0.387648096212
396	T	G	0.385789119321
466	L	I	0.385632253742
135	H	N	0.38432786126
72	D	G	0.383521259769
299	V	A	0.381321851308
311	Q	Y	0.381097533918
27	A	V	0.380732515343
306	L	I	0.379924814568
35	G	R	0.37968627472
496	Y	C	0.379661687688
294	E	W	0.379570884903
273	K	V	0.379215353843
205	N	L	0.379091444215
82	H	W	0.379089086694
63	I	F	0.378973684794
79	L	T	0.378787497854
281	Y	V	0.37878021436
193	L	G	0.378763248406
4	Q	A	0.37873432109
179	A	G	0.378717476839
202	N	Q	0.378712260124
243	R	C	0.378698876503
243	R	Q	0.378698876503
172	L	Q	0.378694950958
50	S	W	0.378690485314
220	E	R	0.378688222239
324	H	S	0.378681272835
324	H	P	0.378681272835
177	G	I	0.378680463337
68	L	N	0.37867686764
62	T	N	0.378662954948
62	T	H	0.378662954948
392	S	T	0.37865971938
264	L	S	0.378656361584
182	A	H	0.378654575765
227	K	S	0.378651639004
340	D	A	0.378640604949
340	D	Y	0.378640604949
272	H	C	0.378637563419
342	R	T	0.378613115902
342	R	F	0.378613115902
367	S	R	0.378609915609
348	R	H	0.378609038197
280	V	Y	0.378608756056
379	L	G	0.378605038406
275	C	I	0.378599194452
358	L	A	0.378587407849
39	F	C	0.378576067881
360	T	Q	0.37857452301
208	R	P	0.378574515743
276	L	W	0.378558306656
207	W	C	0.378554840309
44	C	S	0.378535776692
44	C	E	0.378535776692
45	T	K	0.378534890532
405	Q	I	0.378530413215
405	Q	V	0.378530413215
405	Q	E	0.378530413215
282	G	H	0.378514427159
365	I	R	0.378510541683
171	T	L	0.378508702243
169	G	T	0.37850736986
37	G	V	0.378506902751
297	S	L	0.378506742263
351	K	C	0.378506134428
246	R	P	0.378501955518
195	R	P	0.378496945429
300	G	H	0.378494130867
327	Q	C	0.378481478197
253	I	N	0.378448433716
9	S	I	0.378434102635
247	N	M	0.378408171583
191	M	N	0.378387858202
21	N	I	0.378386973872
414	V	S	0.378346010383
414	V	W	0.378346010383
84	S	Y	0.37828590354
160	D	G	0.378197371691
160	D	I	0.378197371691
304	F	R	0.378159000145
115	E	G	0.377676486097
332	A	T	0.377263497627
311	Q	S	0.376531001322
90	K	V	0.3762957206
121	R	S	0.376234811972
151	T	I	0.376056231167
51	D	T	0.376001071325
395	N	K	0.375946409397
262	S	Y	0.375864610927
282	G	A	0.375811137252
108	L	H	0.375734080569
438	S	R	0.375696305092
100	V	M	0.37553306422
278	A	S	0.375475181824
52	Y	L	0.37546173442
133	L	S	0.37546104501
133	L	T	0.37546104501
133	L	V	0.37546104501
133	L	Y	0.37546104501
47	L	F	0.375453450917
248	P	T	0.375341270588
250	N	D	0.375125048001
64	E	G	0.374705541323
34	D	C	0.374189223593
210	E	G	0.374147967195
129	A	N	0.374115529785
183	V	Q	0.373986762113
421	D	W	0.373978515545
124	N	K	0.373766084477
125	N	T	0.373505222914
495	E	F	0.373144184676
440	M	C	0.372985276175
90	K	W	0.372775429556
201	I	T	0.37275901098
435	G	W	0.37275526596
458	F	T	0.372667396108
118	R	H	0.37266124761
106	R	H	0.372633473136
481	M	E	0.372626547295
123	A	G	0.372618532655
448	M	N	0.372524550208
156	R	V	0.3724887853
91	K	S	0.372450288591
483	N	Y	0.372427088781
162	R	F	0.372427024022
93	G	N	0.372341853884
96	I	C	0.372334958362
142	N	L	0.372307998695
166	L	Y	0.372281001628
112	D	F	0.37221694322
167	M	A	0.37218459947
140	H	A	0.372131234442
459	Q	I	0.372095986109
459	Q	M	0.372095986109
149	Q	N	0.372077338578
424	T	K	0.371960226761
2	A	V	0.37179728482
219	Y	H	0.370248462876
431	G	I	0.368261768474
323	A	Q	0.367986658593
84	S	T	0.367007476165
491	D	G	0.366702285376
202	N	D	0.36577467857
423	P	W	0.364946698648
399	Q	L	0.363025227711
445	I	T	0.36252336286
19	R	H	0.362388304316
470	R	M	0.360962197506
189	M	F	0.360852207554
223	C	S	0.359911628383
161	P	A	0.358646014081
184	K	N	0.358615121487
55	R	A	0.358482688589
377	S	G	0.358144719868
457	S	T	0.357440308677
243	R	F	0.357393415773
172	L	R	0.357381705259
173	P	L	0.357374154972
173	P	R	0.357374154972
48	K	P	0.357198569787
228	G	V	0.357189974506
231	Q	H	0.357091782905
57	I	A	0.357029113944
250	N	L	0.35696790633
89	P	R	0.356944833496
19	R	K	0.356905852359
239	M	S	0.356892618158
99	R	G	0.356877726779
40	Y	G	0.356843587535
40	Y	R	0.356843587535
10	Y	M	0.356824462863
355	R	M	0.356579326923
386	W	R	0.355997937029
442	A	L	0.354375358895
279	C	S	0.353321252968
310	S	N	0.352338969167
425	I	G	0.351771616186
448	M	T	0.351708045461
379	L	T	0.351673451172
302	D	W	0.351422880218
354	P	T	0.351414722753
370	N	G	0.351388348384
373	A	S	0.351386493869
372	D	S	0.351338753887
369	E	A	0.351258578505
404	G	E	0.351086312258
387	A	V	0.351031902938
402	S	V	0.350953439913
162	R	Y	0.350542677732
113	K	L	0.350199197515
423	P	K	0.350192193236
192	E	G	0.349381788005
463	V	I	0.349379750183
310	S	I	0.349243449744
277	P	A	0.348921376883
328	L	M	0.34884990689
275	C	G	0.34884470967
8	R	Q	0.348826466087
285	V	F	0.348807007634
284	A	R	0.348650277644
227	K	R	0.347611199463
202	N	L	0.347505430284
101	D	S	0.347296080203
63	I	M	0.347190089736
478	S	W	0.346589243509
481	M	T	0.346319532876
96	I	V	0.345406930074
24	E	I	0.344524958485
469	E	V	0.344445323809
273	K	H	0.342034395109
467	S	G	0.34188012999
440	M	H	0.340972223425
161	P	K	0.340576534076
449	E	D	0.340510382447
93	G	V	0.340264147386
418	L	H	0.340212972223
104	W	T	0.340142180151
155	V	Q	0.340105540819
97	Y	T	0.340011844034
215	T	V	0.339695262651
165	S	V	0.339680645679
50	S	H	0.339630509463
456	M	Q	0.339627941257
455	E	D	0.339569806676
51	D	S	0.339326361303
172	L	G	0.339161537296
476	V	R	0.338342321978
40	Y	T	0.338244956676
69	S	G	0.3381799259
117	R	C	0.338112524184
452	K	E	0.338109875206
71	F	C	0.338031753771
77	K	G	0.337916534047
307	L	P	0.337430874167
28	S	C	0.337327865612
422	K	S	0.336320825131
431	G	K	0.336266380212
199	R	C	0.336061978961
367	S	N	0.335943843964
395	N	Y	0.335897091128
1	M	I	0.335816805621
453	P	G	0.335097335355
390	T	P	0.334205866818
190	V	A	0.333771010969
178	A	T	0.332936244653
77	K	C	0.332790334283
489	F	L	0.331893590068
375	E	D	0.331373958866
392	S	G	0.330774012243
388	I	K	0.330119723279
326	S	N	0.328391925604
374	M	L	0.328316605983
340	D	T	0.328228867286
373	A	L	0.328178271201
222	M	S	0.328162794874
302	D	P	0.328135532477
283	P	D	0.327912358966
463	V	A	0.327818418848
294	E	N	0.327377589589
302	D	A	0.327164270639
307	L	T	0.327137904728
219	Y	P	0.326635375412
46	E	G	0.325799100127
305	K	S	0.32534244231
438	S	P	0.325203183799
212	G	L	0.325197995177
294	E	L	0.324936922053
128	D	T	0.324519735664
307	L	F	0.324363104437
205	N	Y	0.324298615072
332	A	S	0.323756791425
174	R	M	0.323639889356
280	V	L	0.323563894097
201	I	C	0.323317796985
383	S	R	0.322305975868
350	T	I	0.32228893284
57	I	R	0.32227902857
73	E	C	0.322149691958
39	F	A	0.322136896904
33	I	F	0.32172805494
456	M	K	0.320997502992
399	Q	W	0.320993456234
163	M	T	0.320767776781
433	T	S	0.320476238582
279	C	Y	0.319960776991
123	A	V	0.318948344229
466	L	K	0.318328968976
244	E	G	0.317956870939
485	G	E	0.316795217434
463	V	L	0.316789214015
266	L	S	0.315811428176
222	M	V	0.315603028383
128	D	W	0.315490439712
164	C	S	0.315384537796
311	Q	R	0.314678667089
496	Y	F	0.314410539236
495	E	V	0.313895497256
331	M	T	0.313464381649
447	M	G	0.313213814434
53	E	V	0.313059527153
144	N	T	0.313031641942
159	M	A	0.312852344204
104	W	I	0.312851189302
117	R	S	0.312844361125
155	V	G	0.31281566759
85	A	D	0.312811938838
98	K	L	0.312632969242
78	Y	N	0.312171302083
433	T	P	0.311905700161
183	V	S	0.309726414808
242	V	L	0.309459584101
233	A	D	0.309147927032
443	E	D	0.3090434533
30	G	R	0.30861133803
395	N	T	0.308151035311
69	S	N	0.30803748924
32	M	P	0.3079703354
9	S	Q	0.307894543537
83	P	Q	0.307849295833
78	Y	C	0.307211649834
25	I	M	0.307107637188
233	A	N	0.306055915626
362	G	E	0.306026909216
196	M	T	0.305754626381
291	F	S	0.305724126081
494	E	K	0.304798721101
4	Q	H	0.304773880352
310	S	G	0.304042702987
435	G	R	0.303745447511
395	N	S	0.302278929521
281	Y	N	0.301942055651
329	V	L	0.301799137596
252	E	V	0.301782397705
270	V	P	0.301603543804
128	D	S	0.299551568938
391	R	S	0.297550651366
21	N	S	0.297427556948
378	T	R	0.297083682672
57	I	C	0.295818247211
72	D	P	0.295551426809
74	R	I	0.295546942678
39	F	S	0.294860464492
369	E	K	0.294649499223
18	E	D	0.293933850184
473	N	Y	0.293578081471
420	F	S	0.293133462683
123	A	S	0.292237929708
440	M	R	0.291713348371
106	R	K	0.291672528206
95	P	S	0.291508335822
93	G	E	0.290723589586
407	S	R	0.290680530843
179	A	V	0.290652965727
491	D	Y	0.290308074711
366	A	T	0.289765618877
98	K	M	0.289113050712
146	T	S	0.288856294242
427	A	N	0.287991847626
178	A	K	0.286954478417
214	K	G	0.285789306194
189	M	L	0.284838352254
79	L	Q	0.284837033005
15	T	N	0.284498035381
427	A	L	0.283989345962
10	Y	L	0.283281857243
332	A	G	0.283115703889
252	E	D	0.282842243885
275	C	P	0.282817739323
327	Q	P	0.282812996755
480	D	A	0.281531316311
116	I	A	0.280611448254
310	S	R	0.280476945386
286	A	S	0.280103145638
119	I	V	0.278938021788
451	A	L	0.278637692616
49	L	S	0.278606617549
39	F	L	0.277648452485
244	E	T	0.277135573565
371	M	L	0.276911314819
81	E	D	0.27678288448
488	F	L	0.275448629656
390	T	N	0.275439729709
223	C	Y	0.275367363278
402	S	F	0.275063358402
59	N	G	0.274915834552
399	Q	S	0.273360574597
343	V	I	0.272267785086
139	W	G	0.271523136889
136	M	T	0.270242343103
381	L	P	0.269857184166
325	K	R	0.269797155265
158	G	S	0.269344437132
429	F	C	0.269300734605
480	D	L	0.269200857291
199	R	S	0.268947783102
245	S	L	0.268216001669
236	R	G	0.26816405103
269	S	L	0.267814032405
451	A	W	0.26663402851
5	G	A	0.26659516846
435	G	E	0.266463011971
63	I	L	0.266322209922
453	P	A	0.265996033024
178	A	V	0.265253207778
316	I	Y	0.263830993614
61	L	D	0.26366058853
61	L	P	0.26366058853
61	L	K	0.26366058853
199	R	Q	0.263626000574
186	V	M	0.263623632223
186	V	Y	0.263623632223
205	N	M	0.263614226796
310	S	L	0.263519254764
331	M	W	0.263452164137
53	E	Y	0.263417403811
203	D	Y	0.263409844449
281	Y	M	0.26330299694
263	A	N	0.263287852111
371	M	K	0.263280719168
170	S	V	0.263269527461
306	L	F	0.263268026024
390	T	H	0.263239399912
78	Y	R	0.263237310911
259	L	Y	0.263230814897
243	R	L	0.263221659083
58	Q	D	0.263215785945
332	A	Y	0.263213996203
332	A	N	0.263213996203
237	A	E	0.263212234246
237	A	R	0.263212234246
220	E	V	0.263211004819
177	G	P	0.263203245917
173	P	K	0.263201515137
68	L	S	0.26319965022
251	A	Y	0.263193645455
30	G	L	0.263190075202
30	G	Q	0.263190075202
238	M	D	0.263186842967
378	T	E	0.263185509604
64	E	Y	0.263185454584
392	S	Y	0.26318250196
392	S	Q	0.26318250196
264	L	G	0.263179144164
264	L	R	0.263179144164
43	M	S	0.263177116456
299	V	C	0.263174503239
274	S	V	0.263161793809
274	S	I	0.263161793809
303	P	F	0.263157689276
303	P	T	0.263157689276
347	I	S	0.263152005997
347	I	Y	0.263152005997
305	K	P	0.263150312277
354	P	Y	0.263150181339
185	G	T	0.263135978464
185	G	S	0.263135978464
342	R	D	0.263135898482
355	R	W	0.263133625934
286	A	R	0.263133564759
286	A	Y	0.263133564759
32	M	Q	0.263131832014
280	V	R	0.263131538636
370	N	I	0.263128998445
338	F	D	0.263128610605
40	Y	F	0.263128564283
379	L	D	0.263127820986
326	S	H	0.263126610228
244	E	P	0.263124225651
244	E	N	0.263124225651
328	L	C	0.263120596157
190	V	P	0.263120181227
380	E	V	0.263108961338
26	R	E	0.263101789043
291	F	P	0.263101136555
291	F	A	0.263101136555
291	F	Q	0.263101136555
291	F	C	0.263101136555
219	Y	S	0.263093921264
333	C	F	0.263090690502
320	E	H	0.263087818063
320	E	W	0.263087818063
51	D	M	0.263078092692
20	Q	V	0.263072784231
213	R	G	0.263071332884
357	K	C	0.263070161706
76	N	C	0.263066262399
76	N	V	0.263066262399
349	G	C	0.263064838274
45	T	Y	0.263057673112
312	V	S	0.263056386071
204	R	I	0.263056345076
372	D	T	0.263055991924
372	D	R	0.263055991924
376	S	F	0.263053317592
376	S	M	0.263053317592
376	S	T	0.263053317592
230	F	N	0.263047881724
298	L	T	0.26304371413
60	S	F	0.263043311092
282	G	F	0.263037209739
282	G	P	0.263037209739
352	V	M	0.263036456209
293	K	C	0.263035871542
171	T	F	0.263031484824
42	Q	E	0.26303052244
169	G	A	0.26303015244
37	G	D	0.263029685331
15	T	R	0.263028566823
38	R	C	0.263027692358
38	R	S	0.263027692358
246	R	G	0.263024738098
188	T	F	0.263022566484
362	G	V	0.263021877689
344	L	F	0.26302170392
195	R	H	0.263019728009
413	S	K	0.263017558883
341	L	A	0.263016636252
194	I	S	0.263006970065
194	I	D	0.263006970065
223	C	V	0.263005337705
248	P	N	0.263000086361
394	G	T	0.26299589387
70	A	W	0.262985661027
29	V	Q	0.262976908671
416	R	A	0.262972590422
240	D	R	0.26297238362
385	Y	E	0.262964719105
385	Y	D	0.262964719105
13	M	Y	0.262960092281
13	M	K	0.262960092281
9	S	M	0.262956885215
318	P	N	0.262952851206
318	P	H	0.262952851206
7	K	V	0.262952005204
67	V	G	0.262938130636
346	F	W	0.262932122718
82	H	C	0.262920129209
82	H	P	0.262920129209
31	K	C	0.262912552645
31	K	F	0.262912552645
191	M	C	0.262910640782
284	A	P	0.262909737329
73	E	W	0.262902919553
206	F	T	0.262897029114
176	S	T	0.262893496192
52	Y	W	0.26287725315
83	P	F	0.262841836085
33	I	C	0.26282499843
403	A	F	0.262762232189
233	A	I	0.262755774485
411	A	G	0.262648925951
420	F	M	0.262602309281
468	D	Y	0.262370392005
18	E	W	0.262318801232
220	E	T	0.262289208273
28	S	V	0.262263779918
205	N	D	0.262117214129
462	G	L	0.261802497608
498	N	D	0.261775406813
132	G	V	0.261164302792
469	E	I	0.261061364561
23	T	G	0.260976599989
23	T	W	0.260966606543
142	N	D	0.260841813259
337	A	T	0.260716511078
465	E	W	0.25988484626
465	E	D	0.25988484626
496	Y	D	0.259812428853
398	Q	G	0.259736166256
479	F	Q	0.259420814671
425	I	M	0.259404960019
105	M	A	0.259340655499
495	E	C	0.25933019492
495	E	L	0.25933019492
461	R	C	0.259199113183
130	T	F	0.259129561756
130	T	C	0.259129561756
478	S	C	0.258995691339
161	P	Y	0.258924818994
435	G	A	0.258917467013
106	R	E	0.258910684976
111	Y	T	0.25890241597
157	T	V	0.258826940217
481	M	Q	0.258808284694
481	M	W	0.258808284694
123	A	E	0.258799821216
153	A	I	0.258798437675
477	P	T	0.258784775608
443	E	S	0.258782147992
119	I	A	0.258772300684
91	K	P	0.258728094983
162	R	H	0.25872788423
120	W	V	0.258696931027
95	P	N	0.258685483396
121	R	V	0.258637040713
88	D	F	0.258634066428
96	I	D	0.258615648474
447	M	Y	0.258612455349
166	L	V	0.258577020015
429	F	I	0.258565774219
429	F	D	0.258565774219
102	R	N	0.258559541555
102	R	H	0.258559541555
110	L	D	0.258493470603
110	L	T	0.258493470603
147	T	R	0.258472548623
140	H	D	0.258414436744
152	R	Q	0.258396419238
113	K	P	0.258348820995
113	K	A	0.258348820995
92	T	V	0.258331401449
154	L	V	0.258321191817
154	L	Q	0.258321191817
154	L	Y	0.258321191817
148	Y	P	0.258316409422
114	E	R	0.258151685304
114	E	P	0.258151685304
442	A	P	0.25811353288
165	S	I	0.258065047842
438	S	V	0.258057546854
426	M	F	0.258042432789
83	P	V	0.257922524527
454	E	M	0.256225653013
26	R	K	0.2559326756
403	A	V	0.254535344636
167	M	I	0.25450287491
122	Q	R	0.253022346061
217	S	Q	0.252235480656
430	T	N	0.251869617847
444	I	L	0.251649781421
260	A	S	0.251453225797
214	K	L	0.251141347409
214	K	Q	0.251141347409
423	P	C	0.251136511674
44	C	Q	0.250903645099
29	V	A	0.25078211618
14	E	D	0.250766537052
56	L	C	0.25068696413
203	D	R	0.250663489375
210	E	L	0.250617860502
178	A	N	0.250584300608
49	L	Y	0.250577178322
45	T	P	0.250569323356
208	R	T	0.250467714336
238	M	P	0.250449040104
238	M	E	0.250449040104
5	G	H	0.250237977105
168	Q	I	0.250227537761
225	I	S	0.25021885408
80	E	P	0.250218604051
80	E	Y	0.250218604051
176	S	L	0.250167661071
41	I	K	0.249997254577
62	T	C	0.249970495818
64	E	F	0.249948986814
72	D	S	0.249821414294
11	E	Y	0.249819339651
11	E	V	0.249819339651
60	S	A	0.249814225242
6	T	S	0.249801860778
6	T	P	0.249801860778
66	M	K	0.249774182494
71	F	V	0.249760748621
70	A	N	0.249726501138
27	A	Q	0.249664627824
77	K	T	0.249641132663
84	S	K	0.249604816585
364	Q	S	0.249449477719
423	P	Q	0.248971543318
265	I	S	0.246413608979
3	S	Y	0.246277906862
80	E	I	0.245850772908
380	E	C	0.244562340793
382	R	V	0.244541075988
357	K	Q	0.244413388002
351	K	Q	0.24437889335
393	G	P	0.244348187015
365	I	S	0.244347022796
346	F	K	0.244286404255
306	L	V	0.244198618856
404	G	L	0.244171108342
364	Q	W	0.244149586739
350	T	M	0.243851259204
301	I	V	0.243315975704
401	A	E	0.243285195744
336	A	E	0.24304813756
222	M	C	0.242994972286
310	S	Q	0.242328245828
332	A	L	0.242086968637
272	H	A	0.241987884899
317	R	I	0.241987766634
276	L	V	0.24190627733
276	L	G	0.24190627733
318	P	E	0.241784426159
258	F	P	0.241780434792
270	V	G	0.241739590843
284	A	D	0.241735073727
55	R	N	0.241696447502
292	E	D	0.241605830814
232	T	A	0.240976608614
401	A	G	0.240963800309
49	L	E	0.240050002707
193	L	C	0.239705438737
183	V	F	0.239693343359
183	V	P	0.239693343359
243	R	V	0.239644138891
227	K	Q	0.239630653112
238	M	G	0.239619726758
201	I	A	0.239542184265
188	T	R	0.239456628729
228	G	M	0.239451871462
194	I	P	0.239390530173
247	N	C	0.239342524402
61	L	H	0.239179925543
233	A	S	0.239143840563
367	S	L	0.239000275963
420	F	E	0.238916305361
293	K	E	0.238787058544
31	K	G	0.238653753321
69	S	A	0.238644252349
26	R	P	0.238586091561
11	E	Q	0.238572812003
132	G	A	0.23841201819
318	P	Q	0.23827348061
237	A	T	0.23797421101
240	D	N	0.237717644091
463	V	C	0.237538787714
24	E	G	0.237189433314
366	A	V	0.236558663996
157	T	P	0.236497441294
157	T	F	0.236497441294
169	G	D	0.236222890721
105	M	I	0.236078531116
474	P	S	0.235603099496
90	K	Y	0.235488620237
440	M	P	0.235481752425
247	N	D	0.235444599878
441	R	A	0.235330209622
90	K	D	0.235271905806
458	F	C	0.235163872358
118	R	A	0.235157723861
160	D	F	0.235101179774
443	E	W	0.235099774375
490	G	E	0.235065200869
156	R	A	0.23498526155
482	S	I	0.234891766805
88	D	P	0.234889302936
430	T	I	0.234858186581
147	T	I	0.23484452228
93	G	L	0.234838330134
141	S	A	0.23480190492
166	L	R	0.234777477878
159	M	P	0.234753798391
104	W	F	0.234720664928
104	W	P	0.234720664928
99	R	A	0.234638890137
89	P	Y	0.234624187734
152	R	I	0.234592061376
122	Q	E	0.234582739675
457	S	C	0.234562046326
428	A	Y	0.234367542217
421	D	E	0.233264923639
53	E	T	0.233081926572
12	Q	P	0.232360168162
18	E	L	0.231784983722
450	G	T	0.231449555403
81	E	Y	0.23088585708
45	T	N	0.230810127853
51	D	V	0.230579967156
190	V	L	0.230232608787
188	T	S	0.230136991267
63	I	K	0.229319197761
379	L	H	0.229196942389
361	R	G	0.229130251881
58	Q	T	0.22904579553
354	P	Q	0.228702923262
358	L	V	0.22864303432
302	D	Y	0.228599858926
404	G	F	0.228374526138
126	G	D	0.227747661444
274	S	A	0.226611966425
271	A	G	0.226588690104
330	W	R	0.226572518835
447	M	C	0.226487354434
267	R	S	0.226291298934
333	C	R	0.225855695865
53	E	A	0.225596685903
465	E	K	0.224927427926
221	R	Q	0.224606202314
157	T	L	0.224436385913
322	P	T	0.224245492617
309	N	T	0.224243708381
332	A	R	0.224221117874
281	Y	G	0.224186889387
281	Y	F	0.224186889387
102	R	G	0.224119246424
269	S	R	0.224033527136
329	V	I	0.22402952193
275	C	F	0.22400905846
470	R	G	0.224001189126
267	R	I	0.223710459983
45	T	I	0.222859622185
126	G	S	0.222779652123
51	D	F	0.222568544392
235	Q	P	0.222104625495
470	R	K	0.222037539303
168	Q	C	0.221959871738
247	N	G	0.221900903221
195	R	M	0.221467558006
64	E	T	0.220603625771
74	R	A	0.220471237026
395	N	D	0.220280274365
261	R	W	0.219567256966
431	G	C	0.217663619666
351	K	N	0.216686107828
49	L	A	0.216185788107
328	L	P	0.215974670485
461	R	L	0.215727610327
343	V	G	0.215492135539
489	F	I	0.215353505115
179	A	E	0.215294014067
374	M	Y	0.215225368142
354	P	A	0.215151067104
444	I	G	0.215119900993
118	R	P	0.215084582971
153	A	G	0.214966164424
108	L	A	0.214584357546
92	T	I	0.214382504792
92	T	G	0.214382504792
428	A	Q	0.214352217819
18	E	K	0.213987320668
417	N	A	0.213152224231
317	R	K	0.212285554154
360	T	A	0.212115548961
4	Q	N	0.211306703759
300	G	R	0.210892390981
174	R	G	0.210705665375
14	E	G	0.210324190681
302	D	N	0.210204719574
425	I	A	0.209384601796
57	I	V	0.20933034928
491	D	N	0.209309689828
377	S	I	0.209150306506
481	M	L	0.208899163952
259	L	A	0.208790377099
325	K	M	0.208656599812
4	Q	C	0.208358557376
142	N	S	0.208146106099
278	A	L	0.208104267448
117	R	M	0.208020226165
426	M	T	0.207948206124
195	R	G	0.206888374393
60	S	P	0.206573370232
33	I	T	0.206256842332
28	S	Q	0.205796025537
130	T	R	0.20526420138
374	M	V	0.204969629651
141	S	P	0.204782911778
211	N	G	0.2047158877
89	P	S	0.204683661214
417	N	I	0.204071934546
375	E	N	0.203198965357
173	P	T	0.203167603911
309	N	G	0.203049804418
230	F	L	0.203011955385
168	Q	K	0.202933105555
306	L	M	0.202192291114
84	S	A	0.200961728216
391	R	L	0.200942494002
68	L	I	0.200859530382
310	S	C	0.200794741953
56	L	R	0.200317137404
460	G	V	0.198821576101
158	G	D	0.198538081192
88	D	C	0.197578284716
95	P	L	0.197558532955
112	D	E	0.1973448366
85	A	N	0.197334721418
444	I	V	0.197262836264
150	R	M	0.197189086301
41	I	G	0.196384584986
316	I	N	0.196140992856
58	Q	P	0.195666425996
272	H	S	0.195456235119
320	E	K	0.195447810061
255	D	Y	0.195359991614
290	D	Y	0.1952909262
267	R	G	0.194111344865
411	A	V	0.193883754588
134	T	S	0.19331908922
197	I	T	0.193199059362
250	N	K	0.193178135354
360	T	I	0.192955174053
413	S	Y	0.192870371437
392	S	N	0.191021445455
322	P	L	0.18987191855
190	V	M	0.189431603623
427	A	V	0.1875039685
433	T	G	0.187018798898
80	E	K	0.186912343437
252	E	G	0.186862895166
3	S	L	0.186437958797
85	A	P	0.18613837631
325	K	E	0.185312931092
373	A	T	0.183311058447
5	G	P	0.183018474111
439	D	E	0.182996056966
492	N	K	0.182872240879
106	R	S	0.182811643863
243	R	S	0.182332946178
198	K	R	0.182173113244
304	F	Y	0.181317903713
159	M	T	0.180727038273
263	A	V	0.180686508708
211	N	V	0.180228130905
162	R	G	0.179833632697
96	I	L	0.176761445905
198	K	E	0.176134879935
268	G	E	0.175892062293
87	K	E	0.175642101717
303	P	L	0.174192219974
227	K	E	0.173697147134
275	C	E	0.173455252773
51	D	G	0.172102324306
461	R	G	0.170905412946
394	G	R	0.17085630366
425	I	L	0.170619047602
440	M	Y	0.170347334526
478	S	F	0.170223547384
120	W	G	0.169518655826
145	D	N	0.169276104824
438	S	W	0.169245427625
187	G	E	0.168436308336
481	M	V	0.168405191456
477	P	S	0.168105467396
145	D	G	0.167940508206
469	E	T	0.164437992246
324	H	Y	0.164413756389
39	F	P	0.161363606736
12	Q	N	0.160598068066
148	Y	C	0.159660984717
245	S	A	0.15941882787
233	A	V	0.158767041763
289	Y	L	0.158538734308
453	P	T	0.158341410216
121	R	T	0.158282421106
102	R	S	0.15777789095
237	A	S	0.156331429717
157	T	I	0.154755357628
277	P	S	0.154561700354
434	E	K	0.153345777502
419	P	L	0.153268060391
495	E	D	0.151742045428
358	L	F	0.150816592656
353	S	N	0.148843746292
355	R	G	0.148435638379
93	G	R	0.147698586761
101	D	H	0.147599572229
380	E	G	0.146610568428
353	S	I	0.14654987421
367	S	P	0.145917405364
143	L	S	0.145757252426
471	A	T	0.145686349663
333	C	Y	0.144738382477
280	V	M	0.144537615307
473	N	D	0.144056028048
334	N	W	0.143744196294
353	S	T	0.143175038841
353	S	D	0.143175038841
353	S	E	0.143175038841
353	S	K	0.143175038841
353	S	Q	0.143175038841
353	S	W	0.143175038841
329	V	A	0.142272495543
380	E	K	0.142140746621
335	S	F	0.141409750394
409	Q	W	0.140417661735
311	Q	V	0.140089434414
289	Y	F	0.139902149019
319	N	Y	0.139568479793
81	E	M	0.139454959864
339	E	A	0.139454148174
136	M	W	0.138902390758
54	G	Y	0.138896338619
359	S	L	0.138672511693
294	E	P	0.138562785399
378	T	S	0.138546324358
102	R	P	0.138316625415
273	K	P	0.138207254339
273	K	S	0.138207254339
456	M	Y	0.138137594641
61	L	W	0.138129706447
61	L	Q	0.138129706447
61	L	M	0.138129706447
199	R	D	0.13809511849
199	R	M	0.13809511849
186	V	D	0.138092750139
462	G	N	0.137976169976
462	G	F	0.137976169976
63	I	Q	0.13796558529
5	G	F	0.137956348189
331	M	H	0.137921282053
331	M	E	0.137921282053
174	R	T	0.137894730976
174	R	I	0.137894730976
299	V	M	0.137887878573
53	E	N	0.137886521728
53	E	C	0.137886521728
53	E	F	0.137886521728
221	R	T	0.137857043725
279	C	E	0.13785497988
216	R	S	0.137848867287
216	R	I	0.137848867287
216	R	A	0.137848867287
189	M	Y	0.137845884923
189	M	D	0.137845884923
57	I	H	0.137829311747
466	L	E	0.137822565823
466	L	N	0.137822565823
214	K	V	0.137810244383
214	K	P	0.137810244383
265	I	E	0.13778962743
265	I	W	0.13778962743
178	A	Y	0.137781052193
79	L	N	0.13777939835
79	L	Y	0.13777939835
79	L	A	0.13777939835
322	P	G	0.137777945942
322	P	C	0.137777945942
322	P	M	0.137777945942
281	Y	A	0.137772114856
263	A	P	0.137756970027
193	L	I	0.137755148902
371	M	A	0.137749837084
371	M	N	0.137749837084
371	M	P	0.137749837084
315	L	Q	0.137746239865
315	L	H	0.137746239865
170	S	D	0.137738645377
170	S	N	0.137738645377
170	S	T	0.137738645377
306	L	D	0.13773714394
306	L	K	0.13773714394
306	L	H	0.13773714394
306	L	A	0.13773714394
306	L	S	0.13773714394
236	R	C	0.137733312421
47	L	S	0.137732699539
47	L	T	0.137732699539
179	A	R	0.137709377336
179	A	P	0.137709377336
179	A	W	0.137709377336
179	A	L	0.137709377336
374	M	Q	0.137706892418
249	G	K	0.137695882644
249	G	Y	0.137695882644
243	R	Y	0.137690776999
332	A	Q	0.137683114119
332	A	M	0.137683114119
324	H	D	0.137673173331
324	H	E	0.137673173331
177	G	C	0.137672363833
173	P	C	0.137670633053
173	P	M	0.137670633053
68	L	Q	0.137668768136
68	L	D	0.137668768136
30	G	D	0.137659193118
30	G	T	0.137659193118
238	M	Q	0.137655960883
65	R	Q	0.13765487091
65	R	D	0.13765487091
62	T	W	0.137654855445
62	T	Q	0.137654855445
378	T	H	0.13765462752
378	T	P	0.13765462752
264	L	N	0.13764826208
36	I	P	0.137647839346
36	I	K	0.137647839346
36	I	H	0.137647839346
182	A	I	0.137646476261
43	M	Q	0.137646234372
43	M	C	0.137646234372
210	E	A	0.137645725237
299	V	S	0.137643621155
277	P	G	0.137643544091
277	P	I	0.137643544091
227	K	L	0.1376435395
317	R	S	0.137643314803
317	R	V	0.137643314803
317	R	H	0.137643314803
317	R	T	0.137643314803
164	C	W	0.137641621499
55	R	F	0.137638828081
337	A	R	0.137634919721
337	A	D	0.137634919721
175	R	A	0.137632965262
272	H	E	0.137629463915
272	H	G	0.137629463915
303	P	W	0.137626807192
200	G	M	0.137625880113
200	G	K	0.137625880113
134	T	L	0.137622690705
134	T	H	0.137622690705
305	K	D	0.137619430193
354	P	W	0.137619299255
354	P	I	0.137619299255
354	P	K	0.137619299255
25	I	A	0.13761813949
25	I	C	0.13761813949
25	I	G	0.13761813949
201	I	M	0.137613441953
185	G	C	0.13760509638
185	G	Y	0.13760509638
185	G	I	0.13760509638
185	G	Q	0.13760509638
355	R	T	0.13760274385
286	A	Q	0.137602682675
286	A	L	0.137602682675
255	D	I	0.137602045182
255	D	E	0.137602045182
255	D	H	0.137602045182
367	S	H	0.137601816105
367	S	C	0.137601816105
32	M	Y	0.13760094993
32	M	S	0.13760094993
348	R	D	0.137600938693
280	V	H	0.137600656552
338	F	H	0.137597728521
338	F	K	0.137597728521
338	F	Y	0.137597728521
379	L	S	0.137596938902
379	L	Y	0.137596938902
379	L	C	0.137596938902
[truncated: 7,961 more rows]
