# Supplementary material for: Destabilized adaptive influenza variants critical for innate immune system escape are potentiated by host chaperones
Source: PLoS Biol. 2018 Sep 17;16(9):e3000008. doi: 10.1371/journal.pbio.3000008 (PMC6160216; doi:10.1371/journal.pbio.3000008)
Supplement: S1 File — This zip file contains the computer code and required input files for the deep mutational scanning data analysis reported in this manuscript. (ZIP) [file pbio.3000008.s023.zip › 2018_NP_DMS-master/preferences/HSF1i39vsDMSO39-rep3_sitediffsel.txt]

site	abs_diffsel	positive_diffsel	negative_diffsel
283	32.1442703237	32.0827536166	-0.0615167071228
420	17.1585456725	9.18940621714	-7.96913945539
334	17.0167904561	13.4680597453	-3.54873071075
353	16.8775873814	16.5239538902	-0.35363349124
409	14.2339919344	2.12540704598	-12.1085848885
454	12.2663948108	1.21816465661	-11.0482301542
377	12.1157755388	10.0741392639	-2.04163627483
397	11.4216473118	1.00489708509	-10.4167502268
421	11.3474817139	1.8039014897	-9.54358022417
427	10.7313684604	2.63690555816	-8.09446290219
455	10.6277167849	1.44313488824	-9.18458189666
294	10.5757426435	8.12716407174	-2.4485785718
398	10.3703630806	2.86653857276	-7.50382450787
456	10.3378542118	3.74323434528	-6.59461986653
73	10.249979509	3.71201195927	-6.53796754974
80	10.1937304893	5.1930374186	-5.00069307074
81	10.0206068751	4.87289197163	-5.14771490347
431	9.80023323778	4.80553438711	-4.99469885067
105	9.78618047287	5.91712308835	-3.86905738452
497	9.6181594065	3.59867250258	-6.01948690392
399	9.39946087733	2.12562330019	-7.27383757714
417	9.38355279417	3.18529365746	-6.19825913671
446	9.3050262953	4.63457798501	-4.67044831029
10	9.25466624219	4.15770574939	-5.09696049279
498	9.21984578377	2.11632654074	-7.10351924303
466	9.17933348865	4.76895020363	-4.41038328502
432	9.17663534749	1.87567247135	-7.30096287614
41	8.90802123906	5.18674619493	-3.72127504413
433	8.88817044979	1.02857445148	-7.85959599831
396	8.84921030874	2.06018302937	-6.78902727937
24	8.80295105774	2.07803977313	-6.7249112846
4	8.77221555096	3.62154957636	-5.1506659746
422	8.7300561859	1.13590828263	-7.59414790326
368	8.63892744883	5.45676738399	-3.18216006484
34	8.51752696797	4.21352241297	-4.30400455501
12	8.42146488103	2.99580385392	-5.42566102711
428	8.14386044873	2.54135959767	-5.60250085106
426	8.11207376394	1.21428784775	-6.89778591619
23	8.01843641437	3.69931930282	-4.31911711154
57	7.95836333527	5.15699668647	-2.8013666488
202	7.89349275347	3.88265502596	-4.01083772751
157	7.86328477727	7.11680248985	-0.74648228742
415	7.74917331649	1.4852718272	-6.2639014893
451	7.71800850999	0.975513387986	-6.74249512201
452	7.48107952403	3.50994288687	-3.97113663716
438	7.46586331871	4.83984340022	-2.62601991849
413	7.46349575963	3.68420327156	-3.77929248807
319	7.34933643909	4.7877208368	-2.56161560229
485	7.34185486181	1.3999952653	-5.9418595965
467	7.30462028439	5.47753088234	-1.82708940205
85	7.28760356679	3.4272419529	-3.86036161389
401	7.27777251813	1.77410781767	-5.50366470046
49	7.2600281479	3.40279595229	-3.8572321956
61	7.22734612639	5.15587444817	-2.07147167822
423	7.19189083576	2.52260252749	-4.66928830827
450	7.15305137206	3.82167292016	-3.3313784519
425	7.12551580478	2.89461433694	-4.23090146785
125	7.04344666477	4.10854228923	-2.93490437554
86	7.03070855215	2.09610038594	-4.93460816621
28	7.02279403165	1.09956570143	-5.92322833022
335	7.00992629753	3.59451562651	-3.41541067102
164	7.00508327619	5.43464578866	-1.57043748752
395	7.00198451099	4.01047458479	-2.9915099262
217	6.86952200272	2.30950164133	-4.5600203614
273	6.86211874478	5.60668592313	-1.25543282165
54	6.83344030724	4.88410702464	-1.9493332826
100	6.8159068568	2.98247779934	-3.83342905745
211	6.79725393979	1.28806444452	-5.50918949527
18	6.79453615241	2.42968936108	-4.36484679133
414	6.77824080191	3.34999034652	-3.42825045539
457	6.7284030438	2.71492228816	-4.01348075563
462	6.64434912742	3.61805410777	-3.02629501965
82	6.6408039137	2.89752931278	-3.74327460092
480	6.5999489583	1.54490503842	-5.05504391988
128	6.5668444038	1.99856439337	-4.56828001042
496	6.53771990476	5.17705964386	-1.3606602609
84	6.53051486184	3.57250616747	-2.95800869437
14	6.51904335342	2.21431663666	-4.30472671676
430	6.51325710118	2.90759159288	-3.60566550831
429	6.50243633268	3.05731412017	-3.44512221251
280	6.47234370194	3.59060204672	-2.88174165523
43	6.40672197342	3.66865992129	-2.73806205213
440	6.3721541504	5.3531511728	-1.0190029776
278	6.36981547481	3.049696303	-3.32011917181
437	6.34458195026	1.63790231889	-4.70667963137
370	6.32945452621	3.53312532289	-2.79632920331
183	6.31834706777	5.06226584725	-1.25608122052
418	6.29321725106	1.47226035998	-4.82095689109
392	6.28048088	3.40694974352	-2.87353113648
268	6.25947311906	1.47160828186	-4.78786483721
56	6.22188305128	1.82326170257	-4.39862134871
442	6.19582822859	1.51894229453	-4.67688593405
89	6.13778299474	2.85789231693	-3.27989067781
458	6.12917669327	2.84570186335	-3.28347482993
281	6.11524216935	4.5956188313	-1.51962333805
331	6.07768812394	5.54417181653	-0.533516307411
350	6.07097076979	1.38100688464	-4.68996388515
64	6.02096528891	3.31346859488	-2.70749669403
314	6.00927796635	2.28405967747	-3.72521828889
250	5.99590561826	1.52688474841	-4.46902086984
289	5.93733789453	2.5116906221	-3.42564727243
58	5.93332269525	3.9360219909	-1.99730070436
52	5.91374697449	2.86961351114	-3.04413346335
390	5.90785463091	4.16266886947	-1.74518576144
373	5.83414597851	3.21648251537	-2.61766346314
22	5.78721261984	2.39263372398	-3.39457889585
114	5.76721973724	1.43371755477	-4.33350218246
424	5.74247532273	1.98372607606	-3.75874924666
385	5.7148304536	2.47091617204	-3.24391428156
21	5.69275865423	2.93139854521	-2.76136010902
131	5.68480361754	2.45582765107	-3.22897596647
127	5.66383449106	1.04519844065	-4.61863605042
321	5.65206739428	2.69181317799	-2.96025421628
479	5.63818193684	3.80301515561	-1.83516678124
272	5.62631298801	3.84732134285	-1.77899164516
459	5.61694779091	3.28719374939	-2.32975404153
419	5.56930465246	2.0323804593	-3.53692419316
32	5.56404154992	3.28773787452	-2.2763036754
111	5.55478717448	3.49638986293	-2.05839731156
239	5.54806966884	2.63943123392	-2.90863843492
59	5.54518779186	2.74784403016	-2.7973437617
434	5.4453604333	1.23567435728	-4.20968607602
122	5.43045739946	1.33300960943	-4.09744779003
172	5.38710556457	3.93817884191	-1.44892672266
130	5.35222820296	1.61895681804	-3.73327138492
27	5.33282600225	1.82466612152	-3.50815988073
316	5.32856188432	3.60107753132	-1.727484353
63	5.32581705005	5.21689554113	-0.10892150892
324	5.27792982384	3.77084657124	-1.5070832526
77	5.27484664744	2.3791930239	-2.89565362354
90	5.26989340647	3.05518288568	-2.21471052079
292	5.25445747606	0.801361440075	-4.45309603598
160	5.25303000838	4.36996741032	-0.883062598053
359	5.21631594373	0.868764954085	-4.34755098965
441	5.20497650095	2.89953017671	-2.30544632424
62	5.19262652405	3.44807124849	-1.74455527555
337	5.19198387521	3.28046365829	-1.91152021691
165	5.18140055511	1.44454501162	-3.73685554349
39	5.17801002506	2.64958998895	-2.52842003612
313	5.15667321625	2.62783357267	-2.52883964358
495	5.14688514278	4.77037180146	-0.376513341323
161	5.12747552917	2.59421602997	-2.53325949921
375	5.11354329759	1.40827693728	-3.70526636031
265	5.11279858839	2.68287349631	-2.42992509208
178	5.06496015926	3.90005491761	-1.16490524166
129	5.05851462454	2.65729864057	-2.40121598397
404	5.04829352379	1.93873688266	-3.10955664113
70	5.03121390295	2.68588562629	-2.34532827666
134	4.99984099923	2.09902205453	-2.9008189447
29	4.98690978658	2.94522264109	-2.04168714549
311	4.97300540516	3.49541718834	-1.47758821682
453	4.94739230855	0.759434778596	-4.18795752995
174	4.91532520316	4.35776987762	-0.557555325543
347	4.90545331993	1.9419589135	-2.96349440643
259	4.88959515482	3.44426272411	-1.44533243071
108	4.88693521447	2.3381540629	-2.54878115157
403	4.88676428979	1.48723451373	-3.39952977606
322	4.87841080177	3.94901698516	-0.929393816603
402	4.8730578805	0.794949660225	-4.07810822027
302	4.84629530912	3.10200624619	-1.74428906293
199	4.81885770778	4.19059425757	-0.628263450201
329	4.8155478955	2.84544973361	-1.97009816189
167	4.78045644766	2.47746974526	-2.30298670241
13	4.77096333721	1.64398948386	-3.12697385336
201	4.71715179659	3.1411770978	-1.57597469879
197	4.70927598897	1.96317054402	-2.74610544494
50	4.70549145584	2.76399316611	-1.94149828973
205	4.6983606917	4.48209092541	-0.216269766291
328	4.67706715622	2.83537335555	-1.84169380067
473	4.65591145405	1.60413780536	-3.05177364869
315	4.65282390728	3.38412399374	-1.26869991354
411	4.64476465462	1.85629965036	-2.78846500426
233	4.58553373745	2.07273721176	-2.51279652569
242	4.58491451795	2.01659659118	-2.56831792677
189	4.56749863208	3.41384107196	-1.15365756012
162	4.55074572005	3.65634498286	-0.894400737188
371	4.50992777406	3.37150574387	-1.13842203019
346	4.50853625442	1.38557821671	-3.1229580377
186	4.50511424579	2.43548666135	-2.06962758443
98	4.49689351071	2.99854479318	-1.49834871753
258	4.4836151502	1.86759937484	-2.61601577536
96	4.47715179812	2.84135026378	-1.63580153435
170	4.42648597008	3.51377142247	-0.912714547613
83	4.41575578679	1.09936433406	-3.31639145273
79	4.40520261162	3.77519592333	-0.630006688289
412	4.39096477407	1.41521162348	-2.9757531506
247	4.38879641693	1.93475539229	-2.45404102463
323	4.35543110922	1.55347628098	-2.80195482825
51	4.34394730294	2.79445282919	-1.54949447375
156	4.3399165214	3.21373254299	-1.12618397841
274	4.29018554451	2.14075422604	-2.14943131847
305	4.26413877458	2.65397616856	-1.61016260601
166	4.22506923056	3.11863868836	-1.1064305422
267	4.21295683646	1.55975729961	-2.65319953685
383	4.20463277262	1.95164438403	-2.25298838859
445	4.20066755169	2.01217071246	-2.18849683923
168	4.1918864928	1.90006460797	-2.29182188484
345	4.13512616622	2.56224031351	-1.57288585271
40	4.12042060981	3.18097079846	-0.939449811353
341	4.11919988391	2.26042323315	-1.85877665076
374	4.11910404215	3.253924353	-0.865179689155
204	4.11591091725	1.71862159956	-2.39728931768
182	4.11476556884	2.73385980951	-1.38090575934
449	4.07790613581	1.11371969754	-2.96418643826
3	4.06657714218	1.16036289964	-2.90621424254
144	4.03345284652	3.24871695765	-0.784735888873
310	4.02613756334	3.77435207632	-0.251785487025
266	4.01114904381	1.69722075997	-2.31392828384
106	4.00719114924	3.47787190554	-0.529319243692
243	3.99379972346	2.5171417541	-1.47665796937
366	3.99136353481	2.48389338812	-1.50747014669
410	3.98192527328	0.806930482767	-3.17499479052
336	3.96532990784	1.55966135059	-2.40566855724
47	3.95327925288	2.74981286912	-1.20346638377
126	3.94984700171	3.0807208767	-0.869126125009
472	3.93486808478	1.71454171775	-2.22032636702
68	3.92263792018	2.96596696161	-0.956670958574
476	3.91361804236	2.11724965202	-1.79636839035
53	3.90926193494	2.72775050466	-1.18151143028
48	3.90923385273	1.67779814637	-2.23143570636
361	3.89704354931	2.16180977958	-1.73523376973
119	3.89011123041	2.37835019405	-1.51176103636
351	3.8820085263	2.12521451215	-1.75679401415
102	3.88100444617	2.55163964481	-1.32936480136
309	3.8763792155	1.39557336763	-2.48080584787
31	3.87494584969	0.916570480947	-2.95837536875
36	3.87048522462	3.05899429737	-0.811490927248
354	3.85678761953	2.6144627765	-1.24232484303
444	3.84903064619	2.52503808029	-1.3239925659
279	3.83719247501	2.81939625286	-1.01779622215
69	3.82569657327	2.12251871631	-1.70317785696
193	3.80751416306	3.48152247435	-0.325991688714
282	3.8032219717	2.25818708585	-1.54503488585
203	3.79251948889	3.34739589494	-0.445123593957
240	3.77879448328	1.42370448195	-2.35509000133
317	3.77784228508	2.1373407541	-1.64050153098
137	3.76197971779	2.03863936493	-1.72334035286
181	3.75822188688	1.62219137718	-2.1360305097
364	3.73269242418	0.601930299079	-3.1307621251
88	3.71031948762	2.34244582826	-1.36787365936
5	3.70278836574	3.02671983301	-0.676068532737
206	3.69762958962	1.27544031928	-2.42218927034
378	3.689672091	1.84633780515	-1.84333428585
45	3.6825360827	2.10992752639	-1.57260855631
342	3.67052155408	2.26805589112	-1.40246566296
116	3.66710546667	1.80944498953	-1.85766047714
251	3.64210420929	2.54887040012	-1.09323380917
491	3.63590712838	2.78843110746	-0.847476020917
153	3.6281372362	3.06215693671	-0.565980299486
44	3.622880079	2.03576433826	-1.58711574074
213	3.6106703512	2.23867039498	-1.37199995622
306	3.60897255654	3.36525138625	-0.243721170291
120	3.60437737509	3.06243520276	-0.541942172329
275	3.603369531	2.66605353724	-0.937315993757
187	3.59742389415	0.354609931943	-3.24281396221
220	3.59661621016	1.65851266481	-1.93810354535
257	3.5958907911	1.45729730594	-2.13859348515
30	3.5838729271	2.83540626635	-0.748466660752
151	3.58289380625	2.67496481517	-0.907928991083
177	3.57893691758	2.90995967316	-0.668977244419
238	3.57834570731	2.79417729499	-0.784168412325
244	3.55045776783	2.68925130948	-0.861206458356
107	3.540598293	1.04074017778	-2.49985811522
154	3.53773462166	1.74279313097	-1.79494149069
25	3.53529278006	2.20533565073	-1.32995712933
200	3.52428688622	2.4588208029	-1.06546608332
363	3.52174813909	1.67904180191	-1.84270633718
343	3.49724459738	2.7377637446	-0.759480852775
248	3.49723096413	1.54131098812	-1.95591997601
33	3.4850998526	1.12984422128	-2.35525563132
304	3.48055596469	0.569304728907	-2.91125123578
218	3.47773055526	1.94438093832	-1.53334961694
191	3.45471557857	1.23531518898	-2.21940038959
216	3.45125443196	2.38917981277	-1.06207461919
180	3.44728675372	1.60209119333	-1.84519556039
17	3.44689998967	2.0613441614	-1.38555582827
91	3.44485988245	2.71437854032	-0.730481342136
382	3.42833101747	1.65297317778	-1.77535783969
214	3.4206307619	2.56705810118	-0.853572660722
159	3.41180791208	2.36784633762	-1.04396157446
245	3.40815539652	1.51526494488	-1.89289045164
340	3.40815226478	2.74000362897	-0.668148635814
264	3.39903537428	2.61328492078	-0.785750453499
312	3.39154248734	2.20540546279	-1.18613702456
478	3.37510536778	2.42860388674	-0.946501481045
101	3.36278739773	1.79999723344	-1.56279016429
232	3.353332429	1.1275127068	-2.2258197222
271	3.35172189642	1.99622106538	-1.35550083104
42	3.35162356813	1.84064678482	-1.5109767833
263	3.35104734506	2.67598809067	-0.675059254385
338	3.34580226743	1.94923584268	-1.39656642475
155	3.3445478474	1.40664014088	-1.93790770653
447	3.31227567525	0.889135017315	-2.42314065794
65	3.29273873035	2.56330780266	-0.729430927697
475	3.28882985345	0.747209467806	-2.54162038564
190	3.28467743465	1.89119924745	-1.3934781872
236	3.26896068175	2.61036719965	-0.658593482096
113	3.26533454782	1.00180368269	-2.26353086513
269	3.25782918617	1.55746826901	-1.70036091717
436	3.24264554484	1.20091818786	-2.04172735698
210	3.20922459274	2.09565884685	-1.11356574589
133	3.19823171422	1.88683015869	-1.31140155553
11	3.17343185716	1.88337571853	-1.29005613862
481	3.17190893616	2.03407711738	-1.13783181878
318	3.1640037199	1.13304714457	-2.03095657533
173	3.14393487282	2.70709931529	-0.436835557528
196	3.12704523075	1.22435578692	-1.90268944383
405	3.10753266452	1.88368436901	-1.22384829551
136	3.10109960484	2.52947578252	-0.571623822322
115	3.09808694037	1.2172406242	-1.88084631616
103	3.09505462002	2.09507808043	-0.999976539592
158	3.09488116618	0.873163441766	-2.22171772441
270	3.09223396472	0.945103006107	-2.14713095861
301	3.08758738289	1.37267823947	-1.71490914342
372	3.08391893136	1.9658769079	-1.11804202346
78	3.08066568678	2.70543570278	-0.375229983997
256	3.06256895394	1.57602807132	-1.48654088262
176	3.05672022233	1.08494365173	-1.9717765706
195	3.04132437034	1.36335948977	-1.67796488056
380	3.0324682198	1.60941364013	-1.42305457967
448	3.0205711241	1.65043523088	-1.37013589321
246	2.99914168815	1.69363371772	-1.30550797042
307	2.99415325245	1.85879152336	-1.1353617291
494	2.9833965383	1.16941899967	-1.81397753863
291	2.97240321626	2.01738942662	-0.955013789642
163	2.94775083528	0.884512358296	-2.06323847699
234	2.94574029415	1.46696672682	-1.47877356733
72	2.9354656587	1.33711193338	-1.59835372532
286	2.93502582649	2.26356727275	-0.67145855374
118	2.93458765774	2.79089777136	-0.143689886374
215	2.93429805592	1.08658427208	-1.84771378385
92	2.93310894524	1.0395126873	-1.89359625794
75	2.93067489637	1.87932455222	-1.05135034415
299	2.92474351145	2.34954376654	-0.575199744915
460	2.91856582538	1.37069682051	-1.54786900487
469	2.89864090723	1.90725514921	-0.991385758021
379	2.89679290068	2.30675223201	-0.590040668671
104	2.89251376485	1.24341883129	-1.64909493356
333	2.89000907623	1.39497595477	-1.49503312145
276	2.85695162628	1.77597824293	-1.08097338335
358	2.8568674145	2.06118664342	-0.795680771075
400	2.84511774937	1.30924211765	-1.53587563173
330	2.8347556529	2.03757809061	-0.797177562288
381	2.82318352247	0.631718695681	-2.19146482679
303	2.82092571551	1.99781742193	-0.823108293574
55	2.81723687075	1.74756161468	-1.06967525607
225	2.8010538206	0.907359211243	-1.89369460936
60	2.79855204571	1.63519438073	-1.16335766498
249	2.79052845104	2.35197041828	-0.43855803276
9	2.7891535392	1.23041748747	-1.55873605174
148	2.7653349615	0.687747530599	-2.0775874309
365	2.76263152657	1.25807042584	-1.50456110073
387	2.75843084108	0.926501272835	-1.83192956824
367	2.73806771203	2.26348006715	-0.474587644877
171	2.73324389145	1.58595944662	-1.14728444483
262	2.7143327966	1.68746211043	-1.02687068617
35	2.70575375113	1.49548159927	-1.21027215185
192	2.68142016488	1.34474188161	-1.33667828328
332	2.67514285482	2.34946342961	-0.325679425209
228	2.65633262542	1.40150250868	-1.25483011674
391	2.65534386355	1.25309733873	-1.40224652482
384	2.6527313918	1.41047528212	-1.24225610968
121	2.6180526217	1.19076552763	-1.42728709407
348	2.61691315488	1.51803114039	-1.09888201449
416	2.61207559875	1.15808913216	-1.45398646659
386	2.61184392455	0.913397259382	-1.69844666517
26	2.6086165241	1.78122017173	-0.827396352368
185	2.60759046685	2.06481976811	-0.54277069874
109	2.59211907341	1.58049657508	-1.01162249833
112	2.58870443376	1.23706364307	-1.3516407907
277	2.56144498025	2.05093967785	-0.510505302391
169	2.53043750029	1.16198720638	-1.36845029391
492	2.52366094655	0.920039249156	-1.60362169739
99	2.51662733321	1.40773012198	-1.10889721123
376	2.51595712677	1.62326526242	-0.892691864345
290	2.49869229675	1.19961631234	-1.29907598441
74	2.49635779852	1.63712282959	-0.859234968927
208	2.49486903422	2.08552320973	-0.409345824485
7	2.49326748735	0.885717554865	-1.60754993249
255	2.4931317106	1.65084091361	-0.84229079699
231	2.48213318423	0.533960603148	-1.94817258108
297	2.46602983134	1.28185821744	-1.1841716139
237	2.46174054208	1.62142763828	-0.840312903795
117	2.43374715239	1.67747260159	-0.7562745508
76	2.43072867443	1.50635995498	-0.924368719456
484	2.42389051892	0.612914747463	-1.81097577145
293	2.41344696114	1.26420630886	-1.14924065228
87	2.41300389056	1.38654617841	-1.02645771215
194	2.41292919728	1.08216820734	-1.33076098994
20	2.40148372765	0.997552263265	-1.40393146439
138	2.3995241736	1.38044286253	-1.01908131106
357	2.39853440867	1.54184154828	-0.85669286039
369	2.38232027734	0.920880779206	-1.46143949813
389	2.36871104553	1.13467307628	-1.23403796925
212	2.36847846604	1.20971962363	-1.15875884241
179	2.36844115001	2.24047531325	-0.127965836761
360	2.36394548255	1.81990386503	-0.544041617528
152	2.35443820947	1.21793514222	-1.13650306725
221	2.34780001755	2.10347264421	-0.244327373335
300	2.3434802685	1.1393306473	-1.2041496212
93	2.33423976011	1.52153585059	-0.812703909515
16	2.33408993645	0.952875490007	-1.38121444644
124	2.32842699161	1.38767113877	-0.940755852838
38	2.32811987681	1.59842706853	-0.729692808289
298	2.30388032182	1.04792767885	-1.25595264297
352	2.29904780645	1.14001410583	-1.15903370062
408	2.28941442053	0.128631766995	-2.16078265353
146	2.27598107337	0.623414176667	-1.6525668967
241	2.2366452762	1.13724220715	-1.09940306905
188	2.19604562522	1.16341035575	-1.03263526947
284	2.18234941644	0.857413665598	-1.32493575084
46	2.17281860285	0.921028373783	-1.25179022906
94	2.16305789309	0.40454887925	-1.75850901384
19	2.15047686023	1.69526791474	-0.45520894549
435	2.15036555294	1.87186973246	-0.278495820481
184	2.12987687049	0.669034271569	-1.46084259892
463	2.12200389123	1.46447210548	-0.657531785748
227	2.11462512195	1.98656278395	-0.128062337998
296	2.1137845975	1.0404143285	-1.073370269
308	2.09142694158	1.67392287612	-0.417504065467
123	2.08920147755	1.51346947637	-0.575732001178
149	2.08569319611	1.10709784241	-0.978595353703
175	2.07044617557	1.77946814142	-0.290978034154
489	2.05953421347	1.67877606177	-0.3807581517
222	2.05724792855	1.2078791094	-0.849368819145
140	2.05438768801	0.729569843485	-1.32481784453
97	2.05156053168	1.5553003786	-0.496260153086
320	2.04688551181	1.50581530904	-0.541070202775
253	2.04137025136	0.595821840616	-1.44554841075
207	2.03801077306	1.41427702866	-0.6237337444
443	2.03403049423	1.38385431786	-0.650176176368
407	2.03290935206	1.01706292126	-1.0158464308
110	2.02419519245	1.14009423277	-0.884100959684
141	2.0167613558	1.87260154846	-0.144159807346
349	2.00953493297	1.29117987908	-0.718355053897
223	1.99430773137	1.06987171868	-0.924436012688
235	1.97237187244	1.03221661899	-0.94015525345
219	1.94875276695	1.37048112922	-0.57827163773
95	1.9458544934	1.93582405415	-0.0100304392473
209	1.92152536025	1.07869929089	-0.842826069361
135	1.918743194	0.658060353323	-1.26068284068
285	1.91551810456	1.22689893435	-0.688619170201
71	1.90026630283	0.757685568115	-1.14258073472
465	1.89631902798	1.40344926704	-0.492869760937
356	1.8568482226	0.766490486291	-1.09035773631
143	1.85571909183	1.20247057125	-0.653248520572
37	1.8049427873	1.04578104224	-0.759161745056
230	1.79485128289	1.03915150151	-0.755699781372
406	1.78715608411	0.34538966097	-1.44176642314
67	1.78080332628	0.400345379189	-1.38045794709
493	1.74783054141	0.38723810862	-1.36059243279
344	1.70889703669	0.944416836258	-0.764480200432
229	1.7049278985	1.32052148313	-0.384406415376
362	1.7043460665	0.655655604833	-1.04869046166
150	1.68904436605	0.635386272107	-1.05365809395
388	1.68692195765	1.00600575573	-0.680916201922
483	1.68274990614	0.482693316635	-1.2000565895
327	1.65590184645	1.05412281163	-0.601779034826
6	1.65397296288	0.991663080472	-0.662309882405
198	1.63429953603	0.917969105257	-0.716330430776
482	1.63294085804	0.36987750613	-1.26306335191
394	1.60879833373	0.571317209317	-1.03748112442
145	1.6018513999	0.60723192558	-0.994619474315
66	1.59221707885	0.6970664492	-0.895150629651
393	1.58048802438	0.564897619277	-1.0155904051
132	1.55917072385	1.03283573331	-0.526334990546
486	1.54881123252	0.613138134692	-0.935673097832
461	1.5428421004	1.27992442763	-0.262917672773
325	1.53274774489	0.668222359596	-0.864525385292
468	1.52108508474	0.915851645163	-0.605233439578
142	1.51326658478	1.23341066893	-0.279855915855
139	1.49906025991	0.664582053986	-0.834478205922
355	1.47807979892	1.35831893221	-0.119760866709
471	1.47665197742	1.0736951695	-0.402956807923
339	1.4764235503	1.21796202687	-0.258461523424
8	1.46497318368	0.348826466087	-1.1161467176
326	1.45708629043	1.07178952052	-0.385296769909
252	1.45101194551	1.17784316104	-0.273168784477
226	1.45082344697	0.821864705167	-0.628958741801
1	1.4465531822	0.527892880375	-0.91866030182
15	1.36573323684	0.676834544178	-0.688898692659
287	1.34961148854	0.127533279059	-1.22207820948
260	1.33628190781	0.618086043058	-0.718195864755
254	1.31720235355	0.137402552608	-1.17979980094
224	1.23237842413	0.479350375933	-0.753028048199
474	1.1496180234	0.35679542441	-0.792822598987
147	1.12913524347	0.88483124418	-0.244303999291
464	1.12911469236	0.36305974872	-0.766054943644
2	1.05134074939	0.381755550879	-0.669585198509
470	1.02845019489	0.897075203287	-0.131374991599
439	0.993108929614	0.287831649904	-0.705277279711
477	0.882533144944	0.653592637451	-0.228940507493
261	0.88042649493	0.44890840313	-0.4315180918
488	0.828571460786	0.681472435433	-0.147099025352
295	0.761746486918	0.153262152563	-0.608484334355
487	0.638491520741	0.0	-0.638491520741
490	0.562775172572	0.235065200869	-0.327709971704
288	0.553109211818	0.137478504621	-0.415630707198
499	NaN	NaN	NaN
