# Supplementary material for: Destabilized adaptive influenza variants critical for innate immune system escape are potentiated by host chaperones
Source: PLoS Biol. 2018 Sep 17;16(9):e3000008. doi: 10.1371/journal.pbio.3000008 (PMC6160216; doi:10.1371/journal.pbio.3000008)
Supplement: S1 File — This zip file contains the computer code and required input files for the deep mutational scanning data analysis reported in this manuscript. (ZIP) [file pbio.3000008.s023.zip › 2018_NP_DMS-master/preferences/HSF1i39vsHSF1i37-rep1_mutdiffsel.txt]

site	wt	mut	diffsel
334	N	H	4.98265487083
283	P	A	4.15831240458
283	P	C	3.22468739113
283	P	Q	2.84357034232
427	A	S	2.62746224585
456	M	H	2.57327375659
268	G	P	2.5282666182
283	P	T	2.45829549341
146	T	A	2.44538197087
463	V	I	2.39050431639
283	P	S	2.3769290256
136	M	I	2.30078082285
34	D	N	2.23767015706
453	P	D	2.21086359213
283	P	L	2.20301121352
289	Y	R	2.19074876645
283	P	G	2.16563200545
283	P	H	2.16402526883
222	M	T	2.16368568887
34	D	Q	2.11123087478
485	G	C	2.1098498685
359	S	K	2.10716744068
283	P	F	2.04574576249
283	P	M	2.03733360389
353	S	F	2.01407854722
485	G	S	1.9913393021
498	N	G	1.96313868235
253	I	V	1.90967668228
353	S	I	1.84131093142
311	Q	R	1.79413632511
294	E	R	1.77856315268
63	I	Y	1.75364197744
54	G	A	1.7255674044
34	D	M	1.68586940699
319	N	G	1.68052003319
466	L	F	1.66103988805
273	K	V	1.61236400291
234	A	P	1.52889011422
289	Y	H	1.52533541652
283	P	K	1.48339762725
455	E	D	1.48228814332
164	C	A	1.46415296353
462	G	A	1.45188670929
34	D	A	1.41761826098
466	L	W	1.40038954605
294	E	H	1.38676111711
353	S	L	1.38556925507
268	G	S	1.36656876666
334	N	F	1.34493883257
359	S	R	1.34171786294
157	T	C	1.32626956991
105	M	V	1.31907383487
377	S	F	1.31121473686
294	E	T	1.28604300881
293	K	R	1.28117843315
407	S	A	1.27704926084
377	S	V	1.27092215808
100	V	R	1.26232462611
283	P	V	1.25493434435
21	N	W	1.25095091516
310	S	A	1.24888352262
334	N	Y	1.2462241933
420	F	M	1.24510626552
492	N	D	1.2417671233
139	W	L	1.23082738685
294	E	N	1.22753529446
202	N	D	1.1859868136
411	A	S	1.18117789759
425	I	V	1.14520138412
405	Q	R	1.13946210251
238	M	R	1.13850027836
311	Q	V	1.13769483956
233	A	T	1.13249921119
334	N	C	1.1249007808
399	Q	L	1.09587167438
451	A	H	1.06697704418
72	D	L	1.05081557569
274	S	G	1.04930392647
450	G	C	1.0489451555
364	Q	H	1.04185992428
72	D	T	1.03946861924
206	F	I	1.02768697546
479	F	D	1.02458461875
34	D	K	1.01363990166
86	G	S	1.01330442667
377	S	M	1.00905959861
470	R	K	0.994492728782
371	M	T	0.981640899804
326	S	N	0.979902906093
294	E	S	0.97858104396
280	V	I	0.978295257322
10	Y	G	0.977215015422
43	M	R	0.966446646389
450	G	N	0.965035821204
331	M	Q	0.963712241579
22	A	K	0.963222155971
292	E	V	0.959709117663
409	Q	A	0.949773420349
34	D	H	0.942628369341
93	G	A	0.942033890852
377	S	A	0.93683576945
421	D	Q	0.932442357226
455	E	T	0.929122330028
113	K	Y	0.91898710895
381	L	P	0.918161925439
428	A	H	0.917538922865
252	E	L	0.911286835797
7	K	E	0.909607367026
127	D	N	0.908723468088
34	D	S	0.906978708837
368	N	D	0.904628203792
438	S	H	0.890961930466
327	Q	V	0.889623929381
460	G	W	0.887066405327
105	M	T	0.885447571655
377	S	Y	0.881150575188
368	N	M	0.878722209071
421	D	F	0.871254498512
456	M	V	0.871226004601
359	S	A	0.86139914038
108	L	F	0.860279454731
77	K	E	0.852000271006
26	R	S	0.851424734051
4	Q	R	0.851014106811
420	F	K	0.844415234593
129	A	Q	0.843620559499
373	A	Q	0.839316327266
415	Q	K	0.838933871414
431	G	R	0.837815678574
105	M	R	0.835413237564
291	F	S	0.833617739391
485	G	V	0.833138923253
310	S	C	0.822950080194
388	I	T	0.821123450578
171	T	A	0.806253366165
275	C	M	0.801334190344
24	E	G	0.801206850357
222	M	G	0.800481690008
450	G	A	0.800265602492
398	Q	G	0.800010153069
496	Y	H	0.792668222584
102	R	G	0.792268019326
73	E	N	0.787294403072
304	F	V	0.786257942447
263	A	V	0.781839345491
62	T	F	0.781211316328
378	T	R	0.780051411094
272	H	Y	0.778904488257
31	K	R	0.778303211215
273	K	R	0.777112767024
319	N	S	0.777006005741
106	R	G	0.770291250092
80	E	V	0.769411098884
484	E	V	0.768191616764
217	S	K	0.767059637818
350	T	I	0.765556735722
278	A	S	0.759143304158
101	D	N	0.758250250116
22	A	S	0.75794351541
90	K	L	0.756120266767
434	E	Q	0.743580870755
314	S	C	0.741440086874
454	E	K	0.735954046949
61	L	S	0.731347205868
349	G	E	0.730694487243
72	D	E	0.730335814506
37	G	E	0.730047779117
279	C	P	0.729233848491
425	I	T	0.728470509459
268	G	A	0.726124529555
87	K	E	0.724147582389
424	T	G	0.722436285312
211	N	T	0.715770529028
430	T	R	0.714636052474
450	G	Q	0.712921420184
144	N	D	0.703939425064
470	R	G	0.701701675454
98	K	R	0.698391871995
182	A	V	0.697253812994
402	S	G	0.696367381608
406	I	P	0.69629916057
399	Q	I	0.695954667704
164	C	N	0.694089035695
370	N	P	0.693378981174
462	G	E	0.690072476533
265	I	M	0.689336193781
218	A	T	0.688158022387
142	N	F	0.687027057291
153	A	H	0.686469536218
267	R	K	0.684563267321
392	S	T	0.683725480165
399	Q	T	0.682878507521
165	S	K	0.681988823504
162	R	T	0.680777786252
462	G	S	0.679809971623
408	V	A	0.676447934003
19	R	H	0.675926147498
283	P	N	0.675680099374
49	L	N	0.674644795019
277	P	L	0.671372153305
285	V	I	0.665801010002
286	A	G	0.664285375136
256	L	P	0.66092108112
432	N	Q	0.660066237036
482	S	N	0.656503602076
439	D	G	0.651861802518
283	P	W	0.651681150657
283	P	Y	0.651681150657
439	D	E	0.650222079604
424	T	S	0.64980721601
426	M	T	0.649783927631
8	R	W	0.648365991599
190	V	R	0.648303274386
222	M	I	0.647980001882
485	G	Q	0.646792633666
437	T	Q	0.643735854057
7	K	R	0.642194046446
375	E	A	0.640737717008
359	S	P	0.635972880231
495	E	G	0.633692223272
12	Q	K	0.63201819781
137	M	K	0.630816381112
376	S	A	0.625023704374
336	A	L	0.623129421085
159	M	V	0.622958581873
470	R	M	0.622955946944
105	M	K	0.62228561461
64	E	P	0.622259673105
409	Q	V	0.622096574093
283	P	I	0.621584052621
87	K	V	0.621283477489
415	Q	T	0.620844100038
95	P	G	0.62034473387
371	M	I	0.615829603634
312	V	N	0.614508640904
264	L	E	0.614151916328
387	A	V	0.614016698024
334	N	M	0.613527200554
296	Y	C	0.613067015424
85	A	M	0.612082399221
45	T	R	0.611445588274
39	F	S	0.611001678931
417	N	F	0.610438311851
421	D	G	0.608827029733
67	V	A	0.608504936305
351	K	R	0.607545716438
22	A	L	0.606053325222
370	N	S	0.605867610464
128	D	N	0.605041140947
435	G	E	0.605002045946
392	S	N	0.602094749089
234	A	T	0.599605690525
451	A	M	0.597739193952
368	N	T	0.593978865339
265	I	P	0.588714603851
363	V	A	0.587483365349
48	K	R	0.586359242714
246	R	Q	0.586126025232
46	E	K	0.586011541823
261	R	W	0.583342790932
292	E	K	0.578072290304
237	A	V	0.57763945532
418	L	P	0.576932695667
156	R	C	0.576103463874
142	N	D	0.574391636656
334	N	D	0.571660854465
448	M	I	0.571489706911
431	G	S	0.570986349513
339	E	D	0.570535018909
322	P	L	0.567465765063
254	E	K	0.566138738843
294	E	K	0.564530711239
143	L	S	0.563553161817
426	M	C	0.562382174468
299	V	A	0.56200771981
488	F	T	0.561500307525
159	M	K	0.561077796514
498	N	D	0.560929808775
127	D	S	0.560732721644
110	L	F	0.560445380307
396	T	L	0.558417806799
353	S	V	0.557948131152
455	E	K	0.557686731903
375	E	V	0.557322545726
431	G	H	0.555385522137
272	H	V	0.552983008227
399	Q	H	0.549334003011
163	M	K	0.548520815045
111	Y	A	0.548077015769
85	A	Q	0.547062665267
400	R	K	0.544869522005
17	G	E	0.543843803757
23	T	D	0.543806342038
195	R	L	0.542555871623
423	P	K	0.541845763467
430	T	Q	0.5398066938
397	N	D	0.539206695894
125	N	D	0.53916083738
329	V	A	0.538424358849
220	E	P	0.538390158846
170	S	P	0.537734463845
244	E	K	0.536613384421
245	S	N	0.536455092801
442	A	T	0.535374593517
402	S	Y	0.535358249406
279	C	G	0.534190556084
19	R	Q	0.534185481359
136	M	L	0.532774783139
487	Y	C	0.531860061996
204	R	Q	0.530499841499
414	V	Y	0.528391957196
313	Y	H	0.523385234812
276	L	H	0.520316259511
72	D	N	0.519913427342
423	P	G	0.519628585353
33	I	M	0.519404298901
38	R	Q	0.517281121376
195	R	G	0.516690335415
432	N	V	0.514131851072
385	Y	I	0.513516212382
318	P	L	0.512653824553
168	Q	H	0.512335178361
412	F	C	0.509216971014
307	L	P	0.507842900751
441	R	G	0.50778112771
370	N	H	0.506959163322
407	S	G	0.505539013288
305	K	E	0.505146671695
60	S	N	0.504940311639
357	K	E	0.504751489893
99	R	S	0.501980185918
417	N	G	0.501939925197
498	N	Q	0.499485776529
312	V	A	0.499310581915
493	A	T	0.498940644759
490	G	R	0.498490123166
253	I	L	0.49776760552
259	L	D	0.497608518118
311	Q	H	0.496635099265
352	V	A	0.495625952367
156	R	L	0.495573580013
498	N	H	0.495040719061
17	G	W	0.494016650485
275	C	R	0.493722606874
418	L	I	0.493627864107
284	A	V	0.493458993001
170	S	L	0.493278831162
495	E	D	0.492607052931
325	K	E	0.490720396817
312	V	R	0.489606624783
273	K	A	0.487900301804
278	A	V	0.487026602454
247	N	Y	0.486528647457
456	M	P	0.485931557359
417	N	V	0.485871972201
416	R	K	0.485153145355
165	S	Y	0.48494546843
346	F	S	0.484938876704
478	S	T	0.484716862103
216	R	K	0.484705447313
167	M	T	0.484448527602
162	R	Y	0.484217001428
99	R	Q	0.483473055466
254	E	G	0.482985256281
314	S	N	0.482632594081
34	D	L	0.478763540628
386	W	R	0.47795308706
406	I	L	0.477656883006
304	F	W	0.477310766637
3	S	V	0.476365899783
283	P	D	0.476218818436
14	E	I	0.475881077527
410	P	S	0.475000295007
137	M	I	0.474891087496
216	R	G	0.474648029421
164	C	V	0.473534464383
141	S	P	0.470958529821
102	R	T	0.470295186727
165	S	I	0.470086805723
408	V	M	0.470081308898
255	D	G	0.469063324316
202	N	R	0.468776190441
41	I	M	0.468547246935
483	N	D	0.468459208791
383	S	H	0.468218949399
192	E	L	0.467936218646
456	M	F	0.467469282072
155	V	P	0.466528591032
409	Q	W	0.466518011518
256	L	H	0.465883086033
339	E	K	0.464887370224
81	E	K	0.461078492688
174	R	G	0.460485490068
465	E	K	0.460262333632
105	M	Q	0.458815140799
80	E	C	0.458016115312
404	G	D	0.45770774504
52	Y	M	0.457704200774
358	L	F	0.456844217277
399	Q	P	0.453585957738
53	E	G	0.451325348229
214	K	A	0.450783098486
438	S	A	0.450492420362
151	T	A	0.450204644822
290	D	N	0.449612773844
423	P	E	0.449347452074
471	A	V	0.44892299192
3	S	A	0.447898537424
422	K	Q	0.44755907349
55	R	V	0.446957823727
485	G	W	0.443719854255
328	L	N	0.443272260165
298	L	S	0.442824365971
275	C	Y	0.442638368463
239	M	W	0.44060514388
251	A	T	0.439790738901
28	S	F	0.439662483421
395	N	R	0.438851006057
353	S	Y	0.438439086661
393	G	A	0.436603622155
404	G	E	0.436215534762
245	S	R	0.435784785729
498	N	A	0.435640734109
289	Y	K	0.435559145305
146	T	I	0.43536244552
395	N	P	0.43499133771
47	L	T	0.433738621072
361	R	I	0.432567524701
18	E	G	0.431574333072
44	C	H	0.430010739142
325	K	R	0.429319852153
91	K	S	0.428880365014
402	S	C	0.428443045489
48	K	G	0.428064588387
431	G	K	0.427207668477
358	L	P	0.427101654266
385	Y	C	0.425625743933
423	P	L	0.425451709298
488	F	S	0.423996783775
325	K	M	0.423947170735
409	Q	C	0.42381556349
31	K	P	0.423025698345
387	A	T	0.422995148381
52	Y	D	0.422548893688
196	M	V	0.422113481849
396	T	Y	0.421688655954
475	I	T	0.421625572819
203	D	N	0.421554160687
332	A	V	0.421275071279
492	N	S	0.421074322137
409	Q	H	0.419919140672
43	M	A	0.417749733988
459	Q	F	0.417605332628
306	L	P	0.416701539428
385	Y	H	0.413421980003
204	R	W	0.412904083692
310	S	L	0.412890460045
274	S	L	0.412199393437
327	Q	L	0.411777544896
377	S	T	0.411665291887
467	S	L	0.411057800906
298	L	P	0.410982138077
271	A	H	0.410484193209
427	A	W	0.41037310294
147	T	R	0.410194055939
247	N	F	0.409882442989
183	V	E	0.409518786592
99	R	I	0.409515683501
497	D	M	0.40885007118
250	N	S	0.40884946968
285	V	N	0.40854784292
442	A	L	0.408109614668
291	F	L	0.405873371809
480	D	G	0.405770243973
246	R	W	0.404941555315
327	Q	R	0.404703706107
184	K	N	0.403811473525
478	S	L	0.402868020196
383	S	N	0.402261230523
157	T	V	0.401942323506
388	I	M	0.401937508326
433	T	E	0.40102996497
482	S	V	0.400445505991
78	Y	I	0.399061489045
422	K	C	0.398128464527
27	A	M	0.398050321261
394	G	E	0.397950025808
378	T	S	0.397368564805
238	M	T	0.39700498548
241	Q	R	0.396942600955
196	M	T	0.396849100772
349	G	R	0.396517669828
378	T	I	0.396324755047
353	S	P	0.394485863028
409	Q	M	0.392591114841
200	G	E	0.391795829008
285	V	C	0.389904317939
358	L	R	0.389751874469
290	D	S	0.389384909801
417	N	E	0.38889464755
494	E	K	0.388519778724
442	A	S	0.388271985732
250	N	D	0.387598939213
115	E	V	0.387294875049
167	M	H	0.387156404632
109	V	F	0.387048950086
87	K	L	0.386979329304
54	G	S	0.386835806457
299	V	M	0.386796336055
103	K	N	0.386479570575
117	R	I	0.386216970262
442	A	G	0.385860032742
118	R	Q	0.385741830458
375	E	Y	0.384046410611
324	H	Y	0.382618296968
10	Y	H	0.381458042668
115	E	Q	0.381039414789
272	H	P	0.379619285083
376	S	C	0.379619144317
78	Y	C	0.379404082691
56	L	C	0.379028715936
243	R	A	0.378277923279
491	D	A	0.377649587269
41	I	N	0.376277112011
34	D	Y	0.375978782171
463	V	A	0.374987670233
143	L	P	0.37490988518
193	L	S	0.374349765162
398	Q	P	0.374214398739
16	D	N	0.373993334471
55	R	Q	0.373433759989
400	R	G	0.37303365811
415	Q	G	0.372198351706
403	A	G	0.371932455535
294	E	Q	0.371820180598
409	Q	S	0.371395292714
183	V	I	0.371391119992
441	R	K	0.370359007308
350	T	Q	0.369658573318
311	Q	Y	0.368652472047
58	Q	K	0.36851066232
164	C	Y	0.367630618585
229	K	R	0.367345209496
276	L	P	0.366458665551
415	Q	R	0.366344385269
423	P	S	0.36631583455
399	Q	R	0.365527823408
467	S	T	0.365330674996
270	V	L	0.365313267535
471	A	G	0.365058495088
52	Y	H	0.364421206941
34	D	G	0.363996945164
137	M	V	0.363364001032
451	A	V	0.362186354528
390	T	N	0.36106028383
379	L	P	0.360895630406
74	R	K	0.360880541944
27	A	R	0.360834571138
116	I	R	0.360374032745
317	R	G	0.360296888264
366	A	G	0.359274837674
367	S	W	0.35879798736
15	T	C	0.358447339784
58	Q	V	0.358164357401
90	K	W	0.356809620334
302	D	N	0.356035122753
476	V	M	0.354769616521
426	M	S	0.352695986431
296	Y	A	0.352336738274
407	S	Q	0.352333563185
259	L	R	0.351915419669
269	S	A	0.351565021339
192	E	K	0.349948153087
292	E	S	0.349589612099
401	A	V	0.348775641108
184	K	D	0.348057690193
429	F	S	0.347949990605
173	P	N	0.34779039821
73	E	S	0.347657942346
451	A	S	0.347406443867
153	A	T	0.347252540953
35	G	R	0.347131502307
135	H	Q	0.347090533335
181	A	D	0.345254172025
215	T	A	0.344119329957
192	E	G	0.343651847848
328	L	R	0.343321224896
359	S	N	0.343315196195
27	A	T	0.34265025076
12	Q	F	0.342613381628
462	G	Y	0.342349929477
34	D	T	0.342343575631
411	A	T	0.342308729535
392	S	K	0.340722815977
405	Q	S	0.340230321535
406	I	E	0.340145713448
406	I	M	0.340145713448
361	R	M	0.339716379601
410	P	R	0.339390284055
351	K	P	0.339229113443
351	K	Y	0.339229113443
396	T	F	0.339103249492
348	R	A	0.339013800128
368	N	W	0.338926720855
364	Q	P	0.338137641457
158	G	D	0.338129759293
410	P	H	0.337847609325
239	M	R	0.335906796092
377	S	K	0.335715150285
9	S	F	0.335018571059
424	T	Y	0.332845701434
301	I	M	0.332704383137
451	A	Y	0.33221115714
162	R	Q	0.332123026624
140	H	I	0.331786527705
131	A	F	0.331660757969
407	S	C	0.329516680738
150	R	K	0.329501599226
184	K	G	0.329284605513
101	D	G	0.328573548073
440	M	I	0.328192524603
417	N	S	0.32492107171
423	P	F	0.323892055054
481	M	T	0.323219405222
467	S	W	0.323203656049
85	A	V	0.322894232595
386	W	I	0.322871506774
445	I	T	0.322849072843
102	R	H	0.322541824274
194	I	M	0.32208383678
389	R	K	0.321323018083
2	A	T	0.321182037798
320	E	S	0.319361132387
281	Y	P	0.319277337622
273	K	H	0.318541374122
260	A	P	0.317988286752
383	S	I	0.317926339663
315	L	I	0.315891545176
387	A	P	0.315070332222
286	A	V	0.31475697513
281	Y	C	0.314256645091
30	G	R	0.313983597227
417	N	A	0.313383557889
185	G	C	0.313320790574
372	D	N	0.312998171703
236	R	G	0.312582430702
224	N	S	0.312046291091
247	N	K	0.31154779458
450	G	F	0.309973250692
452	K	T	0.309435842794
397	N	S	0.30931235957
307	L	T	0.309133628135
440	M	C	0.308338599509
455	E	W	0.307509756994
379	L	C	0.306550358572
366	A	T	0.304981923893
1	M	I	0.304526155157
224	N	D	0.304113829815
212	G	R	0.303509480323
433	T	A	0.303352292054
3	S	P	0.301795918366
164	C	Q	0.3010710344
265	I	V	0.300555840606
369	E	S	0.300177584298
102	R	N	0.299883573065
111	Y	R	0.299806540383
148	Y	V	0.299770879327
112	D	T	0.299762846072
107	E	D	0.299471575941
145	D	S	0.299094729037
396	T	M	0.299027474932
341	L	R	0.297759594259
333	C	Y	0.297256084106
131	A	E	0.295200770002
427	A	P	0.295177349385
355	R	K	0.294978833059
435	G	P	0.294275995794
297	S	A	0.293487053643
136	M	Y	0.293174654193
164	C	R	0.291622350987
351	K	E	0.291355675932
106	R	M	0.291087968511
220	E	D	0.290960606984
460	G	L	0.290338628006
399	Q	G	0.290206557104
443	E	S	0.289880887358
456	M	A	0.289659606502
134	T	H	0.289612570254
319	N	L	0.28858822624
292	E	Y	0.288046211438
283	P	R	0.286682859053
241	Q	P	0.285907126599
106	R	P	0.28582760381
244	E	H	0.285667380448
233	A	Q	0.285461620514
183	V	L	0.285423795273
183	V	Y	0.285423795273
159	M	R	0.285187160149
419	P	S	0.28504582746
176	S	L	0.284957296234
201	I	R	0.284838132008
185	G	K	0.28475301471
328	L	P	0.283881811465
143	L	H	0.283588910827
288	G	D	0.283531611897
420	F	L	0.282762820133
355	R	G	0.282494283104
311	Q	E	0.282007518167
375	E	G	0.281848558206
271	A	C	0.281407534503
308	Q	V	0.280417114292
320	E	K	0.279710259956
330	W	G	0.279656662875
333	C	T	0.279013577288
386	W	S	0.278718130897
431	G	E	0.27838826996
374	M	T	0.278296431004
344	L	S	0.277878857677
271	A	D	0.277848327661
477	P	S	0.277800806342
450	G	S	0.276947738616
128	D	H	0.27550791751
134	T	C	0.275426409448
111	Y	S	0.27440366946
423	P	Q	0.274117758863
276	L	Q	0.274014699835
251	A	L	0.273610558224
250	N	Q	0.273138304789
229	K	E	0.272594895359
93	G	E	0.272557621791
58	Q	D	0.271420293189
191	M	Q	0.271282687376
363	V	L	0.270300197413
53	E	Q	0.27010096134
230	F	L	0.26867334281
432	N	C	0.268647826444
283	P	E	0.267948754511
345	S	N	0.26794457493
409	Q	E	0.267060232757
221	R	G	0.266351510018
361	R	V	0.265570816177
352	V	C	0.264775433214
348	R	I	0.264533834699
44	C	R	0.264306892659
401	A	D	0.264303131996
376	S	H	0.264141926897
400	R	P	0.263825138437
42	Q	R	0.263409509837
482	S	R	0.262941982241
496	Y	W	0.262302237086
450	G	T	0.262147695235
431	G	L	0.262072735278
336	A	S	0.261925117335
449	E	R	0.261551281806
473	N	A	0.26124002951
441	R	M	0.260887150856
445	I	A	0.260712961483
440	M	F	0.260647903889
417	N	H	0.26047570349
457	S	C	0.260405754078
232	T	R	0.260386977556
426	M	E	0.260241144539
455	E	F	0.260178776025
455	E	P	0.259992273789
191	M	T	0.25986224902
173	P	G	0.259464467071
464	F	V	0.258789530291
138	I	T	0.258242900637
90	K	A	0.25663121439
471	A	P	0.25618069204
304	F	R	0.25611673003
388	I	R	0.254692341545
40	Y	H	0.253911574682
367	S	P	0.252943983528
240	D	S	0.252264397415
249	G	E	0.251411044483
232	T	I	0.250719093949
116	I	Y	0.25070684851
179	A	V	0.250633446982
67	V	M	0.250041184479
35	G	E	0.249624805288
194	I	V	0.249188876454
21	N	T	0.249138643492
117	R	T	0.248713446512
139	W	R	0.24801299503
303	P	H	0.247949340552
59	N	D	0.246107144886
10	Y	L	0.245297813031
323	A	T	0.245032446117
253	I	T	0.244884566734
112	D	E	0.243685902951
281	Y	H	0.242609409244
359	S	E	0.239508780785
406	I	T	0.239123964339
78	Y	Q	0.239011573368
37	G	F	0.238933735343
323	A	S	0.238661253247
35	G	C	0.238530781999
161	P	K	0.238464766792
15	T	P	0.238138232914
7	K	T	0.237931852373
7	K	S	0.237931852373
28	S	C	0.237818544137
13	M	E	0.237618174218
77	K	Y	0.237574075728
17	G	I	0.237401500458
413	S	F	0.237146811661
287	S	G	0.236988782339
9	S	L	0.236749041817
9	S	Q	0.236749041817
169	G	D	0.236518622376
399	Q	E	0.23616642415
331	M	K	0.236159237354
255	D	P	0.235876742033
405	Q	A	0.235515313103
361	R	D	0.235107853657
333	C	I	0.235029847246
413	S	E	0.234974624773
414	V	K	0.234952531987
344	L	A	0.23490145518
410	P	L	0.234891840089
3	S	C	0.234890104908
110	L	P	0.234881477477
84	S	E	0.234857162552
374	M	A	0.234846241864
431	G	F	0.234735764243
335	S	N	0.234661243783
394	G	F	0.23464799927
365	I	A	0.234537738763
350	T	H	0.234510009934
358	L	V	0.234490038561
349	G	A	0.234405640946
404	G	F	0.234394866706
479	F	L	0.234315446018
271	A	Y	0.23414859004
346	F	Y	0.234072764434
130	T	N	0.234072459227
398	Q	W	0.233896462802
94	G	E	0.232840033996
217	S	F	0.232214506588
417	N	W	0.231926688597
137	M	T	0.231447828444
133	L	P	0.231410122813
417	N	I	0.230887381842
414	V	L	0.230070797744
138	I	P	0.230040750929
381	L	N	0.229718521458
129	A	T	0.229207716123
181	A	V	0.228552744615
489	F	S	0.227994735192
425	I	R	0.227938922614
49	L	W	0.227185818048
1	M	T	0.225373470502
388	I	H	0.225325222242
418	L	V	0.225301889658
120	W	R	0.224917174389
437	T	I	0.224879434731
39	F	P	0.223978555822
462	G	R	0.223899759314
401	A	G	0.22334360522
46	E	G	0.222891469875
399	Q	A	0.222658865074
427	A	I	0.222381497611
389	R	S	0.222214555409
126	G	Q	0.221890602336
169	G	S	0.221804233621
55	R	G	0.22177613149
496	Y	S	0.221642989932
448	M	G	0.221585679034
220	E	G	0.221542860188
85	A	I	0.221224924897
265	I	W	0.220872935291
331	M	Y	0.220726468806
332	A	F	0.22064934789
327	Q	S	0.220643787537
255	D	R	0.220627938352
320	E	R	0.220563056051
469	E	G	0.220538480451
286	A	W	0.220431349514
253	I	G	0.220400204987
278	A	T	0.220327411529
266	L	T	0.220292136493
497	D	Q	0.220272642032
279	C	N	0.220096382325
251	A	E	0.220091820415
264	L	A	0.220028943245
42	Q	H	0.219861704336
269	S	K	0.219719661557
37	G	R	0.219705201265
252	E	P	0.219621875105
252	E	R	0.219621875105
459	Q	I	0.21956151062
235	Q	V	0.219560797222
387	A	E	0.219526057875
247	N	C	0.219470974896
247	N	H	0.219470974896
226	L	V	0.21938895692
434	E	W	0.219308240319
168	Q	E	0.219302735273
282	G	D	0.219224141105
282	G	M	0.219224141105
124	N	D	0.219084217831
204	R	C	0.21902739025
237	A	I	0.218970539656
237	A	K	0.218970539656
203	D	I	0.218937275424
186	V	E	0.218817778792
228	G	S	0.218735684513
285	V	Y	0.218696193412
230	F	R	0.218687674216
230	F	V	0.218687674216
185	G	L	0.218628109154
208	R	S	0.218614253988
36	I	G	0.218566350273
316	I	A	0.218539394263
309	N	Y	0.218441690086
173	P	V	0.218333933864
170	S	Q	0.217880978951
15	T	N	0.217851703157
469	E	D	0.217789584095
182	A	M	0.217712447838
180	G	D	0.217554491027
378	T	M	0.217357105079
178	A	T	0.217175178553
409	Q	I	0.217034310336
4	Q	S	0.217003293741
169	G	T	0.216954393364
181	A	Y	0.216768089138
398	Q	V	0.215628822453
14	E	K	0.214501079483
266	L	S	0.214450492597
447	M	I	0.213895855053
478	S	H	0.213769459017
439	D	T	0.213696834508
448	M	D	0.213675535041
483	N	L	0.213635456196
435	G	T	0.213219248961
429	F	M	0.212904381264
492	N	H	0.212542987413
428	A	F	0.212229268149
249	G	S	0.211489986216
136	M	T	0.211095985253
232	T	G	0.211057327812
242	V	E	0.210856834378
186	V	F	0.210842176139
43	M	T	0.210059946972
222	M	L	0.209559576722
305	K	Y	0.209260575775
350	T	A	0.209173334211
97	Y	F	0.20917003611
96	I	M	0.207785543473
78	Y	N	0.207659071263
151	T	K	0.207623813318
151	T	E	0.207039218771
113	K	L	0.206952836815
113	K	G	0.206952836815
153	A	N	0.20691609663
148	Y	H	0.206901353727
27	A	P	0.206882907508
147	T	A	0.206824925137
142	N	T	0.206815941642
32	M	R	0.206809513978
159	M	N	0.206791729346
160	D	S	0.206771487869
102	R	W	0.206723820109
162	R	H	0.2067219733
149	Q	L	0.20666454528
149	Q	D	0.20666454528
148	Y	D	0.206613494391
147	T	P	0.2065411859
161	P	H	0.206523152816
112	D	K	0.206484540395
87	K	I	0.206480725877
120	W	F	0.206456066245
66	M	K	0.206446165999
162	R	D	0.206410364645
160	D	K	0.20640065983
87	K	S	0.206376398297
114	E	H	0.20634172329
167	M	F	0.206290412716
62	T	Q	0.206235466435
145	D	H	0.206129034846
143	L	Q	0.206127548059
93	G	L	0.206099667498
359	S	V	0.205811672445
145	D	G	0.205471957035
118	R	F	0.205428590093
246	R	L	0.205327601432
302	D	K	0.20513469332
18	E	F	0.205012858236
391	R	G	0.20490884982
155	V	F	0.204699445027
127	D	F	0.204551058201
391	R	I	0.204538048217
302	D	A	0.204445627081
157	T	M	0.20393998037
24	E	D	0.203628727128
24	E	S	0.203628727128
139	W	I	0.203533553033
139	W	M	0.203533553033
348	R	G	0.203100939041
271	A	V	0.203086551761
136	M	P	0.202988856693
296	Y	H	0.202948406617
407	S	I	0.202902508882
78	Y	F	0.202681995519
371	M	K	0.202616932408
416	R	S	0.202232587538
337	A	T	0.20198659189
374	M	K	0.201944854486
380	E	D	0.201857292605
260	A	V	0.201633331334
367	S	Y	0.201574030652
350	T	N	0.201525922059
394	G	C	0.201522597223
50	S	L	0.201503411909
479	F	S	0.201480903216
368	N	C	0.201423197106
129	A	D	0.201288519681
397	N	E	0.201082341699
343	V	M	0.201023298818
362	G	S	0.200995494147
363	V	E	0.20087765435
347	I	N	0.20079949787
345	S	I	0.200443635169
450	G	L	0.200346648657
65	R	K	0.199070090273
157	T	H	0.198986045429
130	T	C	0.197587275186
470	R	W	0.197439794803
375	E	T	0.197424738523
133	L	E	0.197155854526
171	T	S	0.197032547735
473	N	P	0.196619450903
473	N	E	0.196619450903
295	G	I	0.196475170502
461	R	W	0.196213217413
356	G	S	0.196016644897
456	M	I	0.195995022995
138	I	R	0.19545392913
45	T	D	0.195285760508
122	Q	L	0.194613957853
28	S	P	0.193190785838
137	M	R	0.19293965522
137	M	E	0.19293965522
271	A	T	0.192730764822
134	T	N	0.191789927941
385	Y	N	0.191743586873
446	R	K	0.191526178588
311	Q	T	0.18982449261
124	N	A	0.189271536922
124	N	P	0.189271536922
81	E	H	0.189235759931
382	R	A	0.189045519376
228	G	E	0.189028296817
472	A	G	0.188535089125
273	K	E	0.188340019946
212	G	N	0.188025510815
413	S	P	0.187361465675
382	R	S	0.187331119874
412	F	S	0.187288876126
43	M	P	0.186598437244
460	G	C	0.186366121251
121	R	C	0.185991199397
173	P	S	0.184846557522
185	G	R	0.184699518189
357	K	R	0.184125835627
135	H	V	0.183733571877
391	R	L	0.183272009932
347	I	L	0.182516763904
274	S	I	0.182111864021
330	W	T	0.181745090557
390	T	P	0.181731330682
315	L	S	0.181513407599
324	H	N	0.181482975881
164	C	S	0.181392429077
162	R	S	0.18138160243
257	I	F	0.18104305544
273	K	Q	0.181037850372
321	N	M	0.181021703232
37	G	I	0.180773386272
258	F	K	0.180684134021
260	A	Y	0.180484763002
71	F	Y	0.180424539428
64	E	I	0.179386997066
316	I	R	0.179228201608
10	Y	K	0.1790486979
61	L	E	0.178795846756
63	I	N	0.178543382842
63	I	R	0.178543382842
63	I	A	0.178543382842
309	N	H	0.178403148587
226	L	P	0.177961748131
125	N	I	0.177521812739
318	P	T	0.17735596784
4	Q	H	0.176966849671
373	A	T	0.176601357221
449	E	G	0.175324368412
371	M	G	0.174692184217
399	Q	M	0.174652154453
212	G	D	0.174606020489
104	W	S	0.174602922469
413	S	L	0.174172544899
373	A	E	0.174109208366
371	M	V	0.174073998525
384	R	K	0.173515453524
425	I	D	0.173124616644
358	L	A	0.173077854946
336	A	R	0.173077514799
401	A	M	0.173009858466
266	L	I	0.172366299996
414	V	M	0.172334873162
338	F	E	0.172189073864
494	E	V	0.172071988269
443	E	D	0.171439494112
475	I	N	0.171282255212
429	F	W	0.171269359807
492	N	I	0.171144098573
217	S	N	0.171032905934
419	P	M	0.171000127665
106	R	W	0.17035038639
151	T	R	0.170302909206
154	L	S	0.170182114034
301	I	P	0.170103855872
105	M	H	0.16973622687
159	M	G	0.169709942729
160	D	Y	0.169394352936
498	N	P	0.168612385996
101	D	M	0.16813686368
146	T	M	0.16750445196
146	T	R	0.16750445196
317	R	K	0.167476575707
304	F	N	0.167270740752
487	Y	H	0.166912338068
432	N	K	0.166703852311
125	N	K	0.166146102944
472	A	T	0.165982088627
217	S	L	0.165741791676
156	R	A	0.16561280567
292	E	A	0.165525988507
460	G	E	0.164807745922
278	A	M	0.164695164845
367	S	N	0.164640465989
301	I	T	0.164608945422
417	N	L	0.164012692972
328	L	M	0.163100692273
97	Y	N	0.162864198449
96	I	A	0.162602845274
152	R	P	0.162441690585
152	R	L	0.162441690585
111	Y	M	0.162303016633
5	G	D	0.16219000883
157	T	I	0.161519533361
485	G	M	0.161365806495
94	G	V	0.161321382179
316	I	S	0.161308910156
372	D	G	0.161307946983
98	K	E	0.161295471516
130	T	K	0.161240876619
111	Y	L	0.160790701619
33	I	T	0.160520848877
22	A	T	0.1602443976
154	L	Q	0.15994430855
155	V	D	0.159853471221
155	V	N	0.159853471221
168	Q	R	0.159057778383
461	R	G	0.158950690992
179	A	T	0.158839113262
69	S	F	0.157438893146
181	A	T	0.157177297221
76	N	S	0.156818341167
90	K	Q	0.155198772642
90	K	E	0.155198772642
443	E	G	0.154968412046
337	A	V	0.154877088146
419	P	L	0.153732082223
403	A	R	0.152930636588
55	R	F	0.15160267719
305	K	R	0.151375765301
250	N	C	0.15024719096
213	R	Q	0.150207874128
235	Q	I	0.150092494961
241	Q	Y	0.149995710933
247	N	W	0.14997412357
247	N	M	0.14997412357
247	N	I	0.14997412357
369	E	K	0.149972004878
188	T	K	0.149912857622
188	T	V	0.149912857622
340	D	K	0.149906784995
80	E	K	0.14989381995
196	M	W	0.14984940502
196	M	L	0.14984940502
248	P	C	0.149813799378
168	Q	S	0.149812181181
204	R	P	0.149679471139
237	A	C	0.149488850776
335	S	G	0.149478840014
176	S	W	0.149452579081
176	S	T	0.149452579081
186	V	M	0.149414578807
230	F	P	0.149407991398
393	G	E	0.149324815921
193	L	Q	0.149322704368
174	R	P	0.14928570672
231	Q	S	0.14924765835
52	Y	C	0.149244538112
498	N	S	0.149225394323
112	D	G	0.149166494886
179	A	D	0.149150854221
419	P	V	0.149076284158
368	N	F	0.148919473584
250	N	H	0.148807916174
182	A	E	0.148751457833
330	W	D	0.148695379688
390	T	I	0.148649487263
180	G	V	0.148611280137
360	T	I	0.148562022518
235	Q	H	0.14845852624
398	Q	T	0.148188136917
226	L	F	0.148163494511
346	F	G	0.148137009003
253	I	M	0.148070214276
270	V	R	0.14789628352
207	W	Q	0.147768416061
206	F	Y	0.14772591548
357	K	N	0.147704033443
397	N	H	0.146889273115
168	Q	V	0.146664020177
182	A	L	0.146023402685
198	K	E	0.146006684489
104	W	R	0.145688694044
178	A	G	0.145614441147
303	P	L	0.145447666025
300	G	E	0.145418119393
169	G	P	0.145117314205
400	R	S	0.145075245661
87	K	Y	0.144862445531
292	E	H	0.144823195646
243	R	I	0.144363424754
221	R	A	0.144356178287
221	R	C	0.144356178287
451	A	T	0.144294549427
308	Q	S	0.143910451991
32	M	P	0.143822216246
180	G	C	0.143556507937
375	E	Q	0.143038311107
195	R	M	0.14277322307
234	A	V	0.14257490615
473	N	D	0.14251756999
262	S	P	0.142498060579
44	C	Y	0.142179925623
210	E	C	0.140582430643
224	N	H	0.140575183292
207	W	R	0.138924658832
28	S	R	0.138458167152
209	G	L	0.138391917446
209	G	V	0.138391917446
128	D	K	0.13800439376
425	I	S	0.137637983537
442	A	D	0.137488193415
71	F	V	0.137388983491
202	N	H	0.137135930338
105	M	I	0.136990655572
223	C	F	0.136976732265
216	R	W	0.136844374592
32	M	T	0.136777847272
21	N	K	0.136762938764
424	T	M	0.13589690548
140	H	R	0.135847278611
213	R	T	0.135533329043
222	M	Y	0.135363476416
19	R	G	0.135359611591
440	M	Q	0.135117021805
384	R	W	0.134990131852
166	L	P	0.132549281788
210	E	K	0.132306016299
382	R	T	0.131502178293
210	E	T	0.131248596382
323	A	L	0.130882764746
220	E	L	0.130010978526
427	A	H	0.128880937895
472	A	V	0.128543980809
484	E	G	0.12849229853
10	Y	A	0.127713212233
452	K	E	0.127479267465
219	Y	H	0.126423134019
309	N	T	0.126195196461
337	A	S	0.126164491497
337	A	E	0.126164491497
75	R	K	0.125520568991
396	T	R	0.125516883683
272	H	R	0.125177808439
97	Y	G	0.125037270089
72	D	K	0.124601035883
72	D	I	0.124601035883
182	A	T	0.124565654918
37	G	W	0.124441156409
67	V	G	0.124368027062
153	A	Q	0.124349579113
427	A	Y	0.124213929461
33	I	K	0.124199415797
33	I	H	0.124199415797
33	I	D	0.124199415797
110	L	R	0.124166772333
35	G	I	0.124148495113
35	G	P	0.124148495113
26	R	W	0.124104122081
26	R	H	0.124104122081
8	R	E	0.124095012937
8	R	G	0.124095012937
40	Y	M	0.124066874348
40	Y	A	0.124066874348
19	R	Y	0.124022288484
19	R	K	0.124022288484
27	A	C	0.12396187748
7	K	Q	0.123960850538
79	L	G	0.123934573754
66	M	F	0.123905418702
76	N	E	0.12385706227
29	V	D	0.123820302686
140	H	L	0.123804684794
5	G	F	0.123764428503
14	E	N	0.123737973423
6	T	P	0.123733392853
28	S	I	0.123720544352
65	R	M	0.123704326592
13	M	C	0.123569680102
17	G	D	0.123434440263
17	G	N	0.123434440263
63	I	F	0.123331340549
62	T	D	0.123306629872
62	T	Y	0.123306629872
9	S	M	0.123156179044
22	A	D	0.123056751714
41	I	F	0.1228192969
18	E	M	0.122647502282
405	Q	L	0.122600756699
406	I	G	0.122547106689
406	I	K	0.122547106689
371	M	W	0.122540623636
369	E	Q	0.122371354575
369	E	H	0.122371354575
369	E	F	0.122371354575
30	G	N	0.122287672072
30	G	H	0.122287672072
30	G	F	0.122287672072
412	F	M	0.122264596705
412	F	Q	0.122264596705
3	S	W	0.122251014248
3	S	E	0.122251014248
416	R	E	0.122242115587
339	E	P	0.12223832835
410	P	Q	0.122229068615
414	V	N	0.12218738188
380	E	K	0.122170627486
393	G	W	0.12215756186
394	G	N	0.122125083076
374	M	Q	0.122062924407
348	R	D	0.122057582118
348	R	P	0.122057582118
352	V	M	0.122039649032
352	V	H	0.122039649032
352	V	E	0.122039649032
352	V	R	0.122039649032
368	N	Y	0.122036813387
358	L	N	0.122022544279
400	R	E	0.122000828955
20	Q	C	0.121977255077
349	G	Y	0.12195340817
349	G	H	0.12195340817
335	S	D	0.121944772352
335	S	W	0.121944772352
363	V	T	0.121906009185
367	S	I	0.121895262359
365	I	Y	0.121889268397
365	I	F	0.121889268397
341	L	K	0.121599098157
337	A	K	0.121583098052
337	A	L	0.121583098052
345	S	Q	0.121575283408
345	S	H	0.121575283408
345	S	Y	0.121575283408
370	N	M	0.121535587983
338	F	Y	0.121459586509
338	F	T	0.121459586509
354	P	I	0.12145413222
31	K	F	0.121303887664
31	K	M	0.121303887664
125	N	T	0.121300576624
427	A	T	0.121241187601
47	L	Q	0.121225165245
47	L	R	0.121225165245
364	Q	K	0.121030165143
325	K	S	0.120715813813
274	S	H	0.120686865372
375	E	P	0.120528127581
411	A	V	0.12023887443
383	S	M	0.119898612575
356	G	T	0.119896323154
381	L	W	0.119362650222
76	N	K	0.119102306215
4	Q	G	0.119015590384
273	K	G	0.11887686049
56	L	K	0.118837383999
56	L	M	0.118837383999
81	E	M	0.118487488697
129	A	V	0.117981864824
57	I	A	0.117902842328
152	R	G	0.117594858065
388	I	A	0.117154488862
388	I	F	0.117154488862
388	I	Y	0.117154488862
217	S	P	0.116737289168
382	R	Y	0.116306877317
382	R	E	0.116306877317
156	R	H	0.116240109534
310	S	P	0.115863317444
386	W	K	0.11582785876
386	W	D	0.11582785876
386	W	E	0.11582785876
268	G	K	0.115529557912
268	G	H	0.115529557912
389	R	P	0.1153675924
55	R	C	0.115286001669
267	R	W	0.115071904787
267	R	Q	0.115071904787
391	R	N	0.115026086679
391	R	C	0.115026086679
136	M	R	0.11501850713
325	K	Q	0.114822594106
314	S	K	0.114814424297
326	S	T	0.114729444214
253	I	Q	0.114677958877
327	Q	P	0.114657840748
327	Q	T	0.114657840748
317	R	L	0.114615444813
317	R	W	0.114615444813
317	R	M	0.114615444813
255	D	A	0.11450739902
320	E	M	0.114498457514
274	S	W	0.114456984888
390	T	Y	0.114408205987
390	T	H	0.114408205987
390	T	Q	0.114408205987
284	A	Y	0.1144055012
288	G	A	0.114402602237
288	G	E	0.114402602237
280	V	T	0.114401881261
280	V	Y	0.114401881261
280	V	N	0.114401881261
280	V	F	0.114401881261
254	E	A	0.114400817174
281	Y	K	0.114367780042
281	Y	R	0.114367780042
328	L	Y	0.114327896447
266	L	D	0.114273551298
266	L	H	0.114273551298
266	L	N	0.114273551298
272	H	F	0.114240333963
324	H	E	0.114216409231
324	H	D	0.114216409231
329	V	Q	0.114204437434
279	C	L	0.114182457822
279	C	I	0.114182457822
279	C	W	0.114182457822
251	A	H	0.11417436618
290	D	Q	0.114129891619
270	V	Y	0.114042398844
263	A	L	0.114032865121
264	L	N	0.114029956865
277	P	W	0.114020263761
277	P	H	0.114020263761
277	P	C	0.114020263761
252	E	A	0.113984807582
333	C	D	0.113971096938
271	A	N	0.113917392173
269	S	N	0.113883550132
269	S	E	0.113883550132
275	C	Q	0.113882756468
262	S	C	0.113872912643
292	E	M	0.113770860411
256	L	Y	0.113684826217
261	R	V	0.113568103958
285	V	D	0.113497337848
45	T	W	0.112803469762
278	A	W	0.112762925399
309	N	F	0.112710393476
318	P	D	0.112313152122
423	P	W	0.112006511199
423	P	D	0.112006511199
425	I	M	0.111694632253
451	A	C	0.11166281111
484	E	Y	0.111662484906
484	E	L	0.111662484906
134	T	L	0.111547680276
442	A	W	0.11143267745
487	Y	S	0.111051756003
495	E	I	0.111010655061
486	S	N	0.11100047974
482	S	C	0.110983653311
441	R	A	0.110935873829
441	R	T	0.110935873829
450	G	M	0.110911919828
478	S	N	0.110829169404
439	D	H	0.110826762288
439	D	L	0.110826762288
439	D	Q	0.110826762288
416	R	A	0.110786476271
485	G	R	0.110759144993
494	E	M	0.1107363736
418	L	S	0.110686576347
491	D	H	0.110515763975
491	D	M	0.110515763975
475	I	G	0.110401162341
452	K	V	0.110339445366
458	F	A	0.110261144692
443	E	P	0.110240220685
479	F	R	0.110234485828
479	F	Q	0.110234485828
489	F	W	0.110210765939
360	T	A	0.110160152108
438	S	W	0.110149800529
419	P	Y	0.110084731838
437	T	W	0.109966181377
54	G	C	0.109780498418
310	S	G	0.109774094287
444	I	N	0.109735652832
444	I	Q	0.109735652832
453	P	E	0.10970474835
393	G	V	0.109665859677
430	T	F	0.109608607082
430	T	D	0.109608607082
492	N	Q	0.109576561417
426	M	D	0.109531059014
428	A	D	0.109464366072
122	Q	T	0.109274433228
300	G	D	0.109050781749
336	A	D	0.108937441298
304	F	E	0.108764581689
130	T	M	0.108541577143
299	V	T	0.108258423013
421	D	P	0.107940890504
338	F	I	0.107826802865
247	N	R	0.107818525229
376	S	L	0.107794330856
105	M	Y	0.107577870036
85	A	G	0.107217763217
113	K	A	0.107169366761
97	Y	R	0.107136917574
102	R	E	0.107130603191
102	R	Q	0.107130603191
102	R	C	0.107130603191
159	M	Q	0.107122719743
159	M	W	0.107122719743
141	S	V	0.107075520169
141	S	E	0.107075520169
141	S	R	0.107075520169
142	N	C	0.107065929901
150	R	C	0.107033404516
298	L	Q	0.107025795416
148	Y	F	0.107022983978
152	R	H	0.107017514342
96	I	N	0.106987936796
161	P	L	0.106987479266
149	Q	C	0.106973606593
149	Q	M	0.106973606593
149	Q	E	0.106973606593
149	Q	A	0.106973606593
110	L	S	0.10694580145
110	L	A	0.10694580145
110	L	G	0.10694580145
163	M	P	0.106934180715
115	E	Y	0.106915939841
144	N	S	0.106886073512
153	A	M	0.106873473918
486	S	P	0.106808601024
144	N	Y	0.10680498734
143	L	E	0.106775432604
143	L	Y	0.106775432604
143	L	C	0.106775432604
143	L	I	0.106775432604
140	H	W	0.106774368168
140	H	V	0.106774368168
140	H	F	0.106774368168
145	D	V	0.106757583999
112	D	W	0.106755812587
112	D	F	0.106755812587
112	D	I	0.106755812587
99	R	W	0.106755217373
99	R	E	0.106755217373
99	R	A	0.106755217373
93	G	N	0.106711272464
93	G	M	0.106711272464
160	D	A	0.106706030794
109	V	N	0.106669276116
104	W	N	0.106636291909
396	T	A	0.106544069943
95	P	M	0.106527510169
165	S	M	0.106490253528
92	T	F	0.10642740213
91	K	Q	0.106335987849
98	K	P	0.106226660637
478	S	I	0.106205238849
448	M	A	0.106108461614
296	Y	M	0.106075981204
121	R	Q	0.105924328301
119	I	P	0.105868613243
119	I	G	0.105868613243
154	L	H	0.105710646193
154	L	D	0.105710646193
156	R	D	0.105549742681
156	R	T	0.105549742681
156	R	I	0.105549742681
156	R	F	0.105549742681
480	D	H	0.105423756808
157	T	E	0.10534598785
299	V	G	0.105060227636
122	Q	F	0.104759465547
336	A	V	0.104383840348
448	M	V	0.10393343354
425	I	L	0.103917453699
490	G	E	0.103865833383
158	G	S	0.103398090971
478	S	F	0.103307738337
131	A	Q	0.103184385793
134	T	D	0.103004831637
134	T	W	0.103004831637
409	Q	T	0.102635463959
130	T	Q	0.102034141325
465	E	R	0.102020997583
442	A	I	0.101892345499
133	L	Y	0.101826920531
473	N	Y	0.10159602031
473	N	W	0.10159602031
450	G	K	0.101547571602
295	G	L	0.101541208311
37	G	L	0.101430211593
37	G	S	0.101430211593
359	S	I	0.101245179519
33	I	E	0.101187697675
33	I	F	0.101187697675
138	I	K	0.10104375657
138	I	H	0.10104375657
201	I	T	0.101021343973
428	A	Q	0.100995962979
132	G	V	0.100965048532
132	G	R	0.100965048532
72	D	G	0.100905657144
26	R	C	0.100894214835
135	H	D	0.100810972743
15	T	H	0.100634709164
70	A	N	0.100461175906
334	N	S	0.100421966119
13	M	N	0.100114650468
3	S	L	0.0999641240449
468	D	R	0.0998320848243
468	D	E	0.0998320848243
468	D	C	0.0998320848243
22	A	Y	0.0998073956556
137	M	H	0.0997485234738
85	A	K	0.0996036882962
41	I	Y	0.0995238352971
353	S	W	0.0995197340422
331	M	V	0.0994286702444
82	H	G	0.0994024758388
467	S	I	0.0993841620768
463	V	S	0.0993491669499
9	S	C	0.099245518067
2	A	S	0.0992174834421
103	K	R	0.0987730992584
459	Q	H	0.0985588521826
200	G	R	0.0985432281881
126	G	F	0.0981847277152
359	S	F	0.0977517787865
124	N	K	0.0977251492306
124	N	Y	0.0977251492306
373	A	N	0.0975072824923
247	N	T	0.0975067347769
366	A	L	0.0974803025825
366	A	D	0.0974803025825
408	V	S	0.0974552461008
408	V	G	0.0974552461008
400	R	M	0.0974500087328
414	V	E	0.0974490082366
340	D	C	0.0974132651271
410	P	M	0.097388316339
410	P	N	0.097388316339
54	G	W	0.0973491383521
374	M	W	0.0973427181143
402	S	N	0.0973309924508
360	T	R	0.0972969204058
351	K	V	0.0972885113688
351	K	S	0.0972885113688
351	K	Q	0.0972885113688
335	S	H	0.0971577200334
396	T	H	0.0971129213117
348	R	E	0.097106634987
368	N	K	0.097050223064
365	I	W	0.0970342150132
358	L	H	0.0969865148109
336	A	P	0.0969834603976
4	Q	A	0.0969659993526
349	G	F	0.0969021171965
404	G	M	0.0968913429562
400	R	V	0.0968502311422
372	D	W	0.0968348906939
108	L	I	0.0967053853977
357	K	Y	0.0965079717719
357	K	L	0.0965079717719
354	P	L	0.096365014361
337	A	W	0.0963000530566
28	S	A	0.0962993301091
460	G	Y	0.0959720379733
56	L	A	0.0956672197571
464	F	S	0.0954799900632
212	G	E	0.0949197638087
312	V	T	0.0948604406591
461	R	K	0.0947532102175
461	R	M	0.0947532102175
211	N	G	0.0942821522815
380	E	W	0.0942065373334
257	I	V	0.0940397390284
127	D	K	0.0935520472869
258	F	S	0.0934648069566
262	S	F	0.0931482157719
116	I	H	0.0924323647058
472	A	S	0.0921684553128
223	C	Y	0.0921104990578
113	K	N	0.0920536457747
113	K	E	0.0920536457747
362	G	E	0.0919913206639
159	M	D	0.0916255814685
141	S	F	0.0916115437451
125	N	F	0.0913851757432
125	N	V	0.0913851757432
293	K	H	0.0913651768323
395	N	D	0.0913564547866
162	R	W	0.09111492712
471	A	T	0.0911046813397
143	L	F	0.0902219375698
25	I	T	0.0901959947615
240	D	T	0.0901055100782
237	A	D	0.0890893953381
460	G	T	0.0887197939199
200	G	W	0.0884376584342
18	E	D	0.0883503775547
382	R	P	0.0877508437779
171	T	I	0.0874846095068
468	D	G	0.0868228345439
235	Q	K	0.0863469827648
409	Q	Y	0.0861520174268
247	N	V	0.0861276529442
162	R	G	0.0851895747118
304	F	S	0.0850980134937
243	R	P	0.0848809238902
423	P	R	0.0847081801377
55	R	Y	0.0846179899822
391	R	F	0.0840620429376
268	G	C	0.0836856545138
325	K	N	0.0834399414106
325	K	T	0.0834399414106
326	S	C	0.0833849084782
320	E	L	0.0830595323012
390	T	D	0.0829499908787
390	T	L	0.0829499908787
312	V	S	0.0828428827294
315	L	N	0.0827580238165
290	D	H	0.082545724803
333	C	Q	0.0824939516907
250	N	T	0.0823792683394
259	L	G	0.082346289152
291	F	N	0.0822616637149
321	N	P	0.0822489490217
415	Q	A	0.0821365469368
246	R	A	0.0821344246508
235	Q	A	0.0821226415292
262	S	N	0.0820561529879
198	K	I	0.0820414469288
188	T	R	0.0820099845693
195	R	W	0.0818928728061
159	M	T	0.0818546491062
248	P	E	0.0818428269374
196	M	R	0.0818302758781
168	Q	D	0.0817992115234
192	E	T	0.0817581279736
236	R	A	0.0817573295999
67	V	L	0.0817458184307
33	I	S	0.0817268447873
33	I	L	0.0817268447873
183	V	T	0.0816259434844
69	S	A	0.0815931788501
69	S	N	0.0815931788501
172	L	H	0.0814398884495
172	L	F	0.0814398884495
293	K	A	0.0814369166616
261	R	P	0.0813222101735
186	V	S	0.0813142550418
186	V	L	0.0813142550418
32	M	H	0.0812786318937
21	N	Y	0.0812452175937
231	Q	V	0.0812360518127
285	V	S	0.0811926696621
178	A	Q	0.0809903577933
174	R	T	0.0809834083578
64	E	C	0.0807372904814
309	N	D	0.0806142449778
59	N	Q	0.0804641416781
129	A	E	0.0804245417799
12	Q	S	0.0804122904104
81	E	W	0.0803057157293
61	L	G	0.0802996377351
177	G	Q	0.0802608941759
182	A	Y	0.0802089240884
22	A	I	0.0801425632722
393	G	R	0.0798982432649
278	A	I	0.079889798824
378	T	H	0.0798535813291
378	T	L	0.0786836267906
498	N	Y	0.0783811545467
458	F	Y	0.0783044020369
234	A	F	0.0779526384643
215	T	I	0.0778831668034
464	F	L	0.0776193933703
202	N	G	0.0771505353591
250	N	L	0.0770792180555
44	C	F	0.0770709291022
235	Q	L	0.0770370502537
247	N	P	0.0769593216827
226	L	G	0.0769335006039
195	R	I	0.0769100413663
442	A	Y	0.0768646039573
4	Q	Y	0.076856256759
347	I	R	0.0768464700986
204	R	T	0.076829046526
236	R	I	0.0768100830052
188	T	N	0.0767834707084
192	E	H	0.0767529881889
197	I	S	0.0767443113907
197	I	R	0.0767443113907
197	I	L	0.0767443113907
197	I	E	0.0767443113907
197	I	C	0.0767443113907
249	G	I	0.0767280610034
249	G	L	0.0767280610034
207	W	C	0.0766883108274
206	F	Q	0.0766606970588
238	M	N	0.0766422468084
183	V	Q	0.0766364122413
230	F	I	0.076632867619
230	F	T	0.076632867619
230	F	Y	0.076632867619
240	D	K	0.076630250629
176	S	G	0.076607936979
194	I	G	0.0766063843333
232	T	W	0.0765997171105
174	R	Y	0.0765971538539
174	R	N	0.0765971538539
174	R	V	0.0765971538539
174	R	W	0.0765971538539
486	S	T	0.0765675876617
264	L	P	0.0765557803593
172	L	Q	0.0765484397589
184	K	C	0.0765304152746
184	K	F	0.0765304152746
185	G	M	0.0765265867076
179	A	C	0.0765150211356
228	G	I	0.076500653018
203	D	C	0.076496370351
310	S	N	0.0764549709636
344	L	P	0.0763921581864
175	R	V	0.0763817975304
201	I	Y	0.0763756679458
201	I	L	0.0763756679458
171	T	R	0.0763743593817
170	S	I	0.0763622953613
170	S	M	0.0763622953613
410	P	T	0.0763558782211
134	T	P	0.0763127105207
134	T	I	0.0763127105207
193	L	R	0.076312034542
225	I	F	0.0762823653504
478	S	A	0.0762659352671
242	V	N	0.0762403439721
231	Q	E	0.0762383028433
200	G	P	0.0762167890182
180	G	P	0.0762032700959
180	G	N	0.0762032700959
178	A	K	0.0761975805879
178	A	I	0.0761975805879
351	K	C	0.0761947076088
439	D	P	0.0761933107578
177	G	Y	0.076175933817
177	G	M	0.076175933817
393	G	P	0.0761752293569
393	G	S	0.0761752293569
448	M	C	0.076172011291
335	S	A	0.0761714760528
173	P	M	0.0761055681464
173	P	Y	0.0761055681464
189	M	D	0.0761025734695
189	M	Q	0.0761025734695
449	E	P	0.0758988889149
418	L	H	0.0758893820663
187	G	P	0.0757599753942
435	G	W	0.075715725211
181	A	K	0.0757103153392
307	L	E	0.0757037303721
245	S	K	0.075583480454
458	F	T	0.0755715804283
205	N	M	0.0755663700219
205	N	Q	0.0755663700219
481	M	Y	0.0755281701389
445	I	Y	0.0755138698875
420	F	R	0.0754927079606
429	F	E	0.0754008575139
363	V	G	0.0753467722657
347	I	Y	0.0752686157865
489	F	Y	0.0751781985467
364	Q	A	0.0751032356228
437	T	K	0.0750869877755
219	Y	C	0.075058204768
404	G	S	0.0749408607908
444	I	W	0.0748876524292
476	V	E	0.074865476989
428	A	I	0.0747257443993
426	M	F	0.0746307133549
301	I	F	0.0744605708355
403	A	C	0.0744561707074
219	Y	Q	0.0742006572763
221	R	T	0.0740047255087
221	R	W	0.0740047255087
222	M	R	0.0739469756744
47	L	I	0.0738647135233
216	R	Y	0.0737875937548
389	R	G	0.0734530211655
218	A	G	0.0729825659623
54	G	V	0.0728666004072
214	K	P	0.0728583701612
214	K	I	0.0725404983785
321	N	D	0.072348689966
469	E	K	0.0721355855558
380	E	R	0.0720264787844
224	N	E	0.0720210106144
224	N	T	0.0720210106144
323	A	E	0.0718254720859
211	N	K	0.0718196840378
220	E	A	0.0717639796151
209	G	T	0.0707550712358
209	G	Q	0.0707550712358
209	G	M	0.0707550712358
473	N	K	0.0705584574366
18	E	A	0.0702330985205
223	C	W	0.0700879167452
105	M	C	0.069634692263
151	T	H	0.069535695021
116	I	N	0.0694829011811
97	Y	K	0.0694814845321
498	N	T	0.069330266206
213	R	S	0.0693192948412
213	R	E	0.0693192948412
213	R	F	0.0693192948412
213	R	G	0.0693192948412
142	N	Y	0.0693124178918
298	L	F	0.0692827731713
141	S	T	0.0692509568035
152	R	S	0.0692004027928
306	L	F	0.069176585499
427	A	G	0.0690761897716
115	E	S	0.0690504794538
110	L	N	0.0690336591977
112	D	C	0.068981016645
166	L	D	0.0689699088628
166	L	C	0.0689699088628
160	D	R	0.0688971360802
53	E	D	0.0688731536232
165	S	R	0.068830421864
99	R	F	0.0687091943681
132	G	P	0.0685626534146
103	K	F	0.0684555651046
103	K	S	0.0684555651046
92	T	I	0.0683436479252
118	R	S	0.0679250663426
196	M	I	0.066821758648
422	K	E	0.0662883437047
385	Y	P	0.0662127047895
323	A	G	0.0659107313
25	I	N	0.0648168843519
40	Y	S	0.0645287069234
311	Q	C	0.0642936105266
70	A	E	0.0641312996579
494	E	G	0.0635100492614
163	M	L	0.0630939878752
17	G	V	0.0629212102761
109	V	P	0.0622202699375
109	V	C	0.0622202699375
91	K	L	0.061968312581
448	M	T	0.061487755266
469	E	T	0.0610102249867
[truncated: 7,961 more rows]
