# Supplementary material for: Destabilized adaptive influenza variants critical for innate immune system escape are potentiated by host chaperones
Source: PLoS Biol. 2018 Sep 17;16(9):e3000008. doi: 10.1371/journal.pbio.3000008 (PMC6160216; doi:10.1371/journal.pbio.3000008)
Supplement: S1 File — This zip file contains the computer code and required input files for the deep mutational scanning data analysis reported in this manuscript. (ZIP) [file pbio.3000008.s023.zip › 2018_NP_DMS-master/preferences/HSF1i39vsHSF1i37-rep1_sitediffsel.txt]

site	abs_diffsel	positive_diffsel	negative_diffsel
283	32.0473513681	32.0473513681	0.0
34	14.7456378318	11.8806629755	-2.8649748563
446	13.8359634749	0.191526178588	-13.6444372963
466	13.6597375598	3.0614294341	-10.5983081257
455	12.9059956314	3.79677801206	-9.10921761931
334	12.8553348326	10.050012301	-2.80532253153
89	12.8535338572	0.0	-12.8535338572
82	12.5431878122	0.0994024758388	-12.4437853364
294	12.2757253746	7.60026381027	-4.67546156429
51	12.2318530395	0.0	-12.2318530395
319	11.3937762533	2.79183247031	-8.60194378298
77	10.9530459126	1.08957434673	-9.8634715659
450	10.5068272759	4.78904282401	-5.71778445188
86	10.4536141977	1.01330442667	-9.44030977103
451	10.0186209001	2.99766834172	-7.02095255837
421	9.99486822902	2.54288368776	-7.45198454126
73	9.42441159018	1.17372229817	-8.25068929201
49	9.42278346014	0.921834732299	-8.50094872784
80	9.42084107788	1.38004317627	-8.04079790161
50	9.37305694207	0.201503411909	-9.17155353016
81	9.3607766996	0.849107457045	-8.51166924256
453	9.15670027007	2.32056834048	-6.83613192959
359	9.13460007378	5.9412938191	-3.19330625468
83	8.85114351231	0.0217195825129	-8.8294239298
23	8.81028803893	0.583626982605	-8.22666105633
311	8.80868827465	4.35144335691	-4.45724491774
268	8.60347054585	4.96207058923	-3.64139995662
59	8.59698244867	0.326571286564	-8.27041116211
101	8.58987501993	1.25496066187	-7.33491435806
456	8.57027015934	4.93327355803	-3.63699660132
127	8.56898062815	1.80771583755	-6.7612647906
370	8.3398499106	1.9298089176	-6.41004099301
41	8.30070436027	1.10925311115	-7.19145124912
431	8.17017289207	3.21329734068	-4.95687555139
84	8.14339694045	0.234857162552	-7.90853977789
310	8.0896186037	2.78983747273	-5.29978113098
63	8.07589731588	2.49639368843	-5.57950362745
275	8.04908862991	1.85157792215	-6.19751070776
100	7.96574052552	1.26232462611	-6.70341589941
399	7.9531545467	4.81030460073	-3.14284994597
423	7.92344918317	3.26660985385	-4.65683932931
364	7.91065127108	1.62874745332	-6.28190381776
105	7.90617339283	4.68007864685	-3.22609474598
377	7.90391542016	6.23910657501	-1.66480884515
18	7.89221858512	0.917818169665	-6.97440041545
498	7.85914692436	4.41978492189	-3.43936200247
424	7.83619668022	1.89538599646	-5.94081068375
128	7.72699381574	1.04080599592	-6.68618781982
434	7.72436126298	1.00763169821	-6.71672956477
447	7.72275944361	0.213895855053	-7.50886358856
457	7.70573593122	0.305374747164	-7.40036118406
397	7.59439451874	1.23909088846	-6.35530363028
422	7.58442662952	0.911975881721	-6.6724507478
426	7.55865198782	2.00926500544	-5.54938698238
52	7.49661538257	1.39391883952	-6.10269654305
353	7.45011418223	6.74846916816	-0.701645014071
64	7.44416863448	0.882383960653	-6.56178467382
318	7.3968906318	0.854148030272	-6.54274260153
164	7.39274809274	3.77515570759	-3.61759238514
497	7.37784943693	0.69731749244	-6.68053194449
292	7.37688470784	2.59953727607	-4.77734743177
454	7.33168732011	0.770383329593	-6.56130399052
274	7.32701976139	1.91586311652	-5.41115664487
289	7.31731457299	4.20480131313	-3.11251325986
308	7.31410172011	0.457533020909	-6.8565686992
165	7.28610070237	1.81234177305	-5.47375892932
485	7.25606122855	6.34840261346	-0.907658615084
62	7.21590009549	1.23406004251	-5.98184005299
85	7.20128500049	1.96588520961	-5.23539979087
12	7.19801630071	1.05504386985	-6.14297243086
438	7.17310077171	1.48617849155	-5.68692228016
430	7.11831813103	1.47365996044	-5.64465817059
368	7.11060033295	3.30016771994	-3.81043261301
428	7.09845273477	1.41495426447	-5.6834984703
385	7.09401943128	1.61052022798	-5.4834992033
323	6.95383962629	0.752312667496	-6.20152695879
427	6.88425432105	4.00511856936	-2.87913575168
24	6.75727500674	1.20846430461	-5.54881070212
321	6.75346217004	0.368074464806	-6.38538770523
350	6.70226658024	1.78042457524	-4.921842005
432	6.65546170566	1.68823009609	-4.96723160957
309	6.58786704589	0.716364673588	-5.8715023723
382	6.58545373208	0.888327214544	-5.69712651754
72	6.54712511079	3.69126349495	-2.85586161584
57	6.52711714021	0.117902842328	-6.40921429788
243	6.50493461062	0.607522271923	-5.8974123387
70	6.4690850261	0.164592475564	-6.30449255054
88	6.46629709108	0.0	-6.46629709108
403	6.44757333475	0.59931926283	-5.84825407192
157	6.42670498878	2.39800344042	-4.02870154836
161	6.41053602334	0.551975398874	-5.85856062447
58	6.40033842801	0.99809531291	-5.4022431151
256	6.29961722637	1.29521036056	-5.00440686581
155	6.28070334234	1.05424216019	-5.22646118215
162	6.25390269744	2.30448978986	-3.94941290758
211	6.21046403063	0.881872365347	-5.32859166529
496	6.20784440492	1.2766134496	-4.93123095532
433	6.19351282678	0.750049977776	-5.44346284901
420	6.16672623212	2.58532057036	-3.58140566176
322	6.14457199391	0.567465765063	-5.57710622885
440	6.06538342937	1.14943696048	-4.91594646889
146	6.01243228904	3.24984631581	-2.76258597324
480	5.97517934624	0.511194000781	-5.46398534546
409	5.96920269713	4.32108624398	-1.64811645314
395	5.96319070731	1.03450723768	-4.92868346963
415	5.92591247998	2.33984741732	-3.58606506266
68	5.88941091784	0.0	-5.88941091784
396	5.86949197987	1.94741106211	-3.92208091775
373	5.78914497191	1.28753417534	-4.50161079657
54	5.78065837796	2.39734416293	-3.38331421504
17	5.74850230631	1.5850520455	-4.1634502608
273	5.73257159572	3.68444553486	-2.04812606086
22	5.71016805505	2.79047010484	-2.91969795021
304	5.69839347336	1.88081877505	-3.81757469831
401	5.69087874768	1.08640761392	-4.60447113377
131	5.66771514533	0.730045913764	-4.93766923156
333	5.65395415089	1.00776455727	-4.64618959362
301	5.60141647611	0.760668440073	-4.84074803603
136	5.58217771727	3.69710208588	-1.88507563138
272	5.57327222507	1.98368629366	-3.58958593142
264	5.55883214363	1.0247665968	-4.53406554683
108	5.5181238833	0.956984840128	-4.56113904317
44	5.49791678662	0.913568486525	-4.5843483001
383	5.49280624854	1.30830513216	-4.18450111639
479	5.48507360209	1.68084993964	-3.80422366245
27	5.48316089975	1.43237992815	-4.05078097161
459	5.45825465015	0.82564536474	-4.63260928541
492	5.44341619062	2.15610509284	-3.28731109778
173	5.4106424054	1.16264649296	-4.24799591244
367	5.38831894014	1.09985172989	-4.28846721025
90	5.37769821924	1.67995864677	-3.69773957247
467	5.33103155609	1.25620682155	-4.07482473454
398	5.3067260495	1.81321090698	-3.49351514252
442	5.28238857343	2.1458787199	-3.13650985354
444	5.26752619202	0.339549477928	-4.92797671409
117	5.25597059948	0.634930416774	-4.62104018271
11	5.25385849734	0.0	-5.25385849734
21	5.2506079011	1.71809771501	-3.53251018609
437	5.24756756065	1.08590281473	-4.16166474592
153	5.24502237694	1.47186122683	-3.77316115011
53	5.24078560415	0.790299463192	-4.45048614096
111	5.23267342953	1.48323884499	-3.74943458454
222	5.18954516486	4.04310005855	-1.14644510631
10	5.1887223608	1.93481444007	-3.25390792073
417	5.17412364743	3.52573608885	-1.64838755858
233	5.16821069041	1.43019707021	-3.73801362021
404	5.13920223366	1.30015035025	-3.83905188341
381	5.12142072734	1.26724309712	-3.85417763022
167	5.10361666031	1.07789534495	-4.02572131536
371	5.09961973991	2.27158612357	-2.82803361633
4	5.09379932556	1.53782209672	-3.55597722884
79	5.07774190133	0.123934573754	-4.95380732758
338	5.06438674853	0.549910251775	-4.51447649675
14	5.06437178464	0.814120130433	-4.2502516542
384	5.04968939835	0.359032019197	-4.69065737916
282	5.04837928358	0.438448282211	-4.60993100137
429	5.01490444262	0.90037061925	-4.11453382337
313	5.00537874571	0.531960089367	-4.47341865634
328	5.00359691704	1.34790388525	-3.65569303179
452	5.00074149882	0.559429897078	-4.44131160175
56	4.99225752866	0.712370703692	-4.27988682497
76	4.98655086334	0.399777709652	-4.58677315369
237	4.97904895825	1.25415878075	-3.72489017751
239	4.97904251148	0.819864946084	-4.15917756539
104	4.95810615388	0.463467953681	-4.4946382002
285	4.95009525992	1.87769922028	-3.07239603964
114	4.94778338454	0.243955403149	-4.70382798139
31	4.9463162602	1.44395972938	-3.50235653082
182	4.93377228554	1.41474269141	-3.51902959414
238	4.92731240993	1.63465892075	-3.29265348918
121	4.90414031269	0.291915527698	-4.61222478499
122	4.90303203905	0.457124355553	-4.4459076835
158	4.8980012765	0.441527850264	-4.45647342623
335	4.8815181271	0.801358824588	-4.08015930251
419	4.86701198113	0.868939053343	-3.99807292778
271	4.8603214002	1.71362335417	-3.14669804603
166	4.84201290557	0.270489099514	-4.57152380606
154	4.82231996004	0.54154771497	-4.28077224507
102	4.80368859505	2.41310423307	-2.39058436198
103	4.80114071567	0.666138335425	-4.13500238025
463	4.7994385356	2.90570103186	-1.89373750374
259	4.79139760132	0.987334276259	-3.80406332506
265	4.77406299548	1.86322933277	-2.91083366271
61	4.77245286047	1.03904537394	-3.73340748653
183	4.73924629278	1.51001985286	-3.22922643993
30	4.73788289451	0.680846613443	-4.05703628107
99	4.7371428511	1.83074590297	-2.90639694813
354	4.7042904992	0.217819146581	-4.48647135262
402	4.68513332554	1.83533879247	-2.84979453307
91	4.67948690213	0.669540258772	-4.00994664336
305	4.67405957773	0.906373927347	-3.76768565038
205	4.65480517865	0.151132740044	-4.50367243861
189	4.62713012075	0.185925213705	-4.44120490705
278	4.61890036816	1.85165143865	-2.76724892951
39	4.60900084853	0.834980234753	-3.77402061378
16	4.55175475422	0.373993334471	-4.17776141975
491	4.54414729604	0.680049830031	-3.86409746601
279	4.48638201732	1.86124537138	-2.62513664594
135	4.4777522152	0.652735419054	-3.82501679615
87	4.46765996366	2.29884995313	-2.16881001053
293	4.45978729537	1.4545181677	-3.00526912767
469	4.4568451538	0.594258008367	-3.86258714544
142	4.45555432628	1.64461298338	-2.8109413429
160	4.45314202025	0.758169667509	-3.69497235274
48	4.42699407999	1.0144238311	-3.41257024889
98	4.42658021043	0.965914004149	-3.46066620628
214	4.41659765734	0.629216823232	-3.7873808341
46	4.40675453191	0.840469042994	-3.56628548892
414	4.40097530247	1.38560044034	-3.01537486213
302	4.35776895977	0.807067521185	-3.55070143858
462	4.35187318803	3.43407822848	-0.917794959549
181	4.34678003706	1.03392157986	-3.3128584572
65	4.34489453555	0.322774416865	-4.02212011868
316	4.33793350817	0.559076506027	-3.77885700214
234	4.3158698906	2.38661667445	-1.92925321614
386	4.31355977546	1.42702630101	-2.88653347445
245	4.30357084011	1.04782335898	-3.25574748112
365	4.29168946296	0.575350490571	-3.71633897239
280	4.28997035348	1.43590278237	-2.85406757111
247	4.28753967999	2.46533810193	-1.82220157806
445	4.27906886834	0.659075904213	-3.61999296412
190	4.27860045895	0.659971183158	-3.61862927579
375	4.27135596478	2.33382798862	-1.93752797615
281	4.25383603085	1.16112188383	-3.09271414702
217	4.24568053937	1.47652687345	-2.76915366592
443	4.24463053865	0.772437626228	-3.47219291242
3	4.21040339252	1.80561791164	-2.40478548089
126	4.20820620004	0.373181831123	-3.83502436892
69	4.19458320204	0.320625250847	-3.87395795119
331	4.19216935096	1.52002661798	-2.67214273297
202	4.17851276528	1.94610720395	-2.23240556133
112	4.17540041954	1.32507667895	-2.85032374059
312	4.1751047191	1.83718858277	-2.33791613634
269	4.17477625077	0.799051783159	-3.37572446761
242	4.15889686265	0.298825058386	-3.86007180426
413	4.14636529222	0.833655447009	-3.31270984521
314	4.14563487522	1.34242625851	-2.80320861671
481	4.14532851383	0.39874757536	-3.74658093847
436	4.13670596092	0.0	-4.13670596092
192	4.10242428302	1.32004733574	-2.78237694727
129	4.08364670587	1.47252320191	-2.61112350396
28	4.07925490966	1.22914985501	-2.85010505465
448	4.07138416097	1.3544525827	-2.71693157828
400	4.06923633594	1.64325822248	-2.42597811346
416	4.06857695231	0.920414324751	-3.14816262756
346	4.06851609164	0.924197449879	-3.14431864176
263	4.06436897638	0.895872210612	-3.16849676577
329	4.04916879995	0.652628796283	-3.39654000367
137	4.04424256621	2.18650545668	-1.85773710952
290	4.02963268678	1.03567330007	-2.99395938672
55	3.97674844423	1.39367438405	-2.58307406018
392	3.96940927031	1.67718423199	-2.29222503832
116	3.96096074224	0.797104529133	-3.16385621311
171	3.95689773778	1.16714488279	-2.78975285499
43	3.94937537615	1.8012072791	-2.14816809704
298	3.94618894766	1.03011507264	-2.91607387502
38	3.94568071766	0.517281121376	-3.42839959628
460	3.93629883523	1.7621333299	-2.17416550532
380	3.92642861662	0.490260936208	-3.43616768041
270	3.92346266165	0.73217959527	-3.19128306638
203	3.90400015497	0.716987806462	-3.18701234851
123	3.90279597366	0.0	-3.90279597366
159	3.90232092861	2.23350453189	-1.66881639672
349	3.88481676387	1.70242673155	-2.18239003232
193	3.88359567195	0.599984504072	-3.28361116788
109	3.88078923188	0.618158766078	-3.26263046581
372	3.86805398248	0.57114100938	-3.2969129731
118	3.86602150529	0.659095486893	-3.2069260184
45	3.85805040912	0.975786698215	-2.8822637109
286	3.85614708014	1.19947369978	-2.65667338036
307	3.85344455431	0.938779481559	-2.91466507275
388	3.85125879275	2.05517530352	-1.79608348923
106	3.84971473302	1.51818750097	-2.33152723205
42	3.84809770373	0.51555897137	-3.33253873236
93	3.84598145738	1.63411372507	-2.21186773231
332	3.83243290195	0.732185952894	-3.10024694906
336	3.82651726826	1.36853821025	-2.45797905801
60	3.80443147714	0.504940311639	-3.2994911655
337	3.79667934927	0.948658912191	-2.84802043708
184	3.79306710335	1.24606245913	-2.54700464422
194	3.76401245142	0.647879097567	-3.11613335385
360	3.7339919613	0.356019095032	-3.37797286627
231	3.72236057242	0.318466147607	-3.40389442481
495	3.71511089182	1.23748784365	-2.47762304817
253	3.70592730094	3.14079875217	-0.565128548769
284	3.70592594341	0.607864494201	-3.09806144921
358	3.70226417005	1.90043682497	-1.80182734508
35	3.69569430987	1.08358407982	-2.61211023005
25	3.68277371005	0.155012879113	-3.52776083094
250	3.68219341631	1.63757125801	-2.0446221583
163	3.68039652552	0.718548983635	-2.96184754189
113	3.6762203418	1.62416944089	-2.05205090091
315	3.66661430288	0.684824899735	-2.98178940315
168	3.65015726463	1.31246656509	-2.33769069954
291	3.64783743162	1.32175277491	-2.32608465671
327	3.64123451713	2.15817665492	-1.48305786221
144	3.62364859654	0.954066417334	-2.66958217921
125	3.61814668675	1.18689968117	-2.43124700558
276	3.61091325917	1.19379622523	-2.41711703395
133	3.60192956364	0.53039289787	-3.07153666577
287	3.6002770052	0.293105378317	-3.30717162688
143	3.59666815643	1.94571916629	-1.65094899014
374	3.57313178321	0.934493169876	-2.63863861333
369	3.56665682341	0.817263652901	-2.7493931705
267	3.56286883374	0.917776578175	-2.64509225556
299	3.55740101935	1.16212270651	-2.39527831284
425	3.55265500187	2.63336124369	-0.919293758181
406	3.5467461219	2.33869989261	-1.2080462293
199	3.52652458276	0.0118687259556	-3.5146558568
418	3.52634595337	1.49760707961	-2.02873887376
33	3.52327467783	1.41835248009	-2.10492219774
324	3.52090332066	0.792534091312	-2.72836922935
206	3.5197441699	1.252073588	-2.2676705819
201	3.51324164164	0.538610811872	-2.97463082977
92	3.49572341949	0.210591796644	-3.28513162285
351	3.48961788282	1.96218236652	-1.5274355163
78	3.48675799671	1.42781821189	-2.05893978482
244	3.48292911486	0.822280764869	-2.66064834999
306	3.47113139059	0.485878124927	-2.98525326566
156	3.46408632218	1.77645924183	-1.68762708035
439	3.46028034848	1.97141031084	-1.48887003764
378	3.45963098707	1.95123725659	-1.50839373048
240	3.45479569547	0.419000158122	-3.03579553735
407	3.44860148282	2.67093816976	-0.777663313062
405	3.44346133592	1.8383641952	-1.60509714072
493	3.4322938475	0.498940644759	-2.93335320274
411	3.42062157648	1.6535883265	-1.76703324998
95	3.40784603925	0.726872244039	-2.68097379521
9	3.34929820356	1.07755202991	-2.27174617366
277	3.34555328099	1.02535201417	-2.32020126682
170	3.3396155599	1.40181104441	-1.93780451549
410	3.33038157953	1.80940717792	-1.52097440162
476	3.31874081806	0.42963509351	-2.88910572455
186	3.31422043621	0.753614098877	-2.56060633733
266	3.29191026226	0.949929582979	-2.34198067928
130	3.28846076329	0.827644839827	-2.46081592346
458	3.27276591492	0.264137127157	-3.00862878776
191	3.27009264741	0.564775315079	-2.70531733234
13	3.26396430137	0.461302504787	-2.80266179658
376	3.26245172337	1.43828730963	-1.82416441374
185	3.25271294682	1.08975071322	-2.1629622336
347	3.22255986081	0.53543134766	-2.68712851315
71	3.22253985163	0.317813522919	-2.90472632871
36	3.22030687658	0.218566350273	-3.00174052631
110	3.21771077488	1.3462693066	-1.87144146827
195	3.21099023225	1.37331427643	-1.83767595582
379	3.20945465116	0.667445988978	-2.54200866218
134	3.20729919418	1.24509489035	-1.96220430382
484	3.16302157424	1.12669238523	-2.03632918902
178	3.16236599313	0.617843811989	-2.54452218114
387	3.15478007809	1.57244792729	-1.5823321508
29	3.15475285627	0.131231931711	-3.02352092456
196	3.14859523744	1.26731342719	-1.88128181025
232	3.14279452259	0.798763116427	-2.34403140616
258	3.1396735025	0.306060909915	-2.83361259259
361	3.11088584855	1.27296257414	-1.83792327441
449	3.10876927314	0.512774539133	-2.59599473401
132	3.10556854859	0.386650017412	-2.71891853118
252	3.07401991403	1.52974183763	-1.5442780764
26	3.04760946879	1.20052719305	-1.84708227574
251	3.01335363776	1.04766748372	-1.96568615404
345	3.01255281528	0.836541487778	-2.1760113275
340	2.99907750937	0.247320050122	-2.75175745924
348	2.98726667309	1.20572799364	-1.78153867945
32	2.97608599486	0.568688209389	-2.40739778548
330	2.97367144605	0.666311341594	-2.30736010446
74	2.97065708396	0.360880541944	-2.60977654201
473	2.96748415358	1.07074699936	-1.89673715422
115	2.95694733273	0.944300709133	-2.0126466236
37	2.94567274473	1.74790326391	-1.19776948083
107	2.92924811242	0.299471575941	-2.62977653648
470	2.90988660443	2.52236389851	-0.387522705918
169	2.90507749394	0.820394563566	-2.08468293038
20	2.89869085887	0.121977255077	-2.77671360379
140	2.88931690392	0.911761595613	-1.97755530831
40	2.88882518728	0.616557331482	-2.2722678558
228	2.82582363185	0.533342467411	-2.29248116444
435	2.82204430003	1.25470744733	-1.5673368527
342	2.81264132208	0.0824898543211	-2.73015146776
97	2.80146962779	0.673689906755	-2.12777972103
390	2.77758356408	1.20056570149	-1.57701786259
339	2.73950070818	1.16041527638	-1.5790854318
300	2.73235841559	0.254468901141	-2.47788951445
478	2.72917601738	1.49796242317	-1.23121359421
120	2.7287020468	0.431373240634	-2.29732880617
303	2.72864873581	0.393397006577	-2.33525172923
262	2.72450959838	0.431575341982	-2.29293425639
139	2.72398053994	1.8879903578	-0.835990182136
363	2.7234612965	1.25681037782	-1.46665091868
412	2.72340549612	0.94103504055	-1.78237045557
204	2.71783211617	1.40163284079	-1.31619927538
5	2.67141799345	0.33107017064	-2.34034782281
352	2.66028230624	1.24855998171	-1.41172232454
255	2.64654687896	1.05355972442	-1.59298715454
297	2.64007970423	0.318848883122	-2.32123082111
482	2.63057871891	1.43087474362	-1.19970397529
296	2.62310974343	1.2750803543	-1.34802938913
19	2.61647756503	1.59507465529	-1.02140290975
474	2.61337574871	0.0	-2.61337574871
215	2.60514906974	0.42200249676	-2.18314657298
261	2.60284827958	0.778433974796	-1.82441430479
317	2.60047259457	0.871916231443	-1.72855636313
249	2.58635910812	0.616357152706	-1.97000195541
246	2.5858387017	1.28007478857	-1.30576391313
94	2.56597554919	0.394161416175	-2.17181413301
257	2.52955585683	0.279885095115	-2.24967076171
441	2.49336862159	1.36189571713	-1.13147290446
149	2.46872942041	0.841223516933	-1.62750590348
464	2.44368962596	0.431888913724	-2.01180071223
96	2.43672184169	0.477376325543	-1.95934551614
241	2.43538804017	0.857829812854	-1.57755822732
176	2.42534693037	0.797069727593	-1.62827720278
391	2.41980240315	0.964574252114	-1.45522815103
141	2.39366385824	0.953047590877	-1.44061626736
15	2.34455124262	0.940278610233	-1.40427263238
187	2.34400136819	0.130905939077	-2.21309542911
362	2.32244536875	0.292986814811	-2.02945855394
172	2.29836712894	0.273587614885	-2.02477951405
230	2.29820098955	1.0853552855	-1.21284570405
188	2.2750571371	0.458619170522	-1.81643796658
341	2.24136848627	0.419358692416	-1.82200979386
326	2.23925396377	1.1796249946	-1.05962896917
151	2.23275524426	1.14242779107	-1.09032745319
7	2.20519529399	2.15433018184	-0.0508651121572
212	2.18641611274	0.76522262648	-1.42119348626
220	2.14380377633	1.25634865972	-0.887455116607
75	2.1242987249	0.125520568991	-1.99877815591
47	2.1057840231	0.751318408264	-1.35446561483
475	2.09327409006	0.703308990372	-1.38996509969
119	2.07765134197	0.211737226486	-1.86591411548
393	2.07014713008	1.05013393581	-1.02001319427
152	2.0663933834	0.656002542749	-1.41039084065
124	2.0337006352	0.899824380007	-1.13387625519
355	2.02674972089	0.577473116163	-1.44927660473
343	2.01850797579	0.201023298818	-1.81748467697
179	2.00101922143	0.646977451167	-1.35404177026
461	1.99470327618	0.54467032884	-1.45003294734
209	1.99344435644	0.492860790365	-1.50058356607
320	1.95236835131	1.07362300153	-0.878745349787
288	1.9390571737	0.512336816371	-1.42672035733
260	1.92555840943	0.786739020361	-1.13881938907
147	1.92221193896	0.860345163445	-1.06186677552
468	1.92002827885	0.442109665282	-1.47791861357
494	1.91858163617	0.734838189854	-1.18374344632
8	1.90834526567	0.897397644302	-1.01094762137
389	1.90768102227	0.732358187058	-1.17532283521
344	1.87740096957	0.589172471044	-1.28822849852
200	1.87349478379	0.654993504648	-1.21850127914
408	1.86481591964	1.34918812671	-0.515627792932
236	1.85849482435	0.483439261031	-1.37505556332
357	1.84871362536	1.03010211099	-0.818611514377
177	1.83954044866	0.23261276181	-1.60692768685
66	1.82561471744	0.3303515847	-1.49526313274
150	1.81980341424	0.436535003742	-1.3832684105
248	1.80254696571	0.254303437445	-1.54824352827
472	1.80013394066	0.575967721563	-1.22416621909
174	1.79681452623	1.0188842664	-0.777930259828
213	1.75618938463	0.563018382536	-1.1931710021
325	1.74966426165	1.74966426165	0.0
218	1.74671961345	0.774110786987	-0.972608826461
216	1.73296289129	1.20543305311	-0.527529838174
465	1.70341761606	0.622173593145	-1.08124402291
207	1.70274956543	0.36338138572	-1.33936817971
489	1.69919215165	0.413383699677	-1.28580845197
356	1.68062935582	0.334493910515	-1.3461354453
138	1.67703795868	0.943976032428	-0.733061926255
488	1.62473707915	0.98589624248	-0.638840836671
366	1.58817342398	0.859795966198	-0.728377457783
483	1.58268546043	0.682094664987	-0.90059079544
225	1.56898034411	0.105555287511	-1.4634250566
67	1.53428602393	1.07369155028	-0.460594473659
210	1.53427249008	0.420499728702	-1.11377276138
180	1.52534579496	0.662128819292	-0.863216975664
229	1.52459875621	0.652451128709	-0.872147627497
224	1.48353285561	0.901283835968	-0.582249019641
208	1.46656759226	0.218614253988	-1.24795333827
197	1.43269452497	0.41824847414	-1.01444605083
394	1.42172124346	0.964566233001	-0.457155010461
145	1.41936645887	0.853863918615	-0.56550254025
1	1.38760460256	0.529899625659	-0.857704976896
198	1.36449855854	0.228048131418	-1.13645042712
471	1.32784430816	1.16529380015	-0.162550508006
148	1.32420019457	0.857490226599	-0.466709967973
254	1.20889221209	1.16610301252	-0.0427891995686
175	1.17491981771	0.0879567948209	-1.08696302289
295	1.16770530954	0.323007639922	-0.844697669618
219	1.15452368582	0.289153276155	-0.86537040966
477	1.14117922778	0.277800806342	-0.863378421443
221	1.11402782397	0.703579371232	-0.410448452741
235	1.11081776223	0.787400847398	-0.323416914832
2	1.08075295504	0.42039952124	-0.660353433805
487	0.963188896377	0.811206246547	-0.15198264983
226	0.924840942619	0.623262819969	-0.30157812265
223	0.893122054073	0.299175148068	-0.593946906006
486	0.768710147168	0.341608777519	-0.427101369648
490	0.767289880272	0.603351886448	-0.163937993824
227	0.401846552087	0.0751570090716	-0.326689543015
6	0.330406426671	0.123733392853	-0.206673033818
499	NaN	NaN	NaN
