# Supplementary material for: Destabilized adaptive influenza variants critical for innate immune system escape are potentiated by host chaperones
Source: PLoS Biol. 2018 Sep 17;16(9):e3000008. doi: 10.1371/journal.pbio.3000008 (PMC6160216; doi:10.1371/journal.pbio.3000008)
Supplement: S1 File — This zip file contains the computer code and required input files for the deep mutational scanning data analysis reported in this manuscript. (ZIP) [file pbio.3000008.s023.zip › 2018_NP_DMS-master/preferences/HSF1i39vsHSF1i37-rep2_mutdiffsel.txt]

site	wt	mut	diffsel
283	P	M	5.95548752312
353	S	L	5.00854091423
283	P	A	4.14060365938
283	P	F	3.98142622983
377	S	M	3.62561662953
353	S	H	3.36139068063
450	G	K	3.16798981419
334	N	H	3.12942825128
283	P	G	3.10740756316
283	P	W	3.09402219316
268	G	P	3.00866249673
353	S	F	2.7682384771
111	Y	V	2.74708905828
283	P	S	2.68941611589
479	F	Y	2.57455746334
283	P	Q	2.56798796855
353	S	R	2.44612348889
64	E	M	2.44520412747
283	P	T	2.37536736652
311	Q	T	2.37015402136
308	Q	N	2.33966602292
136	M	I	2.23301127735
319	N	G	2.22529126717
283	P	N	2.15523450759
466	L	F	2.14022159822
283	P	H	2.05867638889
283	P	C	2.05069830348
467	S	R	2.04244097431
438	S	R	2.01677972978
164	C	A	1.97189092654
273	K	W	1.95955398684
395	N	H	1.95076890421
81	E	I	1.93818691579
498	N	G	1.9135316058
263	A	I	1.90998532444
34	D	N	1.88073871975
144	N	L	1.84825816453
283	P	L	1.80445094004
456	M	N	1.7790000436
349	G	P	1.76569803636
78	Y	F	1.76093569498
109	V	Q	1.72459985212
34	D	A	1.70813619821
104	W	C	1.68909017616
377	S	H	1.66084014219
359	S	R	1.63946191563
441	R	A	1.62505807708
164	C	V	1.62389589326
25	I	M	1.61657414718
450	G	T	1.59866850769
437	T	C	1.59227790748
334	N	M	1.58746543968
419	P	Q	1.57360380289
308	Q	P	1.54930557125
402	S	Q	1.53499975234
283	P	Y	1.53389355543
485	G	C	1.52042806683
98	K	R	1.49178759001
267	R	W	1.45627109618
190	V	S	1.45212943247
236	R	P	1.44074000319
49	L	D	1.43434763921
375	E	F	1.42525263548
432	N	P	1.41434353931
167	M	S	1.40686222043
331	M	S	1.39958816968
462	G	A	1.36697742352
34	D	S	1.36394013489
354	P	G	1.34086824872
457	S	Q	1.33946913946
394	G	L	1.33240169173
399	Q	Y	1.32565491862
201	I	Q	1.32187253201
294	E	N	1.32135527089
157	T	L	1.29640034709
289	Y	R	1.28729931566
14	E	R	1.28722264897
429	F	M	1.28334437394
307	L	E	1.28022448588
310	S	A	1.26927301815
156	R	Q	1.26290128084
387	A	S	1.25448901931
368	N	E	1.24023044476
280	V	P	1.2375531683
456	M	V	1.23668980968
282	G	K	1.23160091154
241	Q	S	1.22758284473
278	A	V	1.2262762606
154	L	S	1.22585206889
358	L	I	1.21702667984
217	S	R	1.20424120319
81	E	C	1.2031835617
386	W	I	1.20165302715
334	N	Y	1.18972821193
12	Q	N	1.17446192237
337	A	H	1.17169734175
480	D	Y	1.1713140505
31	K	R	1.1548922894
294	E	H	1.14711754201
111	Y	F	1.14226210366
29	V	Q	1.13554525292
69	S	N	1.13208027935
143	L	S	1.12849636924
34	D	H	1.12548667732
321	N	K	1.12453307822
214	K	G	1.12434670938
101	D	G	1.12210375592
122	Q	A	1.11948696712
186	V	I	1.11721299711
466	L	M	1.11258940097
125	N	S	1.10951948373
34	D	M	1.10039569635
273	K	V	1.08483276027
78	Y	N	1.0844956006
286	A	G	1.08364786428
3	S	H	1.07951009891
292	E	V	1.07789935311
498	N	M	1.074398074
215	T	Q	1.07222917174
356	G	D	1.07044821458
495	E	K	1.06837499641
485	G	V	1.0569070507
34	D	T	1.05118519871
234	A	P	1.03523324485
289	Y	K	1.03451634078
374	M	N	1.03021584926
289	Y	H	1.02680835076
154	L	F	1.02613525026
313	Y	C	1.01885659062
268	G	A	1.01708675878
174	R	L	1.01403228362
157	T	K	1.00118880356
240	D	E	0.999789354602
417	N	D	0.998512434686
397	N	F	0.992430857737
485	G	Q	0.979219468116
105	M	T	0.975623988827
311	Q	R	0.973951271257
146	T	A	0.967311665913
401	A	T	0.966381847741
273	K	Y	0.962061464435
368	N	D	0.961357799986
430	T	A	0.946699363689
134	T	V	0.946315012531
34	D	Y	0.946215639109
453	P	A	0.944489795982
222	M	A	0.938358071606
389	R	V	0.926222458239
390	T	V	0.92615135048
378	T	R	0.925456096354
273	K	N	0.92223542436
79	L	V	0.910214054719
456	M	Y	0.904172101741
270	V	P	0.90035362861
321	N	G	0.900185052561
276	L	S	0.898098254976
312	V	K	0.891961817266
105	M	R	0.889148643831
85	A	Y	0.888873591203
157	T	C	0.886460388235
204	R	K	0.885009241274
192	E	L	0.884483840242
80	E	N	0.883992056102
274	S	P	0.88065274334
94	G	S	0.876733244597
32	M	E	0.872385116799
245	S	I	0.871443246486
273	K	H	0.867875307304
79	L	I	0.863421855433
34	D	Q	0.863121156615
264	L	F	0.856966538493
205	N	I	0.85181053063
450	G	S	0.851430216123
242	V	A	0.849035646806
317	R	F	0.848941679148
25	I	S	0.84862487484
433	T	R	0.848572027543
199	R	P	0.848437991923
230	F	G	0.848091225409
239	M	G	0.84779628011
220	E	I	0.847678799115
493	A	V	0.844277337371
372	D	E	0.837180753115
100	V	R	0.834645985196
21	N	Q	0.833691042044
54	G	S	0.833396448929
210	E	D	0.832558722644
351	K	H	0.829659580479
485	G	S	0.82506443689
211	N	G	0.816734029526
187	G	E	0.808400622545
260	A	S	0.796294636039
445	I	R	0.795712610319
377	S	P	0.795672806485
286	A	S	0.793779862052
414	V	T	0.791421860827
250	N	A	0.784610091781
90	K	A	0.781248961613
23	T	N	0.780920934311
265	I	S	0.780649425527
258	F	G	0.780584031893
398	Q	I	0.778230330857
412	F	I	0.773710203087
274	S	G	0.771424629863
458	F	C	0.766633969176
162	R	M	0.763144555202
162	R	I	0.759730260335
115	E	H	0.758479089145
299	V	Q	0.758477787786
334	N	K	0.75725794467
281	Y	D	0.755628761622
283	P	R	0.755505790391
455	E	A	0.755337990277
17	G	S	0.755246929933
330	W	G	0.749376620206
208	R	S	0.749281240348
157	T	V	0.743263404306
395	N	S	0.741837175096
320	E	V	0.73598339614
323	A	E	0.734445224553
377	S	A	0.734046150281
185	G	V	0.732695203634
405	Q	I	0.731172704417
131	A	D	0.729653256473
130	T	L	0.728494146311
481	M	Y	0.727039141704
243	R	K	0.726470119391
399	Q	C	0.726092415208
394	G	E	0.724775276226
87	K	L	0.724587139802
103	K	W	0.724524963423
274	S	Y	0.723358768287
188	T	G	0.722903365549
292	E	Q	0.721032835809
33	I	N	0.720023625308
394	G	H	0.719417538984
37	G	R	0.715093308296
41	I	V	0.713001234361
3	S	P	0.71189872882
494	E	H	0.70835510977
459	Q	Y	0.70498743106
353	S	A	0.704959955419
437	T	A	0.70476630211
383	S	A	0.703841918255
10	Y	T	0.70293999695
334	N	F	0.702483963681
204	R	G	0.699972627208
483	N	I	0.698656677768
142	N	I	0.69682863142
238	M	V	0.694652894158
355	R	K	0.688450448731
412	F	R	0.687692349731
338	F	V	0.683108965078
305	K	C	0.681526867836
28	S	V	0.680839294498
23	T	H	0.680294941306
186	V	A	0.679945634123
283	P	I	0.679789957532
170	S	V	0.67861465285
354	P	F	0.678244893234
162	R	V	0.678190351264
160	D	I	0.678138128853
176	S	C	0.67802485032
133	L	T	0.678013533394
169	G	L	0.677982167011
250	N	Y	0.677969493443
352	V	H	0.677910817878
497	D	R	0.677835637946
387	A	Y	0.67608375681
5	G	A	0.673218377204
432	N	G	0.669954830495
82	H	K	0.660217706495
73	E	A	0.657830235216
186	V	P	0.656800670577
238	M	K	0.655889354232
106	R	K	0.655302265793
264	L	I	0.654428631858
453	P	L	0.653778417743
252	E	L	0.651264568887
168	Q	R	0.650030403794
463	V	I	0.649195110777
429	F	G	0.647758588329
13	M	L	0.646784285526
202	N	S	0.645551421884
452	K	E	0.644473444872
140	H	N	0.642181649309
447	M	W	0.641971782536
17	G	Q	0.637981924546
462	G	E	0.636503194625
329	V	T	0.635895988221
460	G	K	0.634838271728
247	N	K	0.632996095509
465	E	S	0.630820597793
127	D	R	0.630738551188
59	N	I	0.626245157382
238	M	R	0.625932426004
430	T	E	0.62067145638
72	D	N	0.620230733345
451	A	F	0.61879398666
130	T	V	0.618619317196
280	V	I	0.617827271536
276	L	M	0.613009851143
63	I	T	0.611805711114
115	E	A	0.610995731211
92	T	V	0.610711551548
433	T	K	0.610157367535
339	E	D	0.60663015728
45	T	Q	0.604786755401
177	G	S	0.604419553684
29	V	K	0.603328987935
156	R	G	0.602193443311
14	E	D	0.602108621124
448	M	T	0.601395788876
253	I	T	0.60083773724
204	R	A	0.598591603077
324	H	N	0.598573539511
312	V	R	0.59846401719
269	S	R	0.594063680118
338	F	R	0.591169554726
62	T	L	0.588576085629
444	I	G	0.586820020698
498	N	A	0.586766919054
14	E	Y	0.585929647609
325	K	S	0.585562666654
157	T	R	0.585207290388
37	G	S	0.584987364564
209	G	P	0.584970159376
209	G	Y	0.584970159376
118	R	D	0.584962652108
26	R	T	0.584872758259
200	G	Q	0.584848053394
65	R	A	0.584734198129
173	P	N	0.584557683992
133	L	Q	0.583872719476
159	M	P	0.583787197321
104	W	L	0.583737875589
160	D	M	0.583673618814
56	L	A	0.582322434862
392	S	C	0.5798205632
316	I	S	0.57617427321
333	C	L	0.57606611136
333	C	S	0.57606611136
63	I	S	0.572671208778
80	E	K	0.572067829931
228	G	V	0.568144832365
397	N	T	0.567657402893
297	S	R	0.565998267585
441	R	W	0.565458503346
457	S	R	0.564908403119
254	E	G	0.562987168589
205	N	C	0.562975660477
230	F	V	0.562821659211
197	I	S	0.562465822809
273	K	D	0.562380853041
449	E	G	0.560544200533
102	R	H	0.559071584656
12	Q	C	0.558756678961
147	T	P	0.554573641443
256	L	G	0.553008434286
64	E	R	0.551038067225
72	D	S	0.550482608486
398	Q	H	0.549752719038
7	K	R	0.546104587881
174	R	T	0.543577510885
38	R	P	0.541790462098
41	I	P	0.539606686372
101	D	P	0.538121919886
467	S	I	0.537592285072
418	L	C	0.534568282917
492	N	I	0.534442306345
455	E	N	0.533814693444
453	P	T	0.53320666176
437	T	R	0.53013095827
246	R	W	0.528384063268
195	R	P	0.526408505923
497	D	E	0.525832544501
12	Q	A	0.525760654949
14	E	G	0.525712958187
377	S	C	0.524739607854
79	L	R	0.522614494731
66	M	V	0.522509907522
30	G	N	0.520942654894
36	I	T	0.520746206757
304	F	S	0.520419046101
137	M	I	0.519617400876
233	A	G	0.51480283139
4	Q	N	0.513835463406
270	V	Y	0.513832196353
284	A	G	0.513419475574
201	I	K	0.512075409232
248	P	T	0.511415810793
231	Q	S	0.511169533319
239	M	F	0.510935367413
400	R	W	0.508850898517
68	L	R	0.508210832572
432	N	Q	0.507907167444
353	S	P	0.506655922447
105	M	Q	0.506174873549
126	G	H	0.505906860114
440	M	K	0.504216801441
221	R	Q	0.502533927993
160	D	R	0.501260366769
199	R	H	0.501030798352
169	G	H	0.498362705168
204	R	F	0.498338766039
180	G	T	0.498116392978
127	D	S	0.497764177486
479	F	S	0.496031760959
179	A	S	0.495334581734
278	A	T	0.494001230209
84	S	P	0.493464616211
459	Q	F	0.493323820698
316	I	R	0.492966612822
65	R	G	0.488677182422
451	A	R	0.488664328805
414	V	L	0.486809793833
14	E	F	0.486393974058
180	G	I	0.486126529558
466	L	C	0.485833228117
234	A	N	0.485791858551
197	I	R	0.485790956506
383	S	Y	0.485756086653
355	R	S	0.485606082459
160	D	G	0.485492917812
369	E	L	0.485491203811
405	Q	K	0.485425894878
170	S	E	0.485424361915
151	T	K	0.485401016321
93	G	H	0.48539518574
141	S	M	0.485344514321
32	M	Q	0.485333746363
19	R	D	0.485289507381
55	R	V	0.485199403231
65	R	E	0.485198524578
116	I	H	0.485086712568
237	A	Y	0.48463873594
9	S	A	0.484109506948
122	Q	K	0.483773214075
440	M	C	0.483110747118
213	R	L	0.48213687579
361	R	G	0.479757036947
105	M	V	0.47893734119
315	L	A	0.478599012073
172	L	T	0.478083540936
361	R	F	0.477873707952
352	V	T	0.477607702249
336	A	Q	0.477386042098
107	E	K	0.475345308545
239	M	R	0.474704381824
255	D	Y	0.472905502443
406	I	G	0.471165360532
477	P	S	0.469785863429
242	V	I	0.469756702357
194	I	E	0.469588580703
396	T	L	0.46849592291
168	Q	P	0.468090673503
120	W	G	0.467501728136
478	S	P	0.467104714872
301	I	A	0.466946654078
314	S	R	0.466447675455
292	E	I	0.465765696705
162	R	K	0.465580770308
260	A	C	0.465289876627
260	A	P	0.465289876627
253	I	S	0.46511633758
322	P	N	0.464903818776
269	S	Y	0.464867352851
30	G	A	0.464703791478
310	S	G	0.464346645624
242	V	M	0.462403864169
98	K	D	0.462214864557
130	T	W	0.461888249525
149	Q	H	0.461696864554
145	D	P	0.46160491032
142	N	P	0.461487500209
148	Y	T	0.461420429243
335	S	K	0.459999323467
130	T	H	0.458823557215
434	E	P	0.458775164719
74	R	T	0.457229609109
440	M	L	0.456692972671
242	V	G	0.456665432248
62	T	E	0.456569394773
415	Q	S	0.456153443259
241	Q	H	0.456097565866
171	T	S	0.456010204109
341	L	D	0.455251640561
451	A	E	0.454944713304
415	Q	V	0.454296601293
415	Q	N	0.453438996371
149	Q	R	0.45277327073
302	D	H	0.452375313584
23	T	D	0.452127275544
150	R	G	0.452082888449
93	G	R	0.451804228384
427	A	E	0.44975082232
450	G	C	0.44854460324
204	R	Q	0.44515915393
479	F	T	0.442909791108
204	R	W	0.442844344326
444	I	F	0.44210898185
448	M	D	0.441972812554
375	E	T	0.441327471667
159	M	H	0.441224036453
120	W	P	0.440974335898
465	E	K	0.439878809605
438	S	V	0.439783356587
486	S	P	0.439724547842
164	C	I	0.439206245206
272	H	Y	0.439154887272
334	N	L	0.439024636674
472	A	C	0.439002786534
417	N	F	0.438547899732
64	E	I	0.434568955687
130	T	K	0.433938094493
232	T	I	0.433727101391
168	Q	L	0.433704197476
38	R	T	0.433618012787
350	T	A	0.433516986514
399	Q	G	0.433444433269
40	Y	E	0.433369232652
134	T	I	0.433033832635
54	G	A	0.427443130874
18	E	K	0.426794360382
184	K	N	0.426695866405
127	D	E	0.426140034951
353	S	Y	0.424430267166
189	M	S	0.423628881489
90	K	S	0.422993345169
247	N	D	0.421393516911
251	A	V	0.421227515052
294	E	M	0.420863649841
111	Y	W	0.420781290885
430	T	N	0.420151260033
328	L	S	0.419702845316
350	T	H	0.419636215533
359	S	P	0.419367708963
41	I	N	0.418287262834
494	E	G	0.418216051478
157	T	S	0.417701587405
244	E	G	0.415694507469
44	C	R	0.411894204568
24	E	H	0.411389901632
265	I	V	0.41121755579
50	S	F	0.411157416792
290	D	N	0.410803138335
21	N	T	0.410722445102
269	S	P	0.409604094299
460	G	S	0.409257589881
259	L	Q	0.408238652854
105	M	F	0.408008297876
308	Q	C	0.407344313994
290	D	P	0.406744049212
60	S	R	0.406462309415
77	K	E	0.40602228801
425	I	D	0.405184242525
473	N	H	0.40372986205
9	S	L	0.403602282829
144	N	D	0.402719488483
461	R	G	0.402578730076
248	P	G	0.401284650578
18	E	D	0.401238616489
396	T	S	0.401154926558
466	L	E	0.399055142998
137	M	V	0.399031935841
432	N	C	0.398893865374
444	I	H	0.396805368763
435	G	C	0.396802357664
106	R	T	0.393484402889
498	N	P	0.393309610404
421	D	C	0.392720595575
4	Q	A	0.392510905027
101	D	E	0.391676790124
211	N	C	0.3912673967
334	N	V	0.389587373668
291	F	V	0.388412234583
290	D	Y	0.38831962131
47	L	P	0.387866857755
259	L	P	0.387647254615
282	G	S	0.387535358299
323	A	P	0.386603999837
460	G	W	0.386086757055
195	R	M	0.386079899313
436	R	K	0.385139346695
294	E	S	0.385130674986
141	S	P	0.38299785159
485	G	E	0.382581771253
379	L	H	0.38243804323
437	T	G	0.381882837704
22	A	P	0.381760882036
257	I	V	0.381361020743
101	D	T	0.381317504239
210	E	S	0.380569421022
14	E	Q	0.379478770141
386	W	C	0.379443930962
262	S	G	0.379374009419
390	T	Y	0.379342566364
394	G	T	0.378812071385
389	R	P	0.378734662936
134	T	N	0.378661278859
213	R	K	0.378624790196
230	F	I	0.378605942108
171	T	V	0.378552681824
145	D	H	0.378538724826
40	Y	L	0.378520346052
209	G	W	0.378519281909
170	S	I	0.378509157999
107	E	V	0.378504051399
248	P	H	0.378477597682
205	N	M	0.378469377772
176	S	V	0.378464568461
47	L	M	0.378463582501
250	N	H	0.378409211584
200	G	H	0.378397175927
381	L	W	0.378363587266
216	R	A	0.378344872055
191	M	D	0.378325759638
346	F	E	0.378322323211
405	Q	P	0.378259928873
410	P	T	0.378113477061
410	P	E	0.378113477061
342	R	V	0.378084992465
33	I	P	0.378080537708
163	M	Q	0.377991962849
100	V	K	0.377985245324
417	N	W	0.377969605316
155	V	N	0.377952510061
412	F	G	0.377611155262
412	F	V	0.377251548167
73	E	D	0.376799288535
370	N	S	0.376516848684
398	Q	G	0.376243335012
335	S	G	0.37600912011
492	N	D	0.374499194496
224	N	K	0.372458909719
466	L	W	0.372331642318
210	E	L	0.370656508635
440	M	T	0.37047300562
185	G	A	0.37012512425
188	T	H	0.370072923367
184	K	V	0.370021363047
233	A	R	0.369489395254
205	N	D	0.369145022945
59	N	H	0.366287057085
459	Q	E	0.366231956569
211	N	R	0.364604413236
299	V	S	0.363978537851
80	E	C	0.363503270908
203	D	N	0.363498847737
301	I	F	0.363459887339
425	I	V	0.363445031896
27	A	R	0.363187397949
300	G	A	0.363036159475
241	Q	V	0.362988161475
195	R	S	0.362818373088
201	I	H	0.36278164508
307	L	T	0.362654222222
274	S	N	0.362165161437
94	G	N	0.362160071767
290	D	C	0.36212361558
276	L	Q	0.362094049038
252	E	F	0.362085717243
282	G	N	0.362030737716
96	I	A	0.362028924761
87	K	P	0.362017060417
272	H	K	0.362005573696
166	L	H	0.361829038526
166	L	G	0.361829038526
110	L	V	0.361791776418
92	T	C	0.361786181765
328	L	H	0.361511531519
328	L	F	0.361511531519
323	A	W	0.360450939056
323	A	D	0.360450939056
307	L	G	0.358553862566
494	E	P	0.358148788326
117	R	G	0.35811944796
2	A	E	0.357949891648
29	V	G	0.357937674259
72	D	H	0.357837530543
36	I	G	0.357828951969
54	G	F	0.357819281589
54	G	I	0.357819281589
443	E	T	0.357802402332
496	Y	S	0.357749378381
279	C	Y	0.35767141494
476	V	L	0.357397905542
202	N	G	0.356125841267
4	Q	M	0.35562149629
51	D	V	0.354871962755
136	M	G	0.353520161954
136	M	L	0.353417189433
4	Q	P	0.351975926558
267	R	P	0.351281775422
238	M	Y	0.351034772703
107	E	G	0.350913394843
191	M	R	0.350841291257
244	E	P	0.350612819269
317	R	K	0.350417879524
85	A	E	0.349750712641
57	I	F	0.349590615764
475	I	T	0.349153826552
154	L	Q	0.348063345147
154	L	D	0.348063345147
160	D	A	0.347989761091
106	R	L	0.347946464908
123	A	P	0.347881530996
153	A	C	0.347746963539
34	D	R	0.347578201491
460	G	M	0.346386560635
176	S	F	0.345965695266
400	R	G	0.345639992412
462	G	M	0.345026384414
389	R	G	0.343765051543
436	R	Y	0.343682628368
483	N	L	0.343664177185
438	S	I	0.343648318284
448	M	Q	0.34346756982
447	M	N	0.343017581778
447	M	D	0.343017581778
186	V	L	0.342627374911
224	N	S	0.341986283374
55	R	A	0.341973038564
463	V	E	0.34160608468
194	I	L	0.341596535493
225	I	C	0.341371976088
470	R	S	0.341356040656
56	L	I	0.340774242331
63	I	W	0.340019753196
218	A	V	0.339084379493
478	S	F	0.338559455394
62	T	I	0.338052101143
86	G	A	0.338049110682
195	R	H	0.337644106325
196	M	R	0.337371173588
478	S	V	0.336015945246
295	G	T	0.335772732194
399	Q	T	0.335751419219
106	R	M	0.334377093153
230	F	L	0.334207979665
451	A	M	0.333661615911
355	R	M	0.333176933604
318	P	Q	0.33298141735
258	F	S	0.332853786398
322	P	E	0.332711176906
283	P	K	0.330396009787
164	C	S	0.330034156117
302	D	Q	0.329877498062
202	N	D	0.329048456995
319	N	M	0.328642038008
69	S	T	0.328026689089
260	A	H	0.327786352877
332	A	H	0.327545325071
320	E	F	0.327436388358
269	S	Q	0.327363829101
423	P	S	0.327091233567
43	M	K	0.326830837008
23	T	S	0.326385666366
419	P	S	0.325350514185
123	A	D	0.325032921923
217	S	G	0.32455610034
434	E	C	0.322791569861
334	N	D	0.321835409778
81	E	G	0.321297214705
12	Q	P	0.320829053309
357	K	E	0.320791042461
291	F	S	0.320787441497
227	K	E	0.320770354538
137	M	A	0.320276616768
164	C	R	0.317657650996
39	F	P	0.316920647509
167	M	R	0.314935168353
197	I	G	0.31448253948
371	M	I	0.31301137014
137	M	T	0.312467632725
13	M	R	0.311523262493
27	A	E	0.311422305938
27	A	F	0.311422305938
16	D	N	0.30975217427
11	E	G	0.309332147064
82	H	R	0.308189055056
201	I	T	0.307237881958
83	P	Q	0.307136011307
395	N	A	0.307055955949
234	A	V	0.306713297386
101	D	Q	0.305079917604
474	P	T	0.304911517714
477	P	T	0.304805901241
481	M	K	0.304630732142
482	S	K	0.30462481367
287	S	N	0.303684510617
410	P	L	0.303119509145
371	M	R	0.303057473815
400	R	K	0.302831467112
53	E	A	0.301763646638
333	C	Y	0.301702371058
334	N	G	0.300443544726
171	T	A	0.300119272796
37	G	E	0.300055809017
94	G	E	0.299923726973
96	I	E	0.299673398309
27	A	L	0.299665584797
58	Q	N	0.299641285216
362	G	E	0.299453083032
319	N	P	0.299236707529
270	V	A	0.298911293629
317	R	W	0.298259372453
440	M	I	0.296928821553
442	A	G	0.296007808777
380	E	V	0.29558270243
151	T	A	0.295482403626
185	G	R	0.295435621329
4	Q	H	0.295213703673
389	R	K	0.295141518802
157	T	N	0.294781772604
458	F	V	0.294743111351
470	R	G	0.294494936837
52	Y	I	0.292784998481
125	N	G	0.291725149485
9	S	F	0.289796863495
7	K	N	0.289455458293
402	S	T	0.289100708109
399	Q	E	0.28833354182
409	Q	E	0.285371135937
481	M	I	0.283699271422
189	M	C	0.283598924091
452	K	G	0.283574045479
43	M	P	0.283552848768
440	M	W	0.283245689208
340	D	G	0.280017086623
59	N	L	0.279900445325
76	N	D	0.279802544057
299	V	M	0.279488418986
85	A	V	0.279109716756
369	E	T	0.278530193976
340	D	E	0.278412399908
422	K	F	0.27613676612
418	L	I	0.276054064397
292	E	K	0.275986228614
105	M	I	0.274618197804
442	A	E	0.274282037025
337	A	P	0.273487973598
378	T	M	0.272805815004
280	V	G	0.272750986385
312	V	T	0.272640834683
281	Y	R	0.272566189733
390	T	N	0.272427362447
52	Y	H	0.27208441552
11	E	Q	0.271952690444
385	Y	R	0.271863810371
391	R	Q	0.271860428389
358	L	S	0.27142393173
438	S	M	0.271347119478
436	R	L	0.271344443538
364	Q	M	0.271289890846
368	N	I	0.27128886176
357	K	T	0.271276920596
360	T	N	0.271219518413
360	T	W	0.271219518413
375	E	P	0.27120008976
342	R	C	0.271169788549
345	S	A	0.271094989499
309	N	E	0.271068830583
404	G	R	0.271040305552
219	Y	C	0.270769997293
363	V	I	0.26871362769
388	I	M	0.268447313272
446	R	K	0.267923791798
220	E	N	0.267472072489
114	E	G	0.266590731459
380	E	G	0.266571116077
424	T	C	0.266538860214
375	E	S	0.265868395517
34	D	K	0.265866570762
418	L	V	0.265823640814
401	A	G	0.265704697363
211	N	Y	0.265068739685
210	E	Q	0.264998356423
386	W	L	0.264994689315
246	R	G	0.264679157526
13	M	V	0.264482247086
60	S	G	0.264339076251
157	T	D	0.264223209398
186	V	R	0.264189168513
178	A	T	0.264066190691
17	G	W	0.264047735317
194	I	M	0.264044191079
183	V	S	0.263963913035
215	T	D	0.263961599727
177	G	E	0.263877761656
242	V	E	0.263747110093
399	Q	H	0.263712130198
171	T	P	0.263481007158
180	G	V	0.263452033491
204	R	I	0.263395989073
188	T	I	0.263381020846
207	W	L	0.263368680398
242	V	D	0.26330582489
241	Q	K	0.263284271165
241	Q	N	0.263284271165
175	R	M	0.26327278066
230	F	P	0.263261377353
389	R	D	0.263257445516
159	M	W	0.263254521391
189	M	R	0.263222558549
198	K	T	0.263210986834
354	P	Q	0.263207393955
200	G	S	0.263193771828
390	T	C	0.263186337757
338	F	C	0.263179936978
177	G	L	0.263179556459
9	S	V	0.26317438271
25	I	H	0.263157990956
235	Q	H	0.263155938274
176	S	G	0.263122335185
236	R	D	0.263107950021
369	E	H	0.263098782474
369	E	C	0.263098782474
369	E	Y	0.263098782474
362	G	H	0.263088281078
38	R	M	0.263088061508
238	M	D	0.263082947527
249	G	N	0.26308136311
249	G	S	0.26308136311
380	E	S	0.263078314808
380	E	T	0.263078314808
145	D	A	0.263061507406
386	W	T	0.263053571809
405	Q	E	0.263033473541
107	E	P	0.263026833979
75	R	C	0.263008773101
246	R	P	0.263004269821
194	I	W	0.263000835299
36	I	R	0.262995022667
176	S	I	0.262987351041
203	D	R	0.262982684551
72	D	K	0.262980114611
208	R	L	0.262972168473
35	G	N	0.262950237059
35	G	M	0.262950237059
32	M	H	0.262941325026
11	E	D	0.262937055253
247	N	C	0.262927265683
39	F	Y	0.262926408755
388	I	G	0.262918757439
198	K	V	0.262914746112
235	Q	G	0.262908762268
197	I	L	0.26290554095
410	P	D	0.262891084339
183	V	C	0.262878452893
216	R	I	0.262867654635
27	A	W	0.262853059375
97	Y	Q	0.262846024609
244	E	L	0.262843380614
123	A	F	0.262839915447
166	L	N	0.262838880406
375	E	C	0.262832377191
416	R	P	0.26277999926
196	M	N	0.262778340047
207	W	N	0.262769816024
207	W	E	0.262769816024
244	E	Q	0.262707136013
392	S	V	0.262694849123
91	K	I	0.262685483513
363	V	T	0.262683897804
370	N	Q	0.26266880112
33	I	F	0.262603320288
22	A	V	0.262477181674
240	D	K	0.262409949287
165	S	M	0.262378915981
73	E	P	0.262036207729
18	E	C	0.261282439796
213	R	Q	0.259956260117
390	T	A	0.257495225679
380	E	K	0.257378975096
387	A	V	0.256579996943
111	Y	T	0.255935529997
105	M	A	0.255664940366
139	W	R	0.255608456924
135	H	D	0.255411709508
135	H	T	0.255411709508
162	R	Q	0.25533244567
118	R	K	0.255234684265
119	I	D	0.255230543796
93	G	P	0.255181296693
93	G	A	0.255181296693
115	E	D	0.255168345612
323	A	I	0.255144422374
132	G	H	0.255118995711
109	V	G	0.255114568816
147	T	S	0.255013359585
112	D	H	0.254989681084
92	T	N	0.254870977848
95	P	T	0.254804521523
117	R	V	0.254802430759
158	G	C	0.254797950532
163	M	R	0.254606834178
88	D	Y	0.253978353076
364	Q	L	0.253951028094
85	A	N	0.253890910153
297	S	C	0.253558614687
1	M	V	0.253151751874
273	K	M	0.252405242987
303	P	Q	0.252355426425
303	P	M	0.252355426425
278	A	F	0.251780132181
43	M	W	0.251643144839
307	L	Q	0.251617397707
263	A	C	0.251556134676
263	A	R	0.251556134676
406	I	T	0.251479039544
64	E	F	0.251477785366
313	Y	I	0.251369322938
5	G	V	0.251282829499
286	A	Q	0.251267482001
291	F	Y	0.251251730676
258	F	T	0.251229297998
333	C	E	0.251190011268
276	L	Y	0.251187297354
316	I	N	0.251169271234
282	G	C	0.251151416323
325	K	C	0.251146614396
267	R	Y	0.251134080386
332	A	F	0.25111219521
256	L	M	0.251094181636
30	G	V	0.251050773087
312	V	D	0.25102782024
322	P	H	0.251017448436
17	G	L	0.250958801437
11	E	C	0.250929881186
36	I	M	0.250913748053
32	M	A	0.250896740052
39	F	N	0.250867593853
71	F	I	0.250768767547
70	A	Q	0.250652906631
61	L	M	0.250641817276
275	C	E	0.25051070694
314	S	L	0.250481729334
253	I	V	0.25027806077
322	P	S	0.250249016714
323	A	K	0.249560030558
130	T	Q	0.248797370353
124	N	R	0.248408158794
87	K	Q	0.248384865775
484	E	G	0.247371480083
377	S	I	0.246610777398
420	F	V	0.246552248091
85	A	C	0.246102418236
302	D	N	0.245442987655
3	S	A	0.245336033306
283	P	E	0.245029684898
367	S	P	0.244597895137
462	G	C	0.244255872063
100	V	H	0.243891921026
474	P	Q	0.242853504408
441	R	Y	0.24269349103
436	R	I	0.242526831049
419	P	M	0.242524165159
153	A	Q	0.242386625373
152	R	P	0.242224306417
91	K	H	0.242222652507
467	S	N	0.242195762234
108	L	I	0.2420304654
480	D	T	0.241918066013
137	M	N	0.241591777313
383	S	D	0.241513756039
398	Q	V	0.241283588336
434	E	H	0.241039087902
38	R	L	0.240972934844
9	S	R	0.240929937912
29	V	R	0.24075890855
36	I	D	0.240638287564
16	D	A	0.240634609345
76	N	R	0.24041278626
61	L	N	0.240398885982
455	E	V	0.240317295367
105	M	H	0.239603616898
461	R	V	0.238246338812
477	P	A	0.23807742251
494	E	T	0.238069548904
483	N	Y	0.237955913616
483	N	T	0.237955913616
313	Y	R	0.237917758457
481	M	S	0.237903138074
484	E	W	0.237862153224
467	S	E	0.237861164067
475	I	F	0.237728986
457	S	Y	0.237534920931
129	A	Y	0.237444595627
480	D	M	0.237305540743
442	A	N	0.23658876515
468	D	H	0.236353185927
456	M	D	0.236229055716
471	A	S	0.236061453438
261	R	W	0.235215782628
409	Q	G	0.23493127243
12	Q	V	0.23418412565
260	A	T	0.232426832174
64	E	D	0.232344570626
278	A	G	0.232334523645
38	R	S	0.232220940187
9	S	Y	0.232127314131
6	T	I	0.231953281931
310	S	I	0.231579252234
5	G	D	0.230241930889
144	N	A	0.229359440316
162	R	Y	0.229215543636
88	D	S	0.229031876645
117	R	H	0.228820645391
110	L	F	0.228792598995
433	T	A	0.228327058374
317	R	G	0.227987747245
42	Q	P	0.227353861462
296	Y	G	0.226955178328
296	Y	V	0.226955178328
311	Q	I	0.226931388415
289	Y	I	0.226312479527
101	D	A	0.225786738277
87	K	S	0.22563934687
153	A	L	0.225354734404
360	T	V	0.225141830903
364	Q	R	0.225109152726
161	P	T	0.224747594098
317	R	Q	0.224713153699
258	F	N	0.224617508443
324	H	T	0.224552696282
326	S	R	0.224521070307
326	S	Y	0.224521070307
259	L	K	0.224497817809
483	N	D	0.224486882587
320	E	S	0.224454594918
322	P	Q	0.224417193541
329	V	W	0.224360420393
1	M	T	0.224239736322
39	F	R	0.224098235667
398	Q	Y	0.224032212774
27	A	H	0.223959464687
420	F	H	0.223476999309
458	F	L	0.223307664462
411	A	V	0.223194188798
309	N	Q	0.222857912152
154	L	P	0.222705735997
113	K	E	0.222298007171
28	S	K	0.221441941748
409	Q	I	0.221141523269
409	Q	S	0.220905440377
337	A	T	0.220618606666
43	M	L	0.22016525562
479	F	I	0.218115292298
60	S	P	0.217568873048
35	G	C	0.217345239649
58	Q	G	0.217179125024
338	F	L	0.217131486653
103	K	R	0.216229921797
273	K	R	0.215203235905
278	A	D	0.215165394908
319	N	E	0.215138094381
8	R	W	0.214404785225
285	V	S	0.214180280541
256	L	F	0.213850484957
401	A	H	0.213816486037
430	T	K	0.212979941195
86	G	E	0.212634915705
97	Y	C	0.212439200271
325	K	E	0.212221197536
30	G	R	0.211573107776
198	K	R	0.211293889716
125	N	D	0.210803824224
456	M	C	0.209909248343
249	G	E	0.20945603877
359	S	F	0.20897186249
159	M	V	0.20870118815
354	P	A	0.207735319686
358	L	P	0.207698195322
462	G	F	0.207522860664
417	N	Q	0.20751922327
368	N	S	0.206537248747
40	Y	H	0.206514809248
68	L	F	0.206334233781
418	L	S	0.206318081822
489	F	V	0.206189690148
482	S	I	0.20611997802
482	S	C	0.20611997802
435	G	T	0.206109753431
8	R	L	0.206002133553
70	A	P	0.205979432602
420	F	M	0.205097337605
298	L	F	0.205078516704
434	E	M	0.204673333075
433	T	E	0.204630491586
46	E	G	0.204627071504
284	A	V	0.204072762066
468	D	S	0.203964351843
301	I	P	0.203912248244
307	L	I	0.202718061169
307	L	C	0.202718061169
353	S	T	0.20245961489
353	S	K	0.20245961489
498	N	Y	0.202351929124
431	G	N	0.202302125295
264	L	E	0.202094696663
258	F	C	0.202059782455
279	C	H	0.201860796866
302	D	G	0.201653271022
190	V	M	0.199982687362
385	Y	V	0.198876513374
280	V	S	0.198589193759
321	N	V	0.1985017413
212	G	R	0.198406270337
458	F	I	0.198398533106
102	R	G	0.197417214673
337	A	E	0.197194003076
159	M	L	0.196951404452
10	Y	N	0.196645928088
84	S	I	0.195923048996
490	G	E	0.195029552579
5	G	P	0.194618021159
292	E	G	0.194473576008
223	C	R	0.194203928454
74	R	A	0.192948335284
159	M	I	0.192729488779
442	A	T	0.191129091134
497	D	C	0.190057255685
450	G	V	0.189437043095
429	F	S	0.189382957543
211	N	T	0.188572081412
382	R	G	0.188182736113
385	Y	G	0.186608306742
246	R	L	0.186441456232
1	M	I	0.186366938212
199	R	G	0.185663103454
381	L	R	0.185600091023
392	S	P	0.185534829022
217	S	A	0.185468766214
405	Q	H	0.185207455475
418	L	F	0.184942096764
373	A	P	0.184923372945
362	G	R	0.184309798568
348	R	K	0.183917282752
17	G	E	0.18321218177
287	S	I	0.182609799633
315	L	R	0.18247760105
266	L	F	0.182310508083
431	G	F	0.18198415343
437	T	K	0.179365092365
478	S	C	0.179121035012
435	G	A	0.179073554426
475	I	A	0.178949341722
491	D	A	0.178924503105
467	S	V	0.178912209686
63	I	M	0.178868397579
447	M	Q	0.17847752604
268	G	R	0.177454318561
471	A	L	0.175921638981
181	A	H	0.175910142146
207	W	G	0.175905839148
378	T	P	0.174265253354
389	R	S	0.173734219685
239	M	T	0.172680886246
231	Q	R	0.172490151292
322	P	R	0.172246504712
349	G	V	0.171766170057
422	K	T	0.171731655007
443	E	G	0.171668148134
362	G	A	0.171645890967
369	E	D	0.171614990059
346	F	T	0.171513070429
364	Q	H	0.171511290501
360	T	R	0.171463831062
75	R	G	0.17128866169
363	V	F	0.171220898653
413	S	T	0.171134606989
403	A	F	0.170842194424
403	A	Q	0.170842194424
199	R	M	0.17036608681
178	A	D	0.169942011018
350	T	M	0.169808593998
217	S	H	0.169493095742
332	A	T	0.167953926285
4	Q	Y	0.167710694916
35	G	E	0.167705908923
270	V	I	0.167465921939
273	K	I	0.167059772155
273	K	L	0.167059772155
370	N	E	0.166387537485
261	R	G	0.166188706918
282	G	L	0.165765034097
323	A	T	0.165759348232
257	I	F	0.165314905477
366	A	T	0.16435093279
233	A	V	0.164326547782
238	M	S	0.163938447857
250	N	P	0.163750014623
206	F	C	0.163472708496
178	A	I	0.163394016777
182	A	R	0.163344084882
381	L	P	0.162461219362
398	Q	T	0.161957125402
164	C	Y	0.161604253528
232	T	R	0.160864290164
220	E	V	0.159196475509
498	N	C	0.159171928569
391	R	G	0.158749907493
425	I	P	0.157968107335
452	K	T	0.157768144758
496	Y	W	0.15766492587
359	S	T	0.157324295208
379	L	S	0.157117291718
379	L	N	0.157117291718
205	N	P	0.156863032056
165	S	T	0.156633406633
174	R	F	0.156554387776
409	Q	K	0.156525635294
169	G	C	0.156492165928
203	D	V	0.156312540579
226	L	I	0.156283207738
339	E	P	0.156257751462
388	I	N	0.156247897686
403	A	V	0.156153200071
395	N	Q	0.156108453832
354	P	E	0.156028731652
181	A	N	0.156016263736
247	N	F	0.156012061766
240	D	Y	0.15579031265
347	I	G	0.155775797997
372	D	Y	0.155748821747
365	I	G	0.155727465849
410	P	R	0.155721055725
335	S	H	0.155714613233
237	A	R	0.155659293482
407	S	A	0.155610001395
416	R	L	0.155582663288
411	A	P	0.155495013474
116	I	M	0.155474363063
401	A	I	0.1547385038
348	R	S	0.154472362205
375	E	K	0.154460553718
96	I	V	0.154442999736
428	A	F	0.154370996579
359	S	L	0.154308044349
396	T	H	0.153957439403
165	S	C	0.153896774866
127	D	V	0.153833320382
397	N	M	0.153553929515
102	R	A	0.152432845472
136	M	A	0.15186517403
397	N	S	0.151686482026
115	E	K	0.151557924376
329	V	A	0.150875593551
213	R	A	0.149229994303
219	Y	R	0.148861129131
156	R	S	0.148737112422
186	V	Q	0.148711951093
100	V	T	0.1486167634
462	G	S	0.148588675061
211	N	K	0.148433660345
203	D	K	0.148429371939
210	E	H	0.148264087299
234	A	I	0.148099709702
205	N	R	0.147938161198
246	R	N	0.147827530126
238	M	Q	0.147756169048
171	T	Q	0.147754211475
171	T	G	0.147754211475
200	G	L	0.147716554408
177	G	V	0.147702339039
195	R	W	0.147700027137
201	I	G	0.147645457854
250	N	M	0.14759080264
126	G	C	0.147586300488
109	V	L	0.147578373855
235	Q	E	0.147564634359
175	R	W	0.147553983951
191	M	C	0.147534352619
106	R	W	0.14751641625
207	W	C	0.147449200667
197	I	F	0.14742832353
98	K	M	0.147414305164
202	N	C	0.147351894081
247	N	V	0.14729594353
79	L	P	0.147268498321
181	A	Q	0.147261836929
160	D	C	0.146691173364
406	I	V	0.146574932318
333	C	R	0.146169705706
132	G	D	0.146050013875
417	N	M	0.145663503459
140	H	R	0.145653738058
153	A	G	0.14538118821
361	R	K	0.145337997876
164	C	F	0.145169009697
98	K	P	0.145129660352
105	M	P	0.144973892042
162	R	A	0.144542383164
87	K	M	0.144426614969
106	R	N	0.144382449615
116	I	S	0.144008453251
191	M	T	0.143656735403
119	I	R	0.143454497101
101	D	Y	0.143263116368
85	A	W	0.14325711453
104	W	N	0.143165284203
345	S	C	0.142699157252
163	M	N	0.142507976241
131	A	F	0.142489321431
370	N	D	0.142436505558
398	Q	A	0.142246255863
98	K	S	0.142147496549
144	N	K	0.141738508789
303	P	L	0.141443602333
141	S	C	0.141393813451
113	K	S	0.141362146135
113	K	N	0.141362146135
158	G	K	0.14116499374
86	G	W	0.141118427836
137	M	Y	0.141029528605
167	M	P	0.140921530483
114	E	D	0.140905812138
34	D	P	0.140335688678
130	T	M	0.139960154638
144	N	R	0.13991585847
162	R	N	0.13985522825
104	W	V	0.139781130982
119	I	N	0.139753326376
160	D	H	0.139718517795
160	D	T	0.139718517795
115	E	T	0.139691128192
145	D	E	0.139676815432
164	C	E	0.13962808112
141	S	Y	0.139571679306
147	T	G	0.139536142165
129	A	I	0.139391084024
102	R	M	0.139331181233
152	R	V	0.139320418008
91	K	G	0.139303561343
404	G	D	0.139058505993
442	A	S	0.139054403689
157	T	Y	0.138692327314
157	T	W	0.138692327314
88	D	R	0.138501135656
14	E	I	0.138470670638
14	E	W	0.138470670638
111	Y	D	0.13832946303
64	E	C	0.138035313749
146	T	E	0.138030148014
105	M	D	0.138017429477
122	Q	C	0.137996567361
78	Y	D	0.137916781405
78	Y	Q	0.137916781405
204	R	S	0.137865106989
204	R	C	0.137865106989
307	L	P	0.137844144883
383	S	F	0.137832783233
73	E	H	0.137831046974
394	G	Q	0.137803971881
101	D	W	0.137733776102
389	R	C	0.137726563432
3	S	G	0.137699372356
130	T	G	0.137691982463
174	R	A	0.137690844281
174	R	I	0.137690844281
143	L	Y	0.1376789176
143	L	Q	0.1376789176
292	E	C	0.13767209954
349	G	L	0.137666813751
390	T	P	0.137655455673
137	M	F	0.137654557929
137	M	H	0.137654557929
134	T	L	0.137653179355
210	E	C	0.137652084372
338	F	Q	0.137649054894
338	F	M	0.137649054894
338	F	D	0.137649054894
31	K	F	0.137644140286
9	S	I	0.137643500626
337	A	K	0.137639772243
25	I	F	0.137627108872
412	F	K	0.137599358848
230	F	A	0.137597842604
230	F	H	0.137597842604
361	R	T	0.137597637183
361	R	A	0.137597637183
150	R	T	0.137591081329
149	Q	F	0.137590125472
464	F	V	0.137588443439
369	E	Q	0.13756790039
356	G	C	0.137562410441
29	V	Y	0.137558764392
94	G	H	0.137552082735
94	G	L	0.137552082735
238	M	W	0.137552065443
171	T	K	0.13754458232
154	L	W	0.137544561715
154	L	H	0.137544561715
115	E	M	0.137543976791
115	E	I	0.137543976791
199	R	K	0.137543317954
185	G	M	0.137539847635
139	W	C	0.137536940698
66	M	D	0.137532146452
37	G	N	0.137528387593
2	A	P	0.137527668667
386	W	P	0.137522689725
177	G	D	0.137521764271
140	H	V	0.13751563178
209	G	L	0.137511182405
7	K	A	0.137503708436
405	Q	F	0.137502591458
221	R	L	0.137496781866
379	L	Y	0.137489344053
188	T	Q	0.137487291543
109	V	P	0.137479182537
109	V	N	0.137479182537
109	V	H	0.137479182537
75	R	Y	0.137477891017
75	R	P	0.137477891017
75	R	V	0.137477891017
151	T	E	0.1374777129
93	G	C	0.13747188232
93	G	S	0.13747188232
194	I	Y	0.137469953216
248	P	K	0.137469498178
227	K	T	0.137465786101
227	K	D	0.137465786101
16	D	Q	0.137464821324
205	N	F	0.137461278269
176	S	R	0.137456468957
96	I	G	0.137453208744
340	D	V	0.137451771032
72	D	L	0.137449232527
87	K	F	0.137447195323
87	K	V	0.137447195323
208	R	M	0.13744128639
208	R	C	0.13744128639
141	S	G	0.137421210901
229	K	F	0.13742055458
35	G	F	0.137419354975
35	G	Q	0.137419354975
249	G	W	0.137418343727
249	G	V	0.137418343727
366	A	R	0.137417460205
366	A	Y	0.137417460205
142	N	M	0.13741533407
169	G	Q	0.137413785649
44	C	Q	0.137411094943
44	C	H	0.137411094943
32	M	W	0.137410442942
226	L	G	0.137409767824
135	H	K	0.137409763666
135	H	I	0.137409763666
11	E	F	0.137406173169
119	I	P	0.137402970103
250	N	W	0.13740111208
42	Q	N	0.137400767389
42	Q	D	0.137400767389
15	T	D	0.137400015474
365	I	N	0.137395538917
39	F	D	0.137395526671
120	W	D	0.137391943704
113	K	F	0.137384177923
113	K	P	0.137384177923
214	K	A	0.137379922774
112	D	F	0.137378915495
112	D	I	0.137378915495
232	T	N	0.137368586571
19	R	V	0.137366203961
19	R	K	0.137366203961
410	P	W	0.137360202255
67	V	R	0.13735887183
347	I	F	0.137355543683
393	G	V	0.137352704234
393	G	I	0.137352704234
175	R	Y	0.137349352771
183	V	K	0.137347570809
335	S	M	0.137347410966
148	Y	L	0.137346885114
153	A	M	0.137345791158
352	V	E	0.137342436515
350	T	D	0.137337730449
192	E	Y	0.137329413364
27	A	M	0.137322177291
48	K	D	0.137319437761
74	R	Q	0.137317757215
191	M	K	0.137317660134
191	M	Q	0.137317660134
342	R	Y	0.137314737713
346	F	H	0.137314223707
71	F	T	0.137308009549
71	F	E	0.137308009549
166	L	D	0.137307998322
351	K	I	0.137300064479
212	G	F	0.137291887341
212	G	Q	0.137291887341
193	L	P	0.137285139462
193	L	Y	0.137285139462
193	L	N	0.137285139462
222	M	N	0.137278483822
55	R	F	0.137276099811
69	S	R	0.137270218596
110	L	Q	0.137263739501
416	R	E	0.137249117176
196	M	F	0.137247457963
382	R	M	0.137232127682
225	I	N	0.137229224848
197	I	D	0.137226793445
197	I	N	0.137226793445
197	I	Y	0.137226793445
345	S	P	0.137219041119
46	E	D	0.137217970269
243	R	D	0.137186041502
243	R	E	0.137186041502
220	E	R	0.13718541631
392	S	D	0.137163967039
206	F	K	0.137163835219
116	I	F	0.137163409148
58	Q	E	0.137160597463
91	K	M	0.137154601429
61	L	Q	0.137153667345
363	V	W	0.13715301572
70	A	K	0.137145239936
99	R	E	0.137140701503
99	R	F	0.137140701503
468	D	G	0.137139918903
173	P	V	0.13709870702
138	I	S	0.137097381624
413	S	W	0.137077956589
33	I	Q	0.137072438204
33	I	H	0.137072438204
239	M	W	0.137070830532
239	M	E	0.137070830532
218	A	P	0.137041253238
218	A	R	0.137041253238
384	R	I	0.137039694186
108	L	W	0.136968560125
167	M	A	0.136967827423
155	V	W	0.136944410557
155	V	M	0.136944410557
155	V	E	0.136944410557
178	A	Y	0.136912010595
41	I	W	0.136908142656
165	S	V	0.136848033897
165	S	R	0.136848033897
126	G	M	0.136793863141
126	G	Y	0.136793863141
182	A	L	0.136786653833
223	C	G	0.136784613381
403	A	N	0.136762538058
121	R	W	0.136672296126
121	R	E	0.136672296126
57	I	Y	0.1365662133
20	Q	Y	0.136534796803
20	Q	N	0.136534796803
20	Q	D	0.136534796803
455	E	L	0.136488401712
401	A	M	0.136380204162
367	S	D	0.136325924316
43	M	G	0.136165927419
90	K	F	0.136005962497
64	E	Y	0.136000567946
5	G	F	0.135805612079
84	S	K	0.135785352097
82	H	T	0.135756953695
494	E	N	0.13575636699
79	L	K	0.135691443371
25	I	Y	0.135599046731
30	G	Q	0.135573555667
66	M	L	0.135571249392
2	A	S	0.135557470311
56	L	C	0.135516689132
364	Q	I	0.135516032445
40	Y	W	0.135505114755
17	G	H	0.135481584017
44	C	Y	0.135448476598
67	V	P	0.135337977094
68	L	G	0.135328809338
65	R	I	0.135314549111
27	A	N	0.135296520015
76	N	F	0.135211419717
61	L	E	0.135164599856
33	I	M	0.135061124587
28	S	D	0.135043164638
45	T	G	0.134569478456
20	Q	E	0.134532283314
20	Q	A	0.134532283314
77	K	Y	0.134515890657
64	E	N	0.134281098595
5	G	H	0.134090066639
79	L	Y	0.134029487461
60	S	W	0.133888897416
29	V	C	0.133843704634
273	K	E	0.133840475785
58	Q	V	0.133490903998
54	G	M	0.133451713978
311	Q	Y	0.133401255683
41	I	K	0.133392843889
10	Y	K	0.133374806133
174	R	K	0.132807170512
289	Y	P	0.132806732488
289	Y	E	0.132806732488
185	G	P	0.132691816845
23	T	E	0.13258003545
40	Y	S	0.132356681475
459	Q	L	0.132320511726
297	S	Q	0.132320117196
297	S	K	0.132320117196
15	T	R	0.132249908755
13	M	H	0.132211112696
68	L	W	0.132200460837
55	R	G	0.132151820472
48	K	V	0.132150830651
71	F	C	0.132128511554
61	L	G	0.132044452533
82	H	C	0.132023814448
298	L	A	0.131946322303
298	L	E	0.131946322303
296	Y	S	0.131945696672
296	Y	R	0.131945696672
296	Y	F	0.131945696672
386	W	Y	0.131828940843
299	V	E	0.131811236629
54	G	N	0.131760881044
45	T	A	0.131718246685
303	P	Y	0.131641864922
278	A	C	0.131507423035
278	A	I	0.131507423035
278	A	K	0.131507423035
305	K	P	0.131498546099
292	E	Y	0.131415136098
78	Y	L	0.131414008463
306	L	D	0.131401541438
306	L	C	0.131401541438
306	L	S	0.131401541438
57	I	R	0.13139672076
10	Y	I	0.13137253777
260	A	W	0.131233726218
286	A	I	0.13114534563
53	E	T	0.131140898761
270	V	Q	0.131121342027
261	R	F	0.131121040184
261	R	P	0.131121040184
254	E	A	0.131106465043
330	W	E	0.131101239495
258	F	P	0.131098899713
280	V	T	0.131091028574
253	I	F	0.131090869188
264	L	R	0.131088624396
252	E	C	0.131073616347
290	D	A	0.131062216693
333	C	W	0.131061806942
276	L	C	0.131039273351
276	L	W	0.131039273351
282	G	H	0.131035586388
262	S	E	0.131028018233
387	A	T	0.131024161474
325	K	F	0.131023486455
316	I	E	0.131017137031
316	I	Q	0.131017137031
324	H	W	0.131015684939
324	H	F	0.131015684939
326	S	E	0.131006022869
15	T	P	0.130993785133
287	S	Q	0.130990168168
16	D	I	0.13097893381
285	V	E	0.130973624828
277	P	C	0.130956686661
277	P	H	0.130956686661
277	P	W	0.130956686661
288	G	E	0.130944683216
293	K	A	0.130942738713
19	R	A	0.130922123671
265	I	Y	0.130921597514
320	E	Y	0.130914211226
279	C	M	0.130907115307
279	C	N	0.130907115307
331	M	F	0.130905027715
275	C	W	0.130895344966
269	S	W	0.130886688415
327	Q	D	0.130824916172
327	Q	Y	0.130824916172
315	L	F	0.130809782744
318	P	M	0.130801549822
59	N	Q	0.130783085058
308	Q	H	0.130563015195
257	I	N	0.130486968559
299	V	A	0.130446565173
78	Y	R	0.130299290213
26	R	I	0.129809107002
63	I	K	0.129712638686
491	D	G	0.129643620867
354	P	T	0.1295926982
323	A	F	0.129430601366
368	N	K	0.129324287237
56	L	E	0.129322153752
82	H	P	0.129292305387
341	L	R	0.129174076098
29	V	L	0.12905013757
57	I	C	0.129033546428
32	M	L	0.128997068934
75	R	M	0.12887291089
80	E	Y	0.128133707286
81	E	R	0.128064480768
24	E	D	0.12795402186
458	F	S	0.127806753699
41	I	A	0.127307609064
66	M	T	0.1269748254
54	G	Q	0.126887354668
259	L	A	0.126481957412
211	N	S	0.126428795883
28	S	Y	0.126268086005
75	R	K	0.125880047323
32	M	V	0.125505925801
17	G	V	0.125329757454
16	D	E	0.125327603132
462	G	N	0.124865722361
462	G	L	0.124865722361
485	G	D	0.124728758716
12	Q	F	0.124594644191
31	K	E	0.124558336239
34	D	C	0.124392806503
437	T	F	0.124045594273
87	K	E	0.123996657003
461	R	Y	0.12399207493
477	P	R	0.123985270969
441	R	Q	0.123983168653
465	E	D	0.123933952281
474	P	V	0.123927991205
492	N	Y	0.123896628572
458	F	D	0.123887113025
458	F	Q	0.123887113025
425	I	W	0.123885932229
488	F	Y	0.123885759206
488	F	V	0.123885759206
486	S	D	0.123885693509
486	S	V	0.123885693509
436	R	A	0.123884594539
436	R	E	0.123884594539
489	F	C	0.12385380776
439	D	L	0.123833528963
439	D	K	0.123833528963
435	G	N	0.123820050536
444	I	W	0.12381313913
481	M	Q	0.123811538069
481	M	N	0.123811538069
481	M	E	0.123811538069
481	M	H	0.123811538069
490	G	V	0.123803204904
438	S	H	0.123801123343
487	Y	N	0.123793578922
478	S	R	0.123770769018
484	E	R	0.123753400075
495	E	Y	0.123737031087
495	E	P	0.123737031087
443	E	H	0.123664406529
448	M	Y	0.123648010229
475	I	P	0.123622645346
496	Y	I	0.123603757417
496	Y	D	0.123603757417
457	S	D	0.123437321236
470	R	Q	0.122961053981
426	M	H	0.122843922603
471	A	E	0.122802471376
420	F	P	0.122797852929
472	A	G	0.122580749812
472	A	F	0.122580749812
469	E	R	0.122516545066
469	E	W	0.122516545066
434	E	F	0.122361858954
428	A	W	0.122270090051
133	L	P	0.121912581102
60	S	L	0.121464990309
118	R	Q	0.120704736254
304	F	A	0.120035422503
378	T	G	0.120006325522
230	F	S	0.119478035572
331	M	V	0.118008599969
80	E	S	0.117532973723
429	F	N	0.11745358985
27	A	V	0.117450423468
273	K	A	0.117369108779
103	K	G	0.117294191073
431	G	R	0.116809252543
22	A	K	0.116620476486
21	N	S	0.115619254174
295	G	I	0.115524372183
298	L	T	0.115413006955
12	Q	S	0.115171867908
237	A	V	0.114715017346
305	K	T	0.114636246619
305	K	Y	0.114636246619
301	I	Q	0.114468719275
366	A	D	0.114377139558
308	Q	E	0.114195257913
370	N	K	0.114124017432
338	F	S	0.114083086888
263	A	Q	0.114052610926
313	Y	D	0.113865799188
313	Y	L	0.113865799188
317	R	T	0.113825481203
317	R	V	0.113825481203
286	A	L	0.113763958251
270	V	D	0.113748982395
270	V	F	0.113748982395
330	W	A	0.113733621724
330	W	M	0.113733621724
280	V	R	0.113707374214
280	V	N	0.113707374214
262	S	V	0.113694557421
285	V	Q	0.113654820073
259	L	G	0.11359630928
279	C	D	0.11353120589
281	Y	W	0.113515689121
314	S	E	0.113471543605
402	S	F	0.113367618814
496	Y	C	0.113251644433
257	I	Y	0.113125267584
489	F	L	0.113100650768
427	A	T	0.112816321298
336	A	G	0.112763642845
424	T	N	0.11275208615
218	A	D	0.112135149956
481	M	V	0.111758409193
397	N	G	0.111744507096
201	I	C	0.111723834186
399	Q	A	0.111530113271
378	T	I	0.109937284034
265	I	P	0.106846842739
284	A	S	0.106690606063
346	F	S	0.105331596628
369	E	G	0.104870646033
100	V	P	0.104170389478
395	N	Y	0.103844724665
168	Q	I	0.103552963006
196	M	V	0.103413758189
229	K	E	0.103369562291
84	S	A	0.103339036568
245	S	T	0.103136652367
297	S	Y	0.102359406898
491	D	W	0.101851295435
368	N	H	0.10115387388
458	F	M	0.100468178891
436	R	T	0.10046189008
461	R	Q	0.100367936312
496	Y	R	0.100187877977
429	F	E	0.100068175071
307	L	S	0.0996198163884
347	I	W	0.0995253556108
263	A	E	0.0994292697582
313	Y	P	0.0992539039224
308	Q	I	0.0991092172326
442	A	H	0.0990852413998
316	I	C	0.0990451190142
277	P	F	0.0989771403906
259	L	S	0.0989669357254
251	A	S	0.0989483861474
463	V	C	0.098942835711
321	N	A	0.0989010888939
275	C	I	0.0988931847901
380	E	A	0.0988356923489
266	L	M	0.0986954330994
313	Y	H	0.0986921448481
472	A	E	0.0984392149263
388	I	T	0.0984306728642
424	T	E	0.0982570956391
381	L	E	0.0982055132536
451	A	N	0.0981903912228
265	I	T	0.0978244822671
427	A	K	0.0976242992274
361	R	I	0.0976161623018
369	E	A	0.097567968786
2	A	V	0.097443717598
371	M	D	0.0973943762123
61	L	I	0.0973320788075
348	R	I	0.0973263029213
403	A	E	0.0968200620579
470	R	K	0.0964542261356
406	I	S	0.0959488592485
229	K	R	0.0938251337816
201	I	A	0.0936772184694
194	I	K	0.0936690220492
162	R	G	0.0931233665293
467	S	L	0.0922415722763
438	S	L	0.0921577461314
10	Y	C	0.0918088654736
445	I	T	0.0918011126746
376	S	L	0.0917533177864
431	G	C	0.0911431434413
4	Q	I	0.090619638853
129	A	T	0.0903201228951
454	E	D	0.0895678132791
311	Q	P	0.0889010161874
5	G	R	0.0887917808026
335	S	L	0.0874263830081
274	S	H	0.0866164586971
274	S	L	0.0866164586971
433	T	H	0.0866020598085
258	F	A	0.0865825650354
332	A	L	0.0865372255668
324	H	P	0.0865250525414
312	V	S	0.0864058680248
[truncated: 7,961 more rows]
