# Supplementary material for: Destabilized adaptive influenza variants critical for innate immune system escape are potentiated by host chaperones
Source: PLoS Biol. 2018 Sep 17;16(9):e3000008. doi: 10.1371/journal.pbio.3000008 (PMC6160216; doi:10.1371/journal.pbio.3000008)
Supplement: S1 File — This zip file contains the computer code and required input files for the deep mutational scanning data analysis reported in this manuscript. (ZIP) [file pbio.3000008.s023.zip › 2018_NP_DMS-master/preferences/HSF1i39vsHSF1i37-rep2_sitediffsel.txt]

site	abs_diffsel	positive_diffsel	negative_diffsel
283	41.4120845632	39.5253937576	-1.88669080551
353	16.6047569304	15.9048590825	-0.699897847977
34	14.7066683907	10.9202248533	-3.78644353735
466	12.5804405858	4.53378850638	-8.04665207943
81	12.2523652935	3.73299233291	-8.51937296062
82	12.1305397095	1.41888112589	-10.7116585836
83	11.5943794819	0.359654126678	-11.2347253552
50	11.4128477606	0.506231839998	-10.9066159206
497	11.4040911091	1.39372543813	-10.010365671
89	10.9703093984	0.0	-10.9703093984
498	10.7071733158	4.44051681794	-6.26665649788
456	10.6789959186	4.40867107245	-6.2703248461
397	10.6462194549	2.01124517317	-8.63497428173
377	10.5620595239	7.74341370988	-2.81864581406
334	10.5213118271	8.81987484126	-1.70143698588
51	10.5204652262	0.354871962755	-10.1655932634
18	10.4610027092	1.08931541667	-9.37168729251
432	10.3751889751	3.09613584171	-7.27905313343
455	10.1604822913	1.6659583808	-8.49452391053
429	10.0038675758	2.33800768474	-7.66585989111
86	9.92604265285	0.691802454224	-9.23424019863
446	9.88992221387	0.267923791798	-9.62199842207
23	9.83127088408	2.37230885298	-7.4589620311
424	9.8149952038	0.49553718277	-9.31945802103
319	9.54792716819	3.17639246188	-6.37153470632
453	9.51392624024	2.13147487548	-7.38245136475
450	9.4065031502	6.33878802326	-3.06771512694
428	9.29024695035	0.359905210278	-8.93034174007
111	9.22642020312	4.70522338513	-4.52119681798
427	9.21415780231	0.733722159275	-8.48043564304
80	8.94912779317	2.13193168009	-6.81719611308
77	8.93890229084	0.557856734773	-8.38104555606
90	8.92142357702	1.4312566449	-7.49016693212
122	8.87685269677	1.82439439622	-7.05245830055
157	8.87397478889	5.7685360177	-3.10543877118
294	8.86857673757	3.3078099077	-5.56076682988
127	8.67847494192	1.7754581075	-6.90301683442
323	8.66418095117	2.64184550503	-6.02233544614
433	8.65407570402	1.97828900485	-6.67578669917
402	8.65037098993	1.96673151855	-6.68363947137
434	8.64375469988	1.34964101451	-7.29411368537
420	8.52678804991	0.802428878059	-7.72435917185
73	8.47608428018	1.43449677845	-7.04158750172
328	8.46630916028	1.14272590835	-7.32358325192
273	8.40555677562	7.49005654066	-0.915500234959
421	8.39099413421	0.392720595575	-7.99827353863
289	8.37803984263	3.84408091661	-4.53395892602
202	8.35513066662	1.47807761423	-6.87705305239
309	8.35364399503	0.493926742735	-7.8597172523
367	8.35048004681	0.494203295209	-7.8562767516
409	8.32195247558	1.12022648759	-7.20172598799
164	8.31603959674	5.19463817979	-3.12140141695
426	8.30320196489	0.122843922603	-8.18035804229
457	8.27979387067	2.42067396307	-5.8591199076
211	8.26371518085	2.30110911679	-5.96260606407
64	8.17585619203	4.32348227666	-3.85237391537
399	8.15975089748	3.56724913862	-4.59250175887
59	8.07033769621	1.61146793921	-6.458869757
422	8.01796202389	0.451357625809	-7.56660439808
14	7.9863898959	4.23471044604	-3.75167944985
440	7.96534633788	2.41895459161	-5.54639174627
467	7.95254434905	3.33131637565	-4.6212279734
24	7.94247526245	0.683338093775	-7.25913716868
85	7.81952245025	2.16098446352	-5.65853798673
311	7.81570253835	3.80037195657	-4.01533058179
128	7.77380618296	0.0706064111405	-7.70319977182
451	7.76172033692	2.01672981056	-5.74499052636
368	7.71856578927	2.94017327863	-4.77839251064
268	7.6617345597	4.24982226194	-3.41191229776
447	7.6594534487	1.58646764808	-6.07298580062
49	7.65137987215	1.47828882286	-6.1730910493
437	7.6219115169	3.57662941081	-4.0452821061
423	7.54291644722	0.33549412186	-7.20742232536
52	7.38946927478	0.564869414	-6.82459986078
459	7.37722168573	1.69686372005	-5.68035796568
308	7.30819757413	4.71859653632	-2.5896010378
84	7.22841136535	0.928512053872	-6.29989931147
480	7.20440004367	1.73054149227	-5.47385855141
21	7.13282582107	1.36038928988	-5.77243653119
12	7.07451409871	3.076687922	-3.9978261767
121	7.03122848122	0.308778699281	-6.72244978194
154	7.00471544043	3.50051656665	-3.50419887377
62	6.96134049812	1.41390406736	-5.54743643076
27	6.95019706419	2.18068674305	-4.76951032114
125	6.92562722289	1.6269364624	-5.29869076048
41	6.88760513036	2.12717620039	-4.76042892997
417	6.87818465233	2.30541326444	-4.57277138789
445	6.85300362094	0.942232848753	-5.91077077218
114	6.82951626241	0.407496543597	-6.42201971881
105	6.82594871973	4.33834849451	-2.48760022521
415	6.80442379911	1.3851020027	-5.41932179641
469	6.7770711578	0.245033090132	-6.53203806767
375	6.74049090456	2.8576162615	-3.88287464305
485	6.72977131642	4.89383122038	-1.83594009604
395	6.69983764597	3.34702030498	-3.35281734099
57	6.68308262412	0.75560986759	-5.92747275653
101	6.6783916535	3.27130771308	-3.40708394042
243	6.67533693112	1.02269886199	-5.65263806913
431	6.59932163025	0.592238674709	-6.00708295555
126	6.55967652491	0.927080886885	-5.63259563803
31	6.53607427774	1.47795683893	-5.05811743881
100	6.50732419434	1.70931030442	-4.79801388991
130	6.47661196914	3.24283060346	-3.23378136568
401	6.45908984652	1.89132674125	-4.56776310527
155	6.44703032471	0.949426044606	-5.4976042801
396	6.41088022638	1.03210244864	-5.37877777774
247	6.40044784415	1.71776968671	-4.68267815744
205	6.39261867896	2.6763860593	-3.71623261966
321	6.37755824546	2.3735595233	-4.00399872217
4	6.36684050465	2.17740280543	-4.18943769922
403	6.31518932319	0.735757292189	-5.579432031
237	6.29151503167	0.776427966405	-5.51508706527
322	6.24031234058	1.73205630923	-4.50825603135
69	6.21673115657	1.59737718704	-4.61935396953
178	6.21218494907	0.782651728715	-5.42953322035
240	6.20634338602	1.41798961654	-4.78835376948
398	6.13984996387	2.54186660693	-3.59798335694
392	6.1343494119	1.19546595833	-4.93888345357
173	6.12626027153	0.743421553818	-5.38283871771
56	6.12315292771	1.24531425186	-4.87783867586
162	6.0719137096	3.52894110758	-2.54297260202
28	6.06395802318	1.21585999145	-4.84809803173
239	6.00446657324	2.36956535493	-3.63490121831
430	5.99951411363	2.28480453852	-3.71470957512
10	5.95401408903	1.25614213441	-4.69787195461
61	5.92131688004	1.04912735747	-4.87218952257
65	5.89998694476	1.70370812127	-4.19627882349
181	5.89102435637	0.47918824281	-5.41183611356
331	5.87600329063	1.79990789782	-4.07609539281
33	5.87541219448	1.83462978791	-4.04078240658
301	5.8751827852	1.14878750894	-4.72639527626
63	5.87281036359	1.85826112283	-4.01454924076
231	5.85553182282	0.724275666086	-5.13125615674
190	5.79500351553	1.83173487889	-3.96326863664
88	5.78774983367	0.63448161895	-5.15326821472
238	5.76053440445	3.08994406357	-2.67059034088
359	5.7473672998	2.67174785074	-3.07561944906
233	5.71397281931	1.04861877443	-4.66535404488
160	5.70315567009	3.08493049201	-2.61822517809
274	5.67997823743	2.91137781712	-2.7686004203
98	5.65401092182	2.44963108568	-3.20437983614
370	5.62076769221	1.17002144347	-4.45074624873
310	5.59607959377	1.97188376628	-3.6241958275
282	5.58221649166	2.58704245331	-2.99517403835
92	5.56741258243	1.22736871116	-4.34004387127
204	5.55501718951	4.11012668862	-1.44489050089
269	5.54495846889	1.92678564478	-3.6181728241
244	5.49307904046	1.40603330566	-4.08704573479
276	5.48416493774	2.38646799921	-3.09769693852
45	5.47913914709	0.871074480542	-4.60806466654
32	5.4723885428	2.26347036592	-3.20891817689
25	5.45293837517	3.07524050979	-2.37769786538
454	5.44963220784	0.0895678132791	-5.36006439456
109	5.44643270811	2.6490818384	-2.79735086972
131	5.44638982168	0.886536915691	-4.55985290599
312	5.43681628495	2.1005003574	-3.33631592754
419	5.4328037707	2.1836415869	-3.24916218379
292	5.42235818437	3.08894217698	-2.33341600739
496	5.38398690041	0.976061341495	-4.40792555892
242	5.37979570292	2.78755779468	-2.59223790825
102	5.36576110844	1.12601659165	-4.23974451679
250	5.34325497382	2.32211981106	-3.02113516275
479	5.34205553123	3.92145809281	-1.42059743842
3	5.30367122065	2.32159844094	-2.98207277971
318	5.30117625795	0.539487748087	-4.76168850986
350	5.28745417849	1.23128624709	-4.05616793139
172	5.28132297637	0.478083540936	-4.80323943543
264	5.25882544912	1.89222509394	-3.36660035518
442	5.25828489591	1.25948661313	-3.99879828277
452	5.2207279962	1.1390424822	-4.081685514
108	5.21867873755	0.414578613458	-4.80410012409
280	5.21809324173	2.68538853018	-2.53270471155
281	5.2170931373	1.22516552102	-3.99192761628
136	5.21303971279	3.14312737857	-2.06991233422
214	5.19228319248	1.33536289047	-3.85692030201
265	5.17844858119	1.52745990384	-3.65098867735
495	5.17203276714	1.46556288632	-3.70646988082
182	5.16333814947	0.32165638863	-4.84168176084
481	5.13063115651	2.16027684481	-2.9703543117
438	5.12807029801	3.39443208744	-1.73363821057
163	5.12680911502	0.834481086298	-4.29232802872
46	5.10686695487	0.409055618386	-4.69781133648
263	5.08180365684	2.62825741663	-2.45354624021
167	5.06889956847	2.05755607715	-3.01134349132
333	5.04278280344	2.04031500247	-3.00246780097
215	5.04218096034	1.47299077146	-3.56919018888
13	5.0379233993	1.38302542257	-3.65489797673
278	5.03697134389	2.88224090359	-2.1547304403
335	5.03492225007	1.24668058193	-3.78824166814
196	5.02551431208	0.923489610914	-4.10202470116
22	5.00801151992	0.835012915457	-4.17299860446
78	4.9935555107	3.50679388691	-1.48676162379
117	4.98706625284	0.888017506147	-4.09904874669
186	4.98254578802	3.378072431	-1.60447335702
58	4.97290631521	0.787471911702	-4.18543440351
266	4.94232931592	0.324737229651	-4.61759208627
165	4.93894639945	0.846605165273	-4.09234123418
257	4.93509628904	0.959408490539	-3.9756877985
413	4.93372451135	0.394518075063	-4.53920643629
302	4.86818555874	1.22934907032	-3.63883648841
161	4.86780813894	0.308065607347	-4.55974253159
201	4.84887275441	2.87275431956	-1.97611843485
473	4.83925534451	0.46213679293	-4.37711855158
307	4.83517468782	2.89614342171	-1.93903126612
449	4.81799206686	0.596470960412	-4.22152110645
267	4.78425577168	2.05868695199	-2.7255688197
156	4.75012893493	2.0648069549	-2.68532198002
441	4.72968873673	2.55751280426	-2.17217593247
478	4.7286744192	1.44457191954	-3.28410249966
104	4.7197751771	2.658781485	-2.0609936921
76	4.69494484207	0.655426750035	-4.03951809203
79	4.68718017293	2.78830296798	-1.89887720496
217	4.68679191614	1.94633705731	-2.74045485883
241	4.68440396024	2.57345166333	-2.11095229691
72	4.67228355126	1.93889444664	-2.73338910463
329	4.66907622053	1.03035662994	-3.63871959059
425	4.6241503442	1.21182175985	-3.41232858435
54	4.6087923589	2.54422675183	-2.06456560707
414	4.57710413145	1.33420373573	-3.24290039572
279	4.56204784886	0.993055508216	-3.56899234064
405	4.55946979965	2.18060204864	-2.37886775101
270	4.55876285711	2.31533969536	-2.24342316175
404	4.53895020388	0.567414974196	-3.97153522969
68	4.52514238672	0.991872263783	-3.53327012293
363	4.52402102044	0.854343206474	-3.66967781397
320	4.49816013242	1.41878859064	-3.07937154178
315	4.49478916659	0.867448793	-3.62734037359
176	4.49459964397	2.06602126923	-2.42857837474
212	4.49351427065	0.571207321299	-3.92230694935
207	4.48127534402	1.11226335226	-3.36901199176
169	4.47984839523	1.52739243854	-2.95245595669
115	4.45688723545	2.19118243732	-2.26570479812
259	4.45665031773	1.3594289277	-3.09722139004
386	4.45489674217	2.37861184565	-2.07628489652
144	4.44599718886	2.82176156873	-1.62423562012
189	4.4419336827	1.02681433521	-3.4151193475
443	4.43409365116	0.653134956995	-3.78095869416
271	4.42906434781	0.0860739216951	-4.34299042611
222	4.42041000559	1.13360693047	-3.28680307512
463	4.40339638769	1.08974403117	-3.31365235653
70	4.38394084703	0.671265872168	-3.71267497486
99	4.3824413424	0.274281403006	-4.1081599394
305	4.38182772957	1.1862560023	-3.19557172727
354	4.33441427814	2.77636923793	-1.55804504021
382	4.32782946442	0.325414863795	-4.00241460062
351	4.32704987342	0.966959644958	-3.36009022847
412	4.31358727638	2.35424795549	-1.95933932089
388	4.31228791358	0.890408254765	-3.42187965882
245	4.31052682432	1.06704375232	-3.24348307199
458	4.28653590117	2.02281405183	-2.26372184934
225	4.28618702532	0.500493806404	-3.78569321892
384	4.28615059608	0.142998221743	-4.14315237434
192	4.28597493925	1.10116296057	-3.18481197869
394	4.28055226602	3.29501323899	-0.985539027033
39	4.27294896422	1.19220841246	-3.08074055177
230	4.25619657211	2.8676227225	-1.38857384961
206	4.24411649258	0.300636543715	-3.94347994887
346	4.23948223315	0.875304898311	-3.36417733484
166	4.21667724858	1.21283015078	-3.0038470978
71	4.21333827496	0.738282718155	-3.4750555568
55	4.21042972919	1.1181901679	-3.0922395613
74	4.20669316623	0.894447362655	-3.31224580358
168	4.1992565183	1.73093380882	-2.46832270948
106	4.19234190151	2.02326797213	-2.16907392938
20	4.17079723327	0.747331419003	-3.42346581427
444	4.16015658833	1.72974084859	-2.43041573974
462	4.15679701661	3.20237213161	-0.954424885
29	4.15398135581	2.74820352303	-1.40577783279
286	4.14737619424	2.37783064164	-1.7695455526
290	4.14269384236	1.69905264113	-2.44364120123
448	4.14159673739	1.54636795277	-2.59522878463
87	4.13669605788	2.10394607548	-2.0327499824
17	4.13636699982	2.3523610709	-1.78400592891
313	4.12747593228	1.93406002511	-2.19341590717
191	4.11039000371	1.29499345918	-2.81539654452
200	4.06327701511	1.41852690021	-2.64475011491
378	4.05360872053	1.69330469325	-2.36030402728
138	4.03103952746	0.137097381624	-3.89394214584
199	4.02171325286	1.84320047531	-2.17851277755
236	4.01502011007	1.76549557737	-2.2495245327
314	4.01355454113	0.830400948394	-3.18315359273
93	4.00044186152	1.75085216653	-2.249589695
195	3.96402857234	1.79757381292	-2.16645475943
133	3.90175257572	1.38379883397	-2.51795374175
338	3.89796721708	2.3911629275	-1.50680428958
159	3.89472120733	1.90185394926	-1.99286725807
43	3.87629331174	1.318454142	-2.55783916974
197	3.85024958712	2.22218950225	-1.62806008486
387	3.85012756626	2.32040720822	-1.52972035803
193	3.84034617454	0.411855418387	-3.42849075616
103	3.84012078673	1.11682574875	-2.72329503798
137	3.83584816828	2.20977711052	-1.62607105776
316	3.81819130066	1.68138955034	-2.13680175032
416	3.80825051893	0.643325017506	-3.16492550142
410	3.80743519919	1.67569915287	-2.13173604632
232	3.80239871561	0.859475189833	-2.94292352577
11	3.80031774104	1.2424797288	-2.55783801224
476	3.79803336496	0.357397905542	-3.44063545942
153	3.79567634489	1.14007523084	-2.65560111405
36	3.79478189114	1.65846304586	-2.13631884527
372	3.77913510156	1.07732286073	-2.70181224083
258	3.77204392688	2.00917402502	-1.76286990186
141	3.74840046343	1.30076986679	-2.44763059664
9	3.74460662944	2.05222364991	-1.69238297953
332	3.73697410002	0.908910134461	-2.82806396556
345	3.72646402769	0.590813829915	-3.13565019777
436	3.72201918125	1.59093563131	-2.13108354994
91	3.70408361637	0.80891165731	-2.89517195906
37	3.70078168147	1.77483545571	-1.92594622576
110	3.6970289714	0.767448257409	-2.92958071399
187	3.69054893883	0.849296628767	-2.84125231006
381	3.67298880551	0.855070694751	-2.81791811076
306	3.64644470873	0.516282329141	-3.13016237959
198	3.6457496232	0.778153541746	-2.86759608145
304	3.64050852162	0.640454468604	-3.00005405302
152	3.61817737262	0.381544724425	-3.2366326482
234	3.61527412152	2.03081952741	-1.58445459411
260	3.60802038875	2.41925853808	-1.18876185067
107	3.60744952825	1.49606952019	-2.11138000805
460	3.60337211772	1.78639395348	-1.81697816423
352	3.58509087743	1.32300968192	-2.26208119551
357	3.58293578718	0.592067963056	-2.99086782412
120	3.57506965498	1.11098652654	-2.46408312844
203	3.57345302271	1.10405571709	-2.46939730563
317	3.57015723089	2.17860892258	-1.39154830831
374	3.56401070632	1.06254399518	-2.50146671114
53	3.5626860463	0.483321669268	-3.07936437703
142	3.56098240842	1.32378851218	-2.23719389624
30	3.55219210527	1.61408084521	-1.93811126006
383	3.53805733864	1.60022218091	-1.93783515773
228	3.52314867557	0.59004100359	-2.93310767198
256	3.51721620523	1.14579266967	-2.37142353556
284	3.5129689235	0.824182843704	-2.6887860798
129	3.50342557777	0.494164776702	-3.00926080107
337	3.4926188624	2.09496286182	-1.39765600058
194	3.49143992962	1.56936911784	-1.92207081178
494	3.48939952162	1.94140127316	-1.54799824846
371	3.48789277907	0.799646273837	-2.68824650523
246	3.47914569294	1.49497298174	-1.9841727112
97	3.4765066091	0.566865838714	-2.90964077039
170	3.47214269104	1.62322844864	-1.8489142424
400	3.46438192575	1.22505465504	-2.23932727071
134	3.46306741273	1.9726758052	-1.49039160754
184	3.46262572543	0.837567285024	-2.62505844041
285	3.41222687299	0.490713576207	-2.92151329678
35	3.40967819203	1.25112370645	-2.15855448558
342	3.3929546455	0.872682004944	-2.52027264056
248	3.38715076837	1.42864755723	-1.95850321114
218	3.37994553888	0.725302035924	-2.65464350295
475	3.36539037179	0.88945479962	-2.47593557217
209	3.36416264636	1.75377848509	-1.61038416127
38	3.36015024794	1.77405605723	-1.58609419071
171	3.35590986331	1.89800933504	-1.45790052827
249	3.35492668858	1.01045545245	-2.34447123613
185	3.35079188979	1.71310919866	-1.63768269113
188	3.34686607022	1.49384460131	-1.85302146891
336	3.34414068285	0.67577499236	-2.66836569049
210	3.33224812784	2.20794382261	-1.12430430523
358	3.32814896794	1.69667674823	-1.63147221971
44	3.29827250828	0.87096328014	-2.42730922814
272	3.29192864591	0.801160460968	-2.49076818495
158	3.2914865784	0.423542646327	-2.86794393207
143	3.29087073933	1.4717373301	-1.81913340923
183	3.28676932674	0.770417587714	-2.51635173902
216	3.27867343077	0.641212526689	-2.63746090409
389	3.27662143183	2.60135766891	-0.675263762918
94	3.23924129641	1.86885390477	-1.37038739164
360	3.23360056593	0.969256117701	-2.26434444823
208	3.22893065064	1.30943931161	-1.91949133903
369	3.20569095324	2.1515207886	-1.05417016463
220	3.20024745223	1.50536452332	-1.69488292891
299	3.19821607668	1.66435444002	-1.53386163666
275	3.19489255835	0.557672991571	-2.63721956678
116	3.19368774565	0.97124717616	-2.22244056949
148	3.1931581433	0.598767314357	-2.59439082894
303	3.19175479602	0.801731193648	-2.39002360238
175	3.17490429212	0.570199219249	-2.60470507288
411	3.16889689536	0.434414416649	-2.73448247871
253	3.14349298515	1.4474603412	-1.69603264395
327	3.09432765007	0.261649832345	-2.83267781772
251	3.08516565827	0.5201759012	-2.56498975707
95	3.0720406854	0.282397365562	-2.78964331983
418	3.05680356131	1.54097120583	-1.51583235549
461	3.03893397689	0.865185080131	-2.17374889676
132	3.01935826647	0.457612594413	-2.56174567205
123	3.01694772295	1.01682204765	-2.0001256753
297	3.00787141505	1.2436939752	-1.76417743985
19	2.99938659494	0.95327036706	-2.04611622788
277	2.99546701375	0.541066719761	-2.45440029399
324	2.99240464536	1.17168265821	-1.82072198714
293	2.97252012971	0.130942738713	-2.84157739099
124	2.96790762906	0.28843182442	-2.67947580464
40	2.96692620132	1.33007428631	-1.63685191502
223	2.9446010236	0.374738835272	-2.56986218833
42	2.91774202854	0.604408622882	-2.31333340566
113	2.90943531885	0.805675584003	-2.10375973485
47	2.90543664609	0.776587792307	-2.12884885379
364	2.89324527717	1.05737739461	-1.83586788256
472	2.87356448524	0.782603501085	-2.09096098416
26	2.86949318943	0.743062466108	-2.12643072332
179	2.85892859258	0.495334581734	-2.36359401084
380	2.85857107556	1.44478856941	-1.41378250615
390	2.84973598967	2.23732182186	-0.612414167806
174	2.84880929582	2.28695962183	-0.561849673987
75	2.81047194568	1.1113947102	-1.69907723548
492	2.75649634146	1.03283812941	-1.72365821205
393	2.75327328617	0.44326786158	-2.31000542459
373	2.74462755519	0.458506081288	-2.28612147391
60	2.74265236704	1.26281294988	-1.47983941716
151	2.73508569313	1.01078472002	-1.72430097312
291	2.73444472105	1.0379169833	-1.69652773775
349	2.68965194404	2.14927644943	-0.540375494609
48	2.66596230443	0.336654650268	-2.32930765416
180	2.65665067636	1.2487473294	-1.40790334696
177	2.65006775303	1.45772458286	-1.19234317017
325	2.64801090248	1.17995396504	-1.46805693743
112	2.63796019928	0.608067590568	-2.02989260872
385	2.60269908654	1.01775534957	-1.58494373697
147	2.58472677581	0.963128403273	-1.62159837254
435	2.53298369727	1.01026167773	-1.52272201954
484	2.53248859999	0.74337942892	-1.78910917107
149	2.52013148174	1.11957201706	-1.40055946467
341	2.48882459713	0.640307536246	-1.84851706089
96	2.48405881676	1.09017108835	-1.39388772841
465	2.47964845183	1.19496957323	-1.2846788786
376	2.46717248546	0.21248636059	-2.25468612487
348	2.45945482722	0.634384007594	-1.82507081962
135	2.45861174239	0.826643596091	-1.6319681463
366	2.45730464413	0.583804434429	-1.8735002097
146	2.45324702774	1.16992291776	-1.28332410999
483	2.43678593347	1.74288981631	-0.69389611716
468	2.43328598151	0.577457456673	-1.85582852484
235	2.39619979754	0.793681713518	-1.60251808403
213	2.3482184452	1.31791197956	-1.03030646564
298	2.3304708451	0.584384168265	-1.74608667684
262	2.31054853762	0.624096585073	-1.68645195255
340	2.29795657703	0.77406118345	-1.52389539358
67	2.29205313648	0.282503943934	-2.00954919255
343	2.28576601322	0.0779101025434	-2.20785591068
365	2.27416097696	0.388617807629	-1.88554316933
15	2.26799231707	0.400643709362	-1.86734860771
145	2.23199363029	1.32162992382	-0.910363706467
361	2.23016254911	1.53736254887	-0.692800000237
16	2.21112063336	0.95406210726	-1.2570585261
491	2.18121984395	0.410419419408	-1.77080042455
347	2.15867171245	0.640386041692	-1.51828567076
261	2.12670811156	0.663646569914	-1.46306154165
118	2.1179530936	1.00131977496	-1.11663331864
379	2.09958575511	0.907777446551	-1.19180830856
493	2.07414859428	0.949117212301	-1.12503138197
482	2.05784189583	0.716864769709	-1.34097712612
406	2.03175609764	1.07682090039	-0.954935197249
119	2.02256162048	0.730391014148	-1.29217060633
229	2.01223884474	0.356742863623	-1.65549598112
470	2.00861789897	0.855266257609	-1.15335164136
140	2.00402345791	1.01195009711	-0.992073360801
330	1.96043337465	1.13629650792	-0.824136866721
252	1.95886666388	1.2360579293	-0.722808734572
5	1.95267967906	1.79191475584	-0.160764923222
464	1.930928685	0.244086408092	-1.68684227691
255	1.92272091499	0.472905502443	-1.44981541255
227	1.8956600196	0.595701926739	-1.29995809286
288	1.8936828255	0.208035281477	-1.68564754402
296	1.88597223683	0.849747446673	-1.03622479016
7	1.86876342811	0.973065970848	-0.895697457257
439	1.84982040661	0.328338588425	-1.52148181819
300	1.82005682604	0.364612493443	-1.4554443326
356	1.81985309108	1.28200223489	-0.537850856196
407	1.80300097538	0.241511502267	-1.56148947311
471	1.77037729547	0.537470873983	-1.23290642149
474	1.75014224333	0.671693013327	-1.07844923
226	1.72215003995	0.293692975562	-1.42845706439
66	1.70059366123	0.945394244884	-0.755199416342
344	1.69538037006	0.0604305619825	-1.63494980808
391	1.67368341525	0.551182698644	-1.12250071661
339	1.65174922817	0.858599015208	-0.793150212958
287	1.64849952962	0.617284478418	-1.0312150512
219	1.6015779684	0.613143642163	-0.988434326237
355	1.5857082627	1.50974303883	-0.0759652238665
221	1.56783876988	0.67394422488	-0.893894545001
477	1.42122020225	1.13781889927	-0.283401302988
2	1.39163416506	0.728792632141	-0.662841532919
489	1.38909029196	0.492339279889	-0.896751012068
224	1.33930499331	0.714642338419	-0.624662654889
139	1.3322522939	0.437639041042	-0.894613252859
326	1.32996314744	0.580048163483	-0.749914983961
295	1.28445613858	0.451297104377	-0.833159034203
8	1.26899965317	0.465944380139	-0.803055273031
362	1.24048091559	0.919143556582	-0.321337359006
486	1.20455395234	0.68763974803	-0.516914204311
488	1.15199749342	0.247771518412	-0.904225975004
408	1.13319082348	0.0	-1.13319082348
150	1.04057984732	0.659016491302	-0.38156335602
490	0.993473330075	0.318832757483	-0.674640572592
487	0.980287223583	0.123793578922	-0.856493644661
1	0.909694647544	0.675094240539	-0.234600407005
254	0.81071759045	0.694783760458	-0.115933829992
6	0.283595490614	0.232151976308	-0.0514435143062
499	NaN	NaN	NaN
