# Supplementary material for: Destabilized adaptive influenza variants critical for innate immune system escape are potentiated by host chaperones
Source: PLoS Biol. 2018 Sep 17;16(9):e3000008. doi: 10.1371/journal.pbio.3000008 (PMC6160216; doi:10.1371/journal.pbio.3000008)
Supplement: S1 File — This zip file contains the computer code and required input files for the deep mutational scanning data analysis reported in this manuscript. (ZIP) [file pbio.3000008.s023.zip › 2018_NP_DMS-master/preferences/HSF1i39vsHSF1i37-rep3_mutdiffsel.txt]

site	wt	mut	diffsel
353	S	L	6.65258437624
283	P	M	6.37152333743
420	F	H	6.11041494518
334	N	M	5.44218737817
353	S	F	5.26282778628
283	P	A	5.00533116366
283	P	Y	4.79219636722
353	S	H	4.75846680208
283	P	W	4.45253581976
283	P	I	3.99849636828
334	N	H	3.94678416384
496	Y	W	3.84869493016
283	P	S	3.82689890672
283	P	C	3.78476183763
353	S	R	3.75662667768
81	E	I	3.49919522426
467	S	R	3.37332396619
61	L	G	3.34647353231
294	E	R	3.31158871726
283	P	G	3.26340136869
462	G	A	3.18979271154
377	S	M	2.98833095038
283	P	Q	2.96560323825
283	P	T	2.92186080082
164	C	A	2.73331473146
377	S	C	2.69525916391
199	R	Y	2.58949143839
311	Q	T	2.57731650615
289	Y	R	2.54767845625
335	S	A	2.46850573794
283	P	L	2.46707113924
136	M	I	2.44054750328
283	P	F	2.42764629698
359	S	R	2.41387478834
479	F	Y	2.32626670322
80	E	C	2.26702735921
319	N	G	2.2165921059
43	M	W	2.20985381696
283	P	N	2.16963849098
495	E	R	2.15536346734
377	S	L	2.13561961502
431	G	N	2.04252039952
438	S	M	2.01560061457
268	G	P	1.97271721874
339	E	D	1.97114115829
58	Q	C	1.93926198458
466	L	F	1.93683497287
498	N	G	1.92446940179
398	Q	I	1.91131012559
343	V	C	1.90732374538
353	S	Y	1.88494261565
111	Y	V	1.86548022173
485	G	S	1.84251839144
14	E	I	1.80760319388
32	M	W	1.80737272346
54	G	A	1.80150631799
413	S	N	1.78190423688
182	A	D	1.7656806432
390	T	Y	1.74897853338
57	I	P	1.72463102486
378	T	R	1.71066590772
265	I	V	1.66564455983
157	T	S	1.66025352851
450	G	K	1.62266959563
156	R	T	1.60674204641
283	P	H	1.58204084867
322	P	R	1.57685440982
310	S	T	1.56811810197
25	I	R	1.55815958887
127	D	R	1.52584514062
302	D	Q	1.49864885902
456	M	A	1.49134486858
341	L	G	1.48597000076
151	T	L	1.47996906068
62	T	R	1.47477374275
452	K	S	1.46376176063
189	M	V	1.46146958025
430	T	R	1.4516858679
105	M	V	1.43437758451
34	D	N	1.42518622321
105	M	R	1.42044001061
392	S	P	1.40033969674
164	C	I	1.39624395066
47	L	P	1.39585904938
259	L	I	1.38594895528
34	D	M	1.37857842788
119	I	D	1.37146590275
322	P	N	1.36084528986
466	L	W	1.3549068564
337	A	H	1.34840555165
311	Q	R	1.3387785667
463	V	I	1.3383376647
289	Y	H	1.33703149866
203	D	K	1.33584931155
34	D	S	1.3303495042
174	R	L	1.3271063516
338	F	V	1.30561310153
385	Y	P	1.30180656916
458	F	I	1.29009506623
334	N	K	1.28849512584
420	F	R	1.27487870102
174	R	Q	1.27119914118
34	D	K	1.26619925632
160	D	R	1.25877931324
294	E	H	1.24613411002
111	Y	A	1.24475590409
425	I	V	1.2282262544
63	I	A	1.21747956205
395	N	F	1.2173777804
170	S	K	1.21445618372
479	F	I	1.20779975094
377	S	V	1.19648745153
54	G	S	1.19356132898
292	E	V	1.1931880176
125	N	G	1.17151175827
476	V	L	1.16886528363
305	K	V	1.16710730911
370	N	T	1.15503912667
375	E	T	1.13732547748
314	S	R	1.13629451738
193	L	R	1.13347191073
41	I	N	1.11990552005
166	L	N	1.10663230181
496	Y	G	1.09778992007
366	A	I	1.09607043892
294	E	T	1.09188451526
411	A	L	1.08096681456
273	K	A	1.07280542318
243	R	K	1.06702625692
413	S	D	1.04867133228
78	Y	N	1.04302815753
409	Q	R	1.04169118814
316	I	L	1.03376287957
134	T	V	1.03057518608
455	E	T	1.02410412768
396	T	L	1.02209676295
25	I	M	1.02130236667
125	N	S	1.01840911542
417	N	K	1.01394472804
485	G	V	1.00869858095
216	R	K	1.0074124279
310	S	A	1.0041233955
450	G	M	1.00406187282
42	Q	Y	0.999990218427
202	N	S	0.992751891316
159	M	V	0.971996531135
272	H	K	0.965246022961
281	Y	D	0.957991853209
75	R	S	0.956466067722
361	R	V	0.953170307213
497	D	E	0.951809850153
368	N	R	0.948818414886
29	V	K	0.947393476689
30	G	N	0.943939453754
452	K	E	0.93378856465
34	D	Q	0.929293175591
273	K	N	0.927890766907
31	K	E	0.927645562102
255	D	G	0.913765562079
249	G	H	0.905044290302
36	I	T	0.901585978318
377	S	H	0.898428242326
31	K	R	0.897977869036
186	V	I	0.897548613231
353	S	N	0.896456887969
64	E	M	0.894077902865
263	A	I	0.893458760992
337	A	G	0.892975449051
358	L	S	0.890053987219
489	F	S	0.888997262815
419	P	D	0.88561629568
200	G	H	0.884385788439
401	A	T	0.882146107361
443	E	T	0.875256082302
183	V	A	0.875053763781
428	A	K	0.873330909251
460	G	W	0.871939370738
255	D	N	0.866235732724
280	V	T	0.865037041304
22	A	V	0.863595787514
438	S	T	0.857503842965
21	N	G	0.853940903363
162	R	I	0.851901279994
459	Q	H	0.850793771894
340	D	H	0.846264337955
450	G	S	0.84224164966
221	R	K	0.841634305747
59	N	H	0.838656121141
283	P	R	0.837273991587
294	E	K	0.832587407449
111	Y	F	0.832393408267
172	L	S	0.82956680255
172	L	T	0.827046779393
415	Q	N	0.822749593746
371	M	W	0.814068607116
38	R	E	0.811533777126
347	I	W	0.807740810933
314	S	L	0.803719246866
100	V	R	0.803683702513
311	Q	P	0.801550434028
374	M	T	0.79926018454
272	H	N	0.797765320279
333	C	Q	0.797605890722
294	E	N	0.795809535824
88	D	S	0.79497903475
368	N	T	0.793564301241
310	S	P	0.791617839464
101	D	G	0.790864585083
146	T	A	0.782117044971
73	E	R	0.781774899739
143	L	A	0.777392588698
144	N	K	0.777122362374
177	G	S	0.771074003853
214	K	G	0.765141575516
98	K	S	0.763966315146
12	Q	M	0.762719966179
354	P	G	0.752720409922
355	R	S	0.752460626836
430	T	K	0.752417191962
81	E	N	0.751648433059
436	R	V	0.750766234292
315	L	M	0.749753243286
440	M	K	0.74693276693
417	N	P	0.746395763621
162	R	S	0.742812039207
395	N	S	0.740150627542
277	P	L	0.739695606132
491	D	I	0.739042219696
345	S	V	0.733671909655
395	N	E	0.733217667406
334	N	G	0.731845458296
126	G	R	0.730584284561
305	K	L	0.730271713429
198	K	R	0.729372214801
15	T	A	0.72640742883
168	Q	P	0.724636730143
390	T	N	0.724399725385
263	A	E	0.712723456413
105	M	Y	0.711830823203
345	S	N	0.710669490986
412	F	V	0.710555510786
248	P	T	0.709998331916
96	I	S	0.706116306348
116	I	A	0.704785858598
157	T	R	0.702529238784
115	E	K	0.702198905366
181	A	S	0.701240994799
192	E	G	0.691766468755
400	R	Q	0.690521769741
429	F	T	0.687549165787
65	R	T	0.686026997286
294	E	A	0.685980425361
310	S	G	0.683038306974
48	K	R	0.679699942483
105	M	H	0.679299643376
294	E	V	0.67810510544
498	N	P	0.677446328165
51	D	E	0.675197529166
343	V	I	0.669921743882
299	V	F	0.667896301756
427	A	D	0.667845910742
400	R	W	0.667088739912
399	Q	G	0.664930041594
183	V	Q	0.663871053775
200	G	E	0.663138969494
291	F	S	0.66225266705
321	N	G	0.662183082958
213	R	P	0.661719300115
10	Y	Q	0.659059061536
421	D	C	0.657446424948
283	P	E	0.65729474947
49	L	G	0.656703642454
406	I	S	0.656426915056
42	Q	K	0.654751588083
97	Y	V	0.654218524336
271	A	Q	0.653017405309
444	I	T	0.652097302061
4	Q	A	0.651949542747
390	T	F	0.650450681424
138	I	V	0.649917647421
348	R	G	0.649864433043
136	M	A	0.646342728314
14	E	R	0.645296479376
23	T	N	0.637547797157
441	R	G	0.636376955334
331	M	R	0.63633570787
157	T	V	0.635910952222
440	M	T	0.635238652881
316	I	N	0.630427431707
317	R	Q	0.630058568412
321	N	K	0.629625826299
266	L	N	0.62942177176
332	A	E	0.629366115112
278	A	Q	0.629206711377
278	A	Y	0.629206711377
278	A	F	0.629206711377
21	N	Y	0.627402501521
53	E	D	0.622385618464
461	R	W	0.618588271844
29	V	A	0.615500840691
323	A	Q	0.614497267049
110	L	P	0.614363603736
431	G	C	0.613339019797
245	S	N	0.613041184583
100	V	A	0.609927066345
419	P	L	0.609414523312
105	M	I	0.609081902707
334	N	L	0.608366284229
313	Y	V	0.601476801472
407	S	R	0.596560753124
39	F	P	0.595915945305
137	M	P	0.594490447312
382	R	Q	0.594333914987
81	E	K	0.59407070456
427	A	H	0.588499171891
12	Q	G	0.587763840626
29	V	Y	0.584841476913
58	Q	E	0.584699857031
22	A	T	0.583300983016
347	I	V	0.582006022111
98	K	N	0.579734033202
18	E	D	0.576199166124
205	N	I	0.575501358618
23	T	S	0.573627013403
425	I	P	0.573544886626
23	T	H	0.572945775925
387	A	T	0.572881904911
450	G	T	0.572053173723
455	E	I	0.571008517169
415	Q	S	0.570995784485
245	S	A	0.569448750012
98	K	P	0.568530016299
85	A	W	0.566530143246
183	V	R	0.566487049179
398	Q	G	0.563822379864
17	G	N	0.563619906152
33	I	F	0.563248103691
356	G	R	0.56246240368
388	I	T	0.562141397944
65	R	G	0.561391114889
371	M	D	0.559561990481
349	G	F	0.559561799529
363	V	G	0.559469246733
412	F	Y	0.559244856452
145	D	G	0.557531399912
264	L	H	0.556762137996
227	K	E	0.553272362137
10	Y	F	0.552033335238
269	S	A	0.550474300915
167	M	R	0.547680361394
244	E	G	0.547132510322
417	N	L	0.546947835437
9	S	Q	0.545232827223
365	I	T	0.545107352558
35	G	R	0.543612159467
328	L	Q	0.543321342314
324	H	C	0.542276702099
442	A	L	0.54159001515
4	Q	G	0.541441566987
240	D	N	0.539251705971
226	L	P	0.53781556623
409	Q	Y	0.533436153209
421	D	W	0.530809997561
69	S	Q	0.529170823331
329	V	S	0.527650235827
34	D	A	0.526331192169
472	A	P	0.524534452665
446	R	W	0.524278167772
153	A	D	0.523428696304
223	C	Y	0.521175564826
100	V	G	0.51941697158
314	S	C	0.518376587437
78	Y	C	0.517150943887
106	R	T	0.516469484812
156	R	C	0.514339604913
391	R	G	0.512309928112
366	A	R	0.512230357998
342	R	S	0.511842036477
362	G	E	0.511085204962
441	R	Y	0.510242265702
338	F	R	0.510002440124
177	G	T	0.509879634859
234	A	F	0.509792127987
204	R	C	0.509750174082
27	A	T	0.509070609508
236	R	W	0.508877064907
189	M	F	0.508179656714
238	M	Y	0.507687097514
185	G	E	0.507026597993
107	E	G	0.503735356641
262	S	T	0.502510784483
66	M	V	0.501642485435
157	T	L	0.496765579082
217	S	E	0.495918981241
218	A	I	0.493389276004
255	D	Y	0.492767568478
450	G	V	0.492764625611
294	E	Y	0.491132294361
106	R	W	0.490245647906
157	T	C	0.488330478675
10	Y	C	0.488321930748
218	A	D	0.48778141087
413	S	F	0.486083743606
19	R	K	0.485558707783
7	K	I	0.485389521186
262	S	Y	0.481373664712
420	F	T	0.48115309557
278	A	S	0.480900379866
334	N	Y	0.480283503285
299	V	Q	0.478594397933
239	M	T	0.476353021234
345	S	E	0.475848037404
450	G	C	0.473742704958
127	D	S	0.473239666555
363	V	F	0.471016524124
95	P	H	0.464356798045
358	L	V	0.463888156547
337	A	N	0.463881617981
405	Q	N	0.463614906804
372	D	S	0.463466386041
195	R	M	0.462302191685
395	N	H	0.462188022971
427	A	N	0.460863400949
108	L	T	0.458264283068
435	G	H	0.456013698723
84	S	A	0.455163385583
429	F	S	0.454855115082
229	K	N	0.454131541344
154	L	N	0.453277633848
423	P	F	0.453155988264
360	T	A	0.452927569278
303	P	S	0.45292157931
379	L	H	0.452062914369
54	G	E	0.451026856992
324	H	R	0.450879420057
54	G	L	0.450798024632
328	L	R	0.450211937922
470	R	M	0.450077373813
462	G	S	0.449944734552
264	L	I	0.44984693408
277	P	Q	0.44960213461
331	M	A	0.449572147615
267	R	W	0.449333927103
279	C	H	0.448911346419
269	S	K	0.448862755788
306	L	G	0.448234098153
293	K	N	0.448151790986
168	Q	K	0.446560417803
193	L	A	0.442346241014
183	V	C	0.442222295261
248	P	G	0.442167701536
214	K	N	0.441601971388
432	N	G	0.440595214908
9	S	P	0.440512999398
296	Y	P	0.440510097841
387	A	V	0.440468226234
79	L	V	0.440376439535
136	M	T	0.439891850847
21	N	V	0.437859138668
244	E	R	0.436496148132
461	R	Q	0.436494565059
335	S	Y	0.436153806598
179	A	N	0.435954270224
421	D	E	0.435717023614
449	E	G	0.433195784875
368	N	S	0.432949077028
213	R	V	0.431711851301
52	Y	K	0.431219311053
144	N	Q	0.43079654077
114	E	V	0.430447806986
93	G	E	0.429667129749
161	P	N	0.429262514535
468	D	E	0.429225314611
75	R	W	0.428242085684
15	T	N	0.428136719101
98	K	E	0.427958312654
256	L	F	0.427919622318
3	S	K	0.427701166322
24	E	N	0.426767955613
136	M	L	0.423897333975
74	R	G	0.423877915959
351	K	N	0.423628925624
371	M	G	0.422058466731
34	D	H	0.421982893735
135	H	Q	0.421946352732
414	V	Y	0.421756495643
440	M	I	0.421113847529
137	M	N	0.420235706885
40	Y	S	0.420096238205
373	A	T	0.419267878194
10	Y	E	0.418766804374
316	I	S	0.418204929864
427	A	L	0.417691854906
446	R	D	0.417023309737
38	R	Q	0.416058210578
198	K	E	0.413359849406
274	S	T	0.411566782385
441	R	K	0.411449358038
469	E	K	0.409438857682
167	M	S	0.407555211842
337	A	T	0.406806439069
239	M	F	0.406621567338
237	A	V	0.405577699555
251	A	G	0.404799828353
324	H	Q	0.404773178349
281	Y	S	0.404714490383
278	A	L	0.404106853481
146	T	K	0.403178015281
91	K	W	0.402812954661
141	S	R	0.40269329684
104	W	C	0.402621144057
103	K	M	0.402505494898
116	I	S	0.402269990105
381	L	M	0.400433432418
219	Y	H	0.399992427789
438	S	A	0.399714608153
211	N	G	0.398101044696
316	I	T	0.396581867532
421	D	M	0.3965741335
392	S	G	0.396247436934
280	V	P	0.395993026472
49	L	K	0.394974052702
39	F	L	0.394769357741
307	L	T	0.393371350831
170	S	P	0.391907681107
329	V	A	0.388814062675
302	D	P	0.388612320593
45	T	C	0.387287762783
458	F	L	0.384732547196
382	R	T	0.384384993175
186	V	G	0.384242814271
452	K	A	0.384215813888
88	D	G	0.383693202933
232	T	V	0.383143360487
245	S	C	0.38287765331
430	T	N	0.381822585839
149	Q	P	0.38154337749
220	E	G	0.381186299606
161	P	H	0.379933560422
274	S	F	0.379559378493
220	E	K	0.379299134293
79	L	E	0.378520314072
6	T	S	0.378497287522
6	T	P	0.378497287522
308	Q	C	0.378130134937
364	Q	S	0.376791747297
420	F	S	0.373713913596
172	L	A	0.372336599061
265	I	S	0.372193248764
175	R	M	0.372014014799
168	Q	C	0.371908977264
10	Y	M	0.370873273724
20	Q	T	0.370023712117
41	I	P	0.369681961046
299	V	A	0.368336019897
79	L	I	0.367947907417
210	E	S	0.367539212353
426	M	D	0.367413097103
273	K	Y	0.36729358665
263	A	R	0.367029106723
216	R	M	0.367004920354
258	F	R	0.366972594996
251	A	R	0.366953056591
251	A	P	0.366953056591
286	A	M	0.36689965019
252	E	V	0.366897195672
329	V	T	0.366801957264
290	D	Y	0.366594750652
147	T	A	0.366357340916
102	R	I	0.366204945539
326	S	N	0.365956559544
437	T	R	0.365544581582
26	R	C	0.364795216367
76	N	K	0.364575625306
232	T	A	0.364198948343
242	V	R	0.364100137918
310	S	R	0.363794655186
399	Q	R	0.363612461285
43	M	R	0.361856910406
417	N	Q	0.361118875852
393	G	Q	0.360880475604
342	R	F	0.360842438072
199	R	H	0.360830046605
357	K	Q	0.360649155992
128	D	P	0.359246070158
228	G	M	0.359124149635
76	N	R	0.359078234044
188	T	R	0.359037681913
176	S	A	0.358973360367
241	Q	K	0.358941233972
430	T	A	0.356413333082
453	P	A	0.355753909866
301	I	K	0.355384030172
152	R	K	0.354678176054
180	G	I	0.354536689041
35	G	V	0.354529823791
409	Q	S	0.353239058558
311	Q	Y	0.352627512659
367	S	L	0.351164645817
150	R	S	0.350454207234
19	R	S	0.350337960489
144	N	L	0.35030633459
167	M	I	0.350295299638
159	M	A	0.350294909429
3	S	M	0.349698654321
460	G	V	0.349541740631
317	R	I	0.349195127022
276	L	G	0.349043162188
253	I	N	0.34899282722
291	F	R	0.348979184629
264	L	S	0.34894281331
280	V	Y	0.348823688626
282	G	H	0.34879236446
284	A	D	0.348787528513
85	A	N	0.348578648366
423	P	Q	0.34839205427
375	E	Q	0.345860090622
300	G	H	0.345760660082
231	Q	P	0.344264229419
23	T	I	0.344263178479
245	S	L	0.343618835054
157	T	A	0.342873398201
433	T	G	0.342241412084
406	I	T	0.342174071189
22	A	L	0.34120560766
162	R	Y	0.338614492186
297	S	L	0.336498607611
371	M	I	0.33598847881
301	I	V	0.334878643216
5	G	A	0.334524478896
252	E	D	0.334074192438
10	Y	H	0.333502955406
332	A	P	0.33346168541
391	R	S	0.332989967301
207	W	R	0.33290508274
128	D	W	0.332196129026
349	G	E	0.331272346443
175	R	T	0.331146203885
418	L	A	0.330228951076
457	S	L	0.329153917754
345	S	R	0.328169454881
85	A	Y	0.327736359641
438	S	Y	0.326153424115
373	A	N	0.326087679823
169	G	S	0.325057751813
274	S	Y	0.324705665071
459	Q	M	0.324621783709
423	P	W	0.324264041094
290	D	E	0.324257154271
456	M	F	0.324185176396
401	A	V	0.323753554172
153	A	Q	0.323699316591
477	P	S	0.323600461477
323	A	N	0.322817099881
382	R	G	0.321951726197
13	M	T	0.321023231568
431	G	I	0.320982776657
121	R	C	0.320008646194
63	I	T	0.319956685865
462	G	E	0.319658463908
26	R	K	0.318673347113
217	S	N	0.317399636556
417	N	D	0.316405280728
485	G	E	0.315463513027
205	N	K	0.3148976033
164	C	Q	0.314732644463
379	L	T	0.314559390619
236	R	G	0.314264885276
378	T	L	0.3141437524
378	T	V	0.3141437524
473	N	W	0.31275096846
166	L	Y	0.312116481149
120	W	C	0.312013475365
149	Q	N	0.311935366557
112	D	F	0.311842480842
273	K	I	0.311771483088
118	R	A	0.311454668267
277	P	A	0.311452795261
277	P	R	0.311452795261
281	Y	G	0.311337750859
257	I	C	0.310982148439
445	I	T	0.310724858057
418	L	F	0.310655463848
184	K	N	0.310280154865
19	R	H	0.30907744072
398	Q	T	0.308434150236
414	V	L	0.306667326518
133	L	Y	0.306379183364
251	A	T	0.305888167138
466	L	M	0.30529653797
257	I	G	0.304916861793
368	N	K	0.304779942953
221	R	G	0.303760865125
398	Q	A	0.303016445718
187	G	E	0.30107728967
141	S	F	0.300774950615
430	T	V	0.300705679336
144	N	P	0.300465375923
27	A	R	0.299071976769
192	E	V	0.299006265209
234	A	E	0.298879762662
247	N	Y	0.298835069025
191	M	A	0.298661319825
206	F	R	0.298553177909
201	I	R	0.298534118367
178	A	D	0.298354239295
153	A	V	0.29756016623
315	L	P	0.297331567474
316	I	R	0.297059127298
156	R	G	0.296788667698
317	R	K	0.296749165276
411	A	E	0.296546176275
129	A	V	0.296272578927
350	T	N	0.295698281175
204	R	Q	0.29492923621
383	S	A	0.294851219996
84	S	L	0.294367244599
424	T	S	0.294109488706
444	I	H	0.293875458483
494	E	K	0.293602705027
418	L	C	0.293134409457
254	E	K	0.292958526543
438	S	R	0.292947618319
368	N	D	0.29231706947
433	T	K	0.292210002509
370	N	D	0.292088028901
222	M	Q	0.289485029889
126	G	P	0.289441846357
130	T	K	0.284841991455
352	V	A	0.284632780665
366	A	V	0.284493633195
353	S	I	0.283925614855
431	G	R	0.283070805132
395	N	Y	0.282766084086
263	A	V	0.28228341694
428	A	Q	0.282221201285
273	K	E	0.281902103591
424	T	E	0.281408101554
456	M	Q	0.28106020647
331	M	L	0.28104026776
452	K	T	0.280985660996
279	C	V	0.280545566598
261	R	Q	0.280136777953
331	M	S	0.279965692587
256	L	A	0.279217043221
271	A	P	0.278965077318
266	L	F	0.278724110142
193	L	G	0.277463319357
227	K	S	0.277411081411
177	G	I	0.277360100962
390	T	R	0.277185535061
243	R	Q	0.277082758324
242	V	P	0.277017789618
207	W	C	0.276974017563
246	R	P	0.276888565767
196	M	T	0.276559714252
280	V	I	0.276552613105
425	I	A	0.275999690435
298	L	S	0.27493144785
448	M	T	0.273630548803
14	E	K	0.272867500937
491	D	N	0.272609188101
481	M	L	0.272522543273
380	E	K	0.272445714645
413	S	I	0.271241218638
106	R	G	0.27105237196
349	G	V	0.270954164107
158	G	D	0.27074007028
375	E	N	0.269468384914
73	E	I	0.269297738225
389	R	G	0.269018316873
265	I	T	0.26855107448
79	L	Q	0.268498183249
268	G	E	0.268438167632
109	V	R	0.268076605234
39	F	V	0.268059940025
192	E	L	0.267914779959
85	A	G	0.267868995649
32	M	P	0.267847163529
201	I	Q	0.267463128422
30	G	W	0.267254911517
120	W	L	0.266975951882
36	I	S	0.266958916175
100	V	H	0.266678001648
151	T	I	0.266594808958
40	Y	I	0.265996114039
70	A	D	0.265763550833
121	R	S	0.265688003546
47	L	R	0.265646323071
91	K	V	0.265309430911
93	G	V	0.26526580814
99	R	V	0.265254730968
108	L	A	0.265094289827
149	Q	K	0.265054223575
23	T	W	0.26426819853
165	S	Y	0.264249623362
88	D	T	0.264211920486
16	D	Y	0.264181308846
64	E	F	0.264099891798
399	Q	A	0.263979269673
257	I	S	0.263954720381
84	S	F	0.263737329355
59	N	C	0.2636396113
78	Y	R	0.263136833296
7	K	V	0.262997099849
425	I	G	0.262989691127
37	G	D	0.262962853216
26	R	E	0.262954596495
9	S	R	0.262945451352
29	V	G	0.262913382025
13	M	Y	0.262891350217
122	Q	H	0.262865503285
40	Y	E	0.262856272168
156	R	L	0.262837117301
60	S	F	0.26277643688
68	L	S	0.262770012835
385	Y	T	0.262560540334
70	A	W	0.26253800815
52	Y	W	0.262406958143
28	S	V	0.262292161032
494	E	N	0.261806657285
444	I	L	0.261778027095
483	N	I	0.261610872084
55	R	W	0.261597866481
43	M	T	0.261524544841
18	E	W	0.261058001413
52	Y	N	0.260767564925
55	R	A	0.260610069433
428	A	F	0.259917459335
44	C	E	0.259901996015
129	A	E	0.259046791703
279	C	Y	0.258938188999
44	C	W	0.257494423316
253	I	T	0.25734156072
321	N	D	0.25704726999
398	Q	C	0.256284106526
135	H	N	0.256243891865
293	K	E	0.255506713043
397	N	A	0.25491026889
435	G	E	0.254656703563
53	E	A	0.254494110845
124	N	L	0.253951796628
171	T	A	0.252544234689
330	W	C	0.251402665901
362	G	S	0.250499457724
374	M	K	0.250491008161
355	R	W	0.250469950151
341	L	Q	0.250288707214
342	R	D	0.250252442471
363	V	E	0.250189100031
360	T	I	0.248740542216
214	K	R	0.248171517575
496	Y	S	0.247835939533
162	R	G	0.247529756016
447	M	C	0.247345037071
289	Y	C	0.247268861742
477	P	H	0.247030880202
244	E	F	0.246896187108
227	K	T	0.246881752359
180	G	T	0.246522182115
488	F	L	0.24651047056
394	G	E	0.246315121184
217	S	G	0.246176133241
388	I	A	0.245944069848
200	G	A	0.245873074084
199	R	S	0.245180357835
203	D	N	0.244849486775
44	C	R	0.244522770869
459	Q	D	0.24448512756
191	M	T	0.244357896424
411	A	T	0.24374887117
379	L	A	0.243671332525
379	L	W	0.243671332525
396	T	I	0.243413746085
376	S	T	0.242880148495
310	S	E	0.242630039702
316	I	P	0.242359536012
316	I	Y	0.242359536012
263	A	N	0.241944481009
263	A	W	0.241944481009
331	M	W	0.241895435725
326	S	H	0.241869893826
286	A	Y	0.241832492138
286	A	R	0.241832492138
259	L	Y	0.241809111776
274	S	V	0.241791747429
291	F	Q	0.241765288602
253	I	S	0.241740920551
315	L	E	0.241714680655
264	L	G	0.241711629461
320	E	S	0.241540895184
332	A	N	0.241539466216
332	A	Y	0.241539466216
266	L	K	0.241411723522
266	L	M	0.241411723522
318	P	H	0.241220795449
381	L	P	0.241020408854
4	Q	R	0.239817879963
219	Y	P	0.239527105602
202	N	D	0.239330086229
160	D	I	0.236890192442
305	K	P	0.236259833526
307	L	M	0.236163708808
303	P	F	0.23615348096
222	M	S	0.236067113268
299	V	C	0.23587325642
299	V	G	0.23587325642
306	L	F	0.233653245619
295	G	V	0.233154513745
1	M	I	0.232899071056
441	R	M	0.232872793501
117	R	G	0.232870124338
368	N	H	0.232317846064
393	G	E	0.232246584393
426	M	E	0.232055190915
414	V	K	0.228753239295
105	M	T	0.227828218223
353	S	A	0.227580388742
258	F	G	0.227254950302
425	I	M	0.227232063766
330	W	S	0.227146225843
327	Q	P	0.227040981583
275	C	P	0.226977131316
485	G	K	0.226945586001
479	F	Q	0.226767027696
377	S	I	0.226416273343
159	M	T	0.22625554987
495	E	L	0.226166632603
495	E	C	0.226166632603
477	P	T	0.226115361925
392	S	N	0.226090722099
494	E	M	0.226002094453
478	S	C	0.225615734621
399	Q	C	0.225601277061
445	I	D	0.225601218864
474	P	T	0.225506162577
442	A	Q	0.225420138701
442	A	P	0.225420138701
104	W	I	0.224893398544
209	G	D	0.224837193941
116	I	R	0.224554365414
121	R	P	0.224483859834
114	E	D	0.224373213541
443	E	K	0.224168456734
246	R	L	0.223842548163
208	R	I	0.223772289525
348	R	H	0.22366963988
340	D	A	0.22361452023
405	Q	I	0.223385867603
412	F	G	0.223243171401
414	V	W	0.223179382042
85	A	D	0.223047766282
450	G	L	0.222294294432
382	R	V	0.22223891248
129	A	H	0.222187009325
398	Q	D	0.221876864538
174	R	H	0.221868529522
415	Q	M	0.221845116189
172	L	H	0.221555064104
248	P	L	0.221532052253
247	N	C	0.221481997509
238	M	G	0.221293154053
207	W	H	0.221194095043
178	A	C	0.221017868468
197	I	S	0.220840960548
454	E	L	0.220742027747
392	S	T	0.220185831515
8	R	Q	0.219769578722
335	S	G	0.219004873687
466	L	K	0.21767479354
221	R	I	0.217214571221
401	A	G	0.21593928108
111	Y	Q	0.215809507969
106	R	E	0.21555449096
147	T	S	0.215409461843
96	I	D	0.215384015457
153	A	I	0.215321881642
153	A	F	0.215321881642
120	W	T	0.215294875848
113	K	A	0.215293378366
148	Y	P	0.215287537895
92	T	V	0.215202446423
95	P	N	0.215180564211
121	R	N	0.215081565959
154	L	R	0.214933885404
154	L	Y	0.214933885404
491	D	Y	0.214868975541
102	R	N	0.214788120429
419	P	S	0.21453407855
488	F	I	0.214502717765
123	A	C	0.214494678399
88	D	F	0.214178495632
85	A	K	0.213717032595
465	E	W	0.213479679382
462	G	L	0.213217798103
130	T	Q	0.213153133399
130	T	C	0.213153133399
376	S	R	0.213129691631
2	A	V	0.212644772216
86	G	D	0.212576748993
164	C	P	0.2125052782
310	S	Q	0.212381143104
442	A	E	0.212010537119
358	L	P	0.211982082106
331	M	G	0.211622429952
276	L	W	0.211539638438
327	Q	C	0.211462780416
270	V	Y	0.211434340781
135	H	W	0.211432645016
272	H	C	0.211417033288
210	E	K	0.210598396625
131	A	D	0.209011551798
124	N	R	0.208894185898
223	C	S	0.207684183762
190	V	M	0.207439449706
484	E	G	0.207350451672
307	L	F	0.206772274156
330	W	L	0.205788950131
216	R	G	0.20559515484
454	E	H	0.205569586075
313	Y	G	0.205399415278
283	P	K	0.2048155588
366	A	T	0.204799515933
304	F	R	0.203522953719
459	Q	Y	0.202811604323
363	V	I	0.202176457253
337	A	V	0.201872469349
93	G	R	0.201340608631
147	T	I	0.201333226064
406	I	N	0.200905375288
102	R	T	0.200830657799
354	P	T	0.200749601225
354	P	Q	0.200749601225
345	S	D	0.200276590174
233	A	D	0.200131828403
460	G	E	0.199931487239
240	D	G	0.199885401479
404	G	E	0.199879849746
247	N	S	0.19963531426
67	V	A	0.199308624472
493	A	T	0.198400815901
377	S	F	0.197648984967
432	N	C	0.197330186069
473	N	Y	0.19727375104
77	K	R	0.195557098013
422	K	S	0.194843397315
177	G	R	0.194507467276
300	G	R	0.194041781767
317	R	G	0.193560803727
186	V	M	0.191463756843
47	L	F	0.191348361121
450	G	Q	0.19117917903
174	R	P	0.190960178207
203	D	E	0.190873209466
185	G	T	0.190856138147
185	G	V	0.190856138147
185	G	S	0.190856138147
64	E	H	0.190828034034
425	I	Y	0.190736007742
249	G	P	0.190711660886
177	G	P	0.190707202424
182	A	V	0.190676822918
182	A	E	0.19063671805
182	A	P	0.19063671805
188	T	H	0.190629021968
188	T	F	0.190629021968
247	N	H	0.19060177029
235	Q	E	0.190593321947
184	K	Q	0.19052213199
307	L	R	0.190512655155
194	I	S	0.190512310995
245	S	E	0.190507286134
230	F	N	0.190506781501
238	M	D	0.190425498449
208	R	L	0.190425095703
202	N	K	0.190424572158
191	M	C	0.190400129437
173	P	K	0.190354603743
246	R	T	0.190315147245
205	N	M	0.189930173439
495	E	F	0.189656699677
443	E	W	0.189481263773
483	N	Y	0.189388027953
418	L	M	0.189376136525
41	I	Y	0.189365531151
214	K	H	0.18895357686
331	M	V	0.188288877303
376	S	A	0.187860237609
219	Y	D	0.187687692135
459	Q	I	0.187118259959
424	T	K	0.18702534316
138	I	T	0.186987605044
189	M	I	0.186655176779
283	P	D	0.186569764898
244	E	T	0.186208264993
222	M	K	0.186117685131
61	L	F	0.186008860115
276	L	Q	0.185839411508
330	W	N	0.185835679537
253	I	M	0.185785840439
173	P	H	0.185783759975
328	L	M	0.185671845467
453	P	S	0.185542066345
96	I	T	0.185273170339
285	V	F	0.184978190565
309	N	H	0.184501201227
388	I	V	0.183943595398
370	N	S	0.183269411896
54	G	K	0.183085270991
434	E	P	0.183033268303
373	A	V	0.18297733452
399	Q	V	0.182749059759
223	C	V	0.182630811995
223	C	G	0.182630811995
432	N	Q	0.182237347991
79	L	P	0.18199164019
340	D	T	0.181268632576
374	M	R	0.181239500145
374	M	Y	0.181239500145
373	A	L	0.180973212193
19	R	L	0.180412959047
78	Y	L	0.180379767991
27	A	E	0.180356783343
152	R	G	0.180091078598
179	A	V	0.179745159116
402	S	T	0.179382771635
426	M	I	0.178873125505
134	T	N	0.177591381777
4	Q	Y	0.177267976684
384	R	W	0.176410607838
77	K	E	0.175951464105
379	L	F	0.175552248911
299	V	L	0.175441202809
60	S	R	0.17493123673
162	R	V	0.174545162155
162	R	D	0.174545162155
278	A	T	0.17449804338
121	R	A	0.174220491519
19	R	G	0.17405898801
118	R	H	0.173951144517
63	I	Y	0.173852820874
72	D	Y	0.173777313034
74	R	T	0.173735333771
40	Y	T	0.173672739007
51	D	Y	0.173504572359
287	S	G	0.173279106273
196	M	G	0.173009724084
154	L	P	0.172929132567
400	R	K	0.172860135562
246	R	K	0.172819616455
215	T	R	0.170425161764
215	T	V	0.170425161764
303	P	L	0.170215409825
183	V	I	0.168987897622
133	L	V	0.168875659614
78	Y	K	0.166799416733
15	T	S	0.166651474338
7	K	R	0.166629033684
5	G	Y	0.166609792122
29	V	F	0.166578245251
233	A	V	0.166429875825
463	V	C	0.166342089925
70	A	I	0.166227877282
132	G	A	0.166083422306
124	N	K	0.16555700512
48	K	E	0.164908560291
389	R	I	0.164858729006
369	E	K	0.164177028538
368	N	M	0.16396075685
417	N	R	0.16364754688
212	G	R	0.16231258706
449	E	L	0.162038524005
228	G	S	0.161528045821
25	I	T	0.161279314974
125	N	T	0.161142514129
32	M	R	0.161091454668
188	T	I	0.160909035366
453	P	T	0.160765538121
80	E	M	0.159669442217
383	S	I	0.159460411234
358	L	F	0.158620533716
211	N	D	0.158491824948
486	S	Y	0.158391665958
31	K	Q	0.158372183557
492	N	I	0.158264024228
439	D	Y	0.158213542386
418	L	H	0.158211554257
71	F	V	0.15814773689
11	E	V	0.158039203572
90	K	V	0.157889280606
84	S	K	0.156053724682
84	S	M	0.156053724682
84	S	Y	0.156053724682
459	Q	E	0.155932673008
45	T	K	0.153433175213
353	S	K	0.153253699555
353	S	T	0.153253699555
353	S	G	0.153253699555
353	S	D	0.153253699555
353	S	Q	0.153253699555
353	S	W	0.153253699555
303	P	H	0.152381877678
126	G	D	0.152209027911
189	M	T	0.151667212973
227	K	R	0.151547589823
68	L	R	0.151051226999
50	S	W	0.151037192471
170	S	A	0.150830864923
44	C	Q	0.1505792194
481	M	T	0.150248765189
440	M	V	0.150210570394
434	E	K	0.149412955586
358	L	I	0.149388478752
61	L	K	0.148893039057
78	Y	S	0.148888875796
32	M	D	0.148827517157
31	K	F	0.148819265591
31	K	C	0.148819265591
15	T	R	0.148770442659
35	G	Q	0.148720520774
5	G	V	0.14868688528
40	Y	N	0.148585877678
30	G	S	0.148578098202
38	R	S	0.148568764403
68	L	V	0.14855814481
76	N	C	0.148491694766
426	M	T	0.148295051707
454	E	T	0.148085635979
28	S	D	0.148083199641
157	T	G	0.148029313344
73	E	W	0.147625260077
451	A	L	0.147218414881
42	Q	E	0.146669114868
396	T	P	0.145813103364
321	N	P	0.144198999129
64	E	G	0.14362466557
332	A	T	0.142576564387
258	F	S	0.141104798214
105	M	K	0.141020141868
268	G	N	0.140950283648
353	S	C	0.140704267936
400	R	G	0.140233235991
203	D	R	0.140030173046
91	K	D	0.139778548827
171	T	L	0.1397676582
99	R	F	0.139723848884
176	S	L	0.139720827621
158	G	C	0.139704977387
180	G	C	0.13963766394
202	N	Q	0.139585245178
243	R	C	0.139579234574
112	D	G	0.139555469026
169	G	T	0.139546953627
208	R	T	0.139460251937
97	Y	T	0.139434681433
168	Q	E	0.13940524821
87	K	L	0.139389618938
64	E	V	0.139372609652
250	N	H	0.139228297999
55	R	G	0.139220230725
205	N	L	0.138824487172
205	N	C	0.138824487172
81	E	M	0.13864580258
210	E	L	0.138431662062
136	M	Q	0.138413879353
155	V	Q	0.137784294591
39	F	D	0.137532088505
36	I	F	0.137505173453
36	I	K	0.137505173453
48	K	Q	0.137495794816
7	K	T	0.137466217765
67	V	R	0.137429297751
65	R	Q	0.137428506256
65	R	D	0.137428506256
26	R	W	0.137423714411
9	S	H	0.137414569268
5	G	F	0.137396249174
35	G	T	0.137393465786
30	G	H	0.137392942811
13	M	N	0.137360468133
13	M	Q	0.137360468133
72	D	F	0.137348914865
69	S	R	0.13729582781
11	E	S	0.137277569949
58	Q	I	0.13724088006
68	L	D	0.137239130751
3	S	W	0.137150544253
53	E	F	0.137090119205
57	I	M	0.136889034481
59	N	Y	0.13683098819
122	Q	K	0.136543254673
20	Q	C	0.136460354945
62	T	W	0.136420590912
465	E	V	0.13641050136
224	N	D	0.135129332071
220	E	R	0.13434365493
489	F	L	0.133995083123
401	A	D	0.133708674215
377	S	E	0.133644182657
339	E	V	0.133446128647
409	Q	D	0.132501314496
5	G	D	0.132457472819
372	D	G	0.132341550739
148	Y	H	0.132152103279
4	Q	H	0.131691600299
174	R	M	0.131651878685
121	R	T	0.131626791154
429	F	R	0.13125410883
173	P	G	0.131030307281
206	F	S	0.130959300688
201	I	G	0.130952232843
201	I	C	0.130952232843
337	A	R	0.130812376558
338	F	H	0.130760440611
406	I	M	0.130756063877
406	I	F	0.130756063877
358	L	E	0.130745223376
366	A	Q	0.130729880221
374	M	Q	0.130681731159
355	R	T	0.130672304502
400	R	D	0.130661978366
197	I	P	0.13063551595
361	R	T	0.130623474053
361	R	A	0.130623474053
344	L	P	0.13061660175
349	G	S	0.130612566815
354	P	W	0.130611096259
394	G	Q	0.130583015415
365	I	C	0.13056515483
365	I	F	0.13056515483
369	E	C	0.130537905653
369	E	Q	0.130537905653
371	M	A	0.130535957203
371	M	P	0.130535957203
412	F	K	0.130513039905
360	T	L	0.130510932842
360	T	E	0.130510932842
372	D	H	0.130507711086
372	D	P	0.130507711086
407	S	L	0.130501686094
416	R	E	0.130500985491
411	A	M	0.130482034944
352	V	P	0.130475233835
351	K	W	0.13046971842
351	K	V	0.13046971842
351	K	P	0.13046971842
357	K	I	0.130438340817
357	K	T	0.130438340817
364	Q	A	0.130404345473
363	V	P	0.130370833051
414	V	H	0.130342969994
346	F	M	0.130267769591
89	P	D	0.130253929888
166	L	P	0.130220401989
375	E	C	0.129969270423
350	T	C	0.129932340498
380	E	L	0.129922487651
10	Y	P	0.12984539998
404	G	Q	0.129818809894
395	N	M	0.129806870806
381	L	S	0.129730531221
311	Q	A	0.129502561681
3	S	H	0.129378874355
392	S	V	0.129356569658
392	S	D	0.129356569658
458	F	S	0.129121753243
131	A	E	0.12912139464
220	E	T	0.129069096776
385	Y	N	0.128514191644
401	A	M	0.128259177667
388	I	F	0.128116399182
482	S	G	0.127979611801
96	I	M	0.12737270559
312	V	T	0.12724752649
442	A	T	0.127148191482
438	S	P	0.12714419145
379	L	Y	0.126979847824
379	L	C	0.126979847824
94	G	E	0.126886898055
308	Q	S	0.126385363522
308	Q	P	0.126385363522
273	K	P	0.126324807239
389	R	T	0.126270204555
255	D	E	0.126178788233
255	D	L	0.126178788233
317	R	H	0.126088793463
317	R	S	0.126088793463
254	E	A	0.126024397824
326	S	C	0.126022840994
326	S	R	0.126022840994
324	H	E	0.126015013089
252	E	Q	0.125990040513
325	K	Q	0.125986159394
286	A	Q	0.125973133545
330	W	K	0.125938566499
256	L	M	0.125930397928
322	P	M	0.125914255772
258	F	Y	0.125911037352
258	F	T	0.125911037352
327	Q	V	0.125874919085
268	G	I	0.125866751585
268	G	K	0.125866751585
329	V	W	0.12581657894
278	A	P	0.125816184801
278	A	C	0.125816184801
290	D	A	0.12578745611
290	D	Q	0.12578745611
270	V	L	0.125783026704
270	V	R	0.125783026704
332	A	Q	0.125777559393
260	A	Q	0.125736564041
321	N	F	0.125727195569
321	N	C	0.125727195569
320	E	L	0.125709441766
333	C	M	0.125687780905
280	V	N	0.125678894555
282	G	D	0.12567852348
313	Y	F	0.125660821313
313	Y	I	0.125660821313
391	R	N	0.125641424345
312	V	H	0.125633636785
312	V	Y	0.125633636785
267	R	F	0.125633338513
267	R	E	0.125633338513
257	I	M	0.125581914951
75	R	M	0.12555778207
285	V	D	0.125532894401
318	P	C	0.125451036025
386	W	N	0.125361347557
308	Q	E	0.125354899962
221	R	Q	0.125328723048
249	G	E	0.125142054161
178	A	T	0.125036453319
123	A	T	0.124719933785
300	G	K	0.124696908763
348	R	S	0.12453015769
250	N	D	0.124451573834
388	I	R	0.124232350975
106	R	K	0.124152062033
296	Y	S	0.124026919835
412	F	R	0.123792831853
148	Y	C	0.123591704122
305	K	F	0.122953621226
305	K	Q	0.122953621226
303	P	W	0.122894623905
12	Q	E	0.122744553868
298	L	C	0.122565297576
212	G	L	0.122048943082
389	R	K	0.122043968749
306	L	K	0.121463612341
306	L	D	0.121463612341
295	G	A	0.121267858305
208	R	K	0.119276727828
170	S	L	0.119143757242
260	A	V	0.118699194797
425	I	Q	0.118616767955
425	I	F	0.118616767955
496	Y	P	0.118426951308
496	Y	N	0.118426951308
485	G	P	0.11832978575
495	E	Y	0.117567383678
477	P	R	0.117522230604
477	P	A	0.117522230604
273	K	H	0.117485135955
435	G	V	0.11743689635
491	D	S	0.117390790403
486	S	T	0.117389748607
436	R	Q	0.117376380822
482	S	T	0.117347900052
444	I	E	0.117334046552
439	D	S	0.117318652896
72	D	P	0.117293128976
481	M	K	0.117243641242
430	T	D	0.117210392781
429	F	K	0.117157022966
484	E	C	0.117100544897
445	I	Y	0.116967137992
457	S	Y	0.116952527454
475	I	N	0.116736546573
475	I	K	0.116736546573
476	V	T	0.116661895254
438	S	C	0.116574958549
453	P	H	0.116460072291
497	D	K	0.116404733403
196	M	V	0.116095042059
428	A	I	0.115893288476
433	T	Q	0.115836551621
422	K	H	0.11576690581
219	Y	C	0.115538641658
424	T	Q	0.114938783061
136	M	W	0.11484621456
136	M	P	0.11484621456
423	P	M	0.114703676626
496	Y	H	0.114403184217
39	F	S	0.11432104641
134	T	P	0.11395877298
343	V	E	0.113767813047
343	V	L	0.113767813047
27	A	V	0.113476132504
194	I	M	0.113299046317
357	K	N	0.113125563922
473	N	E	0.113113778379
348	R	V	0.11306000243
338	F	N	0.113036870881
338	F	D	0.113036870881
362	G	V	0.112995933974
105	M	D	0.112919199928
349	G	C	0.112881099559
369	E	I	0.1128683947
372	D	Y	0.112733922203
408	V	E	0.112685014434
5	G	T	0.112675438584
414	V	R	0.112601534026
467	S	Y	0.112574617864
272	H	Q	0.112515395702
346	F	T	0.112480440145
111	Y	G	0.112090813197
111	Y	N	0.112090813197
382	R	S	0.112011913514
462	G	N	0.111880254173
380	E	V	0.111791078299
139	W	Y	0.111784943782
139	W	A	0.111784943782
147	T	D	0.111723208351
147	T	H	0.111723208351
464	F	G	0.111707549862
158	G	A	0.111685479574
158	G	F	0.111685479574
158	G	I	0.111685479574
152	R	S	0.111663891114
143	L	F	0.111643804612
150	R	W	0.111624710612
120	W	E	0.111623321399
120	W	N	0.111623321399
110	L	A	0.11160452992
113	K	C	0.111588807915
153	A	M	0.111577487467
92	T	Q	0.111521323964
92	T	L	0.111521323964
94	G	W	0.111517832473
121	R	D	0.111497503824
119	I	M	0.111431204968
112	D	Y	0.111415173829
118	R	N	0.111395876771
118	R	I	0.111395876771
167	M	Y	0.111361171288
167	M	H	0.111361171288
302	D	N	0.11134813732
468	D	A	0.111319371809
468	D	T	0.111319371809
460	G	Y	0.11126791788
460	G	F	0.11126791788
109	V	E	0.111257571477
116	I	D	0.111090384784
100	V	D	0.111070991571
100	V	W	0.111070991571
163	M	Q	0.111053041832
123	A	M	0.111030191446
123	A	L	0.111030191446
138	I	R	0.110989940474
138	I	F	0.110989940474
114	E	T	0.110963805781
471	A	S	0.11072748665
471	A	P	0.11072748665
470	R	A	0.110724483807
465	E	L	0.110659832459
165	S	K	0.110635127568
155	V	Y	0.110610326628
392	S	Q	0.110531960063
392	S	Y	0.110531960063
88	D	W	0.110397789898
161	P	Q	0.110371093518
161	P	C	0.110371093518
342	R	K	0.109864046985
333	C	R	0.109746803044
135	H	A	0.109520956605
397	N	E	0.109433702584
133	L	A	0.109432466517
133	L	H	0.109432466517
129	A	Q	0.109425249123
137	M	H	0.109229015138
137	M	R	0.109229015138
78	Y	F	0.108911115718
463	V	S	0.108777212248
353	S	P	0.108305056741
132	G	Y	0.10828299604
492	N	K	0.10791424592
311	Q	E	0.107870740606
430	T	W	0.107703065961
151	T	A	0.107553650906
20	Q	L	0.106885575128
276	L	P	0.106665379322
21	N	S	0.106148832554
378	T	E	0.106072419027
376	S	F	0.105376624745
84	S	C	0.10524320261
85	A	E	0.104835633227
465	E	G	0.104822283048
251	A	Y	0.104371163039
259	L	K	0.104305588026
291	F	P	0.104261764852
291	F	C	0.104261764852
314	S	V	0.104223865449
315	L	G	0.104211156905
315	L	V	0.104211156905
264	L	R	0.104208105711
328	L	H	0.104133677618
287	S	C	0.104066993915
282	G	P	0.104040718707
282	G	F	0.104040718707
320	E	W	0.104037371434
313	Y	L	0.103997166235
285	V	R	0.103718769612
308	Q	N	0.103566458251
427	A	Y	0.103517818123
390	T	H	0.103438529816
386	W	P	0.1034265123
127	D	E	0.102404384625
309	N	P	0.101973313282
438	S	L	0.101874052744
424	T	N	0.100275578039
258	F	L	0.0995115006251
199	R	D	0.0989954988624
174	R	T	0.0987578884684
174	R	I	0.0987578884684
189	M	D	0.0986603868653
185	G	I	0.0986403042792
185	G	C	0.0986403042792
185	G	L	0.0986403042792
185	G	Y	0.0986403042792
193	L	I	0.0986162600804
227	K	L	0.09857898217
192	E	W	0.0985722588328
198	K	L	0.0985629211306
198	K	A	0.0985629211306
198	K	F	0.0985629211306
226	L	V	0.0985396985281
182	A	I	0.0985154310254
177	G	C	0.0985151837494
236	R	T	0.0985146757033
249	G	K	0.0985138732995
170	S	N	0.0984867935089
170	S	D	0.0984867935089
228	G	H	0.0984750036861
244	E	M	0.0984748793413
248	P	D	0.098457062681
204	R	S	0.0984403739182
204	R	E	0.0984403739182
229	K	W	0.0984358217934
229	K	G	0.0984358217934
235	Q	H	0.098393325028
180	G	P	0.0983885920606
245	S	F	0.0983805146026
208	R	H	0.0983623589182
176	S	E	0.0983622316746
176	S	D	0.0983622316746
184	K	L	0.0983521941407
184	K	D	0.0983521941407
241	Q	I	0.0983158418164
241	Q	D	0.0983158418164
241	Q	V	0.0983158418164
241	Q	G	0.0983158418164
230	F	A	0.0983148801842
230	F	G	0.0983148801842
230	F	H	0.0983148801842
194	I	W	0.0983103309838
195	R	Q	0.0982911904576
195	R	D	0.0982911904576
10	Y	L	0.0982585159593
238	M	Q	0.09824758466
179	A	W	0.0982464159284
179	A	R	0.0982464159284
179	A	P	0.0982464159284
200	G	K	0.0982402065473
246	R	D	0.0982130928526
191	M	D	0.0982029343705
190	V	Q	0.0981893352612
207	W	I	0.0981727723468
207	W	Q	0.0981727723468
242	V	K	0.0981696722282
242	V	F	0.0981696722282
173	P	M	0.0981576328722
173	P	Y	0.0981576328722
60	S	W	0.0981535464528
206	F	N	0.0981430141411
206	F	Q	0.0981430141411
39	F	R	0.098134938583
358	L	A	0.098122723572
225	I	H	0.0980914595249
168	Q	N	0.0980778676296
168	Q	W	0.0980778676296
201	I	M	0.0980601614418
91	K	R	0.0980538329696
365	I	S	0.0979860996336
181	A	M	0.0979599785291
240	D	P	0.097927181794
240	D	W	0.097927181794
250	N	Y	0.0979028521354
400	R	L	0.0978637793849
405	Q	P	0.0978549855189
405	Q	V	0.0978549855189
351	K	Q	0.0978418046425
239	M	P	0.0978198405601
342	R	T	0.0978080322384
364	Q	W	0.0978051122735
410	P	E	0.0976174227232
221	R	H	0.097428172782
221	R	T	0.097428172782
215	T	C	0.0973675495878
215	T	Q	0.0973675495878
216	R	W	0.0972783347157
216	R	I	0.0972783347157
24	E	D	0.097031313007
331	M	T	0.0969967409694
219	Y	F	0.0969220686059
367	S	R	0.0968318744533
304	F	V	0.0967982582115
212	G	H	0.0963013219018
212	G	N	0.0963013219018
212	G	K	0.0963013219018
227	K	Q	0.0961131548375
183	V	Y	0.0961125164783
228	G	V	0.0960897438013
236	R	L	0.0960676980583
348	R	K	0.0960285323953
171	T	M	0.095986331221
224	N	Y	0.0959595598077
217	S	F	0.0959295327673
242	V	S	0.0957265486374
401	A	E	0.0956228420474
209	G	W	0.0954850754349
231	Q	H	0.0954353310142
218	A	P	0.0952301651193
233	A	S	0.0949968018438
423	P	H	0.0942267947605
478	S	L	0.0941896406785
3	S	F	0.0941539099622
420	F	M	0.0939970537186
238	M	T	0.0939844236816
21	N	T	0.0928966399525
34	D	E	0.0928485171964
203	D	G	0.0921975822083
431	G	S	0.0907695871704
193	L	S	0.090600220683
143	L	S	0.0905091809544
430	T	S	0.0904922365488
425	I	E	0.0897285400161
277	P	S	0.0895663928532
249	G	R	0.0895127682141
441	R	E	0.0887686309911
435	G	A	0.0885473262575
444	I	F	0.0884603870092
290	D	G	0.0884008989846
430	T	F	0.0882793286139
437	T	E	0.0882217262546
329	V	G	0.0881251921114
447	M	Y	0.0881185032825
478	S	R	0.088112210871
222	M	C	0.0880460943399
211	N	H	0.0878897999204
25	I	P	0.0874362189073
467	S	P	0.0873747960081
429	F	C	0.0871738081509
440	M	L	0.0871662485743
17	G	K	0.0870095765189
419	P	T	0.0869733231009
71	F	C	0.0869032380393
422	K	M	0.0868864499977
11	E	L	0.0866578345636
414	V	M	0.0864728976843
273	K	V	0.0864129714193
480	D	L	0.0862325428851
102	R	P	0.0860970263464
324	H	S	0.0860726927732
258	F	P	0.0860442901325
276	L	V	0.0860087563538
454	E	M	0.0859842846074
270	V	S	0.0859034586973
449	E	K	0.0858780493391
271	A	D	0.0857824211359
423	P	D	0.0857819868301
320	E	V	0.0857252549101
294	E	W	0.0856929746059
405	Q	K	0.0851032835507
50	S	E	0.0849252761153
356	G	E	0.0849151239999
480	D	A	0.0846686833052
292	E	D	0.0844645190712
404	G	F	0.0844026323265
382	R	L	0.0836305722158
279	C	R	0.083399552162
106	R	S	0.0833963515684
99	R	S	0.0832009094594
118	R	D	0.082105377279
18	E	K	0.0817486591386
397	N	H	0.0817456364519
46	E	D	0.0811187895964
357	K	E	0.0810831832782
56	L	D	0.0808477829756
164	C	F	0.0804886864768
331	M	I	0.0799423593456
105	M	P	0.079127179972
469	E	I	0.0788328067665
467	S	E	0.0787460677828
300	G	E	0.0787328864405
146	T	G	0.0783011267986
251	A	V	0.0781274808494
304	F	I	0.0779920716351
91	K	F	0.077893429508
166	L	V	0.07787773339
162	R	H	0.0778426385248
98	K	D	0.0778310081082
153	A	H	0.0778183578924
99	R	I	0.0778071967311
144	N	Y	0.0777793750285
152	R	Q	0.077774423269
152	R	P	0.077774423269
104	W	A	0.0776956045719
299	V	T	0.0776936213717
95	P	G	0.0776770404611
94	G	S	0.0776526871883
142	N	T	0.0776522339926
87	K	Y	0.0775476383811
116	I	K	0.0773151640984
114	E	P	0.077172102597
468	D	Y	0.0771246521405
498	N	Q	0.0770659703801
123	A	E	0.0769911546494
398	Q	V	0.076956000086
165	S	I	0.0768365302536
165	S	D	0.0768365302536
41	I	M	0.0766340027786
267	R	S	0.0765195351999
461	R	C	0.0764640239632
457	S	P	0.0758597636443
462	G	C	0.0757142743536
130	T	F	0.0756496096492
217	S	A	0.0748662594008
306	L	V	0.0747101393503
466	L	C	0.0746128924553
344	L	S	0.0745226913474
35	G	L	0.0744219045986
344	L	V	0.0742629147532
472	A	C	0.074160647236
390	T	A	0.0733183307041
423	P	T	0.0727208348303
22	A	I	0.0726532849804
22	A	H	0.0726532849804
246	R	Q	0.0723430374942
166	L	I	0.0721758247707
463	V	W	0.0721023077737
463	V	F	0.0721023077737
218	A	V	0.0715988913651
310	S	I	0.0712028193738
48	K	P	0.0709720784214
451	A	W	0.0709456556864
251	A	D	0.0704315118106
274	S	R	0.0703811753674
284	A	R	0.0701194579743
494	E	G	0.0700764765589
313	Y	N	0.0700199966553
90	K	H	0.0698000494343
420	F	I	0.0694679928154
420	F	E	0.0694679928154
200	G	R	0.0673915093146
427	A	V	0.0673764083332
117	R	M	0.0666702280036
5	G	C	0.0661064937016
479	F	L	0.0657885905451
344	L	T	0.0646528475153
435	G	W	0.0640227512536
491	D	R	0.0639330942143
490	G	E	0.0638804825088
481	M	E	0.0638045907785
250	N	K	0.0633979468658
380	E	A	0.0631198649484
340	D	G	0.0631093582371
426	M	K	0.0629176787988
338	F	S	0.0628856988138
393	G	R	0.0626296548181
209	G	S	0.0623323468145
186	V	A	0.0623147193837
193	L	V	0.0615241738547
305	K	N	0.0607186698688
145	D	N	0.0598491421338
120	W	P	0.0597527942807
63	I	F	0.0597004978774
68	L	N	0.0596113550264
9	S	I	0.0595467359625
11	E	Y	0.0593628067692
80	E	P	0.058862653469
199	R	G	0.058461489894
445	I	M	0.0581702561392
236	R	P	0.0579483607483
204	R	W	0.0578920027634
234	A	C	0.057871663158
241	Q	L	0.0577975026119
180	G	V	0.0576560478788
190	V	L	0.0576193353823
370	N	E	0.0573534945844
325	K	M	0.0568970944168
324	H	L	0.0568498749288
252	E	K	0.0568258417785
259	L	A	0.056824074706
281	Y	R	0.0567911869623
82	H	D	0.056745700526
328	L	S	0.0566398854442
302	D	W	0.0565970330353
312	V	G	0.0564548953967
413	S	Y	0.0563212668471
117	R	K	0.0563185551676
294	E	Q	0.0558043346503
412	F	S	0.0556339903246
390	T	P	0.0547931137242
16	D	G	0.0542557140762
131	A	P	0.0540522072468
199	R	Q	0.0536938256587
203	D	S	0.0533696857157
185	G	H	0.0533526143972
244	E	N	0.0531861468916
248	P	N	0.0531424734813
188	T	G	0.0531254982176
204	R	I	0.0531152323726
171	T	P	0.0531060771669
171	T	F	0.0531060771669
170	S	V	0.0530712543789
194	I	D	0.0530087872449
230	F	V	0.0530032577507
169	G	A	0.0529310383398
169	G	C	0.0529310383398
190	V	P	0.0528769932738
179	A	F	0.0528647823436
250	N	C	0.0525828796753
205	N	T	0.0524266496892
197	I	C	0.0524151039916
194	I	V	0.0520238440178
219	Y	M	0.050184168385
450	G	D	0.0498655624358
99	R	G	0.049520416146
70	A	G	0.0493806233255
220	E	V	0.0493408752462
220	E	D	0.0493408752462
275	C	R	0.0493160396264
106	R	H	0.0492716324421
213	R	S	0.0492251952755
213	R	G	0.0492251952755
379	L	I	0.049154967845
201	I	T	0.0490988484991
44	C	F	0.0489602278332
149	Q	E	0.0489009607231
167	M	K	0.0487906507366
217	S	H	0.0485919076842
224	N	H	0.048501298063
161	P	I	0.0475190240058
74	R	I	0.0473898463527
122	Q	E	0.0462007403641
69	S	P	0.045868421003
223	C	W	0.0451272882455
462	G	P	0.0448675892684
381	L	R	0.0448211948012
291	F	G	0.0448096043661
23	T	K	0.0441971802767
394	G	R	0.0437653893846
133	L	S	0.0433447775301
19	R	P	0.0430594231863
32	M	Q	0.0429867742886
32	M	E	0.0429867742886
36	I	N	0.0428839625521
39	F	E	0.0428099886252
72	D	T	0.0427756815707
40	Y	F	0.042705897516
440	M	H	0.0426727356306
71	F	K	0.0426705194703
429	F	M	0.0426584442757
76	N	I	0.0426475304182
30	G	Q	0.0426334502935
11	E	D	0.0425619861517
286	A	V	0.0424893547917
38	R	C	0.0424791804596
96	I	V	0.04246821921
489	F	I	0.0422396544791
475	I	G	0.042161024548
20	Q	V	0.0416744370221
423	P	S	0.0413655494921
325	K	E	0.0407604868798
406	I	V	0.0407379030363
403	A	G	0.0406096105582
182	A	T	0.040368169943
482	S	N	0.0398752963144
160	D	M	0.0391462642824
468	D	N	0.0391334853285
101	D	Q	0.0390791872619
105	M	C	0.0390422430269
55	R	C	0.0382176480964
295	G	E	0.0364380498357
63	I	V	0.0362041006978
69	S	N	0.0349884817742
49	L	M	0.0347673300629
33	I	R	0.0344994605304
[truncated: 7,961 more rows]
