# Supplementary material for: Destabilized adaptive influenza variants critical for innate immune system escape are potentiated by host chaperones
Source: PLoS Biol. 2018 Sep 17;16(9):e3000008. doi: 10.1371/journal.pbio.3000008 (PMC6160216; doi:10.1371/journal.pbio.3000008)
Supplement: S1 File — This zip file contains the computer code and required input files for the deep mutational scanning data analysis reported in this manuscript. (ZIP) [file pbio.3000008.s023.zip › 2018_NP_DMS-master/preferences/HSF1i39vsHSF1i37-rep3_sitediffsel.txt]

site	abs_diffsel	positive_diffsel	negative_diffsel
283	53.0979203136	51.9149600491	-1.18296026458
353	25.2556161507	24.9234430231	-0.332173127615
81	18.0513838223	4.98356016446	-13.0678236579
83	16.0033213713	0.0	-16.0033213713
498	15.7833099936	2.67898170033	-13.1043282933
334	15.4307359201	12.5105260056	-2.92020991455
34	15.2861036256	7.37076919029	-7.91533443526
466	15.1579710926	3.88932605323	-11.2686450393
82	14.675476676	0.056745700526	-14.6187309755
397	14.5563219428	0.446089607925	-14.1102323349
50	14.3434075031	0.235962468586	-14.1074450345
49	14.1704520143	1.08644502522	-13.0840069891
80	14.1675860659	2.48555945489	-11.682026611
446	14.0802897021	0.941301477509	-13.1389882246
294	13.3540649906	9.27471942023	-4.07934557036
377	13.2938435579	10.4785614486	-2.81528210935
455	13.2708703188	1.59511264485	-11.675757674
18	12.8484820584	0.919005826676	-11.9294762317
420	12.8081224788	8.48396620493	-4.32415627392
432	12.4503143111	0.852105495811	-11.5982088153
424	12.4084155388	0.97775729452	-11.4306582443
497	12.3303164098	1.06821458356	-11.2621018263
23	12.0601020514	2.43684914377	-9.62325290764
89	11.8976054921	0.130253929888	-11.7673515622
86	11.8162934414	0.212576748993	-11.6037166924
409	11.7930684707	2.06271650956	-9.73035196111
456	11.6784315417	2.09659025145	-9.58184129029
61	11.6780596836	3.68137543148	-7.99668425213
59	11.6565951833	1.23912672063	-10.4174684626
421	11.5765085274	2.04878342783	-9.52772509952
431	11.4495418078	3.35068258828	-8.09885921949
396	11.4102756915	1.4113236124	-9.99895207911
289	11.3036990764	4.13512466024	-7.16857441618
56	11.0750041244	0.0808477829756	-10.9941563414
451	11.0157367553	0.218164070567	-10.7975726847
427	10.9527302912	2.30579456495	-8.64693572624
12	10.8521540691	1.47322836067	-9.3789257084
62	10.8287402099	1.63336296756	-9.19537724232
127	10.8138584212	2.1014891918	-8.71236922939
24	10.6295375586	0.52379926862	-10.10573829
41	10.6113587937	1.77796701817	-8.83339177554
402	10.5812443474	0.179382771635	-10.4018615758
398	10.5212038288	3.64170007256	-6.87950375619
311	10.393665279	5.31816231375	-5.07550296523
128	10.1862572851	0.691442199184	-9.49481508588
77	10.1774567637	0.371508562118	-9.8059482016
51	10.0704408647	0.868489499751	-9.20195136496
433	10.0475124774	0.773236110569	-9.27427636679
73	10.0184048106	1.19869789804	-8.81970691256
100	9.92714185754	2.42184772523	-7.50529413232
415	9.8736744234	1.61559049442	-8.25808392898
88	9.80899917249	1.7674604437	-8.04153872879
10	9.74470108352	3.05066127697	-6.69403980655
319	9.65397594225	2.2193078112	-7.43466813104
84	9.61260763951	1.58667233619	-8.02593530332
401	9.38784051416	1.77942963654	-7.60841087762
368	9.35130309389	3.16870740849	-6.1825956854
58	9.33637061387	2.66636246771	-6.67000814616
454	9.30857364872	0.660381534409	-8.64819211431
52	9.22431117184	0.967239507933	-8.25707166391
164	9.22414202593	4.74241386012	-4.48172816581
14	9.18345826645	2.72601544602	-6.45744282043
395	9.16502976123	3.56550705321	-5.59952270802
428	9.13073363839	1.53136285835	-7.59937078004
417	8.9212706693	3.14962063206	-5.77165003724
105	8.85800375033	5.45613761058	-3.40186613975
359	8.7551835426	2.42253669404	-6.33264684856
122	8.68056449786	0.445609498322	-8.23495499954
125	8.66328632295	2.35106338781	-6.31222293513
467	8.60273094694	3.65375643607	-4.94897451086
450	8.5629858006	5.47406402598	-3.08892177462
45	8.50481852405	0.540720937996	-7.96409758606
309	8.41869366974	0.286474514509	-8.13221915523
459	8.37252128305	1.96576322045	-6.4067580626
54	8.35628794446	4.09737277713	-4.25891516733
21	8.34643024246	2.11824801606	-6.2281822264
114	8.34592288814	0.842956928905	-7.50296595923
370	8.26518155118	1.68775006205	-6.57743148913
85	8.24115140822	2.06555671759	-6.17559469062
367	8.23056622826	0.46362924316	-7.7669369851
496	8.21824668021	5.54660303738	-2.67164364283
211	8.21700622519	0.654567884102	-7.56243834109
422	8.21380696082	0.397496753123	-7.8163102077
452	8.18715717358	3.08757838003	-5.09957879355
378	8.15950593492	2.44732247086	-5.71218346406
404	8.11867545091	0.414101291966	-7.70457415894
157	8.11855089407	4.47723794347	-3.6413129506
426	8.10860806894	0.989554144028	-7.11905392492
425	8.09822467989	3.08799781918	-5.01022686071
322	8.07045789151	3.06361395546	-5.00684393605
323	8.05500396211	0.93731436693	-7.11768959518
399	8.04988203823	1.70087210937	-6.34900992886
413	7.92595704382	3.64470020183	-4.28125684199
480	7.90436063659	0.194359795238	-7.71000084135
4	7.87576923328	1.74216856668	-6.1336006666
403	7.84984058055	0.0406096105582	-7.80923096999
434	7.76578490821	0.332446223889	-7.43333868432
161	7.74561384673	1.077457286	-6.66815656073
64	7.73961106416	1.63200310392	-6.10760796024
268	7.72236113154	2.63383917319	-5.08852195835
57	7.64411337465	1.86152005934	-5.78259331531
28	7.6072562721	0.43768927981	-7.16956699229
90	7.55868089525	0.265061116554	-7.2936197787
102	7.5199233778	0.867920750114	-6.65200262768
111	7.4450799382	4.38395637694	-3.06112356126
265	7.41388526161	2.30638888308	-5.10749637853
292	7.29658011994	1.2949245219	-6.00165559804
438	7.20292836234	4.23751331087	-2.96541505147
126	7.18055626583	1.17223515883	-6.008321107
53	7.17750372899	1.01396984851	-6.16353388048
43	7.13655311243	2.87659604094	-4.2599570715
202	7.13115081428	1.56209179488	-5.56905901939
442	7.12153376555	1.33158902115	-5.7899447444
375	7.07374113961	1.88974820674	-5.18399293287
440	6.91625886668	2.08333482194	-4.83292404474
31	6.90586544264	2.28195479041	-4.62391065222
280	6.80769678629	2.01208526406	-4.79561152223
453	6.80661941477	0.818521586623	-5.98809782815
479	6.77015643795	3.83056244407	-2.93959399388
266	6.75240029039	1.39096932894	-5.36143096144
168	6.7306408842	1.89254147481	-4.83809940939
321	6.71186464271	1.94450956951	-4.7673550732
155	6.60802001759	0.248394621219	-6.35962539638
33	6.57555414548	0.620427286551	-5.95512685893
314	6.50156326554	2.56261421713	-3.93894904841
165	6.4927630938	0.551799335296	-5.94096375851
485	6.47592365002	3.51628586894	-2.95963778108
495	6.45072263632	2.91553561259	-3.53518702373
63	6.42169322054	1.80719366737	-4.61449955318
423	6.40556157185	1.53461092617	-4.87095064568
350	6.37407265827	0.434086454184	-5.93998620408
302	6.33522157255	2.05520634996	-4.28001522259
243	6.30108241505	1.48368824981	-4.81739416523
250	6.27518729195	0.477563550509	-5.79762374144
136	6.26807225283	4.33914993472	-1.92892231811
29	6.25261029533	2.60036283966	-3.65224745568
310	6.25059871675	4.94069426761	-1.30990444914
392	6.21320374855	2.72270610808	-3.49049764047
308	6.20955846151	0.859822220194	-5.34973624131
74	6.1793410542	0.69099347867	-5.48834757553
430	6.17444176408	3.64672968203	-2.52771208206
313	6.16909142964	1.23221502227	-4.93687640737
445	6.16573244198	0.711463471052	-5.45426897093
272	6.16166773646	2.08694377223	-4.07472396423
240	6.1534678758	0.934991471038	-5.21847640477
76	6.15049805727	0.914793084534	-5.23570497273
447	6.09556484477	0.335463540354	-5.76010130441
316	6.07398746314	3.26292968283	-2.81105778032
162	6.02554587428	2.60779053024	-3.41775534404
156	6.01060235531	2.68070743632	-3.32989491899
383	6.0025636719	0.45431163123	-5.54825204067
3	5.98690104901	1.13808314921	-4.8488178998
231	5.88835074467	0.439699560433	-5.44865118424
32	5.8399987828	2.52374271946	-3.31625606335
273	5.82766939177	3.29287355588	-2.53479583589
167	5.81154193721	1.57704386619	-4.23449807103
345	5.79013716141	2.45747056533	-3.33266659608
371	5.78565735989	2.39274945754	-3.39290790235
44	5.75984214567	0.980352533945	-4.77948961172
233	5.75077938552	0.461558506072	-5.28922087945
385	5.71840453208	1.69288130114	-4.02552323093
318	5.71520781849	0.37510749297	-5.34010032552
131	5.67657566749	0.392185153685	-5.2843905138
301	5.646171297	0.7221888462	-4.9239824508
101	5.63897830678	0.832360758834	-4.80661754795
153	5.61637525143	1.76472778777	-3.85164746366
181	5.61380350845	0.799200973328	-4.81460253512
263	5.6025219182	2.73956164832	-2.86296026988
22	5.55335779781	1.93340894815	-3.61994884965
328	5.54225208922	1.33997868876	-4.20227340045
410	5.53909484494	0.124342701214	-5.41475214373
429	5.5352243693	1.52064766509	-4.01457670421
278	5.51878029253	3.19879795302	-2.31998233951
304	5.5184475848	0.388364968897	-5.1300826159
329	5.48628666899	1.49720802682	-3.98907864217
68	5.47472656134	0.759229870423	-4.71549669092
449	5.47339583895	0.68111235822	-4.79228348073
259	5.46934837167	1.82361206032	-3.64573631135
129	5.45680889412	0.894365208009	-4.56244368611
390	5.45523086459	3.63339540311	-1.82183546149
419	5.45099958038	1.79653822064	-3.65446135974
70	5.43150454694	0.768541099508	-4.66296344743
469	5.43149704936	0.488271664448	-4.94322538491
130	5.43025914211	0.786797867902	-4.64346127421
163	5.4092009947	0.111053041832	-5.29814795286
373	5.39852928992	1.10930610473	-4.28922318519
347	5.39355020388	1.38989193305	-4.00365827082
237	5.38328914666	0.405577699555	-4.9777114471
305	5.38045345138	2.44026476838	-2.940188683
275	5.38025656609	0.276293170942	-5.10396339514
27	5.36228023022	1.10205240212	-4.2602278281
60	5.33074931902	0.535861220063	-4.79488809896
25	5.31713941112	2.89878428478	-2.41835512633
341	5.29795876805	1.73625870797	-3.56170006008
333	5.29248238479	1.03304047467	-4.25944191012
182	5.29151739182	2.47694732873	-2.81457006309
363	5.28967766846	1.61322216119	-3.67645550727
98	5.28536978663	2.42059576407	-2.86477402256
274	5.28297976515	1.42800474874	-3.85497501641
65	5.26922758876	1.52227512469	-3.74695246408
462	5.26124305137	4.43102434469	-0.830218706677
35	5.18866488323	1.28186751311	-3.90679737012
189	5.17648627849	2.40769662688	-2.76878965161
160	5.12563646154	1.53481576996	-3.59082069157
475	5.12136726946	0.275634117694	-4.84573315176
186	5.12091286666	1.53841105554	-3.58250181111
46	5.11769631472	0.0964838615235	-5.0212124532
384	5.11163413586	0.20351405681	-4.90812007905
281	5.11135283652	1.73083528141	-3.38051755511
174	5.03334289812	3.34159295342	-1.6917499447
200	5.0177733047	1.99623331905	-3.02153998565
159	4.97401278326	1.54854699043	-3.42546579283
414	4.9667242489	1.5097738452	-3.45695040369
331	4.95390697077	2.46582847414	-2.48807849664
245	4.94404956265	2.1978742237	-2.74617533896
71	4.93845842807	0.310725975698	-4.62773245237
134	4.91864838916	1.32212534083	-3.59652304832
337	4.90717372251	3.44588643065	-1.46128729186
271	4.89494886523	1.03014570131	-3.86480316392
39	4.89091100064	1.6980134	-3.19289760064
315	4.88663132437	1.49722180522	-3.38940951915
457	4.87866371605	0.521966208853	-4.3566975072
69	4.87276510079	0.793504906818	-4.07926019397
282	4.81555198594	0.707520884511	-4.10803110143
335	4.81145923643	3.13875450787	-1.67270472856
269	4.79163133316	0.999337056703	-3.79229427646
173	4.78103813437	0.703483936743	-4.07755419762
172	4.75747167694	2.25050524511	-2.50696643183
196	4.75404450821	0.579572775809	-4.1744717324
116	4.74002157825	1.52375285178	-3.21626872647
117	4.73430936417	0.355858907509	-4.37845045666
257	4.72980256616	1.00543564556	-3.7243669206
346	4.72138718986	0.242748209736	-4.47863898013
108	4.71682330978	0.744037585572	-3.97278572421
332	4.70902211394	1.71426085673	-2.99476125721
342	4.69850839483	1.33060899624	-3.36789939859
107	4.69564486785	0.503735356641	-4.19190951121
47	4.69369799059	1.85366743768	-2.84003055291
364	4.69002438237	0.605001205043	-4.08502317733
214	4.68264332833	1.64386864134	-3.03877468699
380	4.67703009014	0.577279145544	-4.09975094459
55	4.66733085466	0.720235581714	-3.94709527295
437	4.64127201306	0.468773705603	-4.17249830745
381	4.603669771	0.816005567294	-3.7876642037
199	4.59565913724	3.41161596834	-1.1840431689
351	4.58446378947	0.912879885527	-3.67158390394
242	4.57367894598	0.933183820629	-3.64049512536
178	4.57217019411	0.670002004647	-3.90216818947
239	4.56600766729	0.980794429132	-3.58521323816
338	4.54496919495	2.23546332898	-2.30950586597
343	4.51348160101	2.81287844157	-1.70060315944
267	4.49960142449	0.77712013933	-3.72248128516
79	4.49566872452	1.66051544407	-2.83515328045
444	4.48331485061	1.4135452212	-3.06976962941
40	4.46391830089	1.31391313861	-3.15000516228
476	4.39728578841	1.28552717889	-3.11175860952
258	4.3968452139	1.17555558373	-3.22128963017
205	4.35848833829	1.41040475939	-2.9480835789
217	4.34884710204	1.28680411008	-3.06204299196
13	4.34523619611	0.858635518052	-3.48660067805
201	4.3303572927	0.975060722416	-3.35529657028
17	4.30538092646	0.652815651208	-3.65256527525
20	4.28707325948	0.655044079212	-3.63202918026
42	4.28127889476	1.84368738695	-2.43759150781
285	4.27772233965	0.414229854578	-3.86349248507
218	4.27013581683	1.14799974336	-3.12213607347
481	4.26859771215	0.603819540483	-3.66477817167
183	4.26371940536	2.81352284602	-1.45019655934
443	4.26005824492	1.28890580281	-2.97115244211
463	4.25938397963	1.76061123524	-2.49877274439
238	4.22712996445	1.11163775836	-3.11549220609
115	4.21002396183	0.702198905366	-3.50782505647
112	4.20725415656	0.565177733741	-3.64207642282
11	4.20600295284	0.506854871353	-3.69914808148
366	4.18258655813	2.22862099601	-1.95396556211
473	4.16956723732	0.63720133061	-3.53236590671
191	4.15837991405	0.831622280057	-3.326757634
307	4.15738278494	1.02681998895	-3.13056279599
206	4.14651478785	0.625798506879	-3.52071628097
207	4.1328133924	1.02741874004	-3.10539465236
284	4.12843899609	0.418906986487	-3.7095320096
104	4.10697566622	0.705210147173	-3.40176551904
460	4.07879948607	1.64394843437	-2.43485105171
30	4.04271430579	1.58589328882	-2.45682101697
388	4.04148044873	1.24437781335	-2.79710263538
48	4.04005435419	1.07527661366	-2.96477774053
262	4.02629972682	0.983884449195	-3.04241527763
264	4.01838216182	1.70147162056	-2.31691054127
246	3.99632213232	1.03442200798	-2.96190012434
400	3.95829061125	1.899698841	-2.05859177025
103	3.95716449223	0.426499366543	-3.53066512569
386	3.95105256712	0.228787859856	-3.72226470727
166	3.94745215804	1.69902274311	-2.24842941493
279	3.94647048827	1.07179465418	-2.87467583409
360	3.93796270341	0.962689977178	-2.97527272623
376	3.93647403341	0.74924670248	-3.18722733093
290	3.91844840542	1.03082771613	-2.88762068929
387	3.91790565	1.01409329278	-2.90381235723
411	3.87620674073	1.76478559448	-2.11142114625
354	3.8616225394	1.28483070863	-2.57679183077
121	3.85884451517	1.46639231887	-2.3924521963
190	3.85085602206	0.416125113623	-3.43473090843
251	3.84546661094	1.69771641645	-2.14775019449
78	3.84457674441	2.45206281451	-1.3925139299
391	3.82997248502	0.970941319757	-2.85903116526
106	3.81634620115	1.75646550577	-2.05988069538
203	3.81396234522	2.05839339579	-1.75556894943
109	3.81039259828	0.379334176712	-3.43105842157
412	3.78893332478	1.80298340072	-1.98594992406
306	3.7803976265	1.02591534043	-2.75448228607
270	3.77712706375	0.548903852886	-3.22822321086
393	3.77561514988	0.655756714815	-3.11985843506
312	3.77343079572	0.434969695457	-3.33846110026
369	3.76923218688	0.538121234544	-3.23111095234
215	3.7684390973	0.535585422704	-3.23285367459
448	3.75812884192	0.281709334836	-3.47641950708
151	3.74712161456	1.85578531263	-1.89133630194
223	3.74388814388	1.13924866082	-2.60463948305
72	3.73712943226	0.471195038446	-3.26593439382
405	3.71606260673	0.967814028996	-2.74824857774
478	3.70443492083	0.40791758617	-3.29651733466
87	3.69753125756	0.216937257319	-3.48059400024
170	3.68941879742	2.12720633257	-1.56221246486
382	3.66076817293	1.71876627309	-1.94200189985
352	3.65113026871	0.4151080145	-3.23602225421
320	3.63399390447	0.557012963294	-3.07698094117
255	3.62731868009	2.52652584166	-1.10079283843
339	3.62640145489	2.13782907654	-1.48857237834
225	3.6108193279	0.0980914595249	-3.51272786838
177	3.59753557983	2.04220701637	-1.55532856345
336	3.58884442648	0.0	-3.58884442648
365	3.58726468479	0.904223761851	-2.68304092294
491	3.58193294683	1.40784426796	-2.17408867888
9	3.57885416071	1.4456525832	-2.13320157751
244	3.56462387953	1.56839413679	-1.99622974274
123	3.52064968548	0.638266149725	-2.88238353575
195	3.48685087479	0.6588845726	-2.82796630219
361	3.44507509755	1.21441725532	-2.23065784223
75	3.44372106231	1.51032782204	-1.93339324027
132	3.44006197579	0.274366418346	-3.16569555744
276	3.43653744629	0.939096347809	-2.49744109849
293	3.43104777438	0.703658504029	-2.72738927035
458	3.37575986461	1.8050766568	-1.57068320782
248	3.35553616892	1.52529762187	-1.83023854706
484	3.3538290621	0.324450996568	-3.02937806553
95	3.34121988651	0.757214402717	-2.58400548379
299	3.31258934769	2.24048130181	-1.07210804588
406	3.29535066125	1.50239491618	-1.79295574507
441	3.26480683492	1.88171331008	-1.38309352485
135	3.26407436954	0.999143846219	-2.26493052332
36	3.26392958987	1.53291516121	-1.73101442866
494	3.26000370885	0.851487933323	-2.40851577552
193	3.25850184282	2.1049112342	-1.15359060862
197	3.2450932774	0.40389158049	-2.84120169692
144	3.23279779731	1.96295916123	-1.26983863609
15	3.21901703386	1.46998524153	-1.74903179232
379	3.1891304207	1.74640009044	-1.44273033026
349	3.18632594041	1.40528197645	-1.78104396396
110	3.17489588503	0.725968133656	-2.44892775137
418	3.16962212815	1.28160651516	-1.88801561299
154	3.16741458075	1.05607453722	-2.11134004353
99	3.16564703384	0.615507102188	-2.55013993166
277	3.16466065246	1.90229343738	-1.26236721508
374	3.13818228625	1.54299781316	-1.59518447309
324	3.12574412212	1.66706044844	-1.45868367368
26	3.11113047623	1.10703403871	-2.00409643752
256	3.10657139503	0.833067063467	-2.27350433156
204	3.09582572419	1.11256739326	-1.98325833093
330	3.09468161131	0.99611208791	-2.0985695234
291	3.09325571345	1.50633027435	-1.58692543909
97	3.08820736568	0.815259518305	-2.27294784737
303	3.07268781711	1.13456697168	-1.93812084543
96	3.0658998184	1.27661441694	-1.78928540145
317	3.05059565028	1.72225834934	-1.32833730094
146	3.02978162522	1.2677096702	-1.76207195502
143	3.00776358818	0.979545574264	-2.02821801392
249	2.99124167039	1.40907938816	-1.58216228222
91	2.98888990814	0.983848196877	-2.00504171127
119	2.94577065871	1.48332707896	-1.46244357975
133	2.92235566277	0.744949633565	-2.17740602921
253	2.90692417026	1.03386114893	-1.87306302133
358	2.87824841417	2.10341525861	-0.774833155559
92	2.87548985504	0.462310101306	-2.41317975373
212	2.87099311827	0.573265495848	-2.29772762242
5	2.85591175791	1.09845681058	-1.75745494733
198	2.85315930653	1.43872262758	-1.41443667895
241	2.84786065441	0.81000210385	-2.03785855056
194	2.8464258649	0.507154319558	-2.33927154534
158	2.82349924526	0.752815735293	-2.07068350996
192	2.82137810356	1.35803964305	-1.46333846051
340	2.8206016795	1.314256849	-1.5063448305
298	2.81858713071	0.397496745426	-2.42109038528
230	2.81818569374	0.538454679804	-2.27973101394
436	2.81010652868	0.876665827395	-1.93344070128
222	2.80802041037	0.799715922629	-2.00830448774
38	2.79357559081	1.46505834352	-1.32851724729
247	2.78829014536	0.950788122599	-1.83750202276
357	2.77367428022	0.815734584825	-1.95793969539
93	2.77177865969	0.896273546519	-1.87550511317
175	2.76848210017	0.703160218685	-2.06532188148
137	2.76809541392	1.24933719348	-1.51875822045
124	2.76394724952	0.628402987647	-2.13554426187
493	2.74977953048	0.198400815901	-2.55137871458
213	2.74656024564	1.19188154197	-1.55467870367
216	2.73151515855	1.77769853861	-0.953816619941
184	2.72580004025	0.697506675136	-2.02829336511
120	2.70633815909	1.07728374017	-1.62905441891
138	2.69389133377	1.05888513341	-1.63500620035
176	2.66252824489	0.695418651337	-1.96710959355
169	2.61901551783	0.57046678212	-2.04854873571
372	2.61310395397	0.969557281156	-1.64354667281
407	2.60306429135	0.727062439218	-1.87600185213
348	2.54515600591	1.20769526829	-1.33746073762
141	2.52953719071	0.703468247454	-1.82606894325
19	2.52774869682	1.59007360714	-0.937675089678
232	2.47665886607	0.74734230883	-1.72931655724
118	2.47266658675	0.822145642973	-1.65052094378
171	2.4557213512	0.594510378443	-1.86121097276
149	2.44303670371	1.00743392834	-1.43560277537
416	2.38425566653	0.130500985491	-2.25375468104
16	2.37426052596	0.318437022922	-2.05582350304
435	2.36900502424	0.980677376148	-1.38832764809
145	2.36453593745	0.617380542046	-1.74715539541
188	2.35346917278	0.96858514632	-1.38488402646
7	2.35015661097	1.05248187248	-1.29767473849
179	2.33363211203	0.963303459468	-1.37032865256
66	2.32261991021	0.524798766562	-1.79782114365
140	2.3222445444	0.0	-2.3222445444
94	2.32200692947	0.316057417716	-2.00594951175
260	2.32023133276	0.244435758838	-2.07579557393
147	2.2952900485	1.00657835347	-1.28871169503
297	2.26279307596	0.336498607611	-1.92629446834
210	2.2239377262	0.71656927104	-1.50736845516
472	2.21747614387	0.624343156441	-1.59313298743
113	2.20362527715	0.326882186281	-1.87674309087
474	2.15882221895	0.225506162577	-1.93331605637
236	2.12936485966	1.10033750927	-1.02902735039
389	2.11587209301	0.682191219183	-1.43368087382
482	2.08532737275	0.285202808168	-1.80012456458
180	2.0719890769	0.896741175035	-1.17524790187
489	2.06077112201	1.06523200042	-0.995539121594
286	2.06065388916	1.0190271228	-1.04162676635
67	2.03664583447	0.36442207035	-1.67222376412
227	2.03649904599	1.42489175528	-0.611607290711
148	1.999638033	0.471031345295	-1.5286066877
221	1.96092878221	1.68661660671	-0.274312175498
37	1.95363137079	0.309351973721	-1.64427939706
344	1.93751857314	0.344055055366	-1.59346351777
139	1.93061700859	0.223569887565	-1.70704712102
220	1.92443754476	1.1239870852	-0.800450459568
228	1.84742687432	0.74174059274	-1.10568628158
327	1.84109751025	0.564378681083	-1.27671882917
356	1.83432724984	0.647399567801	-1.18692768204
408	1.83238001171	0.112685014434	-1.71969499727
235	1.83221339449	0.327568432344	-1.50464496215
464	1.80853028188	0.118660303475	-1.6898699784
483	1.80407839773	0.45937013157	-1.34470826616
219	1.79717396294	1.09045557997	-0.706718382963
187	1.77951103553	0.30107728967	-1.47843374586
185	1.77743103307	1.55495271317	-0.222478319899
439	1.76820173442	0.275532195282	-1.49266953913
471	1.74028230548	0.2214549733	-1.51882733218
362	1.71964662682	0.874669045786	-0.84497758103
287	1.71353068568	0.277346100188	-1.43618458549
486	1.66516493257	0.275781414564	-1.389383518
152	1.61852112916	0.802238405019	-0.816282724144
150	1.6181177774	0.462078917847	-1.15603885956
300	1.58277157036	0.743319495417	-0.839452074947
461	1.58082847443	1.15501060005	-0.425817874379
8	1.56014138695	0.219769578722	-1.34037180823
6	1.55173453206	0.756994575043	-0.794739957015
492	1.52708485309	0.266178270148	-1.26090658294
261	1.52499004292	0.280136777953	-1.24485326497
252	1.45240861796	0.883907860031	-0.568500757927
355	1.45119017254	1.15280601694	-0.2983841556
234	1.43379867935	0.910342299452	-0.523456379903
209	1.35755702382	0.38265461619	-0.974902407626
142	1.32665886979	0.0776522339926	-1.24900663579
224	1.31172230255	0.287314377008	-1.02440792554
229	1.30459468782	0.651026072195	-0.653568615622
288	1.290132471	0.0	-1.290132471
326	1.25798834807	0.860583994962	-0.397404353111
208	1.24944892646	0.771538150121	-0.477910776338
296	1.24467720254	0.564537017676	-0.680140184864
2	1.21640298441	0.21795556075	-0.998447423658
465	1.20510914737	0.565372296248	-0.639736851121
468	1.19358775329	0.793126340229	-0.400461413063
477	1.18529192594	1.03289566461	-0.152396261328
470	1.18002988346	0.565688743187	-0.614341140268
226	1.09960513226	0.63720121306	-0.462403919196
394	1.09704424877	0.420779762865	-0.67626448591
295	1.08990451465	0.390860421886	-0.699044092769
487	1.04210067582	0.0134750395585	-1.02862563626
325	0.757341685672	0.231204447089	-0.526137238583
254	0.668097459212	0.41936983961	-0.248727619602
1	0.664902200395	0.232899071056	-0.432003129339
488	0.60701336463	0.469541613184	-0.137471751446
490	0.356163553732	0.0638804825088	-0.292283071223
499	NaN	NaN	NaN
