# Supplementary material for: Destabilized adaptive influenza variants critical for innate immune system escape are potentiated by host chaperones
Source: PLoS Biol. 2018 Sep 17;16(9):e3000008. doi: 10.1371/journal.pbio.3000008 (PMC6160216; doi:10.1371/journal.pbio.3000008)
Supplement: S1 File — This zip file contains the computer code and required input files for the deep mutational scanning data analysis reported in this manuscript. (ZIP) [file pbio.3000008.s023.zip › 2018_NP_DMS-master/preferences/Hsp90i37vsDMSO37-rep1_mutdiffsel.txt]

site	wt	mut	diffsel
382	R	N	3.19453124858
63	I	D	2.56911186851
446	R	P	1.85141678687
395	N	G	1.81508235075
492	N	A	1.77474378145
439	D	V	1.64294159769
457	S	H	1.56611376416
448	M	R	1.53733442592
450	G	D	1.43048965061
77	K	V	1.39169994228
420	F	L	1.28116309727
14	E	L	1.27958092208
443	E	N	1.19585333352
458	F	H	1.18687844685
455	E	V	1.17004584573
78	Y	W	1.1294253887
247	N	A	1.12172385841
450	G	Y	1.10259850384
220	E	P	1.09687691485
430	T	N	1.08705586746
275	C	N	1.08670845956
40	Y	C	1.05762144198
431	G	K	1.053626982
84	S	W	1.05334177181
430	T	V	1.05232480346
83	P	A	1.02850251083
83	P	T	1.02101328059
165	S	G	1.01945265085
111	Y	V	1.0086149816
409	Q	I	1.00609600177
178	A	L	1.0060221097
32	M	D	1.00358734017
19	R	L	1.00314425561
117	R	Q	1.00052532846
183	V	T	0.99157729394
476	V	D	0.979565370874
492	N	F	0.978537689297
437	T	E	0.976594163631
27	A	W	0.97177974766
399	Q	A	0.953816069717
436	R	A	0.947010246974
32	M	F	0.933383831004
444	I	V	0.932224159889
54	G	T	0.932186767974
18	E	V	0.929966982797
368	N	A	0.926412239904
51	D	R	0.913881817506
424	T	W	0.911278035773
451	A	R	0.904092848122
399	Q	T	0.899368285695
265	I	C	0.893211229422
82	H	V	0.888555241012
40	Y	T	0.888514410528
140	H	G	0.886772853424
153	A	S	0.885780993064
129	A	M	0.885707443708
101	D	H	0.885025488749
97	Y	L	0.883696541748
112	D	R	0.883394892145
312	V	T	0.878054212654
294	E	F	0.876577571854
247	N	F	0.875231790902
318	P	R	0.864440099182
401	A	C	0.851629702272
62	T	R	0.846464493121
418	L	G	0.833572499046
497	D	C	0.832058888424
406	I	S	0.830061645318
98	K	E	0.824154543833
440	M	A	0.820079612063
160	D	V	0.814023539326
167	M	P	0.813538201195
246	R	M	0.813221298007
289	Y	R	0.811631208683
366	A	V	0.806096904663
284	A	S	0.805910773281
239	M	R	0.805684165474
239	M	A	0.805684165474
98	K	G	0.805216268351
166	L	W	0.804742972177
472	A	P	0.804380108281
55	R	S	0.804333505913
415	Q	V	0.803537964927
419	P	C	0.802139713811
135	H	L	0.801423709458
440	M	K	0.799785769755
462	G	A	0.799048062858
251	A	S	0.795823059877
160	D	N	0.794017291417
337	A	S	0.793235653185
309	N	A	0.792526232865
199	R	H	0.788619565656
424	T	L	0.787306165599
162	R	V	0.785981693285
64	E	Y	0.78547347301
30	G	W	0.784935254217
407	S	C	0.781522241293
21	N	P	0.781494645713
80	E	Q	0.78143451901
90	K	A	0.781173815188
15	T	A	0.780958205626
157	T	H	0.777227213188
440	M	G	0.775594078635
86	G	F	0.775544772273
498	N	C	0.773270582205
126	G	R	0.770455591636
334	N	F	0.77020960031
102	R	F	0.767825098422
360	T	L	0.765454876147
328	L	I	0.761406761281
23	T	Y	0.75972113112
161	P	A	0.759041489566
488	F	T	0.758721103173
164	C	A	0.75280510049
482	S	G	0.751391127376
230	F	N	0.748828510388
171	T	Q	0.746527028038
319	N	V	0.745279001872
416	R	N	0.74219706554
120	W	C	0.742192006592
119	I	A	0.741467104537
209	G	D	0.740713861519
319	N	T	0.739507149019
383	S	D	0.738733049637
368	N	K	0.738680166027
387	A	D	0.738423760197
54	G	W	0.735478873816
78	Y	I	0.732900029938
21	N	Y	0.732866599312
70	A	I	0.732382118671
39	F	W	0.732233484999
60	S	F	0.731855603701
30	G	C	0.731722239424
38	R	L	0.731358352277
23	T	L	0.728408866833
18	E	D	0.728333121627
51	D	V	0.726881453742
107	E	L	0.725470411487
56	L	G	0.721227086834
50	S	N	0.7208833635
271	A	G	0.720727722634
136	M	S	0.718593045064
332	A	G	0.716252959363
383	S	I	0.71494845849
365	I	R	0.714715160685
448	M	E	0.714483434488
434	E	W	0.713638080262
489	F	Y	0.710863076935
475	I	L	0.710832078543
422	K	G	0.710575730252
401	A	K	0.710396331006
83	P	G	0.709060909828
88	D	H	0.705610825034
451	A	N	0.705545370306
283	P	C	0.703940798024
265	I	Q	0.703777673313
271	A	Y	0.703705051209
314	S	D	0.703321035754
125	N	E	0.701361808888
454	E	W	0.701224614675
430	T	K	0.700032744353
319	N	R	0.699317466946
325	K	S	0.698984802287
289	Y	I	0.697867187564
297	S	H	0.695509139909
260	A	P	0.695346666695
311	Q	P	0.695255074531
318	P	Q	0.694730338777
61	L	I	0.694139436795
337	A	R	0.69363355155
101	D	L	0.693520217186
84	S	C	0.691094510471
319	N	L	0.689483662839
97	Y	H	0.689042732768
377	S	H	0.688234090943
139	W	L	0.687459580052
173	P	Q	0.687241160948
52	Y	A	0.686175411157
154	L	V	0.68511139135
125	N	Q	0.684263828615
56	L	N	0.681760825893
52	Y	G	0.680011245962
377	S	P	0.67863629894
362	G	C	0.678275594811
159	M	T	0.678162745765
388	I	P	0.677954328675
387	A	S	0.676536275681
72	D	E	0.674790441064
44	C	R	0.66938763848
98	K	A	0.667712744601
166	L	I	0.666668643212
57	I	E	0.665481572997
14	E	W	0.665353378482
238	M	I	0.665133909199
424	T	G	0.663099310924
350	T	G	0.659183304606
173	P	T	0.658487860901
372	D	A	0.656540924285
464	F	P	0.65638709633
80	E	C	0.655737330329
377	S	R	0.653944753705
438	S	K	0.65213239341
84	S	R	0.651688055231
372	D	G	0.649579871219
379	L	R	0.649088076784
419	P	Q	0.648291930246
316	I	V	0.643417888389
312	V	L	0.643231648241
186	V	R	0.643183841449
395	N	Y	0.643066156071
9	S	T	0.642330659046
458	F	I	0.642189760797
117	R	C	0.641961455548
442	A	H	0.641955742111
151	T	N	0.64175442154
95	P	M	0.641676053093
140	H	N	0.641650067128
91	K	A	0.641515318147
328	L	P	0.641408142577
152	R	P	0.641394047999
103	K	Q	0.641372217279
140	H	Q	0.640706652722
154	L	P	0.640318367434
403	A	P	0.639895666926
142	N	S	0.639834914819
4	Q	C	0.638797580056
423	P	K	0.638130111797
128	D	F	0.638103094232
467	S	F	0.638087170622
330	W	L	0.637989786319
76	N	L	0.637835364123
270	V	G	0.637524559982
305	K	A	0.637102192535
285	V	C	0.636377962824
280	V	R	0.635594554855
264	L	I	0.635398034429
345	S	G	0.634840135366
308	Q	F	0.634011188002
267	R	L	0.633878349992
255	D	Y	0.63248664676
313	Y	T	0.632405895261
266	L	G	0.631928335333
43	M	L	0.629347213147
415	Q	F	0.628642970806
34	D	I	0.627177833717
12	Q	H	0.626773806929
56	L	M	0.626141853882
41	I	P	0.624577697424
336	A	S	0.624403217252
426	M	S	0.622638808348
382	R	L	0.620467526077
448	M	I	0.61993234804
362	G	S	0.61974070906
338	F	L	0.619735237712
412	F	C	0.619644450697
237	A	S	0.619103642929
63	I	P	0.617937844265
439	D	N	0.617856620519
127	D	E	0.617829667904
52	Y	N	0.617485237207
103	K	S	0.61647343204
87	K	G	0.616432107726
57	I	A	0.616339990729
132	G	V	0.615688475333
74	R	K	0.614725106409
466	L	G	0.613525064703
233	A	R	0.61329854962
396	T	G	0.612479099642
247	N	G	0.609812029404
183	V	F	0.609629673919
249	G	L	0.609511011906
59	N	L	0.60888546231
451	A	P	0.608867177413
216	R	S	0.608796822368
122	Q	L	0.607869872936
181	A	G	0.607787232728
498	N	Q	0.607223705203
41	I	K	0.606826542898
384	R	C	0.603646409517
260	A	V	0.603142797123
214	K	E	0.599810726215
195	R	P	0.599255845662
352	V	L	0.598835211221
221	R	K	0.5984330183
12	Q	V	0.597719894706
72	D	C	0.595177667496
68	L	M	0.59513427511
125	N	K	0.594446604972
244	E	N	0.593670347337
100	V	Y	0.593666433334
240	D	P	0.59360848503
185	G	N	0.593462917939
242	V	H	0.593433383026
179	A	E	0.593410375701
235	Q	K	0.593367982617
491	D	W	0.593184857748
184	K	A	0.593062431529
51	D	T	0.591694468996
18	E	Q	0.591663775937
417	N	R	0.59152113953
217	S	E	0.591442723841
44	C	P	0.590521063621
63	I	C	0.589399152083
128	D	C	0.588465601973
97	Y	G	0.588347305713
165	S	E	0.588215318175
166	L	A	0.588018246291
143	L	F	0.587960216716
118	R	S	0.587874353154
150	R	P	0.587830229132
155	V	F	0.587822186211
4	Q	P	0.587819636961
113	K	T	0.587709402912
163	M	K	0.587505417585
53	E	K	0.587489330788
138	I	R	0.586647833335
237	A	D	0.586566438683
238	M	Q	0.586527354821
496	Y	A	0.585333085995
411	A	C	0.585269421054
387	A	K	0.585234396758
416	R	H	0.585216464328
380	E	W	0.585028441608
392	S	Y	0.584860122474
404	G	F	0.584819474923
304	F	M	0.584775328796
374	M	P	0.58476126834
354	P	R	0.584303431061
24	E	M	0.581516808976
25	I	Y	0.581416169095
410	P	C	0.580651337233
79	L	R	0.579294933708
81	E	D	0.577364383043
437	T	K	0.576768635264
434	E	C	0.576134556512
434	E	F	0.576134556512
432	N	M	0.575677691072
131	A	G	0.572189458005
179	A	S	0.572100488367
187	G	A	0.57177436386
84	S	K	0.570334126688
83	P	Q	0.568634808311
39	F	T	0.568004567676
417	N	G	0.566989748427
376	S	V	0.566456448469
312	V	C	0.566319623244
265	I	Y	0.566274149563
491	D	Y	0.56623357805
458	F	Y	0.566206075824
334	N	A	0.566165960321
281	Y	E	0.566082956662
364	Q	I	0.566014606064
273	K	Q	0.565784628172
266	L	T	0.565750450408
158	G	H	0.565517098355
81	E	N	0.562914171081
444	I	T	0.561912971278
451	A	F	0.561801530098
101	D	T	0.558975982514
95	P	S	0.558489541138
297	S	R	0.557453299161
320	E	S	0.557306633309
298	L	N	0.556664132516
82	H	E	0.555296587986
247	N	T	0.55528848408
57	I	H	0.555176443804
420	F	Y	0.554780424856
377	S	T	0.554770155222
137	M	D	0.5545869615
416	R	L	0.554493828764
340	D	L	0.554444040742
371	M	R	0.554401343733
338	F	V	0.554366883384
95	P	Q	0.552687095536
147	T	P	0.552668507724
145	D	H	0.552658895197
164	C	H	0.552641696662
99	R	D	0.552423950973
55	R	Q	0.552348707358
96	I	C	0.552162641655
157	T	C	0.552155732424
136	M	F	0.551415778448
130	T	Q	0.550249133339
59	N	I	0.550120141767
24	E	R	0.549763699941
11	E	K	0.549733070845
126	G	I	0.548565927451
434	E	L	0.546285861449
265	I	P	0.545921421639
396	T	C	0.544669160882
117	R	E	0.542018890419
160	D	H	0.541995452216
160	D	P	0.541995452216
116	I	D	0.541718911645
122	Q	N	0.541715128911
106	R	W	0.54145279174
31	K	P	0.541445037353
133	L	R	0.540091029459
371	M	V	0.539884537206
20	Q	T	0.539797446128
75	R	S	0.539633128074
100	V	G	0.539354011556
313	Y	V	0.538540920818
308	Q	S	0.538253413459
431	G	C	0.536586706915
188	T	Q	0.536030813215
201	I	R	0.535020349994
190	V	Y	0.534654122228
177	G	L	0.534646717218
199	R	T	0.534640249317
444	I	S	0.533327620794
210	E	V	0.53230052827
131	A	E	0.532060651838
112	D	S	0.53160566408
354	P	T	0.530509213775
300	G	S	0.530159394035
83	P	C	0.528536630915
49	L	T	0.525614412584
59	N	P	0.524910079392
58	Q	K	0.524655822723
29	V	L	0.524072000722
161	P	T	0.52320887886
89	P	M	0.5231763926
105	M	G	0.523166035547
95	P	A	0.523127168785
82	H	C	0.521850031325
57	I	D	0.521746968005
78	Y	A	0.521738897771
14	E	I	0.521628042896
11	E	R	0.521409432916
34	D	F	0.521401468262
12	Q	G	0.521356542162
377	S	I	0.520934933507
42	Q	F	0.520406776259
112	D	P	0.519579687483
481	M	Y	0.519564099241
105	M	E	0.5194359355
69	S	T	0.51502032475
305	K	L	0.514867394155
310	S	R	0.514111030548
450	G	P	0.512626602185
343	V	I	0.512086407719
443	E	G	0.511937995509
207	W	L	0.509989634795
169	G	Y	0.509964872965
83	P	V	0.509959070968
224	N	E	0.509867367363
198	K	P	0.509736502064
268	G	S	0.509714658714
85	A	N	0.508705062708
271	A	R	0.508643822878
263	A	E	0.508119715748
257	I	T	0.508040497089
459	Q	G	0.507829961908
236	R	P	0.507099140149
10	Y	V	0.506784944299
255	D	N	0.50632868767
205	N	G	0.505675903508
282	G	E	0.504711676228
117	R	T	0.504457931798
457	S	C	0.5042131359
99	R	V	0.50391630418
142	N	I	0.503903938326
103	K	N	0.503868693529
123	A	D	0.503557391739
98	K	N	0.501809802537
463	V	R	0.501194899421
87	K	Y	0.500954890306
15	T	H	0.500850286433
17	G	R	0.500842715448
466	L	Y	0.500810355574
40	Y	N	0.499636977303
57	I	Q	0.49959490243
476	V	G	0.499395973965
25	I	F	0.499392833586
58	Q	C	0.49929436101
127	D	G	0.499280574679
38	R	E	0.499190202408
99	R	Y	0.498937667908
454	E	Y	0.498241921215
424	T	N	0.497977349018
134	T	G	0.497617641165
27	A	R	0.49714547857
122	Q	C	0.496403613503
153	A	R	0.496344672346
389	R	K	0.495655679082
114	E	A	0.495338629738
275	C	I	0.495104730005
305	K	N	0.494924170732
320	E	D	0.494853838738
333	C	D	0.494828423322
286	A	M	0.494684876498
252	E	Y	0.494684201618
264	L	W	0.494595003913
321	N	W	0.494481369691
310	S	L	0.4943315793
310	S	V	0.4943315793
90	K	L	0.492529139402
419	P	G	0.49214398202
39	F	A	0.491225385495
24	E	H	0.491195665266
18	E	Y	0.490462822601
191	M	I	0.490096915824
49	L	C	0.489359024763
382	R	M	0.48704904739
234	A	V	0.486641519711
491	D	N	0.486269653831
443	E	L	0.486079371364
39	F	P	0.485994003442
372	D	Q	0.485979169972
395	N	C	0.485955077689
496	Y	L	0.485859216636
480	D	P	0.485828065411
442	A	W	0.485780413503
433	T	K	0.48564339767
371	M	H	0.4855571165
380	E	N	0.485492768057
253	I	V	0.485356833924
84	S	V	0.485355261424
321	N	G	0.485089782863
429	F	N	0.48469557843
322	P	G	0.484122000484
473	N	S	0.48400458916
43	M	R	0.484000693583
73	E	T	0.483056821936
275	C	A	0.481041809059
26	R	F	0.479430712067
83	P	H	0.47847581312
312	V	H	0.478292737971
311	Q	E	0.478246282511
313	Y	D	0.478191496369
281	Y	W	0.478056933371
256	L	E	0.477996660546
251	A	L	0.477994475641
327	Q	G	0.477948116393
317	R	T	0.477729189411
272	H	G	0.47771622621
396	T	P	0.477077256705
382	R	P	0.476771913962
370	N	F	0.475704117356
51	D	N	0.47562473488
362	G	D	0.475617713363
369	E	L	0.475542534066
350	T	N	0.47554000432
337	A	L	0.475534404227
346	F	R	0.475445570063
373	A	I	0.475112085102
376	S	L	0.475001484392
86	G	S	0.47485936632
330	W	A	0.472790249313
291	F	R	0.472673430291
327	Q	H	0.47261344448
97	Y	F	0.472153289924
332	A	R	0.472095115721
420	F	E	0.471527698913
235	Q	R	0.471221398802
249	G	E	0.47117959335
469	E	D	0.471027673779
228	G	R	0.4709066127
370	N	D	0.470860671743
234	A	G	0.470842948274
52	Y	P	0.470798459965
192	E	D	0.470717959369
86	G	K	0.47051424864
463	V	G	0.47038101045
50	S	E	0.470156295305
411	A	V	0.470007709158
64	E	D	0.469741281939
72	D	Y	0.469646785412
33	I	G	0.469527190612
422	K	H	0.469453101241
65	R	I	0.469358017033
244	E	K	0.468748123218
79	L	Q	0.46864504924
100	V	K	0.468418961023
473	N	R	0.468383370487
69	S	L	0.467828711235
370	N	V	0.466995788247
362	G	E	0.466913155515
413	S	N	0.466760996371
378	T	P	0.466588716607
24	E	K	0.466500497071
400	R	I	0.466500395957
165	S	N	0.466006843137
386	W	I	0.465899465615
386	W	E	0.465899465615
91	K	E	0.46561546534
44	C	A	0.465561931339
244	E	V	0.465522246862
496	Y	G	0.465302173485
88	D	Y	0.465287824403
124	N	R	0.463256788097
165	S	Y	0.462684436092
107	E	R	0.462436005653
107	E	H	0.462436005653
91	K	P	0.462307417594
131	A	H	0.461115692537
480	D	E	0.45988102202
354	P	D	0.459256264362
189	M	L	0.45890950505
385	Y	D	0.458900584491
329	V	S	0.458162127361
332	A	L	0.458088113853
117	R	Y	0.458054580502
100	V	W	0.457894078082
153	A	Y	0.457860913019
140	H	I	0.457782678299
162	R	C	0.457659718481
111	Y	M	0.457658266633
155	V	H	0.457651354929
273	K	G	0.457626307098
144	N	R	0.457625522361
146	T	D	0.457259124253
132	G	E	0.457132006104
133	L	A	0.456781594103
420	F	H	0.45618439284
220	E	T	0.455955626302
169	G	P	0.45589400103
199	R	A	0.455786132461
50	S	R	0.455704604104
191	M	G	0.455700361165
191	M	R	0.455700361165
186	V	T	0.455669213735
216	R	L	0.455257123671
64	E	P	0.454987930795
366	A	T	0.45469119146
84	S	Q	0.453832995076
211	N	E	0.453381761122
79	L	T	0.452896794763
24	E	G	0.452693328743
444	I	F	0.451702199218
88	D	G	0.451687812936
195	R	K	0.45126190961
482	S	R	0.451214163586
424	T	M	0.451131306591
438	S	Q	0.450572031969
17	G	S	0.450387310561
81	E	F	0.450297739087
446	R	S	0.448596630457
21	N	K	0.448234220047
292	E	A	0.44805466392
414	V	G	0.447874832072
426	M	R	0.447593177851
359	S	L	0.447536691575
31	K	T	0.445222415765
55	R	N	0.445161420582
76	N	W	0.444203702811
397	N	C	0.444110660178
20	Q	A	0.444006482002
72	D	P	0.443900296911
35	G	Y	0.443788319934
71	F	T	0.443768917127
70	A	E	0.443598511643
283	P	G	0.443086490304
460	G	W	0.442997573642
45	T	V	0.442407616651
333	C	V	0.44064445213
385	Y	L	0.440526920066
290	D	H	0.440459663563
264	L	R	0.440396936202
292	E	D	0.440396790185
103	K	E	0.440049678436
189	M	S	0.439921364274
207	W	Y	0.439826488768
121	R	G	0.439686783159
205	N	T	0.43958120282
129	A	P	0.439452637049
168	Q	L	0.438959373887
420	F	G	0.43771759562
417	N	H	0.437063870615
260	A	S	0.436735652095
268	G	P	0.436669762295
122	Q	P	0.434301387446
263	A	G	0.434157863873
399	Q	S	0.433925515661
371	M	L	0.433727495775
370	N	E	0.431908267227
217	S	V	0.431810930765
64	E	K	0.431657818538
409	Q	Y	0.431401027552
404	G	S	0.430949316389
50	S	H	0.430863711154
264	L	V	0.430214191411
266	L	A	0.430009312152
89	P	W	0.429388108213
482	S	I	0.428592143477
466	L	K	0.428307621787
479	F	I	0.428270596576
159	M	V	0.428198725142
452	K	W	0.428145934915
240	D	S	0.427917984708
338	F	G	0.427838154739
460	G	M	0.427506502132
55	R	H	0.42742760344
429	F	W	0.427399294617
191	M	L	0.427363025366
97	Y	N	0.426573711088
160	D	A	0.426518234796
112	D	Q	0.426304795501
107	E	D	0.426179268634
26	R	G	0.425440735974
485	G	F	0.424871543702
79	L	M	0.424537511556
48	K	H	0.424535597278
57	I	S	0.424473473493
74	R	H	0.424339952143
349	G	E	0.424194398784
71	F	W	0.424115046692
17	G	K	0.424021686762
420	F	C	0.423535891578
451	A	I	0.423526698076
468	D	V	0.423439251212
440	M	W	0.422844511701
49	L	D	0.422642903614
106	R	M	0.422042879502
213	R	P	0.421943474484
201	I	Y	0.421607369643
195	R	L	0.421503969005
169	G	T	0.421409447719
229	K	S	0.421354411429
199	R	Q	0.421340076262
232	T	C	0.42133660183
175	R	I	0.421275135986
186	V	Y	0.421242871285
204	R	K	0.421194855569
208	R	L	0.421187735917
208	R	F	0.421187735917
208	R	H	0.421187735917
193	L	M	0.421176229025
243	R	Q	0.421143040563
174	R	M	0.421060578111
467	S	K	0.420836439827
319	N	F	0.420059389785
255	D	P	0.41992517083
269	S	V	0.419739809297
291	F	V	0.419714578214
258	F	A	0.419549403082
285	V	Y	0.419409714654
317	R	I	0.419386831158
263	A	Y	0.419325539071
310	S	P	0.419284776436
398	Q	G	0.418495945424
294	E	C	0.417409278041
451	A	S	0.417169385879
41	I	G	0.415969580873
59	N	R	0.415761212257
116	I	S	0.415178642535
156	R	V	0.415162649938
110	L	T	0.415031103475
91	K	N	0.415012521087
144	N	G	0.414982855698
115	E	A	0.414814215549
104	W	A	0.414812928748
93	G	T	0.41458966449
54	G	K	0.4141823165
138	I	P	0.414068744571
136	M	P	0.413912254698
314	S	I	0.412915966511
318	P	T	0.412803337241
78	Y	V	0.412600331242
48	K	C	0.412506094432
13	M	C	0.412366354801
13	M	P	0.412366354801
37	G	T	0.412349541161
67	V	E	0.412346114206
11	E	Y	0.412317372988
243	R	A	0.410686904656
59	N	A	0.409850560599
33	I	S	0.409536530003
73	E	C	0.409351493724
237	A	K	0.409261465496
190	V	R	0.409123240144
206	F	A	0.409046564433
191	M	C	0.409032771771
186	V	L	0.408984164433
256	L	I	0.408880017788
182	A	Q	0.408818474117
197	I	C	0.408724183966
459	Q	H	0.408710217794
81	E	C	0.407893678065
24	E	L	0.407062545152
210	E	S	0.406769646186
130	T	L	0.406024400578
122	Q	R	0.405995767142
420	F	I	0.40591730919
399	Q	C	0.405805576612
397	N	S	0.405687194015
136	M	R	0.404304861757
56	L	Q	0.404276584803
492	N	W	0.402953990465
492	N	H	0.402953990465
283	P	T	0.402633922679
416	R	G	0.401712705785
449	E	W	0.400994205341
449	E	M	0.400994205341
82	H	N	0.400941672274
466	L	A	0.400939559173
437	T	W	0.400903375961
433	T	P	0.400886056021
478	S	K	0.400778688947
478	S	W	0.400778688947
436	R	D	0.400728860157
200	G	V	0.400493004316
173	P	L	0.400141938495
21	N	A	0.399958089482
467	S	N	0.399885901008
497	D	W	0.399027328633
417	N	S	0.398913388275
21	N	H	0.398622317151
49	L	R	0.398512524559
417	N	L	0.398499358825
455	E	I	0.397966235395
82	H	P	0.396319149241
53	E	Q	0.395314906334
3	S	I	0.394781204177
457	S	R	0.394640176072
328	L	F	0.394547233471
303	P	I	0.394490756965
300	G	D	0.394457602652
300	G	T	0.394457602652
313	Y	A	0.39442698322
332	A	Y	0.394421451285
320	E	C	0.394368005767
308	Q	N	0.394344422028
330	W	Q	0.394329691635
280	V	P	0.394324352859
333	C	Q	0.394312450968
284	A	D	0.394196821442
284	A	Y	0.394196821442
258	F	V	0.39415903774
262	S	L	0.394155860011
82	H	R	0.394151928022
287	S	T	0.394133575505
316	I	H	0.39411507951
273	K	C	0.394080989241
94	G	P	0.393905432706
278	A	W	0.393853782941
301	I	N	0.39379767716
328	L	A	0.393355291461
329	V	I	0.393240087417
323	A	Q	0.393235042618
127	D	S	0.393154558802
333	C	K	0.393151409367
322	P	T	0.393033224912
277	P	A	0.392908288741
317	R	S	0.392722865588
319	N	H	0.392720742814
80	E	G	0.392702924495
257	I	A	0.392563279669
313	Y	R	0.39243996717
302	D	W	0.392352949183
259	L	S	0.392261513015
108	L	H	0.39219720331
308	Q	G	0.392164121311
421	D	Q	0.392099316748
301	I	C	0.391663387665
454	E	R	0.391510755907
334	N	Y	0.390198865872
59	N	V	0.389655469574
84	S	L	0.389012241951
456	M	L	0.387183859284
453	P	S	0.387083649371
430	T	Q	0.386587340105
446	R	H	0.386110493115
402	S	G	0.385725438003
442	A	V	0.384381228066
498	N	P	0.384192602537
35	G	V	0.384076289836
35	G	A	0.384076289836
189	M	H	0.381522130524
89	P	V	0.380792344061
90	K	C	0.380730120028
104	W	P	0.380303217747
56	L	T	0.380190168999
121	R	F	0.38011702689
98	K	F	0.379114847132
437	T	V	0.379043357001
403	A	N	0.378936863929
402	S	W	0.378831854177
407	S	I	0.378758753096
407	S	R	0.378758753096
362	G	V	0.378715312952
159	M	N	0.378696978912
159	M	D	0.378696978912
345	S	F	0.378695146701
385	Y	Q	0.3786461608
409	Q	D	0.37864301835
164	C	F	0.378620768627
451	A	K	0.378596141116
397	N	E	0.378557367716
343	V	R	0.378547059182
447	M	H	0.378541117746
378	T	C	0.378516059294
412	F	E	0.37848463827
361	R	H	0.378470152435
162	R	N	0.37845689487
360	T	N	0.378431753038
106	R	A	0.378419593634
391	R	V	0.378413975911
351	K	H	0.37827992279
157	T	K	0.378202102005
373	A	H	0.378174389116
139	W	C	0.378075132561
429	F	P	0.377850372498
132	G	W	0.37775749596
497	D	L	0.377541571199
473	N	C	0.377536158663
379	L	S	0.376355153513
336	A	R	0.37620428984
340	D	Y	0.376124295205
338	F	C	0.376068751784
345	S	A	0.376052493244
369	E	S	0.376006860515
150	R	G	0.375955621302
359	S	Y	0.375952014081
342	R	N	0.375886778516
125	N	F	0.375802459916
404	G	N	0.375776697045
375	E	I	0.375741077523
390	T	L	0.37566762173
252	E	G	0.375651702345
396	T	E	0.375536933748
79	L	V	0.375535644849
272	H	P	0.375363112788
46	E	G	0.37437380336
411	A	E	0.373996506527
340	D	V	0.3738717951
345	S	I	0.373766102627
345	S	W	0.373766102627
346	F	H	0.373674134901
413	S	T	0.373651591979
413	S	K	0.373651591979
415	Q	D	0.373388600089
381	L	R	0.373311506724
384	R	V	0.373161780018
286	A	S	0.373092122638
324	H	P	0.372992880538
283	P	N	0.372960841691
189	M	G	0.372712477819
201	I	G	0.372680956592
201	I	D	0.372680956592
240	D	A	0.372644639017
442	A	K	0.372521348501
242	V	Q	0.372484220048
169	G	E	0.372461349215
205	N	C	0.372461146853
190	V	P	0.372352748536
170	S	G	0.372351809259
170	S	Q	0.372351809259
206	F	K	0.372315297784
250	N	V	0.372229231532
243	R	F	0.372195895611
173	P	I	0.37219079602
184	K	C	0.372116385245
411	A	G	0.372042148451
411	A	P	0.372042148451
80	E	T	0.371890711976
168	Q	V	0.371836646501
214	K	A	0.37157142429
114	E	K	0.371217968473
390	T	R	0.371131527093
387	A	P	0.371105347005
210	E	D	0.370458042442
372	D	H	0.370415338982
395	N	I	0.370381798252
383	S	L	0.370210945829
379	L	V	0.370063742076
385	Y	T	0.369606049496
392	S	A	0.369591512081
449	E	K	0.369483586155
274	S	Y	0.369291346378
308	Q	I	0.369210371318
315	L	A	0.369123925536
310	S	Q	0.368800697216
371	M	S	0.368633270348
347	I	R	0.368304613793
335	S	F	0.368238173172
415	Q	K	0.368197251089
376	S	W	0.368088527898
407	S	Q	0.36738962484
370	N	I	0.36718123506
431	G	V	0.366661705473
101	D	A	0.366598925398
283	P	K	0.366415094293
89	P	F	0.366135677371
136	M	T	0.365694181938
205	N	K	0.365582780358
193	L	A	0.365478425874
18	E	S	0.365248763571
101	D	R	0.36445360597
450	G	H	0.364109905679
102	R	K	0.364070053213
345	S	N	0.36362506344
206	F	L	0.363163477281
451	A	G	0.362976298618
129	A	R	0.362972040281
63	I	H	0.36272744285
311	Q	G	0.362624433367
69	S	Q	0.362173043296
77	K	Q	0.362161393468
76	N	R	0.362147794605
57	I	N	0.36209137868
78	Y	T	0.362080899453
48	K	V	0.36202676554
13	M	H	0.361836146236
13	M	K	0.361836146236
37	G	L	0.36183167948
35	G	P	0.361744992698
373	A	C	0.361584763371
368	N	G	0.361397351222
350	T	C	0.361162490063
49	L	Y	0.360855289547
409	Q	G	0.360074862565
462	G	C	0.360029914202
422	K	F	0.359935159111
154	L	R	0.3584859637
98	K	P	0.358442307006
432	N	G	0.358321854599
275	C	F	0.358194686121
406	I	R	0.357703991861
286	A	V	0.357703093277
137	M	K	0.357595773292
310	S	I	0.357393470769
446	R	N	0.357112789562
159	M	Y	0.356366295085
161	P	E	0.356359597216
153	A	W	0.356333053848
156	R	F	0.356282426107
116	I	Y	0.356277800134
145	D	E	0.356260007688
90	K	Y	0.35623772008
408	V	M	0.356163781349
162	R	F	0.356141563485
91	K	T	0.356132805514
120	W	M	0.356128569025
108	L	K	0.356036201027
142	N	V	0.35602299766
163	M	S	0.35581206812
92	T	R	0.355785429575
123	A	N	0.355727618507
396	T	V	0.355510201414
51	D	I	0.355495837529
133	L	V	0.355440912856
125	N	H	0.354660503471
446	R	E	0.354552997278
77	K	P	0.354467009011
135	H	M	0.354455614258
79	L	S	0.354454407048
410	P	S	0.354420758119
304	F	L	0.354376331197
124	N	M	0.354231542009
128	D	W	0.354009446228
38	R	A	0.353962921963
30	G	L	0.353876952393
126	G	M	0.353358247679
125	N	G	0.353287569711
403	A	R	0.352833315489
328	L	R	0.351901525382
259	L	Q	0.351025578193
420	F	N	0.349830275406
372	D	E	0.349165420431
80	E	Y	0.348658026851
294	E	R	0.348624341803
74	R	A	0.348593180081
486	S	F	0.348347725321
435	G	P	0.348263894764
495	E	R	0.348074250431
154	L	G	0.347454684762
154	L	T	0.347454684762
428	A	F	0.34744300874
292	E	V	0.347392235381
56	L	H	0.347389080093
112	D	L	0.347079054989
159	M	A	0.347041770411
116	I	P	0.347012677945
166	L	G	0.347010146787
141	S	K	0.346756870752
149	Q	L	0.346715430596
88	D	P	0.346545996567
86	G	D	0.34630733773
464	F	L	0.345895754315
466	L	Q	0.345783308125
131	A	L	0.345638475118
280	V	A	0.345581515079
136	M	A	0.345534790667
21	N	D	0.344358027919
68	L	S	0.344096398131
86	G	R	0.34357667716
56	L	C	0.342623947873
308	Q	V	0.342125484819
309	N	V	0.341716483682
48	K	Q	0.341141513599
156	R	G	0.341136555097
10	Y	S	0.340970885822
275	C	Q	0.340881082442
328	L	Q	0.340815702512
328	L	D	0.340815702512
260	A	C	0.340803588283
64	E	R	0.340734092835
329	V	Q	0.340688291119
274	S	H	0.340628880261
75	R	G	0.340609047433
127	D	A	0.340579927128
334	N	T	0.340575527746
253	I	F	0.340559009632
266	L	C	0.340234626578
86	G	W	0.340228265064
317	R	A	0.340225665661
119	I	T	0.340213858955
30	G	A	0.34016605419
298	L	W	0.34004940711
278	A	Q	0.340027518182
233	A	V	0.338996946593
218	A	T	0.338552499152
90	K	G	0.338212507713
420	F	S	0.338038928438
114	E	N	0.337154508964
166	L	S	0.337147178874
270	V	L	0.336885531501
278	A	L	0.336085522537
443	E	S	0.335959413898
455	E	N	0.335888167013
440	M	P	0.335555813336
496	Y	I	0.335480909844
476	V	E	0.335440886731
453	P	N	0.334844663819
238	M	R	0.334498417903
208	R	G	0.334163376892
205	N	V	0.332665998904
199	R	S	0.33256558076
50	S	C	0.332527862557
125	N	L	0.33236228428
202	N	T	0.332277503409
214	K	G	0.331494144659
336	A	T	0.331364950508
211	N	S	0.330896392625
244	E	T	0.330635941503
183	V	L	0.330438406406
203	D	E	0.330427440687
205	N	Y	0.330347984901
173	P	N	0.330077769958
184	K	P	0.330028025696
171	T	G	0.329880018928
401	A	S	0.328745934847
212	G	T	0.328512627691
213	R	G	0.327485505462
213	R	A	0.327485505462
189	M	W	0.327285401363
189	M	D	0.327285401363
189	M	Q	0.327285401363
239	M	D	0.327280566212
244	E	R	0.327277372597
179	A	K	0.327088573349
242	V	N	0.32705240949
246	R	I	0.327027150679
200	G	D	0.327025154513
235	Q	G	0.326986181423
235	Q	C	0.326986181423
177	G	V	0.326967836064
170	S	T	0.326918832994
175	R	V	0.326917524469
191	M	E	0.326893820561
228	G	L	0.326865825513
228	G	P	0.326865825513
204	R	V	0.326827642754
193	L	I	0.326814637278
187	G	C	0.326803673734
187	G	L	0.326803673734
192	E	H	0.326714537529
216	R	D	0.326648112463
437	T	C	0.326457550843
218	A	I	0.326200907885
212	G	D	0.325900104331
212	G	L	0.325900104331
303	P	G	0.325389949674
274	S	V	0.325141120503
269	S	G	0.32511112246
291	F	G	0.325064090303
264	L	A	0.324919718782
292	E	S	0.321663430184
154	L	A	0.320706067683
165	S	L	0.320516650799
151	T	H	0.320375622
153	A	G	0.320357389269
166	L	T	0.320343406415
105	M	W	0.320310545622
140	H	A	0.320279154549
114	E	M	0.320253340015
40	Y	M	0.320071552345
76	N	E	0.320053610992
142	N	A	0.320050777841
152	R	D	0.320047003048
113	K	W	0.320045513229
59	N	Y	0.319995061655
104	W	Q	0.319985611947
41	I	D	0.319939149463
88	D	M	0.319936789235
74	R	Y	0.319908112303
48	K	I	0.319893661444
13	M	G	0.319811545891
96	I	Q	0.319808411798
96	I	F	0.319808411798
30	G	T	0.319791679499
68	L	D	0.319790550255
37	G	F	0.319780749113
37	G	S	0.319780749113
66	M	N	0.31977643618
32	M	W	0.319752694345
123	A	L	0.319736024972
2	A	E	0.319726225653
36	I	W	0.319717987074
101	D	C	0.319704735182
15	T	M	0.319696223256
60	S	A	0.319641161456
60	S	E	0.319641161456
132	G	M	0.319628482354
132	G	I	0.319628482354
61	L	K	0.31962526346
5	G	Y	0.319613188878
73	E	H	0.319593665292
53	E	M	0.319506034568
46	E	I	0.319410517947
138	I	N	0.319364540947
147	T	K	0.31933530427
145	D	R	0.319297196934
133	L	M	0.319278070353
109	V	G	0.319232673503
43	M	Y	0.31922490603
43	M	A	0.31922490603
63	I	R	0.319219043245
446	R	V	0.318926817913
45	T	E	0.318861988195
92	T	I	0.318662281038
80	E	W	0.318529525529
14	E	R	0.318482175504
456	M	A	0.318438506437
111	Y	T	0.318432945221
72	D	A	0.318369414827
71	F	G	0.318238035044
27	A	P	0.318082111516
134	T	H	0.317962859038
124	N	I	0.317786224248
86	G	I	0.317672119666
158	G	L	0.317660392102
12	Q	A	0.317146300123
60	S	Y	0.317106424682
119	I	S	0.31709048947
69	S	G	0.316898321683
432	N	T	0.31681369619
85	A	L	0.316491698495
22	A	G	0.316248471525
135	H	S	0.315996882288
58	Q	V	0.315400289759
244	E	A	0.314569206547
50	S	F	0.314029711442
312	V	G	0.313854743917
274	S	R	0.313676817344
290	D	Y	0.313522084628
378	T	A	0.313103677705
51	D	L	0.312594951681
418	L	I	0.311879423482
444	I	Q	0.311214649007
443	E	P	0.310884488351
183	V	R	0.310813492769
482	S	T	0.310730954749
419	P	M	0.310727511367
449	E	F	0.310719241011
437	T	Y	0.310635827871
424	T	Y	0.310619280941
196	M	A	0.310607023901
493	A	E	0.310401732846
494	E	V	0.310385899986
414	V	T	0.310371308322
154	L	I	0.310236657866
44	C	T	0.310164936711
459	Q	W	0.310065418025
50	S	D	0.309687823585
467	S	A	0.308412016944
410	P	G	0.308163046151
422	K	V	0.308142974205
474	P	T	0.308019373279
165	S	P	0.307903595136
323	A	S	0.307140211908
430	T	C	0.306543422179
359	S	A	0.306504172374
242	V	R	0.306502016282
498	N	L	0.306020100668
450	G	C	0.306014068072
319	N	P	0.305653703408
311	Q	D	0.305584322862
442	A	G	0.305572952331
255	D	V	0.305529124508
300	G	L	0.305517997536
329	V	D	0.305473563865
329	V	C	0.305473563865
305	K	D	0.305418409621
280	V	Q	0.305399123001
253	I	L	0.305392632944
293	K	G	0.305377774829
252	E	A	0.305366561954
12	Q	S	0.305341743177
322	P	W	0.305336213936
322	P	F	0.305336213936
259	L	T	0.305317307051
284	A	C	0.305259063497
262	S	H	0.305256559326
324	H	N	0.305253093837
295	G	I	0.305237897691
98	K	R	0.305147144171
263	A	W	0.305013709699
298	L	I	0.304991371747
298	L	R	0.304991371747
307	L	W	0.304990182713
424	T	R	0.304976766936
296	Y	R	0.304663597767
383	S	R	0.304064181306
215	T	P	0.303847944039
498	N	T	0.303362992525
448	M	S	0.303275929703
311	Q	S	0.302334758734
121	R	L	0.301875098371
429	F	T	0.301868412533
30	G	R	0.301474948154
468	D	Y	0.301252041038
200	G	A	0.300957330765
466	L	P	0.300867699316
215	T	A	0.300320856367
222	M	V	0.299208979727
472	A	C	0.299060011528
159	M	G	0.298359086385
118	R	A	0.298248000009
144	N	A	0.298177484029
82	H	T	0.296830305097
370	N	C	0.296650274663
398	Q	T	0.296182886062
473	N	L	0.295802644767
23	T	N	0.29563162186
164	C	N	0.29487266924
329	V	H	0.294334410099
313	Y	I	0.294323869998
268	G	L	0.294321433776
333	C	N	0.294237838587
256	L	T	0.294127959566
276	L	H	0.294040227341
258	F	W	0.294018520998
262	S	F	0.294002198229
195	R	Y	0.293958282851
321	N	F	0.29391073518
379	L	G	0.293867632418
266	L	E	0.293857770605
185	G	T	0.293832774235
185	G	A	0.293832774235
463	V	L	0.293664995871
302	D	T	0.293633535368
302	D	R	0.293633535368
250	N	T	0.293543248642
34	D	N	0.293169833071
180	G	S	0.293128507154
371	M	G	0.292041775464
414	V	S	0.291972222491
338	F	I	0.291862768372
137	M	C	0.291552555666
114	E	Q	0.291516385298
373	A	D	0.291488184859
97	Y	A	0.289961215715
127	D	Q	0.289727633955
112	D	T	0.289721939793
153	A	H	0.289676820197
102	R	I	0.289641250474
156	R	K	0.289631767854
105	M	C	0.289630243189
144	N	P	0.289451973615
158	G	M	0.289431908488
474	P	R	0.289407911712
113	K	P	0.289361833337
121	R	E	0.289177186211
389	R	I	0.288837572216
373	A	P	0.288721295393
380	E	Q	0.288705921823
133	L	Q	0.288434123998
419	P	V	0.288322905829
57	I	P	0.287992484362
458	F	S	0.287757259914
61	L	T	0.287426877174
28	S	H	0.28724412009
262	S	P	0.287057563846
417	N	K	0.286881829234
401	A	Q	0.286355699804
368	N	P	0.286198499407
405	Q	P	0.286015450687
279	C	L	0.28586412889
273	K	V	0.285814848829
318	P	V	0.285814824685
285	V	H	0.285760655783
126	G	N	0.285531521617
126	G	V	0.285531521617
126	G	Q	0.285531521617
384	R	T	0.285063638402
78	Y	F	0.284848452898
217	S	T	0.284713656476
16	D	T	0.284349617174
5	G	T	0.284313476356
230	F	V	0.284157824087
189	M	A	0.284144637864
239	M	N	0.284143921216
432	N	W	0.284135125445
201	I	H	0.284103845893
89	P	S	0.284064274406
240	D	Y	0.284058039332
203	D	L	0.28392446248
242	V	F	0.283914162912
237	A	F	0.283913657615
248	P	Q	0.283892523034
248	P	K	0.283892523034
172	L	R	0.283887021649
206	F	R	0.283784144265
241	Q	K	0.283691475298
176	S	V	0.283675219895
176	S	Y	0.283675219895
193	L	G	0.283672705275
243	R	H	0.283639516813
171	T	N	0.283471483908
89	P	G	0.283402429885
23	T	P	0.283283087177
467	S	L	0.283020414231
218	A	L	0.282879865767
368	N	R	0.282728382646
368	N	H	0.282728382646
371	M	E	0.282696672201
397	N	P	0.282649721776
181	A	N	0.282606547029
212	G	V	0.282486235721
348	R	K	0.282214597575
381	L	M	0.28195149757
34	D	L	0.281371556273
63	I	A	0.281350828364
83	P	Y	0.281272360141
466	L	W	0.281004839083
238	M	T	0.280993120577
76	N	A	0.280834529695
69	S	Y	0.280833854667
376	S	R	0.280625686648
50	S	K	0.280596765636
17	G	W	0.280325425641
323	A	E	0.280264968391
28	S	Q	0.280020470652
89	P	Q	0.279908842185
359	S	K	0.279908437814
279	C	A	0.279795334038
111	Y	F	0.279702678988
111	Y	S	0.279702678988
382	R	V	0.279430608242
417	N	W	0.279413572512
417	N	C	0.279413572512
51	D	K	0.279318621504
62	T	V	0.279308138645
49	L	E	0.279174430011
446	R	C	0.279110277561
407	S	T	0.278888128601
397	N	Y	0.278714513593
346	F	G	0.278611277277
363	V	S	0.278536603261
389	R	S	0.278524636226
380	E	T	0.278409092829
357	K	L	0.278001770934
125	N	R	0.276860942863
54	G	L	0.27667879275
306	L	C	0.276223913908
55	R	D	0.275869498632
160	D	G	0.275789507527
275	C	P	0.275732525929
334	N	C	0.275493840921
409	Q	W	0.275281825635
290	D	P	0.27522173127
77	K	D	0.275178088822
40	Y	F	0.275142646986
76	N	H	0.27514185014
57	I	M	0.275108715784
289	Y	S	0.275102382054
78	Y	S	0.275096807492
39	F	G	0.275081315556
41	I	V	0.275030914878
14	E	T	0.275008015064
48	K	T	0.275002570682
23	T	M	0.275000800142
74	R	T	0.274971122206
58	Q	M	0.274806474963
33	I	M	0.274773872796
2	A	T	0.274761103409
62	T	Y	0.274755231702
35	G	W	0.274753193228
372	D	F	0.274621039931
46	E	P	0.274402978415
128	D	L	0.274387117727
370	N	W	0.274350710305
29	V	P	0.274321479567
365	I	E	0.274142569299
359	S	D	0.27414070365
346	F	A	0.27413846135
335	S	A	0.273975982066
335	S	N	0.273975982066
335	S	V	0.273975982066
387	A	R	0.273783617869
396	T	N	0.273762289797
384	R	F	0.273626106467
386	W	M	0.273254387673
159	M	R	0.273171073148
383	S	V	0.272745742674
157	T	N	0.272669887118
232	T	P	0.272604307232
200	G	W	0.272568796673
123	A	S	0.27204004568
23	T	G	0.271603793465
269	S	T	0.27158146756
402	S	P	0.271146212126
39	F	C	0.270899570339
102	R	T	0.270095749025
377	S	Y	0.269545490214
395	N	E	0.269490828619
135	H	T	0.269442403948
401	A	E	0.269400265417
340	D	K	0.269209091289
340	D	H	0.269209091289
345	S	V	0.269137289328
211	N	P	0.269098971465
369	E	A	0.269091656599
369	E	C	0.269091656599
337	A	H	0.269083526759
343	V	M	0.269074303035
343	V	C	0.269074303035
346	F	Y	0.268994692595
346	F	D	0.268994692595
385	Y	E	0.26898064449
405	Q	K	0.268979644648
363	V	R	0.268978328059
358	L	G	0.268972127666
342	R	H	0.268971574599
381	L	S	0.268767586893
390	T	H	0.268752417814
356	G	A	0.268751091335
155	V	T	0.268258928648
131	A	P	0.267331737312
128	D	R	0.267102973464
77	K	A	0.267004180685
189	M	C	0.266892563907
369	E	G	0.266700550939
243	R	L	0.266296995321
466	L	N	0.265814047098
304	F	S	0.265631572269
130	T	A	0.265534430273
399	Q	H	0.264423596176
443	E	V	0.263772930654
271	A	S	0.263755304643
436	R	K	0.263667388754
377	S	K	0.263598799661
493	A	G	0.263591051068
372	D	W	0.263586748636
458	F	C	0.263560972893
101	D	G	0.263510091238
449	E	C	0.263490681591
449	E	P	0.263490681591
419	P	D	0.263458523447
160	D	Y	0.263446175805
442	A	C	0.263444118858
437	T	F	0.263399852211
442	A	Q	0.263354825367
402	S	V	0.263354636757
402	S	Q	0.263354636757
411	A	L	0.263341326166
336	A	N	0.263336426954
336	A	M	0.263336426954
387	A	Y	0.26330630187
352	V	R	0.263297696249
352	V	D	0.263297696249
340	D	C	0.263250493968
376	S	I	0.263216175746
376	S	N	0.263216175746
161	P	C	0.263213186847
354	P	E	0.263197748853
481	M	W	0.263189858969
438	S	Y	0.263176299069
414	V	D	0.263176116814
95	P	Y	0.263164429839
495	E	M	0.263145335212
350	T	H	0.263137593704
408	V	P	0.263132164317
156	R	P	0.263123648619
380	E	Y	0.263100346721
380	E	R	0.263100346721
365	I	H	0.263095027665
365	I	N	0.263095027665
365	I	A	0.263095027665
394	G	Q	0.263090668044
445	I	S	0.263082671179
347	I	S	0.263075074063
413	S	W	0.263057492254
378	T	M	0.263038841874
378	T	E	0.263038841874
342	R	V	0.263026125174
344	L	E	0.263017402759
346	F	W	0.263016716753
364	Q	G	0.263010240836
364	Q	Y	0.263010240836
405	Q	L	0.262994047059
405	Q	M	0.262994047059
361	R	T	0.262992935015
158	G	T	0.262959060444
360	T	Y	0.262954535618
381	L	W	0.262946522324
381	L	Y	0.262946522324
381	L	D	0.262946522324
106	R	H	0.262942376214
470	R	Q	0.262938540535
391	R	M	0.262936758491
433	T	W	0.262922033994
433	T	E	0.262922033994
348	R	E	0.262907884301
375	E	N	0.262902715495
367	S	D	0.26288967945
339	E	A	0.262887179472
426	M	E	0.262848120939
438	S	I	0.262806849638
351	K	G	0.262802705371
88	D	V	0.262737434883
341	L	G	0.262670055589
484	E	T	0.262654759476
396	T	M	0.262647468838
357	K	Q	0.262603654536
278	A	T	0.26260260017
129	A	H	0.262578921884
123	A	P	0.262549292235
427	A	F	0.262484386403
427	A	Q	0.262484386403
427	A	K	0.262401827111
39	F	S	0.261812000195
129	A	V	0.261805228957
136	M	H	0.261800022983
220	E	D	0.261679988904
192	E	K	0.261218214812
171	T	S	0.261100200868
135	H	N	0.260343789644
56	L	R	0.260331095857
421	D	W	0.260291806077
111	Y	L	0.259289784923
50	S	P	0.258911500532
363	V	L	0.258878514157
51	D	P	0.258780406223
312	V	M	0.257032954973
265	I	H	0.256978599397
268	G	C	0.256924708864
332	A	H	0.256917927535
282	G	Q	0.256893782961
282	G	M	0.256893782961
271	A	K	0.256892258308
271	A	P	0.256892258308
320	E	L	0.256864482017
330	W	C	0.256826167885
281	Y	P	0.256797506399
252	E	P	0.256766740765
259	L	N	0.256743443672
286	A	N	0.256735854054
315	L	E	0.256694055703
327	Q	S	0.256684760621
324	H	T	0.256661564604
318	P	I	0.25661296896
151	T	A	0.256585313111
288	G	L	0.256577827695
331	M	G	0.256500154739
314	S	P	0.256478530563
272	H	D	0.256469922261
272	H	M	0.256469922261
82	H	Y	0.256443522257
257	I	E	0.256420853656
257	I	G	0.256420853656
309	N	M	0.256113529171
175	R	K	0.255577650456
11	E	S	0.255238980847
53	E	L	0.254479415642
108	L	A	0.254063097727
312	V	R	0.253981516002
280	V	K	0.253781679734
122	Q	K	0.253729141804
89	P	I	0.25369778513
304	F	N	0.253667567885
304	F	C	0.253667567885
304	F	A	0.253667567885
49	L	G	0.253565524855
257	I	F	0.253300048949
372	D	N	0.252532518691
178	A	S	0.252369904659
450	G	R	0.252166274992
131	A	R	0.251952732646
322	P	V	0.2514963703
290	D	S	0.251408114569
67	V	P	0.250894988167
400	R	K	0.250765871462
11	E	V	0.250727495641
159	M	I	0.250723363266
12	Q	P	0.250675314378
73	E	R	0.250585730545
161	P	R	0.248165739011
63	I	S	0.248081955581
137	M	H	0.24799951779
323	A	M	0.247558621742
41	I	R	0.247534929959
98	K	C	0.247492254391
189	M	I	0.247489317452
101	D	F	0.247484540956
154	L	D	0.247385895614
154	L	Y	0.247385895614
20	Q	L	0.247336952862
97	Y	Q	0.24733044321
165	S	R	0.247250399394
25	I	P	0.247246126941
230	F	G	0.247221388569
112	D	I	0.247134795079
166	L	H	0.247099286655
156	R	T	0.247061677494
107	E	Q	0.247053239568
116	I	F	0.247044309754
145	D	K	0.247029903003
140	H	W	0.247011380024
114	E	I	0.246973405549
143	L	I	0.246966800395
143	L	M	0.246966800395
242	V	T	0.246953337964
27	A	E	0.246930114833
91	K	W	0.246912370989
91	K	Q	0.246912370989
120	W	N	0.246898205774
120	W	E	0.246898205774
118	R	F	0.246877835233
144	N	I	0.246854296201
81	E	P	0.246845677745
113	K	Q	0.246811564074
149	Q	C	0.246785737966
121	R	Q	0.246752826912
121	R	N	0.246752826912
121	R	D	0.246752826912
87	K	V	0.246744970339
139	W	E	0.246738760427
228	G	A	0.246717836086
115	E	H	0.24671444644
236	R	V	0.246622031048
92	T	C	0.246602522204
163	M	F	0.246595863649
131	A	W	0.246527603886
146	T	Y	0.2465211052
146	T	E	0.2465211052
146	T	M	0.2465211052
53	E	T	0.246511387307
138	I	A	0.246484000398
202	N	A	0.246455448111
133	L	G	0.24644019769
133	L	N	0.24644019769
197	I	R	0.246431678647
134	T	R	0.246422061787
125	N	A	0.245968278776
51	D	Y	0.245909825166
130	T	F	0.245703793198
130	T	G	0.245703793198
50	S	A	0.245396153705
128	D	M	0.245353421365
128	D	H	0.245353421365
211	N	Y	0.244671192121
469	E	G	0.243269831227
362	G	R	0.240817165071
98	K	S	0.240558629829
165	S	C	0.240292014755
110	L	F	0.239968266627
167	M	K	0.239905272776
84	S	A	0.239791648653
52	Y	R	0.239438654576
34	D	A	0.239399783982
57	I	V	0.239341766675
131	A	V	0.238418783105
25	I	T	0.237890053659
450	G	V	0.23769670546
40	Y	R	0.236602571469
455	E	G	0.236300050865
68	L	H	0.236298098058
66	M	R	0.236283740008
34	D	Q	0.236248250523
33	I	N	0.236222527851
62	T	M	0.236198303564
153	A	V	0.236197323625
17	G	C	0.236194370235
30	G	P	0.236181514479
38	R	D	0.236155796574
47	L	M	0.235709771432
86	G	E	0.235401545333
85	A	K	0.235247797835
469	E	A	0.234302652006
105	M	L	0.234283576249
447	M	G	0.233992161482
239	M	L	0.233484420791
419	P	R	0.233254430968
190	V	T	0.233070197446
274	S	T	0.23279830619
376	S	C	0.232576579643
205	N	S	0.232150541032
90	K	Q	0.231898816188
401	A	R	0.231362050749
80	E	H	0.231358373677
398	Q	L	0.231124565503
421	D	E	0.230239600113
127	D	C	0.230208912718
100	V	L	0.229960456584
481	M	T	0.228442525564
451	A	D	0.228116185184
315	L	P	0.228070202525
293	K	T	0.227159007158
471	A	P	0.226829040039
289	Y	L	0.226572529946
213	R	K	0.226407070047
239	M	P	0.22630643574
239	M	Q	0.22630643574
230	F	I	0.22626438459
201	I	Q	0.226252620398
201	I	E	0.226252620398
238	M	H	0.226181552982
205	N	A	0.226165080103
205	N	F	0.226165080103
183	V	H	0.226157095471
179	A	P	0.226141719226
185	G	D	0.22611193369
169	G	W	0.226107501556
169	G	Q	0.226107501556
195	R	C	0.226104316185
237	A	Y	0.22609677946
199	R	D	0.226087787067
207	W	C	0.226078646786
203	D	P	0.226066980873
200	G	S	0.22605929642
248	P	V	0.226045885991
248	P	G	0.226045885991
206	F	Y	0.226044819165
206	F	Q	0.226044819165
246	R	T	0.226044329115
172	L	Q	0.226043344076
224	N	M	0.2260252333
224	N	T	0.2260252333
224	N	A	0.2260252333
177	G	P	0.226022947255
177	G	A	0.226022947255
249	G	C	0.226008073918
190	V	H	0.226002112818
190	V	C	0.226002112818
229	K	Y	0.225985944497
229	K	V	0.225985944497
232	T	V	0.225971563589
170	S	C	0.225945826705
215	T	F	0.225934147463
215	T	D	0.225934147463
215	T	N	0.225934147463
208	R	T	0.225926903973
208	R	N	0.225926903973
228	G	H	0.22592330651
173	P	E	0.22589420343
198	K	G	0.225884792361
198	K	H	0.225884792361
187	G	Q	0.22586533392
204	R	A	0.225853129783
250	N	I	0.2258362045
250	N	Y	0.2258362045
398	Q	I	0.225793558171
216	R	A	0.225791227603
236	R	W	0.225780602748
171	T	R	0.22573582689
184	K	Y	0.225724339407
234	A	F	0.225718592129
180	G	A	0.225703415843
225	I	N	0.225699848057
197	I	Y	0.225630048317
214	K	V	0.225594225342
222	M	Q	0.225433961625
217	S	Y	0.224932023637
217	S	D	0.224932023637
291	F	Y	0.224925827775
384	R	Y	0.224917691472
239	M	S	0.22427821497
172	L	P	0.224036817307
450	G	E	0.223762782083
450	G	F	0.223762782083
209	G	H	0.223510720366
209	G	Q	0.223510720366
448	M	N	0.223061966971
435	G	T	0.22273301268
54	G	N	0.221988167625
461	R	K	0.221898898999
63	I	W	0.221817693073
471	A	T	0.221704490359
55	R	E	0.221541495795
77	K	Y	0.22120046036
69	S	C	0.221187235553
76	N	V	0.221109300384
23	T	K	0.221099077023
72	D	T	0.220905225856
34	D	K	0.220887975535
67	V	L	0.220866725152
37	G	P	0.220862670284
75	R	H	0.220822085599
15	T	V	0.220810666399
33	I	K	0.220805383536
71	F	C	0.220776507401
35	G	I	0.220754957759
22	A	M	0.220749722072
22	A	F	0.220749722072
9	S	V	0.220741815158
61	L	E	0.220736707805
53	E	C	0.220713874637
323	A	H	0.220709901909
16	D	K	0.220708206036
16	D	A	0.220708206036
65	R	V	0.220687154408
10	Y	E	0.220632673686
416	R	A	0.220578590585
256	L	G	0.220479087154
428	A	H	0.220454041641
162	R	S	0.220444142382
129	A	G	0.220329930424
98	K	M	0.220253767629
463	V	F	0.220120973703
137	M	R	0.220092249542
137	M	Y	0.220092249542
462	G	W	0.220007489222
257	I	Y	0.219998664551
95	P	R	0.219744882241
302	D	H	0.219742581466
121	R	V	0.219652354696
141	S	A	0.219532063293
44	C	E	0.219526915568
101	D	Q	0.219200410089
97	Y	P	0.219070845366
117	R	H	0.218987019934
367	S	N	0.218978154708
100	V	Q	0.218841406394
151	T	D	0.218830841555
102	R	H	0.21878298298
156	R	I	0.218778902357
116	I	G	0.218774276384
107	E	P	0.21876697794
143	L	W	0.218701145478
143	L	Q	0.218701145478
91	K	H	0.218629281764
155	V	Y	0.218619030638
150	R	S	0.218618663351
150	R	W	0.218618663351
118	R	T	0.218612981577
110	L	A	0.218603058377
141	S	M	0.218534550986
152	R	L	0.218521572953
148	Y	G	0.218515421317
103	K	M	0.218501141572
129	A	Q	0.218432538329
115	E	R	0.2184312117
268	G	A	0.218309651115
333	C	F	0.218252030794
132	G	N	0.218214935015
132	G	T	0.218214935015
85	A	D	0.218145172121
324	H	Q	0.218000352982
258	F	S	0.217979526449
133	L	H	0.217937389106
64	E	I	0.217881245695
318	P	H	0.217867035428
285	V	G	0.217811581104
68	L	A	0.217751461459
302	D	S	0.217512046839
70	A	L	0.217498973386
278	A	R	0.217443336602
422	K	L	0.217287202961
49	L	K	0.216192026146
420	F	D	0.21590566322
30	G	E	0.215720166081
395	N	Q	0.215271829741
271	A	D	0.215124241786
240	D	V	0.215096861777
253	I	R	0.215028127548
281	Y	V	0.215022527537
304	F	P	0.214966143504
185	G	Q	0.214951294685
185	G	S	0.214951294685
248	P	R	0.214909877264
316	I	A	0.214856506414
267	R	I	0.214855066704
249	G	V	0.21483468189
170	S	E	0.214789833569
288	G	C	0.214788453052
417	N	I	0.214671449278
250	N	R	0.214663908108
448	M	W	0.214627402275
257	I	Q	0.214620501037
302	D	C	0.214532626016
491	D	E	0.214528648059
301	I	A	0.214505581467
174	R	S	0.21449092625
482	S	V	0.214469851793
486	S	T	0.214366176284
[truncated: 7,961 more rows]
