# Supplementary material for: Destabilized adaptive influenza variants critical for innate immune system escape are potentiated by host chaperones
Source: PLoS Biol. 2018 Sep 17;16(9):e3000008. doi: 10.1371/journal.pbio.3000008 (PMC6160216; doi:10.1371/journal.pbio.3000008)
Supplement: S1 File — This zip file contains the computer code and required input files for the deep mutational scanning data analysis reported in this manuscript. (ZIP) [file pbio.3000008.s023.zip › 2018_NP_DMS-master/preferences/Hsp90i37vsDMSO37-rep1_sitediffsel.txt]

site	abs_diffsel	positive_diffsel	negative_diffsel
451	8.09009916081	4.84762997655	-3.24246918427
18	7.87946807463	3.26899285154	-4.61047522309
450	7.76735299039	4.78236358099	-2.98498940941
382	7.53884102562	5.59509579595	-1.94374522967
319	7.27623532647	4.14344420037	-3.1327911261
283	7.20649965723	2.853648983	-4.35285067423
498	7.11214064479	2.57769034003	-4.53445030476
63	7.10902584933	5.88561709571	-1.22340875362
83	6.96482318559	5.21964359058	-1.74517959502
424	6.9646787396	4.10322627654	-2.86145246307
446	6.91107437407	4.00996850848	-2.90110586559
217	6.7185683202	2.0793404251	-4.6392278951
440	6.70449472666	3.45646477575	-3.24802995091
82	6.66381951169	3.90923863415	-2.75458087754
84	6.64617510969	4.78707378678	-1.85910132291
334	6.6404972701	2.45173539889	-4.18876187121
497	6.61395141576	1.87618111976	-4.737770296
395	6.59986116663	4.22590285516	-2.37395831147
266	6.5529507915	3.0348473372	-3.51810345431
420	6.39205012345	5.44034216683	-0.951707956624
432	6.32817283857	1.65738345047	-4.67078938811
453	6.28688773594	1.15982325357	-5.12706448237
457	6.26176582084	2.76540796381	-3.49635785703
51	6.1729291831	4.76861122638	-1.40431795672
431	6.15328040402	2.85779242582	-3.29548797819
294	6.14575835699	1.91109807959	-4.2346602774
40	6.11760457742	3.53986899825	-2.57773557917
455	6.08513272005	2.6574593505	-3.42767336955
456	5.97265347596	1.18053472782	-4.79211874814
136	5.93021204524	3.09722575668	-2.83298628856
128	5.92719558718	3.06542165344	-2.86177393374
21	5.91967115038	3.69383984969	-2.22583130069
126	5.91191396733	2.63267808493	-3.2792358824
125	5.89293209364	4.67867089392	-1.21426119972
117	5.85450983039	4.06065902323	-1.79385080716
103	5.8473583784	2.90526480896	-2.94209356944
270	5.79512810912	1.54501034942	-4.2501177597
434	5.77959983458	2.78148800524	-2.99811182934
430	5.76370827901	3.94279680869	-1.82091147032
191	5.7236459086	3.06109524334	-2.66255066526
57	5.6539550198	4.8771027771	-0.776852242704
98	5.64914647859	4.85856747229	-0.790579006306
442	5.62971156764	3.16216447789	-2.46754708975
56	5.62470535087	4.17257145475	-1.45213389612
135	5.62203194067	2.39073297993	-3.23129896074
86	5.62017433586	3.69495905014	-1.92521528572
396	5.61940852221	3.46626164175	-2.15314688046
247	5.60453789015	3.95725074271	-1.64728714744
409	5.60353485414	3.17496100294	-2.4285738512
50	5.59663995438	4.10536280094	-1.49127715343
12	5.58862246872	3.04413830302	-2.5444841657
448	5.54137143732	4.11608649846	-1.42528493885
142	5.53366175035	2.4757370097	-3.05792474064
166	5.5142807138	3.84036747884	-1.67391323496
122	5.51186173951	2.95906055964	-2.55280117987
159	5.50971519956	3.49934739291	-2.01036780665
59	5.5095845507	3.49001180606	-2.01957274463
377	5.49942066534	3.91943876993	-1.57998189541
328	5.49481039963	3.71156043981	-1.78324995982
437	5.48833117253	3.64690571088	-1.84142546165
23	5.48600519897	3.49068590787	-1.9953192911
90	5.46908748505	2.64797519868	-2.82111228637
492	5.46031403315	3.7985993409	-1.66171469224
370	5.44004294589	3.61031363287	-1.82972931301
443	5.40923987109	3.80029298936	-1.60894688173
89	5.38110349352	3.0180135168	-2.36308997672
78	5.37867787223	4.21494046836	-1.16373740387
368	5.31812529148	3.69632867893	-1.62179661255
415	5.31619160246	2.35086836026	-2.9653232422
318	5.30580039116	2.91887519125	-2.38692519991
80	5.30282320669	3.63235017764	-1.67047302905
257	5.29310238977	2.65286164642	-2.64024074335
345	5.29282997076	3.57553132592	-1.71729864484
100	5.27740216371	2.94536175051	-2.3320404132
140	5.26964475572	3.41660187372	-1.853042882
54	5.26790540564	2.93735924466	-2.33054616098
421	5.25638397376	1.22009395705	-4.03629001671
401	5.2436897192	3.08224272374	-2.16144699547
160	5.23599442824	4.18331517695	-1.05267925128
123	5.22445535654	2.17188739435	-3.0525679622
111	5.21004243081	2.68265559824	-2.52738683257
91	5.19980700034	3.40379447993	-1.79601252041
112	5.18449963925	3.52374494124	-1.66075469801
265	5.17516382954	3.96395338109	-1.21121044845
32	5.15449296756	2.67140122339	-2.48309174417
34	5.13703067586	2.99362312273	-2.14340755313
205	5.13542550704	3.64553449732	-1.48989100972
264	5.08310008376	2.40608809474	-2.67701198901
130	5.08240390558	2.06594685998	-3.01645704561
173	5.07730013343	2.87227127786	-2.20502885558
433	5.06535917157	1.68808816009	-3.37727101148
419	5.05825640413	3.47611305614	-1.58214334799
88	5.04748039388	2.74018854221	-2.30729185166
317	5.00136190934	2.02940338678	-2.97195852257
289	4.99702907466	2.59775319248	-2.39927588218
272	4.99668760945	1.7622911524	-3.23439645705
467	4.99517601089	2.61734237593	-2.37783363496
466	4.98726093277	3.67347629565	-1.31378463713
24	4.98109662405	3.27379468657	-1.70730193748
195	4.9761518961	2.72386367552	-2.25228822058
14	4.95646621973	3.55939563579	-1.39707058394
127	4.94865667676	2.60472533308	-2.34393134368
55	4.94845418084	3.30379505135	-1.64465912949
39	4.94023305822	4.12579416018	-0.814438898038
161	4.93143248343	2.30216217102	-2.62927031241
163	4.92768198219	1.58620134844	-3.34148063376
30	4.89722095373	3.45666700798	-1.44055394575
275	4.88106201002	3.61852136096	-1.26254064905
131	4.87053920535	3.24199362915	-1.6285455762
469	4.86954047201	1.55065088556	-3.31888958645
81	4.85398939956	2.49681150055	-2.35717789902
422	4.84484602708	2.69475028212	-2.15009574496
60	4.84433583289	2.38851155308	-2.45582427981
97	4.83072474561	4.08775960815	-0.742965137465
438	4.8156670042	2.07001293121	-2.74565407299
496	4.80388020293	2.46091181774	-2.34296838519
35	4.7962543537	2.276582233	-2.5196721207
189	4.79284336668	3.4585703413	-1.33427302538
428	4.78156944055	1.05822881802	-3.72334062254
333	4.77079414033	2.73828298722	-2.0325111531
41	4.76857954341	2.7294034483	-2.0391760951
44	4.76785794284	2.68125477417	-2.08660316867
184	4.76729182952	1.95580186175	-2.81148996777
165	4.7453593922	4.0803066598	-0.665052732408
132	4.74341577024	2.90740617478	-1.83600959546
312	4.74129359551	3.80390941867	-0.937384176834
399	4.71623015129	3.25713701523	-1.45909313606
101	4.71586914132	4.42852184131	-0.287347300013
52	4.7076014359	3.73746776313	-0.970133672776
426	4.70681730362	1.79523638811	-2.91158091551
452	4.70405784621	1.26491032444	-3.43914752177
305	4.70267267172	2.28155372335	-2.42111894838
48	4.68666262304	2.5047184192	-2.18194420384
403	4.68030261089	1.53268907694	-3.14761353396
404	4.67348760281	2.02356920142	-2.64991840139
168	4.66609716338	1.07587296891	-3.59022419447
242	4.66505386988	2.7141504584	-1.95090341148
429	4.65840111211	2.1562729405	-2.50212817161
73	4.65654353838	2.13145208693	-2.52509145145
96	4.65419747626	1.34751282025	-3.30668465602
386	4.64340102035	1.88008404915	-2.7633169712
360	4.63992141014	2.076642935	-2.56327847514
280	4.6296993535	2.73337793468	-1.89632141882
154	4.62804542947	3.57259787728	-1.0554475522
292	4.61943385684	2.26199536873	-2.3574384881
384	4.61816780555	2.13891887437	-2.47924893118
362	4.60721097362	3.18044997788	-1.42676099574
105	4.6018380048	2.73144452124	-1.87039348356
271	4.59452396758	3.35569460345	-1.23882936412
239	4.59005643387	3.58351087398	-1.00654555989
171	4.57673510793	2.31687633822	-2.25985876972
27	4.57436133433	2.37463802169	-2.19972331264
346	4.57402111158	2.56013514226	-2.01388596932
76	4.5650603585	3.41198881339	-1.1530715451
263	4.54675804768	2.12128646568	-2.42547158201
445	4.5366136277	0.789274837884	-3.74733878981
10	4.53532825315	1.50851060715	-3.026817646
417	4.52470727172	3.60603555706	-0.918671714653
164	4.5144020186	2.36845109076	-2.14595092784
190	4.50893958051	2.52825443413	-1.98068514637
72	4.50348230878	3.21742362452	-1.28605868426
133	4.50088703605	3.30230561787	-1.19858141818
454	4.4928137488	2.14860029831	-2.34421345049
376	4.48192840259	2.87780682528	-1.60412157731
121	4.47791240073	2.81194748919	-1.66596491154
199	4.46979502633	2.87787562302	-1.59191940331
233	4.45789753481	1.73644712633	-2.72145040848
310	4.45763008036	3.13223220611	-1.32539787425
153	4.45210804358	3.45893466662	-0.993173376959
309	4.44751560901	1.5130526403	-2.93446296871
298	4.44724065004	2.1208811412	-2.32635950884
129	4.43542897884	3.11289754091	-1.32253143793
85	4.4278651074	2.06537268856	-2.36249241884
308	4.41034517558	3.59675518616	-0.813589989425
316	4.40195654544	1.4719552112	-2.93000133424
436	4.39741191177	2.14709888749	-2.25031302428
11	4.38987172711	2.5173953844	-1.8724763427
162	4.38938618316	2.72202731409	-1.66735886907
58	4.36513968986	2.4456626123	-1.91947707756
371	4.35841126771	3.10030979406	-1.25810147365
397	4.33679774279	1.91091679342	-2.42588094937
444	4.32973598033	3.486723071	-0.843012909325
114	4.32686432161	2.28426777923	-2.04259654238
301	4.3259269477	1.778876966	-2.5470499817
116	4.32197818101	2.80987434122	-1.51210383978
385	4.3165502574	2.65629542145	-1.66025483596
70	4.30909207559	1.84233275792	-2.46675931767
447	4.29442791522	1.21414181579	-3.08028609943
373	4.2919252531	2.17409013117	-2.11783512193
329	4.28853852719	2.83163360685	-1.45690492034
383	4.26273552408	3.23557438146	-1.02716114262
380	4.25266854151	2.70264382148	-1.55002472003
321	4.24772662111	1.89847713488	-2.34924948623
77	4.24705902098	3.56954064678	-0.677518374194
158	4.24551309893	2.03945736514	-2.20605573379
313	4.24200770705	3.17228253527	-1.06972517178
62	4.23935750315	2.33231142672	-1.90704607643
243	4.23029659083	2.32239560011	-1.90790099073
4	4.22561311539	2.10277282479	-2.1228402906
64	4.21093301261	3.17352184146	-1.03741117115
458	4.20865761519	3.32703359243	-0.881624022754
107	4.20331941315	2.89224658157	-1.31107283157
113	4.20050184409	1.9198418788	-2.28065996529
372	4.19998872123	3.87489169045	-0.325097030777
387	4.19671597284	3.23088147478	-0.96583449806
357	4.16267625392	0.835563178664	-3.32711307525
211	4.15550862491	1.81790250879	-2.33760611612
3	4.15425644735	0.801816793845	-3.35243965351
398	4.13307790857	1.4747666131	-2.65831129546
22	4.12885642284	1.33423343219	-2.79462299065
425	4.12532653628	0.827302333355	-3.29802420293
481	4.10576533667	2.21910542247	-1.88665991419
381	4.0996346863	1.74062964555	-2.35900504076
214	4.09407872744	2.11579780463	-1.9782809228
311	4.08838722301	2.53093048809	-1.55745673493
181	4.0866758132	1.38805307686	-2.69862273634
423	4.05700196142	1.46505912834	-2.59194283308
338	4.05204782329	2.82768091081	-1.22436691247
183	4.04501442766	2.77621641311	-1.26879801455
92	4.02393715076	1.06666507071	-2.95727208006
336	4.01967441113	2.62625188205	-1.39342252908
250	4.01819427858	1.67295485892	-2.34523941966
49	4.00946114171	3.07019185947	-0.939269282236
297	3.99235869705	1.88982668913	-2.10253200792
71	3.98640660021	1.87552811417	-2.11087848604
157	3.98603765009	2.18217358293	-1.80386406716
235	3.98231371995	2.14296615673	-1.83934756321
322	3.98041559801	2.58464962798	-1.39576597003
38	3.97966734366	2.20068113337	-1.77898621028
197	3.97291700813	1.09254881198	-2.88036819615
255	3.97071844271	2.73919024452	-1.23152819819
337	3.96055056815	2.84159129314	-1.11895927501
459	3.95700982175	1.72182538947	-2.23518443227
364	3.95190638889	1.54988360789	-2.402022781
335	3.95130889987	1.45091594957	-2.5003929503
302	3.946503758	2.44966673384	-1.49683702415
439	3.94180301424	2.64189772117	-1.29990529307
278	3.94057399856	1.85971569798	-2.08085830058
332	3.9389052355	2.83530952208	-1.10359571342
449	3.93771772532	2.49202945784	-1.44568826749
284	3.93737646993	2.12572493984	-1.8116515301
359	3.93461944244	2.32024579493	-1.6143736475
304	3.93401115129	2.45922906936	-1.47478208192
307	3.92572989733	0.685801780735	-3.23992811659
102	3.92329352349	2.56791904288	-1.35537448062
314	3.91696145649	1.84448034492	-2.07248111157
400	3.8945343923	1.47655957336	-2.41797481894
273	3.89434642906	2.29170044558	-1.60264598348
42	3.88832833059	1.02294332566	-2.86538500493
152	3.87237018699	1.654171788	-2.21819839899
45	3.87103786036	1.51867881611	-2.35235904425
68	3.8683869826	2.35475586119	-1.51363112141
418	3.85906692927	1.82892498838	-2.03014194089
29	3.84790688164	1.34767822174	-2.5002286599
354	3.84602409715	2.58845753372	-1.25756656344
15	3.83322523925	2.22316643647	-1.61005880278
351	3.82287955633	1.22367303036	-2.59920652597
186	3.81246315516	2.71306358511	-1.09939957005
155	3.80799270426	2.19089192405	-1.61710078021
402	3.79503765282	2.44875211998	-1.34628553284
79	3.78824952961	3.0294256659	-0.758823863708
178	3.7855153167	1.9860680049	-1.7994473118
95	3.76612199641	3.04964512622	-0.716476870189
61	3.76126938793	2.01261067116	-1.74865871677
237	3.76088296504	2.52818535222	-1.23269761282
53	3.75115021432	2.69913363735	-1.05201657697
17	3.75014208495	2.60442165356	-1.1457204314
413	3.73601193282	2.17837995896	-1.55763197386
416	3.73461862234	2.76133762469	-0.973280997651
99	3.7279863512	1.78757500908	-1.94041134212
170	3.72631238144	2.30057718982	-1.42573519161
108	3.72256854692	1.21509620154	-2.50747234538
193	3.71310048209	1.45909700357	-2.25400347851
478	3.71013383513	1.72326228542	-1.98687154971
320	3.70941253858	2.53905322668	-1.1703593119
323	3.68542593156	2.63510232338	-1.05032360818
118	3.68259255138	1.6794230339	-2.00316951748
139	3.68034267456	2.58678916016	-1.0935535144
462	3.6734231653	1.7218824912	-1.95154067411
43	3.67014369113	2.55618508804	-1.11395860309
240	3.66595687251	2.58554342897	-1.08041344353
274	3.66052539135	2.41343296686	-1.24709242449
65	3.66013316478	1.10620970196	-2.55392346282
37	3.64678451633	2.27166840133	-1.37511611499
268	3.6466547951	2.12983262146	-1.51682217364
285	3.6384519187	1.81432040091	-1.82413151779
282	3.63178769149	2.12542572925	-1.50636196224
144	3.62087973479	1.92881358361	-1.69206615117
94	3.61530513496	0.65089814519	-2.96440698977
69	3.61456533162	3.04141379336	-0.573151538254
156	3.60883663535	3.17904612875	-0.4297905066
192	3.60258356265	1.42147867003	-2.18110489262
296	3.59599450636	0.638290576801	-2.95770392956
485	3.59480403761	0.690653159814	-2.9041508778
46	3.59196827949	1.59890429409	-1.9930639854
31	3.56684303363	1.90629510722	-1.66054792641
262	3.55791997495	2.16796576437	-1.38995421057
281	3.55762957736	2.43504547797	-1.12258409939
378	3.5563200406	2.00271031589	-1.55360972471
330	3.54989963625	2.0521999299	-1.49769970635
365	3.54833962213	2.2350340323	-1.31330558983
473	3.54019153237	2.26951426675	-1.27067726562
331	3.51007155085	0.625926935241	-2.88414461561
104	3.49720709534	1.72194137026	-1.77526572508
204	3.49237273302	1.49085362322	-2.0015191098
115	3.48388441608	1.10140350322	-2.38248091286
379	3.46824967591	1.85547638602	-1.61277328989
244	3.46502019636	2.64849456673	-0.816525629628
427	3.45976706684	1.0206909439	-2.43907612294
143	3.45760928842	1.99591375092	-1.4616955375
87	3.44982038345	1.75785626472	-1.69196411873
411	3.44905175425	2.89325182015	-0.555799934106
406	3.44149848318	1.81000282187	-1.63149566131
236	3.43924304232	1.14983189026	-2.28941115206
414	3.43341802295	1.99607084181	-1.43734718113
256	3.42980974033	1.80494801668	-1.62486172366
258	3.42933318164	1.81535322438	-1.61397995726
74	3.4199700039	2.20200036708	-1.21796963682
325	3.41275040418	1.413617449	-1.99913295517
276	3.40697999021	1.44828038752	-1.95869960269
110	3.40591182668	1.44992152633	-1.95599030035
300	3.40027473855	2.63285829793	-0.767416440626
246	3.39990182232	2.17367242299	-1.22622939933
19	3.39223405634	1.32773109797	-2.06450295837
279	3.38551240952	1.47335327009	-1.91215913943
185	3.38428689965	2.2756986447	-1.10858825495
208	3.37801375953	2.04989572716	-1.32811803237
259	3.36465292406	1.77384980771	-1.59080311636
124	3.35454321993	1.96673047584	-1.38781274409
479	3.35126371175	1.05567966019	-2.29558405156
249	3.34675905904	1.77880261934	-1.5679564397
390	3.34148404341	1.57353303877	-1.76795100464
410	3.31146334867	1.60632475868	-1.70513859
315	3.30829557731	1.60829467578	-1.70000090153
202	3.30817029145	0.9657961886	-2.34237410285
286	3.28998746711	1.78807744877	-1.50191001834
234	3.28502629224	1.30843284883	-1.97659344341
228	3.2838103579	1.80286590043	-1.48094445747
120	3.2762867465	1.70151166919	-1.57477507731
179	3.27400174196	2.66114423228	-0.612857509678
210	3.26689718666	1.81901496116	-1.4478822255
388	3.26623910761	1.15041776204	-2.11582134557
187	3.25664769879	1.71019355883	-1.54645413995
169	3.25294942851	2.52547404756	-0.727475380954
137	3.25184926398	2.59263628038	-0.659212983601
33	3.2462330145	2.10255493531	-1.14367807919
460	3.23263348223	0.870504075774	-2.36212940646
350	3.2275707503	2.31399462075	-0.913576129553
375	3.22712494627	1.38557051647	-1.84155442979
134	3.22180112435	1.8046011159	-1.41720000845
201	3.21619465621	2.81155306737	-0.404641588841
9	3.20487176053	1.37809232616	-1.82677943438
167	3.20170497762	1.69256664021	-1.50913833741
341	3.18186376972	0.475976741939	-2.70588702778
367	3.18179102535	1.03127328674	-2.15051773861
340	3.17115788739	2.60743709932	-0.563720788071
407	3.17115334275	2.52387358911	-0.647279753647
267	3.16566431949	1.06005407131	-2.10561024818
28	3.16527573325	0.883478789411	-2.28179694384
106	3.16108922743	2.06413094017	-1.09695828726
232	3.14709189557	1.54619196747	-1.6008999281
200	3.14264755623	2.08010208876	-1.06254546747
468	3.13553248949	1.40819869282	-1.72733379666
475	3.13532364897	1.23776302288	-1.8975606261
293	3.12232113712	1.25087971513	-1.87144142199
238	3.11436672109	2.3599906489	-0.754376072192
13	3.09920913061	2.16014659811	-0.939062532503
343	3.09698150576	1.74823237329	-1.34874913246
306	3.0823742117	1.3738879468	-1.7084862649
146	3.08064567174	1.60692493397	-1.47372073777
245	3.07335356883	0.93885429663	-2.1344992722
207	3.05167395285	1.93843029971	-1.11324365315
219	3.0406785134	0.906824676506	-2.13385383689
412	3.02940097108	1.60575603805	-1.42364493303
348	3.01627692447	0.998673342742	-2.01760358173
182	3.01277603089	1.35302393885	-1.65975209204
149	3.00295128171	1.20753707405	-1.79541420766
20	2.99704931719	1.77093274984	-1.22611656735
374	2.99429066462	0.917109884642	-2.07718077997
391	2.9894827708	1.34132794154	-1.64815482925
241	2.9571878891	1.09542872113	-1.86175916797
463	2.9442549475	1.70620794078	-1.23804700672
212	2.94152611397	1.87389113318	-1.0676349808
405	2.93931271299	1.42789187195	-1.51142084105
198	2.93551635551	1.40124986472	-1.53426649079
494	2.93138759631	0.877974930035	-2.05341266628
25	2.92272603576	2.54118604175	-0.38153999401
369	2.92170881393	1.65690553743	-1.2648032765
141	2.92105792995	1.04208376923	-1.87897416072
147	2.91853973673	1.76416626485	-1.15437347188
495	2.90927843836	1.41504523479	-1.49423320357
151	2.90497525512	2.22028347238	-0.684691782736
476	2.89197501413	2.0885508099	-0.803424204226
260	2.88334278944	2.28588772603	-0.597455063401
75	2.88072791013	1.36495415931	-1.51577375082
93	2.8782403913	0.791475135003	-2.0867652563
482	2.8641036411	2.15894459448	-0.705159046612
206	2.85448460426	2.17449460044	-0.679990003817
203	2.8410034885	1.67053506579	-1.1704684227
248	2.82931039438	1.63121007128	-1.1981003231
464	2.82420078009	1.48786079614	-1.33633998395
145	2.813195549	2.22934624653	-0.583849302475
291	2.80442858363	2.06168239823	-0.742746185399
222	2.79294366756	1.41782116098	-1.37512250658
175	2.78324009079	1.56387095934	-1.21936913145
251	2.78070316702	1.78821316063	-0.992490006384
26	2.77952247286	1.1598731905	-1.61964928235
176	2.77391915806	0.752254135965	-2.0216650221
347	2.7734295342	1.64836885741	-1.12506067679
231	2.77195586755	0.770754959679	-2.00120090788
392	2.76914649207	1.02563929762	-1.74350719444
109	2.75480383459	1.00183054711	-1.75297328748
119	2.74915999553	1.65646999326	-1.09269000228
491	2.74648940071	2.53645100072	-0.210038399991
138	2.72856476856	1.85843944471	-0.870125323856
327	2.72836098937	1.43022406594	-1.29813692343
290	2.72580565878	1.56660210678	-1.159203552
253	2.72416192723	2.05155728265	-0.672604644581
366	2.71031136498	1.7168484172	-0.99346294778
252	2.70566255549	2.06468195163	-0.640980603859
342	2.70500093236	1.52908911792	-1.17591181444
324	2.69733741302	1.59670974385	-1.10062766916
220	2.69656098734	2.1158345882	-0.580726399137
218	2.67976828553	0.989505039068	-1.69026324647
435	2.6771805775	1.44851466186	-1.22866591565
363	2.6554308014	1.53476020936	-1.12067059204
480	2.62252851427	1.45720924713	-1.16531926714
150	2.60450223899	1.4010887241	-1.20341351489
389	2.59816213944	1.77344212144	-0.824720018002
358	2.55919781133	1.17598770855	-1.38321010277
484	2.49164881238	0.497806440235	-1.99384237215
361	2.48473298147	1.10365557761	-1.38107740386
229	2.47894940005	1.03356133863	-1.44538806142
493	2.47488964909	1.27604656449	-1.1988430846
216	2.44557940784	1.79818083453	-0.647398573309
16	2.44336519316	0.964443755407	-1.47892143775
215	2.43205089228	1.75378572615	-0.678265166133
277	2.40230585232	1.19935705779	-1.20294879453
174	2.40059736072	1.1640871813	-1.23651017942
269	2.366332657	1.61375527456	-0.752577382443
352	2.35912419654	1.59262188576	-0.766502310787
209	2.34748713691	1.3903717006	-0.957115436318
472	2.29876271213	1.50878060499	-0.789982107143
303	2.28943718163	1.65366941803	-0.635767763592
188	2.26459095433	0.843102069087	-1.42148888524
474	2.26362581214	0.845811404643	-1.4178144075
194	2.24064240662	0.975174423543	-1.26546798308
36	2.22033420166	1.05002012535	-1.17031407631
355	2.20369173475	0.137220148899	-2.06647158586
177	2.20176126306	1.5819327504	-0.619828512654
213	2.19135205631	1.71580966487	-0.475542391436
172	2.16362889093	1.22979354606	-0.933835344863
5	2.15968019686	0.902752430705	-1.25692776615
47	2.15712452974	0.549401134634	-1.60772339511
356	2.13518992173	0.708618464538	-1.4265714572
461	2.1129645192	0.544606527461	-1.56835799173
224	2.08552595732	1.54393024368	-0.541595713636
489	2.07157729097	1.07164457778	-0.999932713193
299	2.02187483942	0.843540818585	-1.17833402084
261	2.01740951311	0.693566506781	-1.32384300633
180	2.01560079015	0.636048386013	-1.37955240414
7	2.00471570873	0.228866312574	-1.77584939615
225	1.98273244426	0.691615316701	-1.29111712756
393	1.93565880246	0.597753287108	-1.33790551535
230	1.90394132687	1.80047500016	-0.103466326713
148	1.89865359916	0.650970837864	-1.2476827613
67	1.83083103403	1.11286259419	-0.717968439838
353	1.81844800462	0.5037298438	-1.31471816082
254	1.80522523794	0.108914143127	-1.69631109481
196	1.80361231419	0.942824605099	-0.860787709095
221	1.80058710434	0.833297279619	-0.967289824723
287	1.75935616294	0.629973852125	-1.12938231081
66	1.67621400284	1.07393166702	-0.60228233582
1	1.67497966217	0.0	-1.67497966217
344	1.6591949104	0.819560557656	-0.839634352743
483	1.63545838906	0.157757599946	-1.47770078911
339	1.62436774772	0.451724087168	-1.17264366055
465	1.53716389182	0.462055882935	-1.07510800888
408	1.53072318407	1.00304008603	-0.527683098043
470	1.5208549826	0.262938540535	-1.25791644207
349	1.50152861458	1.11854613171	-0.382982482872
441	1.49288752909	0.489488820119	-1.00339870897
288	1.47201200953	0.471366280747	-1.00064572878
488	1.36764593891	0.759128540102	-0.608517398811
326	1.29068725212	0.523229101085	-0.767458151034
394	1.2860141713	1.0354473321	-0.250566839207
295	1.25722087052	0.631477068284	-0.625743802235
486	1.24071548627	1.10328246493	-0.137433021347
471	1.18564550191	0.670042417316	-0.515603084592
490	1.09957996712	0.0	-1.09957996712
227	1.08966139854	0.424004566002	-0.665656832539
487	1.08744976871	0.110948339268	-0.976501429445
6	0.995355808785	0.343581156163	-0.651774652622
223	0.943682864398	0.140774587435	-0.802908276962
8	0.917372056199	0.141378175804	-0.775993880394
477	0.866251315984	0.214134630318	-0.652116685666
226	0.857707374601	0.430121053771	-0.42758632083
2	0.794262664812	0.794262664812	0.0
499	NaN	NaN	NaN
