# Supplementary material for: Destabilized adaptive influenza variants critical for innate immune system escape are potentiated by host chaperones
Source: PLoS Biol. 2018 Sep 17;16(9):e3000008. doi: 10.1371/journal.pbio.3000008 (PMC6160216; doi:10.1371/journal.pbio.3000008)
Supplement: S1 File — This zip file contains the computer code and required input files for the deep mutational scanning data analysis reported in this manuscript. (ZIP) [file pbio.3000008.s023.zip › 2018_NP_DMS-master/preferences/Hsp90i37vsDMSO37-rep2_mutdiffsel.txt]

site	wt	mut	diffsel
29	V	A	1.26051465724
56	L	E	1.09817282638
98	K	H	1.06955471764
447	M	S	1.04361632606
372	D	N	1.00467580355
363	V	P	1.00011528259
399	Q	A	0.998841440892
18	E	H	0.909881246746
331	M	I	0.902338100334
469	E	A	0.901041637351
388	I	V	0.879634646703
49	L	N	0.878908009136
181	A	S	0.877436967232
458	F	W	0.87733155778
469	E	G	0.87460810226
434	E	K	0.867571464214
342	R	V	0.861512338498
5	G	A	0.845495809752
309	N	I	0.837164398507
328	L	S	0.836985123016
71	F	S	0.834017143101
266	L	G	0.81896302018
288	G	E	0.81875801764
289	Y	F	0.818612198235
243	R	H	0.800532721257
25	I	R	0.793915635884
190	V	M	0.791672904493
432	N	P	0.788873836983
90	K	H	0.774247792642
458	F	C	0.774167453959
265	I	S	0.772980797849
378	T	R	0.771320562519
196	M	Q	0.76609382731
157	T	H	0.764734674769
214	K	L	0.763988795955
419	P	C	0.760203965641
440	M	N	0.759847185522
431	G	D	0.747949301227
456	M	I	0.747669528837
137	M	V	0.745518621653
192	E	D	0.736173140801
398	Q	V	0.735813069899
434	E	M	0.733198857715
266	L	V	0.732245192716
432	N	D	0.732038664322
496	Y	V	0.728925921902
402	S	Y	0.727347777216
62	T	D	0.719515728039
409	Q	H	0.718006441856
81	E	R	0.716024999271
397	N	D	0.709711231567
310	S	T	0.697050802348
415	Q	W	0.694594426875
470	R	M	0.691809979949
107	E	Q	0.69082560937
80	E	I	0.690511332007
32	M	K	0.689647522918
373	A	G	0.688779123024
312	V	I	0.688143216928
215	T	A	0.683537821562
197	I	S	0.68317985827
432	N	V	0.680805100944
395	N	Y	0.680173534174
31	K	T	0.678158764162
31	K	H	0.678158764162
481	M	C	0.678158247844
301	I	K	0.678108750808
433	T	M	0.677031301723
484	E	V	0.675948384581
308	Q	T	0.670220320081
346	F	A	0.669792719021
428	A	S	0.669137956119
39	F	V	0.66868793502
13	M	R	0.668633544513
308	Q	V	0.667304290751
371	M	V	0.665500881363
442	A	R	0.661684746223
265	I	R	0.660226657226
21	N	P	0.659716343575
78	Y	Q	0.658867969517
284	A	P	0.658492051425
335	S	G	0.658460739448
377	S	H	0.6575135502
369	E	I	0.657271052716
41	I	A	0.656142964641
433	T	H	0.655147055604
39	F	A	0.654906862176
64	E	H	0.652271055445
334	N	Y	0.652140493152
51	D	N	0.651743221114
313	Y	V	0.649101463716
414	V	F	0.64837245146
413	S	N	0.648364193357
178	A	P	0.64749737366
478	S	Q	0.645624160433
102	R	L	0.645563490918
423	P	A	0.64371283206
46	E	R	0.643314710112
61	L	G	0.642487981155
168	Q	A	0.640280279107
384	R	A	0.640007923282
186	V	A	0.639662698394
117	R	S	0.637603458933
231	Q	T	0.637428460965
211	N	T	0.636740763656
426	M	G	0.635934620432
411	A	S	0.632557647942
375	E	D	0.631785938995
445	I	L	0.630626904157
294	E	C	0.628895771612
18	E	L	0.627793665526
40	Y	I	0.627077535372
273	K	L	0.625418980874
310	S	I	0.625102722013
328	L	V	0.624710140996
52	Y	L	0.622310139282
88	D	H	0.622183261842
402	S	K	0.61523156816
63	I	V	0.61044581091
392	S	G	0.610292569068
157	T	S	0.607952326258
285	V	P	0.607841914799
435	G	E	0.605332018256
214	K	T	0.604196968888
50	S	Y	0.603605908653
289	Y	L	0.603146095286
74	R	A	0.601755631154
32	M	L	0.601405080973
10	Y	H	0.599931006236
198	K	S	0.599065866397
427	A	P	0.599003984692
186	V	P	0.599001218551
239	M	L	0.598791342692
91	K	E	0.598373695701
275	C	A	0.597954816998
51	D	H	0.59625256962
24	E	M	0.595085331619
25	I	V	0.59496949144
346	F	V	0.594542102581
400	R	W	0.593070517984
122	Q	G	0.59265847322
401	A	L	0.592434977115
3	S	H	0.591905955784
163	M	I	0.591661729081
258	F	H	0.588112222067
23	T	W	0.58577060405
378	T	Y	0.585489593452
308	Q	W	0.585449750797
379	L	E	0.585038775089
254	E	D	0.584988310277
64	E	C	0.584979397636
394	G	Q	0.584928419744
128	D	W	0.584918834913
494	E	H	0.584889048193
150	R	W	0.584883818727
380	E	F	0.584837717056
423	P	Q	0.584459383658
90	K	T	0.583925691896
302	D	R	0.577297257802
383	S	R	0.575581997253
176	S	A	0.574658350347
184	K	G	0.5727332163
373	A	C	0.570033451952
339	E	K	0.569924469109
242	V	P	0.569633812454
409	Q	P	0.568953618656
436	R	L	0.567073936988
467	S	P	0.566538098433
21	N	V	0.566043927777
424	T	L	0.565340260187
349	G	W	0.564352001206
9	S	P	0.564238023602
34	D	M	0.56364285328
68	L	F	0.562586614672
59	N	R	0.562578503957
202	N	L	0.562306889064
142	N	D	0.561652203293
404	G	D	0.561425552226
212	G	T	0.560714955503
189	M	V	0.560503947529
23	T	D	0.560054715656
3	S	M	0.559663209846
74	R	Y	0.559425283026
424	T	Y	0.558504559152
328	L	A	0.558457540441
452	K	E	0.557924688418
379	L	A	0.557570569562
308	Q	H	0.557121731464
395	N	Q	0.557058042702
378	T	H	0.556858731095
360	T	N	0.556498257077
429	F	C	0.554600305364
256	L	C	0.552887716252
446	R	I	0.55152221494
467	S	K	0.550759544186
4	Q	H	0.550031482811
61	L	R	0.549070634263
101	D	Q	0.548704774752
357	K	R	0.547700699477
42	Q	R	0.547665241006
157	T	V	0.547636601423
314	S	P	0.547265986677
392	S	A	0.546308201289
432	N	H	0.546123148909
453	P	D	0.545870611413
3	S	F	0.543455887912
302	D	N	0.543194045082
83	P	H	0.54315907916
426	M	R	0.54209774373
485	G	R	0.541713746128
35	G	K	0.539409076668
292	E	S	0.538629003469
456	M	H	0.538490242654
265	I	G	0.537935293987
321	N	L	0.53771149904
264	L	I	0.537617202861
182	A	G	0.537292137939
61	L	Y	0.537279165276
450	G	D	0.534422808946
107	E	D	0.534038534238
409	Q	M	0.533748706647
425	I	V	0.533702931093
323	A	Q	0.53291438964
427	A	L	0.532756608595
36	I	R	0.531205750393
274	S	F	0.528845438901
122	Q	M	0.527775513253
125	N	C	0.527615015671
103	K	T	0.527458079843
329	V	L	0.52711073359
236	R	S	0.525150698837
28	S	Q	0.523292099466
51	D	I	0.522460204169
189	M	Y	0.518162047074
51	D	M	0.5173681669
22	A	L	0.516093908308
100	V	T	0.515610928918
98	K	A	0.515510879942
93	G	E	0.515195627483
160	D	H	0.515087393208
56	L	V	0.515053749305
229	K	E	0.514305050901
131	A	N	0.514157924303
330	W	G	0.513650886757
76	N	A	0.510191123815
368	N	Q	0.509912055148
198	K	G	0.509862504441
446	R	V	0.50935641492
43	M	T	0.508609670376
188	T	I	0.507377792333
89	P	N	0.506339170052
352	V	A	0.505553783629
379	L	G	0.505295430311
159	M	I	0.504735803255
445	I	V	0.504050773942
55	R	L	0.503694733578
388	I	R	0.502838815067
64	E	P	0.502508783856
101	D	M	0.501356156319
135	H	N	0.500062478946
178	A	G	0.499776081578
74	R	L	0.499620468454
30	G	E	0.495108570191
59	N	A	0.494863887242
200	G	E	0.494298311921
182	A	S	0.49376104439
56	L	T	0.493515855107
465	E	V	0.492842572821
173	P	G	0.491791583973
164	C	A	0.491004353098
23	T	N	0.490937001262
172	L	S	0.490158094806
86	G	P	0.489036119616
149	Q	R	0.488672617321
196	M	L	0.488094462686
141	S	K	0.48566652724
450	G	E	0.485627013166
400	R	H	0.485603608865
410	P	R	0.4855257228
59	N	M	0.485512799158
106	R	Q	0.485479718185
468	D	C	0.485473673348
408	V	Q	0.485430613247
369	E	Y	0.485411548452
95	P	T	0.485396117884
454	E	I	0.485323251634
359	S	Y	0.485295985541
257	I	R	0.485254354953
437	T	W	0.485244223005
424	T	M	0.485195530971
269	S	Y	0.485148896121
448	M	Y	0.485114494578
403	A	N	0.484811251765
437	T	V	0.484784628914
459	Q	P	0.484559754671
437	T	G	0.484427268038
420	F	H	0.484282711735
451	A	D	0.484222878374
474	P	S	0.483923992667
245	S	R	0.483626271903
130	T	V	0.483307362795
80	E	Q	0.481947620029
91	K	R	0.4806649746
84	S	I	0.48009292811
307	L	C	0.479107531663
297	S	T	0.479004161561
274	S	P	0.478602838259
21	N	Y	0.478495253162
37	G	S	0.478193081622
75	R	C	0.478167061343
290	D	S	0.477701453561
286	A	Y	0.47749387914
294	E	R	0.477450449762
357	K	T	0.476849031233
416	R	V	0.47673932376
376	S	W	0.476718915722
293	K	R	0.475822150251
136	M	I	0.474243302937
306	L	V	0.473542476613
299	V	G	0.47292605392
35	G	L	0.471914577161
11	E	L	0.471894644187
26	R	Y	0.471851399127
385	Y	G	0.47136049246
315	L	F	0.471022580989
271	A	D	0.470869063583
405	Q	H	0.469245035433
370	N	A	0.469050325568
345	S	E	0.469037182232
409	Q	F	0.468274608501
84	S	Y	0.466742041718
25	I	L	0.466232893787
17	G	K	0.465991760459
211	N	W	0.465209748249
315	L	K	0.465093747794
282	G	E	0.46502029449
316	I	C	0.464974778425
317	R	Q	0.464727144119
228	G	E	0.464221512775
56	L	D	0.464159967361
384	R	C	0.463828646448
404	G	E	0.462682474725
303	P	H	0.461671801682
97	Y	H	0.461601097139
22	A	S	0.461541486292
10	Y	L	0.461407842324
125	N	L	0.461386739619
105	M	R	0.460947226854
308	Q	A	0.460443481884
83	P	M	0.457432697475
415	Q	M	0.457243268712
306	L	A	0.457007670614
77	K	G	0.456773638582
58	Q	A	0.456748336441
98	K	Y	0.456577840745
163	M	K	0.456156844454
145	D	N	0.456084683777
53	E	L	0.45606397353
309	N	C	0.455177028699
147	T	A	0.454849194348
219	Y	M	0.454567101995
56	L	Q	0.453389220517
421	D	A	0.45308036118
170	S	L	0.452005271345
377	S	F	0.451901364529
181	A	T	0.451463763673
351	K	G	0.45145589112
260	A	G	0.451192665903
41	I	P	0.451077030106
315	L	V	0.450963173867
284	A	R	0.450919387412
321	N	G	0.450795523765
259	L	V	0.450626207307
275	C	N	0.450475958388
79	L	M	0.450113050161
359	S	L	0.449739477557
161	P	K	0.449546020027
95	P	H	0.449134750327
350	T	R	0.448350533402
200	G	F	0.447694932998
52	Y	P	0.447413457686
398	Q	W	0.447386448428
189	M	K	0.447048328576
198	K	R	0.446679119866
80	E	N	0.446636264467
428	A	H	0.446399648906
385	Y	R	0.444680906787
482	S	N	0.444441673117
21	N	K	0.443561775195
473	N	F	0.443179806543
44	C	L	0.442501011074
366	A	T	0.440448173153
97	Y	I	0.440222640707
108	L	C	0.440093852956
142	N	H	0.440052927647
301	I	L	0.439563310456
211	N	F	0.439261475441
398	Q	Y	0.438806016797
232	T	I	0.43869350504
338	F	W	0.438666741676
202	N	G	0.437384720463
189	M	I	0.436980290976
80	E	C	0.436754739761
51	D	T	0.436489218265
121	R	I	0.435704939904
215	T	G	0.434882575416
204	R	L	0.43483260958
315	L	P	0.433704928424
58	Q	L	0.433545676584
170	S	V	0.432930445351
56	L	R	0.432768313128
231	Q	H	0.43249340127
185	G	A	0.432235127995
127	D	L	0.431825913117
183	V	I	0.429962981209
322	P	S	0.429909728916
123	A	V	0.429877163025
76	N	L	0.429745704554
18	E	N	0.429738303963
399	Q	V	0.428788230515
236	R	G	0.428674891123
194	I	V	0.428600211724
193	L	V	0.428547023875
467	S	Q	0.428068897574
329	V	I	0.42757506004
481	M	I	0.427160889371
449	E	V	0.427099721274
81	E	F	0.426677414451
387	A	V	0.426349337079
378	T	I	0.425738690006
41	I	G	0.425098267777
458	F	S	0.424976073475
208	R	K	0.424960860353
422	K	V	0.424926962426
396	T	R	0.424257452276
410	P	H	0.423821754433
101	D	I	0.422135141914
86	G	M	0.421979378151
160	D	F	0.421977988816
90	K	A	0.421937895091
102	R	S	0.421467645942
110	L	I	0.421270087657
454	E	T	0.420406109803
427	A	T	0.419278205432
132	G	D	0.419212492068
213	R	V	0.417988121475
407	S	N	0.417376384202
418	L	F	0.417092568434
184	K	H	0.414939531589
225	I	G	0.414632750084
195	R	K	0.414383463811
378	T	S	0.413886359923
78	Y	H	0.411585456905
351	K	R	0.410551212109
451	A	P	0.410075760797
168	Q	K	0.409687730347
105	M	T	0.409673165725
347	I	M	0.408252964785
284	A	T	0.407696360856
23	T	A	0.406718916848
429	F	P	0.406358486932
492	N	R	0.406317199859
208	R	T	0.403490537519
204	R	G	0.402926867588
188	T	H	0.402762971906
172	L	W	0.402725432335
242	V	E	0.402401055613
456	M	C	0.402007743976
218	A	D	0.401878392761
110	L	R	0.401768537434
130	T	W	0.401409209846
88	D	V	0.401341315019
125	N	Q	0.401305141721
111	Y	Q	0.401296652372
182	A	R	0.400866113407
230	F	S	0.400246807386
222	M	I	0.399572872427
197	I	G	0.398920422116
412	F	L	0.39873004819
120	W	R	0.398398466493
454	E	H	0.397860410384
478	S	A	0.397696646989
430	T	K	0.397193325175
415	Q	G	0.39330049503
304	F	S	0.393135619657
236	R	M	0.392605504396
238	M	T	0.392506568891
454	E	F	0.392402416202
454	E	W	0.392402416202
244	E	P	0.392279939202
202	N	I	0.392235787803
419	P	M	0.391938919771
301	I	V	0.391807477798
430	T	E	0.391744749282
447	M	P	0.39160314123
295	G	E	0.388604259962
90	K	V	0.386434255035
404	G	S	0.386337708541
55	R	G	0.385966639823
443	E	N	0.385820814706
485	G	F	0.38569377493
458	F	N	0.38569048193
418	L	S	0.385562741843
494	E	N	0.38555296721
420	F	E	0.385536715805
389	R	G	0.385514118576
54	G	Q	0.385237928086
495	E	W	0.385226908064
389	R	K	0.385095818869
45	T	V	0.385047995558
231	Q	R	0.384964027722
213	R	G	0.384612595471
453	P	A	0.384592937045
53	E	R	0.384563653701
485	G	W	0.383941091313
306	L	R	0.38300708917
298	L	V	0.382973766799
48	K	L	0.382424889655
178	A	I	0.381824966215
175	R	P	0.381648918317
243	R	N	0.381646257434
52	Y	S	0.381644611458
301	I	S	0.381633435775
43	M	P	0.381613144308
31	K	N	0.380921253608
51	D	G	0.380561344168
31	K	L	0.380159597182
3	S	A	0.380136432597
14	E	G	0.3800993308
41	I	K	0.379836794452
174	R	G	0.379820111869
62	T	R	0.379800318665
18	E	I	0.37974717876
4	Q	P	0.379659288132
298	L	T	0.379643018772
10	Y	Q	0.379630103012
307	L	N	0.379571858112
23	T	M	0.379548589778
79	L	T	0.379448024801
21	N	C	0.379392110366
45	T	F	0.379372149378
34	D	F	0.379367537333
4	Q	D	0.379353267843
77	K	E	0.379322777972
24	E	S	0.379314020122
43	M	G	0.379312993565
21	N	M	0.379301040483
24	E	R	0.379265087094
61	L	N	0.379236197321
41	I	D	0.379229310313
72	D	S	0.379178752423
29	V	L	0.379159153743
63	I	A	0.379156450223
86	G	E	0.379112929037
70	A	L	0.379072533384
56	L	C	0.379030534755
122	Q	N	0.378987993474
69	S	A	0.378965489004
428	A	I	0.37889882644
74	R	M	0.378853037384
14	E	H	0.378839255584
434	E	W	0.378839167847
80	E	W	0.378833642152
12	Q	E	0.378822661305
445	I	Q	0.378776464033
78	Y	A	0.378760050324
388	I	F	0.378751179552
10	Y	K	0.378745224506
26	R	S	0.378741994736
446	R	Y	0.378740771579
64	E	F	0.378739112764
35	G	Y	0.378720645789
30	G	N	0.378694011857
33	I	P	0.378680731158
33	I	D	0.378680731158
34	D	K	0.37866404087
79	L	H	0.378660607932
422	K	M	0.378646289321
312	V	D	0.378635683772
312	V	K	0.378635683772
312	V	N	0.378635683772
66	M	R	0.378630756941
385	Y	N	0.378619733351
412	F	M	0.378613225031
72	D	T	0.378605985448
406	I	A	0.378602321987
439	D	S	0.378601972849
11	E	I	0.378600498723
405	Q	I	0.378587787767
26	R	N	0.378587606544
435	G	D	0.378581034511
358	L	A	0.378576089148
156	R	V	0.378571159364
160	D	K	0.378561096217
355	R	S	0.37855236258
355	R	T	0.37855236258
134	T	C	0.378545011703
77	K	Y	0.378519013326
259	L	E	0.378507599738
388	I	A	0.378499080059
334	N	H	0.378474374629
138	I	Q	0.378460430843
289	Y	I	0.37844555729
347	I	C	0.378408746301
284	A	D	0.378384132233
367	S	F	0.378352649509
158	G	F	0.378341134719
411	A	I	0.378337928785
437	T	D	0.378329019089
381	L	Y	0.378326194016
331	M	C	0.378302847882
493	A	E	0.378285841474
70	A	K	0.378265706656
278	A	P	0.378220845734
318	P	N	0.378211846249
293	K	C	0.378192603903
308	Q	C	0.378187953792
321	N	C	0.378167172211
131	A	E	0.378065505365
264	L	A	0.378063645378
332	A	Y	0.378029571682
262	S	G	0.377857604227
313	Y	M	0.377832908185
260	A	E	0.377815604539
320	E	V	0.377799494679
266	L	F	0.37773976213
327	Q	H	0.37773714468
258	F	E	0.377726191199
257	I	G	0.377608042943
395	N	M	0.377596569736
291	F	G	0.377586800378
256	L	D	0.377559351388
266	L	K	0.377471925834
269	S	H	0.37741935616
318	P	H	0.377365090188
275	C	K	0.377297554378
453	P	K	0.377293537091
406	I	F	0.377283781027
385	Y	C	0.377237798982
358	L	G	0.377220403831
273	K	T	0.377193034707
274	S	G	0.377118143844
370	N	K	0.377092534427
392	S	F	0.377013461223
273	K	H	0.376927812991
276	L	S	0.376617698054
267	R	A	0.376608677795
243	R	Y	0.376590502677
241	Q	S	0.376502719785
263	A	S	0.376445686026
329	V	S	0.376409724794
280	V	P	0.376305217305
282	G	W	0.376296880014
340	D	A	0.376018680428
359	S	T	0.375903892332
328	L	T	0.375640817424
491	D	G	0.375538324626
273	K	E	0.375425810215
400	R	V	0.375406083148
353	S	Y	0.374974651589
393	G	E	0.374251835787
280	V	M	0.373882887509
400	R	Q	0.373828365409
455	E	L	0.373446352385
335	S	L	0.373416987679
335	S	C	0.373416987679
470	R	K	0.373244396625
364	Q	V	0.373235637739
364	Q	S	0.373235637739
404	G	I	0.372843966672
358	L	I	0.372592143235
199	R	M	0.372388910368
216	R	M	0.37232666224
187	G	A	0.372106183991
392	S	R	0.371979062894
380	E	C	0.371754179326
375	E	M	0.371304493762
183	V	L	0.370372841911
214	K	G	0.36879561509
352	V	L	0.368632356348
167	M	R	0.368445655677
398	Q	L	0.36833372898
139	W	G	0.368188569118
347	I	V	0.367996285088
123	A	T	0.367796978722
376	S	G	0.367428739584
367	S	T	0.365315267503
432	N	Y	0.365220000946
409	Q	V	0.365199471576
397	N	Q	0.365021923059
83	P	G	0.364573482564
451	A	W	0.36411368988
448	M	L	0.363150089322
120	W	L	0.362165648013
114	E	H	0.36178648875
206	F	L	0.361281887638
432	N	L	0.360712492163
480	D	A	0.360609005463
210	E	G	0.359675945112
173	P	C	0.357824863513
193	L	G	0.357736269639
187	G	W	0.357727486347
116	I	L	0.356996349145
225	I	V	0.354613356248
280	V	C	0.354130929771
219	Y	G	0.353635908117
217	S	F	0.353600836462
220	E	L	0.353564587069
422	K	F	0.352768677188
309	N	T	0.34980468255
476	V	M	0.349580601848
181	A	P	0.349122602565
497	D	C	0.348156738159
34	D	N	0.348015654818
169	G	M	0.34800938777
175	R	M	0.347720017826
192	E	T	0.347604818483
173	P	R	0.347190052267
110	L	D	0.347015759125
9	S	L	0.346787967821
92	T	P	0.346774636917
459	Q	F	0.346588811076
488	F	I	0.346410401103
80	E	R	0.346147341437
41	I	T	0.345865148804
220	E	V	0.345355466843
50	S	D	0.345043995297
213	R	P	0.345004961556
134	T	L	0.344787949458
120	W	S	0.34373439824
230	F	L	0.342883920405
442	A	G	0.342187299784
283	P	Q	0.3420218969
467	S	V	0.341503905031
238	M	P	0.34139668593
108	L	F	0.341278462724
114	E	A	0.340900149186
34	D	Y	0.340083258825
433	T	K	0.339996314445
420	F	W	0.339610879398
128	D	K	0.339326658798
307	L	P	0.339239660434
46	E	G	0.337006009652
363	V	A	0.336819201226
231	Q	V	0.336090009268
198	K	F	0.336031460563
86	G	F	0.335301768569
12	Q	V	0.334984102534
422	K	G	0.334858161677
308	Q	I	0.334461981768
396	T	N	0.334252624524
415	Q	C	0.332327968515
419	P	R	0.331630566328
424	T	H	0.330894303102
348	R	G	0.330210735307
116	I	V	0.329306850687
41	I	Q	0.329193363266
50	S	I	0.328945133055
68	L	I	0.328917333297
32	M	T	0.328785882975
35	G	E	0.328750515379
28	S	N	0.328629846502
417	N	V	0.328608560854
451	A	Q	0.327151356774
404	G	T	0.326236097023
406	I	P	0.32620931746
238	M	I	0.325819698093
498	N	S	0.325671318449
98	K	E	0.325248563807
165	S	N	0.325240563755
243	R	S	0.325198288804
155	V	K	0.324935199475
87	K	N	0.324898894637
103	K	R	0.32485158032
289	Y	C	0.324686829397
141	S	P	0.324581658631
427	A	Q	0.324333499256
244	E	V	0.324146011796
117	R	Q	0.324096226839
159	M	V	0.324046833969
438	S	T	0.323923396476
101	D	H	0.323731297293
114	E	G	0.323526623807
159	M	T	0.323522614855
97	Y	L	0.323486676234
90	K	D	0.323388728968
115	E	P	0.322958658455
279	C	S	0.322851983785
120	W	V	0.322664975667
107	E	S	0.322661409564
87	K	H	0.322529620553
165	S	V	0.322518080432
102	R	Q	0.322458675639
103	K	L	0.322444658948
146	T	G	0.322419266524
143	L	T	0.322415187216
451	A	R	0.322293514185
92	T	C	0.322286640379
130	T	S	0.322185481781
124	N	L	0.32215327119
153	A	P	0.322145417655
104	W	A	0.322139715379
440	M	S	0.321769311554
301	I	T	0.321581790966
129	A	N	0.321504941775
217	S	Q	0.321224994762
39	F	C	0.320772356135
1	M	T	0.32058257561
34	D	Q	0.320441010813
466	L	S	0.319245841189
61	L	I	0.31894301173
239	M	V	0.318279769284
430	T	A	0.317885730725
377	S	M	0.317059912485
197	I	A	0.316458261924
396	T	Q	0.316278487886
67	V	L	0.315349216728
214	K	W	0.315258533884
443	E	T	0.314909201158
444	I	T	0.314654160519
157	T	A	0.314643527241
428	A	C	0.314500749154
256	L	V	0.314461934611
443	E	G	0.314039145017
455	E	P	0.313791089049
205	N	H	0.313607861213
409	Q	W	0.313528764641
208	R	L	0.313462716478
204	R	E	0.313123519661
184	K	W	0.313122608761
455	E	A	0.313035257328
226	L	R	0.313002021102
199	R	F	0.312974861279
51	D	Y	0.312919313616
449	E	G	0.312884310084
244	E	I	0.312881134535
196	M	C	0.3128759579
235	Q	G	0.312870149477
71	F	Y	0.312144312395
8	R	L	0.312009582369
274	S	A	0.31169321035
329	V	Q	0.311514977851
417	N	I	0.311251674979
53	E	V	0.310823383542
181	A	F	0.31073344124
294	E	A	0.310192112941
182	A	Y	0.309968467631
169	G	D	0.308737776874
410	P	S	0.308194249213
246	R	T	0.307599245026
85	A	L	0.307358482686
346	F	L	0.307209226897
184	K	L	0.307095920193
446	R	H	0.307050561057
206	F	R	0.306964073153
248	P	G	0.30695378242
235	Q	E	0.306836048262
233	A	H	0.306809253436
233	A	S	0.306809253436
193	L	T	0.306670317948
367	S	C	0.306162893573
468	D	A	0.304930944778
109	V	R	0.304788151288
428	A	Y	0.304707543118
50	S	N	0.304695365358
423	P	C	0.304660409317
234	A	L	0.304613839037
478	S	H	0.304587242598
433	T	E	0.304443264206
450	G	M	0.304408522131
85	A	E	0.304341760795
439	D	E	0.304301018178
424	T	N	0.304236788231
402	S	F	0.304158696382
432	N	K	0.303447009813
290	D	E	0.302746102967
196	M	R	0.302439413846
420	F	A	0.302404962491
52	Y	K	0.302006602036
377	S	V	0.301759326715
156	R	G	0.301674396038
395	N	D	0.30166191092
6	T	A	0.301332080088
93	G	P	0.300873856655
163	M	S	0.30067454931
403	A	P	0.300525176872
443	E	K	0.299678749049
434	E	P	0.299630260641
395	N	H	0.299162351721
193	L	A	0.299050016749
90	K	Y	0.298980521201
275	C	G	0.298472864943
319	N	V	0.298439431256
342	R	I	0.298243554926
41	I	E	0.297847298835
59	N	L	0.297235475727
83	P	Y	0.296968025282
384	R	W	0.296924995006
18	E	F	0.296904369855
68	L	G	0.296575015605
71	F	R	0.296565056398
237	A	V	0.296292952717
165	S	P	0.296246829174
278	A	C	0.295010845
301	I	C	0.29495801482
149	Q	N	0.294931874932
155	V	N	0.294902508567
110	L	T	0.294853333517
113	K	M	0.294831784399
87	K	P	0.294810681943
410	P	C	0.294767521217
144	N	R	0.294755971808
109	V	T	0.294692665954
140	H	R	0.294658367655
140	H	Q	0.294658367655
118	R	A	0.294652878522
312	V	G	0.29449929894
130	T	C	0.294494005929
88	D	I	0.294426111103
88	D	R	0.294426111103
306	L	M	0.294408086052
251	A	C	0.294401693782
276	L	R	0.294384244896
334	N	T	0.294280676125
467	S	I	0.294278577007
236	R	K	0.29420424829
46	E	C	0.294141438389
49	L	H	0.293945508415
355	R	K	0.293830309772
135	H	S	0.293611601479
384	R	T	0.292891359773
3	S	Y	0.292838387622
266	L	S	0.292750017543
496	Y	W	0.292501311315
18	E	V	0.292441104412
60	S	T	0.292415809167
383	S	L	0.292412248571
448	M	A	0.292250578721
90	K	R	0.292056753332
61	L	D	0.291773356071
309	N	R	0.29176766506
59	N	F	0.291539786498
82	H	L	0.291254344181
70	A	N	0.291157180793
373	A	P	0.291085540853
396	T	Y	0.291061125477
405	Q	A	0.291021662718
366	A	L	0.290994967342
344	L	G	0.290833623743
368	N	G	0.290785369786
431	G	S	0.290611179452
315	L	E	0.289919049337
331	M	A	0.28987573053
146	T	I	0.289855785195
422	K	A	0.289826876921
313	Y	L	0.289820837967
328	L	K	0.289797970229
256	L	H	0.289796917055
275	C	L	0.289528356965
270	V	P	0.289445143268
319	N	F	0.289426338304
307	L	S	0.288049042004
204	R	Q	0.28789633961
382	R	L	0.287416005818
279	C	G	0.28733539696
415	Q	V	0.287004441955
337	A	D	0.286984801245
372	D	P	0.286928324383
18	E	Q	0.286756747691
41	I	F	0.286727390061
69	S	P	0.286726507346
433	T	V	0.286684525789
343	V	P	0.286483019247
65	R	H	0.285721474234
65	R	I	0.285721474234
63	I	Q	0.285630968286
76	N	P	0.285620914143
52	Y	H	0.284973472743
432	N	W	0.284852739405
332	A	D	0.284709974554
278	A	Q	0.284690733339
331	M	D	0.284510348015
290	D	T	0.284464916138
81	E	C	0.284452980409
271	A	H	0.284326637304
445	I	T	0.284292374855
314	S	D	0.284231580843
282	G	M	0.284227159081
122	Q	P	0.284048393518
113	K	L	0.284011518219
269	S	C	0.283979259004
473	N	S	0.283657754797
216	R	S	0.283228036421
117	R	C	0.282820962873
58	Q	R	0.282761185734
400	R	T	0.282296678757
337	A	C	0.282179315097
405	Q	R	0.282175040208
378	T	N	0.282060485438
413	S	T	0.281950128364
341	L	D	0.28192338383
340	D	E	0.281901494886
471	A	G	0.281858933079
371	M	P	0.281787990448
463	V	G	0.281184093624
415	Q	S	0.281165164384
472	A	C	0.281032847884
46	E	N	0.280744630727
44	C	F	0.280316593358
446	R	M	0.279758946717
40	Y	T	0.279461779419
40	Y	P	0.279461779419
461	R	C	0.279407879561
29	V	C	0.279386119525
78	Y	W	0.279332391936
13	M	N	0.279319198372
35	G	T	0.279269499218
65	R	V	0.279185319152
434	E	Y	0.279045859509
456	M	E	0.279040746351
445	I	Y	0.278986491306
445	I	W	0.278986491306
445	I	K	0.278986491306
444	I	P	0.278718002501
444	I	Y	0.278718002501
112	D	G	0.278657709339
430	T	M	0.278627694605
459	Q	D	0.278623214007
181	A	E	0.278601628163
441	R	W	0.278599500054
309	N	P	0.278532167944
491	D	A	0.278517529521
205	N	T	0.278361462437
285	V	Y	0.278347507938
290	D	F	0.278314631227
480	D	W	0.278314621167
316	I	N	0.278247399439
257	I	H	0.278072369392
208	R	S	0.278014100437
205	N	R	0.277919225399
212	G	E	0.277766056286
170	S	P	0.277722981253
114	E	L	0.277650350591
204	R	Y	0.27751737337
392	S	T	0.277477787672
168	Q	F	0.277441546351
184	K	Q	0.277436007839
206	F	C	0.277391848146
178	A	S	0.277383660241
243	R	D	0.277377028808
248	P	Y	0.277376422089
248	P	W	0.277376422089
341	L	I	0.277298860166
244	E	H	0.277287993271
237	A	I	0.277284474774
247	N	Y	0.2772779419
230	F	G	0.277272717318
225	I	W	0.277252314713
100	V	G	0.277214900857
183	V	A	0.277166726011
230	F	E	0.277164902349
207	W	P	0.27715897301
177	G	T	0.277143406576
225	I	M	0.277129226334
188	T	S	0.277089522106
455	E	D	0.277076217967
469	E	K	0.276963501384
382	R	E	0.276940976105
250	N	R	0.276798127193
378	T	M	0.276750811902
375	E	P	0.27671681173
404	G	L	0.276688194991
352	V	G	0.276685387394
352	V	S	0.276685387394
492	N	S	0.276683964985
357	K	C	0.276669843211
366	A	D	0.276594032819
173	P	T	0.276535774811
369	E	S	0.27647300617
370	N	F	0.276405247625
159	M	S	0.275878795255
309	N	G	0.27585450486
166	L	W	0.275645038176
117	R	P	0.275594508145
163	M	A	0.275584598812
160	D	A	0.275511505872
158	G	A	0.275455836682
112	D	A	0.275414104157
124	N	S	0.27493898888
434	E	Q	0.274346185094
459	Q	G	0.274292925645
129	A	Y	0.27417564948
424	T	A	0.274172415321
85	A	V	0.273720784091
302	D	I	0.273191503684
265	I	M	0.273153048578
306	L	S	0.2726455835
306	L	H	0.2726455835
43	M	S	0.272397789648
386	W	T	0.272339940927
296	Y	F	0.272321508778
44	C	H	0.272222921201
299	V	Q	0.27221634577
305	K	T	0.272007940316
52	Y	F	0.272006375318
14	E	P	0.271924051667
40	Y	E	0.271907904284
36	I	N	0.271829769808
32	M	G	0.271796759953
39	F	D	0.271771661973
68	L	C	0.271740772607
68	L	V	0.271740772607
66	M	K	0.271715553024
66	M	H	0.271715553024
2	A	T	0.271695720087
76	N	G	0.271685366978
15	T	P	0.271682847103
397	N	A	0.271616703782
77	K	M	0.271603809409
385	Y	Q	0.271507029176
266	L	Y	0.271475224877
331	M	Q	0.271387643966
279	C	T	0.271361032218
278	A	F	0.271305641817
278	A	H	0.271305641817
273	K	F	0.271301285815
318	P	M	0.271296642333
288	G	A	0.271270222337
291	F	H	0.271217558707
258	F	N	0.271190530883
259	L	C	0.271166496356
282	G	D	0.27116444959
275	C	D	0.271126629238
334	N	I	0.271113719474
255	D	A	0.271091758355
333	C	T	0.271085254064
329	V	D	0.271065561469
310	S	D	0.270944821106
267	R	N	0.270920843174
415	Q	N	0.270892401551
283	P	D	0.27081410188
268	G	A	0.270629943942
383	S	W	0.270608979889
114	E	Y	0.270510821294
337	A	Y	0.270418174868
393	G	W	0.270335546076
349	G	L	0.270333867649
338	F	C	0.270239818731
354	P	F	0.270222149503
111	Y	L	0.270188158541
367	S	E	0.270110303673
401	A	E	0.269997090484
80	E	Y	0.268739435416
12	Q	T	0.268576526529
382	R	G	0.267910070426
439	D	G	0.267559863568
409	Q	A	0.265302203105
14	E	D	0.264569899061
333	C	S	0.26419381017
56	L	A	0.264182777819
42	Q	L	0.264158717556
28	S	R	0.263701146351
41	I	Y	0.263656829617
454	E	N	0.263577455081
428	A	N	0.263421609021
428	A	D	0.263421609021
98	K	W	0.263419874167
469	E	R	0.263344992319
456	M	N	0.263344010426
284	A	E	0.263335522209
141	S	V	0.263274105903
141	S	L	0.263274105903
352	V	Q	0.263267274579
352	V	H	0.263267274579
120	W	M	0.263265136767
256	L	N	0.263258061834
484	E	L	0.263255309562
116	I	N	0.263253912304
328	L	N	0.263225117495
328	L	Y	0.263225117495
265	I	H	0.263217409405
265	I	D	0.263217409405
123	A	F	0.263203755243
443	E	F	0.263187961524
110	L	V	0.263184297817
274	S	R	0.263169380576
124	N	G	0.263146213924
35	G	I	0.263145903392
385	Y	I	0.263142515931
412	F	D	0.263136007612
155	V	C	0.263128720623
155	V	F	0.263128720623
13	M	D	0.263126571973
13	M	C	0.263126571973
13	M	E	0.263126571973
406	I	M	0.263125104567
366	A	F	0.26312388685
307	L	W	0.263119145217
307	L	K	0.263119145217
337	A	I	0.263115855082
337	A	W	0.263115855082
350	T	D	0.263104289808
145	D	I	0.263103147631
389	R	N	0.263102375605
446	R	Q	0.263097876195
465	E	A	0.263094450244
321	N	H	0.26309131479
419	P	N	0.263089240819
485	G	N	0.263087584427
426	M	Y	0.263084345102
393	G	Q	0.263082705002
468	D	V	0.263081252012
455	E	W	0.263079806616
271	A	R	0.263079348089
271	A	N	0.263079348089
474	P	G	0.263074213123
25	I	K	0.263068378691
348	R	Y	0.263065993967
144	N	W	0.263061283985
71	F	T	0.263060850494
349	G	D	0.263053840589
344	L	F	0.26305083977
55	R	E	0.263049360262
55	R	F	0.263049360262
351	K	V	0.263047825767
351	K	S	0.263047825767
143	L	E	0.263045241112
43	M	F	0.263040423772
39	F	Y	0.263038531506
259	L	N	0.263030382319
444	I	D	0.263029268732
320	E	M	0.26302707443
340	D	Y	0.263025158401
369	E	C	0.263019127116
453	P	Y	0.263018810216
67	V	R	0.26301539931
298	L	C	0.263014639389
285	V	K	0.263010929172
285	V	D	0.263010929172
60	S	V	0.263009141249
60	S	W	0.263009141249
60	S	K	0.263009141249
475	I	M	0.263008050585
253	I	E	0.262995272244
128	D	C	0.262990740026
118	R	V	0.262982974112
83	P	D	0.262972810519
333	C	E	0.262967132384
387	A	C	0.26296712693
494	E	S	0.262960953306
28	S	E	0.262951655147
420	F	I	0.26294799259
430	T	F	0.26294267166
300	G	C	0.262940912115
414	V	N	0.262920547485
414	V	I	0.262920547485
48	K	C	0.262919667969
105	M	F	0.262919229223
459	Q	A	0.262902156342
459	Q	C	0.262902156342
89	P	E	0.262900549033
317	R	H	0.26289348904
296	Y	L	0.262870772157
158	G	K	0.2628639173
314	S	Y	0.262809818073
493	A	Q	0.262808624054
17	G	L	0.262748783495
438	S	I	0.262742892726
495	E	L	0.262627063911
50	S	E	0.262581835105
452	K	P	0.262536780302
268	G	C	0.262498528052
22	A	M	0.262474031973
497	D	H	0.262441819786
459	Q	S	0.261800062137
98	K	L	0.261554289101
440	M	E	0.261537475474
31	K	E	0.261490716892
419	P	L	0.261356669261
406	I	T	0.261250886646
421	D	K	0.261199803519
238	M	V	0.25973083512
121	R	S	0.259723979756
237	A	L	0.257602958261
127	D	Y	0.256780407213
246	R	L	0.256680955535
223	C	T	0.256248962139
312	V	A	0.256029062331
399	Q	G	0.255455694564
426	M	C	0.255094724626
183	V	P	0.254549808222
395	N	G	0.254446864496
395	N	V	0.254446864496
23	T	V	0.254348351973
206	F	S	0.254323675961
433	T	L	0.254014661319
33	I	R	0.253557682453
352	V	I	0.253540040541
174	R	K	0.252799748596
222	M	R	0.252776700805
80	E	T	0.252487387541
90	K	G	0.252200794222
212	G	A	0.251719303977
182	A	H	0.251507908812
453	P	V	0.251062155361
82	H	V	0.250997821239
262	S	P	0.250713509611
18	E	T	0.250093649636
431	G	W	0.249668868684
160	D	C	0.249604257776
471	A	V	0.249453498902
348	R	K	0.249304994808
245	S	I	0.249236006949
370	N	D	0.249214586247
172	L	V	0.249149995303
128	D	A	0.248949887583
431	G	F	0.248108589038
396	T	L	0.247843952604
166	L	S	0.247472272927
87	K	T	0.247455505024
106	R	W	0.24732122745
112	D	V	0.247260062592
115	E	R	0.247177006399
238	M	K	0.246880409354
423	P	H	0.246749917836
239	M	P	0.246720441279
173	P	I	0.246670804242
401	A	S	0.246414010813
217	S	A	0.246359485808
136	M	R	0.246230293837
50	S	R	0.246220592075
498	N	M	0.245707075692
133	L	Q	0.245042848767
195	R	M	0.244973249704
354	P	A	0.244481489914
272	H	Y	0.244424148049
364	Q	R	0.244355356256
229	K	G	0.244259998667
241	Q	A	0.244031602815
193	L	I	0.243892576243
126	G	L	0.24365423072
121	R	G	0.243354327234
287	S	R	0.243144804888
427	A	E	0.24306506168
456	M	Y	0.243034359128
18	E	P	0.24290684288
137	M	A	0.242884474951
454	E	A	0.241695144933
64	E	V	0.241671230349
28	S	F	0.241538539929
279	C	R	0.241233954937
178	A	M	0.241008662157
227	K	S	0.240889247008
248	P	H	0.2408742743
195	R	D	0.240867536189
238	M	W	0.240844146449
228	G	M	0.24073847145
173	P	M	0.240715405172
29	V	I	0.240423883402
478	S	P	0.240139563613
346	F	G	0.240095031039
189	M	L	0.240021665906
50	S	A	0.239654387751
46	E	L	0.239107873865
4	Q	C	0.239051225564
168	Q	H	0.238604559901
322	P	R	0.238476832646
457	S	P	0.238425231871
396	T	G	0.237746900176
284	A	S	0.237676584037
112	D	N	0.237403054043
63	I	P	0.237345529132
429	F	L	0.237140255788
456	M	G	0.236913989153
379	L	R	0.236212819106
10	Y	C	0.235959557312
181	A	R	0.235712421262
164	C	T	0.235486962223
37	G	E	0.234852407158
250	N	L	0.233811613031
304	F	G	0.233560281194
308	Q	P	0.232961858909
168	Q	P	0.232460036243
422	K	Q	0.232281884484
350	T	S	0.232019248254
472	A	V	0.23169180641
255	D	G	0.231627701398
457	S	G	0.230968150254
346	F	S	0.230930246269
416	R	G	0.230904545549
442	A	V	0.230785716742
243	R	K	0.229668907295
383	S	T	0.229161434724
234	A	P	0.22741892916
155	V	A	0.227397628418
398	Q	A	0.227301911604
69	S	H	0.227164511442
28	S	T	0.226950382079
184	K	N	0.226760146844
365	I	V	0.226731083518
106	R	K	0.226565778453
386	W	L	0.226446980234
88	D	E	0.2262545697
111	Y	V	0.226240007262
49	L	T	0.226204217685
385	Y	T	0.225649146874
39	F	P	0.224998553638
183	V	R	0.224871233205
321	N	V	0.224599840805
176	S	T	0.224577424408
432	N	A	0.224561001006
214	K	I	0.224549048792
469	E	D	0.224370845023
250	N	K	0.224297213918
13	M	I	0.223740437331
469	E	V	0.223592281047
217	S	N	0.223509352995
24	E	V	0.223364214581
353	S	P	0.223156673149
84	S	C	0.223074765913
73	E	R	0.223053763753
306	L	I	0.222655548807
116	I	M	0.222428626636
478	S	C	0.221987568135
205	N	L	0.221866365213
27	A	S	0.221523297072
438	S	W	0.22146987559
375	E	A	0.221393402642
447	M	H	0.221309640886
172	L	A	0.220590500384
237	A	E	0.220455534145
305	K	A	0.220442973048
158	G	S	0.220429698939
441	R	M	0.22032994778
260	A	V	0.220217199923
366	A	V	0.220119598979
421	D	C	0.219963157128
154	L	P	0.219884491833
421	D	G	0.21969894161
217	S	P	0.219495635396
431	G	L	0.219468555118
460	G	V	0.219177458607
318	P	R	0.219019194306
60	S	L	0.218733367016
402	S	R	0.218606747643
24	E	D	0.21850170188
256	L	P	0.218439347876
17	G	W	0.218271543554
222	M	H	0.218173859278
314	S	C	0.217963749558
388	I	L	0.217172295218
497	D	S	0.216772433285
265	I	P	0.216587449325
262	S	L	0.216487046783
290	D	Y	0.216456211948
273	K	Y	0.216225878479
251	A	D	0.216190205864
373	A	V	0.216184784823
316	I	V	0.216105631937
334	N	F	0.216041378345
122	Q	W	0.215876431069
159	M	G	0.21585885676
149	Q	K	0.215753999532
77	K	S	0.215739272978
171	T	M	0.215724551935
166	L	N	0.215634477949
144	N	K	0.215573100092
144	N	P	0.215573100092
172	L	P	0.215548620695
27	A	G	0.215545595196
160	D	I	0.215527111349
109	V	W	0.215511396618
167	M	S	0.215327845618
167	M	F	0.215327845618
152	R	V	0.215304262173
127	D	F	0.215203145174
125	N	I	0.214878268865
136	M	P	0.21473192584
415	Q	P	0.214688151505
134	T	H	0.214047993521
220	E	T	0.213777387383
301	I	Y	0.213196144758
407	S	G	0.213149378295
214	K	P	0.212718659509
137	M	R	0.212405676135
373	A	F	0.212376650313
407	S	C	0.212355190496
345	S	I	0.212249055525
397	N	V	0.212211572096
210	E	S	0.211493863971
84	S	H	0.211453329421
292	E	K	0.211310373901
402	S	G	0.211088177912
408	V	M	0.210981402789
210	E	C	0.210868008136
456	M	K	0.21081965364
337	A	V	0.210759284651
169	G	Y	0.21050586402
202	N	Y	0.210291275715
247	N	H	0.210122964256
23	T	F	0.209733794675
22	A	P	0.209325105192
498	N	Q	0.209267615273
78	Y	N	0.209195130879
144	N	D	0.209064198961
318	P	S	0.208866835895
426	M	A	0.208586367835
156	R	Y	0.208564991646
82	H	C	0.208528507952
170	S	G	0.208417990748
222	M	K	0.208316699479
45	T	L	0.208170233474
97	Y	G	0.207821542488
423	P	L	0.207721500129
101	D	Y	0.207644523192
309	N	V	0.207249515255
282	G	K	0.206833867611
286	A	M	0.206770537689
270	V	T	0.206700528727
356	G	E	0.206638997269
40	Y	C	0.206577774849
323	A	V	0.206520396765
223	C	S	0.20645925903
459	Q	H	0.205612297688
379	L	H	0.205353258419
442	A	S	0.205232163077
454	E	Y	0.205215332442
423	P	D	0.205124735766
213	R	A	0.205066717155
127	D	R	0.2050333994
434	E	C	0.204964578402
425	I	R	0.204961073724
425	I	M	0.204961073724
433	T	N	0.204907590655
374	M	T	0.204904720145
496	Y	A	0.20484593376
165	S	G	0.204792497362
485	G	T	0.20470894154
429	F	D	0.20460613296
488	F	S	0.204565485011
475	I	S	0.204561687643
210	E	K	0.204541611608
272	H	L	0.204495309921
350	T	A	0.204479414205
491	D	W	0.204399920753
210	E	R	0.203849828824
210	E	P	0.203849828824
170	S	E	0.203609798042
236	R	H	0.203608064591
183	V	H	0.203540738331
231	Q	D	0.20348747643
189	M	E	0.20345792351
198	K	A	0.203453675909
341	L	T	0.203439879813
336	A	N	0.203438995771
175	R	V	0.20341353203
190	V	E	0.203401406692
192	E	S	0.203352081478
239	M	D	0.203345804605
239	M	H	0.203345804605
250	N	Y	0.203340030216
172	L	K	0.203328971403
171	T	F	0.203314194729
191	M	F	0.203313591394
249	G	Y	0.203244141057
374	M	C	0.203217306075
135	H	Q	0.203046886989
250	N	D	0.202978396571
213	R	S	0.202572842991
63	I	R	0.202342710722
462	G	S	0.202288188965
401	A	K	0.202198605805
464	F	V	0.201994205393
127	D	I	0.201811318003
166	L	M	0.201410751357
42	Q	V	0.200722192776
137	M	Q	0.200718955482
226	L	P	0.200178229831
49	L	A	0.199609500418
426	M	T	0.199277511179
351	K	N	0.199147311112
202	N	P	0.198950854853
478	S	L	0.198583898324
26	R	M	0.198287821802
7	K	V	0.198247817418
76	N	Y	0.198211501784
76	N	I	0.198211501784
28	S	W	0.198209280166
179	A	E	0.19806522771
70	A	I	0.198047776402
204	R	A	0.197904256036
202	N	R	0.197745822457
191	M	S	0.197679579693
129	A	S	0.197662413707
233	A	I	0.197578180098
308	Q	N	0.19740907605
446	R	G	0.197336581935
26	R	G	0.19728728798
161	P	L	0.197202897794
133	L	P	0.19702938538
260	A	C	0.197011035605
466	L	G	0.197009074092
280	V	G	0.196906528453
261	R	L	0.196859231166
262	S	Y	0.196779058476
313	Y	N	0.196711433576
314	S	E	0.196527688716
325	K	N	0.196470745547
85	A	M	0.196335214114
473	N	H	0.196156762986
455	E	V	0.19614289757
74	R	G	0.194972656591
427	A	Y	0.194924295727
383	S	D	0.194847307336
457	S	Q	0.194720569212
429	F	V	0.19444526904
382	R	I	0.194306601426
319	N	L	0.194258050749
242	V	R	0.194146989945
363	V	L	0.194109836232
382	R	S	0.193861185393
339	E	A	0.193744762863
338	F	I	0.193614049937
429	F	S	0.193581967476
358	L	V	0.19354286175
497	D	M	0.193491478271
370	N	H	0.193473902406
376	S	T	0.193376097214
167	M	I	0.193335641373
281	Y	H	0.193213276796
106	R	G	0.193191482242
122	Q	A	0.192810334488
235	Q	R	0.192787773606
398	Q	N	0.192660536671
250	N	A	0.192360178872
332	A	S	0.192260295908
200	G	A	0.192079981622
417	N	R	0.191816210949
243	R	T	0.191469625083
174	R	T	0.191450584291
250	N	C	0.191367198412
397	N	C	0.191325468238
456	M	L	0.190333899612
129	A	I	0.190323967202
55	R	V	0.190294407658
186	V	L	0.189690699018
243	R	A	0.189551707856
225	I	T	0.189281666199
443	E	D	0.188508262934
377	S	G	0.18845193768
234	A	S	0.18841716121
136	M	V	0.188362324766
435	G	L	0.188276417632
52	Y	I	0.187998810194
43	M	Q	0.187961299144
246	R	Q	0.187828093239
386	W	Y	0.187752480324
438	S	G	0.187651500031
233	A	N	0.187477694344
450	G	T	0.187460435184
211	N	R	0.186922120131
81	E	N	0.18676783269
82	H	K	0.186582487797
26	R	P	0.186473307243
29	V	K	0.186347177506
78	Y	I	0.186317507446
13	M	H	0.186311808742
68	L	K	0.186225310779
15	T	V	0.186213292195
442	A	W	0.186181589978
7	K	R	0.186090137967
468	D	S	0.185934299352
423	P	I	0.185858559545
417	N	D	0.185720792896
445	I	N	0.1856546119
453	P	T	0.18555023308
435	G	W	0.185477803999
388	I	P	0.185444434373
338	F	V	0.185339767297
448	M	G	0.185335374805
475	I	K	0.185322455716
489	F	I	0.185308879088
430	T	Y	0.185293871815
436	R	I	0.185240995258
431	G	H	0.185159380649
331	M	P	0.184974674464
318	P	Y	0.18496693143
256	L	E	0.184914273446
256	L	R	0.184914273446
292	E	R	0.184891658743
279	C	E	0.184891381751
279	C	H	0.184891381751
463	V	R	0.184831138609
166	L	P	0.184814880201
208	R	H	0.184803063713
258	F	C	0.184749094495
259	L	H	0.184744803745
23	T	S	0.184677165871
257	I	C	0.184666058136
317	R	V	0.184619224926
186	V	M	0.184275613199
190	V	P	0.184203032872
191	M	N	0.184094776895
168	Q	I	0.18409348504
228	G	T	0.1839846572
247	N	K	0.183883040799
442	A	T	0.183495419048
273	K	W	0.183156086391
412	F	N	0.182902599933
375	E	F	0.182634140189
45	T	C	0.182548976882
416	R	F	0.182374090355
43	M	I	0.182326493787
360	T	W	0.182293673182
411	A	E	0.182243201073
368	N	I	0.182013459376
403	A	C	0.18181051943
44	C	R	0.181701026707
409	Q	E	0.18152044938
47	L	I	0.181005444929
263	A	T	0.18095745339
450	G	F	0.180789114147
415	Q	F	0.180707228625
461	R	W	0.180570432027
498	N	F	0.180244750135
219	Y	C	0.180027804273
223	C	G	0.179885889654
98	K	G	0.179647331829
98	K	C	0.179647331829
84	S	R	0.179590653948
409	Q	I	0.17958362544
159	M	D	0.179576086797
159	M	C	0.179576086797
141	S	D	0.17947279162
120	W	N	0.179468249772
463	V	I	0.179462583598
107	E	T	0.179450593624
107	E	Y	0.179450593624
123	A	I	0.179392853367
163	M	F	0.179373073009
103	K	G	0.179363393625
166	L	G	0.179357190944
113	K	Y	0.179354566979
113	K	G	0.179354566979
113	K	P	0.179354566979
113	K	D	0.179354566979
87	K	L	0.179333464523
449	E	H	0.179321723899
117	R	E	0.179319836782
93	G	K	0.179310157617
102	R	N	0.179278806671
144	N	V	0.179278754388
160	D	Y	0.17926512229
147	T	H	0.179217764472
119	I	S	0.179199175419
161	P	Y	0.179181372377
479	F	S	0.179127726606
105	M	Q	0.179101002542
154	L	E	0.1790545662
104	W	G	0.178962223355
218	A	L	0.178864012369
132	G	Y	0.178786038303
100	V	D	0.178711699499
131	A	Y	0.178540331417
129	A	H	0.178478035901
133	L	C	0.178218222681
12	Q	S	0.178165400739
135	H	G	0.178134384059
60	S	A	0.177832438613
126	G	A	0.177674842928
194	I	A	0.177449179217
249	G	P	0.177305491127
244	E	A	0.176941131473
128	D	M	0.176502944379
98	K	S	0.176469921552
202	N	S	0.176263325541
120	W	P	0.176231902085
108	L	S	0.176106880905
116	I	S	0.176083614555
117	R	Y	0.176058834594
321	N	I	0.176000286481
158	G	C	0.175920163131
114	E	C	0.175918111553
105	M	G	0.175812995155
163	M	T	0.175779484514
169	G	I	0.175736441408
417	N	P	0.175615018126
231	Q	I	0.175519505697
226	L	F	0.175498497352
195	R	Q	0.175452580759
172	L	E	0.175402524721
192	E	M	0.175367661565
177	G	K	0.175242258593
295	G	I	0.174913834328
466	L	D	0.174855931854
90	K	C	0.174529511995
323	A	N	0.174122375975
149	Q	P	0.173880190076
23	T	H	0.173878154453
389	R	D	0.173801507502
10	Y	A	0.173610800681
48	K	F	0.17347915995
386	W	S	0.173413441957
99	R	A	0.173402447231
162	R	A	0.173375580134
152	R	L	0.173346174251
31	K	A	0.173032029187
196	M	W	0.172935496209
75	R	K	0.172813787487
384	R	K	0.17265383726
40	Y	F	0.172546575502
29	V	H	0.172470915608
5	G	H	0.172434209159
30	G	T	0.172393068016
39	F	T	0.17238430621
35	G	D	0.172354295302
32	M	H	0.172351288551
60	S	M	0.17233592572
71	F	W	0.172321961113
72	D	V	0.172282369881
25	I	Y	0.172254328515
28	S	V	0.172177821352
166	L	Q	0.171790271898
280	V	E	0.171628083396
332	A	K	0.171578694215
332	A	N	0.171578694215
284	A	C	0.171561897993
106	R	M	0.171523123426
331	M	S	0.171487612578
315	L	M	0.17146229913
262	S	H	0.17140672676
312	V	R	0.171380935998
321	N	K	0.171368539709
320	E	F	0.171348617212
253	I	G	0.171298648602
276	L	T	0.171264945159
276	L	H	0.171264945159
260	A	T	0.171167301367
322	P	M	0.171103134321
268	G	F	0.170721189723
49	L	S	0.170353668209
128	D	G	0.170303518636
383	S	Q	0.170277862686
383	S	C	0.170277862686
101	D	L	0.170193151498
346	F	P	0.1700171431
346	F	M	0.1700171431
243	R	V	0.169990893391
381	L	S	0.169951978009
199	R	H	0.169869680872
350	T	C	0.169823709341
380	E	L	0.169770854763
5	G	R	0.169766203238
218	A	K	0.169724235458
363	V	N	0.169714222997
405	Q	M	0.169684753574
417	N	E	0.169681482905
393	G	N	0.169666216592
335	S	V	0.16965047119
351	K	A	0.169637541807
348	R	M	0.169602327199
414	V	W	0.169554503833
399	Q	N	0.16949789898
411	A	P	0.169433120068
343	V	C	0.169399346658
343	V	N	0.169399346658
138	I	V	0.16889843431
400	R	G	0.168823588076
127	D	H	0.168791507283
399	Q	H	0.168698540174
169	G	S	0.168477690515
378	T	K	0.168449476489
155	V	R	0.168112261942
81	E	S	0.168077407987
283	P	L	0.16803062711
292	E	C	0.16798727707
466	L	N	0.167577931805
498	N	V	0.167079584092
216	R	V	0.167074095236
233	A	Q	0.16673393693
89	P	W	0.16647603528
215	T	N	0.165965791825
215	T	C	0.165965791825
221	R	L	0.16581432494
181	A	C	0.165518322444
467	S	N	0.165449828358
467	S	W	0.165449828358
214	K	H	0.165371145634
205	N	M	0.165229304772
205	N	E	0.165229304772
200	G	N	0.165189452064
236	R	Q	0.165165165829
168	Q	W	0.165136110565
197	I	V	0.165091234957
25	I	Q	0.16508136007
229	K	Q	0.165027050325
198	K	V	0.165015164043
227	K	T	0.164978962587
179	A	I	0.164970755086
174	R	H	0.164960504909
176	S	Q	0.164933540407
176	S	R	0.164933540407
192	E	W	0.16491685857
244	E	M	0.16491554366
225	I	Y	0.164887358122
203	D	S	0.164885754413
171	T	H	0.164869521907
233	A	K	0.164798857032
215	T	I	0.164435557201
427	A	K	0.163588541304
478	S	K	0.163561481089
468	D	Y	0.163556729283
484	E	T	0.163485022072
496	Y	R	0.16343653325
443	E	R	0.163428393369
377	S	R	0.163232459422
430	T	D	0.163150477185
436	R	Q	0.163087979356
479	F	N	0.163085159865
437	T	E	0.163070993049
438	S	K	0.163017880401
447	M	Y	0.163005595263
181	A	L	0.16292691845
427	A	F	0.162735404246
202	N	T	0.162685524917
484	E	K	0.162664173611
217	S	V	0.162575005794
308	Q	L	0.162489215427
481	M	Y	0.162435139471
175	R	S	0.161754400796
397	N	T	0.161636402844
244	E	D	0.16160051158
438	S	P	0.161504064095
271	A	S	0.161137070783
432	N	S	0.161005823722
270	V	G	0.160680708036
447	M	A	0.160648466124
460	G	L	0.160148694389
220	E	K	0.159778123019
463	V	A	0.158703240481
4	Q	I	0.15858791326
10	Y	T	0.157957045311
350	T	I	0.157939803914
373	A	T	0.157730160989
302	D	L	0.157714286264
295	G	P	0.157683328182
304	F	T	0.157632888764
371	M	I	0.157537071747
34	D	S	0.157518961955
463	V	L	0.157273400917
298	L	P	0.157250597436
298	L	N	0.157250597436
298	L	R	0.157250597436
413	S	G	0.157249031742
82	H	Q	0.157210115046
307	L	A	0.157179436775
307	L	T	0.157179436775
297	S	R	0.157076066674
23	T	E	0.157014486945
21	N	A	0.15699968903
45	T	G	0.156979728041
50	S	M	0.156955600224
43	M	Y	0.156920572229
48	K	S	0.15682559287
47	L	T	0.156825068742
51	D	R	0.156676403839
51	D	Q	0.156676403839
75	R	M	0.156634732105
73	E	N	0.156533209365
29	V	Q	0.156448847527
14	E	V	0.156446834248
14	E	M	0.156446834248
20	Q	V	0.156399987478
78	Y	P	0.156367628987
36	I	G	0.156352552388
13	M	P	0.15634587112
13	M	Y	0.15634587112
4	Q	W	0.156305307245
308	Q	M	0.156297476516
69	S	M	0.156284379802
26	R	L	0.156277891113
71	F	I	0.156271411826
79	L	S	0.156268186596
75	R	T	0.156238966456
25	I	N	0.156238677866
72	D	H	0.156213564112
76	N	H	0.156208149558
63	I	C	0.15616966912
27	A	W	0.156064878895
309	N	M	0.15605844304
309	N	Y	0.15605844304
16	D	I	0.156042310419
385	Y	M	0.156029811756
57	I	N	0.155956183976
256	L	G	0.155894772371
279	C	K	0.155883814798
273	K	P	0.155824068395
273	K	V	0.155824068395
318	P	W	0.155819424913
[truncated: 7,961 more rows]
