# Supplementary material for: Destabilized adaptive influenza variants critical for innate immune system escape are potentiated by host chaperones
Source: PLoS Biol. 2018 Sep 17;16(9):e3000008. doi: 10.1371/journal.pbio.3000008 (PMC6160216; doi:10.1371/journal.pbio.3000008)
Supplement: S1 File — This zip file contains the computer code and required input files for the deep mutational scanning data analysis reported in this manuscript. (ZIP) [file pbio.3000008.s023.zip › 2018_NP_DMS-master/preferences/Hsp90i37vsDMSO37-rep2_sitediffsel.txt]

site	abs_diffsel	positive_diffsel	negative_diffsel
18	6.49893851165	3.99210179997	-2.50683671168
446	6.3337756201	2.93567171141	-3.39810390869
56	6.19673592352	4.51089602044	-1.68583990308
398	6.1717288033	2.66740578651	-3.50432301679
90	6.01104945551	3.64616201681	-2.3648874387
58	5.97592406301	1.42681988998	-4.54910417303
403	5.97319881097	1.04076309678	-4.93243571419
432	5.84534003036	4.44833417688	-1.39700585347
25	5.79917852528	2.71058203814	-3.08859648715
442	5.75684546685	1.99723877024	-3.75960669661
396	5.72317570943	2.28401591483	-3.4391597946
409	5.72113482231	3.8946157721	-1.82651905021
51	5.69216401523	3.9035115863	-1.78865242893
328	5.68769875346	3.53850769241	-2.14919106105
77	5.61572156627	1.88441531534	-3.73130625093
438	5.59859999258	1.43144592816	-4.16715406442
329	5.4926561024	2.20337735617	-3.28927874623
368	5.48897283947	0.993681528897	-4.49529131057
62	5.46539095771	1.67633503622	-3.78905592149
39	5.45646891884	2.63347554679	-2.82299337205
426	5.44358126804	2.35069610479	-3.09288516325
312	5.41917624673	3.13296391842	-2.28621232832
308	5.34048651295	4.66946515827	-0.671021354679
445	5.29864960386	3.09884350872	-2.19980609514
458	5.25791705568	2.92505199945	-2.33286505623
314	5.2308890236	1.88551813777	-3.34537088583
98	5.18553031262	3.83792673333	-1.34760357929
17	5.1719603727	1.17952867347	-3.99243169923
83	5.15370793318	2.15547173372	-2.99823619946
397	5.10668724784	2.14587619171	-2.96081105614
440	5.09230469121	1.59136458968	-3.50094010153
49	5.07657063863	2.37167697864	-2.70489365999
193	5.07486513461	1.90309391224	-3.17177122237
415	5.07030519244	3.33119648449	-1.73910870795
243	5.05605200772	3.08194748965	-1.97410451807
189	5.0383941146	2.62141456586	-2.41697954875
309	5.03722542791	3.09433415652	-1.94289127139
43	5.02649015102	2.51654782757	-2.50994232345
34	5.00798045312	2.78880520382	-2.2191752493
265	4.95355145819	3.29485053104	-1.65870092716
181	4.95197854266	3.1093633351	-1.84261520756
80	4.94247025059	3.52019376899	-1.4222764816
64	4.93623344322	2.46286163705	-2.47337180617
404	4.93344671326	2.73888928552	-2.19455742774
455	4.90187046741	2.05688862588	-2.84498184153
428	4.88652712851	2.76939593056	-2.11713119795
447	4.87383215159	2.20503660865	-2.66879554294
399	4.86404148897	2.24030121354	-2.62374027543
402	4.85321521938	2.31109690935	-2.54211831003
437	4.84216821055	2.0483382278	-2.79382998275
52	4.83642052484	2.59198152699	-2.24443899785
23	4.82735584968	3.65165044972	-1.17570539996
21	4.82476784479	3.59533079791	-1.22943704688
433	4.78080702178	2.87202852487	-1.90877849691
82	4.76362805236	1.19604787834	-3.56758017402
378	4.76238456284	3.83648885383	-0.925895709013
59	4.75926079424	2.48594086101	-2.27331993323
173	4.75492896013	2.10688642487	-2.64804253527
306	4.75442830595	2.6269062015	-2.12752210445
71	4.74189653658	2.22475435185	-2.51714218473
35	4.73309457115	3.10219620311	-1.63089836805
370	4.73083364753	2.04609850111	-2.68473514642
385	4.72944389153	2.8829212111	-1.84652268044
231	4.71565318257	2.47751128627	-2.2381418963
126	4.7084977856	0.558124687839	-4.15037309777
268	4.67826821261	0.861617014621	-3.81665119799
114	4.67426983003	2.30594625889	-2.36832357114
424	4.66732784889	2.65445910111	-2.01286874778
383	4.65915293846	2.31547104077	-2.34368189769
456	4.6569937969	3.4722249083	-1.1847688886
242	4.63389860354	1.31850042533	-3.31539817822
422	4.62671181398	2.42384727337	-2.20286454061
371	4.58916081693	1.59785689622	-2.99130392072
128	4.57775028261	2.1591785882	-2.41857169441
315	4.57712198942	2.72143269871	-1.85568929071
307	4.54028919968	2.78120720413	-1.75908199556
10	4.53484507345	2.87315319888	-1.66169187456
301	4.53121230496	2.88372044915	-1.64749185581
160	4.52304324304	2.47210045778	-2.05094278526
289	4.51221925056	2.54662191562	-1.96559733494
63	4.48606854596	1.87820315184	-2.60786539412
401	4.4853504829	1.46556455728	-3.01978592562
497	4.47302896576	1.11376094946	-3.3592680163
294	4.46849660271	1.69117514697	-2.77732145574
60	4.45292178777	2.03100071563	-2.42192107214
196	4.44729685992	2.42171591681	-2.02558094311
129	4.43772338573	1.19611739108	-3.24160599465
41	4.43745055115	3.90068294548	-0.53676760567
473	4.4367807245	0.966293139973	-3.47048758453
117	4.43008451603	2.11453045924	-2.31555405679
350	4.42836772379	1.57264181031	-2.85572591348
88	4.42548819915	1.97588097862	-2.44960722052
346	4.41328760975	2.62608982192	-1.78719778783
359	4.39557704523	1.5314178794	-2.86415916583
54	4.36144269703	0.60962758555	-3.75181511148
68	4.35917894144	1.97544117187	-2.38373776958
13	4.35770646279	2.6825201089	-1.67518635388
302	4.35403244209	1.72091611256	-2.63311632954
342	4.3326773741	2.07779527265	-2.25488210145
100	4.30577421996	1.2662255694	-3.03954865056
73	4.30426303301	0.620680578885	-3.68358245412
214	4.30237396324	3.17215446061	-1.13021950263
32	4.30085124695	2.28183806812	-2.01901317883
269	4.30022697901	1.21760116596	-3.08262581305
434	4.29569382636	3.41970912389	-0.875984702476
485	4.26501676381	2.11487187299	-2.15014489082
392	4.26414918194	2.26005727405	-2.00409190789
238	4.26350212387	1.89037960473	-2.37312251914
79	4.25479815694	1.74819878935	-2.50659936758
172	4.2525698542	2.13963829966	-2.11293155454
178	4.24935068164	2.50758964296	-1.74176103868
61	4.24673351185	3.13046872346	-1.11626478839
31	4.24152093868	2.81088934619	-1.43063159249
451	4.22623992206	2.33105576294	-1.89518415912
50	4.22584465688	2.6573733697	-1.56847128719
76	4.2084685824	2.08056974757	-2.12789883483
170	4.1941317651	1.90142874302	-2.29270302208
469	4.19408463372	2.98982243923	-1.20426219449
70	4.19114179203	1.49763058824	-2.69351120379
429	4.14770101376	1.8480637365	-2.29963727726
211	4.13854887356	2.00565363921	-2.13289523435
157	4.11822127327	2.28488676308	-1.83333451019
28	4.11566457035	2.31288971875	-1.8027748516
275	4.10781664153	2.38493493451	-1.72288170703
259	4.10033363896	2.02947043037	-2.07086320859
495	4.08594929996	0.759629150475	-3.32632014949
310	4.07855971077	1.93048764225	-2.14807206852
345	4.07688355356	1.03698282136	-3.0399007322
448	4.07156409349	1.62357218821	-2.44799190528
377	4.06640352581	2.34494435294	-1.72145917287
273	4.06380199539	2.87995164013	-1.18385035526
331	4.06220054193	2.74058452369	-1.32161601824
282	4.04933628798	1.97088213182	-2.07845415616
55	4.03968477634	1.85402999314	-2.18565478319
187	4.03321080301	1.20998849615	-2.82322230686
85	4.02934827341	1.31945320016	-2.70989507325
3	4.02361010164	2.85963037599	-1.16397972565
322	4.01384523245	1.10816496175	-2.9056802707
427	4.01337499797	3.02358661098	-0.989788386994
29	3.9865639624	2.73245466867	-1.25410929373
11	3.98067224152	1.08524369547	-2.89542854605
367	3.97763793547	1.81476316405	-2.16287477143
379	3.97489413715	2.45219253879	-1.52270159836
168	3.97281062901	2.43278035761	-1.5400302714
459	3.95652443232	2.67357327219	-1.28295116013
111	3.95525975339	1.14381570739	-2.811444046
335	3.95462297095	2.12669820075	-1.8279247702
431	3.95253871629	2.44243226798	-1.51010644831
373	3.94011390735	2.36059353564	-1.5795203717
46	3.94003477741	1.97988163626	-1.96015314116
266	3.93389567727	3.088388358	-0.84550731927
351	3.91998539009	1.91174122339	-2.0082441667
372	3.91841380115	1.53464773744	-2.38376606371
45	3.91151177609	1.54899055655	-2.36252121955
421	3.90307946545	1.39738454626	-2.50569491919
44	3.90001347982	1.37120318415	-2.52881029567
369	3.88879593749	2.06885752877	-1.81993840872
321	3.8862761284	2.35249583754	-1.53378029086
313	3.88153725541	1.94186736866	-1.93966988675
360	3.88091825959	1.19728842582	-2.68362983377
454	3.87666717346	3.24663095973	-0.630036213732
250	3.8739643131	1.67325188739	-2.20071242571
24	3.85485867398	2.10134369846	-1.75351497551
467	3.85255751959	2.88610126405	-0.966456255545
53	3.85144990179	1.56556552758	-2.28588437421
430	3.8492159481	2.36811493839	-1.48110100972
334	3.84852480756	2.04258164559	-1.80594316196
86	3.83929441047	1.8777206479	-1.96157376256
420	3.83141060661	1.96292905957	-1.86848154704
116	3.81707333314	1.55539980712	-2.26167352601
89	3.81230818706	1.53569874831	-2.27660943875
318	3.81129038585	2.35107415113	-1.46021623472
202	3.81123674836	2.57825376058	-1.23298298777
136	3.80791120622	1.45194497983	-2.3559662264
311	3.80675231924	0.522233953398	-3.28451836584
217	3.79372457884	1.8744657715	-1.91925880733
26	3.78752273993	2.2999590884	-1.48756365153
103	3.7801191893	1.84874024827	-1.93137894104
163	3.77609879828	2.58845272911	-1.18764606916
158	3.77086194494	1.49136215378	-2.27949979117
452	3.76043152605	1.02998935429	-2.73044217176
281	3.74263449903	0.686972520174	-3.05566197885
48	3.73120845429	1.09919046228	-2.63201799201
278	3.72978125697	1.64814883399	-2.08163242297
257	3.72538479939	1.48164569436	-2.24373910503
299	3.72472487155	0.928859537824	-2.79586533373
388	3.71670520112	2.76612019316	-0.950585007955
272	3.7106574877	0.599763493629	-3.11089399407
105	3.70727820213	1.6741823206	-2.03309588153
74	3.69212511872	2.50239699113	-1.18972812759
417	3.6918000094	1.58060182136	-2.11119818804
164	3.68850284154	0.964034351714	-2.72446848982
233	3.68767634659	1.60296031157	-2.08471603502
81	3.68219725796	1.93924371199	-1.74295354596
436	3.67899504803	1.05054866256	-2.62844638547
414	3.67451840456	1.66451770261	-2.01000070195
239	3.66847985821	1.91321964925	-1.75526020896
125	3.6643018123	1.73900711257	-1.92529469973
122	3.6591459207	2.92731965143	-0.731826269273
256	3.65860043323	2.85259428575	-0.806006147489
374	3.65049637781	0.848908529881	-2.80158784792
186	3.64754998767	2.26809400709	-1.37945598058
215	3.63793877603	1.86984473758	-1.76809403845
130	3.62980764875	1.59023372169	-2.03957392706
364	3.62603873055	1.17372850346	-2.45231022709
127	3.62062616979	1.61702007402	-2.00360609577
384	3.61936653879	2.09300434605	-1.52636219274
419	3.61038795924	2.18378861589	-1.42659934335
400	3.60767832032	2.52521295526	-1.08246536506
133	3.60697775484	0.876441583221	-2.73053617162
84	3.60664659797	2.01785278631	-1.58879381166
267	3.60249656044	0.83134477808	-2.77115178236
78	3.60114823101	2.32893313029	-1.27221510072
101	3.59997244872	2.62103703613	-0.978935412592
27	3.59128265263	0.745825306817	-2.84545734581
395	3.58837555774	3.12794148749	-0.460434070253
102	3.58157491235	1.86148194624	-1.72009296612
205	3.56564431655	1.77855206271	-1.78709225384
285	3.56331602789	1.49513013968	-2.06818588821
298	3.56312312888	1.66300212444	-1.90012100444
450	3.56233432308	2.02089032538	-1.5414439977
381	3.56050757532	0.897901465546	-2.66260610977
317	3.55894320759	1.21457891379	-2.3443642938
319	3.54869859263	1.13790837249	-2.41079022014
161	3.53813681683	1.23499713598	-2.30313968085
14	3.51983417095	1.87756657298	-1.64226759797
365	3.51593040718	0.621033870105	-2.89489653708
154	3.51207022468	0.957140083626	-2.55493014106
413	3.50809454103	1.51226672086	-1.99582782017
453	3.50740873124	2.14487621234	-1.3625325189
212	3.50207451072	1.50845139704	-1.99362311368
112	3.4820504539	1.20120307675	-2.28084737714
284	3.48192338241	2.62232306827	-0.859600314136
190	3.47120876145	1.73284989822	-1.73835886323
167	3.42240230872	1.27966548491	-2.14273682381
22	3.4153708908	1.77351381439	-1.64185707641
194	3.4094456606	1.04209645006	-2.36734921054
240	3.40849946254	0.286344947653	-3.12215451488
236	3.40028796438	2.37824395037	-1.02204401401
69	3.39190002005	1.71121397725	-1.6806860428
375	3.38304599994	1.92220743068	-1.46083856925
480	3.38090563197	0.708423800127	-2.67248183185
235	3.37899313377	1.2244193653	-2.15457376846
33	3.37695583111	1.40968365894	-1.96727217217
290	3.37356384728	1.90428551086	-1.46927833642
131	3.37049871645	1.35283118022	-2.01766753623
198	3.36914634168	2.44288029319	-0.92626604849
120	3.36368407737	2.26820591549	-1.09547816188
12	3.35272034973	1.49936473345	-1.85335561629
244	3.34411374725	1.96025960413	-1.38385414312
159	3.34299876299	2.5090875534	-0.833911209588
197	3.34264011921	2.16727365976	-1.17536645945
274	3.33816464542	2.3806236286	-0.957541016822
293	3.33394594074	1.27355073092	-2.06039520983
225	3.33371418101	1.89044043307	-1.44327374795
332	3.33358634781	1.72729543097	-1.60629091685
4	3.33297839001	2.00825132942	-1.32472706059
135	3.33198354387	1.59288812491	-1.73909541896
279	3.32408565694	1.9600592415	-1.36402641544
410	3.31971266852	1.89833805227	-1.42137461625
182	3.31717847908	2.26145953364	-1.05571894544
347	3.31303748768	1.34624209631	-1.96679539136
363	3.30403734005	1.88497906112	-1.41905827893
177	3.30123981254	0.695070608795	-2.60616920374
380	3.29601689655	1.2314488071	-2.06456808945
201	3.2902683099	0.541533345044	-2.74873496485
185	3.28828782525	0.942118499011	-2.34616932624
466	3.26365067314	1.27064820312	-1.99300247002
183	3.26272804478	1.78521957242	-1.47750847236
30	3.25000058244	1.67125349747	-1.57874708497
104	3.24126346666	0.797394275767	-2.44386919089
491	3.24017279734	1.09465207886	-2.14552071848
110	3.23377673766	2.14195161465	-1.09182512301
258	3.23262846114	1.83453446161	-1.39809399953
333	3.23037513584	1.3258634909	-1.90451164494
121	3.22644980807	1.28731050005	-1.93913930803
296	3.22323970249	0.624584977809	-2.59865472468
443	3.21763246397	2.2584402286	-0.959192235365
92	3.19284812962	0.747437999829	-2.44541012979
65	3.17863032159	1.33039853876	-1.84823178283
241	3.17478484889	1.07518530068	-2.0995995482
435	3.16974406955	1.53331074974	-1.63643331981
66	3.16955365552	1.06977899661	-2.09977465891
176	3.16905721119	1.72655774596	-1.44249946523
97	3.16868389311	1.77570224123	-1.39298165189
338	3.1559735563	1.46685914481	-1.6891144115
323	3.15571143734	1.59022948509	-1.56548195225
106	3.15445380117	1.34499453791	-1.80945926326
387	3.15376191584	1.14104774717	-2.01271416867
40	3.15276007444	2.15213887008	-1.00062120436
220	3.14747809164	1.39440489898	-1.75307319265
72	3.14090964983	1.24808631652	-1.89282333331
496	3.12572162124	2.04698374111	-1.07873788013
93	3.12087888456	1.61879935577	-1.50207952879
169	3.11552164934	1.73701006926	-1.37851158008
264	3.11316654342	1.22092945019	-1.89223709323
423	3.11181464587	2.41534175366	-0.69647289221
87	3.10694689953	1.75337408321	-1.35357281632
246	3.10692012273	1.19972979774	-1.90719032499
348	3.09993567268	1.3715906935	-1.72834497918
337	3.09073446486	2.04449061089	-1.04624385397
153	3.06647850647	0.767952331615	-2.29852617485
283	3.05088304418	1.26821681509	-1.78266622909
237	3.02621925634	1.57587606942	-1.45034318692
137	3.02284156558	1.65677081392	-1.36607075166
166	3.01882524449	1.83693055093	-1.18189469356
411	3.00694133357	1.63723155643	-1.36970977713
230	3.00345607032	1.42296973424	-1.58048633608
188	2.98809786594	1.83271055731	-1.15538730863
478	2.98642913015	2.39408480125	-0.592344328896
37	2.97939895583	1.46990621679	-1.50949273904
479	2.97798875334	0.642289015157	-2.33569973818
330	2.97451436775	0.93222319107	-2.04229117668
132	2.97439972423	1.32997784257	-1.64442188166
494	2.97343650625	1.45219876728	-1.52123773897
358	2.95640025791	1.92121207247	-1.03518818543
352	2.9555787413	2.42273313517	-0.53284560613
42	2.95481685083	1.14909872339	-1.80571812743
262	2.94898473191	1.34423751964	-1.60474721228
16	2.947157095	0.318292867146	-2.62886422786
9	2.94603101574	1.20761700476	-1.73841401098
57	2.9451679628	0.695767380504	-2.24940058229
425	2.93546614512	1.38076199695	-1.55470414817
349	2.92450993365	1.7238945105	-1.20061542315
142	2.92331150073	1.550299169	-1.37301233172
204	2.91766569535	2.24334085132	-0.674324844028
184	2.90644044566	2.47257729009	-0.433863155565
304	2.90016974709	1.47639696687	-1.42377278022
316	2.89718728167	1.24052474549	-1.65666253618
280	2.89494704899	1.87768492196	-1.01726212703
144	2.89054588047	1.48603174634	-1.40451413413
94	2.86121087765	0.419079075508	-2.44213180214
162	2.85856948593	0.626334886984	-2.23223459894
192	2.85075759348	1.95748214697	-0.893275446507
175	2.84948715043	1.63591150589	-1.21357564454
248	2.84921609638	1.80064434417	-1.04857175221
391	2.84612969251	0.146254965297	-2.69987472722
416	2.84324113228	1.53310240158	-1.31013873069
213	2.83262530963	1.59862339593	-1.2340019137
412	2.8206678251	1.74952249078	-1.07114533432
418	2.81204524628	0.940030664588	-1.87201458169
165	2.80795863074	1.27440945588	-1.53354917485
336	2.80362444368	0.665051216505	-2.13857322718
468	2.79358466974	1.67214880182	-1.12143586792
498	2.79189297794	1.80530383757	-0.986589140368
107	2.7887780981	1.97810251235	-0.810675585749
276	2.77344476792	1.28889430316	-1.48455046476
405	2.77028475434	1.69610192727	-1.07418282707
5	2.76690669943	1.70279959961	-1.06410709982
96	2.76088836151	0.494209204967	-2.26667915655
357	2.75679893534	1.87400049443	-0.882798440907
67	2.75385119807	1.2443913613	-1.50945983677
232	2.75011985232	0.920085775284	-1.83003407703
361	2.74675501709	0.550544133118	-2.19621088398
481	2.74298156656	1.59264483873	-1.15033672783
305	2.73716579314	0.747817964741	-1.9893478284
200	2.73595276941	1.82004021291	-0.915912556508
147	2.72463196831	1.01637637036	-1.70825559795
288	2.72023097849	2.00545495375	-0.714776024743
149	2.71025823081	1.749852281	-0.96040594981
406	2.70035264953	1.7447005253	-0.955652124225
441	2.69907543763	0.80252966822	-1.89654576941
366	2.69872008942	1.62950003103	-1.0692200584
155	2.69762412821	1.67436656418	-1.02325756402
463	2.68283344376	1.3439914353	-1.33884200847
207	2.67573188943	1.06836289058	-1.60736899885
228	2.65857712403	1.03235766884	-1.6262194552
174	2.63950737043	1.41305001706	-1.22645735337
303	2.62360710877	0.871083948458	-1.75252316031
286	2.62145390877	0.739915611544	-1.88153829722
91	2.6163756637	1.77229259535	-0.844083068353
210	2.60504774509	1.65427937889	-0.950768366195
382	2.60232993115	1.35928479026	-1.24304514089
123	2.59261962479	1.59815978761	-0.994459837176
206	2.58615619522	1.51019358229	-1.07596261293
386	2.57781842965	1.32704488289	-1.25077354676
449	2.57409251666	1.18616574201	-1.38792677465
191	2.5732058584	0.690909747053	-1.88229611135
324	2.56368271447	0.349899773941	-2.21378294053
208	2.55711383598	1.96152399697	-0.595589839014
109	2.55626269747	1.30166983911	-1.25459285837
152	2.55365317991	0.773168830767	-1.78048434914
457	2.55279387603	0.997186351593	-1.55560752443
140	2.54635353825	0.965485928279	-1.58086760997
475	2.54082086893	1.22026837853	-1.3205524904
340	2.53195768639	1.35760793053	-1.17434975586
156	2.53126408334	1.22494961087	-1.30631447248
300	2.50804037562	0.877658163919	-1.63038221171
141	2.50455217322	2.07169185902	-0.432860314206
247	2.50092380869	1.08254556073	-1.41837824795
389	2.49454141824	1.27102601304	-1.2235154052
493	2.49223804844	0.802744396531	-1.68949365191
460	2.46800140247	0.634741304828	-1.83326009764
138	2.44735064346	1.10995304537	-1.33739759809
115	2.44235072064	0.703544872148	-1.73880584849
75	2.41938351782	1.35932534553	-1.06005817229
444	2.40592331813	1.45699004475	-0.948933273379
234	2.38694609767	1.12709880697	-1.2598472907
113	2.38550402497	1.70362732491	-0.68187670006
222	2.37066898406	1.39371363148	-0.976955352581
245	2.36787370089	1.28029410748	-1.08757959341
219	2.36716154457	1.10635652175	-1.26080502281
199	2.34476027718	1.40942291819	-0.935337358993
277	2.32681483172	0.759165608125	-1.5676492236
195	2.30841960905	1.63555864422	-0.67286096483
271	2.29171094826	1.53145124548	-0.760259702775
171	2.25529516789	1.11465403283	-1.14064113506
249	2.24362719505	0.569600036876	-1.67402715817
7	2.24087463105	0.552338133965	-1.68853649708
118	2.24029207643	1.06907986757	-1.17121220886
394	2.23382889069	1.18136527926	-1.05246361143
36	2.22392176751	1.53943955652	-0.684482210989
108	2.20604453764	1.16656659541	-1.03947794223
253	2.20326805988	1.00740574354	-1.19586231634
376	2.1930575142	1.34581592999	-0.847241584207
292	2.18352901829	1.26755261167	-0.915976406613
124	2.18122958585	1.40412080388	-0.777108781967
270	2.18032065551	0.747050378557	-1.43327027695
134	2.15205775126	1.2899572865	-0.862100464764
362	2.14852337307	0.0	-2.14852337307
260	2.13570028245	1.70015776495	-0.435542517505
150	2.13339785921	0.829563670667	-1.30383418854
95	2.12912592081	1.05951600068	-1.06960992013
339	2.12469142656	1.33559231134	-0.789099115218
343	2.07537930786	0.808981332846	-1.26639797501
341	2.07325233063	0.76266212381	-1.31059020682
291	2.07183601782	0.981539544415	-1.0902964734
263	2.06670407904	0.968367286723	-1.09833679232
255	2.06150081782	0.670261452317	-1.3912393655
251	2.05888479308	0.597227347921	-1.46165744516
15	2.05224122861	0.555131691658	-1.49710953695
203	2.03906060532	0.863366201115	-1.17569440421
216	2.03340357466	1.24390021476	-0.789503359904
320	2.03159406617	1.17209778495	-0.859496281225
439	2.01368882803	1.3771691862	-0.636519641834
393	1.98667526378	1.29316063954	-0.693514624242
353	1.98532869428	0.68328975627	-1.30203893801
252	1.98461217112	0.516218861533	-1.46839330959
229	1.98419491995	1.25967512628	-0.724519793669
484	1.98339484786	1.61291211547	-0.370482732386
224	1.94596064513	0.409796151529	-1.5361644936
151	1.93020261759	0.373681619193	-1.5565209984
143	1.9288208997	1.00575679849	-0.923064101206
355	1.88509297234	1.13845237999	-0.746640592354
327	1.88439820458	0.462513035787	-1.42188516879
354	1.88374277246	0.602345789412	-1.28139698304
476	1.88205692909	0.562230594309	-1.31982633478
139	1.85774684304	0.836731212253	-1.02101563079
119	1.8564332857	0.71509539792	-1.14133788778
261	1.82047209059	0.918351485	-0.902120605586
462	1.81684154291	0.574714206932	-1.24212733598
145	1.81295998096	1.13385816226	-0.679101818707
209	1.80988335326	0.415659749759	-1.3942236035
390	1.77869369963	0.476666506135	-1.3020271935
179	1.77818838331	0.698786623754	-1.07940175955
297	1.77289487811	0.816827358861	-0.956067519252
99	1.76902948024	0.44235620274	-1.3266732775
38	1.7536306305	0.300088315776	-1.45354231472
356	1.73829611653	0.592725178379	-1.14557093816
344	1.67853400817	0.938063730675	-0.740470277498
146	1.63900827389	0.875894100779	-0.763114173115
20	1.62765679129	0.4846086912	-1.14304810009
19	1.60786759686	0.312772844132	-1.29509475273
295	1.57280639515	1.05616743797	-0.516638957175
488	1.54521886189	0.550975886115	-0.994242975778
465	1.54474832588	1.15922375624	-0.385524569637
407	1.52405626965	1.13719795228	-0.38685831737
470	1.5211607169	1.14860662365	-0.372554093249
464	1.48506351018	0.568886265811	-0.916177244368
483	1.47302046634	0.318564971923	-1.15445549441
472	1.46700668286	0.66070912038	-0.806297562476
482	1.45745780387	0.728026749952	-0.729431053921
287	1.44519665645	0.762847560949	-0.682349095504
474	1.44297054955	0.839351052283	-0.603619497264
180	1.4215025857	0.494127502617	-0.927375083083
223	1.41953477264	0.911016531868	-0.508518240776
477	1.39980545878	0.0961893622429	-1.30361609654
471	1.39679268331	0.800783938557	-0.596008744752
254	1.38984112737	0.905461892501	-0.484379234874
148	1.38547119866	0.624112569566	-0.761358629093
408	1.3430010814	0.834164231056	-0.508836850342
227	1.29237972811	0.657072199572	-0.635307528537
47	1.28387153244	0.838826160392	-0.445045372049
325	1.28356818123	0.501454701385	-0.782113479848
461	1.24605772268	0.623786339792	-0.622271382892
218	1.23332551717	0.993489548087	-0.239835969081
492	1.15393792561	0.683528225002	-0.47040970061
226	1.14344263018	0.940497191468	-0.202945438713
8	1.135471817	0.52435734182	-0.611114475183
221	1.05850639439	0.414528770877	-0.643977623515
326	1.02582558732	0.0127614723245	-1.013064115
2	1.00834518069	0.271695720087	-0.736649460599
1	0.998393574075	0.351259708525	-0.64713386555
486	0.618826466538	0.207375363243	-0.411451103295
6	0.607137359556	0.332262723465	-0.274874636091
487	0.58209883333	0.156507387501	-0.425591445829
489	0.560515518683	0.433504676878	-0.127010841805
490	0.516819087756	0.175209639849	-0.341609447907
499	NaN	NaN	NaN
