# Supplementary material for: Destabilized adaptive influenza variants critical for innate immune system escape are potentiated by host chaperones
Source: PLoS Biol. 2018 Sep 17;16(9):e3000008. doi: 10.1371/journal.pbio.3000008 (PMC6160216; doi:10.1371/journal.pbio.3000008)
Supplement: S1 File — This zip file contains the computer code and required input files for the deep mutational scanning data analysis reported in this manuscript. (ZIP) [file pbio.3000008.s023.zip › 2018_NP_DMS-master/preferences/Hsp90i39vsDMSO37-rep1_mutdiffsel.txt]

site	wt	mut	diffsel
334	N	H	2.6843124211
283	P	C	2.36173654787
359	S	K	1.94062550704
289	Y	R	1.91065279815
353	S	F	1.81968973034
353	S	I	1.79921025739
353	S	L	1.68444320028
39	F	Y	1.5924587146
268	G	S	1.58060212191
372	D	G	1.53976681599
164	C	V	1.53494728957
146	T	A	1.52577718879
407	S	A	1.50532315153
164	C	A	1.45952501167
24	E	R	1.45590057264
334	N	C	1.44206756859
268	G	P	1.4363399788
283	P	A	1.38059820161
415	Q	T	1.36285710319
334	N	F	1.32465326806
319	N	G	1.31230367685
283	P	T	1.298027295
290	D	S	1.27849741226
294	E	N	1.26848536558
375	E	I	1.25995731802
294	E	R	1.25809501805
283	P	G	1.2493157565
377	S	T	1.23106149023
220	E	D	1.21676807785
283	P	S	1.19510617671
54	G	T	1.19014410658
16	D	E	1.16701967821
377	S	M	1.13544891214
418	L	I	1.13238246473
283	P	R	1.11625530458
283	P	Q	1.08727029262
247	N	L	1.08568111989
267	R	K	1.07539317971
283	P	K	1.06609318641
377	S	F	1.04233033098
399	Q	T	1.04008018378
34	D	N	1.04006223244
427	A	S	1.03863109606
433	T	K	1.02544201017
231	Q	T	1.00598599651
485	G	C	1.00538158421
283	P	H	0.998837082046
399	Q	A	0.997071870705
136	M	I	0.991057210323
323	A	Q	0.989818554453
268	G	A	0.980824042413
34	D	A	0.98020272928
466	L	W	0.976874982308
3	S	A	0.96494027381
311	Q	R	0.962896787248
368	N	M	0.958041113144
419	P	E	0.949284008978
481	M	T	0.940446234605
420	F	M	0.938314026714
289	Y	I	0.932598464091
353	S	V	0.931822981972
383	S	H	0.931709540855
377	S	V	0.929586559365
311	Q	V	0.929272488446
289	Y	H	0.926076207756
222	M	G	0.925961958051
194	I	V	0.916728538599
456	M	H	0.886740122968
304	F	V	0.880683754036
102	R	K	0.879740718496
283	P	L	0.875635817965
34	D	S	0.867742509071
377	S	Y	0.862150305498
451	A	F	0.861080340935
165	S	G	0.847932761806
153	A	F	0.847779792191
324	H	N	0.840808701665
496	Y	L	0.840795030257
269	S	V	0.838966254981
98	K	E	0.837230571584
359	S	A	0.831596952546
359	S	R	0.829309154964
339	E	D	0.82732160555
234	A	V	0.823879508496
399	Q	I	0.816499625063
498	N	G	0.812719405852
310	S	A	0.807345977173
451	A	H	0.795036711537
420	F	I	0.788586054528
497	D	E	0.787052694769
164	C	Q	0.784433542543
268	G	V	0.781350940419
120	W	R	0.779545916372
442	A	Q	0.779464861154
54	G	A	0.77587941913
56	L	M	0.77481450524
417	N	H	0.773061390244
84	S	C	0.764291946167
423	P	K	0.758540701432
430	T	K	0.753047010238
34	D	Q	0.752571958705
366	A	V	0.751628065582
183	V	I	0.745089788459
192	E	K	0.740645053569
85	A	M	0.740476270694
41	I	V	0.736823581731
484	E	V	0.734982559161
358	L	P	0.733965660009
367	S	N	0.731753160372
334	N	Y	0.731218019892
376	S	L	0.730623382692
54	G	W	0.722872596672
377	S	A	0.722556889224
73	E	T	0.716762022852
83	P	V	0.713873487549
256	L	T	0.713642840447
247	N	S	0.711316968144
420	F	N	0.711248722308
467	S	T	0.703254133999
17	G	W	0.700417802153
76	N	D	0.700239447576
11	E	K	0.699836925674
420	F	H	0.699271749665
211	N	S	0.698190659539
463	V	I	0.69766465103
424	T	W	0.697221941371
348	R	K	0.695694038185
378	T	S	0.693231662179
418	L	P	0.688805424357
61	L	D	0.682731676602
112	D	W	0.677870683986
12	Q	H	0.674993965699
417	N	G	0.671996922209
45	T	Q	0.668936539818
159	M	D	0.665909534894
462	G	A	0.661068849276
442	A	K	0.660560975804
220	E	K	0.654739278412
93	G	R	0.654247935883
294	E	H	0.653256390157
496	Y	W	0.652749520487
324	H	D	0.646892785298
382	R	S	0.642259003528
470	R	K	0.64219359304
209	G	D	0.641354467116
283	P	N	0.640990080719
209	G	Q	0.63669792124
441	R	K	0.636499588962
247	N	F	0.636385704115
202	N	K	0.633420313958
415	Q	F	0.62896944545
396	T	L	0.627789027469
411	A	S	0.62711416548
262	S	P	0.626683735843
485	G	S	0.623499647876
418	L	T	0.622256221672
422	K	S	0.621440135245
105	M	A	0.621423421241
399	Q	L	0.61993329175
481	M	A	0.616069601427
491	D	Y	0.616006279084
494	E	G	0.613628731122
389	R	K	0.60979603148
336	A	S	0.608662346215
451	A	M	0.606893750391
422	K	H	0.604099120644
377	S	I	0.598982556774
425	I	T	0.597655472558
332	A	K	0.597169545724
362	G	E	0.596873752333
291	F	S	0.595644456547
393	G	R	0.595479998389
100	V	R	0.590319558092
159	M	N	0.587907022893
75	R	G	0.586650080963
149	Q	D	0.584833595125
409	Q	V	0.576056594366
202	N	A	0.574964460494
365	I	L	0.570411928632
373	A	G	0.569890209018
90	K	E	0.56851417565
113	K	E	0.568478615424
189	M	G	0.567636116606
413	S	F	0.564227072537
450	G	C	0.563254415038
303	P	H	0.562493634699
207	W	L	0.558972927491
239	M	Q	0.558329378006
151	T	A	0.555469461036
221	R	K	0.551132166626
13	M	E	0.549865574294
24	E	M	0.549603896468
32	M	F	0.549121269194
450	G	S	0.546502095293
402	S	G	0.544286978652
280	V	I	0.543155757886
148	Y	G	0.542249656853
97	Y	G	0.542218195386
99	R	V	0.542176357969
117	R	H	0.542022515587
205	N	K	0.541845473265
411	A	T	0.541377435336
232	T	A	0.540844549976
485	G	A	0.540037706202
407	S	R	0.538824576596
273	K	R	0.538493925443
438	S	A	0.538085345361
396	T	M	0.537556418049
203	D	N	0.532490724068
101	D	L	0.530837029425
419	P	M	0.530220085781
34	D	H	0.530179537368
491	D	E	0.529943395061
417	N	A	0.529495908393
46	E	G	0.527769771661
473	N	C	0.526341732242
359	S	N	0.525970447698
277	P	K	0.525869661301
313	Y	D	0.525413889496
265	I	N	0.525367893494
409	Q	Y	0.525077286668
234	A	P	0.523034864268
77	K	E	0.522990958282
157	T	H	0.521107815829
87	K	P	0.520158422403
105	M	T	0.519169290121
24	E	N	0.517095029685
28	S	A	0.516594579722
421	D	F	0.515464714446
375	E	A	0.513680287545
476	V	T	0.511887981062
419	P	Q	0.511517973342
247	N	A	0.510854822031
203	D	E	0.51065055692
228	G	A	0.510232186494
221	R	G	0.509505809642
425	I	A	0.509050257901
267	R	S	0.506836769996
93	G	A	0.505892261308
318	P	Q	0.505730500709
106	R	W	0.505722364472
117	R	E	0.505580732217
117	R	Q	0.505580732217
162	R	T	0.505481705373
104	W	R	0.505411707266
476	V	M	0.504941666363
116	I	T	0.504866359822
255	D	N	0.501234165408
37	G	K	0.499980362365
373	A	Q	0.499656850815
485	G	F	0.499412407915
450	G	N	0.49867052709
72	D	E	0.496317928478
367	S	P	0.49592724771
57	I	A	0.495840980269
50	S	N	0.494220098975
138	I	T	0.494140237445
122	Q	L	0.493761074977
17	G	R	0.491846334828
319	N	L	0.491824744188
258	F	S	0.490796057524
372	D	A	0.488849310436
23	T	S	0.48817563876
350	T	K	0.487728815637
443	E	G	0.487241307302
472	A	V	0.487161283335
498	N	Q	0.48566039658
138	I	Q	0.485493685266
397	N	H	0.485287902045
466	L	P	0.48525602358
140	H	N	0.485161656237
126	G	M	0.484567294682
283	P	M	0.482289781103
338	F	L	0.481738141505
427	A	M	0.481539376453
169	G	N	0.480470675638
439	D	N	0.479576446167
433	T	E	0.478436454831
415	Q	K	0.475777094449
143	L	H	0.474184661305
140	H	Q	0.473913780958
220	E	P	0.473619677558
226	L	P	0.472669505239
23	T	N	0.472065221637
127	D	S	0.471730009386
137	M	I	0.470782458217
312	V	I	0.469300210001
245	S	G	0.469227634632
430	T	N	0.468954625574
307	L	C	0.466387996843
396	T	P	0.464981255349
179	A	V	0.464361766608
34	D	T	0.461175081111
399	Q	H	0.460505414846
5	G	S	0.460291793722
34	D	C	0.459889862236
498	N	P	0.459769770845
246	R	L	0.459602636903
231	Q	K	0.459477578408
423	P	R	0.458864077305
84	S	A	0.458585307556
62	T	R	0.456873200463
54	G	K	0.456175516667
3	S	N	0.456109552753
427	A	G	0.454240620603
74	R	K	0.454017155408
264	L	V	0.453785350639
135	H	V	0.450637532571
382	R	K	0.450233130163
457	S	L	0.449941810257
44	C	Y	0.449597158866
98	K	A	0.449266732131
143	L	F	0.449251202527
154	L	Q	0.448972465492
473	N	E	0.447992313843
460	G	K	0.447757133462
467	S	F	0.447535010504
417	N	F	0.446746217637
336	A	N	0.44601848996
400	R	C	0.445804308476
304	F	I	0.445532488175
343	V	I	0.44399486595
364	Q	H	0.443830399763
378	T	R	0.443701063595
421	D	H	0.443454535509
288	G	D	0.442494271266
190	V	R	0.442085789769
440	M	I	0.440697331695
297	S	Y	0.439588778883
461	R	Q	0.438686456421
441	R	E	0.438505403156
458	F	Y	0.438351322546
429	F	N	0.43721765295
256	L	A	0.434991917301
281	Y	M	0.434412441404
292	E	F	0.434294175821
309	N	A	0.434053272117
419	P	V	0.432718844615
264	L	M	0.43203644603
220	E	T	0.431221554384
273	K	S	0.429244947331
257	I	T	0.428731370974
294	E	T	0.427869949371
417	N	V	0.427212947582
388	I	L	0.426723000474
421	D	E	0.426249261377
451	A	Y	0.42546233317
239	M	T	0.423870158531
431	G	C	0.42301386425
55	R	D	0.422946843813
400	R	S	0.422578755817
24	E	S	0.421401277885
183	V	T	0.421116873065
375	E	L	0.420857312116
231	Q	I	0.420718946283
128	D	K	0.420101690292
252	E	G	0.419545349506
165	S	F	0.418200320962
160	D	H	0.418039731593
387	A	P	0.417710128118
24	E	G	0.41609084553
2	A	T	0.412569178439
247	N	Y	0.411910891656
14	E	W	0.411662563097
335	S	G	0.411596805482
78	Y	L	0.411459173015
39	F	S	0.409725100834
417	N	K	0.409106603113
411	A	G	0.408389808099
122	Q	C	0.407310817609
136	M	L	0.407260096726
409	Q	S	0.407238189171
365	I	S	0.407201599467
43	M	R	0.406378088011
395	N	K	0.405875520641
217	S	N	0.405325587367
379	L	S	0.405271160403
154	L	P	0.405136531145
211	N	P	0.403981116665
383	S	D	0.401993167788
435	G	H	0.401572107945
338	F	H	0.401439693448
405	Q	K	0.401059307732
405	Q	A	0.401059307732
369	E	S	0.400893107325
218	A	W	0.400030691729
421	D	Q	0.399648990612
160	D	N	0.399431638105
90	K	Q	0.399075304003
368	N	G	0.398933496128
442	A	C	0.395972810354
481	M	W	0.395690662237
174	R	M	0.395584218905
245	S	Q	0.395555391989
203	D	R	0.395531589827
204	R	K	0.395482007027
176	S	C	0.395402393988
323	A	T	0.395075094369
191	M	F	0.395072286934
243	R	Q	0.394689167227
378	T	A	0.39367138032
254	E	G	0.393654421581
305	K	N	0.393390930752
471	A	V	0.392885976643
435	G	P	0.39259338955
395	N	Q	0.392567994109
479	F	I	0.392524445997
98	K	N	0.391732662063
56	L	N	0.391709907558
152	R	T	0.391272696711
312	V	G	0.390892906974
80	E	Q	0.389042635267
325	K	S	0.388099518901
255	D	L	0.388007529493
80	E	T	0.387805122876
294	E	S	0.387353308925
434	E	P	0.387068878015
431	G	H	0.384585885292
162	R	G	0.384524703233
10	Y	H	0.384011428769
399	Q	G	0.383331702535
370	N	I	0.383203148915
401	A	N	0.382327673797
402	S	P	0.381465451662
391	R	K	0.379160393256
156	R	N	0.378506351836
120	W	F	0.378501412561
105	M	F	0.378493674595
153	A	Y	0.37829450889
162	R	F	0.378228108267
91	K	A	0.377976718742
96	I	C	0.377888193311
426	M	S	0.377701485893
186	V	I	0.377054068054
216	R	G	0.3762807046
495	E	D	0.375772702836
189	M	I	0.375694066052
19	R	L	0.375271908401
72	D	A	0.374644514984
287	S	G	0.373889133785
483	N	D	0.372893045377
302	D	E	0.371719154526
247	N	T	0.371271854082
125	N	K	0.369538971461
95	P	L	0.368446707827
454	E	W	0.366958445104
454	E	P	0.363423644159
338	F	V	0.363188872372
442	A	T	0.362983463762
55	R	S	0.361438602242
496	Y	H	0.359531623215
475	I	V	0.357280540078
75	R	K	0.357123938051
45	T	E	0.356883884112
210	E	K	0.356791919183
369	E	K	0.356213921039
324	H	Q	0.355381874495
330	W	L	0.355272973391
401	A	G	0.354687329002
16	D	A	0.354364921848
13	M	P	0.354340350289
5	G	Y	0.354167801367
23	T	K	0.354027611053
32	M	A	0.353717805556
71	F	C	0.353641206544
78	Y	I	0.35363301509
21	N	Y	0.353527601686
334	N	M	0.353316727707
260	A	V	0.353156996257
101	D	G	0.352908139418
72	D	L	0.351798137285
25	I	V	0.351223089898
316	I	V	0.35109007283
378	T	M	0.350358121298
156	R	I	0.350149979277
359	S	I	0.34975020575
472	A	G	0.349559663131
160	D	V	0.349433170213
166	L	T	0.349432619133
379	L	H	0.349359221297
142	N	A	0.349318664491
460	G	W	0.349214164656
480	D	R	0.348533164929
262	S	F	0.348452794077
290	D	H	0.348406148196
420	F	S	0.348338602324
84	S	V	0.348074644645
84	S	R	0.348074644645
222	M	N	0.347847395054
375	E	W	0.3474934825
162	R	V	0.347290567832
380	E	W	0.347017970075
407	S	I	0.346856050746
337	A	Y	0.346741008231
405	Q	L	0.346573172308
405	Q	T	0.346573172308
13	M	V	0.346457791602
277	P	S	0.346254624884
406	I	N	0.346191831464
406	I	M	0.346191831464
373	A	H	0.346021982959
409	Q	I	0.345134883067
211	N	A	0.34391806322
30	G	W	0.343853059152
76	N	A	0.342870659514
61	L	N	0.342395320103
237	A	H	0.341571051306
448	M	I	0.341551531727
304	F	W	0.341235539482
478	S	H	0.340535354362
289	Y	T	0.340291917584
156	R	H	0.339676594239
293	K	A	0.337911416174
262	S	L	0.337896530789
269	S	K	0.337875475379
324	H	I	0.337622978529
313	Y	A	0.337505488291
223	C	R	0.33741529587
270	V	N	0.337155182357
401	A	T	0.337043566533
314	S	D	0.336597950571
426	M	R	0.335961756833
370	N	S	0.335383678434
77	K	I	0.334898950517
86	G	F	0.334185717929
291	F	L	0.334102717146
286	A	V	0.333884172529
427	A	W	0.333402275388
359	S	V	0.332695810819
477	P	L	0.332016495258
217	S	R	0.331958707869
469	E	D	0.331045644051
491	D	G	0.330861940061
402	S	R	0.330208155744
105	M	K	0.32961685857
16	D	N	0.328492931387
417	N	R	0.32748047369
401	A	K	0.327157071146
418	L	V	0.327154031125
325	K	R	0.326740640298
239	M	R	0.326412892297
240	D	V	0.326038856846
394	G	E	0.324742511249
414	V	M	0.324421455265
420	F	V	0.32429753083
244	E	K	0.322774091396
4	Q	R	0.321466237529
292	E	K	0.321280258711
42	Q	K	0.32008873375
304	F	A	0.319815300499
407	S	Q	0.318891808994
54	G	L	0.318671992917
182	A	V	0.318278128942
450	G	V	0.317973887649
13	M	K	0.317909293492
23	T	H	0.317905947223
38	R	I	0.317515010536
29	V	P	0.316968687446
134	T	I	0.316741122488
445	I	R	0.316736239511
169	G	D	0.316298106494
82	H	C	0.315546500395
399	Q	R	0.315160644097
20	Q	L	0.314797127882
251	A	S	0.313632578421
194	I	M	0.313626794147
315	L	G	0.312686692494
417	N	L	0.312080708274
379	L	C	0.311802294245
80	E	C	0.311417970696
81	E	F	0.311179780809
413	S	R	0.310930253996
18	E	V	0.310874996166
213	R	K	0.310256201858
8	R	W	0.310167819047
399	Q	M	0.309489849377
333	C	Y	0.309453785245
343	V	C	0.308544177561
337	A	W	0.308537249813
341	L	Q	0.308304255321
368	N	C	0.308207759564
368	N	K	0.308207759564
340	D	K	0.308045605637
406	I	E	0.307839455008
169	G	W	0.306927694017
237	A	S	0.306924242718
187	G	W	0.306723556551
200	G	I	0.30644441278
207	W	C	0.306380808518
171	T	Y	0.306377177408
201	I	A	0.306320966464
201	I	N	0.306320966464
239	M	P	0.30605044598
215	T	P	0.305873928343
238	M	H	0.305789239082
173	P	E	0.305555672597
424	T	S	0.304950441874
431	G	I	0.304110497195
87	K	Y	0.304030746211
101	D	A	0.303951023579
378	T	L	0.303945393665
154	L	G	0.303880417975
417	N	Q	0.302204849427
477	P	T	0.30108691228
491	D	C	0.300915444586
457	S	I	0.300870503873
436	R	A	0.300700468991
125	N	G	0.300530136488
495	E	R	0.300522098481
448	M	K	0.300337756888
268	G	C	0.29892298775
283	P	F	0.298648932742
277	P	V	0.298403166494
112	D	N	0.2975762177
273	K	Q	0.29745653917
312	V	T	0.297071010288
316	I	G	0.296897086273
323	A	N	0.296781400097
266	L	T	0.296710978759
275	C	I	0.296315920871
85	A	N	0.296131324502
173	P	V	0.295041088274
412	F	S	0.294927653571
179	A	T	0.294763358412
409	Q	W	0.293979363161
404	G	S	0.293311271741
137	M	T	0.292275630796
105	M	I	0.291872620532
157	T	I	0.29185394458
423	P	C	0.291423530197
371	M	T	0.290797217415
398	Q	L	0.290589092976
31	K	P	0.288959523783
486	S	P	0.288388584794
480	D	P	0.288068712551
47	L	A	0.28762354111
244	E	V	0.287587467457
250	N	W	0.287359588852
287	S	Q	0.287357626552
366	A	T	0.286661138427
11	E	W	0.28630866185
323	A	V	0.286256205994
283	P	D	0.286152279257
154	L	F	0.285532162465
153	A	S	0.285451348422
145	D	N	0.285362595434
100	V	H	0.284247772131
109	V	I	0.284237900713
426	M	N	0.28379231221
451	A	I	0.282464085971
474	P	Q	0.282140033814
217	S	L	0.279755421681
23	T	G	0.278235795836
485	G	V	0.277187914475
129	A	V	0.277110459653
375	E	T	0.276944992997
47	L	P	0.276603872501
417	N	Y	0.276101644883
355	R	S	0.275791419506
368	N	F	0.27550605469
458	F	S	0.275467072226
335	S	H	0.275299111197
413	S	K	0.27523578899
371	M	R	0.274785198714
368	N	D	0.274104101737
106	R	M	0.273008731988
336	A	T	0.272573946486
350	T	I	0.272281772094
114	E	K	0.272110300692
4	Q	I	0.27143900597
452	K	G	0.270576084879
334	N	D	0.268803811998
11	E	A	0.268258066374
69	S	G	0.267965805896
309	N	K	0.267717522879
64	E	K	0.267683143068
481	M	Y	0.266955190899
313	Y	H	0.266707043444
415	Q	G	0.266599245413
483	N	S	0.266551383444
451	A	S	0.265713032192
242	V	P	0.264497293982
44	C	R	0.264335680614
376	S	A	0.264205328308
19	R	C	0.263799094519
430	T	R	0.263798470702
305	K	P	0.263706726681
145	D	A	0.262993458404
148	Y	V	0.262929749004
260	A	E	0.262880466592
269	S	A	0.262865772495
112	D	I	0.262833184707
87	K	D	0.2628321561
152	R	P	0.26282528185
116	I	F	0.262739397608
144	N	R	0.262708305043
73	E	R	0.262509951349
121	R	N	0.262506887948
430	T	Q	0.262503748107
91	K	T	0.262499501322
161	P	E	0.261829093547
431	G	L	0.261415686342
355	R	G	0.260754688153
432	N	T	0.260740642169
17	G	T	0.259493737977
69	S	Y	0.259237152791
30	G	E	0.2586697714
395	N	R	0.258406768642
205	N	C	0.258174746227
215	T	A	0.25817338218
468	D	N	0.258166720088
18	E	Y	0.258073658899
456	M	V	0.257754238731
232	T	S	0.257741236211
86	G	W	0.256851172482
390	T	R	0.256074138111
178	A	L	0.255368122731
250	N	R	0.254737668326
227	K	R	0.254716955959
166	L	P	0.254321361799
398	Q	I	0.253769306969
195	R	P	0.253703162416
466	L	F	0.252975161636
422	K	G	0.25162785108
265	I	T	0.250376951894
417	N	C	0.248976098777
417	N	E	0.248976098777
157	T	A	0.248145615303
80	E	V	0.248124718159
393	G	V	0.247465886549
43	M	A	0.246924065673
360	T	I	0.246910094184
401	A	D	0.246857220258
34	D	K	0.246698504879
3	S	W	0.246114331564
2	A	G	0.245702966822
313	Y	C	0.245677563975
13	M	G	0.245649886646
13	M	Q	0.245649886646
407	S	G	0.24562893283
7	K	Q	0.245523277678
9	S	M	0.245502534508
5	G	L	0.245486492487
15	T	E	0.245175318067
14	E	Y	0.245132289247
67	V	E	0.245092690032
10	Y	E	0.245049771741
40	Y	N	0.244944434151
61	L	E	0.24475945714
61	L	M	0.24475945714
63	I	F	0.244693685316
157	T	C	0.243936642149
12	Q	W	0.243848203888
133	L	M	0.243790049727
391	R	N	0.243479946094
138	I	R	0.243427973525
359	S	C	0.243220019594
93	G	T	0.242778552281
110	L	T	0.242718415964
107	E	P	0.242707057349
165	S	E	0.242703223415
113	K	T	0.242664314396
87	K	Q	0.242644809667
87	K	M	0.242644809667
123	A	L	0.242604213906
140	H	A	0.242590127038
103	K	E	0.242581992481
129	A	Q	0.242525385831
111	Y	V	0.242362708051
103	K	C	0.242330484848
100	V	Q	0.242290716685
467	S	P	0.241952060616
407	S	N	0.241869027243
473	N	I	0.241287875092
384	R	N	0.241248072866
356	G	W	0.241228759474
411	A	M	0.241211621399
411	A	C	0.241211621399
392	S	E	0.240865908086
397	N	D	0.240864326277
467	S	Q	0.240768393505
398	Q	V	0.240694600698
380	E	M	0.240266831181
380	E	R	0.240266831181
402	S	D	0.240251325806
402	S	V	0.240251325806
336	A	F	0.240191915578
337	A	K	0.240097958181
405	Q	S	0.24006115507
405	Q	M	0.24006115507
405	Q	V	0.24006115507
370	N	M	0.240053486889
395	N	C	0.240048945607
358	L	H	0.240019492723
358	L	C	0.240019492723
347	I	S	0.23998303226
365	I	N	0.239925476805
351	K	G	0.239875455264
414	V	E	0.239792159025
413	S	W	0.239777003721
449	E	K	0.239745006785
360	T	L	0.239725070254
354	P	E	0.239701801064
404	G	F	0.23938705241
371	M	Q	0.239340027459
494	E	D	0.239231040498
27	A	K	0.239191115371
397	N	E	0.239144955597
419	P	R	0.239040802983
303	P	G	0.238543218091
431	G	K	0.237805745496
485	G	I	0.237785143393
311	Q	M	0.236806770695
299	V	W	0.236714150104
336	A	L	0.236676691365
39	F	T	0.236415196775
297	S	A	0.236413346771
289	Y	D	0.236230451563
442	A	H	0.236197702365
442	A	W	0.236197702365
298	L	N	0.235950366972
475	I	C	0.23590582852
441	R	D	0.235842253323
481	M	C	0.235841525395
439	D	I	0.235836249974
478	S	K	0.235688832205
486	S	N	0.23568103801
457	S	E	0.235661155543
40	Y	E	0.235658212832
458	F	I	0.235647959441
443	E	Y	0.235606459239
53	E	A	0.235550060305
4	Q	C	0.235537897865
483	N	L	0.23547920154
483	N	W	0.23547920154
493	A	E	0.23541756635
493	A	H	0.23541756635
493	A	F	0.23541756635
434	E	W	0.234628708494
294	E	Q	0.234514060605
262	S	H	0.233812991707
256	L	N	0.233760794253
293	K	G	0.233708256481
312	V	E	0.23353676477
10	Y	C	0.233477849373
257	I	R	0.233464808495
320	E	C	0.233378014
272	H	E	0.233343656519
282	G	F	0.233259391768
308	Q	N	0.233240951976
323	A	Y	0.233223972111
85	A	K	0.233188994542
266	L	G	0.23312351553
258	F	I	0.232741439102
322	P	T	0.232202333662
361	R	V	0.231025533721
130	T	P	0.230469349074
381	L	P	0.230367903882
482	S	N	0.230148105506
370	N	T	0.228236796778
438	S	H	0.227633902901
133	L	R	0.227550489842
427	A	T	0.227184582286
398	Q	P	0.226523196588
213	R	Q	0.226333496329
125	N	Q	0.226327803722
462	G	Y	0.226317083591
390	T	A	0.22587018168
145	D	V	0.225781212069
101	D	V	0.225382933918
243	R	T	0.224066637054
484	E	G	0.222267184413
250	N	A	0.221937873265
221	R	S	0.221752899819
440	M	K	0.22168970534
396	T	G	0.219625682421
48	K	T	0.217664461564
111	Y	H	0.216949278477
286	A	T	0.216851837293
247	N	V	0.216723140667
66	M	K	0.216648168952
75	R	W	0.21641822846
226	L	F	0.216390524047
36	I	S	0.216241689897
78	Y	T	0.21612949134
265	I	V	0.216017924957
220	E	S	0.21568951825
224	N	E	0.215470849218
7	K	E	0.214995391363
212	G	L	0.214040045808
212	G	K	0.214040045808
218	A	F	0.213787441923
432	N	D	0.212519994248
450	G	H	0.212449145724
73	E	G	0.212102582769
388	I	E	0.21203252657
242	V	M	0.211840914399
169	G	Y	0.211643138385
247	N	W	0.211618385812
194	I	G	0.21152650012
92	T	P	0.211481055611
187	G	H	0.211475679274
226	L	A	0.211256916979
234	A	R	0.211255395908
204	R	Y	0.211213796628
208	R	N	0.211201934427
462	G	C	0.211132469117
206	F	Y	0.211093201495
206	F	E	0.211093201495
185	G	C	0.211075014682
185	G	N	0.211075014682
225	I	K	0.211039217877
192	E	H	0.211032564698
385	Y	E	0.2109991128
385	Y	V	0.2109991128
248	P	V	0.210971663755
252	E	K	0.210949738454
191	M	H	0.210908328434
236	R	W	0.21089689879
141	S	K	0.210883963085
244	E	N	0.210879174771
190	V	C	0.210858536073
196	M	W	0.210852332155
197	I	Y	0.210841784093
420	F	L	0.210827610045
235	Q	G	0.210820126811
199	R	K	0.210811340667
102	R	S	0.210809318346
238	M	F	0.210790572121
116	I	K	0.210545322762
193	L	M	0.210533018784
173	P	Y	0.210502896077
423	P	G	0.210293143086
178	A	T	0.210157517804
409	Q	N	0.20931089946
338	F	E	0.209238413993
395	N	H	0.209119002079
344	L	G	0.209018462623
342	R	P	0.20897916541
369	E	A	0.20893767846
340	D	E	0.208852322269
346	F	Y	0.20884890478
364	Q	E	0.208407590198
56	L	Q	0.208128333108
396	T	E	0.208031732786
319	N	I	0.207689078445
202	N	D	0.207303004151
352	V	A	0.206815963902
327	Q	H	0.206272334599
387	A	V	0.206042709664
423	P	E	0.205855611966
321	N	T	0.205693145252
427	A	K	0.204712837526
290	D	N	0.204437819378
297	S	G	0.204071248933
191	M	I	0.20351589675
199	R	H	0.203179264322
457	S	C	0.203071537361
458	F	E	0.203053253302
492	N	R	0.203023536335
444	I	M	0.202984316229
442	A	S	0.202835993585
445	I	Q	0.202524125122
434	E	F	0.202039467884
428	A	E	0.201977689975
294	E	F	0.20190193673
429	F	W	0.201896761136
433	T	Q	0.201628592414
347	I	R	0.201080346567
252	E	V	0.200391674833
260	A	Y	0.200376160292
269	S	F	0.200371951629
312	V	M	0.200051091618
327	Q	S	0.200019105667
313	Y	P	0.200001964541
259	L	N	0.199879157994
328	L	I	0.199833050424
276	L	S	0.199821763179
317	R	I	0.199799397794
308	Q	E	0.199782325621
279	C	W	0.199771926245
323	A	W	0.199750696547
292	E	L	0.199723809424
189	M	L	0.199584449317
466	L	G	0.198539562028
430	T	A	0.19734980818
454	E	R	0.197033443662
348	R	G	0.196940130395
258	F	L	0.196865207457
168	Q	R	0.195747953749
384	R	G	0.195747499319
433	T	I	0.194817636222
401	A	V	0.19478491738
235	Q	R	0.194256163815
432	N	G	0.193417569762
473	N	R	0.192842294649
16	D	Y	0.19238372976
310	S	R	0.192090765726
399	Q	C	0.192083277221
32	M	D	0.191690868596
281	Y	H	0.191660310827
65	R	I	0.191621273822
415	Q	R	0.191562204286
40	Y	R	0.191559292424
26	R	T	0.191536836989
64	E	D	0.19143080992
297	S	I	0.191168922659
376	S	P	0.190055001329
100	V	G	0.189166709587
480	D	L	0.188533039
95	P	H	0.187441744494
378	T	P	0.18735643247
110	L	H	0.187340766029
99	R	Y	0.187181446223
386	W	E	0.187110022251
112	D	A	0.186986315841
388	I	C	0.186462574028
462	G	E	0.185863295213
56	L	G	0.18525903009
463	V	F	0.184720479964
467	S	Y	0.18450060467
383	S	I	0.183382160523
417	N	D	0.182905867811
395	N	P	0.182827654228
351	K	Q	0.182655379644
456	M	L	0.182637775873
339	E	K	0.182505625245
413	S	T	0.182434736341
396	T	N	0.181703802403
361	R	G	0.18132727749
75	R	M	0.180586213338
237	A	P	0.179898512461
217	S	I	0.178861227379
119	I	T	0.178231991998
424	T	G	0.176013677947
450	G	E	0.1759615864
430	T	M	0.175549774079
426	M	F	0.17529614634
478	S	I	0.17524136202
437	T	E	0.175082740829
332	A	T	0.175026319935
399	Q	P	0.174652778252
211	N	T	0.174628703482
224	N	D	0.174306732863
429	F	P	0.174183247117
269	S	L	0.174024490327
46	E	A	0.173959639404
307	L	H	0.173810686523
217	S	V	0.172959476587
212	G	V	0.172802890236
210	E	V	0.171904696224
326	S	C	0.171574271081
332	A	F	0.171387223374
282	G	W	0.171353160451
328	L	Y	0.171319032697
24	E	H	0.171092273214
274	S	Q	0.170913164945
79	L	M	0.170550591557
71	F	W	0.170498953461
29	V	R	0.170352625107
64	E	Y	0.170347566826
178	A	V	0.169768808432
83	P	Y	0.169768069241
239	M	V	0.169735967975
372	D	N	0.169492462533
12	Q	C	0.169416337827
194	I	K	0.169024909303
171	T	N	0.168873653658
203	D	L	0.168859802792
265	I	M	0.168843266986
201	I	R	0.168817442714
201	I	G	0.168817442714
208	R	A	0.168795064435
380	E	K	0.168728656127
175	R	M	0.168696250096
230	F	V	0.168630004293
206	F	M	0.168596282302
246	R	A	0.168543242621
246	R	M	0.168543242621
248	P	Q	0.168486061434
202	N	R	0.16832784844
241	Q	C	0.168240579278
241	Q	P	0.168240579278
455	E	S	0.168077174714
452	K	P	0.166457216561
284	A	T	0.1661097731
450	G	I	0.165970794204
424	T	P	0.165524413322
431	G	E	0.164565157639
304	F	S	0.164552816533
456	M	T	0.16433276216
10	Y	F	0.163117366893
71	F	S	0.162873783357
324	H	Y	0.162736796552
289	Y	S	0.161742756539
171	T	I	0.161197104438
411	A	P	0.161192996474
208	R	G	0.160826252273
186	V	A	0.160824999195
195	R	K	0.160593758025
121	R	C	0.160256529988
369	E	G	0.160144277447
168	Q	H	0.16003149522
397	N	Y	0.15916939402
45	T	D	0.157595438824
19	R	H	0.157589397709
469	E	G	0.157194077113
189	M	C	0.155809131917
342	R	K	0.15464295068
402	S	T	0.154423861766
299	V	A	0.154122924531
24	E	A	0.153216606857
25	I	T	0.152603871542
21	N	K	0.152155686911
48	K	R	0.151958194287
440	M	A	0.151371331385
436	R	V	0.151271976401
388	I	V	0.151088557861
157	T	V	0.150767738177
139	W	R	0.150676162486
224	N	K	0.149813517321
453	P	R	0.149634086241
127	D	E	0.149127288304
346	F	S	0.148298146672
202	N	T	0.147993486788
173	P	L	0.147871399061
158	G	H	0.147066864439
292	E	I	0.146728258799
21	N	T	0.146500035021
274	S	V	0.146326293677
54	G	S	0.14520766569
383	S	R	0.145029514736
192	E	G	0.144208608297
321	N	V	0.143763799929
223	C	Y	0.143451864524
460	G	L	0.143311395439
257	I	V	0.142880863539
381	L	M	0.142549721405
130	T	I	0.142139119723
353	S	P	0.140565503578
146	T	E	0.140129949411
350	T	P	0.139805512217
397	N	P	0.139455839283
473	N	D	0.139237360504
453	P	S	0.138754144577
164	C	H	0.138587307657
207	W	R	0.138379234174
53	E	G	0.137872386507
246	R	Q	0.137779144583
138	I	W	0.137570381846
138	I	M	0.137570381846
24	E	D	0.137550116095
137	M	K	0.137498708024
156	R	E	0.137498252332
120	W	M	0.137493313058
105	M	D	0.137485575091
145	D	F	0.13746257632
133	L	N	0.137439288187
95	P	D	0.137437236355
95	P	M	0.137437236355
143	L	M	0.137409236806
113	K	Q	0.137408984372
148	Y	W	0.13739886692
97	Y	Q	0.137393608
150	R	V	0.13739201206
150	R	T	0.13739201206
141	S	R	0.137382733138
141	S	W	0.137382733138
149	Q	T	0.137374618154
149	Q	E	0.137374618154
106	R	E	0.137361210877
151	T	N	0.137347218131
110	L	Y	0.137321576573
130	T	W	0.137310064691
87	K	W	0.137301274016
87	K	V	0.137301274016
152	R	F	0.137294399766
115	E	H	0.137282483568
140	H	I	0.137238352816
140	H	W	0.137238352816
140	H	T	0.137238352816
147	T	P	0.137237144071
160	D	M	0.137224587275
162	R	C	0.137220008764
92	T	C	0.137219477029
116	I	Y	0.137208515524
125	N	H	0.137202679935
125	N	A	0.137202679935
154	L	H	0.137195614956
144	N	I	0.137177422959
104	W	D	0.137175241662
123	A	N	0.13715686306
119	I	F	0.137153493771
163	M	S	0.137073477292
134	T	Y	0.137051331437
117	R	C	0.137008565723
221	R	I	0.136992184836
121	R	Q	0.136976005864
121	R	W	0.136976005864
91	K	C	0.136968619238
283	P	V	0.136942584256
155	V	D	0.136759545331
90	K	Y	0.13672134878
126	G	I	0.136643991262
161	P	Y	0.136298211464
161	P	D	0.136298211464
211	N	M	0.136272713016
218	A	T	0.136174944075
403	A	R	0.136131785316
78	Y	F	0.136009774343
128	D	W	0.135884235482
128	D	H	0.135884235482
390	T	S	0.135642847895
73	E	C	0.135588051922
203	D	G	0.135428591221
100	V	I	0.13434939638
80	E	K	0.133683013682
26	R	G	0.13287881715
299	V	L	0.132798809792
230	F	G	0.132261794235
492	N	A	0.132248831568
184	K	T	0.13215620975
192	E	T	0.132123197522
191	M	C	0.1320378811
422	K	E	0.131669670684
304	F	M	0.1315676051
419	P	C	0.130917751086
282	G	E	0.129393013195
28	S	P	0.129377675863
42	Q	V	0.128715183197
318	P	R	0.128668762575
167	M	I	0.128568608179
46	E	C	0.1285679987
53	E	I	0.128437396674
53	E	C	0.128437396674
31	K	C	0.128399542817
48	K	C	0.128224693304
334	N	P	0.128224285771
359	S	H	0.128191859734
16	D	S	0.128171651626
39	F	N	0.128118183247
39	F	K	0.128118183247
39	F	D	0.128118183247
39	F	I	0.128118183247
2	A	P	0.128083057264
19	R	D	0.128003265822
138	I	N	0.127950756105
30	G	T	0.127942976263
30	G	K	0.127942976263
66	M	F	0.127936688372
6	T	N	0.127910062507
6	T	K	0.127910062507
9	S	K	0.127909979667
25	I	M	0.127828232156
25	I	Y	0.127828232156
25	I	F	0.127828232156
134	T	Q	0.12779376287
17	G	H	0.127764877053
15	T	R	0.127707435413
15	T	L	0.127707435413
15	T	G	0.127707435413
69	S	C	0.12770716268
353	S	H	0.127704188041
353	S	N	0.127704188041
72	D	M	0.127692865323
72	D	I	0.127692865323
72	D	T	0.127692865323
78	Y	V	0.127653333492
67	V	Y	0.127627449111
67	V	L	0.127627449111
328	L	P	0.127623669434
38	R	E	0.127618319041
33	I	K	0.127550523873
35	G	D	0.127494893404
68	L	W	0.127409064776
29	V	E	0.127402151422
145	D	S	0.12735969008
143	L	W	0.127323107639
143	L	N	0.127323107639
118	R	S	0.127275974126
119	I	N	0.12727475849
73	E	N	0.127260422646
73	E	H	0.127260422646
107	E	T	0.127229839929
165	S	K	0.127226005995
141	S	H	0.127202327152
141	S	C	0.127202327152
97	Y	P	0.127180696107
87	K	C	0.127167592247
115	E	A	0.127132053711
139	W	P	0.127122335853
152	R	L	0.127076570119
166	L	K	0.127040197797
27	A	D	0.127025755074
104	W	Q	0.127017849325
390	T	D	0.126988117073
390	T	K	0.126988117073
117	R	I	0.126985016308
117	R	T	0.126985016308
467	S	L	0.126925508674
391	R	V	0.126837040907
391	R	T	0.126837040907
43	M	V	0.126815854275
91	K	N	0.126790740553
378	T	F	0.126722341616
378	T	E	0.126722341616
155	V	P	0.12670946703
489	F	S	0.126470613497
251	A	V	0.126457579603
472	A	R	0.126345927186
411	A	I	0.126208498894
411	A	L	0.126208498894
388	I	H	0.126079940273
388	I	P	0.126079940273
82	H	D	0.126054830879
379	L	T	0.125938979738
462	G	W	0.125840061025
463	V	M	0.125740750603
463	V	W	0.125740750603
463	V	E	0.125740750603
356	G	F	0.125601867522
356	G	T	0.125601867522
339	E	A	0.125516807356
471	A	C	0.125473214461
471	A	S	0.125473214461
251	A	T	0.125405125616
385	Y	Q	0.125398230281
372	D	Q	0.125387638618
407	S	F	0.12536520562
381	L	D	0.125335382147
375	E	F	0.125313249335
375	E	N	0.125313249335
392	S	D	0.125311682564
392	S	Y	0.125311682564
402	S	Q	0.125219067821
402	S	W	0.125219067821
467	S	A	0.125093803782
405	Q	I	0.125054179741
394	G	F	0.125042421463
343	V	R	0.124998499606
343	V	P	0.124998499606
349	G	I	0.124998129269
349	G	H	0.124998129269
349	G	D	0.124998129269
408	V	P	0.124996739202
362	G	A	0.124992881815
362	G	V	0.124992881815
369	E	F	0.124967800452
460	G	Y	0.124959861238
352	V	M	0.124946776938
352	V	H	0.124946776938
361	R	S	0.124942234062
370	N	A	0.124940278911
365	I	Q	0.12489654965
365	I	W	0.12489654965
366	A	Q	0.124864403466
363	V	Q	0.124864369452
363	V	F	0.124864369452
400	R	H	0.124843240899
367	S	D	0.124821933988
340	D	C	0.124819044803
341	L	S	0.124802256267
341	L	M	0.124802256267
351	K	D	0.124795937302
413	S	E	0.124773795629
406	I	C	0.124760277619
406	I	P	0.124760277619
416	R	H	0.1247595295
360	T	N	0.124717354079
360	T	K	0.124717354079
374	M	N	0.124708737966
374	M	P	0.124708737966
410	P	D	0.124695274211
410	P	I	0.124695274211
311	Q	E	0.124639526444
311	Q	D	0.124639526444
346	F	W	0.124577176139
373	A	W	0.124527656055
461	R	C	0.12450982106
350	T	W	0.124507163849
464	F	G	0.124351725035
404	G	M	0.124334764231
469	E	F	0.124327976219
469	E	M	0.124327976219
364	Q	Y	0.124326207864
397	N	M	0.124122713852
484	E	Y	0.123893386209
465	E	D	0.123814867219
403	A	M	0.12347903881
48	K	E	0.123277260149
299	V	I	0.123183932124
297	S	E	0.122979512791
304	F	Q	0.122938528885
267	R	M	0.122933874415
268	G	F	0.122890399185
303	P	I	0.122874374813
306	L	I	0.122872853334
294	E	M	0.122868149918
491	D	F	0.122813428368
491	D	L	0.122813428368
491	D	H	0.122813428368
335	S	F	0.122804875551
488	F	W	0.122803594126
481	M	K	0.122763232998
481	M	H	0.122763232998
300	G	W	0.122757858603
300	G	T	0.122757858603
475	I	Y	0.122738822028
475	I	M	0.122738822028
435	G	D	0.122697588914
435	G	Y	0.122697588914
435	G	C	0.122697588914
490	G	V	0.122668009228
494	E	Y	0.122664425218
494	E	V	0.122664425218
494	E	H	0.122664425218
492	N	H	0.122651679025
401	A	Q	0.122641044033
298	L	E	0.122624385294
298	L	I	0.122624385294
478	S	V	0.122621333746
478	S	E	0.122621333746
478	S	W	0.122621333746
487	Y	L	0.122592514874
487	Y	D	0.122592514874
479	F	A	0.122584134308
449	E	M	0.122441121351
17	G	E	0.122346980073
452	K	C	0.122291535251
310	S	D	0.122264520424
310	S	E	0.122264520424
424	T	Y	0.122256421125
437	T	W	0.122156467766
448	M	E	0.122146127116
480	D	W	0.122120739853
456	M	N	0.121952303151
52	Y	C	0.121781258729
290	D	T	0.121665895699
261	R	I	0.1216580023
261	R	H	0.1216580023
252	E	C	0.12164261751
262	S	E	0.121632374002
260	A	K	0.12161095769
273	K	P	0.121562414425
273	K	C	0.121562414425
277	P	D	0.12154693118
255	D	Q	0.121530093838
255	D	Y	0.121530093838
255	D	I	0.121530093838
324	H	W	0.121518294211
288	G	N	0.121500905448
291	F	Q	0.121498762987
291	F	E	0.121498762987
258	F	V	0.121496613126
434	E	H	0.121482396571
253	I	L	0.121481882415
253	I	Y	0.121481882415
284	A	D	0.121459950839
313	Y	E	0.121404541328
313	Y	T	0.121404541328
313	Y	W	0.121404541328
280	V	Q	0.121350788428
280	V	T	0.121350788428
429	F	E	0.121294694801
320	E	S	0.121280147357
317	R	T	0.121278461115
317	R	M	0.121278461115
333	C	Q	0.121258131801
278	A	K	0.121252799792
281	Y	A	0.12123591455
272	H	G	0.121212395086
316	I	N	0.121178937949
329	V	N	0.12117537138
259	L	T	0.121174294199
276	L	C	0.121157754899
276	L	K	0.121157754899
322	P	W	0.121126396015
318	P	D	0.121113398016
323	A	K	0.12110526111
282	G	N	0.121098918953
279	C	E	0.121085844475
181	A	D	0.121075998549
315	L	Y	0.120982694525
315	L	C	0.120982694525
274	S	E	0.120861733452
321	N	C	0.120809761727
4	Q	P	0.120805442464
406	I	V	0.120720326549
133	L	I	0.120635285926
377	S	R	0.12046104242
34	D	E	0.119892190088
21	N	A	0.119409056197
42	Q	R	0.11937429227
105	M	C	0.118879392742
130	T	L	0.118824342462
106	R	A	0.118699241363
121	R	E	0.118641627856
165	S	Y	0.118640039103
97	Y	A	0.118595114336
283	P	I	0.118384334394
244	E	G	0.118337949857
164	C	S	0.118209239096
90	K	T	0.116059438437
134	T	N	0.11336512319
472	A	T	0.113296945668
136	M	V	0.113056443676
107	E	K	0.112490219328
172	L	P	0.112300752497
385	Y	I	0.112126794652
220	E	V	0.112060098415
220	E	Y	0.112060098415
422	K	Q	0.111910821674
198	K	R	0.111810558238
93	G	V	0.111680560928
123	A	P	0.111505320996
99	R	T	0.111406385819
112	D	L	0.11129056717
113	K	L	0.111269042387
101	D	H	0.111222688146
213	R	P	0.111080915031
213	R	T	0.111080915031
213	R	W	0.111080915031
213	R	G	0.111080915031
213	R	S	0.111080915031
454	E	I	0.111061167127
221	R	E	0.111018353143
221	R	P	0.111018353143
221	R	N	0.111018353143
212	G	D	0.110887934301
216	R	P	0.110844159043
216	R	A	0.110844159043
217	S	Y	0.110832855978
217	S	E	0.110832855978
219	Y	D	0.110141822266
219	Y	T	0.110141822266
209	G	R	0.110081299399
12	Q	N	0.109999063062
88	D	V	0.10997051235
179	A	E	0.109830198029
179	A	P	0.109830198029
86	G	S	0.109824331581
169	G	I	0.109617555375
180	G	E	0.109610730728
180	G	P	0.109610730728
42	Q	H	0.109588559083
203	D	K	0.109568096834
234	A	D	0.109530418665
234	A	F	0.109530418665
226	L	H	0.109515521784
207	W	M	0.109502337993
187	G	N	0.109492149001
187	G	D	0.109492149001
177	G	P	0.109484823972
201	I	Y	0.109465626137
201	I	W	0.109465626137
239	M	K	0.109457029023
183	V	K	0.109437510592
183	V	H	0.109437510592
186	V	H	0.109408608545
205	N	F	0.109403642403
205	N	A	0.109403642403
246	R	T	0.109391934149
246	R	G	0.109391934149
208	R	D	0.109391761822
195	R	F	0.109376130002
195	R	L	0.109376130002
200	G	D	0.109358144934
200	G	K	0.109358144934
200	G	F	0.109358144934
192	E	Y	0.109335561918
192	E	I	0.109335561918
171	T	D	0.109331875256
189	M	Y	0.109302513109
232	T	K	0.109283291275
232	T	Y	0.109283291275
175	R	V	0.109277060749
225	I	R	0.10927045518
21	N	D	0.109269505597
229	K	V	0.109265811756
229	K	C	0.109265811756
229	K	M	0.109265811756
229	K	P	0.109265811756
229	K	S	0.109265811756
248	P	G	0.109251731865
182	A	M	0.109242967241
185	G	I	0.109240490394
227	K	P	0.109237434206
198	K	S	0.109224452425
191	M	S	0.109187601458
191	M	E	0.109187601458
235	Q	K	0.109130117376
12	Q	V	0.109126030623
199	R	Q	0.109124189122
199	R	D	0.109124189122
242	V	H	0.109114795708
241	Q	Y	0.10909281735
241	Q	M	0.10909281735
238	M	E	0.109092707537
197	I	M	0.109089753386
197	I	H	0.109089753386
197	I	L	0.109089753386
184	K	A	0.10908117798
240	D	M	0.109040742365
193	L	N	0.108825055605
193	L	I	0.108825055605
47	L	H	0.108384828066
337	A	E	0.108310253364
49	L	Y	0.108275150531
13	M	S	0.108146362896
39	F	W	0.108118452241
19	R	A	0.108021746417
170	S	P	0.108010494521
66	M	P	0.10796995443
23	T	E	0.107900776261
76	N	R	0.107767260806
25	I	G	0.107767187244
261	R	G	0.107718882986
38	R	H	0.107699131395
69	S	Q	0.107656999104
69	S	F	0.107656999104
146	T	P	0.107656835148
72	D	P	0.107628115275
36	I	N	0.107616314193
71	F	T	0.107543430788
26	R	C	0.107496532897
33	I	C	0.107490188258
33	I	M	0.107490188258
37	G	D	0.107486773474
37	G	C	0.107486773474
65	R	D	0.107485868768
35	G	C	0.107452111924
28	S	C	0.107374415076
61	L	P	0.10725593339
251	A	D	0.107181700954
57	I	E	0.107054093172
57	I	M	0.107054093172
253	I	V	0.107031289589
286	A	S	0.10681298821
282	G	L	0.106670962635
272	H	Q	0.106656873098
272	H	N	0.106656873098
308	Q	S	0.10656920842
266	L	M	0.106457299792
218	A	Y	0.106337583653
434	E	L	0.106263756224
321	N	G	0.106157471701
430	T	P	0.105982561476
391	R	E	0.105976422344
41	I	N	0.105869827036
359	S	Y	0.105716495844
150	R	G	0.105632904644
110	L	R	0.10530921753
110	L	F	0.10530921753
376	S	E	0.105258557004
151	T	R	0.104905564901
386	W	A	0.104828005527
432	N	F	0.104621440252
382	R	A	0.104086502755
382	R	P	0.104086502755
470	R	Q	0.104034400093
377	S	Q	0.103927450348
451	A	E	0.103521006961
392	S	L	0.103362384336
381	L	S	0.103345908534
375	E	P	0.103172691713
163	M	V	0.103052515402
372	D	P	0.102959990555
372	D	Y	0.102959990555
334	N	A	0.102834394397
402	S	M	0.102747802056
336	A	R	0.102688391828
343	V	M	0.102634220798
394	G	L	0.102632095458
466	L	Y	0.102626366386
393	G	L	0.102603350973
345	S	A	0.102556809966
345	S	V	0.102556809966
370	N	F	0.102549963139
358	L	G	0.102515968973
344	L	D	0.102486521136
347	I	Y	0.10247950851
361	R	A	0.102433834539
351	K	I	0.102371931514
340	D	Y	0.102332083003
335	S	I	0.102289242052
410	P	R	0.10225297128
373	A	M	0.102017829887
350	T	N	0.102016794486
180	G	S	0.101952336727
404	G	W	0.10188352866
125	N	P	0.101293488571
456	M	S	0.100994485605
122	Q	T	0.10090773584
225	I	S	0.100759138996
485	G	H	0.100281619643
250	N	T	0.100245163791
193	L	V	0.100111793244
417	N	T	0.0993331440414
299	V	Q	0.0992106263544
302	D	Q	0.0990412878212
475	I	L	0.0984023047698
481	M	G	0.0983380016447
309	N	D	0.0982401997553
492	N	I	0.0981948777603
486	S	F	0.0981775142605
482	S	I	0.0981208796038
444	I	N	0.0980823282688
433	T	W	0.0979874759955
495	E	I	0.0979674485534
493	A	P	0.0979140425997
28	S	F	0.0978714285748
437	T	F	0.0978379215746
268	G	N	0.097642181599
319	N	F	0.0974232643758
447	M	Q	0.0973217385451
64	E	G	0.0971764771588
310	S	H	0.0969166967173
310	S	V	0.0969166967173
420	F	Y	0.0967083498907
261	R	T	0.0964269090468
236	R	G	0.0963989533216
455	E	W	0.0963594766908
273	K	W	0.0962611335995
293	K	D	0.0962047327312
258	F	A	0.0961481446332
253	I	M	0.0961336477797
255	D	P	0.096110791412
255	D	E	0.096110791412
286	A	M	0.0960886866506
444	I	T	0.0960798854525
257	I	N	0.0959612847448
333	C	E	0.095919457588
333	C	P	0.095919457588
318	P	I	0.0959031650086
320	E	D	0.0958744902497
272	H	D	0.0958401327696
264	L	W	0.0957856676246
282	G	Q	0.095755868018
282	G	M	0.095755868018
308	Q	W	0.0957374282264
322	P	H	0.095734046153
323	A	P	0.0957204483615
497	D	C	0.0956898606391
266	L	C	0.0956199917803
475	I	T	0.0955536499058
321	N	W	0.0954153417348
232	T	P	0.0953240986228
275	C	N	0.0953136484142
238	M	R	0.0948520938884
454	E	D	0.0948346240987
100	V	K	0.0947596149827
159	M	R	0.094532287134
436	R	K	0.0938786845888
14	E	G	0.0938694746452
44	C	V	0.0937152630348
105	M	R	0.0928640149319
301	I	L	0.0928379156012
392	S	N	0.0924067687846
48	K	N	0.0921335794806
118	R	K	0.0914555165025
123	A	T	0.0913717248914
30	G	P	0.0913625336427
75	R	P	0.0908873463763
15	T	S	0.0907602171583
32	M	R	0.0906833997218
400	R	M	0.0904465920965
258	F	E	0.0904084288594
61	L	A	0.0903563337117
163	M	T	0.0900925701253
58	Q	E	0.09005854188
313	Y	R	0.0900160665364
294	E	C	0.0899447535811
201	I	V	0.0898359966894
361	R	K	0.0897479650245
185	G	R	0.0895616896283
389	R	G	0.0895528594726
9	S	P	0.0888346506978
390	T	G	0.0888242152812
416	R	G	0.0869457698348
115	E	G	0.0867120231489
144	N	A	0.0866823209771
261	R	Q	0.0866454450254
246	R	W	0.0863447640797
391	R	G	0.0862903252682
427	A	P	0.0855791242681
127	D	H	0.0849969508846
460	G	A	0.0849387711247
460	G	V	0.0849387711247
490	G	R	0.0848551293731
306	L	P	0.0848315490185
467	S	W	0.0848183463588
468	D	Y	0.0846986407073
375	E	Q	0.084459076666
375	E	Y	0.084459076666
193	L	S	0.0844202894265
345	S	L	0.0836640781634
395	N	F	0.0835881199946
400	R	P	0.0835105887571
94	G	E	0.0834428665195
216	R	M	0.0834406454879
369	E	V	0.0834067963758
367	S	E	0.0833581024217
346	F	A	0.083318022696
452	K	I	0.0833096737729
335	S	A	0.0832852562141
354	P	I	0.0832483919071
396	T	H	0.0825008507025
108	L	I	0.0824093341307
134	T	C	0.0823765603309
488	F	L	0.0822491447082
439	D	E	0.0818916235968
52	Y	F	0.0801908892679
44	C	F	0.0800394244172
8	R	Q	0.080014355285
498	N	D	0.0799871709582
213	R	L	0.0799402639645
498	N	T	0.0798386045147
31	K	R	0.0795021883854
217	S	M	0.079372977742
130	T	A	0.0786212280168
27	A	R	0.0786047140314
289	Y	C	0.0783886062263
71	F	L	0.078359361882
304	F	P	0.0782011336477
220	E	A	0.0781859945001
311	Q	P	0.0778443920874
439	D	Y	0.0777025036973
425	I	M	0.077625757131
3	S	V	0.0775979294995
426	M	T	0.0775416366646
444	I	K	0.0774534341453
438	S	Q	0.0770665966264
496	Y	A	0.0769423957794
81	E	D	0.0767145271724
114	E	G	0.0766647610433
165	S	A	0.0765521348623
38	R	A	0.0765069110325
454	E	T	0.0764821703014
429	F	T	0.076365879052
216	R	S	0.0762338439127
267	R	I	0.0760981813423
35	G	L	0.0760628681796
459	Q	K	0.0759876490637
319	N	M	0.0759112948194
211	N	E	0.0756756269967
57	I	H	0.0756669359721
95	P	S	0.0754309427944
56	L	K	0.0751825008008
12	Q	E	0.0750027608391
62	T	D	0.0749967225741
274	S	P	0.0749047722156
256	L	Q	0.0748476441538
278	A	D	0.0747374668615
159	M	V	0.0745835153065
286	A	D	0.0745752243666
333	C	V	0.0744585413411
282	G	T	0.0742911842389
264	L	C	0.0742829213259
264	L	I	0.0742829213259
418	L	F	0.0742282265695
169	G	P	0.0741396146352
315	L	A	0.074039067595
177	G	L	0.0738661904315
171	T	P	0.0737257060647
174	R	V	0.0737033661888
182	A	W	0.0736931813148
176	S	Y	0.0736420533514
239	M	W	0.0735963042633
230	F	H	0.0735917007532
206	F	T	0.0735896777453
246	R	S	0.0735640063521
225	I	Y	0.0735356941272
248	P	E	0.0734681400049
237	A	E	0.0734597973025
172	L	R	0.0734407437428
172	L	W	0.0734407437428
172	L	Y	0.0734407437428
191	M	G	0.0734048046843
191	M	R	0.0734048046843
196	M	N	0.073348808405
249	G	Q	0.0733481150804
249	G	A	0.0733481150804
242	V	Q	0.0733265892588
168	Q	V	0.0733040941926
238	M	K	0.0732870483713
241	Q	E	0.0732629956106
240	D	F	0.0731885172779
446	R	H	0.0730662379585
193	L	H	0.0730294950337
243	R	H	0.0730146355592
206	F	L	0.0727565938298
442	A	G	0.0724122184911
102	R	T	0.0723857964383
97	Y	H	0.0722665338133
237	A	G	0.0720791904802
14	E	D	0.0701766134473
289	Y	K	0.0700684062964
384	R	H	0.0696355160918
387	A	T	0.0692944213361
418	L	A	0.0692827730112
451	A	V	0.0688293414121
417	N	W	0.0688099931369
411	A	H	0.0683919995446
422	K	I	0.0683081556806
445	I	L	0.0680659219343
271	A	G	0.0680389777442
337	A	R	0.067529150309
358	L	V	0.0673035111753
415	Q	C	0.0672422509064
366	A	D	0.0670609642773
412	F	C	0.0669823987578
160	D	G	0.0663212043836
409	Q	A	0.0662895902726
295	G	R	0.0655181387804
34	D	M	0.0653852359414
423	P	A	0.0651422501292
3	S	T	0.0647463711454
426	M	A	0.0645436006336
19	R	T	0.0642489265114
21	N	P	0.0635427543429
35	G	A	0.0635420753864
64	E	A	0.0634323629092
60	S	Y	0.0633673810775
455	E	K	0.0618980310445
294	E	K	0.0617088871906
111	Y	I	0.0614904276811
427	A	N	0.0614818970756
424	T	N	0.0611916242131
4	Q	H	0.0611556028613
387	A	S	0.0611514594789
455	E	C	0.0611509800179
476	V	E	0.060403821556
440	M	E	0.0598874054621
452	K	T	0.0594334678455
453	P	T	0.0587134415347
427	A	F	0.0586755962233
474	P	S	0.0582286268573
388	I	R	0.057551553277
222	M	F	0.056517837014
273	K	Y	0.056448439666
260	A	G	0.0564469597861
353	S	R	0.0561830408311
312	V	F	0.056062910784
292	E	W	0.0557825525669
473	N	S	0.0557778876077
317	R	S	0.055771896406
457	S	H	0.0557434527576
308	Q	R	0.0554539491857
238	M	V	0.0548413730625
307	L	P	0.0544933978737
359	S	L	0.054149886926
13	M	R	0.0535501881166
370	N	P	0.0533675843722
5	G	T	0.0533567217127
374	M	R	0.0529917622578
195	R	M	0.052913161157
414	V	R	0.0528937696509
68	L	A	0.0524709568095
345	S	G	0.052415102253
58	Q	K	0.0521911183902
223	C	F	0.0521643772193
357	K	E	0.0511326802336
201	I	P	0.0491603619031
191	M	L	0.0486050572196
229	K	R	0.0484452354165
450	G	K	0.0479850306891
41	I	L	0.0477995342674
149	Q	R	0.0475722108296
204	R	Q	0.0469330911351
456	M	I	0.0468773745263
210	E	T	0.0463738141402
427	A	D	0.0461356370834
488	F	S	0.0449351317354
351	K	R	0.0448812938244
491	D	N	0.0445165678912
455	E	N	0.0441382419364
438	S	K	0.0439731218328
39	F	P	0.0437701188322
203	D	Y	0.0433289207078
175	R	N	0.0431653680119
206	F	I	0.0430654002184
206	F	A	0.0430654002184
248	P	A	0.0429551793498
184	K	S	0.042945503085
26	R	S	0.0429064795927
236	R	H	0.0429031028339
498	N	Y	0.0428007015595
55	R	Q	0.042610090084
274	S	G	0.0425077787483
22	A	H	0.0423153744623
349	G	P	0.0412259595554
412	F	I	0.0405279830851
258	F	C	0.0402821688847
325	K	T	0.0401762154809
259	L	M	0.0399454492339
329	V	E	0.0398902686577
430	T	G	0.039744220474
423	P	Q	0.039676654067
430	T	S	0.0394514914678
[truncated: 7,961 more rows]
