# Supplementary material for: Destabilized adaptive influenza variants critical for innate immune system escape are potentiated by host chaperones
Source: PLoS Biol. 2018 Sep 17;16(9):e3000008. doi: 10.1371/journal.pbio.3000008 (PMC6160216; doi:10.1371/journal.pbio.3000008)
Supplement: S1 File — This zip file contains the computer code and required input files for the deep mutational scanning data analysis reported in this manuscript. (ZIP) [file pbio.3000008.s023.zip › 2018_NP_DMS-master/preferences/Hsp90i39vsDMSO37-rep1_sitediffsel.txt]

site	abs_diffsel	positive_diffsel	negative_diffsel
283	15.3317522119	14.5922836538	-0.739468558141
89	11.7536865061	0.0	-11.7536865061
50	11.6343915795	0.494220098975	-11.1401714806
446	11.1718586345	0.108941278605	-11.0629173558
83	10.7489301575	0.88364155679	-9.86528860075
82	10.3199410893	0.471773064745	-9.84816802456
377	10.1650985388	6.74803461894	-3.41706391987
334	10.1355421649	7.04208896308	-3.0934532018
466	10.0513679599	2.01627209594	-8.03509586399
51	10.0346183764	0.0	-10.0346183764
128	9.9198250698	0.715663691429	-9.20416137837
88	9.575121281	0.11424566972	-9.46087561128
81	9.46128895612	0.387894307982	-9.07339464814
59	9.4258693323	0.0191582206034	-9.4067111117
62	9.07637261183	0.557463205116	-8.51890940671
294	8.92064768635	4.7389298541	-4.18171783225
49	8.83332963237	0.108275150531	-8.72505448184
56	8.67148721025	1.6350942768	-7.03639293345
164	8.66398448786	4.03570239053	-4.62828209732
289	8.61263111327	4.66114478919	-3.95148632408
469	8.60485882757	0.736895673602	-7.86796315397
58	8.59210950726	0.14224966027	-8.44985984699
114	8.56274074857	0.348775061735	-8.21396568684
432	8.4794550221	0.771299646432	-7.70815537566
41	8.46533860366	0.890492943035	-7.57484566063
100	8.33436746013	1.53513376786	-6.79923369227
319	8.11092619591	2.18641699465	-5.92450920126
359	8.10303751128	5.3476093447	-2.75542816658
309	8.10055503503	0.800010994752	-7.30054404028
353	8.0496132853	6.69766171675	-1.35195156855
431	8.01282260543	1.77549683621	-6.23732576922
86	7.99735394618	0.725506129254	-7.27184781693
54	7.98785483461	3.61033695142	-4.37751788319
399	7.97861246687	5.30998238536	-2.66863008151
497	7.95781084723	0.883314874252	-7.07449597298
18	7.94320297137	0.568948655065	-7.37425431631
403	7.87430607856	0.259610824126	-7.61469525444
311	7.79980353663	2.48859054134	-5.3112129953
84	7.79190884593	1.91902654301	-5.87288230291
397	7.79041880177	1.38804513107	-6.40237367069
34	7.77461969728	5.54415635766	-2.23046333962
108	7.76243554601	0.0831899703537	-7.67924557565
456	7.73616797971	1.79170449575	-5.94446348396
498	7.73374878641	1.96077605031	-5.7729727361
268	7.71857533558	5.3032045597	-2.41537077588
85	7.70833034047	1.2943933218	-6.41393701868
90	7.70632740291	1.22037026687	-6.48595713604
129	7.69784753687	0.527844536072	-7.1700030008
467	7.61735164632	2.15484786211	-5.46250378421
415	7.59357663874	2.99306239702	-4.60051424173
161	7.5812540685	0.535539331305	-7.0457147372
433	7.53657589441	1.99831216963	-5.53826372478
126	7.52836810212	0.638815803767	-6.88955229836
445	7.33242728441	0.587326286568	-6.74510099784
404	7.31702399575	0.791669533374	-6.52535446238
427	7.29813690698	2.99158304297	-4.30655386401
447	7.20722131615	0.0973217385451	-7.10989957761
453	7.19697614259	0.348775730646	-6.84820041194
275	7.18779012497	0.429725404322	-6.75806472065
383	7.17850653922	1.69838743833	-5.48011910089
117	7.11127058922	1.94416257836	-5.16710801086
451	7.09092548825	3.46078823066	-3.63013725758
211	7.03238674072	1.83266688292	-5.1997198578
459	7.01196736696	0.105571418641	-6.90639594832
162	6.99993776226	1.76352257919	-5.23641518307
27	6.99990446813	0.444821584477	-6.55508288365
61	6.97745988603	1.71225817809	-5.26520170794
155	6.97083099875	0.282632790488	-6.68819820826
103	6.96466336819	0.487557248016	-6.47710612017
73	6.94530792797	1.58492103356	-5.36038689442
12	6.94142549243	1.38238636194	-5.55903913049
127	6.93402983878	0.73590374333	-6.19812609545
24	6.89794544181	3.82195061838	-3.07599482343
181	6.88034323423	0.121075998549	-6.75926723569
173	6.80998646695	0.958971056009	-5.85101541094
424	6.80764732932	1.54630855611	-5.26133877321
434	6.79893014259	1.05602403377	-5.74290610882
70	6.76295991195	0.0	-6.76295991195
63	6.76176687596	0.282821529992	-6.47894534596
496	6.72282061562	1.93001856974	-4.79280204588
423	6.68007875997	2.03484900003	-4.64522975994
52	6.66808215054	0.201972147997	-6.46611000255
77	6.66037330219	0.857889908799	-5.80248339339
23	6.65812531674	2.01831099077	-4.63981432597
409	6.65735655899	2.42361447847	-4.23374208052
80	6.64959998864	1.47007346068	-5.17952652796
420	6.61163838179	4.15764538022	-2.45399300158
304	6.61096297051	2.48453494355	-4.12642802696
421	6.57901554602	1.78481750194	-4.79419804408
121	6.56139531017	0.815357057521	-5.74603825265
455	6.54686660965	0.431623904404	-6.11524270525
480	6.48376544094	0.947255656332	-5.53650978461
135	6.47973805287	0.450637532571	-6.0291005203
157	6.46100262458	1.45581175604	-5.00519086854
315	6.45828061793	0.638446321814	-5.81983429612
109	6.44314493462	0.289646001293	-6.15349893333
122	6.43465310618	1.00879364673	-5.42585945945
396	6.43154243685	2.32218876918	-4.10935366767
442	6.42987053234	2.94662572788	-3.48324480446
375	6.37585913367	3.34165073689	-3.03420839678
318	6.35448601285	0.851415826308	-5.50307018654
131	6.32822729686	0.00988126811324	-6.31834602874
364	6.31299966452	0.776564197824	-5.53643546669
44	6.31238366183	0.887687526932	-5.4246961349
57	6.29962394605	0.785616102585	-5.51400784346
457	6.28962879976	1.24528845979	-5.04434033996
64	6.23439082017	0.790070359882	-5.44432046028
307	6.20903127181	0.69469208124	-5.51433919057
367	6.20560779415	1.43586044449	-4.76974734966
373	6.19699823859	1.64211452873	-4.55488370986
321	6.15987603583	0.671839520343	-5.48803651548
270	6.15829608403	0.337155182357	-5.82114090168
167	6.15625717892	0.131742039471	-6.02451513945
101	6.15209199841	1.53117472911	-4.6209172693
55	6.14493316585	0.826995536139	-5.31793762971
323	6.1396200832	2.61773163304	-3.52188845015
371	6.1324390203	0.804922443587	-5.32751657671
105	6.12129807077	2.4989253093	-3.62237276148
438	6.11017916241	0.886758966722	-5.22342019569
39	6.09814554275	2.90296031627	-3.19518522649
136	6.05920704988	1.53102819935	-4.52817885053
417	6.04315425861	5.32560612687	-0.717548131738
386	6.01200583243	0.291938027779	-5.72006780465
45	6.00299336861	1.18341586275	-4.81957750585
266	5.98190930065	0.731911785861	-5.24999751479
398	5.96597566265	1.01157619723	-4.95439946542
231	5.93900464483	1.8861825212	-4.05282212363
96	5.93730927493	0.382883468064	-5.55442580687
346	5.91785683775	0.565042250287	-5.35281458746
247	5.91262642062	4.19144733243	-1.72117908819
368	5.90853046952	2.52300028483	-3.38553018469
10	5.83575118711	1.02565641678	-4.81009477033
40	5.807324645	0.672161939407	-5.1351627056
419	5.78436226046	2.79369946678	-2.99066279368
274	5.77867407325	0.555513743038	-5.22316033021
154	5.77410967191	1.58223068055	-4.19187899136
160	5.72987833673	1.3840096545	-4.34586868223
243	5.71976891891	0.69177043984	-5.02799847907
111	5.70900787906	0.52080241421	-5.18820546485
395	5.70670800452	1.80256733785	-3.90414066667
159	5.69533184074	1.43338553811	-4.26194630263
450	5.67603314778	2.56808904523	-3.10794410255
354	5.61316624443	0.322950192972	-5.29021605146
384	5.59934331144	0.506631088276	-5.09271222316
338	5.59542609775	1.45560512132	-4.13982097643
314	5.59457294142	0.375792043529	-5.21878089789
112	5.53413870037	1.55847116521	-3.97566753517
385	5.48475540042	0.693472828351	-4.79128257207
454	5.46118842193	1.20979349445	-4.25139492748
3	5.44653632311	1.81002637924	-3.63650994387
380	5.43881500962	0.996280288564	-4.44253472106
264	5.43324706218	1.13017330695	-4.30307375523
429	5.42323607342	1.02447947244	-4.39875660098
282	5.39988469244	1.02757836728	-4.37230632516
292	5.38510361328	1.15780905532	-4.22729455795
308	5.37800530275	0.69078386343	-4.68722143932
425	5.33557061326	1.21210712669	-4.12346348657
104	5.31581980228	0.773888924311	-4.54193087797
401	5.30747109664	1.96549882215	-3.34197227449
281	5.30733844119	0.747308666781	-4.56002977441
276	5.27040445146	0.442137272977	-4.82826717849
21	5.26952820269	0.944404639756	-4.32512356294
158	5.26171882978	0.195527180015	-5.06619164976
413	5.25187826857	1.69737865121	-3.55449961736
65	5.23706497047	0.299107142589	-4.93795782788
259	5.22486656566	0.360998901427	-4.86386766423
426	5.20845713707	1.31483693857	-3.89362019849
306	5.20688051292	0.207704402353	-4.99917611057
278	5.19744495466	0.195990266653	-5.00145468801
370	5.19291442929	1.46773493744	-3.72517949185
452	5.17609447924	0.70206797831	-4.47402650093
277	5.15048893214	1.29207438386	-3.85841454828
28	5.14426669145	0.851218099236	-4.29304859221
316	5.14244939709	0.769166097052	-4.37328330003
193	5.12267063357	0.685744707698	-4.43692592587
17	5.08935810661	1.70186973208	-3.38748837452
324	5.08899150661	2.46496143075	-2.62403007586
93	5.08732819239	1.51936466741	-3.56796352497
301	5.08492472174	0.127493316112	-4.95743140563
350	5.08041387489	1.14786065363	-3.93255322126
293	5.07639593706	0.667824405387	-4.40857153167
4	5.07174030451	1.04521808956	-4.02652221495
140	5.05532140201	1.62150114406	-3.43382025795
188	5.04811608861	0.0	-5.04811608861
310	5.04211762314	1.44172531594	-3.6003923072
98	5.03682393425	1.69025778044	-3.34656615381
313	5.03021241235	2.02953564027	-3.00067677208
336	5.02136924986	1.90691589139	-3.11445335847
428	4.99972768453	0.222795600404	-4.77693208413
153	4.9991569448	1.52237168003	-3.47678526477
11	4.99453289935	1.2544036539	-3.74012924545
202	4.99186126743	1.73200911383	-3.2598521536
485	4.97671208879	3.29179079747	-1.68492129131
182	4.96596782413	0.501214277497	-4.46475354664
102	4.95919856086	1.1763407159	-3.78285784496
194	4.93842190963	1.61212620179	-3.32629570784
448	4.92002149924	0.764035415731	-4.1559860835
217	4.89824397022	1.69722682999	-3.20101714023
272	4.89413788666	0.663709930572	-4.23042795608
298	4.87194236876	0.481199137561	-4.3907432312
437	4.86834080677	0.39507713017	-4.4732636766
163	4.86627499158	0.343956218349	-4.52231877323
333	4.85222546882	0.697009373563	-4.15521609526
60	4.84513739387	0.0633673810775	-4.78177001279
481	4.82773977694	2.8026334199	-2.02510635704
183	4.81818024525	1.38508168271	-3.43309856254
378	4.79391727332	2.62690775638	-2.16700951694
116	4.79238200506	1.13440628205	-3.65797572301
296	4.78095584834	0.0	-4.78095584834
418	4.76083124229	2.91648219007	-1.84434905222
335	4.74886538956	0.995275290496	-3.75359009906
392	4.73463434071	0.687258426334	-4.04737591437
68	4.72723419398	0.179880021585	-4.5473541724
312	4.71593846443	1.64691489444	-3.06902357
430	4.71437539193	2.3063817103	-2.40799368164
214	4.71015537957	0.0	-4.71015537957
400	4.68933170444	1.16718348605	-3.52214821839
337	4.67399405226	1.10946925845	-3.5645247938
440	4.65203262743	0.873645773881	-3.77838685355
22	4.6421817458	0.0423153744623	-4.59986637134
91	4.64127150978	0.905495438324	-3.73577607146
38	4.62761728957	0.629339372005	-3.99827791756
381	4.62558844555	0.601598915969	-4.02398952958
32	4.62548621298	1.19970574863	-3.42578046435
71	4.62344388338	0.872916736031	-3.75052714735
125	4.6130900573	1.27996652488	-3.33312353242
234	4.54454317279	1.77757044558	-2.76697272721
443	4.52359348036	0.722847766541	-3.80074571382
436	4.51495577027	0.576783900422	-3.93817186984
191	4.49485787884	1.35532426272	-3.13953361611
329	4.48875749815	0.161065640038	-4.32769185811
422	4.46649896507	1.7974680955	-2.66903086958
360	4.46581835013	0.736069872598	-3.72974847753
256	4.45717559988	1.45724319615	-2.99993240372
332	4.44732461466	0.958096887394	-3.48922772727
99	4.44513920381	0.851315122521	-3.59382408129
495	4.43280509603	0.77426224987	-3.65854284616
189	4.4221077866	1.42469245051	-2.99741533609
169	4.41998278989	1.49909678454	-2.92088600535
280	4.41712962396	0.802262933752	-3.61486669021
263	4.40377187512	0.0	-4.40377187512
190	4.39959736195	0.652944325843	-3.7466530361
285	4.38676825335	0.0	-4.38676825335
245	4.37262896195	0.881826795357	-3.49080216659
279	4.36080573636	0.320857770721	-4.03994796564
35	4.35306367318	0.374551948894	-3.97851172429
305	4.34315201187	0.675177586295	-3.66797442557
250	4.34217017806	0.864280294234	-3.47788988382
257	4.32829920272	0.901038327752	-3.42726087496
168	4.31379823974	0.429083543161	-3.88471469658
142	4.28609381613	0.361776219591	-3.92431759654
72	4.28420092528	1.71346729199	-2.57073363329
239	4.27875813018	1.96766556841	-2.31109256177
87	4.27660953591	1.97725205371	-2.2993574822
328	4.27532771925	0.527515385346	-3.74781233391
185	4.27369792891	0.637866221741	-3.63583170717
273	4.2425513623	1.66102981406	-2.58152154824
351	4.23419261886	0.694579997549	-3.53961262131
120	4.22937158488	1.31201620234	-2.91735538254
379	4.22838370823	1.19237165568	-3.03601205254
267	4.22218527181	1.78791522277	-2.43427004904
238	4.20629173508	0.848653034062	-3.35763870102
242	4.20457695075	0.658779593348	-3.54579735741
146	4.20045539522	1.80157428605	-2.39888110918
473	4.18728536073	1.60347946394	-2.58380589679
258	4.17144067492	1.26873805959	-2.90270261533
460	4.16265978897	1.23512009705	-2.92753969193
166	4.14604569523	0.738037554087	-3.40800814115
220	4.12167973418	3.29719232718	-0.824487406996
78	4.11598683425	1.24488478728	-2.87110204697
458	4.11143651646	1.15251960752	-2.95891690894
192	4.09666987445	1.45430798533	-2.64236188912
42	4.0944125538	0.6777667683	-3.4166457855
302	4.08367589487	0.470760442348	-3.61291545252
265	4.07327506172	1.16060603733	-2.91266902439
74	4.0643295298	0.454017155408	-3.61031237439
46	4.05796021396	0.830297409764	-3.2276628042
106	4.05528976358	1.03648335598	-3.01880640761
165	4.05386587057	1.83125448614	-2.22261138442
358	4.05029149696	1.3838241256	-2.66646737136
244	4.04299886953	0.939578683482	-3.10342018605
372	4.04254710526	2.53107083665	-1.51147626862
342	4.02222895139	0.36362211609	-3.6586068353
197	4.00968827482	0.538111044251	-3.47157723057
376	4.007815059	1.29014226933	-2.71767278966
291	4.00582155773	1.17274469967	-2.83307685806
322	3.99478710805	0.44906277583	-3.54572433222
348	3.99196357822	0.89263416858	-3.09932940964
134	3.98504711164	0.777327900317	-3.20771921132
26	3.96894612927	0.474818666628	-3.49412746265
48	3.93175782911	0.713258188785	-3.21849964032
143	3.91149105762	1.31728354147	-2.59420751615
37	3.89973101635	0.714953909314	-3.18477710703
366	3.88819568465	1.23021457175	-2.65798111289
388	3.88674206951	1.28601809276	-2.60072397675
262	3.87856992234	1.66847842642	-2.21009149593
47	3.87681221712	0.672612241677	-3.20419997544
119	3.86244676215	0.444404120664	-3.41804264148
151	3.85130634587	0.807756606399	-3.04354973947
30	3.84430088644	0.94977131672	-2.89452956972
16	3.84418025735	2.17151703006	-1.67266322729
402	3.82902713224	2.24838066929	-1.58064646295
407	3.82569687284	3.32602083869	-0.499676034148
144	3.82434838256	0.492635477989	-3.33171290458
290	3.81904682634	1.95332790371	-1.86571892263
365	3.80966804299	1.4673321042	-2.34233593878
297	3.79351910345	1.19422181004	-2.59929729341
269	3.79051575973	1.81410394481	-1.97641181492
156	3.78480052012	1.20805785354	-2.57674266658
331	3.78365030271	0.0542033820818	-3.72944692063
14	3.76396094174	0.820840940437	-2.9431200013
130	3.7342399812	0.709957374403	-3.02428260679
494	3.73057289169	1.22085304728	-2.50971984441
186	3.72479146491	0.647287675795	-3.07750378912
341	3.71996177842	0.557908767854	-3.16205301057
31	3.70890097451	0.496861254986	-3.21203971952
222	3.70799148609	1.33032719012	-2.37766429597
33	3.685402159	0.342530900388	-3.34287125861
152	3.67943907302	0.918468948447	-2.76097012457
343	3.62485979939	1.10517026352	-2.51968953587
149	3.61854637599	0.913232685322	-2.70531369067
463	3.60908718586	1.26046117076	-2.3486260151
123	3.58931767068	0.584234237257	-3.00508343342
241	3.58657549087	0.627929788866	-2.95864570201
43	3.58589241177	0.819278077532	-2.76661433424
92	3.58382009501	0.355749765078	-3.22807032993
233	3.57967375018	0.0	-3.57967375018
113	3.57907603226	1.06459397296	-2.51448205929
236	3.53921082341	0.350198954946	-3.18901186847
405	3.53270648009	2.35116887588	-1.18153760421
94	3.52233771526	0.0849763211482	-3.43736139411
205	3.52082946348	1.0188275043	-2.50200195919
76	3.51500998444	1.1508773679	-2.36413261655
237	3.50088911921	0.973932794269	-2.52695632494
53	3.47727474627	0.630297240161	-2.8469775061
184	3.47231963806	0.284182890815	-3.18813674724
444	3.46715726471	0.474599964096	-2.99255730061
232	3.46487257854	1.11247646736	-2.35239611118
110	3.46115675462	0.777999193628	-2.683157561
36	3.4512252623	0.32385800409	-3.12736725821
171	3.43845211571	0.819505516825	-2.61894659889
79	3.43412869708	0.170550591557	-3.26357810552
357	3.42133326134	0.0706175291344	-3.35071573221
340	3.41040737117	0.744049055712	-2.66635831545
178	3.40989150718	0.635294448966	-2.77459705821
97	3.40285527623	1.00077204456	-2.40208323167
199	3.39586612609	0.632238983232	-2.76362714285
118	3.39398271883	0.218731490629	-3.1752512282
391	3.38206545806	1.06858116878	-2.31348428929
406	3.36764851795	1.37490430372	-1.99274421424
235	3.34821701289	0.514206408002	-2.83401060489
382	3.33439918075	1.3006651392	-2.03373404155
475	3.32913115706	1.03261996733	-2.29651118973
390	3.32860670634	0.960387617114	-2.36821908923
345	3.31098611551	0.341192800349	-2.96979331516
320	3.28747183049	0.450532651606	-2.83693917888
414	3.28614602915	0.617107383941	-2.66903864521
435	3.28165268458	1.16225826424	-2.11939442034
69	3.2776495018	0.870224119574	-2.40742538222
13	3.26757241546	2.23117664229	-1.03639577318
255	3.26560129335	1.44605355924	-1.81954773411
491	3.26483006324	2.19142041464	-1.0734096486
203	3.26001485751	1.89641632238	-1.36359853513
187	3.2526951086	0.737183533827	-2.51551157477
449	3.2396226051	0.393056774231	-2.84656583086
115	3.2364688345	0.351126560427	-2.88534227407
172	3.21530044682	0.332622983726	-2.8826774631
29	3.20927605095	0.614723463975	-2.59455258697
196	3.20902219019	0.30873343965	-2.90028875054
148	3.2073378522	0.944259548266	-2.26307830393
347	3.19629974753	0.543542887337	-2.65275686019
441	3.19106219301	1.31084724544	-1.88021494757
410	3.17604826076	0.396303464089	-2.77974479667
147	3.16105979284	0.141662997033	-3.01939679581
300	3.14419940635	0.245515717207	-2.89868368914
317	3.11175552984	0.498128216429	-2.61362731341
67	3.09965405319	0.500347588255	-2.59930646494
200	3.07762751158	0.634518847581	-2.443108664
411	3.07751641639	2.54749519559	-0.530021220799
462	3.07306202668	1.41053580275	-1.66252622393
363	3.05228409764	0.249728738903	-2.80255535874
75	3.05158041214	1.43211929249	-1.61946111965
479	3.04931750546	0.515108580305	-2.53420892516
124	3.0446141114	0.0240038568889	-3.02061025451
303	3.0168142213	0.923911227603	-2.09290299369
374	2.97870010289	0.318509813534	-2.66019028935
174	2.97318853817	0.469287585094	-2.50390095308
286	2.95869092509	0.82821290905	-2.13047801604
248	2.95677075909	0.639831317465	-2.31693944162
201	2.95254747087	1.30820442922	-1.64434304164
240	2.94736926174	0.508268116488	-2.43910114525
362	2.90884714991	0.846859515963	-2.06198763395
246	2.86736313701	1.3131900125	-1.55417312451
369	2.8633306692	1.33469224717	-1.52863842203
330	2.84628734009	0.355272973391	-2.4910143667
15	2.84425374474	0.719057841463	-2.12519590328
212	2.81616028245	0.712171426654	-2.1039888558
25	2.80302005355	0.995078845151	-1.8079412084
218	2.7728150459	0.877849729855	-1.89496531604
95	2.76861214471	0.910925724989	-1.85768641972
416	2.7619128075	0.211705299335	-2.55020750817
476	2.72102652257	1.11683603267	-1.6041904899
412	2.71263449496	0.408374787529	-2.30425970743
439	2.70377915836	0.875006823435	-1.82877233493
145	2.70310234024	1.03895953231	-1.66414280793
20	2.66522591089	0.314797127882	-2.35042878301
5	2.64489817831	1.11330280929	-1.53159536902
464	2.63868470782	0.163676185012	-2.4750085228
138	2.62110446224	1.64127720506	-0.979827257179
493	2.62017659842	0.804166741648	-1.81600985677
478	2.61809578995	1.12780316358	-1.49029262637
19	2.6161811247	1.09729886411	-1.51888226059
207	2.61096425398	1.11323530817	-1.4977289458
249	2.59851386678	0.154167078956	-2.44434678782
393	2.59507292956	0.94554923591	-1.64952369365
141	2.59250470757	0.741725528734	-1.85077917884
468	2.57233871504	0.342865360795	-2.22947335424
137	2.56008315129	0.937174460057	-1.62290869123
107	2.50658359736	0.496627643495	-2.00995595386
195	2.49332653442	0.685962341601	-1.80736419282
219	2.47805697388	0.220283644532	-2.25777332935
228	2.45037428313	0.510232186494	-1.94014209663
253	2.44642572107	0.460050587395	-1.98637513368
461	2.44033470078	0.563196277481	-1.8771384233
175	2.43713407858	0.321138678856	-2.11599539973
132	2.42581692342	0.0221585389928	-2.40365838443
483	2.40563974395	1.1104028319	-1.29523691205
229	2.37216434551	0.611272762366	-1.76089158314
176	2.36471977594	0.471667993753	-1.89305178218
133	2.34745553544	0.734573182188	-1.61288235326
252	2.34675309534	0.952561452319	-1.39419164302
9	2.33746829727	0.462247164873	-1.8752211324
209	2.33524398619	1.40746375397	-0.92778023222
208	2.29540670826	0.650215012957	-1.6451916953
465	2.28484919721	0.123814867219	-2.16103432999
387	2.24435275904	0.754198718596	-1.49015404044
180	2.23772848212	0.357641134577	-1.88008734755
389	2.23551923136	0.699348890952	-1.5361703404
179	2.22966720281	0.980710102377	-1.24895710043
210	2.21880986038	0.575070429548	-1.64373943084
221	2.20718403082	1.75408830658	-0.453095724241
139	2.15695369814	0.285353298265	-1.87160039987
261	2.15424973198	0.548716720253	-1.60553301173
327	2.13318399843	0.406291440265	-1.72689255817
339	2.10301078839	1.13952903813	-0.96348175026
472	2.09387210921	1.07899314053	-1.01487896868
260	2.07556154388	0.994471540616	-1.08109000326
349	2.06507597986	0.416220347361	-1.6488556325
484	2.04245831316	1.08975448341	-0.952703829756
361	2.02358481775	0.729476844836	-1.29410797292
225	2.02015904544	0.49460450618	-1.52555453926
288	2.00250904833	0.563995176714	-1.43851387162
299	1.99427291335	0.746030442906	-1.24824247045
204	1.98347474872	0.65362889479	-1.32984585393
474	1.94558089596	0.340368660672	-1.60521223529
226	1.93275569561	1.01039409414	-0.922361601472
198	1.90355260576	0.221035010663	-1.6825175951
150	1.87702200181	0.383626813518	-1.4933951883
492	1.87526060867	0.556118924688	-1.31914168398
206	1.87431904315	0.823259757304	-1.05105928584
215	1.87047255903	0.564047310523	-1.3064252485
356	1.80983375036	0.525573435168	-1.2842603152
227	1.75814778293	0.380335546856	-1.37781223607
355	1.74172033193	0.536546107659	-1.20517422427
271	1.73667387636	0.0680389777442	-1.66863489862
177	1.66980544967	0.183351014404	-1.48645443527
284	1.66345786561	0.28756972394	-1.37588814167
287	1.61005776729	0.676386826841	-0.933670940444
352	1.59159622087	0.456709517777	-1.13488670309
325	1.56192912737	0.755300819919	-0.806628307451
216	1.53051361704	0.758049787076	-0.772463829962
394	1.52375515843	0.55241702817	-0.971338130258
230	1.52154083962	0.37448349928	-1.14705734034
213	1.50044870076	1.17286119522	-0.327587505533
251	1.46195169761	0.673232507681	-0.788719189925
170	1.40851990196	0.108010494521	-1.30050940744
471	1.40824844229	0.645357210525	-0.762891231762
295	1.37569903719	0.0655181387804	-1.31018089841
8	1.34354798709	0.390182174332	-0.953365812762
482	1.25149359471	0.32826898511	-0.923224609602
224	1.21492615871	0.539591099402	-0.675335059308
408	1.18844397083	0.153491613868	-1.03495235696
326	1.18329412986	0.174243412913	-1.00905071695
344	1.18024285438	0.311504983759	-0.86873787062
470	1.1438937574	0.77517435745	-0.368719399948
66	1.11460675127	0.452554811754	-0.662051939516
254	1.09372213786	0.393654421581	-0.700067716279
223	0.936834302573	0.53380069972	-0.403033602853
2	0.929792874037	0.786592097094	-0.143200776943
477	0.922868191443	0.642808142706	-0.280060048736
486	0.902982433616	0.622679185204	-0.280303248412
487	0.898681823639	0.245185029749	-0.65349679389
489	0.870253036392	0.126470613497	-0.743782422894
1	0.851798658508	0.0	-0.851798658508
7	0.81579829136	0.460755368596	-0.355042922764
488	0.761644549494	0.249987870569	-0.511656678924
6	0.627419151448	0.255820125013	-0.371599026435
490	0.403184758926	0.207637860191	-0.195546898735
499	NaN	NaN	NaN
