# Supplementary material for: Destabilized adaptive influenza variants critical for innate immune system escape are potentiated by host chaperones
Source: PLoS Biol. 2018 Sep 17;16(9):e3000008. doi: 10.1371/journal.pbio.3000008 (PMC6160216; doi:10.1371/journal.pbio.3000008)
Supplement: S1 File — This zip file contains the computer code and required input files for the deep mutational scanning data analysis reported in this manuscript. (ZIP) [file pbio.3000008.s023.zip › 2018_NP_DMS-master/preferences/Hsp90i39vsDMSO37-rep2_mutdiffsel.txt]

site	wt	mut	diffsel
353	S	L	2.54898338419
334	N	M	2.25776253646
377	S	M	2.04171567632
353	S	H	1.96327567078
136	M	I	1.81122023492
283	P	W	1.78534554142
283	P	A	1.78369204015
311	Q	R	1.77720403376
283	P	S	1.7142293763
353	S	R	1.65723488814
127	D	S	1.65205762316
283	P	M	1.57797168888
283	P	N	1.52046170111
283	P	G	1.4931691265
283	P	Q	1.48783563569
283	P	H	1.42225076441
289	Y	R	1.38995303402
359	S	Q	1.36623788444
80	E	N	1.36015979469
283	P	T	1.35293659575
377	S	C	1.3335663513
485	G	S	1.31432696135
283	P	L	1.27025120012
466	L	F	1.27022545439
294	E	R	1.21624213837
319	N	G	1.20835469482
353	S	F	1.20662628008
283	P	F	1.2031103393
34	D	S	1.18860388186
164	C	A	1.17549352943
496	Y	W	1.15944961779
18	E	H	1.14182620524
289	Y	H	1.12413240931
450	G	T	1.12056840231
105	M	I	1.10492005403
401	A	C	1.10393312854
34	D	N	1.0784029635
417	N	P	1.06917789499
181	A	M	1.05727375359
55	R	W	1.05347515129
60	S	L	1.04988303869
432	N	G	1.03911324166
411	A	S	1.03362747899
334	N	H	1.0310851716
423	P	S	1.03033454917
378	T	R	1.02679251232
130	T	V	0.99456529529
169	G	D	0.979669347853
134	T	V	0.963291456965
219	Y	P	0.953359449007
425	I	V	0.948027201684
359	S	R	0.928405441886
399	Q	Y	0.923971966821
28	S	N	0.923530656033
24	E	R	0.915087507188
450	G	C	0.902856605536
398	Q	I	0.89771207721
31	K	R	0.886213754343
401	A	E	0.885318819301
383	S	D	0.881195795367
3	S	H	0.880714747686
283	P	C	0.876086628947
197	I	G	0.87483565326
397	N	D	0.861541478998
432	N	P	0.857032154694
210	E	S	0.846594378903
294	E	H	0.843424372294
433	T	H	0.838433670847
34	D	Q	0.835286102881
157	T	V	0.83384263962
54	G	S	0.83124280562
290	D	S	0.830698714552
429	F	G	0.830061498153
456	M	I	0.823264328281
304	F	V	0.819461776156
415	Q	H	0.815370970095
485	G	E	0.813649801781
375	E	S	0.812934682318
450	G	L	0.809537525259
439	D	N	0.802795051409
41	I	N	0.800921810894
339	E	D	0.797136805678
424	T	A	0.793228311647
290	D	N	0.788543372289
294	E	T	0.777799989703
157	T	A	0.773946822215
311	Q	T	0.770599914244
361	R	P	0.76976418788
410	P	D	0.769754703668
377	S	V	0.768140750172
399	Q	H	0.761082262875
247	N	R	0.760595414864
427	A	G	0.759866291985
467	S	P	0.755106282482
498	N	G	0.751324817449
456	M	Y	0.738596700806
456	M	W	0.733259767331
479	F	Y	0.730451754268
22	A	S	0.72782955081
111	Y	L	0.720054245015
164	C	V	0.71783742271
353	S	Y	0.709255822615
339	E	K	0.707844176133
456	M	A	0.707428199153
29	V	A	0.706050468032
268	G	P	0.705932155866
211	N	A	0.701990685606
433	T	G	0.700118194183
415	Q	W	0.695274913173
406	I	T	0.69132619641
243	R	K	0.690932000565
54	G	A	0.688564851888
453	P	D	0.68734768595
315	L	A	0.685469678953
377	S	R	0.685033473245
60	S	N	0.680715681967
67	V	E	0.678032173439
409	Q	S	0.676634309089
28	S	K	0.669693004436
421	D	W	0.667982957281
329	V	Q	0.66558198889
21	N	K	0.665512406784
93	G	E	0.664224483566
261	R	L	0.662867380687
491	D	I	0.662386328335
227	K	E	0.661189478158
409	Q	A	0.660392501238
146	T	A	0.660115173379
3	S	P	0.659350976311
451	A	L	0.657531038967
485	G	V	0.650402034263
419	P	V	0.649384013312
375	E	Q	0.648214286664
57	I	C	0.648201843761
213	R	P	0.647567982719
463	V	I	0.646900762887
385	Y	C	0.645747220773
453	P	Q	0.642475564693
355	R	S	0.639122763332
420	F	A	0.638454210383
292	E	T	0.638446495333
231	Q	T	0.635272506236
134	T	C	0.634379715955
466	L	M	0.633492045636
334	N	Y	0.631287608509
388	I	A	0.6300476544
37	G	S	0.629340682177
176	S	A	0.626468350454
364	Q	R	0.620576464402
450	G	N	0.619294560641
427	A	K	0.617880912928
370	N	T	0.617652681412
450	G	K	0.615549254691
434	E	K	0.614688000751
451	A	F	0.614258325703
454	E	T	0.6135352748
462	G	A	0.608574785886
450	G	V	0.606853439004
312	V	K	0.605164936584
283	P	R	0.597150270855
262	S	P	0.595482494052
35	G	E	0.593963572743
18	E	I	0.59312439849
105	M	Q	0.590288712072
415	Q	T	0.589841548808
259	L	Q	0.589401587671
434	E	S	0.589285364355
333	C	Q	0.589051886646
338	F	S	0.588603651579
60	S	M	0.58730944302
244	E	F	0.587288028442
181	A	H	0.586658455075
31	K	T	0.584919730211
80	E	T	0.580091533667
420	F	Y	0.579329561366
194	I	V	0.578614304189
137	M	T	0.577013130684
118	R	D	0.575728830264
417	N	V	0.575236168591
122	Q	N	0.574519800553
428	A	S	0.574247524671
481	M	L	0.570045313552
244	E	P	0.569508459136
309	N	E	0.569317607328
289	Y	K	0.565145307116
290	D	G	0.563670478718
414	V	I	0.563329989923
226	L	F	0.563108601667
238	M	Y	0.562761371887
202	N	Y	0.562638270183
380	E	N	0.562090555061
478	S	H	0.559812319356
488	F	S	0.559718777534
423	P	N	0.558661233282
25	I	R	0.55746540287
453	P	A	0.556089668242
453	P	T	0.554434361205
62	T	A	0.552968311706
398	Q	G	0.552420578845
17	G	K	0.550694298627
334	N	V	0.548487478849
405	Q	L	0.548482100523
427	A	E	0.548050406049
361	R	K	0.547577158447
356	G	R	0.54589669935
136	M	L	0.54406989389
2	A	T	0.541944446137
432	N	H	0.537859938021
412	F	L	0.536887039629
217	S	K	0.535581342766
98	K	R	0.528844890673
335	S	W	0.528693391891
241	Q	G	0.5285874827
10	Y	L	0.526822913429
334	N	F	0.52632756264
85	A	C	0.524017859706
472	A	C	0.523673406091
127	D	R	0.523049897017
294	E	Q	0.522191232281
480	D	L	0.521664274479
274	S	R	0.520662304758
321	N	Q	0.520438959186
308	Q	W	0.519753708745
452	K	E	0.516397227195
34	D	M	0.515146010258
103	K	G	0.51510492034
27	A	R	0.512508442688
459	Q	P	0.507441327015
10	Y	C	0.507406468951
422	K	T	0.507160751744
34	D	A	0.507078715929
358	L	P	0.506660537131
160	D	N	0.506384570464
170	S	L	0.505102291485
389	R	K	0.502332974818
420	F	V	0.499067592089
457	S	L	0.49730497971
4	Q	C	0.496047575859
271	A	V	0.496043324574
338	F	L	0.49522985643
95	P	T	0.495193578498
122	Q	Y	0.493194054744
281	Y	D	0.491883392932
67	V	A	0.490538865562
454	E	F	0.490353661975
432	N	Q	0.488727322484
81	E	K	0.487782810543
206	F	S	0.487358249178
9	S	C	0.485458562888
37	G	V	0.485320349584
40	Y	N	0.485231847113
182	A	E	0.48510840287
205	N	M	0.485066573995
423	P	R	0.483666377867
412	F	M	0.483358312621
366	A	K	0.483349582678
405	Q	I	0.483264470974
423	P	Q	0.483009017435
5	G	A	0.481165417891
283	P	D	0.480580689441
481	M	S	0.480574709904
494	E	Y	0.480226271077
382	R	L	0.480112520155
406	I	L	0.4800660474
292	E	A	0.475034540627
392	S	G	0.473692055498
5	G	C	0.4715214721
41	I	T	0.471129595917
462	G	R	0.470648697066
172	L	S	0.469644788793
286	A	Y	0.467804375548
427	A	T	0.467733992006
268	G	A	0.46723843484
453	P	H	0.465455511184
144	N	P	0.464199189396
234	A	P	0.462806403608
346	F	L	0.459466145571
80	E	I	0.457283454088
413	S	N	0.455381998263
483	N	M	0.45357235162
441	R	Y	0.453348390011
280	V	P	0.45306006686
78	Y	F	0.452656135373
397	N	G	0.450601330654
24	E	M	0.449700050638
34	D	K	0.449635988187
479	F	L	0.448589956298
415	Q	K	0.448493447492
408	V	M	0.448222947139
429	F	V	0.446039114705
90	K	T	0.44583696637
204	R	L	0.444901699733
208	R	S	0.444068264118
134	T	H	0.442859555833
238	M	V	0.442755658986
183	V	A	0.442402763309
294	E	K	0.441907692036
417	N	D	0.441866562885
385	Y	G	0.441702756075
430	T	K	0.440160907268
414	V	K	0.440021899062
478	S	F	0.439958500544
290	D	E	0.438689463447
424	T	S	0.437634192264
466	L	E	0.437257141262
123	A	C	0.437014072751
18	E	L	0.436688236947
211	N	K	0.435423357417
200	G	W	0.433930227499
178	A	S	0.433838860123
208	R	K	0.433531803878
216	R	M	0.433231560385
245	S	A	0.43226529971
49	L	N	0.432012389517
274	S	W	0.43046694376
272	H	K	0.43010637653
111	Y	V	0.428687194497
10	Y	T	0.426486473568
412	F	Y	0.42573209481
416	R	L	0.425731780362
159	M	T	0.42536715764
174	R	K	0.425347849539
301	I	Y	0.424758778928
427	A	F	0.424014127878
38	R	Q	0.423542100226
417	N	L	0.422770440079
327	Q	L	0.422651011829
267	R	W	0.422646179404
307	L	K	0.422438048568
30	G	E	0.422204755171
393	G	E	0.421899486765
372	D	N	0.421582414141
313	Y	H	0.420378736597
68	L	G	0.419860319429
315	L	H	0.416850913164
211	N	T	0.416801637412
294	E	S	0.414883211823
125	N	D	0.414707513062
85	A	M	0.414551602552
409	Q	T	0.413581851688
159	M	L	0.413429857096
294	E	M	0.413064565329
376	S	D	0.411168838715
409	Q	H	0.410640133187
149	Q	Y	0.409092592127
424	T	C	0.408911455539
299	V	F	0.408044553044
161	P	Q	0.407756911669
23	T	N	0.407383319365
469	E	G	0.406919221488
424	T	M	0.405606958746
399	Q	A	0.40371585067
148	Y	H	0.403614726909
167	M	K	0.402998434831
377	S	I	0.402203864074
393	G	C	0.400852206488
417	N	C	0.400709516873
417	N	H	0.400709516873
454	E	L	0.398634370323
470	R	K	0.398574041468
363	V	P	0.398531093561
342	R	H	0.398495136923
85	A	P	0.398037528041
380	E	A	0.396928474169
385	Y	D	0.394919239161
470	R	M	0.394563395848
458	F	C	0.394413385493
212	G	E	0.393913836679
128	D	W	0.39383621083
90	K	A	0.390904133662
398	Q	S	0.390886133851
7	K	R	0.390448380185
19	R	L	0.390217417044
9	S	L	0.389549070491
73	E	F	0.389512522079
42	Q	R	0.389345198575
81	E	T	0.388058937345
378	T	E	0.386941413636
378	T	W	0.386941413636
390	T	Y	0.386363569195
32	M	V	0.385934151175
425	I	Y	0.385489786924
63	I	V	0.38536445682
466	L	W	0.384881931559
68	L	R	0.383892565253
334	N	I	0.383451770244
24	E	G	0.383316133786
252	E	D	0.383200486454
267	R	N	0.383115079733
284	A	D	0.3829546787
265	I	V	0.38275546808
257	I	F	0.382740427331
364	Q	S	0.382266481486
13	M	C	0.378481304426
206	F	G	0.378371647361
218	A	I	0.37836278403
199	R	W	0.378355695983
19	R	F	0.378228921549
171	T	N	0.37821462966
39	F	Y	0.378047679702
18	E	C	0.377731190838
62	T	K	0.376961817495
23	T	S	0.376829769318
360	T	N	0.375788436861
217	S	R	0.374806240486
356	G	D	0.374146048545
336	A	L	0.373467764687
452	K	V	0.370981079055
199	R	Y	0.370323018007
206	F	V	0.370287384854
172	L	H	0.370109115242
182	A	Y	0.370005385701
392	S	F	0.3699045223
210	E	Y	0.36988609773
122	Q	G	0.369787891879
310	S	A	0.368512515287
101	D	Q	0.367055940168
127	D	C	0.366372502429
481	M	I	0.365212825124
4	Q	M	0.364450210135
421	D	C	0.362891573459
105	M	S	0.361225086466
134	T	I	0.361008184137
283	P	K	0.360940340483
415	Q	M	0.360031955319
21	N	A	0.359739015552
412	F	G	0.359296452708
150	R	M	0.358084618094
140	H	R	0.35787589989
152	R	F	0.357628806476
162	R	T	0.357404639636
174	R	P	0.357361140076
381	L	M	0.355918763988
486	S	Y	0.355222874313
105	M	R	0.355094682299
90	K	M	0.354287446667
264	L	F	0.353425331156
353	S	C	0.353355733781
11	E	K	0.352733552537
418	L	F	0.352719142276
456	M	V	0.350962299009
245	S	G	0.350097337403
13	M	P	0.349266044377
79	L	S	0.348894915225
33	I	M	0.348664491337
352	V	T	0.345917935396
337	A	Y	0.345651196685
363	V	T	0.345612418658
310	S	T	0.343965407449
491	D	G	0.342727318967
252	E	K	0.342547881069
408	V	T	0.342467686599
427	A	P	0.342464199801
10	Y	A	0.342281958735
428	A	H	0.342140963684
99	R	I	0.342121687896
429	F	S	0.34170191888
135	H	C	0.340442834438
479	F	I	0.339425307991
277	P	S	0.339369362369
430	T	H	0.339079623139
414	V	A	0.338938726428
426	M	T	0.33850437919
481	M	T	0.338069171574
4	Q	F	0.337762884038
395	N	D	0.336205382324
395	N	Y	0.336205382324
10	Y	H	0.334910174957
283	P	Y	0.334338274921
253	I	S	0.334177674761
265	I	E	0.33403004655
415	Q	G	0.333635745338
418	L	P	0.333626944778
349	G	E	0.332929654241
228	G	F	0.332581609613
413	S	T	0.332220275384
395	N	F	0.331635600584
375	E	T	0.331389569728
485	G	K	0.329918996013
100	V	R	0.329598738363
445	I	K	0.328936578401
446	R	K	0.328476148089
353	S	P	0.327983293613
218	A	L	0.327699774851
302	D	N	0.327675601078
34	D	R	0.327508936525
184	K	E	0.327416139119
210	E	K	0.325906017211
398	Q	K	0.325870469211
258	F	Q	0.325495720345
198	K	E	0.325387289648
3	S	M	0.324109656636
39	F	T	0.323834990667
223	C	Y	0.323440416516
362	G	A	0.322174604168
435	G	E	0.322124554945
400	R	Q	0.321722487755
130	T	H	0.31957104106
355	R	M	0.318750028774
399	Q	R	0.317646906952
267	R	A	0.317532622571
146	T	L	0.317471979376
105	M	F	0.317404031337
147	T	K	0.317159555488
87	K	I	0.31712718372
41	I	Q	0.316883488648
143	L	M	0.316809497912
104	W	E	0.31668631758
495	E	K	0.3152317057
412	F	V	0.314618822117
146	T	K	0.314333489399
427	A	L	0.311977935401
366	A	T	0.311584349306
104	W	L	0.311355859375
422	K	G	0.310432012033
472	A	E	0.309608103204
387	A	G	0.309355919758
408	V	R	0.309034348316
416	R	N	0.308916442401
416	R	P	0.308916442401
362	G	T	0.308807720289
337	A	W	0.308722176076
400	R	E	0.3085143007
280	V	I	0.308194791024
356	G	V	0.307993008474
117	R	K	0.307850371086
367	S	F	0.307442082418
316	I	C	0.306739400182
107	E	K	0.306360702731
101	D	G	0.306359928525
165	S	C	0.305696072305
456	M	G	0.305480538156
53	E	V	0.30521621355
396	T	C	0.30501113035
379	L	E	0.301909837389
138	I	D	0.301282830136
269	S	R	0.300340082612
423	P	G	0.300204962173
405	Q	F	0.300118649518
370	N	A	0.299721882613
283	P	E	0.299533520176
378	T	F	0.29926791128
4	Q	V	0.298490116442
493	A	E	0.297713904737
492	N	W	0.297689027011
430	T	F	0.297682641408
482	S	C	0.297539789678
478	S	G	0.297314311555
382	R	S	0.297261428083
81	E	S	0.297237751362
430	T	A	0.297230444125
459	Q	N	0.295623559843
450	G	S	0.295357181513
497	D	H	0.295214506193
404	G	D	0.29504376252
311	Q	F	0.294510275062
432	N	S	0.293980910102
282	G	E	0.293837398463
259	L	D	0.292792881474
270	V	Y	0.292722984202
129	A	N	0.292659573435
28	S	R	0.292270208498
127	D	F	0.291569409364
391	R	L	0.291303197756
489	F	L	0.291160018873
378	T	I	0.290886593459
321	N	G	0.289853099158
87	K	E	0.289818436689
377	S	A	0.288031505278
314	S	C	0.287057052002
353	S	N	0.286653311086
471	A	P	0.28534928064
409	Q	I	0.284935886484
390	T	R	0.283605161273
384	R	W	0.283599335256
457	S	A	0.283397066349
305	K	T	0.282945043232
360	T	A	0.282558593207
298	L	P	0.282208958268
430	T	E	0.281241940818
430	T	W	0.281241940818
357	K	R	0.281144750155
437	T	V	0.281128605446
417	N	R	0.28000607016
427	A	I	0.278444396785
460	G	T	0.277534733904
262	S	Y	0.276131850067
102	R	P	0.275288090542
449	E	L	0.275058699509
398	Q	V	0.27391609127
80	E	V	0.27361740632
77	K	E	0.273362049732
98	K	C	0.271783561452
140	H	Q	0.271455113705
94	G	N	0.271335769294
167	M	A	0.271249079131
431	G	L	0.271154072109
163	M	F	0.270829890477
467	S	T	0.270281840019
348	R	G	0.269813094274
122	Q	E	0.269505086845
324	H	R	0.269319098266
186	V	I	0.269086150157
137	M	V	0.268461590416
470	R	W	0.267377067695
384	R	K	0.267029396931
409	Q	Y	0.266937047646
184	K	R	0.266499046056
191	M	T	0.265516096305
178	A	K	0.265385426542
198	K	N	0.265346636017
180	G	T	0.265293253467
228	G	E	0.265290827228
328	L	I	0.265069850096
188	T	S	0.264708571748
186	V	A	0.26460734937
168	Q	K	0.263969617907
202	N	Q	0.263912783348
242	V	C	0.26384761779
250	N	M	0.263745898764
181	A	L	0.263724631053
23	T	W	0.263620104027
195	R	W	0.263323563771
233	A	C	0.263305821641
238	M	P	0.263201090028
227	K	T	0.263075734139
198	K	S	0.263055438806
204	R	E	0.26303723475
13	M	F	0.263004087007
67	V	R	0.26299467416
203	D	S	0.26293765602
200	G	H	0.262920981598
243	R	W	0.262901564916
247	N	Y	0.262889023052
3	S	I	0.26284550413
225	I	G	0.262782446759
205	N	T	0.262687246107
249	G	Y	0.262680927718
172	L	K	0.262671263452
239	M	H	0.262288936545
415	Q	N	0.261875496081
133	L	Q	0.261859698479
154	L	S	0.261769352586
348	R	I	0.261175243354
216	R	S	0.261051215582
42	Q	W	0.260568291632
417	N	Y	0.260424506247
220	E	T	0.260380250496
55	R	K	0.259609830091
375	E	F	0.259544720988
301	I	C	0.259239524061
402	S	Y	0.258635381042
410	P	H	0.258342734911
251	A	T	0.257629705388
396	T	Q	0.257496794638
417	N	A	0.257441991748
284	A	C	0.257423796616
316	I	N	0.257146025095
306	L	M	0.256316594453
278	A	S	0.255255272142
213	R	S	0.255117215416
392	S	A	0.25442730488
135	H	Y	0.25370871776
219	Y	H	0.253496590335
458	F	I	0.253494043098
6	T	A	0.253488807047
28	S	C	0.253438647881
17	G	W	0.253374813105
220	E	K	0.251885046505
84	S	V	0.251531767737
221	R	G	0.251512167321
84	S	A	0.249462034735
414	V	C	0.249360198479
251	A	C	0.248884939308
106	R	T	0.248639826844
209	G	C	0.248415838735
271	A	S	0.247609807219
435	G	V	0.247083604811
67	V	M	0.246951550908
484	E	T	0.246894008066
426	M	F	0.246865401064
423	P	C	0.242738577277
333	C	F	0.24240042713
7	K	Q	0.242298573374
144	N	S	0.242293604351
66	M	K	0.242192545989
30	G	Y	0.242088439464
30	G	N	0.242088439464
71	F	A	0.242038922953
38	R	E	0.241963249836
79	L	V	0.240168703257
55	R	G	0.238936154544
297	S	G	0.238634586402
424	T	N	0.238274836603
454	E	I	0.237930310531
411	A	T	0.237648651809
114	E	Y	0.236999527903
236	R	G	0.236882479506
338	F	V	0.236521270277
444	I	G	0.236510944307
301	I	V	0.23616216118
271	A	K	0.235705641406
420	F	T	0.234354598787
164	C	Q	0.232912496037
426	M	V	0.232886197807
107	E	V	0.23255375864
93	G	Q	0.232398486282
106	R	D	0.232004966212
295	G	E	0.23173007756
255	D	L	0.231293626435
254	E	D	0.231241259023
252	E	I	0.231238695718
13	M	L	0.231195365011
256	L	A	0.231052390721
259	L	E	0.231006634822
291	F	Y	0.230939987895
291	F	K	0.230939987895
279	C	Q	0.230927035057
314	S	K	0.230711527187
316	I	E	0.230650490632
316	I	H	0.230650490632
268	G	N	0.230403621607
293	K	S	0.230318364442
183	V	I	0.23029206893
478	S	T	0.229177882819
130	T	K	0.227254629758
34	D	E	0.227123292137
260	A	E	0.226882442603
279	C	F	0.226767884131
391	R	G	0.226227872589
127	D	A	0.226176998468
32	M	I	0.225909780385
422	K	F	0.225193841231
414	V	L	0.225072279862
15	T	C	0.224860125231
74	R	M	0.224809929869
11	E	M	0.224577054031
498	N	D	0.224363435393
107	E	G	0.224355377091
280	V	S	0.22397118285
62	T	D	0.223387890721
460	G	L	0.223122810591
285	V	L	0.223060535741
334	N	K	0.222910253075
297	S	M	0.221924429199
133	L	T	0.221393688223
399	Q	N	0.220981229003
353	S	I	0.220609671365
360	T	Y	0.220175677998
257	I	S	0.219271182293
148	Y	F	0.219148094735
148	Y	A	0.219148094735
314	S	N	0.219134728923
145	D	I	0.219049953152
150	R	W	0.21897076083
110	L	V	0.218952837524
110	L	G	0.218952837524
141	S	Y	0.218910377831
113	K	Q	0.218906224657
142	N	V	0.218770708487
374	M	T	0.218766602514
160	D	K	0.218733190301
91	K	M	0.218604311078
106	R	Q	0.218557581912
497	D	E	0.218180238151
5	G	D	0.218131012057
359	S	L	0.218016299407
116	I	D	0.217989975339
139	W	E	0.216628724976
89	P	E	0.216491469208
490	G	R	0.216368401295
449	E	K	0.216268188232
86	G	C	0.215776447455
4	Q	Y	0.214994475691
339	E	V	0.21362716538
131	A	E	0.21359045491
359	S	Y	0.213550098935
406	I	G	0.213337082375
377	S	W	0.213240249586
336	A	Y	0.213168841418
124	N	G	0.21295597629
351	K	V	0.212821772612
375	E	Y	0.212788873533
400	R	C	0.212748685793
400	R	H	0.212748685793
98	K	Q	0.212582538866
356	G	L	0.212455680413
44	C	E	0.212317249919
404	G	Q	0.212277761214
409	Q	V	0.212100221364
138	I	T	0.210014386011
29	V	K	0.209847363524
97	Y	H	0.208746567994
41	I	K	0.208409698724
423	P	M	0.208320046969
106	R	M	0.208259785382
379	L	M	0.2080214147
84	S	Y	0.207527339737
250	N	T	0.207348916754
387	A	H	0.20679188669
376	S	K	0.206786476525
90	K	E	0.206425902188
402	S	F	0.20635699176
433	T	V	0.206097277485
419	P	F	0.205292564671
439	D	L	0.205267732474
493	A	I	0.205098063305
444	I	A	0.204862711441
445	I	D	0.204707622881
428	A	N	0.204705074449
452	K	C	0.204650541345
452	K	P	0.204650541345
149	Q	R	0.204578058241
422	K	M	0.203970672145
459	Q	C	0.203067258052
459	Q	A	0.203067258052
444	I	T	0.202634977736
431	G	H	0.201628449252
334	N	Q	0.200564175428
325	K	M	0.200424559881
461	R	W	0.200304310595
236	R	K	0.199040956374
451	A	M	0.198921090691
105	M	K	0.198828949431
87	K	T	0.19849842934
289	Y	F	0.198229880169
100	V	F	0.198113057591
448	M	I	0.198028674784
204	R	W	0.197268300469
417	N	T	0.197259893047
415	Q	C	0.196784097386
266	L	G	0.196721713351
287	S	I	0.196595654454
331	M	W	0.196445520847
282	G	D	0.196239017131
282	G	Q	0.196239017131
293	K	L	0.195610471634
12	Q	E	0.195018442743
335	S	C	0.194273907355
74	R	G	0.192756011682
388	I	R	0.192190513842
203	D	K	0.191591236153
196	M	W	0.191247919814
225	I	V	0.191241752414
128	D	G	0.19100717505
34	D	C	0.189931764223
298	L	N	0.188133107291
449	E	G	0.1872391175
232	T	V	0.187151759635
306	L	F	0.186639072485
240	D	L	0.186587132415
80	E	C	0.185203908651
455	E	T	0.18512174196
406	I	N	0.184933284816
18	E	F	0.18489492713
335	S	N	0.184590505774
341	L	D	0.184548685256
400	R	V	0.184201776524
438	S	P	0.18369049433
324	H	Y	0.18272172821
292	E	C	0.182188347537
48	K	I	0.181430553782
497	D	G	0.181039814374
110	L	R	0.179676324145
149	Q	N	0.179649325833
141	S	M	0.179636188888
87	K	L	0.17962365997
266	L	I	0.179604677431
160	D	Y	0.179409237913
109	V	T	0.179202779424
397	N	S	0.179018883587
118	R	K	0.178804409716
161	P	W	0.178375803637
443	E	K	0.177877531934
433	T	S	0.177338304478
195	R	K	0.177290762535
51	D	G	0.177042747719
271	A	P	0.176795568945
324	H	Q	0.176609271741
117	R	M	0.175801665739
29	V	L	0.175535751334
9	S	F	0.175449098204
28	S	Q	0.17543613588
81	E	R	0.174960477148
416	R	G	0.174865233232
165	S	T	0.174436088201
57	I	F	0.174270655428
46	E	K	0.173848323978
22	A	V	0.173609633626
406	I	F	0.171641846402
204	R	A	0.171543285465
203	D	A	0.171486530309
241	Q	S	0.171407732845
377	S	H	0.171341701769
413	S	W	0.171247400269
354	P	I	0.171212431463
331	M	T	0.171185359034
394	G	S	0.17116544388
370	N	K	0.170902555921
146	T	I	0.170532428383
483	N	S	0.170255388324
490	G	E	0.170234855875
381	L	F	0.169782693554
418	L	V	0.168769985589
385	Y	M	0.168320550066
264	L	R	0.167318938437
328	L	M	0.167205093838
269	S	H	0.167154288728
257	I	G	0.167008339089
414	V	F	0.166804671674
412	F	S	0.166651374766
432	N	D	0.165642419408
399	Q	V	0.164883893207
245	S	R	0.164836949252
245	S	I	0.164836949252
250	N	C	0.164588236536
175	R	T	0.164574111747
196	M	Q	0.164405376361
234	A	L	0.164358488832
426	M	L	0.164107161742
424	T	D	0.163820770798
205	N	C	0.163156809969
407	S	N	0.162623714117
450	G	A	0.161907051062
100	V	H	0.160953132464
420	F	D	0.160792130555
420	F	E	0.160792130555
337	A	V	0.160768806604
303	P	H	0.160020105199
491	D	A	0.159912996254
434	E	F	0.159709938436
387	A	T	0.159498034767
37	G	E	0.158832223814
397	N	Q	0.158300741037
312	V	I	0.157545294357
156	R	C	0.156965836029
248	P	R	0.156905858904
178	A	E	0.156368442029
233	A	S	0.156014322924
210	E	T	0.15584693037
214	K	L	0.153721311953
344	L	I	0.15327222964
466	L	Y	0.15296619744
395	N	P	0.1528048718
417	N	K	0.152249755371
10	Y	G	0.151715659034
315	L	P	0.151565187276
442	A	S	0.151516263364
105	M	T	0.150635769191
415	Q	P	0.150442563775
308	Q	H	0.150216829889
102	R	G	0.150134861269
371	M	I	0.149764966981
384	R	N	0.14929043988
290	D	R	0.148739109119
204	R	F	0.148056887803
397	N	K	0.148038560633
203	D	H	0.14797047521
176	S	I	0.147965067054
174	R	N	0.14794920365
199	R	M	0.14793059667
231	Q	I	0.147838520973
485	G	Q	0.147818536385
200	G	P	0.147777291077
208	R	T	0.147746138317
249	G	K	0.147722272565
187	G	A	0.147673362807
181	A	F	0.147628851698
242	V	E	0.147608486949
210	E	V	0.147493676393
210	E	H	0.147493676393
376	S	L	0.146788305786
457	S	G	0.146614619997
159	M	G	0.146528730939
148	Y	G	0.146310097494
214	K	P	0.146075263022
180	G	C	0.145695722048
106	R	N	0.145600687736
437	T	A	0.145427000915
370	N	E	0.144691552061
218	A	Y	0.14435417633
122	Q	K	0.143974204762
217	S	Y	0.143400729602
223	C	G	0.143280027032
3	S	Y	0.142736767982
485	G	C	0.142306555435
160	D	P	0.14223133901
266	L	F	0.142127292468
408	V	L	0.141889108336
366	A	V	0.141876134926
329	V	E	0.141699348387
79	L	P	0.141678247343
157	T	C	0.140968800816
157	T	R	0.140968800816
156	R	S	0.139838826006
451	A	W	0.139577368497
305	K	A	0.138938607658
325	K	R	0.138599102077
350	T	M	0.137859153581
5	G	I	0.137827663953
210	E	R	0.137683602696
220	E	L	0.137583067901
227	K	P	0.137544852055
216	R	V	0.13752573922
208	R	E	0.137522085606
236	R	A	0.13750560699
236	R	Q	0.13750560699
184	K	M	0.137496952638
184	K	P	0.137496952638
219	Y	M	0.137486410404
219	Y	V	0.137486410404
13	M	E	0.137473204923
31	K	D	0.13746075324
15	T	Y	0.137439734671
213	R	D	0.137432833852
213	R	G	0.137432833852
37	G	N	0.137397046164
200	G	I	0.137390099514
75	R	F	0.13738657426
174	R	W	0.137379957004
176	S	V	0.13737960012
176	S	R	0.13737960012
29	V	D	0.137364241348
175	R	M	0.137363007506
66	M	N	0.137353902011
248	P	W	0.137343464757
60	S	K	0.137341801929
30	G	S	0.137308867693
40	Y	V	0.137308543692
228	G	M	0.137290000581
250	N	F	0.137270421471
250	N	Y	0.137270421471
170	S	M	0.137266442396
230	F	G	0.137256225047
16	D	R	0.137253947225
225	I	R	0.137251564675
225	I	Y	0.137251564675
25	I	E	0.137240258781
192	E	N	0.137224501262
182	A	M	0.137185099449
244	E	I	0.137163540109
72	D	K	0.137161746994
205	N	R	0.137143270575
17	G	L	0.137131976482
17	G	F	0.137131976482
69	S	C	0.137131796449
80	E	W	0.137119905622
196	M	C	0.137103900294
196	M	Y	0.137103900294
242	V	P	0.137078830649
288	G	D	0.137031776242
173	P	D	0.136977149302
215	T	C	0.1369616091
178	A	M	0.136912908224
61	L	Q	0.136849159261
197	I	N	0.136803920129
197	I	D	0.136803920129
189	M	D	0.13669637778
59	N	M	0.136623850291
443	E	G	0.136599793157
233	A	K	0.13645833693
282	G	W	0.136348517281
256	L	P	0.135896679928
348	R	H	0.13564436127
84	S	W	0.135612215257
56	L	C	0.135438089002
282	G	R	0.135259941253
427	A	M	0.134823982459
229	K	N	0.134793751547
126	G	M	0.134659631144
309	N	K	0.134426011924
477	P	S	0.134182446587
457	S	I	0.132691201178
396	T	A	0.132659134499
438	S	W	0.132337649496
341	L	P	0.131694116912
363	V	L	0.13123416315
231	Q	R	0.13058640872
311	Q	K	0.130507983609
433	T	R	0.130319557595
475	I	T	0.129992866452
440	M	W	0.129969743665
409	Q	W	0.129602152397
295	G	R	0.129274539991
9	S	T	0.128612324336
70	A	V	0.128162695405
396	T	S	0.128088965459
183	V	S	0.12788326329
23	T	E	0.127488017074
5	G	L	0.127238586109
379	L	A	0.127025292738
2	A	E	0.126906946858
13	M	S	0.126873623041
15	T	Q	0.126847356663
37	G	C	0.126840341648
78	Y	P	0.12680555783
74	R	E	0.126768507764
66	M	P	0.126715328569
25	I	N	0.126680580387
65	R	Q	0.126639047797
3	S	W	0.126634477587
69	S	R	0.12656565224
68	L	V	0.12654056426
14	E	P	0.126534985975
14	E	I	0.126534985975
76	N	H	0.126513742137
63	I	C	0.126153789676
22	A	C	0.126148462909
57	I	N	0.125567935272
48	K	D	0.125554643201
423	P	I	0.124866578108
378	T	M	0.123907007802
52	Y	F	0.123768692222
42	Q	Y	0.123064767882
45	T	F	0.122750576713
144	N	D	0.122597615062
311	Q	A	0.121695037874
436	R	I	0.1215809209
127	D	K	0.121351908822
476	V	E	0.121253093218
387	A	V	0.121219490493
489	F	I	0.121022167991
148	Y	C	0.121012131432
255	D	G	0.120322674745
325	K	T	0.120250556208
255	D	C	0.120250241603
325	K	Q	0.120223509002
288	G	W	0.120202031738
288	G	L	0.120202031738
271	A	R	0.120189103495
324	H	F	0.120156580623
261	R	S	0.120146013118
253	I	Q	0.120088209421
253	I	K	0.120088209421
277	P	Y	0.120084314993
256	L	M	0.120028579075
320	E	R	0.120025928424
320	E	I	0.120025928424
276	L	F	0.120015676681
259	L	N	0.119987125756
310	S	M	0.119985637072
310	S	K	0.119985637072
317	R	H	0.119964709054
313	Y	E	0.119951160633
313	Y	A	0.119951160633
330	W	D	0.119949392643
265	I	Y	0.119942769119
286	A	H	0.119928956017
284	A	I	0.119922072979
269	S	Y	0.119897982752
331	M	F	0.119879339581
263	A	Q	0.119836675249
314	S	Y	0.119690359406
322	P	C	0.119685486871
322	P	D	0.119685486871
280	V	Y	0.119630417722
316	I	F	0.11960891596
164	C	S	0.119604303029
275	C	M	0.119539847866
105	M	H	0.119141282295
142	N	I	0.118876405629
109	V	Q	0.11882673811
75	R	G	0.118355290024
368	N	D	0.118250793899
403	A	P	0.118155860334
125	N	K	0.118009070884
353	S	D	0.117970697112
13	M	A	0.117965173948
15	T	H	0.117944921314
105	M	V	0.117904709816
200	G	R	0.117892072176
29	V	F	0.117890676032
16	D	S	0.117774714832
72	D	V	0.117721532466
40	Y	T	0.117719148105
296	Y	L	0.11771811305
296	Y	G	0.11771811305
11	E	L	0.117661850114
3	S	E	0.117658779169
151	T	I	0.116942727702
303	P	N	0.116933376489
303	P	E	0.116933376489
301	I	K	0.11663072503
300	G	H	0.116090153859
300	G	K	0.116090153859
300	G	C	0.116090153859
10	Y	P	0.115883704091
471	A	V	0.115487716951
295	G	L	0.115452966394
4	Q	I	0.114106067914
472	A	H	0.114026437811
164	C	L	0.113958042313
159	M	F	0.113926843574
146	T	E	0.113912122074
146	T	W	0.113912122074
148	Y	D	0.113737701115
148	Y	E	0.113737701115
157	T	W	0.113663166556
145	D	A	0.113661887079
144	N	Y	0.113597795878
107	E	P	0.113587140086
87	K	C	0.113579319456
150	R	Y	0.113574434596
150	R	T	0.113574434596
140	H	M	0.113479164795
93	G	D	0.113433642152
151	T	Y	0.113430538765
151	T	D	0.113430538765
142	N	Y	0.113416729286
97	Y	W	0.113289987157
102	R	V	0.113249628376
152	R	D	0.113229274091
95	P	M	0.11322465417
118	R	C	0.113184588647
118	R	F	0.113184588647
118	R	V	0.113184588647
167	M	D	0.113162573981
154	L	Y	0.113150192096
242	V	R	0.1130834925
109	V	G	0.11306614884
166	L	F	0.113065010896
162	R	N	0.113039027842
158	G	F	0.112987336523
119	I	M	0.112978604813
98	K	E	0.112954132098
101	D	F	0.112854385653
90	K	P	0.112833464934
163	M	Q	0.112828892611
163	M	D	0.112828892611
156	R	V	0.112811718467
155	V	F	0.112601357079
155	V	C	0.112601357079
116	I	N	0.112600017727
161	P	M	0.112456149133
122	Q	F	0.112448762045
139	W	C	0.112373032552
130	T	R	0.111815561881
482	S	N	0.11172173594
412	F	T	0.110568049699
355	R	T	0.110548802277
133	L	D	0.110540828765
336	A	I	0.110536816591
349	G	D	0.110503969271
349	G	H	0.110503969271
352	V	M	0.110503524347
352	V	D	0.110503524347
352	V	Q	0.110503524347
393	G	Q	0.110501963978
23	T	H	0.110490402297
405	Q	G	0.110412465227
361	R	Q	0.1104118619
366	A	R	0.110396999786
358	L	H	0.11036578995
358	L	Y	0.11036578995
338	F	P	0.110362623977
394	G	T	0.11034543559
124	N	M	0.110328764432
375	E	H	0.110316977762
369	E	C	0.110312141094
354	P	M	0.110269853552
344	L	F	0.110263674245
337	A	Q	0.110260914662
337	A	I	0.110260914662
363	V	H	0.110206279367
363	V	M	0.110206279367
342	R	N	0.110198550003
365	I	F	0.110160912612
356	G	F	0.110140224481
340	D	Y	0.110139595
382	R	C	0.110128961295
382	R	H	0.110128961295
131	A	C	0.110049270804
76	N	P	0.110042677939
350	T	D	0.109785940215
39	F	K	0.109734999406
134	T	Y	0.109642615603
423	P	W	0.109385907243
383	S	Y	0.109274014748
392	S	W	0.10921221112
392	S	E	0.10921221112
385	Y	N	0.109207074144
126	G	W	0.10903925556
367	S	D	0.109008457711
216	R	G	0.108667443625
137	M	W	0.108433793453
461	R	L	0.108361330929
127	D	W	0.108285978878
442	A	I	0.10827854679
388	I	Y	0.108208192321
388	I	F	0.108208192321
388	I	C	0.108208192321
128	D	C	0.107784006719
464	F	S	0.107638732894
216	R	K	0.107631002304
379	L	C	0.107594919136
138	I	G	0.107532047376
389	R	E	0.107521871043
322	P	S	0.107131747339
387	A	I	0.107059661135
387	A	R	0.107059661135
425	I	N	0.106893381322
485	G	P	0.106819886957
420	F	K	0.106735651222
432	N	M	0.106653317171
423	P	A	0.106639227812
419	P	D	0.106344169478
439	D	H	0.106309553135
439	D	P	0.106309553135
439	D	S	0.106309553135
457	S	W	0.106281332021
457	S	E	0.106281332021
486	S	C	0.106272637751
486	S	N	0.106272637751
303	P	V	0.106201299525
483	N	H	0.106200508341
481	M	P	0.106192923532
477	P	A	0.106187332614
418	L	Y	0.10613744313
418	L	E	0.10613744313
418	L	W	0.10613744313
493	A	M	0.106126255025
493	A	H	0.106126255025
449	E	W	0.106103686618
441	R	P	0.106052483213
443	E	F	0.106046233128
435	G	H	0.106033446272
415	Q	S	0.105961199141
458	F	H	0.105935347032
491	D	H	0.105911764647
444	I	D	0.105883434239
437	T	W	0.105850403433
438	S	I	0.105793917891
448	M	C	0.10576103335
448	M	H	0.10576103335
452	K	D	0.105691715079
475	I	N	0.105675020324
475	I	M	0.105675020324
434	E	W	0.105665202252
495	E	Y	0.105628524522
465	E	D	0.105542058184
422	K	H	0.105006397269
184	K	T	0.104864190659
456	M	N	0.104568361555
292	E	V	0.10426523069
200	G	E	0.104054427891
380	E	D	0.103821594467
100	V	I	0.103642029702
419	P	C	0.10340538413
176	S	P	0.103366969812
421	D	H	0.103313843345
470	R	A	0.10313787742
180	G	D	0.102789913207
469	E	R	0.102055187963
464	F	T	0.101884802545
464	F	C	0.101884802545
473	N	I	0.101797234203
471	A	S	0.101474248112
471	A	E	0.101474248112
491	D	N	0.101345056369
461	R	E	0.101272588251
124	N	D	0.10111657383
472	A	Q	0.101052966562
472	A	G	0.101052966562
441	R	K	0.100897479862
274	S	F	0.100754948288
462	G	P	0.100735734287
462	G	V	0.100735734287
462	G	M	0.0998931401668
94	G	R	0.0988993714971
69	S	Y	0.0979015519459
294	E	F	0.0973892211315
58	Q	A	0.0972615245609
450	G	F	0.0956135929641
460	G	Q	0.0954507102742
311	Q	Y	0.0951737779006
247	N	K	0.0951206816435
81	E	I	0.0949057842787
202	N	L	0.0948926886145
82	H	C	0.0945277026776
476	V	M	0.0943690783719
252	E	A	0.0937351719681
288	G	C	0.0937220213612
251	A	P	0.0936993678487
260	A	W	0.0936027399808
310	S	F	0.0935066098181
270	V	D	0.0934400216691
291	F	H	0.0934364641447
321	N	C	0.0934062610928
263	A	K	0.0933613597667
257	I	Y	0.093222108682
275	C	D	0.0930626097627
221	R	K	0.0929510912239
268	G	L	0.0929000978567
292	E	N	0.0926283916688
34	D	H	0.0921463131058
98	K	H	0.0918922622761
140	H	Y	0.0915263464182
160	D	A	0.0913511358734
100	V	M	0.0912662820593
487	Y	C	0.0908876663957
375	E	V	0.0908695934644
222	M	I	0.0906070895596
157	T	M	0.0904088016966
488	F	L	0.0902334942331
437	T	S	0.0901419213788
90	K	H	0.0892482252447
169	G	S	0.0892031501706
307	L	T	0.0889871494888
307	L	C	0.0889871494888
125	N	A	0.0888612700582
431	G	T	0.0885332554314
65	R	P	0.0884404749505
491	D	W	0.0879423570694
299	V	Q	0.0878653143571
299	V	K	0.0878653143571
298	L	F	0.0874921300231
298	L	T	0.0874921300231
41	I	P	0.0866664879631
454	E	Y	0.0866081788748
185	G	R	0.0865587047555
306	L	H	0.0863701827396
139	W	G	0.0860612892877
302	D	I	0.0853284212173
419	P	R	0.0850102712787
295	G	V	0.0848676042123
441	R	M	0.0848602990418
297	S	T	0.0844209054491
236	R	M	0.0843868625984
174	R	M	0.0843109317039
248	P	S	0.0842518999345
227	K	N	0.0842476037652
467	S	F	0.0841863152104
238	M	R	0.0840768526363
324	H	P	0.0834998673494
264	L	Q	0.083433530276
265	I	S	0.0833192222364
409	Q	P	0.0832561369679
272	H	P	0.0831903242616
406	I	V	0.0828124181061
268	G	W	0.0827694625525
406	I	S	0.0825132383496
274	S	T	0.0823750576082
300	G	A	0.0820064282349
399	Q	G	0.0819110076567
145	D	Q	0.081546429402
145	D	Y	0.081546429402
144	N	R	0.0814103768036
144	N	C	0.0814103768036
103	K	M	0.0813274890049
92	T	Q	0.0813213891889
187	G	R	0.0812761598078
111	Y	D	0.0812524340105
94	G	V	0.0811938181025
99	R	Y	0.0811535530091
154	L	A	0.080951926363
154	L	E	0.080951926363
71	F	Y	0.0809323625339
162	R	Q	0.0808880500737
96	I	C	0.0808272893322
118	R	A	0.0808146165521
422	K	V	0.0808039318956
196	M	I	0.0803820759758
85	A	W	0.0800627827192
433	T	A	0.0798131720035
412	F	I	0.0791885335157
130	T	C	0.0791853462345
130	T	W	0.0791853462345
88	D	V	0.079096354362
205	N	D	0.0782972422437
120	W	L	0.0779610006501
28	S	A	0.0778489319291
410	P	E	0.0777269203098
420	F	L	0.0777063268575
313	Y	R	0.0776971790071
397	N	H	0.077655881896
21	N	G	0.0773413084134
373	A	T	0.0773336554571
296	Y	H	0.0772497252703
121	R	L	0.0768999441055
484	E	K	0.0764969905051
415	Q	D	0.0761752415218
221	R	Q	0.0761702079846
42	Q	K	0.0761684584504
12	Q	C	0.0760627732332
133	L	G	0.0759774657012
411	A	H	0.075770495662
352	V	E	0.0756478314101
393	G	W	0.0756260502433
23	T	V	0.0756199273276
349	G	K	0.0756189873452
349	G	F	0.0756189873452
416	R	V	0.0755964204009
407	S	I	0.075514540433
338	F	Y	0.075502702661
360	T	L	0.0754256154326
373	A	E	0.075354256286
373	A	C	0.075354256286
357	K	H	0.075211763257
12	Q	S	0.0750295750979
371	M	K	0.0750107505464
452	K	A	0.0747070214724
47	L	R	0.0745070319222
439	D	G	0.0743972179367
173	P	S	0.0739192300501
383	S	R	0.0737803381163
430	T	G	0.073601349405
61	L	I	0.0735638841617
415	Q	A	0.0732460125614
100	V	C	0.0732112138014
44	C	I	0.0731407167995
135	H	S	0.0728558980764
135	H	N	0.0728558980764
279	C	G	0.0724694857821
1	M	T	0.0722582133208
125	N	Q	0.0721745859131
229	K	E	0.0719399916547
350	T	R	0.0717262983566
3	S	F	0.0717138452715
464	F	V	0.0717009912019
388	I	G	0.0715752377901
190	V	M	0.0713915110534
271	A	D	0.0712883163206
182	A	H	0.0712874094451
258	F	E	0.0712158335301
327	Q	H	0.0712147310685
262	S	H	0.0711838867436
317	R	I	0.0710402225103
168	Q	R	0.0703552727645
138	I	H	0.0701540118692
389	R	L	0.0701191011251
389	R	V	0.0701191011251
102	R	H	0.0690351986402
378	T	C	0.0689619362193
378	T	P	0.0689619362193
390	T	Q	0.0685267518105
270	V	F	0.0680049039796
427	A	D	0.0679969220242
320	E	K	0.0679839104925
47	L	F	0.067697494902
401	A	V	0.0676262826484
479	F	Q	0.0676053819294
449	E	I	0.0675639760972
441	R	T	0.067512763638
438	S	Y	0.0672481146275
438	S	K	0.0672481146275
14	E	G	0.0672045211174
452	K	Q	0.0671470175951
44	C	S	0.0670369300012
334	N	S	0.0668959440025
184	K	N	0.0660140321463
22	A	T	0.0657708659555
431	G	D	0.0655973209418
459	Q	D	0.0655637343025
138	I	V	0.0650046260858
250	N	K	0.064332216506
380	E	K	0.0638963316251
27	A	S	0.0638656236019
164	C	Y	0.0635419889038
26	R	G	0.0630243959752
84	S	I	0.0624211589586
95	P	L	0.0618864575718
309	N	T	0.061651156144
160	D	E	0.0614445426961
212	G	A	0.0611094232955
300	G	P	0.060939344818
199	R	H	0.0605615780594
139	W	R	0.0602665787035
302	D	M	0.05991321526
473	N	T	0.0599130211446
349	G	W	0.0592753655015
429	F	H	0.0590862171887
429	F	M	0.0590862171887
449	E	R	0.0589907876438
471	A	G	0.0588356756907
437	T	G	0.0587361841098
496	Y	G	0.0587259115749
11	E	G	0.0582749449598
54	G	Q	0.0582016252918
198	K	Q	0.0579788429707
203	D	V	0.0578132489755
206	F	T	0.0576860342905
180	G	R	0.0576819526477
188	T	P	0.0576633697729
188	T	I	0.0576633697729
177	G	S	0.0575516755647
179	A	G	0.0573833878913
193	L	G	0.0573726957254
391	R	K	0.0558258116213
368	N	T	0.0557855338473
368	N	S	0.0551029552145
146	T	G	0.0544375735421
285	V	A	0.0542543145773
113	K	V	0.0541048043353
87	K	H	0.0540927778865
87	K	M	0.0540927778865
414	V	E	0.054070295023
92	T	C	0.054007687373
160	D	I	0.0538783558294
364	Q	V	0.0538689535346
97	Y	K	0.0538630303818
167	M	F	0.0537568773334
167	M	S	0.0537568773334
498	N	P	0.0537464847061
104	W	V	0.0536519117466
96	I	Q	0.0535111851459
120	W	A	0.0534080215502
163	M	R	0.0533624396741
403	A	E	0.0528715241406
211	N	D	0.0526499124157
68	L	F	0.0525226073046
121	R	D	0.0525175285375
454	E	Q	0.0524905216027
326	S	C	0.0520274866046
258	F	R	0.0519620525862
5	G	T	0.0518728962047
256	L	R	0.0518374776367
220	E	D	0.0517115842597
331	M	P	0.0516305181297
257	I	C	0.0515311216694
336	A	V	0.0513761348388
431	G	K	0.0511629272756
139	W	L	0.0508211103768
294	E	C	0.0504944859439
159	M	P	0.0500098817631
212	G	I	0.0490935976059
474	P	S	0.0488382304642
10	Y	V	0.0488204553429
218	A	D	0.0485072485438
418	L	I	0.0484173667604
396	T	K	0.0475937214971
396	T	W	0.0475937214971
181	A	T	0.0474738965152
359	S	T	0.0463375052319
162	R	S	0.045921760964
349	G	V	0.0458896259622
124	N	Y	0.0457306470874
413	S	V	0.0457165181852
343	V	N	0.045525315347
357	K	Q	0.0453647593843
368	N	K	0.0451148604978
151	T	A	0.044777494065
202	N	S	0.0440425866387
383	S	Q	0.0433183288908
250	N	R	0.0432445252756
381	L	P	0.0428038953961
237	A	L	0.0427573900824
392	S	Y	0.042643920415
392	S	T	0.042643920415
245	S	L	0.0416428771901
333	C	L	0.0415640913436
184	K	L	0.0415272132005
229	K	P	0.0415110313036
125	N	I	0.0414776036412
232	T	S	0.0413065772118
235	Q	K	0.0413059573295
84	S	N	0.0412826509524
238	M	K	0.0412480890154
335	S	P	0.0411705811074
84	S	R	0.0411688183414
137	M	S	0.0410608139056
208	R	Y	0.0409769973165
246	R	I	0.0408707128175
239	M	L	0.0408534964905
317	R	K	0.0408232141674
189	M	K	0.0408097239465
205	N	V	0.0402948247706
493	A	V	0.040212212998
216	R	D	0.0386587942458
5	G	R	0.0384091546657
214	K	T	0.0382440945327
389	R	F	0.0381918871818
220	E	A	0.037183018085
279	C	S	0.0366523506393
378	T	H	0.0364893042152
450	G	I	0.0363761689782
303	P	S	0.0355939616184
334	N	A	0.0355284668237
325	K	N	0.0353575605928
264	L	I	0.035108425698
261	R	G	0.0350569552742
328	L	D	0.0350055955579
265	I	G	0.0349879127172
419	P	M	0.0348534984856
429	F	K	0.0347263039731
493	A	G	0.0346794989033
492	N	T	0.0346546211773
275	C	L	0.0346344990594
438	S	D	0.0343207380052
285	V	R	0.0343059904032
434	E	M	0.0341790563524
447	M	P	0.0340026817406
352	V	I	0.0333141414906
217	S	V	0.0330810022373
393	G	R	0.0330459696165
393	G	S	0.0327863995516
342	R	P	0.0325178140332
395	N	G	0.0322099668188
120	W	R	0.0311888598828
433	T	P	0.0310787487892
238	M	T	0.030890275961
434	E	P	0.0308835902589
272	H	Y	0.0304158458228
152	R	A	0.0301993509785
106	R	W	0.0301234703159
112	D	V	0.0301135749479
101	D	C	0.029910476558
396	T	H	0.0298466306262
287	S	R	0.0292499088095
254	E	G	0.0269794094647
370	N	S	0.0266927233929
139	W	P	0.0264299897109
85	A	R	0.0261915527257
260	A	T	0.0257779365916
260	A	V	0.0238407849131
363	V	A	0.0232184508634
430	T	S	0.0230794106579
245	S	W	0.0226380766844
204	R	V	0.0225260057193
184	K	G	0.0224998666171
229	K	G	0.022476056557
203	D	R	0.0224395931259
186	V	W	0.0224278311488
174	R	Q	0.0224183215661
180	G	H	0.0224110875843
247	N	F	0.0223783282521
175	R	A	0.0223533210171
195	R	Y	0.0223154642674
241	Q	F	0.0223146463729
231	Q	H	0.0223076388889
250	N	E	0.0223017553887
185	G	N	0.0222787090976
230	F	E	0.02227817416
235	Q	Y	0.0222615439501
170	S	V	0.0222492183411
200	G	Q	0.0222464089928
200	G	Y	0.0222464089928
207	W	P	0.0222159287945
244	E	Y	0.0221985387015
172	L	M	0.0221858118217
172	L	W	0.0221858118217
172	L	E	0.0221858118217
177	G	V	0.0221840128152
183	V	C	0.0221796746163
179	A	R	0.0221152711329
194	I	Y	0.0221034666931
194	I	W	0.0221034666931
182	A	C	0.0220820822802
191	M	E	0.0220004848106
173	P	K	0.0219985509168
190	V	D	0.021897363983
178	A	Y	0.0218878600091
189	M	A	0.0217440168026
189	M	Y	0.0217440168026
240	D	Y	0.0216801800693
205	N	G	0.0216731034585
233	A	L	0.0214873629526
215	T	E	0.0210794031624
221	R	H	0.0203994695664
416	R	F	0.0202520615296
220	E	S	0.0201994202598
335	S	D	0.0201191982628
341	L	A	0.0200600743284
354	P	L	0.0200490667754
222	M	H	0.0193200520979
318	P	L	0.0192545946068
218	A	G	0.018823294246
209	G	H	0.0186971872716
217	S	W	0.017869847518
217	S	F	0.017869847518
186	V	G	0.017481881327
383	S	K	0.0171256171126
357	K	E	0.0170777661708
420	F	S	0.0169305020154
201	I	R	0.0168025236872
182	A	S	0.0165815717833
385	Y	S	0.0164076159075
297	S	F	0.0162421650651
456	M	T	0.0159094062235
448	M	T	0.0158544984412
92	T	A	0.0156982380166
189	M	V	0.0142402455264
375	E	K	0.0141545151068
425	I	L	0.0136235709535
388	I	P	0.0133353466342
375	E	L	0.0128025701703
386	W	Y	0.012689843508
40	Y	H	0.0117581303152
401	A	G	0.0116327610755
78	Y	H	0.0115308917256
430	T	N	0.0109922084075
414	V	T	0.0108246680695
420	F	Q	0.0107308983379
145	D	N	0.0102214911198
371	M	V	0.0098937581512
59	N	D	0.00985276315747
167	M	R	0.00977484178358
410	P	G	0.00976842797992
91	K	S	0.00975066973687
25	I	T	0.00955133192956
391	R	S	0.00953230241068
391	R	T	0.00953230241068
63	I	T	0.00939868452049
120	W	P	0.00917144465868
21	N	H	0.00913978995306
100	V	L	0.00874044712845
34	D	G	0.00873891159995
13	M	T	0.00852780346161
72	D	N	0.00844730965746
130	T	L	0.00827409479829
431	G	W	0.00793073949577
390	T	N	0.00785194594133
401	A	L	0.00779049841931
58	Q	L	0.00775289572671
409	Q	D	0.00764694412459
409	Q	N	0.00764694412459
274	S	Y	0.00764554389603
74	R	L	0.00762048736702
264	L	H	0.0074959497635
281	Y	H	0.00747173326372
353	S	Q	0.00746644709429
353	S	G	0.00746644709429
353	S	W	0.00746644709429
353	S	T	0.00746644709429
259	L	V	0.00746071636929
398	Q	H	0.00734293652957
425	I	M	0.00697816367029
431	G	R	0.00645441544157
486	S	F	0.00634683126209
298	L	V	0.00628428974549
429	F	D	0.00627422793552
75	R	A	0.00627134623717
15	T	R	0.00619857571038
438	S	G	0.00609802417257
24	E	C	0.00602796498452
433	T	N	0.00592316838445
478	S	Q	0.00580078929432
13	M	R	0.00501063530956
78	Y	S	0.0049717402822
36	I	R	0.00493123057923
14	E	S	0.00459663785434
425	I	C	0.00441233769701
15	T	L	0.00427863662354
74	R	T	0.00427356194872
451	A	H	0.0041874177269
207	W	R	0.00406351298253
69	S	A	0.00405331855803
182	A	V	0.00404012826284
40	Y	A	0.00398510483687
3	S	Q	0.00387713771485
79	L	N	0.00384266201233
59	N	F	0.00357086845325
15	T	V	0.00344253904492
9	S	Q	0.00340917498589
78	Y	I	0.0034064412055
78	Y	T	0.0034064412055
26	R	T	0.00332725549878
20	Q	A	0.00322744327394
68	L	K	0.00320833932303
19	R	G	0.00319429393504
250	N	A	0.00307569029687
5	G	H	0.00286168831232
5	G	V	0.00286168831232
13	M	N	0.00248795652795
492	N	S	0.00246873795035
1	M	R	0.00238065071187
28	S	V	0.00226952162469
65	R	M	0.00225658028694
83	P	M	0.00225435484153
32	M	H	0.00225399730211
72	D	A	0.00224431504581
19	R	K	0.00222762094635
17	G	N	0.0022117099188
35	G	L	0.00215122473949
230	F	L	0.00191700472285
136	M	H	0.00186956174676
136	M	C	0.00186956174676
136	M	D	0.00186956174676
228	G	L	0.00184447020024
81	E	P	0.00182135107511
64	E	F	0.00177685377501
131	A	G	0.00161263531121
450	G	E	0.00157766442025
289	Y	M	0.00135666070298
289	Y	W	0.00135666070298
289	Y	I	0.00135666070298
289	Y	Q	0.00135666070298
289	Y	P	0.00135666070298
13	M	Y	0.00134274095687
15	T	P	0.00131647457944
311	Q	W	0.0013144348305
311	Q	C	0.0013144348305
75	R	C	0.001291022233
7	K	T	0.00129047386988
267	R	K	0.00126131312549
29	V	N	0.00125256181316
1	M	K	0.00123394798317
36	I	G	0.00122132540514
26	R	L	0.00118767524525
66	M	R	0.0011844464848
66	M	D	0.0011844464848
16	D	I	0.00113917904113
32	M	Y	0.00108190914166
30	G	C	0.00108033996015
11	E	I	0.00107424052865
72	D	H	0.0010682440703
71	F	I	0.00103082344887
71	F	E	0.00103082344887
68	L	Q	0.00100968217604
79	L	H	0.000971611804728
38	R	T	0.000955150332533
417	N	W	0.000861925611533
39	F	E	0.000828758527271
34	D	W	0.000753541733546
129	A	S	0.00074742614507
33	I	F	0.000741187917124
48	K	T	0.00069434115604
425	I	Q	0.000636547032891
425	I	K	0.000636547032891
425	I	H	0.000636547032891
425	I	W	0.000636547032891
377	S	Y	0.000627972481833
377	S	Q	0.000627972481833
22	A	N	0.000617580825051
485	G	D	0.000585097599115
485	G	N	0.000585097599115
485	G	I	0.000585097599115
485	G	Y	0.000585097599115
420	F	I	0.000487780270113
339	E	Y	0.000469519177596
339	E	F	0.000469519177596
339	E	M	0.000469519177596
339	E	S	0.000469519177596
339	E	W	0.000469519177596
339	E	N	0.000469519177596
339	E	H	0.000469519177596
339	E	C	0.000469519177596
339	E	I	0.000469519177596
339	E	Q	0.000469519177596
359	S	N	0.000400718441275
359	S	M	0.000400718441275
73	E	W	0.000379342743443
427	A	W	0.000332534190169
5	G	Q	0.000324140203541
5	G	M	0.000324140203541
5	G	N	0.000324140203541
5	G	E	0.000324140203541
5	G	K	0.000324140203541
5	G	F	0.000324140203541
5	G	W	0.000324140203541
164	C	W	0.000259589018019
164	C	E	0.000259589018019
146	T	Q	0.000238854750741
146	T	M	0.000238854750741
146	T	F	0.000238854750741
146	T	Y	0.000238854750741
406	I	H	0.000221209922998
406	I	Y	0.000221209922998
406	I	W	0.000221209922998
406	I	R	0.000221209922998
406	I	M	0.000221209922998
406	I	E	0.000221209922998
406	I	A	0.000221209922998
406	I	K	0.000221209922998
406	I	C	0.000221209922998
334	N	C	0.000217789166459
290	D	H	0.000198678545009
290	D	I	0.000198678545009
290	D	A	0.000198678545009
290	D	V	0.000198678545009
290	D	M	0.000198678545009
159	M	Y	0.000190201113819
159	M	W	0.000190201113819
210	E	N	0.000180078945866
210	E	M	0.000180078945866
210	E	P	0.000180078945866
245	S	Y	0.000157926903169
245	S	Q	0.000157926903169
245	S	K	0.000157926903169
245	S	M	0.000157926903169
245	S	V	0.000157926903169
245	S	E	0.000157926903169
245	S	D	0.000157926903169
462	G	T	0.000146741171081
462	G	Y	0.000146741171081
462	G	K	0.000146741171081
462	G	I	0.000146741171081
462	G	H	0.000146741171081
462	G	Q	0.000146741171081
378	T	Y	0.000140493080841
10	Y	K	0.000117857128736
10	Y	W	0.000117857128736
105	M	W	0.000110296331108
105	M	D	0.000110296331108
134	T	W	0.00010970116083
134	T	F	0.00010970116083
134	T	K	0.00010970116083
134	T	M	0.00010970116083
134	T	E	0.00010970116083
134	T	D	0.00010970116083
[truncated: 7,961 more rows]
