# Supplementary material for: Destabilized adaptive influenza variants critical for innate immune system escape are potentiated by host chaperones
Source: PLoS Biol. 2018 Sep 17;16(9):e3000008. doi: 10.1371/journal.pbio.3000008 (PMC6160216; doi:10.1371/journal.pbio.3000008)
Supplement: S1 File — This zip file contains the computer code and required input files for the deep mutational scanning data analysis reported in this manuscript. (ZIP) [file pbio.3000008.s023.zip › 2018_NP_DMS-master/preferences/Hsp90i39vsDMSO37-rep2_sitediffsel.txt]

site	abs_diffsel	positive_diffsel	negative_diffsel
283	20.7518611356	19.5598837345	-1.1919774011
82	18.2734120088	0.0945277026776	-18.1788843061
50	16.308684718	0.0	-16.308684718
77	13.9324512818	0.273362049732	-13.659089232
49	13.7438594247	0.432012389517	-13.3118470352
56	13.6701711975	0.135438089002	-13.5347331085
89	13.6038708691	0.216491469208	-13.3873793999
86	12.7996675028	0.215776447455	-12.5838910554
83	12.4349249197	0.00225435484153	-12.4326705649
446	12.2100383715	0.328476148089	-11.8815622234
51	12.1300185638	0.177042747719	-11.9529758161
319	12.0024568206	1.20835469482	-10.7941021258
62	11.8084016127	1.15331801992	-10.6550835928
58	11.7198224982	0.105014420288	-11.6148080779
353	11.7085821996	9.42181454114	-2.2867676585
466	11.6908608993	2.87882277029	-8.81203812902
497	11.2754935859	0.694434558718	-10.5810590272
424	11.173544957	2.4474765256	-8.7260684314
52	11.0798311488	0.123768692222	-10.9560624566
127	11.0603363153	3.28886431813	-7.7714719972
126	10.7644097288	0.243698886704	-10.520710842
88	10.5610414501	0.079096354362	-10.4819450957
59	10.4528330815	0.150047481901	-10.3027855996
57	10.4431218153	0.948040434461	-9.49508138085
63	10.2822391898	0.520916931017	-9.7613222588
53	10.2137524757	0.30521621355	-9.90853626211
377	10.0342899843	5.90452951671	-4.12976046756
432	10.0029384858	3.48900930354	-6.51392918225
367	9.9215850874	0.416450540128	-9.50513454727
80	9.86648722134	2.99347600303	-6.87301121831
41	9.72258971376	1.88401108215	-7.83857863161
24	9.60625884173	1.7541316566	-7.85212718513
421	9.55616417647	1.13418837409	-8.42197580238
294	9.45980452545	4.77739690891	-4.68240761654
129	9.28017624383	0.29340699958	-8.98676924425
117	9.28001254383	0.483652036825	-8.796360507
334	9.27326394964	5.9045187568	-3.36874519284
289	9.24866359407	3.28424393413	-5.96441965994
211	9.21197445093	1.60686559285	-7.60510885808
329	9.05691043953	0.807281337277	-8.24962910225
121	8.9373423585	0.129417472643	-8.80792488586
480	8.85322226047	0.521664274479	-8.33155798599
33	8.83233966923	0.349405679255	-8.48293398998
397	8.78988495171	1.8751568768	-6.91472807491
81	8.77922415733	1.44476711175	-7.33445704558
64	8.76788489917	0.00177685377501	-8.76610804539
34	8.69164200545	5.42035642193	-3.27128558352
84	8.64373256456	0.98900598572	-7.65472657884
455	8.52930170137	0.18512174196	-8.34417995941
440	8.4957090965	0.129969743665	-8.36573935284
282	8.42451468792	0.95792389126	-7.46659079666
275	8.35437091882	0.247236956688	-8.10713396214
315	8.2561391063	1.25388577939	-7.00225332691
402	8.24566743615	0.464992372802	-7.78067506335
427	8.16679516212	3.95358570151	-4.21320946061
128	8.10364865695	0.692627392599	-7.41102126435
101	8.08013565653	0.816180730905	-7.26395492563
322	8.05871216985	0.346502721081	-7.71220944877
60	8.03045629954	2.45524996561	-5.57520633394
61	8.01398778668	0.210413043423	-7.80357474326
456	7.99450662212	3.77946960051	-4.21503702161
18	7.97302374935	2.73426495864	-5.2387587907
302	7.92476775428	0.472917237556	-7.45185051673
314	7.83829121496	0.856593667518	-6.98169754745
43	7.832901897	0.0	-7.832901897
401	7.82354592338	2.07630148999	-5.74724443339
368	7.77955281125	0.274254143459	-7.50529866779
46	7.74134444677	0.173848323978	-7.56749612279
404	7.72990148265	0.507321523734	-7.22257995892
161	7.72746108534	0.698588864439	-7.02887222091
350	7.71925718118	0.319371392152	-7.39988578903
423	7.69270742798	3.64782647733	-4.04488095065
131	7.66383324166	0.325252361026	-7.33858088064
70	7.65496722808	0.128162695405	-7.52680453267
281	7.6339666205	0.499355126195	-7.1346114943
122	7.61026865107	1.96342980083	-5.64683885024
316	7.57138207654	1.1447953225	-6.42658675404
243	7.54803175068	0.953833565482	-6.5941981852
164	7.48330217741	2.42386696046	-5.05943521695
105	7.48006865333	3.3156638696	-4.16440478373
28	7.41284694676	2.39448710628	-5.01835984047
454	7.41000833128	1.87955231811	-5.53045601318
323	7.36232255956	0.0	-7.36232255956
370	7.34728549436	1.2596613954	-6.08762409896
55	7.34452125127	1.55202113593	-5.79250011534
114	7.32546970102	0.236999527903	-7.08847017311
311	7.31159547386	3.19231989211	-4.11927558175
453	7.27812606731	2.90580279127	-4.37232327603
116	7.25730990257	0.330589993066	-6.9267199095
54	7.25378838489	1.5780092828	-5.67577910209
104	7.23467085464	0.681694088702	-6.55297676594
280	7.21545541368	1.10485645846	-6.11059895522
332	7.21227102721	0.0	-7.21227102721
68	7.17092410623	0.987034077745	-6.18389002849
346	7.10045303151	0.459466145571	-6.64098688593
450	7.08417627897	5.26549144638	-1.81868483259
442	7.06705063456	0.259794810154	-6.8072558244
125	7.05877286638	0.735230043559	-6.32354282282
399	7.03527521694	2.87419311718	-4.16108209976
345	7.02204195922	0.0	-7.02204195922
79	7.0032638161	0.735556139642	-6.26770767646
35	7.0023408966	0.596114797483	-6.40622609912
433	6.98668744113	2.16912209376	-4.81756534737
272	6.98443351545	0.543712546614	-6.44072096884
308	6.9796523189	0.669970538635	-6.30968178027
32	6.97118728981	0.615179838004	-6.3560074518
415	6.96427875033	4.10713319069	-2.85714555964
3	6.94363129201	2.58964189249	-4.35398939952
12	6.9163748172	0.346110791074	-6.57026402612
181	6.87570646546	2.10275958793	-4.77294687754
162	6.84294652977	0.597253478516	-6.24569305125
39	6.83349428384	0.812446428303	-6.02104785554
333	6.81921952081	0.87301640512	-5.94620311569
73	6.81067514714	0.389891864822	-6.42078328231
318	6.73998360181	0.0192545946068	-6.72072900721
96	6.72442046564	0.134338474478	-6.59008199116
155	6.72123438643	0.225202714158	-6.49603167227
259	6.7198901687	1.24064894609	-5.47924122261
194	6.7021334606	0.622821237575	-6.07931222302
371	6.69286849158	0.234669475679	-6.4581990159
312	6.67589609977	0.762710230941	-5.91318586883
417	6.65359310754	4.45871424247	-2.19487886506
459	6.64389825697	1.27476313726	-5.36913511971
17	6.61411829985	1.08054477462	-5.53357352523
359	6.59974457835	2.77334866678	-3.82639591157
396	6.58220609249	0.948290098567	-5.63391599392
309	6.58210037726	0.765394775396	-5.81670560186
498	6.57388924267	1.02943473755	-5.54445450512
153	6.56499002255	0.0	-6.56499002255
420	6.55893504152	2.48538138244	-4.07355365908
374	6.5272150004	0.218766602514	-6.30844839789
347	6.5142490566	0.0	-6.5142490566
495	6.47546154736	0.420860230222	-6.05460131714
166	6.45558219612	0.113065010896	-6.34251718522
158	6.43423972364	0.112987336523	-6.32125238712
189	6.40322066878	0.235234380858	-6.16798628792
473	6.40088681822	0.161710255347	-6.23917656287
238	6.36319934048	1.42493333851	-4.93826600197
463	6.35336902565	0.646900762887	-5.70646826277
268	6.34430988808	1.57924377272	-4.76506611536
69	6.30841015519	0.365652319193	-5.942757836
23	6.30728978692	1.36143153941	-4.94585824752
257	6.28317557106	0.913773179065	-5.36940239199
90	6.28275247799	1.59953613907	-4.68321633893
31	6.27797034181	1.60859423779	-4.66937610402
202	6.25250251478	0.965486328784	-5.287016186
136	6.239329082	2.36089881405	-3.87843026794
383	6.21829713542	1.12469409424	-5.09360304119
201	6.21111065333	0.0168025236872	-6.19430812964
305	6.19768347628	0.42188365089	-5.77579982539
279	6.18521952333	0.566816755609	-5.61840276772
76	6.18469361336	0.236556420076	-5.94813719328
437	6.16823653182	0.681284115283	-5.48695241654
233	6.16106533567	0.577265844447	-5.58379949122
451	6.15470365841	1.61447524159	-4.54022841682
321	6.15468513026	0.903698319437	-5.25098681082
385	6.13631722453	1.77630445613	-4.36001276841
422	6.13367782525	1.43256760632	-4.70111021894
426	6.03910321367	0.982363139803	-5.05674007387
398	6.03402086726	2.44814828692	-3.58587258035
438	5.98061561261	0.596737053151	-5.38387855946
313	5.97720439632	0.737978236871	-5.23922615945
448	5.95448881599	0.425405239925	-5.52908357607
403	5.91928722831	0.171027384475	-5.74825984384
71	5.90385850541	0.325032932384	-5.57882557302
44	5.87471017703	0.35249489672	-5.52221528031
102	5.86345247464	0.607707778827	-5.25574469582
25	5.85897524375	0.830937573968	-5.02803766979
292	5.81664595774	1.49256300586	-4.32408295188
414	5.78995691996	2.04849029968	-3.74146662028
178	5.78647568463	1.01439349693	-4.7720821877
429	5.73938552688	1.77697549802	-3.96241002885
45	5.73471439203	0.122750576713	-5.61196381531
123	5.69034140321	0.437014072751	-5.25332733045
444	5.68801880274	0.749892067723	-4.93812673501
99	5.68049826415	0.423275240905	-5.25722302325
244	5.65777719936	1.31615856639	-4.34161863298
191	5.65253401861	0.287516581115	-5.3650174375
434	5.6511003395	1.53441115241	-4.11668918709
290	5.64603079637	2.77133453085	-2.87469626552
132	5.6283263362	0.0	-5.6283263362
336	5.61512425434	0.748630802299	-4.86649345204
478	5.61274282983	1.53206380357	-4.08067902626
284	5.61068357405	0.760300548294	-4.85038302575
331	5.60747692076	0.539140737592	-5.06833618317
11	5.55731655827	0.75432164217	-4.8029949161
163	5.55304640126	0.549850115374	-5.00319628588
130	5.55231462944	1.81985131526	-3.73246331419
85	5.52544951128	1.44286132574	-4.08258818553
310	5.52498125762	1.0459558067	-4.47902545092
97	5.52246503866	0.375899585532	-5.14656545313
301	5.51671641889	1.0367911892	-4.47992522969
330	5.50113453621	0.119949392643	-5.38118514357
445	5.49258325213	0.533644201282	-4.95893905085
108	5.49232315113	0.0	-5.49232315113
467	5.4916887072	1.10957443771	-4.38211426949
328	5.47594736719	0.467280539492	-5.0086668277
491	5.47374618259	1.46022582164	-4.01352036095
469	5.45521628202	0.508974409451	-4.94624187257
193	5.44406164194	0.0573726957254	-5.38668894622
375	5.43746616724	2.49302217249	-2.94444399476
27	5.43558031732	0.57637406629	-4.85920625103
270	5.43322936417	0.454167909851	-4.97906145432
395	5.42609095256	1.18906120385	-4.23702974871
109	5.41225849683	0.411095666375	-5.00116283046
278	5.40597217627	0.255255272142	-5.15071690413
428	5.39917934612	1.1210935628	-4.27808578331
21	5.38887815164	1.1117325207	-4.27714563094
93	5.38259269281	1.010056612	-4.37253608081
409	5.37838500341	3.15337412831	-2.2250108751
111	5.36938078653	1.22999387352	-4.13938691301
265	5.34931693344	0.955035418702	-4.39428151474
447	5.34713943926	0.0340026817406	-5.31313675752
134	5.33801354023	2.51183973546	-2.82617380477
196	5.33772674335	0.71024317274	-4.62748357061
154	5.33102611432	0.536823397408	-4.79420271692
183	5.32962000923	0.822757770145	-4.50686223908
112	5.32543897449	0.0301135749479	-5.29532539954
479	5.30607662345	1.58607240049	-3.72000422296
173	5.27767102008	0.232894930269	-5.04477608981
246	5.26303721745	0.0408707128175	-5.22216650463
379	5.25456678063	0.744551463963	-4.51001531666
160	5.23041045092	1.25343237209	-3.97697807883
22	5.18953911348	1.09397609412	-4.09556301935
106	5.18460528752	1.0831863184	-4.10141896912
4	5.18325723147	1.82585133008	-3.35740590139
240	5.15581598145	0.208267312484	-4.94754866897
100	5.15484925224	0.965524901109	-4.18932435113
172	5.12392900373	1.16898260295	-3.95494640078
494	5.11242341335	0.480226271077	-4.63219714228
381	5.10370697811	0.568505352938	-4.53520162517
364	5.09176171977	1.05671189942	-4.03504982035
307	5.08121245059	0.600412347546	-4.48080010305
360	5.07364259122	0.953948323499	-4.11969426772
91	5.07303032721	0.228354980814	-4.8446753464
413	5.07002094909	1.0045661921	-4.06545475699
277	5.06308892151	0.459453677362	-4.60363524415
167	5.05839999994	0.904698684393	-4.15370131554
152	5.05151980315	0.501057431545	-4.5504623716
256	5.04986088697	0.538815127361	-4.51104575961
197	5.04885987443	1.14844349352	-3.90041638091
378	5.04327267735	2.68929052186	-2.35398215549
157	5.04204378666	2.09379903172	-2.94824475494
365	5.02556721496	0.110160912612	-4.91540630235
340	5.02268829361	0.110139595	-4.9125486986
384	5.00363517925	0.699919172066	-4.30371600718
361	5.00193624884	1.42775320823	-3.57418304062
376	4.99815360369	0.764743621026	-4.23340998267
338	4.99729482286	1.50622010492	-3.49107471793
372	4.99441808169	0.421582414141	-4.57283566755
337	4.99205198417	1.03566400869	-3.95638797548
273	4.9868319076	0.0	-4.9868319076
242	4.98335123889	0.661618427888	-4.32173281101
286	4.97709151924	0.587733331565	-4.38935818768
452	4.97393634051	1.54422514309	-3.42971119742
190	4.97374353076	0.0932888750364	-4.88045465573
485	4.91923351383	3.50758316258	-1.41165035125
400	4.91308525083	1.23993593657	-3.67314931426
269	4.90542482981	0.587392354091	-4.31803247571
475	4.90360923591	0.3413429071	-4.56226632881
186	4.8962263252	0.573603212003	-4.3226231132
10	4.87849030583	2.45456352236	-2.42392678347
205	4.87833312072	1.18831907112	-3.6900140496
239	4.87158717529	0.303142433036	-4.56844474225
48	4.8610722199	0.307679538139	-4.55339268176
37	4.85258775837	1.53773064339	-3.31485711498
170	4.83935711411	0.664617952222	-4.17473916189
299	4.80937309679	0.583775181758	-4.22559791503
342	4.80754282969	0.541211500958	-4.26633132873
458	4.79545667949	0.753842775622	-4.04161390387
98	4.7852784379	1.21805738537	-3.56722105254
137	4.77881803591	0.994969328459	-3.78384870745
317	4.77853542854	0.231828145732	-4.54670728281
29	4.76387727946	1.34794106208	-3.41593621738
496	4.7599285498	1.21817552936	-3.54175302043
293	4.74805980515	0.425928836077	-4.32213096908
267	4.74038417504	1.12455519483	-3.61582898021
143	4.72998025757	0.316809497912	-4.41317075966
103	4.71371075961	0.596432409345	-4.11727835027
14	4.71183419288	0.324871130922	-4.38696306195
72	4.7087038341	0.266643148233	-4.44206068587
30	4.70552397288	1.04477084175	-3.66075313113
363	4.703102561	1.11900868497	-3.58409387603
412	4.68885002183	2.47669329488	-2.21215672694
42	4.6635245061	0.849146716538	-3.81437778957
304	4.65924649107	0.819461776156	-3.83978471491
386	4.64097792033	0.012689843508	-4.62828807682
231	4.61320786042	0.936005074818	-3.67720278561
94	4.60889054213	0.451428958893	-4.15746158324
457	4.59887517256	1.27270443821	-3.32617073434
215	4.59541234501	0.158041012262	-4.43737133275
169	4.58845413173	1.06887249802	-3.51958163371
237	4.58482759616	0.0427573900824	-4.54207020608
373	4.58007252666	0.228042168029	-4.35203035863
351	4.5799824995	0.212821772612	-4.36716072689
460	4.57004371618	0.596108254769	-3.97393546141
40	4.52557955083	0.756002774062	-3.76957677677
67	4.52000160419	1.67851726407	-2.84148434012
335	4.51066849663	0.96884758439	-3.54182091224
264	4.50962064021	0.64678217533	-3.86283846488
65	4.50959053729	0.217336103034	-4.29225443425
250	4.45713111356	1.04317808246	-3.41395303109
425	4.45690021113	1.46797063038	-2.98892958075
262	4.42946969776	0.942798230863	-3.4866714669
120	4.40806735245	0.171729326742	-4.2363380257
276	4.38115549954	0.120015676681	-4.26113982286
366	4.37754681442	1.0472070667	-3.33033974772
435	4.37249818012	0.675241606028	-3.69725657409
274	4.32597891472	1.14190479831	-3.18407411641
165	4.31904036622	0.480132160506	-3.83890820572
249	4.29843604797	0.410403200284	-3.88803284769
135	4.28182957463	0.739863348352	-3.54196622628
443	4.27880705644	0.420523558219	-3.85828349822
168	4.27289162823	0.334324890672	-3.93856673755
430	4.26074520228	2.04444957809	-2.21629562419
118	4.26011928654	1.17490162247	-3.08521766407
481	4.25465609386	1.86009494369	-2.39456115018
341	4.24655189748	0.336302876496	-3.91024902099
266	4.24119560323	0.51845368325	-3.72274191998
95	4.22222382934	0.67030469024	-3.5519191391
133	4.2157147619	0.669771681168	-3.54594308074
16	4.21473925604	0.256167841099	-3.95857141494
182	4.18951177583	1.10629007979	-3.08322169604
436	4.18822337546	0.1215809209	-4.06664245456
140	4.18705587963	0.834336524809	-3.35271935482
344	4.18236764848	0.263535903885	-3.91883174459
418	4.16945195139	1.22194576879	-2.9475061826
306	4.13640398714	0.529325849677	-3.60707813746
300	4.13521073637	0.491216234631	-3.64399450174
410	4.11603585383	1.11559278687	-3.00044306697
405	4.11131926134	1.44227768624	-2.6690415751
206	4.09774661793	1.29370331568	-2.80404330225
214	4.08948863638	0.338040669508	-3.75144796688
388	4.07102478611	1.23177332963	-2.83925145648
449	4.04158725116	0.9112244556	-3.13036279556
241	4.03860697617	0.722309861918	-3.31629711425
151	4.03626954882	0.388581299298	-3.64768824952
271	4.00065492696	1.34763176196	-2.653023165
187	3.98926378924	0.228949522615	-3.76031426663
263	3.98818857082	0.213198035016	-3.77499053581
146	3.97475813245	1.74567030723	-2.22908782522
200	3.96122586412	1.24845791774	-2.71276794638
354	3.95126003467	0.30153135179	-3.64972868288
171	3.92403393293	0.37821462966	-3.54581930327
176	3.91591834594	1.15255958756	-2.76335875838
212	3.88943053139	0.50411685758	-3.38531367381
159	3.8364619429	1.14964287324	-2.68681906966
291	3.81282957177	0.555316439934	-3.25751313184
87	3.80037491904	1.20683258495	-2.59354233409
324	3.7899015922	0.832306546189	-2.95759504602
382	3.78306730062	0.997631870829	-2.78543542979
225	3.7759725331	0.728527328522	-3.04744520458
380	3.76382938965	1.12673695532	-2.63709243433
156	3.75028497693	0.409616380502	-3.34066859643
107	3.72534264831	0.876856978548	-2.84848566976
247	3.72327180751	1.14098344781	-2.5822883597
92	3.70249347839	0.151027314578	-3.55146616381
74	3.68213187443	0.556228498631	-3.1259033758
419	3.68087696817	1.18471509138	-2.49616187679
441	3.65990440733	0.812671415765	-2.84723299157
358	3.65770829787	0.727392117032	-2.93031618084
298	3.6561274008	0.65161061535	-3.00451678545
343	3.64960646581	0.045525315347	-3.60408115047
391	3.63988905467	0.592421486788	-3.04746756788
199	3.62367871137	0.957170888719	-2.66650782265
285	3.61742281401	0.311620840721	-3.30580197329
219	3.61439782445	1.48182886015	-2.1325689643
392	3.61265422642	1.40173614575	-2.21091808067
38	3.57522672647	0.666460500395	-2.90876622608
13	3.54213160119	1.62162793899	-1.9205036622
387	3.52644121831	1.01098465398	-2.51545656433
245	3.5191699036	1.17742297781	-2.34174692578
228	3.51521484631	0.737006907623	-2.77820793869
177	3.49801093636	0.0797356883799	-3.41827524798
174	3.49490431313	1.17476740354	-2.32013690959
142	3.49377796171	0.451063843402	-3.0427141183
348	3.48443863248	0.666632698899	-2.81780593358
78	3.48265410002	0.602777207621	-2.8798768924
369	3.46887600617	0.110312141094	-3.35856386508
234	3.4530940226	0.62716489244	-2.82592913016
320	3.44898273836	0.30803576734	-3.14094697102
47	3.4256273106	0.142204526824	-3.28342278377
416	3.41837255358	1.31427838033	-2.10409417326
253	3.39207929459	0.574354093603	-2.81772520099
19	3.38251657971	0.773868253475	-2.60864832624
115	3.37570305094	0.0	-3.37570305094
258	3.36089706811	0.448673606461	-2.91222346165
411	3.33980276057	1.34761960007	-1.9921831605
26	3.32510047007	0.0675393267193	-3.25756114336
217	3.32359253953	1.12260901013	-2.20098352941
149	3.26508419588	0.793319976201	-2.47176421968
462	3.24545778303	1.38146853872	-1.86398924431
406	3.23171718145	1.90862100317	-1.32309617829
210	3.23075810695	2.13144461653	-1.09931349042
113	3.22875470162	0.273011028992	-2.95574367263
185	3.19083246729	0.108837413853	-3.08199505344
141	3.18767055054	0.398546566719	-2.78912398382
235	3.15314030117	0.0635675012796	-3.08957279989
209	3.1168209853	0.267113026007	-2.84970795929
20	3.11566048266	0.00322744327394	-3.11243303939
356	3.09772585112	1.55071893886	-1.54700691227
339	3.09212351383	1.72330333897	-1.36882017486
184	3.07141233736	1.10381439307	-1.96759794428
232	3.06323286286	0.228458336847	-2.83477452602
66	3.05833193222	0.508630669538	-2.54970126268
195	3.05701428056	0.462929790573	-2.59408448998
147	3.00634727158	0.317159555488	-2.6891877161
482	2.99215327928	0.409261525618	-2.58289175366
296	2.97604366342	0.31268595137	-2.66335771205
390	2.95175339721	0.74634742822	-2.20540596899
251	2.94757706565	0.600214012545	-2.34736305311
144	2.91680186146	1.10550895829	-1.81129290317
119	2.90677348023	0.112978604813	-2.79379487541
213	2.90187700069	1.17755086584	-1.72432613485
260	2.87574153427	0.370103904089	-2.50563763018
252	2.86627287007	1.05072223521	-1.81555063486
230	2.86582439055	0.16145140393	-2.70437298662
9	2.85795479229	1.18266864521	-1.67528614708
297	2.83989176778	0.561222086115	-2.27866968166
203	2.82647958877	0.854238739793	-1.97224084898
431	2.81622626882	0.692461179948	-2.12376508888
148	2.81313580888	1.33677911855	-1.47635669033
389	2.797130915	0.788284935293	-2.00884597971
207	2.78177074676	0.026279441777	-2.75549130498
493	2.76764139333	0.789956189992	-1.97768520334
150	2.76678547107	0.804204248115	-1.96258122295
36	2.75508304474	0.00615255598436	-2.74893048876
188	2.74287489264	0.380035311294	-2.36283958135
216	2.74134539477	1.08687683271	-1.65446856206
110	2.73584142013	0.617581999193	-2.11825942093
261	2.70980647811	0.81807034908	-1.89173612903
204	2.70753272632	1.24734755852	-1.4601851678
439	2.67043754157	1.40175107067	-1.2686864709
179	2.63935900498	0.0794986590242	-2.55986034595
124	2.63847414549	0.470131961639	-2.16834218385
357	2.62900106263	0.418799038967	-2.21020202366
75	2.62184359635	0.263304232755	-2.35853936359
465	2.60800397305	0.105542058184	-2.50246191486
248	2.57184709179	0.378501223596	-2.19334586819
192	2.56225640891	0.137224501262	-2.42503190765
484	2.55913421301	0.323390998571	-2.23574321444
236	2.55109633896	0.7953340119	-1.75576232706
303	2.51759801253	0.535682119319	-1.98191589321
7	2.48195868634	0.634037427429	-1.84792125891
222	2.48048417461	0.109927141658	-2.37055703295
488	2.43831363466	0.649952271767	-1.78836136289
208	2.34687154929	1.20397522223	-1.14289632706
472	2.29783250314	1.14941388023	-1.14841862291
180	2.23161558092	0.593871928954	-1.63774365197
288	2.23012396448	0.471157861079	-1.7589661034
327	2.21458478783	0.493865742898	-1.72071904493
223	2.20195000177	0.466720443548	-1.73522955822
393	2.18907448331	1.07478828844	-1.11428619487
227	2.18443233099	1.14647095117	-1.03796137982
325	2.17204573621	0.614855287762	-1.55719044845
362	2.16859361944	0.630982324457	-1.53761129499
474	2.06039564503	0.0488382304642	-2.01155741457
138	2.04340069937	0.753987901478	-1.28941279789
464	2.02843391843	0.383109329186	-1.64532458925
15	1.98939863026	0.622328363838	-1.36707026642
5	1.98136189942	1.53415856103	-0.447203338387
287	1.97971639635	0.225845563263	-1.75387083308
175	1.96323634595	0.32429044027	-1.63894590568
255	1.96302414755	0.471866542783	-1.49115760477
468	1.95199254496	0.0	-1.95199254496
483	1.9224503101	0.730028248286	-1.19242206182
198	1.91761027232	0.911936471219	-1.0056738011
476	1.89762860036	0.21562217159	-1.68200642877
218	1.89286824068	0.917747278001	-0.975120962679
220	1.87551829	0.759499196566	-1.11601909344
295	1.85432126016	0.561325188157	-1.292996072
224	1.80927979071	0.0	-1.80927979071
471	1.75822300174	0.662621169505	-1.09560183223
352	1.72685821143	0.786390481338	-0.940467730095
355	1.72220383662	1.06865984342	-0.653543993191
349	1.66167693735	0.810480985278	-0.85119595207
408	1.65091089109	1.2429751612	-0.407935729894
470	1.57638475993	1.16478376755	-0.411600992383
394	1.56288675929	0.281510879469	-1.28137587982
477	1.4578139827	0.2403697792	-1.2174442035
145	1.45656853979	0.506026190155	-0.950542349633
8	1.43880243087	0.0	-1.43880243087
139	1.42912411014	0.552580725607	-0.876543384534
492	1.29461697564	0.334812386139	-0.959804589502
461	1.28705467026	0.409938229776	-0.877116440482
489	1.25716769225	0.412182186865	-0.844985505386
407	1.1984662237	0.23813825455	-0.960327969148
487	1.120562435	0.0908876663957	-1.0296747686
229	1.05322624798	0.270720831062	-0.782505416918
2	0.989634662619	0.669115357523	-0.320519305096
326	0.983284870072	0.0520274866046	-0.931257383467
221	0.921347120069	0.441381124799	-0.47996599527
226	0.899379111718	0.563267543997	-0.336111567721
6	0.81999083122	0.253488807047	-0.566502024173
486	0.804649233052	0.57438033899	-0.230268894062
254	0.784228617243	0.258220668488	-0.526007948755
1	0.682535054232	0.0758728120158	-0.606662242216
490	0.524713190739	0.387250094311	-0.137463096429
499	NaN	NaN	NaN
