# Supplementary material for: Destabilized adaptive influenza variants critical for innate immune system escape are potentiated by host chaperones
Source: PLoS Biol. 2018 Sep 17;16(9):e3000008. doi: 10.1371/journal.pbio.3000008 (PMC6160216; doi:10.1371/journal.pbio.3000008)
Supplement: S1 File — This zip file contains the computer code and required input files for the deep mutational scanning data analysis reported in this manuscript. (ZIP) [file pbio.3000008.s023.zip › 2018_NP_DMS-master/preferences/Hsp90i39vsDMSO37-rep3_mutdiffsel.txt]

site	wt	mut	diffsel
353	S	L	1.77611359097
334	N	H	1.5305079286
450	G	K	1.52606343429
425	I	L	1.43657853237
419	P	A	1.43650359256
334	N	M	1.39721630017
402	S	Q	1.35706734231
264	L	F	1.31581620872
250	N	T	1.29952243768
267	R	K	1.24835021874
428	A	R	1.19842488321
283	P	G	1.18660543557
395	N	Y	1.16298352318
401	A	N	1.16149639559
283	P	Q	1.14508098626
268	G	P	1.14069209335
439	D	N	1.14067769184
496	Y	W	1.13188218454
20	Q	H	1.11792567355
422	K	S	1.09957762822
130	T	S	1.08834012198
353	S	H	1.04515220491
283	P	N	1.02488989002
451	A	H	1.01250750531
157	T	C	1.00671617554
491	D	N	1.00085170376
18	E	H	0.998196741892
377	S	K	0.990038148816
146	T	A	0.982587792131
494	E	H	0.981955455531
407	S	N	0.979742084876
377	S	V	0.971326002598
273	K	G	0.967118493476
18	E	L	0.960755948988
328	L	R	0.957753008184
418	L	M	0.956269945558
4	Q	F	0.953646892735
415	Q	C	0.951162097595
280	V	P	0.949495001531
485	G	V	0.946366488676
451	A	M	0.929023478217
218	A	V	0.92538400722
450	G	C	0.922930826181
417	N	G	0.922171332677
105	M	R	0.909670752774
420	F	L	0.90910604892
310	S	A	0.899709609816
418	L	T	0.89070733028
438	S	N	0.88861701889
398	Q	W	0.88818727808
130	T	K	0.880908377325
157	T	A	0.870517373241
283	P	H	0.863256800334
399	Q	C	0.86063052684
311	Q	T	0.858684282089
425	I	C	0.854410809863
34	D	T	0.851082677154
289	Y	H	0.84894869881
456	M	Y	0.846668188322
319	N	G	0.843408495529
283	P	T	0.840703918024
413	S	N	0.829333317452
174	R	P	0.823382202893
420	F	T	0.820000079501
283	P	A	0.806235053502
415	Q	S	0.799460646912
294	E	A	0.79883668796
218	A	L	0.797424149945
283	P	L	0.795965993665
331	M	R	0.795140396178
233	A	R	0.791081602905
450	G	V	0.785476603155
11	E	K	0.783415418865
411	A	S	0.782894940731
393	G	E	0.776889582784
367	S	N	0.776240260743
234	A	C	0.770653600337
231	Q	T	0.767518484855
426	M	T	0.761129958303
398	Q	H	0.759195227469
304	F	G	0.754290135741
115	E	K	0.754148110579
456	M	G	0.751126894969
228	G	S	0.746962747782
65	R	Y	0.744478440818
425	I	T	0.743481931774
238	M	G	0.742195157515
136	M	I	0.742011542612
466	L	F	0.736159852892
17	G	Q	0.736033887917
23	T	H	0.733006312414
434	E	K	0.7257163465
99	R	N	0.717821560268
454	E	D	0.717390428165
268	G	F	0.716477792778
201	I	L	0.709364401582
420	F	D	0.703353356288
432	N	E	0.702122148216
432	N	G	0.701927857249
294	E	C	0.701268228471
377	S	M	0.700341547512
414	V	C	0.696111763229
409	Q	M	0.695722511004
421	D	W	0.690769602082
431	G	S	0.69039136607
289	Y	R	0.688740252249
484	E	G	0.686656172378
191	M	R	0.685342219008
5	G	T	0.684758984196
232	T	I	0.684688746388
250	N	D	0.684493316454
225	I	V	0.684420057452
364	Q	P	0.678234902516
74	R	H	0.677778240123
84	S	M	0.676654796089
60	S	Q	0.671745386083
150	R	K	0.668956162262
347	I	V	0.665664838096
400	R	S	0.663840806174
111	Y	V	0.663775191643
392	S	G	0.66296920603
204	R	A	0.662212769858
178	A	K	0.661484900382
463	V	I	0.660999192433
433	T	G	0.66072883091
257	I	T	0.658036430824
249	G	V	0.657325782304
78	Y	F	0.657262933925
242	V	R	0.656997721138
283	P	R	0.653911705616
105	M	Q	0.65363825715
8	R	P	0.653604417029
409	Q	A	0.652298038094
297	S	P	0.645997349768
381	L	P	0.645110215166
424	T	S	0.644753324972
417	N	D	0.644322766524
47	L	R	0.643523012759
370	N	S	0.642259935106
247	N	P	0.636356990597
208	R	S	0.632940532065
427	A	C	0.631230586903
492	N	K	0.631030538186
84	S	R	0.629550150551
283	P	M	0.627965466282
45	T	N	0.624971417376
90	K	L	0.623422231049
267	R	G	0.621995464178
471	A	L	0.6199085761
4	Q	M	0.61771739455
208	R	K	0.617447984317
419	P	V	0.61742857234
56	L	E	0.617289517127
408	V	M	0.617273139286
283	P	W	0.616796377658
55	R	G	0.614272593763
54	G	A	0.614128058898
259	L	G	0.611986120064
436	R	K	0.609262470311
231	Q	H	0.605293251831
434	E	Q	0.602011091737
422	K	A	0.59674297907
371	M	D	0.594655066396
455	E	A	0.593098954476
283	P	E	0.591480085806
200	G	A	0.591310054552
264	L	I	0.590949478878
237	A	G	0.588179001448
419	P	Q	0.588099833836
466	L	W	0.587636576956
285	V	N	0.58698053228
460	G	W	0.586591632148
217	S	V	0.586261263425
81	E	M	0.584511295154
265	I	V	0.583517348946
20	Q	S	0.583221622083
13	M	T	0.582696501729
28	S	F	0.582441865002
218	A	T	0.582439834038
75	R	M	0.582034125376
451	A	W	0.581286311851
63	I	V	0.58117776179
409	Q	S	0.580423962758
355	R	G	0.577331795501
41	I	N	0.575954315442
49	L	D	0.574302020882
433	T	Y	0.573203508061
485	G	L	0.572092029555
406	I	V	0.570732281714
448	M	I	0.570190465557
251	A	L	0.569091396507
333	C	Y	0.566913394253
132	G	K	0.566287188743
202	N	Y	0.565924393321
226	L	P	0.565608371238
205	N	H	0.562988698901
111	Y	F	0.561461529038
445	I	A	0.560934832158
313	Y	C	0.55888723787
234	A	P	0.558158619916
441	R	S	0.556216036383
43	M	I	0.556214726031
492	N	I	0.556097054581
65	R	K	0.553920907293
241	Q	S	0.552406410607
325	K	H	0.552076327031
406	I	T	0.550903695123
418	L	V	0.547216218202
390	T	K	0.54429206184
283	P	C	0.544174371027
356	G	E	0.543686212826
430	T	N	0.542828176859
415	Q	V	0.542273477575
373	A	E	0.53918152204
345	S	L	0.538498963964
222	M	S	0.538294337222
273	K	W	0.534644414229
290	D	S	0.53450329097
291	F	S	0.533868198808
303	P	G	0.532725350502
300	G	E	0.53248377642
302	D	Y	0.531543803764
430	T	H	0.53059789488
24	E	R	0.530477564188
459	Q	H	0.529788583999
318	P	T	0.528722179191
429	F	L	0.528026283005
17	G	W	0.527565648886
426	M	R	0.524120669588
432	N	C	0.521401468384
168	Q	K	0.520837800102
292	E	A	0.520705142552
241	Q	A	0.5197511819
245	S	L	0.518886841669
437	T	P	0.51820622926
352	V	A	0.517889339933
426	M	V	0.517780114256
319	N	P	0.516375280685
304	F	V	0.515935828819
153	A	D	0.515448474354
154	L	S	0.514674174025
157	T	N	0.513174919214
157	T	Q	0.512861575919
157	T	F	0.512861575919
417	N	L	0.512775579931
294	E	Q	0.512236966239
34	D	S	0.507742242119
23	T	M	0.507312012459
394	G	E	0.505252815223
74	R	I	0.505127269362
435	G	L	0.504068411272
283	P	F	0.50241920085
164	C	A	0.501418859594
69	S	N	0.501240190126
64	E	K	0.500920732326
406	I	Q	0.499688279772
393	G	Q	0.498976242405
10	Y	C	0.498448748919
4	Q	R	0.498446947531
67	V	M	0.497983362972
391	R	L	0.497690017944
326	S	G	0.496018219774
330	W	R	0.495953970315
322	P	S	0.495619608747
290	D	G	0.495258685157
408	V	T	0.495152674587
430	T	E	0.493801205469
448	M	A	0.493687514063
428	A	P	0.493264133282
17	G	N	0.491678628532
406	I	L	0.491587538471
19	R	T	0.491453916463
26	R	L	0.491311992698
26	R	K	0.490746542217
431	G	P	0.4906374487
339	E	D	0.490591218514
14	E	D	0.490352047294
426	M	C	0.489827936485
43	M	A	0.488886286325
45	T	K	0.487834540052
244	E	V	0.486687752459
455	E	P	0.486272463744
391	R	I	0.485466911099
28	S	C	0.48534370891
269	S	Q	0.484113334451
268	G	Q	0.483817575923
283	P	S	0.483652284392
423	P	H	0.482208117542
469	E	T	0.481795603988
34	D	A	0.481779526128
368	N	S	0.481501264863
293	K	P	0.481282419288
345	S	T	0.480858067204
380	E	K	0.480816322577
203	D	V	0.479696216188
171	T	I	0.47947096397
85	A	P	0.479066940569
420	F	P	0.478115868098
449	E	A	0.476930388956
23	T	S	0.476491360807
222	M	G	0.476171898427
415	Q	T	0.476106320336
144	N	S	0.475463973215
456	M	N	0.47516969074
201	I	Q	0.469764693565
359	S	Q	0.469671681562
235	Q	T	0.469460279432
191	M	A	0.469289150336
202	N	R	0.469050857269
485	G	S	0.468932144448
423	P	G	0.4686926996
404	G	I	0.468508939296
345	S	D	0.468488707918
211	N	T	0.467611797224
496	Y	F	0.467543421845
406	I	S	0.467102536097
105	M	H	0.465530898265
247	N	D	0.46466950033
306	L	G	0.464256855051
109	V	Q	0.46386758562
347	I	W	0.462214832685
72	D	N	0.461532627373
77	K	A	0.460894532056
384	R	T	0.459737497504
216	R	L	0.456642125909
448	M	D	0.456623068958
76	N	A	0.456561417844
227	K	R	0.456067261366
12	Q	I	0.455448885493
470	R	S	0.452066084342
24	E	A	0.451497578536
46	E	V	0.451317839493
167	M	S	0.448110765011
410	P	V	0.447646694897
70	A	V	0.447350961681
495	E	D	0.445890858193
496	Y	H	0.445755403256
422	K	N	0.445394634441
15	T	L	0.444879901343
4	Q	D	0.444801844093
4	Q	G	0.444801844093
10	Y	L	0.444401238877
172	L	T	0.444361315794
39	F	V	0.444355152921
52	Y	I	0.443621857464
483	N	D	0.443621081341
334	N	A	0.4429186539
274	S	L	0.442483897908
327	Q	P	0.442445721586
281	Y	S	0.442361419473
279	C	V	0.442358708894
31	K	S	0.441565773086
85	A	K	0.439591947978
482	S	K	0.439268235402
223	C	A	0.437889587012
306	L	R	0.434351610342
251	A	T	0.432895301336
421	D	Y	0.432671629973
265	I	M	0.431820128799
54	G	T	0.431450993426
72	D	S	0.430996352655
201	I	K	0.429354756926
232	T	K	0.428890884484
171	T	N	0.428843104574
248	P	T	0.428791275614
100	V	R	0.428731006679
422	K	Y	0.428382443778
200	G	L	0.427399675091
154	L	P	0.427329469502
303	P	E	0.424162474988
349	G	R	0.424122493085
433	T	A	0.424103407112
112	D	G	0.424069107822
107	E	K	0.424047146567
223	C	Y	0.4231626429
12	Q	C	0.4226646166
379	L	T	0.422019213517
451	A	F	0.41750152058
397	N	T	0.4165857832
97	Y	C	0.416202103553
192	E	K	0.414359689682
36	I	R	0.413609568399
361	R	H	0.4123268319
344	L	P	0.412185366588
371	M	Q	0.411971309099
342	R	S	0.411806205727
445	I	C	0.411569705404
367	S	Y	0.411178527234
164	C	V	0.41058976061
397	N	E	0.410562538629
176	S	P	0.410436895428
442	A	S	0.410303888814
418	L	I	0.410283241399
21	N	P	0.410243914567
382	R	T	0.409643800876
12	Q	P	0.408961105227
127	D	T	0.407801459557
368	N	D	0.407500683419
355	R	K	0.40643582568
353	S	F	0.405482338762
64	E	M	0.405247860686
452	K	R	0.405135028677
11	E	L	0.404147332653
14	E	W	0.403721394524
300	G	R	0.402268752832
264	L	H	0.402027801753
80	E	C	0.401587828644
332	A	S	0.401069042103
457	S	P	0.40093815077
105	M	S	0.400870844701
441	R	M	0.399812263639
138	I	T	0.398850167616
384	R	S	0.398780989775
361	R	K	0.398324945668
244	E	K	0.397815671241
423	P	L	0.397415530739
294	E	S	0.397210336766
311	Q	P	0.39720743769
175	R	G	0.39688286816
285	V	Y	0.396047154118
1	M	V	0.395761977241
24	E	G	0.395150373078
186	V	Y	0.39435737436
241	Q	H	0.394220299816
263	A	I	0.393661133254
418	L	E	0.393513670074
439	D	C	0.393469464351
14	E	R	0.3932773198
421	D	A	0.393276404517
375	E	L	0.393185591585
375	E	F	0.393185591585
451	A	N	0.392354324867
29	V	G	0.391769698921
54	G	S	0.391437686142
80	E	H	0.391426866188
205	N	I	0.391114133999
151	T	L	0.390438877745
290	D	N	0.390259112949
247	N	S	0.389551002644
473	N	Y	0.389457930907
482	S	G	0.388773026184
432	N	P	0.387261589431
387	A	L	0.386746669468
359	S	L	0.386389653725
178	A	L	0.386029113289
196	M	L	0.382386900925
314	S	C	0.382266477546
498	N	Q	0.382109243484
425	I	V	0.381998294939
59	N	I	0.380058988293
50	S	N	0.379821644806
54	G	M	0.378919658261
392	S	C	0.378855465502
164	C	F	0.378617619838
47	L	A	0.378547852313
69	S	Q	0.378439859499
29	V	C	0.378405862032
105	M	N	0.378375173539
40	Y	W	0.378245763772
40	Y	P	0.378245763772
62	T	F	0.377315515042
289	Y	V	0.377314545094
12	Q	M	0.377225212092
307	L	F	0.375232153386
279	C	Y	0.375170612735
17	G	E	0.375159421419
387	A	T	0.372971124026
243	R	K	0.372536837361
54	G	Q	0.371697612756
466	L	C	0.371457279518
467	S	P	0.371001700553
359	S	R	0.370729685798
130	T	V	0.369785004488
334	N	L	0.369136635501
41	I	V	0.368880880907
220	E	T	0.367794251251
457	S	A	0.367738208432
438	S	T	0.367694861037
33	I	T	0.367189899127
399	Q	R	0.366799460615
135	H	Q	0.366661805168
250	N	P	0.365707631131
193	L	K	0.365638367094
248	P	G	0.36560482808
247	N	Y	0.365593189815
172	L	D	0.365499376716
191	M	F	0.365480925341
229	K	T	0.365388961231
302	D	Q	0.365116934219
179	A	Y	0.36471332744
193	L	G	0.364074816058
250	N	A	0.364016415008
164	C	H	0.363802255886
237	A	P	0.363761190598
190	V	G	0.36357543177
162	R	E	0.363519230759
148	Y	T	0.363291401256
148	Y	V	0.363291401256
149	Q	F	0.363231981068
149	Q	S	0.363231981068
112	D	I	0.363219125586
112	D	W	0.363219125586
160	D	T	0.363135991637
225	I	L	0.362879331622
191	M	V	0.362638309669
240	D	T	0.362513453951
479	F	L	0.362378217115
50	S	T	0.36228434998
406	I	N	0.362184756022
343	V	N	0.361752750919
3	S	L	0.361702714139
373	A	C	0.361386798743
158	G	S	0.36131334057
347	I	A	0.361086947998
396	T	M	0.360700683908
400	R	M	0.360565102188
215	T	Q	0.360406486894
231	Q	R	0.36008108161
57	I	C	0.359731442888
217	S	R	0.358578078997
311	Q	R	0.358343058359
73	E	A	0.358213291274
12	Q	V	0.357946106885
459	Q	Y	0.35761972784
261	R	L	0.357549581419
46	E	K	0.355483988952
423	P	S	0.355279598239
415	Q	K	0.354587910626
167	M	T	0.352201135219
378	T	K	0.350894557204
28	S	L	0.350439960948
464	F	S	0.349962383723
209	G	K	0.348776712572
209	G	Q	0.348776712572
478	S	Q	0.348446126653
86	G	F	0.347615574822
470	R	G	0.34741899869
431	G	Q	0.346538047216
311	Q	K	0.345188883589
267	R	N	0.344417454009
273	K	Y	0.343826652703
268	G	A	0.343787893143
259	L	D	0.343782131834
324	H	N	0.343761605314
262	S	L	0.343627296369
315	L	A	0.343601963731
320	E	F	0.343501104617
286	A	M	0.343444495621
313	Y	F	0.343430182113
313	Y	Q	0.343430182113
260	A	Y	0.343308170782
474	P	L	0.342255184633
125	N	I	0.342239766938
440	M	H	0.339305990468
367	S	P	0.339295350463
147	T	I	0.339292462464
299	V	F	0.338355921952
64	E	G	0.338272777094
154	L	F	0.337775865436
303	P	L	0.3375068306
210	E	K	0.337467486625
411	A	T	0.337121872935
386	W	C	0.335568168012
71	F	H	0.335298734948
283	P	Y	0.333704829306
174	R	S	0.332172058222
199	R	P	0.33196986057
187	G	W	0.331821830561
234	A	E	0.331802035419
243	R	Y	0.331716949333
395	N	R	0.331412937908
178	A	I	0.331315260379
169	G	F	0.331054792324
238	M	I	0.330672543272
298	L	M	0.330416637728
301	I	W	0.328502740885
282	G	R	0.327198560994
273	K	E	0.327051673682
424	T	A	0.326266457492
341	L	I	0.325246087824
306	L	F	0.324405852489
28	S	N	0.323979726456
455	E	K	0.323950967794
87	K	Q	0.322953730363
92	T	G	0.322720650817
456	M	A	0.321851163779
396	T	L	0.321788170273
88	D	P	0.321609730549
14	E	C	0.320829765947
32	M	E	0.320723540608
24	E	C	0.320296417343
217	S	A	0.320054728628
339	E	N	0.319937538271
411	A	P	0.319903233208
366	A	C	0.319681473416
335	S	T	0.319680627947
344	L	I	0.319634225349
360	T	L	0.319510945905
363	V	E	0.319315671429
8	R	L	0.319305684671
337	A	W	0.319157346716
368	N	F	0.319127405648
10	Y	S	0.318975529315
357	K	P	0.318905196456
21	N	A	0.318608669054
32	M	V	0.318393864866
399	Q	H	0.318080110468
453	P	K	0.318035910476
393	G	W	0.317930003311
15	T	A	0.317879620495
442	A	T	0.317750543253
356	G	V	0.317703061936
383	S	G	0.317123551078
408	V	L	0.317117991298
332	A	T	0.315249701932
18	E	N	0.315178943527
383	S	N	0.314912725372
384	R	I	0.314861798406
368	N	E	0.314670305519
22	A	V	0.314416207937
394	G	R	0.313657925121
110	L	P	0.313591274566
392	S	P	0.312763937048
42	Q	P	0.310780918212
283	P	I	0.31050410285
101	D	P	0.310024050725
108	L	T	0.309489258979
123	A	V	0.309286431894
314	S	N	0.308760139873
418	L	F	0.308042807436
222	M	C	0.307995363159
378	T	H	0.307016297339
376	S	T	0.306252088221
80	E	T	0.305620595811
267	R	A	0.305481727277
267	R	T	0.305481727277
423	P	F	0.305469000285
423	P	M	0.305469000285
385	Y	H	0.305337381685
270	V	G	0.304929138889
334	N	Y	0.304722199162
329	V	T	0.304715070303
315	L	M	0.30462523751
443	E	W	0.304596911772
314	S	E	0.304593984484
429	F	Q	0.30445940124
452	K	Q	0.304267838687
14	E	Y	0.304185720973
475	I	M	0.304119771961
75	R	A	0.304044193701
10	Y	R	0.304016075847
140	H	R	0.304000801163
67	V	G	0.303969674348
158	G	C	0.303958374698
489	F	V	0.30392058429
238	M	V	0.303883117899
87	K	T	0.30386601987
79	L	H	0.303623691414
128	D	H	0.302849438989
239	M	F	0.302747254673
85	A	H	0.302088424228
437	T	C	0.302058473531
389	R	V	0.29947430795
450	G	T	0.298914305339
28	S	Q	0.297833685354
28	S	H	0.297833685354
233	A	T	0.297282072996
5	G	C	0.29591722861
479	F	Y	0.295486005162
239	M	T	0.295251087841
273	K	H	0.29512273859
275	C	T	0.295059030015
282	G	K	0.294953298175
320	E	D	0.294557729211
420	F	C	0.294132809662
419	P	I	0.293668097183
69	S	Y	0.293116230431
269	S	A	0.293071683754
429	F	I	0.292843652322
24	E	L	0.292756200203
478	S	T	0.292186847922
17	G	V	0.291773928533
375	E	G	0.290487867649
448	M	T	0.290232525181
335	S	F	0.290003635509
432	N	H	0.289841495326
305	K	L	0.288922074078
54	G	R	0.288814786578
252	E	K	0.288582970062
298	L	F	0.288139973337
49	L	F	0.28745172916
370	N	E	0.28728178303
34	D	V	0.285073638345
26	R	M	0.284861115231
26	R	Y	0.284861115231
359	S	V	0.284631020361
58	Q	D	0.284379101513
354	P	G	0.284215453335
373	A	F	0.284072065774
84	S	W	0.283241510123
472	A	E	0.282308729398
409	Q	E	0.281814531402
55	R	E	0.281461793725
375	E	T	0.281269603456
145	D	F	0.280747603317
107	E	V	0.280680084389
158	G	K	0.2806788553
165	S	E	0.280607875351
109	V	E	0.280542672151
109	V	F	0.280542672151
93	G	A	0.28043318871
94	G	C	0.280361346062
120	W	F	0.279564495611
471	A	P	0.279442101771
419	P	K	0.278951408383
176	S	A	0.278838539203
189	M	R	0.278733004523
420	F	Y	0.278470616932
353	S	A	0.278427032949
240	D	A	0.278119607272
27	A	K	0.277861910838
432	N	T	0.277114951248
30	G	N	0.277048370964
463	V	N	0.276895978153
409	Q	C	0.27613054953
174	R	G	0.275787644293
406	I	F	0.275209281013
162	R	Y	0.275114171727
359	S	Y	0.2749673611
141	S	F	0.274881640016
362	G	V	0.274707448056
372	D	Y	0.274104907617
403	A	E	0.273994388084
412	F	M	0.273857091721
417	N	W	0.273729189266
181	A	S	0.273591820739
420	F	S	0.272110352245
269	S	L	0.271863439223
274	S	E	0.271726397682
317	R	Q	0.271588425155
317	R	I	0.271588425155
181	A	D	0.271339636207
315	L	E	0.271320414192
34	D	N	0.270419510135
473	N	K	0.26985519327
440	M	T	0.269444157217
331	M	P	0.268846584297
397	N	D	0.268640449876
163	M	L	0.268532990994
124	N	Y	0.267772853323
124	N	T	0.267772853323
289	Y	C	0.267156164994
400	R	K	0.266885114096
419	P	S	0.266797809167
335	S	P	0.266464083811
462	G	A	0.264748908954
137	M	L	0.26381410945
128	D	Y	0.263602279232
67	V	P	0.263068522979
65	R	N	0.263031064897
5	G	Y	0.263016098648
13	M	N	0.263010622161
16	D	L	0.26299844423
16	D	Y	0.26299844423
32	M	S	0.262996101689
32	M	Q	0.262996101689
25	I	N	0.262974391529
7	K	Y	0.262920640931
31	K	W	0.262899210653
55	R	V	0.262800054371
33	I	P	0.262760895849
310	S	N	0.262722181909
134	T	Q	0.26267450489
68	L	Y	0.262671584482
20	Q	E	0.262493563507
384	R	K	0.261948050353
84	S	Y	0.26161729681
19	R	S	0.261210281109
68	L	G	0.260836825491
32	M	T	0.259001448647
378	T	N	0.258891103293
129	A	K	0.258028487135
21	N	L	0.257946170017
214	K	G	0.256977908509
294	E	H	0.256716714396
189	M	I	0.256366567858
448	M	C	0.256091348235
340	D	G	0.255661861129
457	S	C	0.255627726957
79	L	P	0.255579324235
447	M	S	0.255419599299
475	I	F	0.255383239665
424	T	E	0.254641142098
427	A	E	0.254587222934
231	Q	K	0.254002281277
186	V	M	0.253934490456
186	V	G	0.253934490456
192	E	R	0.253928647223
171	T	K	0.25375263808
171	T	R	0.25375263808
193	L	N	0.253712591572
199	R	N	0.253690247509
397	N	K	0.253649092112
207	W	N	0.253641237491
230	F	N	0.253635017578
206	F	P	0.253615875233
195	R	Y	0.253584499791
114	E	C	0.253465705064
446	R	N	0.253423840814
233	A	Y	0.253359253806
183	V	N	0.253339445761
183	V	D	0.253339445761
180	G	T	0.253319979647
240	D	Y	0.25322148677
246	R	I	0.252894263004
149	Q	L	0.252439639603
495	E	I	0.252373813649
157	T	V	0.252368365397
252	E	G	0.252362479923
98	K	Q	0.252340387592
46	E	R	0.252294793419
205	N	R	0.252119187138
205	N	W	0.252119187138
304	F	A	0.251891339147
210	E	P	0.251426294343
462	G	P	0.250811843985
257	I	S	0.250078031525
164	C	Y	0.249826603253
155	V	S	0.249349235931
396	T	Q	0.24930873815
81	E	I	0.248809598005
17	G	T	0.24860823476
350	T	S	0.247887803243
384	R	G	0.247458708483
212	G	I	0.246651483486
127	D	R	0.246462786849
216	R	D	0.24629119105
216	R	P	0.24629119105
434	E	G	0.246085087145
73	E	N	0.246047336616
221	R	Q	0.245722095171
90	K	H	0.245246729787
213	R	H	0.244838906113
64	E	I	0.244778109889
56	L	N	0.244721909727
498	N	G	0.244383559087
219	Y	E	0.244146535289
187	G	R	0.243684654485
309	N	R	0.243561590773
269	S	R	0.243105234947
272	H	N	0.242765130851
272	H	Q	0.242765130851
275	C	V	0.242746738369
290	D	E	0.242658467114
422	K	F	0.241919869861
209	G	V	0.241635050113
209	G	A	0.241635050113
13	M	I	0.241031708384
296	Y	H	0.240889983814
442	A	M	0.24027782299
292	E	D	0.239675141721
128	D	G	0.238325433533
251	A	G	0.238305151093
255	D	P	0.23819236606
330	W	C	0.238069893722
317	R	W	0.238015006777
259	L	N	0.237998455241
281	Y	I	0.237975101502
256	L	A	0.237967859649
271	A	Q	0.237886172702
310	S	P	0.2378805463
329	V	W	0.237868622377
257	I	N	0.237855886252
266	L	N	0.237753066251
366	A	V	0.237608860778
278	A	Y	0.23739475803
278	A	L	0.23739475803
399	Q	P	0.237284404919
293	K	G	0.236967165907
16	D	N	0.236946950451
309	N	Q	0.236843915339
323	A	W	0.236596564251
323	A	F	0.236596564251
162	R	V	0.236592636197
359	S	F	0.23640161693
339	E	L	0.236387403384
217	S	D	0.236313133825
361	R	I	0.236271388795
340	D	Y	0.23616004713
47	L	I	0.236095359059
348	R	L	0.236033269674
117	R	M	0.236028876248
405	Q	M	0.235917952228
472	A	S	0.235825014883
17	G	A	0.23394614012
200	G	R	0.233354784231
52	Y	P	0.23211775227
83	P	L	0.23103845214
399	Q	L	0.230617269217
430	T	G	0.230539417976
258	F	L	0.230184940157
303	P	S	0.229768702076
262	S	P	0.229497015124
307	L	Q	0.229209791661
307	L	K	0.229209791661
25	I	P	0.228881663215
298	L	T	0.228457204039
250	N	H	0.228204107381
189	M	P	0.228176599948
248	P	S	0.22810130433
172	L	S	0.227995852966
191	M	P	0.227977401591
168	Q	N	0.227951840311
168	Q	T	0.227951840311
237	A	E	0.227861553361
233	A	S	0.227759018589
178	A	N	0.227562537287
181	A	E	0.227268414602
179	A	G	0.22720980369
346	F	L	0.22718045157
385	Y	F	0.227086241129
417	N	A	0.226649310385
122	Q	K	0.226616321227
208	R	T	0.226459033697
164	C	Q	0.226298732136
110	L	R	0.225974559504
159	M	K	0.225923059677
87	K	L	0.22573009257
185	G	R	0.225661342505
160	D	V	0.225632467888
144	N	T	0.225600328444
98	K	S	0.225572623484
166	L	R	0.225520807457
117	R	Y	0.225407929324
117	R	P	0.225407929324
142	N	K	0.225333215888
129	A	S	0.225278739343
167	M	I	0.224630935144
396	T	V	0.224581365912
297	S	D	0.224532127162
462	G	C	0.224528606632
374	M	V	0.224466199822
439	D	G	0.22444776664
205	N	A	0.224312149175
278	A	T	0.223246457118
193	L	S	0.222639031442
100	V	I	0.221224938588
13	M	G	0.221060255262
13	M	K	0.221060255262
65	R	I	0.221049959025
229	K	R	0.220997684853
70	A	N	0.220859733748
344	L	K	0.220736302422
369	E	N	0.220735780641
348	R	I	0.220700999815
336	A	M	0.220664170529
358	L	H	0.220632486097
270	V	I	0.220608563161
371	M	S	0.220568384828
338	F	T	0.220562003101
413	S	H	0.220506210897
365	I	F	0.220466380126
368	N	P	0.220227338101
357	K	G	0.220223808333
214	K	Q	0.220000978564
214	K	A	0.220000978564
380	E	A	0.219558989875
461	R	G	0.219306450953
382	R	Q	0.219239690887
28	S	A	0.21919542767
421	D	R	0.219168450167
443	E	G	0.218878279819
418	L	C	0.218742098249
382	R	K	0.218720245048
381	L	W	0.218594651821
45	T	A	0.218281452608
428	A	E	0.217871807411
274	S	Y	0.217870411395
417	N	K	0.217747928227
186	V	I	0.217701734668
46	E	G	0.217611638394
56	L	I	0.217557604268
310	S	Q	0.217499014151
419	P	T	0.217410096147
164	C	P	0.21721652132
453	P	Q	0.217212709328
413	S	D	0.217207390201
320	E	K	0.217192067321
383	S	Y	0.217188639716
395	N	Q	0.217076381722
280	V	L	0.217030284433
274	S	P	0.21690649704
420	F	N	0.21638099989
82	H	I	0.216295851026
18	E	G	0.21608417887
213	R	S	0.215808798008
43	M	P	0.215805104496
4	Q	V	0.215679622137
433	T	E	0.214152700619
441	R	Y	0.214138112797
444	I	H	0.213859504845
465	E	K	0.213656418343
111	Y	H	0.211792365369
378	T	Y	0.211732927107
21	N	Q	0.211410476905
379	L	D	0.211396425769
137	M	V	0.21069992448
35	G	V	0.210599514252
219	Y	H	0.210591716196
219	Y	C	0.210591716196
24	E	N	0.210294040011
418	L	H	0.210281899898
49	L	K	0.210261991392
439	D	P	0.210153523645
496	Y	M	0.210050092498
443	E	A	0.21000479855
434	E	H	0.209954511294
434	E	Y	0.209954511294
458	F	D	0.209950881659
449	E	S	0.209943101654
438	S	C	0.209817550775
440	M	D	0.209769301661
422	K	C	0.209637465091
489	F	G	0.209543205124
442	A	H	0.20881643307
442	A	Q	0.20881643307
134	T	I	0.207832866857
84	S	E	0.207795000543
414	V	L	0.207433943204
92	T	N	0.207243433397
391	R	A	0.207014191048
192	E	G	0.206905230507
53	E	Q	0.20688633809
17	G	P	0.206696634404
192	E	A	0.206677337931
44	C	I	0.206475412609
250	N	R	0.206458437851
244	E	L	0.206425938653
274	S	I	0.206395539928
412	F	L	0.206394948879
247	N	I	0.206388881635
247	N	H	0.206388881635
325	K	S	0.206385652166
330	W	P	0.206373822339
387	A	N	0.206362557016
387	A	C	0.206362557016
206	F	R	0.206273602748
276	L	F	0.206256025079
237	A	K	0.206182623191
262	S	G	0.20612377262
262	S	H	0.20612377262
315	L	H	0.206098439981
314	S	D	0.20607746802
266	L	C	0.206002414976
14	E	G	0.205927352844
265	I	K	0.205852379613
363	V	L	0.205805532432
285	V	T	0.205564542499
318	P	Y	0.205482255589
293	K	L	0.204800938956
293	K	N	0.204800938956
200	G	E	0.204286931442
493	A	V	0.203714378664
224	N	Y	0.203542333281
101	D	G	0.203097667754
359	S	T	0.202944012548
416	R	F	0.20256312515
210	E	T	0.202491722384
127	D	E	0.202289921308
432	N	W	0.201975472014
433	T	V	0.201631386624
165	S	T	0.201588075247
336	A	L	0.20103290122
127	D	Q	0.199829060866
201	I	V	0.199565687252
52	Y	N	0.199481419776
497	D	E	0.199428814842
460	G	L	0.198244105984
157	T	L	0.197481977163
17	G	L	0.19736396936
1	M	R	0.197088405732
65	R	A	0.196990645515
60	S	F	0.19681987448
22	A	W	0.196787001039
39	F	E	0.196669679155
431	G	C	0.196560956765
357	K	E	0.196198404425
467	S	N	0.195801670907
410	P	A	0.195482510149
82	H	E	0.19524424249
116	I	T	0.194412177735
300	G	S	0.194314053232
304	F	S	0.194235544353
307	L	M	0.194017488886
307	L	I	0.194017488886
469	E	K	0.193606614075
487	Y	H	0.193556001699
304	F	K	0.193185936867
304	F	R	0.193185936867
113	K	N	0.193123174962
110	L	V	0.193100793105
150	R	T	0.193058257867
140	H	P	0.19305174381
151	T	H	0.193026989769
158	G	H	0.193026948048
149	Q	A	0.193008210295
149	Q	T	0.193008210295
143	L	Q	0.193007018329
99	R	F	0.193001682913
87	K	I	0.192991704085
165	S	Y	0.192942300654
103	K	A	0.192934895362
92	T	R	0.192894575519
92	T	D	0.192894575519
95	P	F	0.192821905407
91	K	M	0.192788050653
166	L	C	0.192669255115
166	L	G	0.192669255115
163	M	Q	0.19252446761
100	V	Y	0.192432296889
100	V	D	0.192432296889
157	T	E	0.192108167639
118	R	T	0.19192733393
155	V	Y	0.191806379865
85	A	Q	0.191757554815
85	A	N	0.191580621143
156	R	W	0.19121569541
213	R	L	0.191162679636
430	T	V	0.191147786489
89	P	K	0.191050686344
162	R	G	0.191003681563
434	E	P	0.190890180525
429	F	V	0.190728359538
10	Y	G	0.190494035207
463	V	M	0.19035293182
463	V	R	0.19035293182
495	E	G	0.189945075748
373	A	V	0.188892063603
466	L	M	0.188591414275
201	I	S	0.188144145001
441	R	G	0.188120113579
204	R	L	0.187625051968
175	R	S	0.187434019963
133	L	V	0.187377636776
396	T	H	0.187207531624
306	L	E	0.186902328739
209	G	S	0.186847115984
434	E	T	0.186837897262
106	R	K	0.186681896434
196	M	V	0.186404116828
428	A	V	0.186256660543
25	I	Q	0.186232700709
131	A	E	0.186193372179
82	H	K	0.186114315189
132	G	C	0.185664126814
291	F	L	0.184093356616
399	Q	E	0.18394984931
124	N	I	0.183879039768
56	L	K	0.182789712591
10	Y	A	0.182724764104
343	V	C	0.182231786577
341	L	R	0.182146063137
395	N	I	0.182029714103
394	G	T	0.182021367585
126	G	I	0.182003247637
358	L	V	0.181994695194
374	M	G	0.181952408927
412	F	P	0.18146217266
404	G	F	0.181375592069
346	F	M	0.18127094089
367	S	F	0.181139473973
137	M	N	0.181096856074
398	Q	D	0.180550498459
128	D	F	0.180499070319
281	Y	W	0.179327013639
272	H	V	0.179301236862
331	M	K	0.179205764132
333	C	Q	0.179196026123
316	I	S	0.178947904089
164	C	T	0.178936578174
254	E	K	0.178728085186
483	N	M	0.17767985625
439	D	A	0.17758490857
387	A	G	0.177153651852
398	Q	V	0.177070633604
388	I	M	0.176976552043
455	E	H	0.176919309649
161	P	T	0.176655769841
340	D	N	0.176323098117
118	R	D	0.176289996888
480	D	V	0.176279309334
251	A	C	0.176162344195
284	A	G	0.175526419848
459	Q	A	0.175194231182
446	R	I	0.17508337354
319	N	E	0.174762906653
24	E	M	0.174361526254
438	S	P	0.174248552524
81	E	L	0.174186591708
42	Q	K	0.173428743794
313	Y	R	0.173019068115
395	N	A	0.17299145184
430	T	I	0.172707100706
403	A	M	0.172548056805
372	D	S	0.17254698395
345	S	I	0.172514563435
31	K	R	0.172437930123
479	F	I	0.172183592078
203	D	N	0.17188668523
455	E	F	0.171819179221
77	K	E	0.170978445211
128	D	K	0.170279157278
168	Q	H	0.169828179087
187	G	E	0.169684073041
409	Q	G	0.1695314415
378	T	L	0.169512773589
32	M	G	0.169449243008
34	D	K	0.169435457724
78	Y	K	0.169292307821
22	A	D	0.169201402545
22	A	C	0.169201402545
64	E	C	0.169130931915
379	L	S	0.169110608538
3	S	E	0.168997791245
298	L	V	0.168942872938
376	S	M	0.168748564471
62	T	K	0.168242704081
159	M	E	0.168194612101
420	F	M	0.168193298617
103	K	E	0.168115702865
47	L	K	0.168077811882
425	I	M	0.168037444355
97	Y	H	0.168027913653
35	G	N	0.168014796499
72	D	Y	0.167961946821
416	R	K	0.167563976975
336	A	D	0.167372140844
487	Y	V	0.16730318826
46	E	D	0.167275598224
493	A	E	0.167213906102
435	G	F	0.167166295936
435	G	A	0.167166295936
443	E	L	0.167093388022
445	I	W	0.167035363317
444	I	R	0.166950292088
6	T	A	0.166886248325
437	T	K	0.166877065403
52	Y	Q	0.166796774682
410	P	S	0.166561729086
478	S	R	0.16653015123
478	S	A	0.16653015123
220	E	D	0.166469748341
72	D	P	0.166287116981
79	L	I	0.166232562353
301	I	C	0.165912950906
81	E	H	0.165591839658
131	A	D	0.16473104152
45	T	C	0.16448790794
386	W	I	0.164400889366
69	S	P	0.164217099192
44	C	F	0.163783902972
292	E	V	0.163074374635
122	Q	A	0.162709358233
251	A	V	0.162084085809
378	T	R	0.161325311106
494	E	G	0.160939470704
294	E	K	0.160421646867
153	A	V	0.159861786254
498	N	E	0.159626315694
126	G	D	0.159227487971
124	N	R	0.159172095892
400	R	W	0.158931241019
130	T	R	0.158916301523
494	E	K	0.158833217615
386	W	L	0.158642865449
352	V	I	0.15853605012
259	L	Q	0.15829631988
451	A	I	0.158152501606
290	D	R	0.158061180562
19	R	C	0.157977519846
100	V	A	0.156960000699
128	D	Q	0.156922560367
334	N	F	0.156669010089
305	K	E	0.15661094307
5	G	D	0.156338808025
409	Q	P	0.156283649318
331	M	W	0.155971586543
315	L	G	0.155843196772
297	S	F	0.15575241689
285	V	C	0.155039054615
32	M	I	0.154860035426
216	R	W	0.154762843542
308	Q	N	0.154628738936
395	N	H	0.154169271032
293	K	E	0.153870131828
128	D	N	0.15350537673
409	Q	R	0.152431085115
268	G	S	0.151833175328
485	G	C	0.151597276561
159	M	I	0.151571720732
101	D	N	0.151385555138
182	A	T	0.150677212355
407	S	R	0.149260547402
335	S	L	0.14919875514
366	A	G	0.14918480743
378	T	I	0.149119016897
348	R	H	0.149078508237
336	A	P	0.149009647209
370	N	F	0.148919022912
351	K	Q	0.148775776128
103	K	G	0.148502195836
399	Q	Y	0.148155109025
458	F	Y	0.147733974185
370	N	H	0.147256962297
427	A	M	0.147066687686
206	F	L	0.146905454918
343	V	G	0.14645667551
314	S	R	0.146233240914
434	E	S	0.145855423379
395	N	T	0.145772969939
438	S	R	0.1453024397
484	E	D	0.145289737524
196	M	W	0.145032485272
248	P	L	0.144990248867
349	G	E	0.144944637543
114	E	G	0.144798449123
11	E	G	0.144036959424
162	R	A	0.143359392881
111	Y	T	0.143148323769
334	N	K	0.143143414282
112	D	C	0.143061505334
109	V	D	0.143039148401
160	D	F	0.142972776486
160	D	M	0.142972776486
160	D	Q	0.142972776486
91	K	Q	0.142970308215
98	K	P	0.142936580448
255	D	N	0.142893936864
19	R	F	0.142865656064
94	G	L	0.142857822312
166	L	W	0.142856275165
117	R	V	0.142744358187
116	I	K	0.142693325272
167	M	A	0.142557507263
74	R	F	0.142557189977
22	A	Q	0.142515668816
11	E	V	0.142439990469
310	S	R	0.142331882348
357	K	R	0.14198453098
90	K	V	0.141759630949
155	V	P	0.141545059453
121	R	E	0.141540574423
121	R	F	0.141540574423
309	N	K	0.141510310321
461	R	Q	0.141437090409
141	S	P	0.141402331443
119	I	C	0.141344223452
89	P	Q	0.141208329361
54	G	E	0.141186662763
38	R	E	0.141143971417
123	A	D	0.141098741097
86	G	M	0.14075821329
31	K	A	0.140481149995
47	L	F	0.13869924329
84	S	A	0.138413825034
156	R	C	0.13782013576
19	R	Y	0.137579638433
46	E	M	0.137560970106
46	E	F	0.137560970106
46	E	A	0.137560970106
46	E	Y	0.137560970106
11	E	H	0.137524866266
75	R	P	0.137509783562
75	R	T	0.137509783562
65	R	E	0.137500182813
6	T	N	0.13749884721
72	D	F	0.13749689785
72	D	L	0.13749689785
5	G	L	0.137485216564
13	M	E	0.137479740077
32	M	D	0.137465219605
34	D	W	0.137452727634
69	S	C	0.137431759996
38	R	N	0.137422696801
26	R	V	0.137413003794
29	V	W	0.137397762528
29	V	S	0.137397762528
31	K	F	0.137368328569
71	F	Q	0.137344967194
66	M	D	0.137328221056
66	M	A	0.137328221056
43	M	W	0.137301202498
27	A	D	0.137285062521
20	Q	N	0.136962681423
20	Q	Y	0.136962681423
20	Q	I	0.136962681423
153	A	Q	0.1369368511
53	E	I	0.136869816147
21	N	F	0.136841385754
61	L	Q	0.136706207739
138	I	V	0.136696539414
56	L	D	0.136690108883
18	E	K	0.136649711376
77	K	F	0.136499941582
62	T	W	0.136307415538
80	E	M	0.135905992829
387	A	S	0.135573416767
454	E	Q	0.135143581876
343	V	I	0.134999348923
129	A	H	0.134845136054
247	N	T	0.134459639181
278	A	E	0.134301410385
86	G	I	0.13420482719
287	S	N	0.13353066447
132	G	P	0.132743054001
132	G	F	0.132743054001
430	T	P	0.132720056115
231	Q	E	0.1326815431
231	Q	M	0.1326815431
122	Q	P	0.132634668366
186	V	Q	0.13259165375
186	V	R	0.13259165375
192	E	L	0.132587988584
192	E	Y	0.132587988584
192	E	T	0.132587988584
174	R	I	0.132556257296
241	Q	F	0.132541509559
241	Q	W	0.132541509559
241	Q	C	0.132541509559
226	L	R	0.132513541124
227	K	P	0.132503938101
234	A	R	0.132485219208
176	S	V	0.132483620476
95	P	H	0.132428011753
247	N	Q	0.132408447101
225	I	H	0.132395666028
225	I	W	0.132395666028
225	I	G	0.132395666028
407	S	G	0.132394195852
189	M	D	0.132383413497
193	L	M	0.132367627807
172	L	N	0.132364243822
172	L	K	0.132364243822
172	L	W	0.132364243822
191	M	W	0.132351437619
232	T	N	0.13235111773
187	G	A	0.132345785063
187	G	K	0.132345785063
207	W	V	0.132343946926
207	W	Q	0.132343946926
207	W	I	0.132343946926
185	G	Y	0.132341887534
235	Q	N	0.13233869294
238	M	W	0.132336970571
238	M	D	0.132336970571
206	F	N	0.132332667611
230	F	H	0.132326925997
198	K	G	0.132318110803
175	R	H	0.132296083617
72	D	G	0.132285638847
108	L	H	0.132283754331
116	I	A	0.132267642055
242	V	W	0.132257477702
242	V	F	0.132257477702
184	K	V	0.132251805987
184	K	H	0.132251805987
177	G	T	0.13224261657
195	R	Q	0.132238329723
195	R	C	0.132238329723
168	Q	W	0.132216247447
34	D	C	0.132196542335
243	R	N	0.132188600156
236	R	V	0.132151416886
236	R	Q	0.132151416886
173	P	V	0.132132597844
173	P	Y	0.132132597844
188	T	Y	0.132054573937
181	A	P	0.132052682565
200	G	Q	0.132037245001
200	G	F	0.132037245001
169	G	A	0.132036549391
170	S	M	0.132004187537
170	S	K	0.132004187537
179	A	E	0.131963268836
179	A	P	0.131963268836
182	A	W	0.131933522861
197	I	F	0.131859004552
197	I	H	0.131859004552
246	R	N	0.131830949988
208	R	E	0.13178981751
239	M	E	0.131754872717
239	M	Q	0.131754872717
472	A	V	0.131612094863
205	N	G	0.131587047762
205	N	E	0.131587047762
420	F	E	0.131446171233
49	L	C	0.131203899511
438	S	A	0.131157089767
210	E	R	0.131147803292
428	A	G	0.130782160529
89	P	N	0.1306759664
436	R	S	0.130459540638
477	P	L	0.130416958194
477	P	H	0.130416958194
462	G	S	0.130295739623
445	I	P	0.130292827746
449	E	H	0.130272334596
429	F	D	0.130189446339
426	M	F	0.130158504133
428	A	M	0.129724525656
17	G	K	0.129656309757
145	D	N	0.129320277134
214	K	I	0.129146203283
212	G	M	0.12852215474
73	E	T	0.128404384939
9	S	T	0.128363757033
395	N	D	0.128180870603
221	R	T	0.128044238125
221	R	H	0.128044238125
219	Y	P	0.127224302434
207	W	R	0.127206111233
319	N	Q	0.127042133718
220	E	V	0.126890507362
220	E	A	0.126890507362
47	L	P	0.12628928814
209	G	I	0.125893586126
209	G	P	0.125893586126
209	G	H	0.125893586126
121	R	H	0.125317308423
134	T	H	0.12517098114
23	T	F	0.125136752122
222	M	N	0.124825925565
267	R	E	0.124441886995
267	R	L	0.124441886995
267	R	F	0.124441886995
267	R	C	0.124441886995
96	I	V	0.124207485591
405	Q	A	0.124172213357
251	A	K	0.124148419941
39	F	P	0.124090611357
264	L	W	0.124046708984
254	E	V	0.124005542353
254	E	M	0.124005542353
326	S	R	0.124003450464
255	D	A	0.123993783321
255	D	H	0.123993783321
327	Q	V	0.12397915326
290	D	A	0.123968417631
325	K	D	0.123953690074
252	E	R	0.123939727538
253	I	F	0.123895838753
272	H	M	0.123867596868
273	K	Q	0.123867058521
324	H	D	0.123866942529
317	R	P	0.123848055789
317	R	F	0.123848055789
259	L	E	0.12384023234
259	L	Y	0.12384023234
262	S	I	0.123831477292
268	G	C	0.123822932964
256	L	Q	0.12378940127
256	L	E	0.12378940127
333	C	M	0.123784580468
333	C	W	0.123784580468
331	M	H	0.123772339995
258	F	R	0.123750091001
263	A	W	0.123731171232
257	I	M	0.123721545595
218	A	K	0.123715067161
271	A	N	0.123706665497
271	A	Y	0.123706665497
271	A	C	0.123706665497
282	G	Y	0.123698327484
320	E	T	0.12369248983
320	E	W	0.12369248983
275	C	N	0.123644793704
328	L	Y	0.123634451529
277	P	F	0.123611641761
316	I	P	0.123605614417
316	I	K	0.123605614417
278	A	Q	0.123574807231
278	A	I	0.123574807231
278	A	C	0.123574807231
286	A	C	0.12350786281
136	M	L	0.123431285885
308	Q	F	0.123103229812
78	Y	N	0.123054898993
27	A	E	0.123054650844
224	N	G	0.12285570669
217	S	K	0.122853746564
68	L	H	0.122833317625
58	Q	H	0.122700040626
309	N	F	0.122697943116
3	S	K	0.122202984342
294	E	D	0.121891118617
444	I	G	0.121485746044
333	C	R	0.121485640695
490	G	R	0.121399569919
224	N	S	0.121338898091
75	R	K	0.120968007032
362	G	A	0.120664139961
364	Q	K	0.120569994492
211	N	Y	0.120488349198
405	Q	K	0.120440734808
296	Y	I	0.119970349874
296	Y	V	0.119970349874
296	Y	L	0.119970349874
415	Q	P	0.119856891281
404	G	E	0.119823391588
16	D	G	0.119795880499
300	G	Y	0.1193577926
289	Y	K	0.119324980919
45	T	R	0.119063000504
304	F	D	0.11894356129
305	K	V	0.118906608177
298	L	H	0.118740284571
298	L	R	0.118740284571
303	P	W	0.118319337583
303	P	I	0.118319337583
303	P	K	0.118319337583
259	L	A	0.118115859742
328	L	F	0.117947841566
296	Y	C	0.117812944789
301	I	E	0.117519279604
491	D	R	0.116773397235
408	V	A	0.116641051333
297	S	L	0.116625495971
297	S	R	0.116625495971
201	I	H	0.11645911393
295	G	N	0.116440155911
186	V	L	0.116430966706
174	R	N	0.116391677088
241	Q	E	0.116357826925
241	Q	L	0.116357826925
176	S	Y	0.116340502948
306	L	W	0.116320497624
203	D	A	0.116310492428
227	K	N	0.116297883505
227	K	Q	0.116297883505
189	M	F	0.116238886561
139	W	G	0.116221793775
232	T	V	0.116199459647
199	R	L	0.116186723759
199	R	Q	0.116186723759
235	Q	K	0.116174988306
235	Q	H	0.116174988306
244	E	D	0.116143728891
244	E	S	0.116143728891
207	W	Y	0.116137713741
207	W	A	0.116137713741
172	L	A	0.116132412553
204	R	F	0.116122931505
191	M	K	0.1161165562
206	F	M	0.116112351483
238	M	N	0.116094071642
238	M	E	0.116094071642
242	V	H	0.116080949763
194	I	S	0.11596380472
237	A	D	0.115949928759
190	V	H	0.115898450176
34	D	Q	0.115862645258
180	G	A	0.115816455897
178	A	M	0.115766140377
169	G	V	0.115640677484
239	M	P	0.115598090468
239	M	K	0.115598090468
181	A	F	0.115596162977
200	G	M	0.11552012007
270	V	A	0.115487017609
453	P	V	0.115403237825
81	E	R	0.115319670475
81	E	N	0.115319670475
415	Q	E	0.115227901354
406	I	G	0.115062909844
411	A	D	0.114831834591
407	S	A	0.114771871107
407	S	H	0.114771871107
407	S	M	0.114771871107
355	R	S	0.114699367449
343	V	H	0.114658030452
395	N	F	0.114652858347
366	A	Y	0.114636805907
366	A	P	0.114636805907
394	G	V	0.114617377809
352	V	R	0.114605384715
410	P	E	0.114583386277
393	G	C	0.114575497809
393	G	T	0.114575497809
344	L	F	0.114556614464
369	E	F	0.114539386926
336	A	I	0.11452699729
400	R	E	0.11452394839
400	R	F	0.11452394839
358	L	Q	0.11448990431
349	G	L	0.114485214717
347	I	R	0.114482009555
414	V	I	0.114437138188
414	V	Q	0.114437138188
338	F	Q	0.114432826428
364	Q	E	0.114417400676
364	Q	F	0.114417400676
371	M	P	0.11441705193
371	M	K	0.11441705193
372	D	H	0.114328229652
370	N	A	0.114308532839
357	K	F	0.114293690198
357	K	L	0.114293690198
357	K	V	0.114293690198
19	R	G	0.114286227773
363	V	M	0.114278544643
363	V	T	0.114278544643
363	V	F	0.114278544643
363	V	D	0.114278544643
412	F	E	0.114272046035
365	I	A	0.114266475799
365	I	Y	0.114266475799
365	I	E	0.114266475799
35	G	K	0.114158793688
6	T	P	0.11412327458
76	N	K	0.11407571267
36	I	G	0.11404928654
60	S	M	0.11396711802
350	T	K	0.113938254242
380	E	H	0.113921358999
402	S	N	0.113912506544
404	G	K	0.113886774055
404	G	H	0.113886774055
356	G	N	0.113852061041
356	G	W	0.113852061041
180	G	C	0.113826057058
375	E	W	0.113770624402
375	E	P	0.113770624402
382	R	C	0.113701815997
18	E	F	0.113673959312
367	S	D	0.113603763571
381	L	S	0.113382202742
381	L	Y	0.113382202742
398	Q	E	0.113219639096
401	A	E	0.112796308397
82	H	P	0.112423658603
83	P	M	0.112278226895
392	S	D	0.111936811713
223	C	R	0.111769111382
73	E	S	0.110222716236
388	I	N	0.110160583914
388	I	P	0.110160583914
450	G	Q	0.109765652334
425	I	Q	0.109664029716
379	L	E	0.109447485375
379	L	Y	0.109447485375
376	S	C	0.10931570529
430	T	C	0.109311429247
430	T	Q	0.109311429247
430	T	F	0.109311429247
212	G	A	0.109147959736
485	G	I	0.10914472045
419	P	E	0.109026406941
448	M	S	0.109002401461
439	D	T	0.108949485924
493	A	I	0.108936638304
493	A	Q	0.108936638304
426	M	W	0.108898997699
479	F	G	0.108892949838
482	S	T	0.108892483496
482	S	C	0.108892483496
436	R	Y	0.108877501998
477	P	R	0.10886729649
496	Y	N	0.108841636655
483	N	L	0.108839760123
435	G	M	0.108839422988
435	G	D	0.108839422988
443	E	C	0.108772732601
443	E	N	0.108772732601
458	F	P	0.108756762673
458	F	R	0.108756762673
488	F	Y	0.108736315666
434	E	C	0.108714939028
445	I	F	0.108669645632
445	I	Q	0.108669645632
445	I	D	0.108669645632
495	E	L	0.108620978457
444	I	W	0.108568590249
437	T	Q	0.108563321724
437	T	H	0.108563321724
346	F	S	0.108501510011
481	M	Q	0.108410847218
481	M	N	0.108410847218
491	D	C	0.108407086179
491	D	Q	0.108407086179
491	D	H	0.108407086179
447	M	Y	0.108320580534
475	I	C	0.1083025553
475	I	K	0.1083025553
453	P	N	0.107976426029
453	P	F	0.107976426029
453	P	Y	0.107976426029
426	M	S	0.107817910234
22	A	L	0.107685588451
442	A	F	0.107588527935
228	G	A	0.106850465269
389	R	E	0.106763741766
389	R	W	0.106763741766
219	Y	L	0.106643011539
190	V	M	0.106464100881
134	T	C	0.106372455554
431	G	N	0.106348453939
211	N	R	0.106341816232
446	R	F	0.106324427159
421	D	H	0.106267309176
215	T	P	0.106199050563
390	T	H	0.106114043177
390	T	S	0.106114043177
134	T	A	0.105823774211
216	R	M	0.105778345876
137	M	I	0.105517025528
430	T	S	0.104430278176
51	D	S	0.104292485565
465	E	R	0.104225124568
44	C	R	0.104174791329
209	G	L	0.104131526363
201	I	F	0.102860532289
174	R	M	0.102781449079
176	S	T	0.102748533217
175	R	K	0.10258681924
244	E	Q	0.102551077171
172	L	G	0.102464970883
206	F	V	0.102454706638
173	P	I	0.102329023888
184	K	S	0.102320680849
222	M	K	0.102317004782
190	V	L	0.102244319824
188	T	I	0.102183405531
309	N	D	0.102179078678
202	N	K	0.102166852962
461	R	E	0.102117083677
461	R	M	0.102117083677
197	I	S	0.10209382205
180	G	I	0.102042705281
468	D	C	0.102004157661
265	I	P	0.101850443599
29	V	I	0.101779684979
289	Y	F	0.101778049133
181	A	G	0.101737532518
200	G	P	0.101609910681
308	Q	H	0.101535473328
54	G	K	0.101277962756
469	E	F	0.101093151558
469	E	C	0.101093151558
334	N	V	0.101048103569
251	A	D	0.100801627343
326	S	C	0.100677714768
264	L	R	0.10067144028
327	Q	L	0.100622473267
290	D	T	0.100558184064
288	G	C	0.100556330983
288	G	V	0.100556330983
253	I	N	0.100541067703
270	V	D	0.100531706011
279	C	K	0.100496169743
276	L	G	0.100465753928
276	L	T	0.100465753928
147	T	K	0.100449351264
110	L	H	0.10044367742
258	F	Y	0.100435482486
331	M	N	0.100416144533
262	S	C	0.100407581265
262	S	E	0.100407581265
312	V	H	0.100372281003
312	V	T	0.100372281003
282	G	T	0.100362399499
151	T	R	0.100331057709
291	F	Q	0.100307409632
291	F	R	0.100307409632
103	K	T	0.100304724341
146	T	C	0.100185059143
146	T	L	0.100185059143
109	V	R	0.100169566306
286	A	G	0.100159728281
265	I	D	0.100106104937
91	K	D	0.100099726349
144	N	A	0.10006944636
285	V	G	0.0999784778042
114	E	I	0.0999480215904
102	R	Q	0.0999238151594
400	R	G	0.0998316578629
147	T	W	0.0998203611603
280	V	T	0.0997828690954
145	D	A	0.0997396526937
145	D	E	0.0997396526937
113	K	S	0.0997384750386
113	K	M	0.0997384750386
113	K	Q	0.0997384750386
113	K	A	0.0997384750386
113	K	C	0.0997384750386
110	L	G	0.0997199474126
149	Q	G	0.0997195146015
87	K	V	0.0996921197974
87	K	Y	0.0996921197974
148	Y	W	0.0996834160852
115	E	V	0.099681891254
107	E	P	0.0996764995295
151	T	K	0.0996694450875
151	T	Q	0.0996694450875
143	L	K	0.0996637887083
143	L	H	0.0996637887083
143	L	A	0.0996637887083
143	L	I	0.0996637887083
144	N	P	0.0996578872915
159	M	W	0.0996347356712
92	T	Y	0.0996330781504
101	D	K	0.0996318949601
99	R	D	0.099616587354
99	R	C	0.099616587354
165	S	R	0.0996030972444
152	R	F	0.099565404182
152	R	T	0.099565404182
152	R	C	0.099565404182
104	W	K	0.0995472695341
112	D	M	0.0995320320849
94	G	S	0.0995024460126
109	V	N	0.0994923788149
109	V	W	0.0994923788149
95	P	N	0.0994919026963
95	P	V	0.0994919026963
154	L	N	0.0994791440604
97	Y	K	0.0994787939347
91	K	C	0.099425939203
91	K	W	0.099425939203
154	L	T	0.0993531071256
157	T	K	0.0992857634442
120	W	I	0.0992745733189
120	W	C	0.0992745733189
163	M	Y	0.0991471263514
116	I	N	0.0991469004407
116	I	D	0.0991469004407
323	A	K	0.0990930405015
323	A	D	0.0990930405015
118	R	K	0.099041836514
119	I	D	0.0989517906978
119	I	W	0.0989517906978
119	I	M	0.0989517906978
155	V	C	0.0989469909891
155	V	H	0.0989469909891
201	I	T	0.0988402078977
217	S	P	0.0988096100749
123	A	I	0.0987564012613
123	A	L	0.0987564012613
123	A	Q	0.0987564012613
123	A	N	0.0987564012613
156	R	P	0.0987138640478
88	D	V	0.0987086542036
161	P	H	0.0986815365431
161	P	K	0.0986367616729
299	V	M	0.098611076681
161	P	C	0.0985740745201
161	P	M	0.0985740745201
85	A	F	0.0984358274132
130	T	G	0.0984124005957
130	T	M	0.0984124005957
120	W	L	0.0983744749614
294	E	N	0.098251714706
457	S	R	0.0982185787736
54	G	I	0.0981794068053
488	F	S	0.0980962399512
88	D	W	0.0979962357687
119	I	R	0.0979936208263
122	Q	F	0.097990539269
122	Q	C	0.097990539269
122	Q	E	0.097990539269
122	Q	N	0.097990539269
86	G	S	0.0976855876173
397	N	G	0.0974486239658
14	E	A	0.0973948819105
36	I	D	0.0971597483194
453	P	R	0.0968839216928
139	W	P	0.0968152925893
136	M	E	0.0960901362154
10	Y	I	0.0960820029318
23	T	A	0.0959055743419
132	G	I	0.0958122277788
132	G	N	0.0958122277788
132	G	Y	0.0958122277788
335	S	Y	0.0958027383744
431	G	I	0.0957580396494
271	A	T	0.0952253542898
124	N	F	0.0948038884799
84	S	P	0.0947223759008
367	S	L	0.0947197358021
10	Y	P	0.094599448132
214	K	L	0.0944700964799
137	M	D	0.0933469810672
137	M	W	0.0933469810672
468	D	N	0.0931150843094
370	N	T	0.0930638991251
125	N	P	0.0930071994668
134	T	G	0.092909475931
134	T	K	0.092909475931
274	S	A	0.0928847172588
432	N	S	0.0926253818183
[truncated: 7,961 more rows]
