# Supplementary material for: Destabilized adaptive influenza variants critical for innate immune system escape are potentiated by host chaperones
Source: PLoS Biol. 2018 Sep 17;16(9):e3000008. doi: 10.1371/journal.pbio.3000008 (PMC6160216; doi:10.1371/journal.pbio.3000008)
Supplement: S1 File — This zip file contains the computer code and required input files for the deep mutational scanning data analysis reported in this manuscript. (ZIP) [file pbio.3000008.s023.zip › 2018_NP_DMS-master/preferences/Hsp90i39vsDMSO37-rep3_sitediffsel.txt]

site	abs_diffsel	positive_diffsel	negative_diffsel
50	12.9490790262	0.838199601058	-12.1108794251
283	12.2703106077	11.3414781254	-0.928832482291
49	11.2331252251	1.20321964094	-10.0299055842
497	10.6701131027	0.199428814842	-10.4706842879
56	10.0546219278	1.3990488526	-8.65557307523
466	9.84773182596	1.88384512364	-7.96388670232
446	9.76912002106	0.534831641513	-9.23428837955
89	9.38193538877	0.462934982105	-8.91900040666
424	9.25713546003	1.33581568093	-7.9213197791
59	9.09205160168	0.380058988293	-8.71199261339
80	9.0722478809	1.33401968242	-7.73822819849
61	8.9364049807	0.136706207739	-8.79969877296
77	8.54923172133	0.76837291885	-7.78085880248
398	8.50161807146	2.11822327671	-6.38339479475
280	8.46544947032	1.26630815506	-7.19914131526
62	8.38289731789	0.681865634661	-7.70103168323
83	8.27484391301	0.377114760727	-7.89772915228
319	8.13809731699	1.66158881658	-6.47650850041
421	8.0607454336	1.86367921686	-6.19706621674
82	8.02563747457	0.789845092378	-7.23579238219
128	7.96137842589	1.46598331645	-6.49539510944
51	7.94782804782	0.104292485565	-7.84353556225
18	7.78896050316	2.74053948397	-5.04842101919
417	7.77050515167	2.80995779276	-4.96054735891
86	7.74758449363	0.72026420292	-7.02732029071
451	7.73909679584	3.63001779149	-4.10907900434
397	7.65504166743	1.44688648778	-6.20815517965
84	7.51821970457	2.4376407241	-5.08057898047
157	7.49529197583	4.15745391369	-3.33783806214
432	7.41105914467	3.17427036369	-4.23678878098
368	7.39720222313	1.74302699755	-5.65417522558
211	7.30287960845	0.694441962654	-6.6084376458
480	7.2375876577	0.176279309334	-7.06130834837
52	7.23231340802	1.19451415901	-6.03779924901
425	7.21527571564	3.69719657934	-3.5180791363
64	7.18164984543	1.74555051157	-5.43609933386
41	7.12074057186	1.04300868205	-6.07773188981
294	6.9932832679	3.16878956993	-3.82449369797
415	6.96459790038	3.35867524568	-3.6059226547
23	6.95294537836	1.99117901565	-4.96176636271
409	6.92206449218	3.05235390443	-3.86971058774
302	6.9189218543	0.980745564776	-5.93817628952
422	6.90141892352	3.02165502046	-3.87976390306
323	6.8584502384	0.671379209506	-6.1870710289
328	6.81811803937	1.3604514865	-5.45766655287
401	6.79833261125	1.4841355007	-5.31419711054
127	6.76933096214	1.30926839717	-5.46006256497
367	6.75727968517	1.91617711179	-4.84110257338
377	6.71602233438	2.66170569893	-4.05431663545
74	6.67344562565	1.3572642174	-5.31618140825
308	6.62343881704	0.379267442075	-6.24417137497
268	6.58575806855	2.96043146348	-3.62532660507
63	6.57448425774	0.610721492488	-5.96376276526
456	6.56573107603	2.62886633689	-3.93686473913
427	6.52524709293	1.03288449752	-5.4923625954
88	6.44490635568	0.534351616216	-5.91055473946
311	6.44124462641	1.95942366173	-4.48182096468
334	6.41420233771	4.48307142977	-1.93113090794
114	6.40481791636	0.576664420581	-5.82815349578
4	6.38477633716	3.25642021985	-3.12835611731
455	6.38195374108	1.75206087488	-4.6298928662
90	6.37953234987	1.16626726867	-5.21326508119
85	6.36784916719	1.74389122428	-4.62395794291
202	6.34754263072	1.1654471516	-5.18209547912
313	6.34741159412	1.49130489598	-4.85610669813
345	6.31031782835	1.66036030252	-4.64995752583
100	6.27784368567	1.20885592223	-5.06898776344
45	6.25417537399	1.66956896199	-4.584606412
108	6.18938817967	0.44177301331	-5.74761516636
264	6.18791106234	2.53383693071	-3.65407413164
399	6.16454322149	2.4433828839	-3.7211603376
73	6.16010563478	0.843952295897	-5.31615333888
450	6.11435055817	3.86663489654	-2.24771566163
454	6.11142976615	0.866090466469	-5.24533929969
24	6.10992081123	2.46143412582	-3.64848668541
420	6.07758450799	4.35532886168	-1.72225564631
34	6.07168535334	2.95104496683	-3.12064038651
459	6.0635062548	1.13306706294	-4.93043919186
121	6.02968487449	0.408398457269	-5.62128641722
81	6.01983434963	1.4953022584	-4.52453209123
240	6.01273060717	0.893854547993	-5.11887605917
130	5.99735445192	2.70867111828	-3.28868333363
163	5.99303542684	0.577393861549	-5.41564156529
117	5.97774489018	0.921946108814	-5.05579878136
402	5.96597911718	1.6070308673	-4.35894824987
469	5.95355363014	0.879736852753	-5.07381677738
434	5.95178583242	2.62601998817	-3.32576584426
58	5.93779844729	0.501326111071	-5.43647233622
373	5.92230633357	1.37353245016	-4.54877388341
247	5.91448131765	2.53581653294	-3.37866478472
250	5.90771536624	3.14860373247	-2.75911163377
440	5.87662988883	0.949470731574	-4.92715915725
309	5.8437853629	0.846792838227	-4.99699252467
282	5.81511569678	0.919511805365	-4.89560389142
57	5.79440797215	0.402871371086	-5.39153660106
365	5.75791152857	0.563265807523	-5.19464572105
498	5.75555307766	0.944472387513	-4.81108069014
53	5.72931267499	0.397335483317	-5.33197719167
55	5.72609874002	1.2111965522	-4.51490218782
404	5.68779540559	1.05528144421	-4.63251396138
105	5.63061291628	2.86402444073	-2.76658847555
265	5.60875165239	1.60208850938	-4.006663143
267	5.5502635675	3.35007477973	-2.20018878777
26	5.53776996528	1.73381856534	-3.80395139994
286	5.4866452063	0.567112086712	-4.91953311959
370	5.48642824935	1.43309013531	-4.05333811404
126	5.4662676886	0.341230735608	-5.125036953
426	5.45838169589	2.72485329187	-2.73352840402
112	5.45415519781	1.39310089641	-4.06105430139
273	5.42828727861	2.75321552494	-2.67507175367
40	5.41629760866	0.756491527544	-4.65980608111
43	5.4114141105	1.46761610417	-3.94379800633
375	5.36724461392	1.58566990308	-3.78157471084
423	5.36420619139	2.44889706362	-2.91530912777
333	5.35453278466	1.17888303071	-4.17564975394
491	5.34217409487	1.44284635954	-3.89932773533
318	5.34012008123	0.73420443478	-4.60591564645
322	5.33128075122	0.559296835037	-4.77198391618
68	5.32823651044	0.668108443836	-4.6601280666
160	5.3280413768	1.08597727717	-4.24206409962
31	5.31741964977	1.15475239243	-4.16266725734
350	5.28988660442	0.50000674615	-4.78987985827
166	5.26851912388	0.817824420746	-4.45069470313
396	5.26315984809	1.62068139185	-3.64247845624
437	5.25192740858	1.20426841164	-4.04765899694
481	5.22957788231	0.271002919443	-4.95857496286
167	5.22802062499	1.16750034264	-4.06052028236
237	5.22749025105	1.50193429736	-3.72555595369
196	5.22415498459	0.794643227747	-4.42951175684
346	5.22297959396	0.599473720217	-4.62350587374
447	5.19869722158	0.473881159205	-4.72481606237
215	5.19308405019	0.466605537456	-4.72647851273
442	5.18853418119	1.53649677914	-3.65203740206
259	5.1574286824	1.78168415818	-3.37574452422
395	5.12031067751	2.64307516359	-2.47723551392
418	5.12025546553	3.93644028569	-1.18381517984
485	5.1175003244	2.2984947355	-2.8190055889
153	5.09753279746	0.872459212666	-4.2250735848
306	5.08733466408	1.52623714425	-3.56109751984
359	5.06979838285	2.23099221247	-2.83880617037
285	5.06620319328	1.48667521626	-3.57952797702
12	5.05571018899	2.09227546981	-2.96343471918
467	5.05196930678	0.657894390864	-4.39407491592
379	5.03883548437	1.02142121857	-4.0174142658
419	5.03044267256	3.81153845523	-1.21890421733
44	5.00684672978	0.474434106911	-4.53241262287
70	4.99557110149	0.799038825986	-4.1965322755
337	4.99299450117	0.461120614655	-4.53187388651
178	4.97473814776	1.72215795171	-3.25258019605
21	4.96424126323	1.34954271508	-3.61469854815
275	4.95854450687	0.776437595442	-4.18210691143
233	4.94097294073	1.5694819483	-3.37149099244
315	4.92706498552	1.28148925219	-3.64557573333
102	4.9051625643	0.129809729926	-4.77535283438
289	4.88818402253	2.47192889808	-2.41625512445
430	4.88478182244	2.72670620441	-2.15807561803
201	4.87005380964	2.39600030833	-2.47405350131
244	4.84985565019	1.42576789731	-3.42408775289
65	4.83684238997	2.1527512496	-2.68409114037
431	4.81962374767	2.01174301016	-2.80788073752
76	4.81714218901	0.606401007738	-4.21074118127
111	4.81710131857	1.63561129343	-3.18149002514
429	4.8059618745	1.48767213785	-3.31828973665
122	4.79482126995	0.913922504902	-3.88089876504
243	4.79303757203	0.857941605088	-3.93509596694
238	4.78361878271	1.87361290311	-2.9100058796
20	4.78270052856	2.41774453687	-2.36495599169
217	4.78197941878	1.72287056152	-3.05910885727
129	4.77745860339	0.702649373853	-4.07480922954
495	4.76238694139	0.996830726047	-3.76555621534
496	4.75901497932	2.55075306249	-2.20826191683
222	4.75664231506	1.59012213185	-3.1665201832
257	4.75263188104	1.2696918942	-3.48293998684
413	4.74622429096	1.33503658375	-3.41118770721
414	4.74606669646	1.16100026561	-3.58506643085
353	4.73267125091	3.53905020805	-1.19362104286
428	4.72584407289	2.39970751618	-2.32613655671
154	4.70180482603	1.47861176015	-3.22319306588
384	4.69063851432	1.68283916291	-3.00779935141
32	4.68460101096	1.92980391646	-2.7547970945
239	4.66038994093	1.09270426888	-3.56768567205
292	4.65565153762	1.03592340681	-3.61972813081
290	4.64921818724	2.04548146705	-2.6037367202
188	4.63656444259	0.234237979468	-4.40232646312
28	4.58756928135	2.6448134718	-1.94275580956
39	4.5849743468	0.889937119665	-3.69503722713
301	4.55685763507	0.794882468078	-3.76197516699
125	4.54582677695	0.565603420598	-3.98022335635
191	4.54282803764	2.35919599976	-2.18363203788
385	4.53672120873	0.579046521063	-3.95767468766
10	4.53478331831	2.21185633791	-2.32292698039
161	4.52787784233	0.571122217097	-3.95675562523
281	4.52465036348	0.950911724024	-3.57373863945
246	4.51937689407	0.474451736673	-4.0449251574
331	4.5188703602	1.70401240054	-2.81485795966
274	4.51182764788	1.51223973587	-2.99958791201
109	4.51097239303	1.46714640226	-3.04382599077
452	4.5084001101	0.750636300217	-3.75776380988
168	4.49945971866	1.39911423807	-3.10034548059
33	4.4835555125	0.675212599216	-3.80834291328
478	4.47669086051	0.973693277034	-3.50299758347
48	4.47167214075	0.118034301549	-4.3536378392
329	4.46948902597	0.630884529085	-3.83860449688
30	4.46825354189	0.342297770422	-4.12595577147
266	4.45956130995	0.604698547011	-3.85486276294
445	4.45172218386	1.59584166552	-2.85588051834
307	4.42651916503	1.28828278284	-3.13823638219
78	4.42176865914	1.04788019731	-3.37388846183
3	4.3939928541	0.733920306367	-3.66007254773
131	4.39168714017	0.350924413698	-4.04076272647
270	4.38952161202	0.741556425671	-3.64796518634
364	4.38541945981	1.12440788093	-3.26101157888
200	4.38539595108	1.93755596607	-2.44783998501
473	4.38532077986	0.659313124178	-3.72600765568
457	4.37878096772	1.1899686836	-3.18881228412
190	4.35533863882	0.688182302651	-3.66715633617
69	4.35267994442	1.51832173513	-2.83435820929
403	4.33748371111	0.575000996557	-3.76248271456
314	4.322895872	1.41151719582	-2.91137867618
258	4.3226285192	0.454370513644	-3.86825800555
194	4.30243658436	0.191632915327	-4.11080366904
433	4.28170592845	2.17062991709	-2.11107601136
54	4.26113449905	2.85721597268	-1.40391852637
27	4.2104446673	0.681105367368	-3.52933929993
218	4.19476780627	2.47744368878	-1.71732411749
347	4.17067415512	1.60362691556	-2.56704723956
103	4.16441301144	0.67895033754	-3.4854626739
11	4.14053003135	1.69926717767	-2.44126285368
475	4.13042534566	0.776108122226	-3.35431722343
14	4.12324861582	2.35656032673	-1.76668828909
371	4.12114508603	1.5409153237	-2.58022976233
234	4.09613072382	1.88496525405	-2.21116546977
193	4.09009172984	1.33843243397	-2.75165929586
97	4.08935835776	0.68370881114	-3.40564954662
99	4.08740092494	1.11005641789	-2.97734450705
310	4.08552711371	1.76014323452	-2.32538387919
173	4.08404636801	0.366594219576	-3.71745214843
444	4.07235731303	0.610864133227	-3.4614931798
438	4.07118526082	2.03051488709	-2.04067037373
330	4.05884266898	0.940397686376	-3.1184449826
242	4.04734453505	1.16938232872	-2.87796220633
182	4.03623708774	0.372457750233	-3.66377933751
197	4.02848927214	0.365811831154	-3.66267744099
448	4.0182894579	2.21800245983	-1.80028699807
320	4.01129827364	1.10263588081	-2.90866239283
60	3.99897534241	1.11316882141	-2.885806521
316	3.99645725762	0.443256943704	-3.55320031391
231	3.99636830937	2.25247221341	-1.74389609597
386	3.94436252954	0.729157527699	-3.21520500184
332	3.94102770174	0.764798489669	-3.17622921207
214	3.93535323643	0.9205961654	-3.01475707103
115	3.9303761106	0.909391774059	-3.02098433654
382	3.91705010059	0.961305552808	-2.95574454778
164	3.90182485863	2.61506542385	-1.28675943478
360	3.90007091473	0.375987485977	-3.52408342875
29	3.89648253784	1.23444356199	-2.66203897585
13	3.88388941744	1.66633908288	-2.21755033457
463	3.86538614891	1.3714504423	-2.49393570661
116	3.85256741069	0.667666945943	-3.18490046474
439	3.84023850387	2.29761067667	-1.5426278272
186	3.82960218527	1.64475176598	-2.18485041929
42	3.82433463524	0.600535083646	-3.22379955159
225	3.78662173094	1.44448638716	-2.34213534378
388	3.78513924713	0.549510923443	-3.23562832369
381	3.76478584755	1.25265152862	-2.51213431893
363	3.76139422619	1.0651684131	-2.69622581309
79	3.74622680341	0.80448178118	-2.94174502223
392	3.7371840028	1.59459344554	-2.14259055727
304	3.70983559635	2.38081173314	-1.32902386321
142	3.69462594804	0.225333215888	-3.46929273215
46	3.68768991597	2.02277716048	-1.66491275549
372	3.68716664087	0.689444012353	-2.99772262852
376	3.68556925101	0.657624468491	-3.02794478252
72	3.67040213475	1.63405747838	-2.03634465637
232	3.66984771762	1.36213020825	-2.30771750937
256	3.65866259004	0.655151408435	-3.00351118161
136	3.65276360057	1.10467448944	-2.54808911113
17	3.64585974923	3.50901531737	-0.136844431856
172	3.62316105172	1.65354666038	-1.96961439134
101	3.61090431976	0.859359720089	-2.75154459967
205	3.60485872582	2.09431111597	-1.51054760985
98	3.60168470043	0.706412877197	-2.89527182323
340	3.60060307122	0.668145006376	-2.93245806485
321	3.598670912	0.0360234819199	-3.56264743008
393	3.58110959759	1.82312810715	-1.75798149044
22	3.57822127407	1.12951825427	-2.4487030198
357	3.57357480422	1.30291329537	-2.27066150885
123	3.55370551082	0.845410778036	-2.70829473278
263	3.55158588753	0.58587714679	-2.96570874074
228	3.54837981951	0.965945926027	-2.58243389348
91	3.54351083097	0.689994490526	-2.85351634045
158	3.52422698684	1.13897751862	-2.38524946822
389	3.52158439548	0.59407194284	-2.92751245264
494	3.51906721299	1.37428087239	-2.14478634059
155	3.5123134676	0.815442996246	-2.69687047136
406	3.49545530686	3.33637675571	-0.15907855115
146	3.44769352362	1.1856153302	-2.26207819342
378	3.44075875185	1.62235155646	-1.81840719539
71	3.43482886674	0.554065439584	-2.88076342716
443	3.42954364828	1.11811884336	-2.31142480492
181	3.42540495508	1.17064979927	-2.25475515581
47	3.42306720944	1.69130502556	-1.73176218387
170	3.41892456379	0.264008375074	-3.15491618872
195	3.41460534761	0.518061159238	-2.89654418837
96	3.40669532647	0.124207485591	-3.28248784088
279	3.35629760272	1.01640669136	-2.33989091136
277	3.33945554507	0.123611641761	-3.21584390331
303	3.33817091091	1.87936696935	-1.45880394157
183	3.32636995321	0.697030991917	-2.62933896129
189	3.30333997765	1.10294138917	-2.20039858849
235	3.30225254392	0.834148948983	-2.46810359493
278	3.28260479215	1.23624766474	-2.04635712741
35	3.25621217236	0.507783703088	-2.74842846927
216	3.24218422726	1.27092634605	-1.97125788121
209	3.23324902143	1.85840503155	-1.37484398988
208	3.19685048056	1.60864093879	-1.58820954177
449	3.19415525425	0.817145825206	-2.37700942905
453	3.19047387663	1.21225445193	-1.9782194247
262	3.19024826002	1.36373802653	-1.82651023349
276	3.1851994089	0.432190514318	-2.75300889458
16	3.16470571445	1.0440769898	-2.12062872465
260	3.1570486647	0.437285449177	-2.71976321553
162	3.15451490665	1.32845102439	-1.82606388226
110	3.15434452884	0.932830252007	-2.22151427684
149	3.14109987826	1.48652144683	-1.65457843144
336	3.1396756066	0.852605857092	-2.28706974951
284	3.12431989074	0.256016136772	-2.86830375397
416	3.11922590859	0.370127102125	-2.74909880646
297	3.11868823129	1.34656148917	-1.77212674211
293	3.11634175183	1.28172159493	-1.8346201569
5	3.11265538877	1.5718023941	-1.54085299468
291	3.10797156429	0.918576374689	-2.1893951896
151	3.0987463906	0.883135815398	-2.2156105752
187	3.09532131261	1.00988212821	-2.0854391844
412	3.08083943296	0.858728880025	-2.22211055294
271	3.07594682793	0.740507882052	-2.33543894588
383	3.0702622845	0.849224916166	-2.22103736833
104	3.06542354675	0.146254228777	-2.91916931797
176	3.06282453006	1.04084809127	-2.02197643879
236	3.05146952447	0.264302833772	-2.7871666907
143	3.04893315169	0.78336066394	-2.26557248775
411	3.03869095047	1.55604861413	-1.48264233634
175	3.02129758668	0.81919979098	-2.2020977957
312	3.01977321663	0.200744562006	-2.81902865462
36	3.01530201571	0.650102341322	-2.36519967439
124	3.00457503202	0.978139178275	-2.02643585374
107	2.99185740574	0.915426820861	-2.07643058488
206	2.99004560487	0.95769465863	-2.03235094624
94	2.98816219201	0.585262275275	-2.40289991674
179	2.96246241381	0.855849668803	-2.10661274501
405	2.95325720034	0.536969575332	-2.41628762501
344	2.9531367988	1.06711250882	-1.88602428998
159	2.93790111555	0.686682595576	-2.25121851997
171	2.93565324051	1.4158193447	-1.5198338958
241	2.9308256241	2.0970183296	-0.833807294502
354	2.92976278768	0.367345265374	-2.56241752231
317	2.91167513389	1.02888796867	-1.88278716522
66	2.8970405403	0.274656442112	-2.62238409819
9	2.89495440335	0.227700248812	-2.66725415454
305	2.89294004869	0.655794981579	-2.23714506711
272	2.88494080152	0.886143659026	-1.99879714249
441	2.87790482797	1.4005372179	-1.47736761006
118	2.87474655313	0.467259167332	-2.4074873858
37	2.87053720373	0.0437512176777	-2.82678598605
349	2.85579407107	0.683552345345	-2.17224172573
298	2.85395917756	1.38820172097	-1.46575745659
248	2.84356246474	1.16748765689	-1.67607480784
410	2.83445343468	0.924274320409	-1.91017911427
435	2.83281049691	1.05607984912	-1.77673064779
92	2.83273735215	1.08823456248	-1.74450278967
460	2.82245046428	0.932593397254	-1.88985706702
144	2.81182144208	0.91827788688	-1.8935435552
335	2.8084898866	1.1777960629	-1.63069382371
374	2.7990888027	0.585960415679	-2.21312838702
174	2.79747971143	1.78347349681	-1.01400621462
207	2.7883904172	1.01015461698	-1.77823580022
87	2.78466329878	1.33270852548	-1.4519547733
204	2.78197373255	0.967194832819	-1.81477889973
400	2.77719009009	1.89577886391	-0.881411226178
436	2.77148602388	0.919340868751	-1.85214515513
25	2.76641201941	0.760716410349	-2.00569560907
75	2.76504971972	1.36374896466	-1.40130075506
249	2.76185842108	0.820805064339	-1.94105335674
245	2.73173224735	0.518886841669	-2.21284540568
177	2.72858944641	0.13224261657	-2.59634682984
135	2.7202777769	0.415318415728	-2.30495936117
185	2.72010462105	0.35800323004	-2.36210139101
106	2.71745634019	0.254444932681	-2.46301140751
390	2.70440561535	0.756520148193	-1.94788546716
210	2.66906593792	0.922533306644	-1.74653263127
169	2.66418803635	0.5787320192	-2.08545601715
198	2.65928561807	0.132318110803	-2.52696750727
199	2.64763301375	0.818033555598	-1.82959945815
132	2.63903409121	1.30487410689	-1.33415998431
165	2.62638643515	0.950557444853	-1.6758289903
343	2.62072316033	0.940369127537	-1.68035403279
133	2.61749738676	0.277708032265	-2.33978935449
184	2.61499289456	0.445842779266	-2.16915011529
472	2.59818841609	0.73286393588	-1.86532448021
380	2.59685914111	0.878364144143	-1.71849499697
338	2.58428505074	0.493493561072	-2.09079148967
137	2.58415279348	0.948601581282	-1.6355512122
356	2.55648223703	1.08909339684	-1.46738884019
141	2.54498390663	0.471796350192	-2.07318755644
148	2.50407725744	0.912784776835	-1.5912924806
113	2.49639581095	0.803054852578	-1.69334095837
492	2.48868864327	1.2287589624	-1.25992968087
134	2.48099599418	0.993693534513	-1.48730245967
342	2.47665557596	0.527658659006	-1.94899691695
465	2.47552408682	0.31788154291	-2.15764254391
95	2.47355328453	0.570770463921	-1.90278282061
138	2.47288273864	0.755288453597	-1.71759428504
352	2.46375172587	0.791030774768	-1.6727209511
192	2.46284395497	1.55263257731	-0.910211377659
229	2.40587466955	0.586386646084	-1.81948802347
223	2.40442744909	0.972821341294	-1.4316061078
93	2.39074797983	0.36982024905	-2.02092773078
287	2.38815195951	0.13353066447	-2.25462129504
251	2.35964734613	1.80490077343	-0.554746572701
358	2.35529379967	0.600246047948	-1.75504775172
212	2.34534429745	0.492492440623	-1.85285185683
351	2.33520962295	0.278353349046	-2.05685627391
219	2.32878234698	0.899197281654	-1.42958506533
269	2.32659479566	1.29266834348	-1.03392645218
203	2.31492696468	0.767893393846	-1.54703357083
152	2.31137319915	0.347269319511	-1.96410387964
408	2.29799851159	1.54819330114	-0.74980521045
387	2.28059697834	1.5820248851	-0.698572093248
462	2.27742966699	0.870397981877	-1.40703168511
391	2.27355922239	1.29700071798	-0.976558504406
213	2.2679093343	0.651810383757	-1.61609895055
369	2.25421916149	0.388393724136	-1.86582543735
479	2.25322968171	0.963407235503	-1.28982244621
180	2.24455437694	0.648477677626	-1.59607669931
156	2.2306355312	0.579085793543	-1.65154973765
361	2.21924504375	1.16714761134	-1.05209743241
324	2.21439991102	0.521715833245	-1.69268407778
458	2.20290455682	0.57519838119	-1.62770617563
119	2.19153091133	0.590391648579	-1.60113926275
150	2.1735648421	0.917569154247	-1.25599568786
348	2.15061114541	0.785848578195	-1.36476256721
261	2.14270620245	0.407223996917	-1.73548220553
15	2.1018189808	0.831121184708	-1.27069779609
471	2.06591360893	0.89935067787	-1.16656293106
120	2.05594041335	0.664278773326	-1.39166164003
341	2.04678414491	0.59064089991	-1.456143245
67	2.0393586017	1.09087782117	-0.948480780527
145	2.03564611219	0.623212348404	-1.41243376378
252	2.0352032544	0.745717384804	-1.28948586959
299	2.02416665099	0.528874918023	-1.49529173296
19	2.02382447355	1.36873708141	-0.655087392142
407	2.01340194858	1.66464308988	-0.348758858694
38	1.99218543402	0.402551332217	-1.5896341018
474	1.988175271	0.387507879031	-1.60066739197
140	1.98806771971	0.583705091278	-1.40436262843
230	1.9874327837	0.385961943574	-1.60147084013
484	1.9682907885	0.831945909902	-1.1363448786
339	1.90405419033	1.1342986849	-0.769755505427
300	1.89990648765	1.24921019004	-0.650696297601
139	1.86924072695	0.213037086365	-1.65620364058
470	1.86828894661	0.799485083032	-1.06880386358
482	1.85016687097	1.07368314964	-0.776483721339
394	1.80283936788	1.11669266181	-0.686146706065
468	1.78930748544	0.254981309137	-1.5343261763
255	1.77701135157	0.629073869567	-1.147937482
326	1.74750292303	0.808010181404	-0.939492741622
7	1.73086041627	0.262920640931	-1.46793977534
325	1.64164050968	0.882415669271	-0.759224840413
483	1.60043615212	0.730140697715	-0.870295454405
8	1.59726915687	0.972968612756	-0.624300544112
221	1.59611155076	0.501810571421	-1.09430097934
493	1.56870807814	0.726359091132	-0.842348987008
288	1.52260258981	0.201112661965	-1.32148992784
253	1.51560944829	0.239389234429	-1.27622021386
1	1.49120387454	0.681003626968	-0.810200247571
464	1.44393664008	0.438961246198	-1.00497539388
355	1.43346254386	1.1832903666	-0.250172177254
296	1.42930431242	0.718771996952	-0.710532315472
461	1.4046219123	0.564991668839	-0.839630243464
476	1.35228991725	0.0	-1.35228991725
366	1.30315790033	0.949839350394	-0.353318549938
226	1.29021185267	0.698981222642	-0.591230630031
147	1.22389350344	0.658529845075	-0.565363658369
327	1.1907669711	0.727276108897	-0.463490862202
220	1.1423023163	0.863519974496	-0.278782341807
489	1.10461793087	0.513463789414	-0.591154141453
224	0.995316386448	0.447736938063	-0.547579448386
227	0.975546670144	0.822001132127	-0.153545538017
295	0.911536326443	0.203151272893	-0.708385053549
6	0.895750504744	0.418508370115	-0.477242134629
254	0.864935760528	0.426949248507	-0.437986512021
362	0.839465206621	0.395371588017	-0.444093618604
488	0.684130918707	0.279193508068	-0.404937410639
477	0.628001903318	0.369701212877	-0.258300690441
486	0.582846186915	0.0	-0.582846186915
487	0.511699372036	0.361350936372	-0.150348435664
2	0.268019378484	0.188095370593	-0.079924007891
490	0.167712560056	0.167712560056	0.0
499	NaN	NaN	NaN
