# Supplementary material for: Destabilized adaptive influenza variants critical for innate immune system escape are potentiated by host chaperones
Source: PLoS Biol. 2018 Sep 17;16(9):e3000008. doi: 10.1371/journal.pbio.3000008 (PMC6160216; doi:10.1371/journal.pbio.3000008)
Supplement: S1 File — This zip file contains the computer code and required input files for the deep mutational scanning data analysis reported in this manuscript. (ZIP) [file pbio.3000008.s023.zip › 2018_NP_DMS-master/preferences/Rep1-DMSO37_counts.txt]

# POSITION WT AAA AAC AAG AAT ACA ACC ACG ACT AGA AGC AGG AGT ATA ATC ATG ATT CAA CAC CAG CAT CCA CCC CCG CCT CGA CGC CGG CGT CTA CTC CTG CTT GAA GAC GAG GAT GCA GCC GCG GCT GGA GGC GGG GGT GTA GTC GTG GTT TAA TAC TAG TAT TCA TCC TCG TCT TGA TGC TGG TGT TTA TTC TTG TTT
1 ATG 0 0 0 0 0 0 12 0 0 0 0 0 8 0 155947 12 0 0 0 0 0 0 0 0 0 0 0 0 0 0 1 0 0 0 0 0 0 0 0 0 0 0 0 0 0 0 39 0 0 0 0 0 0 0 0 0 0 0 0 0 0 0 2 0
2 GCG 0 0 0 0 0 0 1 0 0 0 0 0 0 0 0 0 0 0 0 0 0 0 0 0 0 0 0 0 0 0 0 0 0 0 0 0 27 0 155367 2 0 0 0 0 0 0 40 0 0 0 0 0 0 0 0 0 0 0 0 0 0 0 0 0
3 TCC 13 0 3 0 4 5 3 0 0 1 0 0 1 1 0 0 29 12 1 1 1 14 0 0 0 0 1 6 0 3 5 1 0 1 2 0 0 16 0 51 0 0 0 0 2 0 0 1 0 8 0 0 10 154099 18 32 0 2 0 0 0 10 2 0
4 CAA 61 11 7 42 83 3 0 3 2 0 2 48 5 28 6 9 155060 3 27 9 6 0 0 0 14 0 0 0 12 3 0 5 6 1 0 0 6 0 5 6 0 0 0 5 65 0 0 0 2 5 0 124 96 6 5 72 1 0 94 15 119 8 5 27
5 GGC 0 0 0 0 0 5 0 0 0 28 0 0 0 0 0 0 0 1 0 0 0 0 0 0 0 20 0 0 0 0 0 0 0 26 0 0 0 12 0 0 1 155808 0 12 0 2 0 0 0 0 0 0 0 5 0 0 0 18 0 0 0 0 0 0
6 ACC 0 0 0 0 0 155773 0 1 0 0 0 0 0 4 0 0 0 0 0 0 0 0 0 0 0 0 0 0 0 0 0 0 0 0 0 0 0 4 0 0 0 0 0 0 0 0 0 0 0 0 0 0 0 0 0 0 0 0 0 0 0 0 0 0
7 AAA 155823 3 9 2 1 0 0 0 7 0 0 0 0 0 0 0 0 0 0 0 0 0 0 0 0 0 0 0 0 0 0 0 13 0 0 0 0 0 0 0 0 0 0 0 0 0 0 0 0 0 0 0 0 0 0 0 0 0 0 0 0 0 0 0
8 CGG 0 0 0 0 0 0 0 0 0 0 0 0 0 0 0 0 1 0 16 0 3 1 4 0 9 0 155923 1 0 0 6 0 0 0 0 0 0 0 0 0 0 0 2 0 0 0 0 0 0 0 0 0 0 0 0 0 0 0 19 0 0 0 0 0
9 TCT 0 1 0 0 5 1 0 1 0 0 0 0 4 0 0 0 1 0 0 0 0 0 0 9 1 0 0 0 0 0 3 1 0 0 0 0 2 0 1 0 0 0 0 0 0 0 0 0 1 0 0 5 3 37 36 155286 0 0 0 1 0 5 0 4
10 TAT 1 16 2 12 1 3 0 17 0 0 0 0 0 15 4 5 11 5 2 58 7 2 4 3 0 2 0 0 1 2 1 8 0 1 0 7 0 0 5 0 5 1 6 0 9 1 0 1 4 15 2 155493 1 4 1 18 0 0 0 19 1 0 0 13
11 GAA 7 0 0 0 2 1 0 3 0 0 0 0 0 2 1 0 6 1 0 1 2 0 0 3 0 0 0 1 1 0 1 0 155828 1 15 1 1 0 4 1 11 0 0 0 1 3 7 2 8 0 2 0 1 5 0 0 1 1 2 4 2 0 0 0
12 CAG 23 11 8 14 12 5 2 24 64 33 14 3 2 17 12 2 28 19 155272 8 3 3 2 5 2 3 55 39 31 2 22 23 2 42 1 6 2 2 0 0 0 0 0 1 2 1 6 4 5 12 12 0 0 16 3 8 0 3 0 0 0 2 19 0
13 ATG 0 0 1 0 0 0 10 1 0 0 4 0 13 8 155843 2 0 1 0 0 0 0 0 0 0 0 1 0 1 1 1 0 0 1 0 1 0 1 0 0 0 0 0 0 0 0 10 1 1 0 1 1 0 1 0 0 3 0 0 0 1 0 1 0
14 GAA 25 1 1 0 1 0 0 0 1 0 0 3 0 1 0 0 1 2 1 0 1 0 0 1 0 0 1 0 0 0 0 1 155977 8 8 3 1 4 0 0 11 0 4 0 1 3 0 9 0 0 0 0 0 1 1 0 1 2 1 1 0 0 3 1
15 ACT 0 0 0 5 3 16 0 155893 0 0 0 2 0 0 0 10 0 5 0 2 0 0 14 3 0 0 0 0 0 0 0 0 0 0 0 0 1 1 0 2 0 0 0 0 0 0 0 0 0 2 1 0 0 0 0 0 0 3 0 0 0 0 0 0
16 GAT 0 0 0 12 3 1 1 0 0 0 1 0 0 0 0 2 0 1 1 0 0 0 0 0 0 0 0 0 3 0 0 0 11 8 7 155729 0 0 0 0 1 0 37 25 0 0 0 2 0 0 0 2 0 0 0 0 0 0 0 0 0 1 0 1
17 GGG 0 3 3 0 1 2 0 0 0 0 2 1 1 0 2 0 0 0 0 0 2 18 8 0 1 2 2 0 0 0 0 2 0 0 6 0 1 1 5 2 69 0 155712 15 1 0 5 0 0 0 0 0 1 3 0 2 0 2 3 0 0 0 0 0
18 GAA 39 4 0 7 19 13 3 0 0 3 4 0 0 10 2 0 21 15 8 11 46 27 16 6 7 1 0 1 11 8 11 3 155416 10 11 3 9 45 12 9 32 7 6 0 5 2 0 3 2 1 0 2 3 18 0 2 0 15 1 9 2 0 1 3
19 CGC 1 0 0 0 0 4 0 0 0 11 0 0 0 0 0 0 0 58 0 0 0 11 1 0 4 155657 1 9 0 2 0 0 0 0 0 0 0 1 0 0 0 4 0 0 0 0 2 0 0 0 0 0 0 1 0 0 0 29 1 1 0 0 0 0
20 CAG 0 0 3 0 0 0 1 1 1 0 0 0 1 0 0 0 4 1 154906 10 0 0 240 1 1 2 66 0 0 1 1 1 0 0 0 0 0 0 1 0 0 0 0 0 2 0 0 0 0 1 6 0 0 0 0 1 0 0 0 0 1 0 0 0
21 AAT 2 18 2 155759 41 25 53 14 3 6 8 6 1 0 2 0 2 6 2 1 2 2 0 0 11 3 5 1 4 9 1 1 0 0 1 7 8 0 0 4 5 0 12 9 14 1 0 0 1 0 2 0 7 1 53 17 4 2 2 0 1 2 0 0
22 GCA 24 9 2 1 38 14 30 3 7 6 4 0 0 1 0 0 1 4 0 2 26 10 0 1 17 89 33 186 4 12 0 2 9 0 0 1 155321 16 20 10 4 0 2 0 53 15 1 3 3 2 0 0 2 5 9 0 1 2 0 4 0 0 2 0
23 ACT 0 23 0 25 30 40 33 155341 9 19 28 36 2 2 1 11 17 7 6 23 11 5 2 4 29 4 4 4 5 3 1 0 1 4 0 1 7 13 8 38 10 9 2 4 1 0 0 2 3 4 1 9 5 48 18 0 1 5 6 0 2 2 5 3
24 GAG 0 8 14 0 23 17 4 3 7 1 11 3 2 1 0 5 6 2 9 1 0 0 1 3 0 0 1 1 11 4 0 0 26 2 155943 19 24 0 5 0 0 0 10 0 0 0 13 8 3 5 11 4 0 6 7 4 0 0 2 1 4 1 1 0
25 ATC 2 4 0 0 1 8 0 0 0 1 4 0 7 156128 0 7 2 1 0 0 0 2 0 2 0 1 0 0 0 3 0 0 0 0 0 0 0 0 0 0 0 0 0 1 0 11 0 5 4 0 1 0 0 0 2 0 0 0 0 1 0 0 4 0
26 AGA 21 0 0 0 0 2 0 0 155934 1 21 1 2 4 0 0 0 0 1 0 0 3 0 0 19 31 3 0 0 1 0 0 0 0 0 0 2 0 0 0 25 0 2 0 1 0 1 0 1 0 0 0 0 3 0 1 1 1 3 0 0 12 1 0
27 GCA 1 0 21 3 26 3 1 2 0 9 4 0 2 0 2 3 0 2 6 5 1 1 0 0 0 12 0 1 1 3 1 0 2 0 2 0 155829 10 78 2 6 2 6 4 51 2 6 2 0 0 0 2 8 0 5 0 0 1 1 0 4 0 0 1
28 TCC 6 3 8 10 0 5 2 0 31 0 5 1 0 0 0 0 3 5 0 2 2 7 2 0 8 22 4 0 0 14 6 0 0 0 0 0 1 6 1 0 24 1 1 11 1 1 0 0 0 5 0 0 5 155690 16 44 0 1 0 0 0 8 0 0
29 GTC 0 0 0 1 0 0 4 1 0 0 0 0 0 87 0 3 0 0 4 0 0 1 0 0 0 0 3 0 1 0 1 0 0 2 0 0 0 7 1 0 0 0 1 0 13 156009 2 30 6 0 0 0 0 2 0 0 0 0 1 0 2 5 1 0
30 GGG 0 0 0 0 0 0 0 0 0 0 30 0 1 0 0 1 3 0 0 0 0 1 1 0 0 1 4 0 0 0 1 0 0 5 10 0 4 3 0 2 65 15 154539 16 2 1 2 1 0 5 0 0 1 0 1 0 3 1 3 0 1 0 1 0
31 AAG 27 1 151482 10 1 0 0 0 0 0 6 0 0 2 0 2 0 1 1 0 1 1 0 0 0 0 0 27 1 0 0 2 3 2 17 1 1 0 0 2 2 1 0 1 1 0 1 0 0 0 1 2 2 0 0 1 1 0 0 0 1 0 0 0
32 ATG 0 1 2 0 2 0 7 0 0 2 1 1 12 0 156014 9 0 3 1 0 0 9 3 1 0 0 1 0 0 4 0 4 0 1 1 1 0 0 0 0 1 2 4 0 3 1 8 0 0 0 5 1 0 1 0 0 1 0 0 0 1 0 4 0
33 ATT 0 1 0 1 0 0 0 11 1 0 0 3 10 32 1 156070 0 1 0 1 0 0 0 0 0 2 0 0 2 0 1 1 0 1 0 0 0 1 3 1 0 2 0 0 9 4 0 26 1 1 0 3 0 2 0 0 1 1 0 0 2 4 0 1
34 GAT 0 18 0 22 3 14 12 4 1 1 7 11 3 2 4 7 2 1 0 3 2 0 1 1 3 0 3 6 6 0 0 12 7 9 11 155699 1 3 5 35 13 2 13 37 12 0 2 4 4 0 0 46 1 2 9 2 0 1 1 1 1 1 1 0
35 GGA 0 1 0 1 2 3 0 2 25 0 0 0 0 0 3 0 2 5 0 0 1 0 0 0 4 2 2 0 0 2 1 0 13 0 0 0 0 0 3 1 156025 2 22 9 1 0 1 2 0 1 0 0 1 0 0 2 7 0 1 1 0 3 0 0
36 ATT 0 0 0 1 0 0 0 5 0 0 0 1 0 27 0 156066 1 1 2 1 1 0 0 0 1 0 1 2 1 0 3 1 0 0 0 1 4 1 2 0 3 0 2 0 0 0 10 4 0 0 1 1 0 0 0 0 0 1 0 0 0 1 1 1
37 GGA 1 1 0 0 0 0 0 0 10 0 0 0 0 0 0 4 0 0 0 1 0 0 0 0 0 0 0 0 0 0 0 0 16 0 0 1 7 5 0 0 156067 3 55 2 3 0 1 0 3 2 2 0 0 0 0 0 4 1 0 0 0 0 1 0
38 CGA 0 1 1 0 0 3 3 0 2 0 0 0 0 1 0 0 26 0 5 1 4 3 11 1 155067 2 17 4 2 0 0 0 0 2 0 0 0 2 0 1 1 4 0 0 0 0 0 0 1 1 0 0 1 1 2 2 21 0 0 0 0 0 0 0
39 TTC 0 0 0 0 1 2 0 1 0 0 0 0 0 0 2 0 2 4 0 2 1 4 1 0 0 0 1 0 0 8 1 0 0 0 1 0 2 0 0 1 0 0 1 0 0 7 0 0 4 9 5 0 1 6 0 1 2 10 1 2 4 155753 1 11
40 TAC 0 0 0 0 1 0 0 2 1 0 0 3 0 0 0 0 0 42 0 0 0 1 0 10 1 0 0 0 1 1 0 0 2 1 2 0 3 0 0 1 4 0 1 0 0 1 2 0 5 155940 0 16 0 0 0 1 0 27 10 0 7 0 0 1
41 ATC 2 19 0 13 4 27 5 3 3 8 1 0 16 155652 16 1 7 0 5 0 0 3 0 1 6 0 17 0 3 3 35 2 1 0 3 0 0 0 21 0 0 0 13 0 0 1 0 0 1 5 15 1 6 1 0 2 0 38 5 0 0 0 92 4
42 CAA 4 1 0 0 1 3 0 1 0 0 2 1 4 1 0 0 143186 1 5 0 6 5 0 2 14 2 0 1 0 0 0 1 4 9 0 0 0 2 3 1 1 0 1 1 0 0 0 0 4 0 0 1 0 1 0 1 0 2 0 0 2 0 0 1
43 ATG 0 0 2 0 1 0 6 0 0 6 4 0 11 0 146849 6 0 1 0 1 0 0 0 1 0 0 2 0 0 0 0 3 1 2 0 0 0 0 0 0 0 0 1 0 0 2 4 0 2 0 3 0 0 1 0 0 0 0 0 0 0 1 2 4
44 TGC 0 0 0 4 7 0 1 0 0 0 0 1 1 2 0 1 0 8 0 0 8 3 2 0 0 0 2 1 1 2 0 0 0 0 0 0 7 0 17 0 0 5 0 0 0 0 2 0 0 21 0 1 0 5 0 0 4 132973 0 92 0 3 2 0
45 ACT 0 4 2 1 7 23 55 139783 0 2 1 1 3 0 0 5 0 6 1 2 3 1 3 2 6 6 1 2 2 1 4 2 0 0 0 4 5 2 1 7 2 0 0 0 0 0 1 0 0 2 1 0 0 0 1 1 0 3 1 1 0 0 2 0
46 GAA 12 0 1 0 0 1 2 0 2 1 1 0 0 0 6 0 1 0 0 0 0 1 0 0 1 3 0 0 2 1 0 0 151579 4 8 2 3 0 0 0 5 1 0 0 4 0 1 0 7 0 4 0 0 2 1 0 0 0 0 0 4 1 0 1
47 CTT 0 1 1 0 0 0 2 0 2 0 0 0 0 1 2 4 1 0 3 1 0 4 0 5 0 3 1 1 6 42 1 153733 0 0 0 0 0 1 1 0 0 0 1 0 0 0 0 0 0 1 0 0 0 0 0 0 1 0 1 4 0 1 0 7
48 AAA 152496 2 15 0 1 0 0 0 11 0 1 0 0 0 0 0 8 2 1 1 0 0 0 0 0 0 18 0 0 0 0 2 12 0 0 0 7 0 2 1 1 0 0 0 1 0 0 0 4 0 0 0 1 2 0 0 0 0 0 0 10 0 1 7
49 CTC 5 2 0 2 6 4 2 5 5 4 0 0 4 7 11 3 6 2 1 1 9 15 6 5 6 11 2 8 47 147955 11 35 3 1 0 2 6 8 2 2 2 1 2 1 11 5 2 3 3 1 4 0 3 2 7 5 9 0 3 3 4 9 18 1
50 AGT 3 6 4 1 18 78 28 0 6 19 20 149710 0 2 3 6 1 9 9 3 7 17 6 19 4 5 15 7 2 6 2 2 0 5 12 1 8 3 80 0 14 16 76 43 1 1 8 3 4 5 4 0 7 67 49 48 1 0 1 9 0 2 1 0
51 GAT 0 16 3 15 9 2 12 1 1 8 0 2 4 8 2 0 11 1 3 23 0 13 3 12 0 0 0 0 0 0 2 8 9 8 12 148766 1 1 1 18 0 0 7 20 0 2 5 2 1 0 0 4 0 1 0 16 1 0 4 0 2 2 0 0
52 TAT 0 2 3 1 2 27 3 6 0 0 1 0 2 11 5 4 0 7 2 19 0 1 0 1 2 0 0 6 4 0 0 0 1 1 0 0 3 0 2 1 0 0 2 2 6 36 6 2 3 19 5 150689 0 2 2 3 3 0 0 19 1 0 0 3
53 GAG 0 2 6 0 0 1 3 0 0 0 1 2 0 0 0 0 2 0 0 0 5 6 4 0 2 1 3 2 0 6 0 0 30 0 142202 32 2 2 4 0 1 0 31 1 0 0 8 1 0 0 2 1 3 0 2 0 0 0 1 0 0 0 0 1
54 GGG 0 0 0 0 1 2 2 2 1 1 26 2 2 0 0 0 0 5 5 0 3 2 3 1 1 0 4 0 0 0 0 0 0 3 18 0 1 23 60 10 29 8 136824 10 0 0 0 6 0 1 0 6 1 0 7 4 1 0 0 3 0 0 1 2
55 CGA 3 0 0 1 0 3 0 2 3 0 1 0 0 1 0 2 20 8 0 3 1 9 2 3 144602 11 20 2 7 2 0 1 0 0 0 1 2 1 0 2 11 0 0 0 0 0 0 0 7 2 0 0 0 0 0 0 44 0 3 0 1 2 0 3
56 CTG 2 3 0 0 3 3 1 2 6 0 9 0 0 3 1 0 1 6 3 1 4 20 30 8 0 0 6 0 47 15 140262 13 0 0 2 4 6 7 3 2 2 0 3 0 3 2 2 8 1 0 0 4 0 1 1 3 1 2 0 2 13 4 23 1
57 ATC 2 1 0 0 3 13 1 0 6 1 2 0 15 155858 1 13 0 0 0 3 3 3 1 0 5 5 1 1 6 43 1 0 1 1 0 0 0 1 2 0 2 4 5 5 0 17 3 3 1 5 1 6 0 0 1 1 7 1 0 1 3 1 5 1
58 CAG 4 5 1 1 0 2 4 6 0 2 3 0 0 1 1 1 71 2 155783 6 2 4 2 2 2 6 27 6 1 0 9 1 1 2 1 2 0 0 1 2 0 2 9 0 1 2 7 0 1 2 10 0 1 5 0 4 7 0 10 0 2 1 7 2
59 AAC 3 155877 13 61 3 4 2 0 2 17 4 2 2 0 4 5 7 3 2 1 3 0 2 0 4 0 2 1 7 4 1 0 1 11 3 1 1 0 2 2 1 10 0 4 5 1 3 0 1 0 1 0 0 1 0 0 7 3 2 5 1 4 2 0
60 AGC 1 22 0 0 3 5 1 1 7 156029 2 9 0 4 1 2 2 3 0 1 0 0 0 3 0 2 0 6 0 0 0 2 0 1 0 0 0 0 0 0 0 6 4 0 5 1 1 0 7 0 2 4 2 1 2 14 1 5 0 0 1 1 1 0
61 TTA 0 0 0 3 4 3 0 0 2 1 0 1 10 0 0 1 0 1 0 0 0 1 0 0 2 2 0 1 14 1 11 10 0 2 0 0 0 0 0 2 0 3 0 4 8 8 40 2 5 5 0 0 17 0 2 0 3 5 3 0 155724 3 10 3
62 ACA 14 4 0 2 155806 40 37 43 1 5 0 8 8 0 2 0 0 9 2 1 8 12 5 6 0 0 1 0 3 4 1 2 0 2 0 1 18 4 0 4 1 4 0 0 0 17 0 1 5 1 0 0 2 30 24 10 0 1 1 0 0 6 0 2
63 ATA 2 1 0 1 18 2 1 1 1 0 0 0 155733 2 25 60 6 0 0 1 0 8 1 1 0 0 1 0 4 1 2 6 0 8 0 0 1 0 1 1 3 0 7 0 15 0 1 5 1 3 2 0 4 0 0 0 1 0 0 6 1 0 1 0
64 GAG 2 2 4 4 3 1 0 0 0 2 0 0 1 1 0 3 0 7 0 0 0 10 3 3 2 1 1 5 1 0 3 2 107 0 155843 2 0 0 1 3 3 4 10 4 1 6 7 1 7 3 5 0 3 1 2 5 0 2 8 1 4 3 0 7
65 AGA 16 2 1 4 2 1 1 1 155864 0 8 1 2 0 1 0 1 3 0 0 1 3 0 3 3 1 0 3 0 2 0 0 0 0 0 1 0 4 5 0 11 0 0 0 0 0 0 0 1 1 0 1 1 2 0 2 1 2 2 2 0 2 0 0
66 ATG 0 0 1 0 1 0 5 0 0 1 1 0 8 1 155994 3 0 0 0 0 0 0 0 1 0 0 1 0 0 0 3 0 0 0 0 0 0 0 0 0 0 0 0 0 0 0 8 0 0 0 0 0 0 0 1 0 0 0 0 0 0 0 0 0
67 GTG 0 0 0 0 0 0 0 0 0 0 0 0 0 0 13 0 0 0 0 0 1 0 12 0 0 0 0 0 0 0 0 0 0 10 0 0 0 1 11 0 0 0 1 1 71 0 156032 8 0 0 0 0 0 0 0 0 2 0 0 0 0 0 0 0
68 CTC 0 2 1 2 1 0 1 0 0 0 1 1 2 11 1 0 3 1 1 1 7 6 4 5 3 2 0 0 18 155955 1 11 0 0 0 0 0 2 3 0 0 0 3 3 1 2 0 1 0 4 11 0 3 0 1 2 3 0 0 0 0 21 0 1
69 TCT 0 1 0 1 0 2 0 17 0 2 0 3 1 0 0 0 1 1 0 0 1 0 1 20 0 0 1 0 1 6 1 0 0 1 2 0 3 1 1 1 1 0 3 2 0 2 0 0 0 1 1 2 8 57 7 156117 1 0 0 0 0 0 0 1
70 GCT 2 0 2 0 1 0 2 70 2 3 3 3 0 0 2 0 0 6 1 0 2 0 6 1 1 1 0 0 0 2 0 2 1 3 0 3 5 33 7 155937 2 0 6 2 1 4 1 17 0 4 1 6 0 0 2 8 0 3 0 0 1 0 0 0
71 TTT 0 0 0 0 0 1 0 0 1 2 0 0 0 1 0 4 1 2 0 5 0 2 0 0 0 3 3 1 1 4 0 3 3 1 6 1 3 4 2 0 0 0 1 1 2 0 0 0 0 4 2 4 0 0 1 10 0 0 3 0 0 13 2 156110
72 GAC 2 16 0 3 0 0 0 0 0 0 0 0 0 0 0 0 0 2 0 0 0 1 0 0 1 0 0 0 0 0 2 5 3 156007 0 118 0 0 0 2 1 31 0 2 0 1 0 2 1 2 0 0 0 1 2 1 4 0 0 1 1 2 0 0
73 GAA 36 0 0 0 20 0 2 0 0 0 5 0 8 15 0 1 15 0 0 0 0 3 0 0 0 8 0 0 3 11 1 3 155885 8 7 0 3 3 1 3 31 0 2 4 1 0 1 0 8 2 5 36 6 3 21 7 0 0 0 5 30 1 3 2
74 AGA 20 22 3 0 0 1 0 0 156076 0 31 0 3 2 1 0 0 0 0 3 1 1 0 0 3 0 3 4 2 0 4 0 0 0 0 0 0 1 3 1 15 0 0 0 3 0 0 0 0 0 0 0 0 1 0 3 2 0 0 0 0 1 1 1
75 AGG 1 0 12 0 1 0 0 1 11 0 156019 2 0 5 7 0 0 0 0 0 1 0 1 0 2 2 12 1 0 0 0 0 0 0 0 0 3 7 0 0 1 0 8 0 0 0 1 0 2 0 1 0 0 0 0 0 2 0 1 0 0 0 0 0
76 AAT 5 14 2 156094 0 0 0 3 0 0 0 11 2 3 0 1 0 0 1 1 0 0 0 1 1 0 0 0 0 6 0 0 0 0 0 3 0 3 0 0 0 1 0 0 0 0 0 0 1 0 3 0 0 0 0 0 0 0 1 0 0 0 0 1
77 AAA 156043 2 13 5 4 1 0 0 33 1 0 0 2 0 2 4 1 2 0 2 0 0 0 3 63 8 7 2 4 0 8 0 15 1 0 0 2 4 4 0 1 0 0 7 0 6 0 2 1 0 1 0 1 8 2 0 0 1 0 0 3 0 0 0
78 TAT 0 0 9 1 1 0 0 0 1 0 0 0 0 0 0 0 0 0 0 16 0 1 1 0 1 0 1 0 0 1 0 0 0 0 0 3 1 0 0 0 3 0 0 0 0 0 0 0 3 14 2 156215 0 0 0 1 1 0 1 7 0 4 0 1
79 CTG 1 1 2 2 0 7 1 2 0 0 0 1 0 0 3 3 4 0 1 1 0 1 20 0 0 2 0 3 32 38 156106 10 1 2 0 0 0 0 1 2 0 0 2 0 2 0 3 1 0 0 1 1 0 0 1 1 0 0 0 1 5 0 5 0
80 GAA 15 3 1 0 9 11 13 5 1 34 3 32 10 2 3 29 2 13 2 13 0 1 0 1 6 1 0 0 0 7 1 3 155636 18 18 1 6 13 14 2 8 1 0 5 26 0 13 7 3 3 2 2 32 15 7 0 2 10 2 0 2 6 5 2
81 GAA 36 10 12 3 5 1 0 3 22 1 1 1 4 10 15 1 6 35 16 14 0 4 0 0 2 0 1 0 4 0 3 3 155680 7 15 3 1 17 0 0 123 0 13 1 24 3 6 2 6 7 8 2 6 9 0 8 1 3 7 7 28 5 11 2
82 CAT 11 5 6 12 13 0 0 4 10 0 22 3 1 0 17 1 20 22 12 155765 1 0 0 1 20 2 9 92 5 9 1 1 2 0 1 0 18 5 9 0 2 0 1 4 2 0 0 1 4 2 3 22 34 0 1 0 3 1 0 0 4 18 4 35
83 CCC 6 7 7 7 15 9 3 3 2 4 10 6 2 17 9 3 3 13 1 2 15 155352 18 46 6 12 27 6 0 6 2 3 12 0 0 9 6 1 6 3 3 6 13 5 3 0 1 0 0 2 4 1 1 4 1 1 3 8 1 5 5 0 2 5
84 AGC 6 19 8 23 3 4 0 0 5 154723 10 50 1 29 4 2 12 1 1 9 0 3 0 5 0 3 1 0 0 22 3 1 1 0 2 0 1 13 45 20 4 58 1 14 2 5 1 11 2 0 1 5 3 3 0 2 12 9 0 0 5 1 2 1
85 GCG 6 3 2 15 0 2 52 3 2 6 1 0 4 0 2 14 4 3 5 0 8 46 6 0 0 9 0 2 0 6 0 5 2 1 10 0 89 7 157823 26 27 17 12 15 0 15 82 3 2 7 2 1 1 6 28 3 1 2 6 4 0 2 5 5
86 GGG 8 1 2 3 15 5 4 9 0 0 6 0 0 5 3 2 14 41 4 0 0 6 2 7 3 11 7 1 0 3 5 4 8 2 19 1 3 16 14 1 5 11 157312 17 2 1 2 9 3 3 0 52 19 0 1 0 3 0 6 4 0 1 7 9
87 AAG 43 1 159678 26 2 0 6 0 1 0 29 1 0 1 1 0 1 0 0 0 2 2 0 0 4 1 2 1 1 0 0 0 0 0 42 0 1 0 0 1 0 0 1 1 0 0 0 0 5 0 4 3 0 2 0 2 1 1 0 0 1 0 0 0
88 GAT 2 92 0 147 0 3 0 0 2 0 6 2 1 0 1 5 5 3 3 4 0 2 0 1 3 1 3 4 2 0 1 0 8 26 5 159149 6 5 0 0 8 0 1 4 1 0 0 2 6 0 3 4 0 1 1 1 1 22 2 4 0 1 7 1
89 CCT 9 5 2 3 2 21 4 5 0 8 8 3 2 3 8 2 7 14 2 16 92 75 30 159099 7 2 7 2 5 1 4 4 3 0 2 3 35 25 3 10 14 24 7 23 0 5 1 1 18 7 10 2 16 15 2 14 11 16 30 17 2 13 6 13
90 AAG 31 15 159305 9 3 0 43 29 2 7 31 2 2 8 12 1 15 19 1 2 1 0 0 0 6 3 19 10 2 12 5 0 0 2 9 5 2 13 1 1 11 10 25 25 7 0 7 1 0 0 2 0 6 3 1 2 3 4 4 3 0 1 0 3
91 AAA 159998 1 31 0 0 0 0 0 15 0 10 0 1 1 5 0 0 0 0 1 1 0 0 1 14 6 20 4 0 0 0 2 4 0 0 0 0 0 0 0 1 2 0 0 0 1 4 0 1 1 1 0 0 1 2 1 8 0 0 0 2 0 3 3
92 ACT 0 0 2 5 10 31 10 159714 0 4 0 3 1 0 0 3 3 0 1 0 3 1 4 2 0 0 0 0 0 2 0 0 0 4 0 0 0 0 0 16 0 0 1 0 0 0 0 2 0 0 1 1 0 6 4 1 1 0 0 0 0 1 0 0
93 GGA 1 1 0 2 0 1 0 0 14 1 0 2 0 3 0 0 3 0 0 0 1 2 1 0 0 1 0 0 0 1 0 4 12 0 0 0 1 1 0 0 159610 16 73 9 1 1 1 0 6 0 0 0 0 20 0 1 6 1 0 0 0 0 0 0
94 GGA 0 0 3 0 0 0 3 0 25 0 0 0 4 1 0 0 0 6 0 3 3 1 0 0 1 0 0 1 3 4 0 0 9 0 0 0 1 0 1 4 159599 2 26 1 1 0 0 0 0 0 0 0 0 0 0 1 19 0 0 0 0 0 0 0
95 CCC 0 0 0 0 2 4 0 0 0 0 1 0 0 4 0 0 0 5 0 0 7 159779 11 6 0 0 3 1 0 4 0 0 0 0 0 0 0 5 3 0 0 1 2 0 1 2 0 0 1 3 0 0 1 11 0 0 0 0 0 0 0 0 0 0
96 ATA 3 0 1 2 9 2 6 0 1 0 0 0 160144 2 18 2 1 0 0 0 0 1 0 3 1 1 1 1 6 1 0 3 0 0 0 0 0 4 1 1 1 0 0 2 27 0 16 0 5 0 0 3 6 0 0 0 0 0 1 0 1 0 2 1
97 TAC 4 3 0 0 0 0 1 1 2 1 0 2 0 0 0 0 0 13 0 0 0 1 0 0 0 0 0 0 0 1 0 1 0 6 2 0 2 0 0 0 1 0 0 0 0 0 0 0 3 160244 0 24 0 0 0 1 1 19 0 0 0 10 0 0
98 AAG 36 0 159792 3 1 2 7 0 2 4 31 0 0 1 5 1 3 8 3 0 1 5 2 0 2 8 4 4 2 1 1 1 0 1 12 1 1 0 0 0 0 0 0 0 0 1 1 0 0 1 5 0 0 0 0 0 1 0 2 0 0 1 0 1
99 AGA 29 0 2 0 2 0 1 0 159701 1 15 4 5 0 0 0 0 1 2 0 1 1 2 1 3 43 3 3 4 0 0 2 0 0 0 0 2 0 0 0 12 1 0 1 0 1 0 0 2 5 6 0 6 0 0 0 1 1 1 1 0 0 0 1
100 GTA 0 3 6 2 13 2 3 7 14 5 6 5 42 6 0 1 1 27 0 7 5 32 5 6 0 12 27 40 4 2 6 0 3 1 38 0 19 13 0 8 2 18 7 2 159236 6 30 8 0 9 0 0 4 24 2 33 0 19 0 8 12 16 0 1
101 GAT 0 1 0 28 3 3 1 5 0 4 8 6 0 10 2 2 1 1 0 2 6 11 4 2 0 1 3 1 0 1 2 2 3 44 23 159722 1 1 7 17 1 0 6 17 0 0 1 1 0 1 0 3 0 4 25 4 0 0 0 4 0 0 1 0
102 AGA 12 2 1 1 0 8 1 4 159961 2 23 0 1 1 1 0 1 0 0 1 1 3 1 2 7 1 0 6 2 4 1 0 0 0 0 0 0 1 1 1 16 0 12 1 0 4 0 0 0 2 0 4 0 0 1 0 0 0 6 0 9 3 0 0
103 AAG 52 0 159696 1 0 8 4 0 2 0 26 0 15 0 1 0 0 15 0 3 0 2 0 1 1 2 0 0 1 0 7 0 0 0 7 1 0 0 5 0 3 5 0 0 0 0 11 0 0 0 0 1 0 2 0 0 0 0 0 1 0 2 0 0
104 TGG 0 1 3 1 1 2 3 0 1 3 0 5 0 0 0 3 1 1 0 2 1 1 4 1 3 0 2 1 2 2 0 3 0 0 0 0 1 0 0 0 2 0 3 1 0 0 0 0 7 2 20 2 1 1 4 0 7 1 159986 6 0 0 6 2
105 ATG 1 3 5 0 0 11 10 0 1 1 17 1 22 0 159777 1 1 2 6 7 2 2 0 0 2 0 6 0 8 2 19 2 0 0 10 0 2 0 4 1 4 0 2 2 0 6 25 5 0 8 0 0 6 0 0 0 1 2 1 0 0 0 4 0
106 AGG 0 4 12 0 0 2 1 0 22 2 160050 1 1 0 10 1 2 2 0 1 0 0 1 0 0 11 19 4 2 1 1 0 0 0 0 0 0 1 1 0 0 0 46 0 0 0 1 0 2 0 0 0 2 2 0 0 1 0 2 0 1 2 0 0
107 GAA 16 4 2 0 0 1 0 0 0 1 0 3 0 0 0 0 0 2 0 0 0 0 0 1 0 0 1 1 0 0 0 0 160067 2 12 1 1 0 0 0 11 0 1 0 0 0 3 1 1 0 0 0 5 6 0 3 0 1 0 2 0 0 0 0
108 CTC 0 0 0 0 1 10 7 4 0 0 22 14 6 2 0 1 0 3 1 6 0 26 4 3 1 2 3 0 6 160011 2 18 0 0 1 0 0 0 7 18 0 9 1 0 6 7 0 5 0 0 0 0 0 0 0 3 0 13 0 1 0 16 11 0
109 GTC 3 1 1 0 0 2 0 2 0 0 0 0 0 24 0 0 0 2 3 0 3 3 0 0 2 4 1 0 0 0 0 0 1 2 1 0 3 20 1 0 0 2 2 0 1 159961 2 4 0 6 0 0 0 0 4 5 3 6 0 0 1 2 15 0
110 CTT 1 1 1 1 0 1 0 0 1 2 0 0 0 0 0 17 1 0 0 5 0 5 1 15 0 1 1 1 1 8 2 159985 6 0 0 0 0 1 0 0 1 0 0 0 1 2 1 2 1 0 0 0 0 1 0 0 0 2 0 1 0 0 1 4
111 TAT 0 2 7 1 4 1 1 1 0 2 0 3 0 18 0 1 7 2 0 21 0 0 0 2 0 0 0 0 0 0 4 24 0 0 1 2 0 0 0 0 1 0 0 3 0 0 1 0 0 8 1 159964 0 0 0 4 4 0 14 19 7 0 0 9
112 GAC 0 41 1 0 0 1 1 0 0 0 0 2 0 0 0 0 1 7 2 3 0 3 0 7 0 1 1 0 1 1 1 0 5 160073 9 6 1 2 1 1 1 23 0 1 0 0 1 0 0 7 4 3 1 5 6 1 0 1 0 0 0 0 0 1
113 AAA 160172 3 41 3 0 0 0 1 10 0 0 2 0 0 0 1 0 0 0 0 2 0 0 0 0 0 0 0 0 2 0 0 9 0 0 0 1 0 0 0 0 0 8 2 0 0 0 0 4 0 0 0 0 0 0 0 1 1 1 0 0 0 1 1
114 GAA 10 9 0 0 0 0 1 1 0 0 0 0 0 0 1 0 12 0 6 0 1 6 1 0 3 0 0 0 1 9 0 0 160066 12 28 2 8 1 2 0 8 0 3 0 13 0 0 6 5 11 0 1 2 8 13 0 4 0 1 2 7 0 0 3
115 GAA 24 0 0 2 0 0 1 0 0 0 0 0 0 0 0 0 4 0 0 0 1 1 2 0 0 1 0 0 1 0 0 0 160107 1 9 3 0 1 0 0 7 0 1 0 1 0 0 4 2 0 0 0 1 0 1 0 0 0 0 0 0 1 0 0
116 ATA 1 2 2 0 11 0 0 1 1 0 2 0 160281 28 39 0 3 1 1 0 1 1 0 1 1 1 1 0 18 1 0 0 0 2 1 0 2 1 0 0 0 0 0 1 19 0 0 0 0 0 2 0 1 0 0 0 0 1 0 2 5 0 1 0
117 AGG 10 3 10 0 0 0 1 0 41 5 159651 4 0 0 19 1 1 1 1 0 2 1 1 1 2 0 15 10 0 0 0 0 2 0 0 0 6 0 1 3 0 0 43 1 0 1 2 0 0 0 1 0 0 1 0 0 0 0 6 0 2 1 4 1
118 CGA 7 1 0 0 0 1 0 0 10 0 0 0 0 0 0 0 30 1 0 1 0 4 0 2 159343 8 15 3 2 4 1 1 0 0 0 1 1 0 7 0 0 3 1 2 1 0 0 0 6 1 0 0 0 1 0 0 14 1 0 0 0 0 0 0
119 ATC 0 1 0 0 0 6 0 0 0 0 2 4 16 158552 0 8 0 0 0 0 0 0 0 2 0 0 0 0 0 2 1 3 0 1 0 0 0 1 0 0 0 0 0 0 0 29 0 2 0 0 0 0 5 0 0 1 0 1 7 0 3 0 0 0
120 TGG 0 0 0 0 0 2 0 0 0 3 2 0 0 0 0 0 4 1 0 0 3 0 0 1 0 2 16 0 0 2 2 0 0 0 0 1 0 1 0 0 1 0 5 0 2 0 0 1 0 0 10 0 1 1 5 0 10 0 159854 1 3 0 1 0
121 CGC 1 0 4 0 1 2 0 1 1 5 48 0 0 4 5 0 0 56 0 1 0 2 0 4 12 158971 16 22 2 2 4 3 2 0 0 0 1 0 6 3 2 4 0 1 0 3 5 1 0 2 0 0 1 0 6 5 0 28 0 0 1 7 2 0
122 CAA 6 2 1 0 0 1 3 1 1 2 6 1 14 0 1 0 158173 16 19 15 1 1 3 0 19 6 1 4 0 2 4 0 7 2 0 1 1 1 9 1 4 6 8 7 48 1 25 5 4 0 0 1 2 5 12 1 2 0 3 9 0 1 12 0
123 GCC 0 0 0 0 0 45 0 2 1 1 0 3 0 2 2 0 0 0 0 2 1 1 0 1 0 1 0 0 0 1 0 0 1 1 0 0 5 159672 4 4 0 2 0 14 1 34 0 6 0 0 0 0 0 18 1 0 1 6 0 0 0 0 0 1
124 AAT 1 14 0 137855 1 0 0 1 0 0 1 2 1 0 0 0 1 1 1 1 0 1 0 0 0 0 5 0 1 0 1 1 0 0 0 10 1 0 0 0 0 0 1 4 0 0 1 0 2 0 0 0 1 2 2 0 2 0 1 2 0 0 0 0
125 AAT 2 15 2 121626 3 1 0 0 0 0 10 14 0 2 8 0 0 0 2 0 4 0 1 0 4 2 2 4 0 1 0 0 3 0 0 17 0 0 0 0 0 6 1 1 1 0 0 0 1 1 0 1 3 5 0 1 0 3 2 1 8 2 0 0
126 GGT 12 0 18 2 0 2 0 0 0 13 1 11 0 0 0 0 0 1 2 0 0 3 2 0 2 0 0 1 0 0 0 3 0 0 2 11 1 12 5 2 1 19 16 140368 2 0 0 0 1 2 0 4 1 4 0 3 1 0 2 5 6 1 1 1
127 GAT 22 6 2 23 7 15 8 1 3 0 5 2 19 9 0 1 2 6 3 5 1 0 5 1 1 13 2 7 5 7 0 0 3 24 8 132258 5 1 14 13 0 24 13 21 72 1 0 53 3 2 0 4 8 3 0 10 0 2 1 6 2 1 0 1
128 GAT 0 0 2 17 5 4 10 12 37 2 1 29 0 0 0 0 2 0 9 0 7 3 3 2 1 0 2 2 2 1 5 2 18 6 24 145567 15 4 1 4 0 1 28 26 11 1 6 0 1 2 0 9 7 0 2 4 0 1 0 16 14 0 8 0
129 GCA 0 6 6 0 64 12 1 2 2 15 0 4 0 3 5 1 1 1 0 2 3 1 0 3 1 5 4 1 9 1 1 1 8 3 1 0 156352 3 59 13 2 4 38 1 26 0 3 2 2 0 5 0 13 0 13 0 1 1 0 0 0 4 4 0
130 ACA 40 9 0 0 153660 4 23 39 4 1 0 1 12 0 3 0 0 2 0 4 9 11 0 2 8 0 1 3 11 5 14 3 0 1 1 0 3 0 0 10 0 0 0 0 0 4 0 1 2 5 4 0 0 0 0 5 0 1 0 5 0 0 1 0
131 GCT 0 13 3 2 4 2 3 28 1 44 4 2 1 0 1 0 1 1 2 1 1 35 21 62 1 0 1 0 0 0 2 0 0 0 4 5 3 28 2 152770 1 0 4 3 1 2 4 12 2 5 0 2 0 16 0 19 0 0 0 0 1 3 0 4
132 GGT 1 1 3 0 0 1 0 0 0 4 0 6 1 0 1 0 0 1 0 0 2 2 0 0 0 1 0 1 0 0 0 7 0 0 0 8 0 0 0 4 5 28 7 152285 0 0 0 2 0 0 0 0 1 1 0 0 0 0 2 2 1 1 1 1
133 CTG 0 0 2 0 0 4 0 0 0 0 1 1 1 1 1 0 1 1 1 0 2 5 29 1 0 0 1 0 35 6 154207 5 0 0 1 0 0 0 0 0 0 0 0 0 0 0 0 0 1 3 0 0 2 0 0 0 0 0 0 0 0 1 26 0
134 ACT 5 0 0 3 38 52 14 153320 0 9 0 6 0 1 0 6 0 4 1 0 12 9 0 2 0 0 0 0 0 1 0 0 0 0 0 0 3 2 2 19 0 1 3 1 9 0 0 1 8 0 3 0 10 15 0 2 0 10 0 1 2 0 0 0
135 CAC 0 3 2 0 0 4 2 0 4 3 0 0 8 1 0 1 3 152140 5 26 3 1 9 2 1 16 0 2 0 0 0 0 3 5 2 0 0 0 2 2 4 0 1 0 0 1 0 3 6 9 0 0 0 0 0 1 1 0 2 2 0 1 0 0
136 ATG 2 1 5 4 2 1 14 1 2 0 2 0 44 37 153052 29 2 1 0 2 0 0 1 0 1 1 0 0 3 8 28 2 2 1 2 0 1 0 0 2 0 0 1 2 1 8 23 5 0 7 2 0 2 2 0 0 2 1 2 2 3 0 2 0
137 ATG 0 0 0 0 0 0 4 0 0 0 0 0 11 0 145324 1 2 0 2 0 0 2 1 0 1 0 0 0 0 2 1 1 1 0 0 0 0 2 0 0 0 0 0 0 1 0 14 0 0 1 2 0 1 0 0 0 0 0 0 2 0 0 2 0
138 ATC 0 1 0 0 0 5 0 0 0 0 0 0 12 145989 0 6 0 0 0 0 0 1 0 0 0 1 0 0 0 4 1 0 0 0 0 0 0 0 0 0 0 0 2 0 0 11 0 0 0 2 0 0 1 1 0 0 0 1 0 0 0 1 4 0
139 TGG 0 0 1 0 0 0 0 0 0 0 5 1 0 0 1 2 2 0 2 0 1 0 0 0 4 0 41 1 0 1 0 1 0 0 0 0 0 0 0 1 4 0 4 3 0 1 0 0 0 0 12 0 0 0 0 0 25 0 155206 2 0 2 0 1
140 CAT 0 0 0 0 0 0 0 0 0 1 1 0 0 0 0 0 0 10 3 159844 2 12 3 3 0 0 0 6 1 0 1 2 1 0 1 3 0 1 0 0 0 1 1 3 0 0 0 0 0 0 0 25 0 0 0 1 0 0 0 1 0 0 0 0
141 TCC 3 1 0 0 0 0 0 0 0 0 0 0 0 0 1 0 0 1 0 0 2 21 0 0 0 0 0 0 0 0 0 0 0 0 0 0 0 2 1 2 0 3 0 0 0 1 0 2 0 3 3 1 10 160038 6 31 0 1 0 0 0 11 1 0
142 AAT 3 18 3 160168 0 0 0 7 0 0 0 3 0 0 1 1 1 2 2 1 2 0 0 0 2 0 0 0 0 0 0 16 3 0 0 25 1 0 0 0 2 0 0 0 0 0 0 0 1 2 1 1 1 0 0 2 9 0 0 2 0 1 0 1
143 TTG 1 0 0 1 1 1 0 0 2 2 0 0 0 0 0 0 0 0 1 3 4 2 0 1 0 0 0 0 6 4 4 0 0 0 0 1 3 0 0 0 0 0 0 3 0 0 1 2 0 0 4 3 3 0 11 0 3 0 1 1 14 1 159789 0
144 AAT 1 16 1 159940 2 0 2 1 0 0 0 21 0 0 0 0 1 3 1 3 0 2 0 0 0 0 0 0 0 0 9 3 0 0 0 29 0 0 5 3 0 0 1 0 0 1 0 0 11 0 0 1 1 0 2 0 0 0 0 2 1 0 0 0
145 GAT 0 2 0 7 1 1 0 1 1 0 1 0 0 0 0 0 0 0 0 0 0 0 0 0 0 2 0 0 0 0 0 0 0 12 0 159845 0 0 0 0 0 0 0 12 2 0 0 0 0 0 0 3 1 0 0 0 0 0 0 0 2 0 1 0
146 ACA 6 0 0 0 159937 4 28 34 6 16 0 7 17 0 0 0 0 0 0 0 0 1 3 0 0 0 0 0 1 0 0 0 0 0 0 0 153 1 0 9 0 1 4 0 0 0 1 1 0 0 0 0 9 0 0 2 0 0 0 0 0 0 0 0
147 ACA 4 0 0 0 160046 0 10 1 2 0 0 0 12 0 7 0 0 2 0 0 0 0 0 0 0 0 0 1 0 0 0 0 0 0 0 0 23 0 0 0 0 0 1 3 0 0 0 0 2 0 0 0 0 0 0 2 0 0 1 0 0 1 2 0
148 TAC 0 2 0 0 0 1 0 0 1 1 1 0 1 0 0 0 0 7 0 0 1 2 0 2 0 1 0 0 0 0 0 0 0 1 1 0 0 1 0 0 0 1 0 0 0 0 0 0 1 160069 2 10 0 1 0 0 0 13 0 1 0 0 1 0
149 CAG 0 0 1 0 0 0 0 0 0 0 0 1 0 2 2 0 18 0 160108 3 1 2 4 1 0 1 33 0 0 0 3 0 0 0 0 0 2 0 0 0 1 0 1 0 0 0 1 0 2 0 13 3 0 2 0 1 0 0 0 0 0 0 0 0
150 AGG 0 0 20 0 0 0 0 0 14 0 160088 1 0 0 14 0 0 1 0 0 0 0 1 0 0 6 6 0 0 0 0 2 0 0 0 0 0 0 0 0 0 1 15 4 0 0 0 0 0 0 0 0 0 0 0 0 0 0 1 0 0 0 0 0
151 ACA 2 0 0 0 160182 14 40 1 4 1 0 0 1 4 2 0 0 0 0 1 1 1 1 1 0 0 0 0 2 0 1 0 0 0 2 1 13 0 1 0 1 2 0 1 0 0 0 1 4 0 0 1 1 0 0 0 0 0 0 19 0 0 0 0
152 AGA 20 1 2 2 0 2 1 0 159958 1 10 1 3 2 0 1 0 1 1 1 0 0 0 0 13 32 11 8 0 1 0 0 0 0 1 1 1 2 7 0 21 0 3 1 0 0 1 0 0 0 0 0 1 1 0 2 2 0 0 1 0 0 0 0
153 GCT 5 8 1 0 1 2 1 20 3 1 2 0 1 2 1 0 1 1 4 1 2 2 0 0 0 2 0 2 2 1 0 0 0 0 0 5 6 16 14 160078 0 0 0 1 2 0 0 6 0 0 1 0 0 0 1 2 0 0 0 8 0 0 0 0
154 CTT 1 1 2 0 1 0 1 1 0 0 1 3 28 0 8 13 0 0 1 0 2 0 1 6 2 0 3 2 19 42 4 159267 0 0 1 0 0 1 0 0 1 1 1 0 0 3 2 4 8 0 0 0 1 0 0 1 2 1 3 4 1 0 15 4
155 GTT 8 8 1 1 6 5 8 1 5 6 1 5 14 0 2 11 0 0 7 0 1 0 0 0 1 2 0 0 1 2 4 0 1 0 3 0 0 0 2 11 5 0 4 1 22 16 23 159195 1 1 6 0 0 6 2 0 4 1 0 1 1 0 0 1
156 CGC 0 0 2 0 0 0 0 0 2 4 29 1 0 0 0 1 0 66 1 1 0 5 0 5 40 158066 64 25 1 5 2 0 0 1 0 0 0 2 6 1 0 4 1 1 0 0 1 0 0 0 1 0 1 0 1 2 0 28 0 0 0 0 0 0
157 ACC 2 5 0 1 39 158417 28 48 0 28 0 39 5 39 1 33 5 1 1 3 2 5 2 0 0 5 0 0 0 4 0 4 1 0 0 3 96 33 13 1 2 0 6 1 23 3 18 9 1 0 1 7 10 12 13 3 0 2 0 5 0 0 0 2
158 GGC 2 0 0 0 0 0 1 2 1 44 5 4 1 4 2 0 6 9 1 1 2 2 2 2 0 6 1 0 0 4 1 8 2 59 0 4 6 1 0 2 59 159904 20 21 1 3 2 0 6 3 6 0 1 3 3 0 10 8 1 1 0 2 0 1
159 ATG 1 2 4 0 2 7 3 0 2 0 2 1 11 3 160018 15 1 1 1 2 3 2 1 3 2 0 0 0 20 1 1 0 1 2 0 0 0 1 0 2 0 7 0 1 0 0 11 1 7 0 3 0 2 2 1 1 2 1 0 1 3 9 12 0
160 GAT 4 0 2 6 0 0 1 8 0 0 2 2 8 2 0 1 3 1 2 1 0 1 0 1 0 0 0 0 1 0 2 3 8 18 3 160104 0 0 0 3 1 2 1 12 0 0 0 1 2 2 0 1 2 0 0 1 8 3 3 5 4 2 2 0
161 CCC 2 4 8 2 2 4 1 1 1 12 2 79 2 3 0 2 9 7 0 3 11 159943 4 78 13 25 2 1 3 6 0 1 0 0 0 0 7 10 0 12 9 1 20 4 0 3 5 4 0 0 1 0 1 21 1 0 1 3 1 0 2 0 0 1
162 AGG 11 0 11 2 0 1 0 1 35 5 159828 6 1 0 15 1 1 7 5 0 5 0 1 0 0 2 36 21 2 0 4 2 0 2 0 3 3 0 0 2 0 1 36 1 1 0 0 4 2 0 1 2 1 0 0 1 5 0 3 0 3 0 3 0
163 ATG 0 1 1 2 1 0 4 2 1 0 0 0 26 0 160161 0 2 0 1 1 2 0 0 0 4 1 1 1 0 0 2 3 0 0 1 4 2 0 1 1 0 0 4 0 6 1 13 1 4 1 3 3 0 0 0 0 1 10 1 28 0 0 7 0
164 TGC 2 3 5 2 4 1 0 0 1 25 1 0 1 3 3 12 1 0 3 0 1 1 1 0 0 15 1 0 0 0 0 2 1 1 0 0 2 10 0 0 3 3 4 1 4 9 42 0 0 66 3 0 0 5 1 0 6 159967 9 36 0 1 0 1
165 TCT 1 4 0 0 1 0 4 46 0 4 0 22 4 0 2 0 3 0 0 0 5 4 1 19 0 0 0 0 0 0 1 0 0 0 1 0 14 8 2 12 0 0 0 0 0 4 2 0 4 0 1 2 2 6 92 160108 1 0 1 4 0 0 0 2
166 CTG 0 0 1 1 0 0 1 0 0 1 1 8 6 0 20 5 3 0 3 0 0 0 21 2 1 0 4 1 21 7 160103 6 2 2 1 2 1 0 0 0 2 1 0 0 1 1 1 0 4 0 3 2 0 0 0 0 0 0 0 1 10 0 12 0
167 ATG 3 0 1 1 0 0 7 3 1 0 2 2 59 1 160048 4 0 1 0 0 1 0 0 0 0 0 0 3 2 11 13 1 7 3 0 0 0 0 2 1 0 4 0 2 5 4 11 2 2 0 0 0 2 1 2 3 0 1 0 0 2 1 22 1
168 CAG 3 3 8 2 0 8 0 0 1 2 1 1 0 0 1 1 16 0 114866 6 1 3 2 1 0 1 26 0 0 0 3 0 1 1 3 0 6 0 0 2 0 0 0 1 0 0 1 0 0 2 43 1 0 1 1 0 5 1 0 1 0 1 0 4
169 GGT 2 0 0 0 0 0 0 0 0 0 2 11 0 0 0 0 0 0 0 0 0 0 0 1 0 0 0 2 1 0 2 0 0 0 1 12 0 0 5 0 1 8 23 114139 0 0 4 5 0 0 0 0 2 0 0 2 1 0 0 3 1 2 1 0
170 TCG 0 2 0 1 0 0 0 0 0 0 0 2 0 0 0 0 1 0 0 0 1 3 7 0 1 0 0 1 0 2 0 0 0 0 3 0 0 1 0 0 0 0 1 0 0 1 0 0 0 2 0 0 36 2 114514 8 0 0 0 0 0 0 25 0
171 ACT 1 0 0 1 19 17 2 114649 0 0 0 0 0 0 5 6 0 0 0 0 2 1 0 1 0 0 0 0 0 5 0 0 0 0 0 0 0 1 0 24 0 0 1 1 1 0 3 4 1 0 4 0 4 0 0 0 0 1 0 12 1 0 0 0
172 CTC 0 0 0 0 1 3 0 0 0 1 0 0 1 6 0 2 0 4 0 0 1 7 0 0 0 1 0 0 8 114955 1 1 0 2 0 3 1 0 1 0 4 0 5 0 3 2 0 1 1 0 1 1 0 2 1 1 0 0 1 1 20 1 8 0
173 CCT 6 2 0 0 1 2 2 1 0 1 0 0 0 0 2 1 1 2 1 9 9 46 33 114684 3 2 0 1 0 2 0 1 0 0 0 8 0 1 2 7 0 0 3 4 1 0 1 0 0 0 0 0 7 1 4 14 2 0 1 3 1 0 0 10
174 AGG 0 0 7 0 0 1 0 0 21 0 114675 1 3 1 0 1 1 0 0 0 0 0 0 0 1 1 1 0 1 0 3 0 0 0 0 0 0 0 0 1 0 0 14 0 0 0 0 1 2 1 0 0 0 1 0 1 4 0 2 0 0 0 0 0
175 AGG 1 1 13 1 0 0 0 0 14 1 114696 4 0 0 1 0 0 0 0 0 0 4 1 0 0 0 17 0 0 0 0 0 0 0 0 1 0 0 0 0 1 1 19 0 0 0 0 0 0 1 0 0 0 0 0 0 0 0 1 0 0 0 1 0
176 TCT 0 1 0 0 0 0 1 2 0 0 1 0 0 0 0 1 0 1 0 0 0 1 0 10 0 0 1 0 1 0 0 0 0 0 0 2 4 0 0 1 0 1 0 1 0 0 0 1 0 1 1 0 22 69 3 114786 0 0 0 0 0 2 0 4
177 GGA 1 0 0 0 0 0 0 0 9 0 0 1 0 2 0 1 2 0 1 1 0 0 0 0 0 0 0 0 1 0 0 0 5 0 0 0 0 0 0 0 114548 1 15 5 0 0 0 0 1 0 3 0 0 0 0 0 9 0 0 0 0 1 0 0
178 GCT 0 0 1 0 0 4 1 10 0 3 0 3 0 1 2 0 1 0 0 1 0 5 0 0 3 0 1 7 0 2 1 0 0 0 0 4 5 22 3 114823 0 2 0 6 3 0 0 5 0 0 0 1 0 13 4 6 4 0 0 2 0 0 0 1
179 GCA 0 0 0 0 48 1 0 0 0 0 0 0 0 0 0 1 0 0 0 0 0 0 0 0 0 0 0 0 1 1 0 0 0 0 0 0 114453 5 164 13 2 0 0 4 23 0 0 0 0 0 0 0 2 1 0 0 1 3 1 0 0 0 0 0
180 GGC 0 0 0 0 0 3 0 0 1 3 0 0 0 0 0 0 0 0 0 1 0 0 0 0 1 1 0 1 0 0 0 0 0 13 0 0 0 0 0 0 16 114259 6 16 0 2 1 0 0 0 0 0 0 0 0 0 0 9 1 0 0 0 2 0
181 GCT 2 0 0 1 0 1 2 57 0 3 0 0 1 1 2 0 11 21 5 4 0 0 1 1 0 0 5 0 3 1 0 0 0 1 1 4 8 41 16 113548 0 1 0 0 0 0 0 8 0 1 1 1 0 0 0 18 0 0 7 1 0 2 0 3
182 GCA 0 2 0 2 69 2 2 0 0 0 0 0 0 0 0 1 0 19 2 0 0 4 2 1 0 3 1 0 0 0 0 1 3 0 0 0 114214 9 30 16 3 1 2 1 62 0 0 0 0 1 1 0 3 0 3 2 4 1 1 0 1 3 0 1
183 GTC 0 1 0 0 0 0 1 0 2 1 2 1 2 25 1 0 0 0 4 0 2 1 0 1 0 3 2 0 1 0 0 0 0 1 0 0 0 12 0 0 0 2 1 3 9 114979 1 31 0 0 0 1 0 2 1 0 2 0 0 1 0 1 1 0
184 AAA 114751 11 89 15 0 1 1 0 14 1 1 0 1 0 0 0 4 0 0 0 0 2 0 0 0 0 0 5 0 0 1 0 13 0 0 1 0 0 0 0 3 0 1 0 0 0 2 0 1 0 2 0 0 0 0 1 1 1 1 0 2 1 0 0
185 GGA 3 0 0 0 0 0 0 3 8 0 0 2 0 0 0 0 1 2 2 0 5 2 0 0 0 0 1 3 1 3 0 0 7 0 2 0 1 1 0 1 114888 10 26 4 4 1 0 0 0 4 0 0 0 1 0 0 7 0 0 0 0 0 0 0
186 GTT 0 2 1 0 0 1 0 0 2 0 1 4 10 9 2 20 5 0 6 0 0 1 1 0 0 0 1 0 0 2 0 0 0 0 0 1 1 1 0 4 0 0 1 3 1 27 20 114601 1 0 0 0 0 0 0 1 4 0 0 1 0 2 0 4
187 GGG 0 0 0 0 0 2 0 0 0 0 12 0 0 0 3 0 0 0 0 0 2 0 1 0 0 1 0 0 0 0 0 0 0 0 14 0 0 1 2 0 14 11 114222 6 0 4 1 4 1 0 0 1 0 0 1 5 0 0 0 0 0 0 0 0
188 ACA 3 0 1 3 114662 4 14 0 1 1 0 2 4 0 1 1 1 0 7 0 0 1 2 0 0 2 0 2 0 0 1 1 0 1 0 0 25 0 0 7 0 0 1 0 0 0 1 1 0 0 0 0 2 0 0 4 1 0 0 2 0 0 0 1
189 ATG 0 1 4 1 3 3 7 1 0 0 1 0 16 1 114951 5 0 12 0 0 0 0 2 0 1 0 0 2 0 0 4 1 2 0 0 0 0 0 1 0 0 0 1 0 0 1 18 1 5 0 0 0 0 1 2 0 0 4 0 7 0 6 4 8
190 GTG 1 0 1 2 0 4 0 1 0 0 0 0 2 0 9 0 0 0 1 0 0 1 0 0 0 1 0 1 0 0 4 1 5 0 0 0 0 6 8 2 2 1 8 0 16 7 114875 5 0 0 0 1 0 1 0 4 1 0 0 0 1 0 2 3
191 ATG 0 0 5 0 1 0 9 1 0 0 1 0 5 0 114842 6 10 0 4 0 0 1 0 0 0 0 0 0 0 0 1 2 0 2 0 0 0 0 0 1 0 1 0 0 0 0 10 0 0 0 4 1 0 0 0 0 2 0 4 2 2 0 0 0
192 GAG 0 0 4 0 0 0 0 2 0 0 0 0 0 0 0 0 0 0 2 0 0 2 0 1 0 0 1 0 1 0 0 0 9 1 115014 6 0 1 2 2 0 2 21 1 1 0 5 1 0 0 5 0 2 4 2 0 0 2 2 0 0 0 2 0
193 TTG 0 0 1 0 0 1 2 3 0 0 1 2 0 0 0 0 0 1 2 0 0 2 1 2 0 1 2 0 11 6 3 1 2 0 1 0 1 2 0 2 0 1 0 0 0 0 1 2 0 0 1 1 0 0 16 0 1 0 2 35 33 0 114886 5
194 ATA 0 2 1 0 10 4 0 0 1 0 1 0 114905 0 12 4 1 0 0 1 3 7 3 1 0 0 0 0 5 2 0 1 1 0 0 0 1 1 1 0 0 0 0 0 10 1 44 0 1 0 0 2 1 0 0 1 0 2 0 0 0 0 6 0
195 AGG 1 1 5 0 2 0 4 1 15 0 114995 5 0 0 8 0 0 1 0 1 3 1 0 1 1 8 0 0 0 0 0 0 0 0 0 0 1 0 0 1 0 0 21 0 0 0 0 0 0 3 0 0 0 0 1 0 0 0 1 0 0 0 0 0
196 ATG 0 1 0 0 2 0 2 0 0 3 1 4 9 2 114996 2 0 0 0 0 1 3 2 0 0 0 0 1 0 2 0 0 0 0 1 0 0 0 3 6 0 0 2 1 0 0 12 1 0 0 0 0 1 0 2 0 1 0 0 0 2 0 0 0
197 ATC 0 4 0 7 1 13 0 0 0 2 0 1 4 114973 0 1 0 0 1 0 0 2 0 0 0 2 0 0 0 0 0 0 1 1 0 0 0 4 0 1 1 0 0 2 2 24 0 0 1 0 0 0 0 0 1 1 0 2 0 0 0 2 0 0
198 AAA 115069 7 27 0 0 0 1 0 8 0 0 0 0 0 0 0 3 0 1 0 0 0 0 0 0 0 0 0 0 0 0 0 8 0 1 0 0 0 0 0 0 0 0 0 0 0 0 0 0 0 0 2 0 0 0 0 0 1 0 0 1 0 0 0
199 CGT 0 0 0 0 1 0 0 0 0 2 5 2 0 0 0 0 0 3 0 8 0 2 7 0 1 21 9 114972 0 6 0 3 0 0 0 0 1 0 0 0 0 0 2 5 0 2 0 0 0 0 0 1 0 0 0 0 0 0 0 11 0 0 0 0
200 GGG 0 0 0 0 0 2 0 0 0 0 19 0 0 0 0 0 0 0 0 0 0 0 0 0 0 1 0 0 0 0 0 1 0 0 23 0 0 4 1 0 24 0 114462 2 2 0 1 1 0 3 0 0 0 0 0 0 4 1 6 1 0 0 1 0
201 ATC 1 0 0 0 10 7 0 0 0 1 1 4 7 114877 5 10 0 0 0 1 0 2 1 2 0 0 0 0 0 6 0 0 0 1 0 0 0 0 0 0 0 0 1 0 0 31 1 0 0 0 0 0 1 1 0 0 0 2 0 0 0 2 0 0
202 AAT 0 10 0 114994 0 0 0 4 0 0 1 11 0 1 1 1 0 54 8 3 1 0 1 0 0 0 0 0 14 2 0 2 3 1 0 27 2 0 0 0 1 3 0 0 0 0 0 1 0 1 0 3 2 1 2 0 0 1 1 0 0 0 0 0
203 GAT 0 0 0 4 0 0 0 0 0 0 0 1 1 1 0 0 0 0 2 0 0 0 0 0 0 0 0 0 0 0 0 0 2 13 0 115044 2 0 0 1 0 0 1 6 0 0 0 1 5 0 0 2 1 2 1 0 0 0 3 0 1 0 0 0
204 CGG 0 0 0 0 0 0 0 0 5 0 12 3 0 3 0 0 0 1 18 0 0 0 1 1 6 14 114848 8 0 0 3 1 0 0 0 0 0 0 0 0 0 0 4 0 0 0 0 0 0 0 0 0 0 4 0 0 0 0 18 1 0 0 0 0
205 AAC 3 114316 2 34 1 0 1 1 0 6 1 2 1 0 1 0 0 6 0 0 1 0 0 0 0 0 0 0 0 0 0 0 0 15 0 0 0 0 0 0 2 2 2 0 0 1 3 0 0 1 0 1 0 7 2 1 1 0 0 1 1 0 2 0
206 TTC 1 0 0 0 0 0 0 1 0 0 0 0 0 2 1 0 0 2 0 0 0 0 0 0 0 1 0 0 0 5 0 0 0 0 0 0 0 0 1 1 1 0 0 0 0 4 1 0 3 0 1 0 0 9 0 1 2 0 0 0 2 114938 0 3
207 TGG 0 0 0 0 0 0 0 1 0 0 0 0 0 0 0 0 0 1 0 0 1 4 1 0 0 0 17 0 0 0 0 0 0 0 0 0 0 1 0 0 0 0 1 0 0 0 0 3 2 7 7 1 0 0 0 0 5 0 114909 0 0 1 0 0
208 AGA 14 0 0 0 0 0 0 0 114756 2 25 1 2 0 0 1 0 0 0 0 6 0 0 0 1 15 0 1 0 0 0 0 0 0 0 0 0 1 0 0 6 0 0 0 0 0 0 0 2 0 0 0 0 2 0 0 0 0 0 0 0 0 0 0
209 GGT 0 1 0 0 0 0 0 0 0 0 0 12 0 0 0 1 0 0 0 0 0 0 0 0 0 0 0 0 1 0 0 0 0 0 0 2 0 1 0 0 14 14 4 99972 1 0 0 3 5 0 3 0 0 0 2 0 0 0 0 3 0 0 2 0
210 GAA 14 0 0 2 0 0 2 0 0 1 1 1 0 0 1 1 0 0 0 1 0 0 0 1 0 0 0 0 0 0 0 0 108533 1 25 0 2 0 0 0 11 1 2 1 1 0 0 0 2 1 0 0 0 0 0 0 0 0 0 0 1 0 0 0
211 AAT 0 7 1 108554 5 0 0 8 3 1 0 3 8 9 2 26 0 5 7 1 1 5 0 0 0 0 1 0 0 0 3 1 0 1 1 8 1 15 0 2 0 1 13 0 12 0 2 1 0 0 0 2 0 1 0 1 1 1 5 5 0 1 7 7
212 GGA 0 4 0 2 0 0 2 0 16 0 0 0 2 0 0 0 0 0 0 0 0 1 0 0 0 4 0 0 0 0 0 0 13 0 0 0 3 0 1 5 106200 1 33 2 1 0 0 0 0 0 0 0 0 3 1 1 12 0 1 1 0 1 0 4
213 CGA 0 1 0 0 0 0 0 0 2 0 0 0 0 0 1 0 16 1 1 0 0 0 0 0 102118 6 19 2 2 0 1 1 0 0 0 0 0 0 0 0 0 0 0 0 0 1 0 0 1 0 0 0 0 0 0 0 16 0 0 0 0 0 0 0
214 AAA 111204 2 5 0 5 2 0 1 6 1 2 0 3 0 0 5 4 1 0 5 0 2 0 0 0 6 5 0 3 0 0 0 10 2 0 0 0 1 0 0 1 1 2 0 0 0 0 0 1 2 0 0 1 10 0 0 0 0 0 0 0 1 3 2
215 ACA 1 0 0 0 112987 11 29 4 0 9 0 3 2 2 0 0 1 0 0 0 17 0 1 0 0 0 0 0 0 1 0 0 0 0 0 0 4 0 0 1 0 0 6 1 0 0 7 0 0 0 0 1 3 0 0 0 0 0 0 0 0 0 0 0
216 AGG 0 0 16 0 0 0 0 0 13 0 111018 1 1 0 13 0 0 0 0 0 0 0 0 0 6 0 6 1 0 0 0 0 0 0 0 0 0 0 0 0 0 0 18 0 0 0 0 0 0 0 0 0 0 0 0 0 0 2 2 0 0 0 1 0
217 AGT 13 27 3 20 0 0 5 5 0 28 8 108209 1 18 4 1 23 0 2 0 0 16 0 0 0 2 0 0 1 0 3 0 0 0 0 0 8 0 0 1 0 0 0 15 28 0 6 1 0 0 0 0 6 0 0 2 1 0 1 7 0 0 12 7
218 GCT 1 0 0 0 0 0 0 26 0 0 1 0 0 0 0 0 0 0 1 0 0 1 0 0 0 0 0 0 1 0 0 0 0 0 0 8 0 6 12 110392 0 0 2 1 0 0 0 12 0 3 0 0 0 0 0 6 0 0 0 0 0 0 0 0
219 TAC 2 1 1 0 0 0 0 0 1 0 0 0 0 0 0 0 0 20 0 0 0 0 0 0 0 0 1 0 0 1 0 0 0 0 0 0 0 0 0 0 0 0 3 0 0 0 0 0 1 111939 0 9 0 1 0 0 0 7 0 0 0 1 0 0
220 GAG 0 0 3 0 0 0 1 0 0 0 0 0 0 0 0 0 0 0 2 0 3 0 0 0 0 0 0 0 1 0 0 0 4 0 107617 4 0 0 1 0 0 0 14 0 0 0 0 0 0 0 9 0 0 0 0 0 0 1 0 0 0 0 0 0
221 AGA 5 0 0 0 1 0 0 1 111365 0 8 0 2 0 0 0 0 0 0 1 0 0 0 0 0 1 2 11 0 0 0 0 0 1 0 0 0 0 0 0 5 1 0 0 0 0 0 0 0 0 0 0 2 0 0 0 0 1 0 0 0 0 0 0
222 ATG 0 0 2 1 1 0 10 1 0 0 1 0 10 0 109601 0 0 0 0 0 1 0 0 1 0 0 0 0 0 1 1 0 0 0 0 0 1 0 9 0 0 0 2 0 0 0 5 0 0 1 0 3 2 1 0 1 4 0 0 0 0 5 0 0
223 TGC 0 0 0 0 0 0 0 0 0 1 0 0 0 0 0 0 0 0 0 0 0 0 0 0 1 4 0 0 0 0 0 0 0 0 0 0 0 0 0 0 0 3 0 0 0 0 0 0 0 16 0 0 0 0 0 0 2 103009 0 21 0 2 0 0
224 AAC 7 107061 0 4 0 0 0 0 0 10 0 0 0 1 0 0 0 1 0 0 0 0 0 0 0 0 0 0 0 0 0 0 0 6 0 0 0 0 0 0 0 0 0 0 0 0 0 0 0 0 0 0 0 0 0 0 1 0 0 0 0 0 0 0
225 ATT 0 0 0 0 1 2 0 10 0 0 0 3 0 19 0 114639 0 0 0 0 0 0 0 0 0 0 0 0 0 0 0 2 0 0 0 0 0 0 0 0 0 0 1 0 0 7 20 5 0 0 0 1 0 0 0 0 0 0 0 2 1 0 0 0
226 CTC 0 0 0 0 0 0 0 0 0 0 0 0 0 3 0 0 0 0 1 0 0 8 0 0 0 0 0 0 1 115043 0 2 0 0 0 0 0 0 0 0 0 0 0 0 0 1 0 0 0 0 0 0 0 0 0 3 0 0 0 0 0 2 0 0
227 AAA 115148 1 31 2 1 0 0 2 3 0 0 0 0 0 0 0 2 0 0 0 0 0 0 0 0 0 0 0 0 0 0 0 7 0 0 0 1 0 0 0 0 1 0 0 0 0 0 0 1 0 0 0 0 0 0 0 0 0 0 0 0 0 0 0
228 GGA 0 0 0 0 1 0 4 0 7 2 0 0 0 0 0 1 0 0 0 0 0 0 0 0 0 0 0 0 0 0 0 0 16 0 1 0 2 0 0 0 114849 0 25 3 7 0 0 0 0 0 0 0 0 2 0 0 7 2 0 0 0 0 0 1
229 AAA 115148 1 9 3 1 0 1 0 4 0 0 0 0 0 0 0 1 0 0 1 0 0 0 0 1 0 0 0 0 0 1 0 3 3 0 0 0 0 0 1 0 0 2 0 0 0 0 0 0 0 1 0 0 0 0 0 0 0 0 0 0 0 1 0
230 TTT 0 1 0 0 0 1 0 0 0 0 0 0 0 0 0 0 0 0 0 1 0 0 0 1 0 0 0 0 0 1 0 7 0 0 0 0 0 0 0 0 0 0 2 0 0 0 0 1 0 1 0 0 0 0 0 4 0 0 0 4 5 21 3 114892
231 CAA 3 1 0 0 0 0 1 3 0 0 0 0 1 0 9 0 115009 1 17 1 8 1 0 0 22 2 5 2 0 1 1 0 0 0 0 0 0 0 4 1 0 5 5 5 0 3 0 2 2 0 1 0 0 1 0 1 1 0 0 0 5 0 0 0
232 ACA 0 0 0 0 114965 8 6 0 1 0 0 0 14 0 0 3 0 10 4 0 2 2 2 0 0 2 0 0 4 6 0 0 0 0 0 0 2 3 0 0 0 0 0 0 0 0 0 0 1 0 0 0 1 0 0 0 0 0 0 0 0 1 0 0
233 GCT 0 0 0 3 0 4 4 37 4 0 0 0 1 0 0 0 16 0 1 0 2 11 0 0 0 0 27 1 0 0 0 0 0 0 1 2 4 18 3 114896 0 0 0 0 2 2 1 11 0 0 0 2 0 0 1 1 0 0 0 7 0 0 0 0
234 GCA 0 4 0 0 51 0 0 0 0 0 0 0 0 1 1 0 0 0 0 0 2 2 0 33 0 0 0 0 0 0 0 3 2 0 0 0 114944 4 20 4 3 0 0 4 5 0 0 0 0 3 0 0 1 2 4 2 2 0 0 5 0 0 0 0
235 CAA 0 0 0 0 0 2 0 4 0 0 0 1 0 0 1 0 115137 0 4 4 1 3 0 0 6 1 0 0 0 1 1 0 1 0 0 0 0 1 1 1 0 0 0 0 2 0 2 9 3 0 0 1 0 0 0 0 0 0 0 0 0 1 0 0
236 AGG 0 1 21 0 4 1 2 1 15 0 114994 1 0 0 10 0 0 2 0 0 0 0 3 0 0 1 0 2 0 2 1 0 0 0 0 2 2 0 0 0 1 0 33 0 1 0 1 0 0 0 1 1 0 0 2 0 2 2 0 0 0 0 0 0
237 GCA 2 3 0 1 18 0 1 1 0 0 0 0 0 0 1 2 2 1 0 0 1 0 1 1 0 7 3 0 0 0 0 0 1 2 0 2 114960 2 12 3 12 1 6 0 27 1 3 0 0 0 0 0 3 2 0 2 0 1 2 3 2 1 0 0
238 ATG 0 2 1 3 0 1 7 0 1 3 3 0 6 0 115059 1 2 0 2 0 0 3 0 0 0 0 2 0 0 6 6 2 0 0 0 0 0 1 0 0 1 1 0 5 1 1 7 2 1 0 2 1 4 0 0 0 0 1 0 1 1 0 2 0
239 ATG 0 1 0 0 0 8 8 2 0 0 3 0 13 2 115044 8 0 1 0 0 0 0 0 0 0 0 0 0 0 1 3 0 1 0 0 0 0 1 1 1 0 5 1 0 0 64 21 0 0 3 1 0 2 6 0 0 1 0 1 2 1 0 0 0
240 GAT 0 2 0 18 0 0 0 0 0 3 0 0 0 0 0 0 0 0 0 7 0 0 0 0 0 1 2 0 0 3 0 0 2 9 8 115196 1 0 0 0 0 4 11 11 0 0 2 1 0 1 0 0 0 0 0 2 0 0 1 2 0 1 0 0
241 CAA 1 2 0 0 0 2 0 1 0 0 4 9 1 0 0 0 115070 1 30 1 0 1 0 0 17 0 1 0 0 1 0 0 1 2 0 0 0 1 0 2 0 1 0 1 1 2 2 0 3 0 3 0 1 0 1 1 0 1 2 0 0 0 1 0
242 GTG 0 0 2 0 0 0 2 0 0 1 1 0 2 0 17 3 1 0 0 0 14 2 2 0 2 2 2 0 2 3 0 1 0 0 3 2 0 7 14 0 1 0 7 3 32 2 114923 21 0 2 0 0 0 0 3 0 0 1 1 0 0 0 5 1
243 AGA 13 1 22 0 1 6 0 1 114886 2 49 7 1 2 1 5 0 0 0 1 1 2 0 0 9 8 2 5 0 0 2 0 0 2 0 2 7 1 0 1 21 0 0 2 2 6 0 0 0 10 2 0 1 0 1 5 2 0 3 3 9 1 0 0
244 GAA 14 0 1 0 1 1 0 0 0 1 0 0 1 0 0 0 0 0 1 0 8 0 4 0 0 0 0 0 0 0 0 0 115027 2 45 7 2 7 2 0 9 1 0 3 0 0 2 2 0 0 0 0 3 0 0 0 0 1 0 0 0 0 0 0
245 AGT 0 0 0 14 1 0 10 1 2 20 2 114398 3 0 1 0 0 0 0 0 0 5 41 6 0 0 0 4 0 0 0 1 0 0 3 2 1 1 1 0 4 4 8 16 0 0 2 0 0 1 0 0 0 0 0 0 1 1 2 4 0 0 1 1
246 CGG 0 0 0 0 0 0 0 0 1 0 4 0 0 0 1 0 1 0 21 1 2 0 2 2 32 13 115043 26 0 0 2 0 0 0 0 0 0 1 0 0 0 0 0 0 0 0 0 0 6 0 0 0 1 0 0 0 0 8 15 0 1 0 0 0
247 AAC 10 114949 0 35 0 2 0 0 0 6 1 5 2 0 1 0 1 3 0 0 0 0 0 0 2 6 2 7 0 0 0 3 0 9 0 0 0 2 0 0 0 4 0 2 0 0 0 2 1 7 0 0 0 1 0 0 1 4 0 0 0 0 1 1
248 CCA 1 0 0 2 6 0 0 0 1 2 0 0 0 0 0 0 1 0 0 0 115043 26 28 10 0 2 0 0 8 0 0 0 0 0 1 3 1 0 1 0 0 0 0 0 0 0 0 0 0 2 1 0 5 0 0 0 0 1 0 3 1 0 0 0
249 GGA 0 0 1 0 1 0 2 0 9 0 1 2 0 0 0 0 1 1 0 0 2 0 1 0 1 2 0 0 0 0 1 0 7 5 0 0 1 0 0 0 115088 1 21 7 2 0 1 0 0 0 0 2 2 0 0 1 11 0 0 0 0 0 0 0
250 AAT 16 22 3 115091 1 0 0 2 1 7 0 6 0 0 3 0 0 0 1 7 1 0 0 0 1 0 1 0 0 0 1 0 1 3 0 5 2 1 3 0 0 0 4 2 1 0 0 0 16 0 0 0 0 2 0 2 0 3 4 0 4 1 0 3
251 GCT 0 0 0 0 1 0 0 28 0 0 0 0 0 0 5 0 0 0 0 0 0 0 0 1 0 0 0 0 0 0 0 0 1 0 0 5 0 38 2 148150 0 0 3 1 0 1 2 30 1 0 1 0 1 1 0 1 0 0 0 0 0 0 0 0
252 GAG 0 0 7 0 0 0 1 1 0 0 0 0 0 0 0 0 0 0 2 0 1 0 0 0 0 0 0 1 0 2 0 0 33 1 147991 3 0 0 0 0 0 0 8 0 0 0 1 0 0 1 3 0 0 0 1 0 0 0 2 0 0 0 0 0
253 ATC 0 1 0 0 0 6 0 0 0 2 2 1 5 148105 1 34 1 0 0 0 0 0 0 0 0 0 0 0 0 0 0 0 0 0 1 0 0 1 0 0 0 0 5 0 0 5 0 0 0 0 0 0 0 0 6 0 0 0 0 0 0 1 0 0
254 GAA 26 0 0 0 0 0 0 0 0 0 0 0 0 0 0 0 0 0 0 0 0 0 0 0 0 0 0 0 0 0 0 0 148168 4 8 2 1 0 0 0 11 0 0 0 2 0 0 0 3 0 0 0 0 0 0 0 1 0 0 0 0 0 0 0
255 GAT 2 0 0 7 3 0 0 1 0 0 0 0 0 0 0 0 0 1 0 0 0 0 0 1 0 1 2 0 1 0 0 0 0 40 1 148377 0 0 0 1 0 0 0 7 0 0 0 0 1 0 0 0 0 0 0 0 0 0 2 0 0 0 0 0
256 CTC 0 0 3 0 1 0 1 0 1 0 0 0 3 4 1 0 0 6 2 0 0 22 0 0 0 1 1 0 15 147950 0 32 0 0 0 0 0 0 0 0 0 3 3 0 3 5 0 5 0 0 0 0 0 1 0 0 0 2 3 1 2 5 0 1
257 ATC 0 1 0 0 0 2 0 0 0 11 0 0 1 148085 1 7 1 0 1 0 2 0 0 0 0 0 0 0 1 11 5 0 0 1 1 0 0 0 2 1 0 1 0 0 1 7 0 3 0 0 0 6 2 0 6 1 1 2 1 2 1 3 21 0
258 TTT 1 0 0 0 2 0 0 0 1 1 0 0 0 0 0 3 0 2 0 0 1 0 3 4 0 7 0 0 0 1 0 9 0 3 6 0 0 1 0 0 1 1 1 2 0 0 0 0 2 0 0 4 1 1 0 1 1 0 2 4 0 5 1 148127
259 CTG 3 1 4 0 0 0 0 0 0 2 1 3 0 3 4 4 1 0 3 0 8 1 7 0 1 0 3 1 10 3 148166 5 2 0 1 1 0 4 0 0 2 0 2 3 1 0 5 4 2 0 1 0 0 1 0 0 0 1 1 1 3 0 14 0
260 GCA 0 0 0 0 46 0 1 3 0 2 2 0 0 0 0 0 0 1 0 0 0 2 0 0 0 0 0 0 0 2 0 0 2 0 0 0 147908 1 20 6 3 0 0 0 20 0 3 1 0 1 0 0 5 2 0 0 0 1 0 0 0 0 0 0
261 CGG 8 0 0 0 0 1 0 0 0 0 4 0 0 0 0 0 0 0 16 0 0 4 0 1 25 21 147541 2 2 0 4 0 0 0 0 0 0 0 0 0 0 1 3 1 0 0 0 0 0 0 0 0 0 0 1 0 0 0 39 0 0 0 0 0
262 TCT 0 0 1 0 0 1 3 0 1 2 0 0 0 0 0 1 0 0 0 0 1 1 0 11 0 1 0 0 0 0 0 0 0 0 0 0 0 5 5 3 0 0 0 0 1 0 0 1 1 0 3 9 8 74 4 147947 0 0 0 0 0 0 0 2
263 GCA 0 1 0 1 98 0 0 0 0 6 0 0 1 0 1 0 0 0 1 0 4 0 3 0 0 0 4 0 0 0 1 1 2 0 0 1 147986 3 11 6 13 1 2 0 53 0 10 1 0 1 0 0 10 2 0 0 4 1 0 1 0 0 1 0
264 CTC 2 0 0 2 1 1 0 3 0 0 0 3 0 2 15 0 1 26 0 1 0 18 1 0 1 1 0 0 14 148173 3 9 3 0 2 1 0 0 1 2 0 0 1 0 0 2 0 3 0 0 0 0 1 1 13 1 2 1 1 1 0 19 10 2
265 ATA 1 0 0 0 23 0 0 2 0 3 2 5 148254 11 20 39 0 1 0 0 2 1 1 2 2 0 3 0 12 2 0 4 0 0 2 1 5 2 5 3 4 0 1 2 16 14 7 7 2 1 4 0 0 0 0 1 2 3 0 0 2 0 1 0
266 TTG 0 0 0 0 0 0 1 0 1 0 1 1 3 0 5 9 0 0 0 1 0 1 0 1 1 6 0 0 0 12 10 2 1 2 1 0 0 2 2 1 0 0 0 0 8 0 14 0 0 0 0 23 6 0 16 2 0 0 3 1 13 1 148195 10
267 AGA 70 0 58 0 2 4 1 0 147970 1 49 0 1 0 0 1 3 1 0 1 0 2 0 0 21 8 2 14 0 0 1 0 1 0 0 0 0 1 0 3 23 0 0 2 1 7 2 0 1 0 1 0 0 0 1 0 0 0 0 0 0 0 0 1
268 GGG 0 0 0 1 0 7 0 0 0 1 23 0 0 0 0 0 3 4 0 0 1 8 0 0 0 0 0 0 1 0 0 0 0 0 11 1 0 0 1 3 21 4 148007 10 0 0 3 0 0 0 0 0 24 9 0 0 0 1 8 0 0 0 1 0
269 TCA 0 2 0 0 4 0 0 6 0 1 0 0 1 0 0 0 0 0 1 0 12 0 1 4 1 0 0 1 1 0 0 0 0 1 0 0 0 0 0 2 0 3 0 0 0 1 0 0 2 0 0 0 148079 4 86 10 2 0 0 2 8 1 0 0
270 GTT 0 0 0 0 5 4 0 5 0 2 0 1 0 4 0 15 0 4 2 6 1 0 3 1 0 0 0 2 2 0 0 3 0 0 1 4 0 3 4 8 0 2 1 1 7 7 2 148181 0 1 0 3 4 0 1 0 0 1 0 0 1 0 0 8
271 GCT 1 0 0 1 0 0 0 42 0 0 0 1 0 0 0 0 0 0 0 0 0 1 0 0 0 2 0 0 0 0 0 0 0 0 0 2 11 45 2 147993 2 1 9 6 0 0 0 33 0 0 0 0 0 12 0 3 2 1 0 3 0 0 0 0
272 CAC 0 3 2 2 0 3 1 2 4 1 0 5 1 1 1 1 4 148206 1 18 1 4 1 2 1 10 1 0 1 6 0 0 0 1 0 0 2 8 0 1 0 0 0 0 0 1 3 1 5 5 0 0 1 1 1 1 3 1 8 2 0 2 2 0
273 AAA 148029 5 32 2 3 0 1 0 4 0 1 0 1 1 0 1 1 0 0 0 0 0 0 0 1 1 2 0 0 0 0 0 21 0 3 1 2 1 1 0 0 0 3 0 2 2 0 0 2 0 7 3 2 0 0 0 3 0 1 0 1 1 1 1
274 TCT 0 16 0 1 0 3 4 47 2 9 1 9 0 4 0 1 2 1 0 0 3 1 2 6 2 0 0 0 0 0 0 0 0 5 0 2 0 7 2 4 2 2 0 23 3 0 0 0 3 0 2 2 102 25 13 148190 4 5 0 3 0 0 3 9
275 TGT 2 1 0 0 0 1 1 5 3 4 3 11 1 0 3 0 0 5 1 2 4 4 0 0 0 4 2 14 1 2 2 0 6 3 1 4 5 9 4 0 2 2 1 7 0 6 1 7 11 0 2 10 7 3 1 3 9 30 0 148234 1 3 0 4
276 CTG 0 0 0 1 3 0 0 2 1 0 2 0 0 5 6 2 2 1 3 1 0 0 16 2 1 1 2 0 107 1 148154 6 0 0 1 0 0 1 2 0 0 0 0 0 2 1 1 0 2 2 0 1 0 0 0 1 1 0 0 0 8 1 25 0
277 CCC 0 0 0 4 3 6 0 0 3 1 4 0 3 0 0 1 0 3 0 0 10 148057 6 34 0 1 0 0 0 6 1 1 0 0 0 0 2 1 0 0 2 0 3 0 0 2 0 4 0 0 0 0 0 45 1 0 0 0 2 0 0 0 0 0
278 GCC 0 0 0 0 3 30 0 0 0 0 0 0 0 2 4 0 1 1 0 1 0 6 0 0 1 0 2 1 1 0 0 2 0 0 2 2 48 146755 3 20 2 4 1 0 1 14 0 1 1 0 0 0 0 7 2 0 1 0 0 1 26 3 0 4
279 TGT 0 0 0 0 0 0 0 1 0 0 2 9 0 0 0 0 2 3 2 3 0 1 0 3 0 2 0 81 0 0 1 2 0 6 0 0 0 2 4 0 1 0 0 14 0 3 4 3 0 0 1 25 2 11 0 1 1 23 1 148090 1 1 0 4
280 GTG 0 0 3 0 0 0 0 0 0 1 0 2 1 19 19 4 0 0 0 0 0 0 0 0 1 0 0 1 0 1 2 2 1 1 3 0 1 1 6 1 0 1 3 1 39 1 148256 4 3 1 0 0 0 0 0 0 1 3 2 1 0 0 15 4
281 TAT 4 1 1 2 0 0 2 5 1 0 2 0 1 3 0 2 2 0 0 28 0 1 0 0 0 0 0 0 1 2 0 1 0 2 1 1 0 0 0 0 2 2 4 2 0 0 1 1 17 11 5 148302 5 1 0 4 0 1 0 16 2 2 2 2
282 GGA 0 0 2 0 0 0 2 0 11 0 5 0 0 4 1 1 1 1 0 1 1 3 2 4 3 1 1 0 1 1 2 1 7 2 5 0 1 10 17 21 147974 33 77 19 1 1 8 0 4 1 0 0 0 3 1 1 1 0 2 1 0 0 0 0
283 CCT 53 4 13 1 2 51 22 1 5 0 1 0 1 1 15 12 6 8 190 27 4 177 20 147055 13 16 46 0 5 46 12 24 3 0 0 7 3 6 40 43 9 61 9 16 6 18 20 6 0 10 1 2 6 0 9 29 1 11 5 16 0 22 11 0
284 GCC 0 0 0 0 2 39 0 1 1 0 0 1 0 0 1 0 0 0 3 1 0 0 3 0 1 0 0 0 0 0 0 0 1 0 0 0 7 148338 0 25 0 1 0 0 0 39 0 0 0 0 1 0 4 4 1 1 0 0 0 0 0 0 0 0
285 GTA 0 1 0 0 1 0 0 0 0 0 0 0 30 0 0 0 1 1 0 3 7 1 3 0 1 0 0 0 4 0 0 0 1 0 1 2 4 1 0 0 0 0 4 0 147442 1 28 1 0 1 0 0 0 3 0 0 0 0 5 3 5 0 0 0
286 GCC 0 1 0 0 0 16 0 0 2 0 0 0 0 5 1 0 0 2 0 0 0 0 6 0 0 0 1 1 0 0 0 0 0 2 0 0 2 148306 4 9 0 2 0 1 0 7 0 0 0 1 0 1 0 4 1 0 3 0 0 1 0 0 1 0
287 AGT 0 0 0 26 0 0 0 0 2 15 3 148360 0 0 0 5 9 0 0 0 0 0 0 0 0 0 0 27 0 0 0 0 0 0 0 0 0 0 0 0 1 0 1 12 0 0 0 0 0 0 0 0 0 0 0 0 0 0 0 4 0 0 0 0
288 GGC 0 0 0 0 0 0 0 0 0 4 1 0 0 0 0 0 0 0 0 0 0 0 0 0 0 0 0 0 1 0 0 0 0 9 0 0 0 1 0 0 5 148321 8 15 0 2 0 1 0 0 0 0 0 0 0 0 0 1 2 1 0 0 0 0
289 TAC 18 10 0 1 14 0 2 0 0 1 0 5 3 61 1 0 1 94 0 0 0 0 0 2 33 0 3 0 0 8 0 2 1 0 2 0 0 0 0 0 3 0 3 1 0 0 10 0 0 147941 1 105 13 2 0 0 1 12 0 0 4 0 0 2
290 GAC 0 17 0 0 0 0 0 0 0 0 0 4 0 0 0 0 0 2 0 0 1 5 2 0 0 1 25 0 0 0 0 0 8 148146 3 9 0 1 0 0 0 13 16 0 0 0 0 0 0 5 0 0 0 1 0 0 0 0 1 0 0 1 0 1
291 TTC 0 0 0 1 0 0 0 0 1 0 0 0 1 4 3 0 0 0 0 2 0 1 4 1 0 3 0 0 0 2 0 0 0 2 0 0 0 0 1 0 0 3 0 0 0 1 0 0 0 10 0 2 0 10 0 0 1 0 0 0 1 148094 4 6
292 GAA 17 1 0 0 0 3 0 0 0 3 25 0 3 0 1 0 3 5 0 0 0 5 0 0 0 9 42 3 0 0 0 1 147944 0 8 2 3 10 15 1 31 1 10 10 15 0 2 0 1 30 0 4 0 17 0 0 0 0 3 0 0 0 0 0
293 AAA 147644 4 81 3 16 0 0 0 18 0 2 2 0 0 0 9 2 3 0 5 0 0 0 0 0 0 0 0 0 0 0 0 7 0 0 1 0 0 0 0 0 0 0 0 0 1 2 0 0 0 0 0 4 0 0 0 0 6 0 0 1 0 1 0
294 GAG 0 41 30 0 5 1 0 17 0 1 25 0 0 0 0 34 2 30 4 0 2 0 0 0 1 0 14 1 4 2 0 0 9 1 147165 10 3 0 58 0 1 1 54 1 0 0 2 0 0 0 3 12 1 145 7 27 0 0 0 11 98 1 0 0
295 GGA 0 0 0 1 0 0 0 0 8 0 0 1 0 0 0 0 0 0 0 0 0 0 0 0 0 0 1 0 0 0 0 0 12 0 0 0 0 0 0 0 130498 1 20 2 2 0 0 0 1 1 0 0 1 0 0 0 5 1 0 0 0 1 0 0
296 TAC 0 2 2 0 0 0 0 0 0 0 0 0 0 0 0 0 0 11 0 1 0 0 0 0 0 0 0 0 1 0 0 0 4 2 6 0 0 21 0 0 0 0 0 2 0 3 0 0 2 139392 2 5 0 0 1 2 3 22 0 1 0 0 0 0
297 TCT 0 0 1 4 0 1 2 5 0 0 0 1 5 0 0 0 0 0 0 2 2 0 0 7 0 0 0 0 0 0 0 0 0 0 0 2 0 0 0 0 0 1 0 0 1 0 2 1 0 0 0 0 0 7 11 134138 0 0 1 0 2 0 0 7
298 TTA 3 0 1 0 0 0 2 0 0 1 0 0 0 0 2 0 2 0 1 1 1 0 1 0 0 0 0 0 4 0 3 12 0 0 0 0 4 0 0 1 3 1 1 0 1 3 1 0 1 6 0 0 10 0 0 2 0 0 1 0 141317 1 30 3
299 GTG 0 1 0 1 1 0 0 0 0 0 1 0 0 0 12 0 1 0 0 0 0 3 0 0 0 0 1 0 0 0 0 0 0 0 0 0 0 0 7 0 2 7 2 1 22 8 142435 2 0 0 0 1 0 0 0 0 0 0 0 0 0 0 4 0
300 GGA 0 0 0 0 0 0 0 0 18 0 0 1 0 0 0 0 0 0 6 0 0 0 0 0 2 1 0 1 0 0 0 0 12 0 2 0 0 2 2 0 143252 4 46 18 5 1 0 1 0 0 0 1 3 0 0 0 3 1 0 0 0 0 0 0
301 ATA 6 0 0 0 6 0 1 2 11 0 1 1 145042 2 43 14 1 0 1 3 1 0 0 0 49 1 15 0 0 0 7 0 0 0 0 2 0 2 0 0 0 0 1 3 24 0 3 0 0 1 0 48 0 5 0 1 0 0 0 6 2 0 2 0
302 GAC 0 13 0 0 1 0 0 1 1 1 0 0 0 1 0 1 1 6 0 0 0 1 1 0 1 0 0 0 3 0 0 0 4 140572 2 9 5 0 6 4 0 17 3 3 0 2 1 0 0 4 1 1 2 1 0 0 0 2 3 0 0 0 4 0
303 CCT 0 0 1 0 0 0 0 1 0 0 0 0 0 0 0 0 0 0 0 4 11 83 16 143411 0 0 0 0 1 0 0 4 0 0 1 1 2 1 0 2 1 0 2 0 0 0 0 5 1 0 0 0 0 0 0 17 0 0 1 0 0 0 1 0
304 TTC 0 3 1 0 0 0 2 1 1 0 0 0 24 6 4 0 0 0 0 0 0 0 0 2 1 2 2 0 1 7 4 0 4 2 3 1 1 0 2 0 3 1 4 1 8 1 13 0 0 2 2 19 1 10 1 2 1 1 0 2 14 142604 5 17
305 AAA 142583 1 31 0 3 0 1 2 18 2 1 0 1 0 0 0 3 2 1 0 1 2 0 2 0 9 0 0 1 3 1 2 6 0 5 0 2 1 0 0 1 2 0 1 3 5 0 0 0 0 2 1 5 1 0 0 0 4 0 0 0 3 1 0
306 CTG 0 0 3 0 0 0 0 0 0 0 0 0 0 0 5 0 8 1 2 1 0 0 7 0 0 1 4 2 66 1 139631 7 0 1 0 0 0 3 5 0 0 0 4 0 4 1 1 1 1 0 0 0 0 0 0 0 0 0 0 19 1 0 19 0
307 CTT 0 0 0 0 1 1 1 0 0 0 5 0 2 0 1 4 5 0 5 2 0 0 1 8 2 7 0 3 2 17 14 144030 3 0 1 0 1 0 6 2 5 0 7 0 1 2 3 0 2 0 2 1 0 0 0 2 3 0 0 3 1 1 3 9
308 CAA 1 0 0 0 0 3 0 0 0 0 1 2 0 2 0 0 147996 3 6 14 1 1 1 3 9 4 0 0 1 0 1 2 0 0 1 0 0 6 13 5 6 0 0 0 0 8 1 5 1 0 0 0 0 0 0 3 1 4 1 5 3 0 4 1
309 AAC 2 147686 16 35 1 34 0 0 20 33 26 0 6 15 1 0 2 3 9 0 0 0 0 0 1 9 34 20 2 1 22 1 1 10 3 0 1 2 5 5 6 12 74 15 2 0 7 5 0 0 1 2 0 11 1 0 0 0 5 0 7 0 16 4
310 AGC 1 43 0 0 16 2 2 101 1 147726 2 25 2 4 1 1 2 1 0 0 1 0 0 0 2 3 0 0 0 0 0 1 0 0 0 0 11 6 10 198 4 5 6 16 0 1 0 0 0 36 6 1 2 10 0 0 0 30 3 1 0 0 0 0
311 CAA 4 19 1 6 0 2 0 0 125 9 4 0 2 0 0 1 147607 3 16 3 0 0 0 2 48 87 101 10 4 0 0 0 0 0 0 0 1 0 13 1 0 0 7 3 0 7 1 3 4 5 0 0 14 2 5 28 4 3 0 1 1 1 0 0
312 GTA 0 2 0 0 0 0 1 0 0 0 0 0 14 0 1 1 0 0 0 0 0 3 2 0 1 0 1 1 0 2 7 0 0 2 0 0 16 1 1 1 0 0 1 4 148304 4 22 0 0 0 2 0 0 2 1 3 1 1 0 0 2 0 1 3
313 TAC 0 0 2 0 0 0 0 0 1 3 2 0 0 0 0 2 0 10 0 0 0 1 0 0 0 3 0 0 0 1 0 0 0 0 0 0 0 0 0 0 1 7 1 5 1 1 1 2 3 148165 0 157 5 3 2 6 0 12 0 2 4 1 1 0
314 AGC 0 15 0 0 0 1 10 0 4 147902 3 12 0 4 0 0 0 0 1 0 0 1 0 0 2 4 2 1 1 1 2 0 0 0 2 0 5 1 4 2 1 39 3 0 3 1 3 4 2 0 1 0 0 16 1 3 0 57 2 108 1 0 1 1
315 CTA 1 0 0 4 1 0 1 5 0 0 2 1 11 1 8 7 3 0 1 0 18 1 0 1 6 0 2 0 148133 21 72 6 0 3 1 1 1 0 0 1 0 0 2 1 0 1 13 3 9 0 3 0 0 0 0 1 0 0 3 0 27 1 13 0
316 ATC 2 0 0 0 0 10 1 0 2 10 2 7 9 147812 2 15 1 0 0 0 1 0 1 0 3 2 0 0 0 7 12 0 1 0 0 0 0 2 0 0 0 0 0 1 0 11 1 1 0 0 0 0 2 0 3 0 0 0 3 8 1 1 3 1
317 AGA 15 0 0 0 0 0 0 0 148284 2 36 0 1 0 0 0 0 0 0 0 0 0 0 1 5 13 5 0 0 0 2 0 0 0 0 0 0 1 0 0 52 0 1 1 2 0 3 0 2 0 0 4 0 0 0 1 2 1 2 2 1 1 2 0
318 CCG 0 1 9 1 1 0 3 0 0 0 3 8 0 1 6 0 1 2 1 2 50 33 147070 36 0 1 2 2 2 2 11 0 0 0 3 0 0 11 15 1 0 1 14 13 0 2 2 0 0 0 0 2 0 1 10 2 0 0 1 1 0 2 7 0
319 AAC 26 147963 6 69 1 17 1 1 1 13 22 2 0 4 2 0 0 6 8 0 0 0 0 0 1 0 45 8 0 3 1 0 0 28 16 0 6 1 5 3 10 22 59 49 0 0 1 2 3 1 1 0 0 0 3 4 1 0 1 1 0 0 0 1
320 GAG 0 0 12 0 0 1 0 3 1 0 0 0 0 0 0 0 0 0 0 0 0 0 0 1 0 0 0 3 0 0 0 1 10 0 148357 1 3 3 2 0 3 0 14 4 6 0 2 0 1 0 3 0 0 0 0 0 0 0 0 0 0 0 0 0
321 AAT 43 7 0 148277 0 1 2 1 4 0 0 15 0 0 0 1 0 0 0 5 0 0 4 4 0 1 8 10 0 2 1 0 4 0 5 11 0 0 2 1 0 0 4 1 4 2 0 1 0 0 0 0 0 0 2 1 1 0 1 0 0 0 1 2
322 CCA 0 0 7 1 1 1 0 1 3 0 9 1 0 0 0 0 4 0 2 1 148163 25 97 1 1 0 2 0 8 1 10 0 0 0 2 1 11 0 1 5 3 5 4 2 2 0 0 3 0 0 2 0 13 4 2 9 2 1 0 0 0 0 3 0
323 GCA 0 0 0 1 19 1 2 1 0 14 9 3 0 2 11 1 1 1 2 5 0 0 1 0 0 2 10 1 1 1 9 1 6 0 0 0 148010 6 8 3 2 2 9 0 32 3 2 3 3 0 1 0 13 1 9 0 0 4 1 69 0 3 26 25
324 CAC 2 0 0 0 1 0 0 0 0 0 5 2 0 0 0 0 3 148307 1 11 1 2 0 2 0 15 0 0 0 0 0 0 0 2 0 0 0 1 0 0 0 1 3 0 0 0 0 0 0 6 0 0 0 0 0 1 0 0 0 3 7 0 0 0
325 AAG 23 0 148375 2 0 0 4 0 0 0 19 0 0 0 5 0 0 0 1 0 0 0 0 0 0 0 0 0 0 0 0 0 0 0 28 0 1 0 1 0 0 0 1 0 0 0 0 0 0 0 1 0 0 0 0 1 0 0 0 0 0 0 0 0
326 AGT 0 0 0 17 0 0 0 0 0 33 8 148459 0 0 0 2 0 0 0 0 0 0 0 0 0 0 0 0 0 0 0 0 0 0 0 0 0 0 0 1 0 0 0 7 0 0 0 0 0 0 0 0 0 0 0 0 0 0 0 2 0 0 0 0
327 CAG 0 1 4 0 0 0 0 0 0 1 0 0 0 0 0 2 20 1 148276 3 1 0 1 0 0 1 19 0 0 0 3 0 0 0 1 0 0 0 0 0 0 0 0 0 0 23 0 0 2 0 6 0 0 0 0 0 0 0 0 0 0 0 0 0
328 CTG 0 0 5 3 4 0 1 1 0 0 0 1 1 0 18 0 0 0 1 0 0 0 8 0 1 3 8 0 54 33 148205 7 2 0 3 1 2 1 0 0 1 0 1 2 0 5 1 0 2 0 1 2 3 0 0 7 0 1 1 2 3 0 57 0
329 GTG 0 0 0 0 1 1 3 2 1 0 0 0 0 2 19 1 0 1 1 1 0 1 2 3 0 1 2 0 1 0 1 2 1 0 3 0 1 0 11 0 7 0 3 3 31 6 148278 33 0 4 2 1 0 0 2 1 12 0 0 0 0 0 0 0
330 TGG 0 1 0 0 1 0 1 2 0 1 1 1 1 2 0 0 0 1 0 0 0 0 2 0 0 1 9 0 0 0 0 1 0 0 0 1 1 1 1 1 0 3 1 1 4 3 0 0 2 0 12 1 0 1 0 1 12 0 148387 1 0 0 3 1
331 ATG 0 0 3 1 1 2 9 0 2 1 1 1 15 2 148375 2 6 0 0 1 1 1 0 2 3 0 3 1 1 1 4 5 0 0 1 0 1 1 2 1 1 0 0 0 1 0 17 1 6 0 0 1 0 6 0 0 0 1 2 3 10 2 9 0
332 GCA 2 0 1 0 29 4 0 4 1 0 0 1 0 1 0 0 2 1 0 0 0 1 0 3 1 0 1 18 0 1 2 0 3 8 1 1 148322 14 15 9 6 2 0 1 25 0 1 0 1 0 1 0 5 4 1 8 5 0 0 0 0 1 0 1
333 TGC 3 0 0 2 4 3 2 0 0 2 0 6 1 1 4 1 0 2 0 2 0 1 0 0 1 32 2 1 2 2 2 1 0 1 1 0 0 0 0 0 0 4 2 0 0 1 0 1 0 28 0 2 0 3 0 12 10 148054 6 176 0 2 4 2
334 AAT 9 6 2 148204 0 0 0 1 0 0 0 4 3 0 11 0 0 22 6 81 0 0 0 0 0 0 1 2 0 0 2 1 1 1 4 12 1 0 0 0 3 0 3 0 1 3 1 1 5 0 1 45 0 0 0 5 1 1 0 7 5 6 0 0
335 TCT 2 2 0 0 1 3 1 2 1 0 1 2 1 0 2 0 0 0 2 2 1 5 1 14 0 0 0 2 0 1 1 1 4 1 0 0 0 1 0 1 0 0 3 2 1 0 0 1 1 1 2 2 13 23 3 172334 1 0 2 15 0 0 1 5
336 GCT 3 0 1 0 7 5 1 61 0 1 1 1 0 2 0 0 1 0 1 0 0 3 0 1 0 0 0 0 9 3 5 0 2 7 0 3 5 74 2 171983 3 1 13 8 0 1 0 25 0 1 1 0 0 6 1 3 0 0 0 3 1 0 12 0
337 GCA 0 2 0 5 34 0 0 3 0 0 0 2 3 0 8 0 0 1 1 0 1 2 1 0 0 0 2 1 0 0 0 0 6 1 0 4 171903 2 19 2 10 0 6 0 16 1 1 0 1 0 0 0 5 0 1 2 1 0 1 0 0 1 1 0
338 TTT 0 0 1 1 0 0 0 3 0 2 0 0 2 0 0 5 1 1 0 0 0 0 1 12 0 0 0 1 0 0 0 3 0 0 1 0 0 0 1 3 3 0 4 2 0 0 0 2 0 0 1 1 0 1 0 6 0 0 1 1 0 38 0 172000
339 GAA 5 0 1 0 0 0 0 0 0 2 0 0 0 0 1 0 0 1 0 0 0 0 0 2 0 0 0 0 0 0 0 0 171949 29 70 32 0 0 0 0 28 1 0 1 0 1 0 0 2 0 0 0 1 0 0 0 0 0 0 0 0 0 0 0
340 GAT 1 0 0 25 1 1 0 0 0 2 0 0 0 1 0 0 0 0 0 1 1 2 0 0 1 1 0 0 1 0 0 0 0 10 1 172425 0 2 0 1 1 3 1 14 0 1 0 1 0 0 0 1 0 0 0 2 0 0 0 0 1 1 0 0
341 CTA 0 0 6 0 0 0 0 0 0 0 0 0 9 1 0 0 1 0 0 1 34 0 0 0 6 0 1 0 171928 0 24 2 0 0 0 0 0 0 0 0 0 0 0 0 0 18 4 3 0 0 0 0 0 0 0 0 0 0 0 0 2 0 0 0
342 AGA 12 0 0 1 0 3 0 0 172018 3 21 5 5 0 0 0 0 1 3 0 1 0 0 0 7 2 4 0 0 0 0 2 0 0 0 0 0 3 1 0 11 4 21 5 0 0 0 0 0 0 1 0 1 0 0 0 7 7 0 0 0 1 0 1
343 GTA 0 0 0 0 5 0 0 0 0 0 0 0 12 1 1 1 1 0 0 0 0 0 0 0 0 0 0 0 0 0 5 0 1 0 0 0 15 3 0 0 3 0 0 0 172184 7 12 0 0 0 0 0 0 2 0 0 2 1 0 0 9 0 3 0
344 TTA 0 0 0 0 0 0 0 1 0 1 0 0 0 0 0 0 0 0 1 0 0 3 0 0 0 0 0 0 11 0 0 3 0 1 0 0 0 1 0 3 0 0 1 0 3 0 1 4 0 0 0 0 9 4 0 0 0 1 0 0 172384 1 19 0
345 AGC 2 9 4 0 17 2 1 5 0 171909 3 30 1 1 0 0 1 3 0 0 0 0 0 2 0 3 4 10 0 1 0 0 0 1 4 0 0 0 0 1 2 8 1 0 0 1 0 0 0 1 0 0 7 1 7 1 0 3 2 2 0 0 1 0
346 TTC 0 0 7 0 0 0 6 0 0 0 0 0 7 1 4 2 0 0 2 2 2 1 0 0 0 0 1 0 0 4 0 0 0 1 0 0 1 0 0 1 1 1 1 0 2 12 25 5 2 1 1 0 3 14 0 0 0 0 0 5 21 172080 1 10
347 ATC 0 2 0 0 0 9 1 3 0 0 2 0 5 172056 0 11 1 0 1 0 0 0 0 1 0 3 0 0 0 1 2 24 0 1 0 0 1 0 2 0 0 0 0 0 2 5 3 5 0 1 0 0 0 0 0 0 1 1 1 0 0 2 1 0
348 AGA 4 1 0 0 0 0 2 0 172152 1 77 5 6 0 0 0 0 0 3 0 0 1 0 0 2 4 1 0 0 0 0 2 0 0 0 1 0 1 1 0 19 0 1 4 0 0 1 2 0 0 6 0 0 0 0 0 3 1 1 1 1 0 3 0
349 GGG 0 0 0 0 1 0 0 2 0 0 14 0 0 0 1 0 0 0 0 0 0 1 3 1 1 0 2 0 0 0 0 0 0 0 10 0 0 0 0 1 17 1 172174 3 0 0 0 1 0 0 1 0 0 0 1 1 0 0 7 0 0 0 0 0
350 ACC 0 1 1 0 4 172237 8 5 8 3 5 6 0 18 0 2 10 0 5 0 0 3 1 0 1 5 2 5 0 13 3 2 0 0 0 0 0 23 7 0 4 0 5 0 0 3 1 4 0 0 1 0 25 7 0 0 5 12 0 0 0 1 2 0
351 AAA 172195 13 43 5 2 0 0 0 18 0 1 0 0 1 0 0 2 0 0 0 0 0 3 1 0 0 0 0 0 0 0 6 23 0 0 0 0 0 0 0 0 0 0 0 2 0 0 1 4 0 0 3 0 0 0 4 2 8 3 3 3 1 0 2
352 GTA 0 0 0 0 0 0 0 0 0 1 0 1 22 3 0 0 0 0 0 0 0 0 0 0 0 0 0 0 51 0 1 1 2 0 1 0 11 0 1 0 1 0 0 1 172257 11 10 2 1 0 0 0 0 0 0 0 0 0 0 3 2 0 1 0
353 TCC 1 0 0 0 0 2 0 0 0 4 1 0 0 0 0 20 0 0 0 0 0 130 0 0 0 0 0 3 3 0 0 0 2 1 0 0 0 1 0 0 0 0 0 0 4 0 0 6 0 7 0 0 6 171852 3 1 0 0 2 0 0 59 0 3
354 CCA 0 1 1 4 4 0 0 0 0 3 0 4 2 0 1 0 2 3 0 1 172074 1 15 1 2 8 1 0 3 0 0 0 0 0 0 3 5 1 0 12 1 0 1 2 0 0 0 2 0 0 0 0 5 0 0 0 0 1 0 9 1 0 4 0
355 AGG 0 2 31 0 0 0 0 0 12 0 172121 2 0 1 25 0 0 0 0 0 0 0 0 0 0 0 3 0 0 1 0 0 0 0 0 0 0 0 0 0 0 0 18 0 0 0 0 0 0 0 0 0 0 0 0 0 0 0 2 0 0 0 0 0
356 GGG 0 0 0 0 0 0 0 0 0 0 5 2 0 2 0 0 0 0 0 0 0 0 0 0 0 0 1 0 0 0 0 0 0 0 23 1 0 0 1 0 30 1 170309 6 0 0 0 0 0 0 0 0 0 0 0 2 0 0 0 0 0 0 1 0
357 AAA 171765 5 14 0 2 0 1 0 20 0 0 0 1 3 0 0 0 0 0 2 0 0 0 0 0 0 0 1 0 3 0 0 46 2 0 0 0 0 0 1 0 0 0 1 0 0 0 1 1 0 1 2 0 0 0 4 0 0 0 24 0 2 0 0
358 CTT 0 0 0 0 1 0 0 3 0 1 2 0 0 0 0 4 2 0 0 0 0 0 0 2 0 0 2 6 5 21 0 172073 0 0 1 1 1 2 0 0 0 0 1 0 0 1 1 1 0 0 0 0 0 0 0 0 3 0 0 0 1 0 18 12
359 TCC 24 2 74 0 1 5 1 0 2 0 0 1 0 0 0 0 0 0 1 0 1 32 0 0 83 1 0 0 0 1 2 10 1 0 9 2 3 8 1 3 1 5 1 2 0 3 0 0 0 1 2 0 14 172125 21 10 0 0 0 0 5 7 0 0
360 ACT 0 0 0 0 1 21 2 172433 0 1 0 4 0 0 2 3 0 0 1 0 3 0 0 1 0 0 2 1 0 0 0 0 1 3 0 0 1 0 1 16 0 0 0 0 1 2 8 2 1 0 0 0 0 0 1 0 0 1 2 0 0 1 0 1
361 AGA 12 0 1 2 0 0 0 0 172441 0 17 0 6 0 2 0 0 0 0 0 1 0 0 0 8 1 4 5 1 1 0 0 1 0 1 0 0 0 1 0 4 0 1 1 1 0 4 2 1 0 1 0 0 0 0 0 2 1 0 0 0 0 0 0
362 GGA 0 0 3 0 0 0 2 0 10 1 2 0 0 0 0 0 0 0 2 0 3 0 2 0 0 0 0 0 0 0 0 0 2 1 0 0 0 0 0 0 172130 6 35 2 0 0 0 0 0 1 3 0 1 0 0 1 6 0 1 0 0 0 1 1
363 GTA 0 0 0 0 0 0 0 0 0 0 1 2 35 5 0 3 0 0 0 2 0 0 0 0 0 0 0 0 3 9 0 2 2 0 0 2 21 1 1 0 1 0 3 2 171869 8 82 1 0 0 0 5 0 0 0 1 0 1 1 0 21 0 0 0
364 CAA 3 0 0 6 15 0 2 0 0 0 0 2 1 0 45 36 172176 0 17 4 4 3 0 0 16 0 0 0 10 0 2 1 1 0 0 0 0 1 0 5 0 0 0 0 3 0 1 1 5 0 2 0 0 0 27 2 1 6 0 0 0 0 0 24
365 ATT 0 0 1 0 0 5 0 7 0 1 1 1 3 10 1 172351 0 0 0 0 0 0 0 0 0 0 1 0 0 0 0 0 2 0 0 0 0 0 0 0 3 1 1 4 0 0 0 13 2 0 1 0 0 1 0 0 4 0 0 1 0 1 1 0
366 GCT 0 0 0 1 0 0 0 16 0 1 2 0 0 0 0 0 0 0 0 0 0 0 0 0 0 0 0 0 0 1 1 0 0 0 1 3 0 15 5 172353 0 0 2 2 0 0 0 4 0 0 0 0 1 0 10 11 0 0 4 0 0 1 4 0
367 TCA 2 9 0 11 1 0 2 0 0 1 2 0 0 1 0 0 0 0 1 0 8 0 0 0 1 0 8 1 1 0 1 0 1 0 1 0 6 0 3 2 1 11 9 8 1 0 0 2 10 3 2 3 172319 1 16 0 0 1 6 3 7 3 0 0
368 AAT 1 11 0 172067 9 5 7 7 0 5 1 18 0 0 4 2 3 3 2 1 0 0 1 4 0 1 1 1 8 10 0 0 3 0 0 8 0 0 2 0 1 1 9 1 0 7 3 0 1 3 0 0 2 2 7 2 0 1 0 0 1 0 0 2
369 GAA 7 0 0 0 1 1 3 0 1 0 0 0 0 0 0 0 1 0 2 0 0 2 0 1 0 1 0 1 0 0 0 1 172600 2 42 0 1 0 0 0 10 2 6 2 2 0 0 0 2 0 0 0 0 0 0 1 0 1 0 0 0 0 0 0
370 AAC 6 172048 0 7 2 9 3 0 2 11 3 1 0 6 0 0 8 7 0 1 0 0 4 0 1 0 2 0 0 0 0 0 0 16 8 7 0 0 0 0 0 4 1 2 1 0 0 1 4 7 0 1 0 0 0 1 0 5 2 4 8 1 1 0
371 ATG 0 0 1 0 0 0 10 0 1 4 1 0 36 4 172441 17 0 0 0 0 0 2 3 0 0 0 0 0 0 10 4 0 0 0 4 1 0 0 0 3 0 1 6 0 0 0 10 0 2 1 0 0 0 1 0 0 0 24 1 26 7 1 2 0
372 GAT 0 0 0 15 0 0 0 0 0 1 0 1 0 0 0 0 0 0 0 4 0 1 0 0 1 0 0 0 0 5 0 0 5 3 54 172223 0 1 0 0 0 1 0 13 1 0 0 2 0 0 1 1 0 0 0 0 0 0 0 1 0 0 0 2
373 GCT 0 1 0 0 2 4 0 66 13 4 40 7 0 1 1 0 0 0 70 0 1 3 2 0 0 4 0 0 1 0 4 0 0 1 5 6 8 56 12 172104 0 0 0 1 0 0 0 24 0 0 0 0 3 2 0 19 0 10 0 1 0 0 0 8
374 ATG 0 0 0 0 0 0 13 0 0 2 1 0 39 5 172373 13 0 0 1 0 0 0 0 0 1 0 0 2 0 1 7 26 0 0 0 0 0 0 5 0 0 0 3 1 1 2 13 0 0 0 0 0 0 0 0 0 0 0 4 1 0 1 0 0
375 GAA 11 0 0 0 0 0 2 0 0 2 2 0 0 0 0 1 1 0 1 0 1 0 0 0 10 0 8 0 1 3 1 0 170718 2 13 2 0 3 1 0 23 0 6 0 2 13 13 4 3 0 5 2 8 1 0 0 0 8 0 0 3 0 1 0
376 TCA 1 0 0 0 3 0 1 0 1 37 0 3 0 0 0 0 0 3 1 2 4 0 2 0 1 2 0 0 0 0 0 1 1 0 0 0 3 5 6 8 9 1 11 16 7 0 16 1 1 1 0 2 156164 4 99 3 4 0 4 11 0 0 0 0
377 AGT 0 24 0 61 1 1 0 0 4 29 3 170470 0 1 33 4 0 3 1 4 0 0 0 0 4 0 15 25 5 5 1 1 0 1 1 0 0 8 2 40 1 4 10 18 0 19 2 0 0 0 1 1 0 1 4 0 0 1 5 23 0 5 2 0
378 ACT 0 0 3 3 1 10 8 155811 7 3 20 2 0 0 0 7 0 0 0 4 0 1 1 0 26 1 11 1 0 3 1 0 0 0 0 0 5 4 2 11 4 2 0 5 3 0 1 1 0 0 0 1 1 3 7 0 1 0 2 0 0 0 3 0
379 CTT 0 0 0 0 0 0 0 0 0 0 4 0 0 2 1 12 0 0 0 0 0 2 0 37 1 0 3 2 10 27 20 152283 3 0 0 1 0 1 0 1 2 0 4 1 2 2 0 1 0 0 1 0 0 0 0 1 1 1 1 0 0 0 0 5
380 GAA 11 0 0 0 0 0 0 3 0 0 0 5 1 4 0 1 3 0 3 0 1 0 0 0 0 0 0 0 1 0 0 0 170958 1 15 8 2 0 4 0 11 0 0 18 1 2 0 0 10 0 3 0 1 0 1 3 1 1 0 3 1 0 1 0
381 CTG 0 0 1 4 0 1 0 2 0 1 1 0 0 0 4 1 0 0 5 4 2 1 18 0 0 0 1 0 22 1 169916 4 1 0 1 0 2 2 0 0 1 1 3 3 1 0 2 5 3 0 1 0 0 0 0 0 0 3 0 1 0 8 14 0
382 AGA 14 9 0 2 0 0 3 1 167798 1 34 0 6 1 0 0 0 0 2 2 1 0 0 0 6 8 0 1 0 1 0 1 1 0 0 0 0 1 0 0 29 0 3 0 0 2 0 1 3 1 1 0 2 1 0 0 2 0 0 0 0 1 1 0
383 AGC 0 30 1 2 14 0 25 9 4 170571 6 106 2 0 1 0 0 0 1 0 0 1 2 1 0 2 0 1 0 0 0 0 0 0 1 1 1 1 19 0 3 15 6 6 4 2 54 5 0 1 1 2 0 2 27 26 0 6 0 2 0 0 4 0
384 AGG 3 0 50 0 2 0 3 0 67 1 168460 1 6 0 3 1 0 1 5 2 0 0 0 0 6 15 139 5 0 4 1 1 1 2 3 0 1 1 0 0 6 4 48 2 0 0 1 1 0 0 3 9 3 0 0 0 1 2 9 2 0 0 1 2
385 TAC 0 3 1 1 2 2 0 0 1 0 5 1 2 3 0 1 0 14 0 1 0 9 0 0 0 2 2 1 0 4 0 1 1 3 0 0 0 12 1 3 1 1 1 3 0 1 0 0 6 168597 10 20 58 1 1 0 1 23 3 1 0 2 1 5
386 TGG 1 0 0 0 0 0 1 1 22 0 9 6 1 0 2 1 1 7 0 1 0 0 1 0 6 1 29 2 3 1 0 0 0 0 2 0 0 1 0 0 1 2 9 0 1 1 6 0 0 0 16 1 0 0 2 0 10 0 164824 17 0 0 11 2
387 GCC 0 0 0 0 0 32 0 0 0 0 0 0 0 0 1 0 0 0 0 0 0 3 0 0 0 0 2 0 0 0 0 1 4 1 0 0 5 162445 55 6 4 3 11 4 1 24 4 0 0 0 4 0 0 6 0 13 2 0 0 2 0 0 0 0
388 ATA 1 0 0 2 24 0 0 0 1 0 0 0 167205 3 50 6 1 0 1 0 0 0 0 0 1 0 1 1 3 0 3 1 0 0 1 0 2 0 0 0 1 1 1 0 13 0 0 0 1 0 0 0 1 0 0 1 0 1 5 1 0 0 2 0
389 AGA 8 0 0 0 0 1 0 0 164110 0 17 1 6 0 0 0 1 0 0 0 2 0 0 0 25 1 2 5 0 0 0 0 0 1 4 1 0 1 0 0 21 0 0 0 0 1 0 1 1 0 0 0 0 1 0 1 0 0 1 0 0 0 0 1
390 ACC 0 6 0 1 2 162181 3 9 0 3 0 3 0 5 0 0 0 1 1 0 0 2 12 0 1 1 1 0 0 0 0 0 0 0 0 0 0 7 1 0 1 1 0 0 0 2 1 0 0 0 0 1 0 1 3 0 11 0 0 0 0 0 1 1
391 AGA 8 0 1 0 0 0 0 0 163293 1 20 2 10 0 0 0 0 0 1 0 0 0 0 0 26 9 3 4 0 0 0 0 1 0 0 0 1 0 0 2 27 1 0 0 0 0 0 0 0 0 0 2 0 0 2 0 2 0 1 3 1 1 2 1
392 AGT 4 0 2 19 9 1 0 0 4 11 6 169646 2 0 1 2 0 0 1 1 1 0 0 0 4 0 0 2 0 1 0 0 0 0 0 0 1 2 1 0 6 2 3 9 0 0 0 2 0 0 1 0 6 16 8 14 0 1 0 6 0 3 0 6
393 GGA 0 0 0 0 0 0 0 0 9 0 0 1 2 0 0 0 0 0 3 0 1 1 0 0 0 1 1 0 1 0 0 0 13 0 0 0 3 0 0 0 172196 19 104 17 2 1 0 0 0 0 0 0 0 3 0 1 3 0 0 0 0 0 0 0
394 GGA 0 0 0 0 0 0 0 0 18 0 0 0 0 0 0 0 0 0 0 0 0 0 0 0 0 0 1 0 0 0 0 0 11 0 0 0 0 0 1 1 172294 1 17 3 0 1 0 0 0 0 0 0 1 1 2 0 4 6 0 0 1 0 0 0
395 AAC 1 171861 15 29 3 12 60 7 0 17 13 11 0 2 1 2 3 1 16 0 0 1 1 0 7 7 24 98 1 4 2 5 0 10 1 2 5 1 2 1 9 3 9 2 8 1 2 5 2 1 1 5 1 1 7 1 3 0 7 0 0 1 1 1
396 ACT 0 0 5 2 9 42 8 171721 28 76 122 70 3 6 0 8 7 2 21 0 1 2 2 6 2 50 20 19 3 1 17 22 1 0 0 0 20 3 9 21 7 2 3 6 1 4 11 6 1 15 1 10 4 0 9 6 1 2 5 14 8 1 4 3
397 AAT 7 15 10 172115 0 1 2 15 0 8 10 13 33 4 0 2 1 8 11 4 0 1 3 0 14 2 20 3 0 0 2 6 0 2 0 11 5 11 4 10 0 8 9 2 2 2 12 1 0 0 0 3 14 0 19 8 4 28 24 5 2 2 5 20
398 CAA 36 4 9 1 1 1 0 7 134 3 49 0 0 9 1 0 171729 17 16 1 1 3 10 0 34 51 6 25 4 2 0 0 3 4 5 0 1 2 0 1 10 8 2 10 4 7 0 2 4 3 0 1 11 2 4 10 0 0 8 4 4 0 0 3
399 CAG 0 3 11 0 0 0 3 2 3 0 45 0 6 0 1 1 30 8 171742 11 6 10 8 15 27 33 33 42 13 36 4 2 1 0 8 6 3 1 1 0 2 12 108 0 1 2 1 7 0 0 14 0 2 10 11 0 1 0 6 17 0 42 4 21
400 AGG 2 0 29 0 1 0 4 0 30 0 171900 5 0 1 13 1 0 0 4 0 0 1 0 1 19 39 6 1 2 0 1 2 0 0 1 0 0 0 0 1 0 0 74 2 1 0 1 0 2 0 0 4 1 1 4 2 0 0 8 0 1 0 0 2
401 GCC 0 6 16 0 1 27 0 0 1 1 5 11 0 2 6 0 0 2 5 0 125 13 0 3 1 9 30 58 2 0 5 0 0 3 1 0 28 171955 5 13 1 13 10 0 0 75 2 0 1 1 0 0 3 30 0 12 0 0 0 7 0 0 0 7
402 TCT 1 0 8 3 1 0 7 4 10 3 7 8 0 0 1 0 0 122 0 1 2 1 0 19 25 3 12 0 0 0 1 0 2 0 5 0 1 14 9 3 0 7 21 3 0 0 0 0 0 1 0 8 6 89 22 171981 3 3 0 3 0 1 0 4
403 GCA 12 30 0 9 58 0 5 23 1 1 20 0 12 1 0 4 0 7 7 1 1 58 4 0 0 7 2 2 1 3 2 2 5 0 0 0 171875 9 81 3 9 4 22 0 130 1 5 0 0 4 3 2 13 1 0 17 0 26 3 6 2 1 0 3
404 GGT 1 1 1 0 0 3 0 1 0 11 37 6 2 0 0 6 0 0 0 0 0 0 1 4 0 0 0 1 0 2 1 1 0 0 1 21 6 3 16 9 62 81 32 172066 16 1 0 2 0 5 1 0 0 4 0 3 0 0 1 16 0 0 4 0
405 CAA 1 0 0 1 0 0 0 0 0 0 0 0 0 0 0 0 172545 1 95 1 2 1 0 2 17 0 0 0 0 0 0 0 5 0 0 0 0 1 0 0 0 0 1 0 0 0 0 0 7 0 1 0 0 0 0 0 0 0 1 0 0 0 0 0
406 ATC 0 0 0 0 10 22 9 1 16 0 0 0 4 172512 0 28 0 0 0 0 0 0 0 0 0 0 2 0 0 4 3 0 1 0 0 0 0 0 1 2 0 0 0 0 0 15 0 0 2 0 0 3 0 10 3 0 0 0 0 0 0 3 0 0
407 AGT 0 0 0 13 0 1 0 2 0 10 0 172524 0 0 0 0 6 0 0 0 0 0 0 0 0 0 0 0 0 0 0 0 0 0 0 1 0 5 0 0 1 0 9 35 0 0 0 0 0 1 0 0 1 0 0 0 1 1 0 21 0 0 0 0
408 GTG 0 0 1 0 0 0 1 0 0 0 0 0 1 0 22 0 0 0 0 0 0 0 0 0 0 0 0 0 0 0 1 0 0 0 1 0 0 0 15 0 0 0 1 0 93 0 172356 9 0 0 0 0 0 0 1 0 0 0 0 6 0 0 3 0
409 CAA 2 1 2 0 8 47 0 2 0 15 2 0 0 3 6 2 172011 49 11 4 2 0 2 2 8 2 3 2 3 2 5 7 3 0 5 0 0 1 29 5 5 0 6 3 15 3 13 7 86 3 3 21 9 7 122 7 2 17 24 10 0 0 2 0
410 CCT 0 1 2 1 0 2 0 5 1 0 0 1 0 0 0 0 1 0 0 20 15 86 6 172162 0 0 0 0 0 0 0 7 0 0 0 0 7 6 53 6 0 1 2 13 0 0 1 0 1 1 0 2 0 0 9 17 0 17 0 0 0 0 0 0
411 GCA 0 0 0 0 136 4 0 0 0 62 1 6 0 0 0 0 0 0 0 3 0 2 0 1 0 0 1 0 0 0 0 0 2 0 0 0 172228 8 8 2 2 1 0 0 46 0 2 8 0 0 0 0 2 42 6 11 0 0 1 0 0 1 0 0
412 TTT 0 0 1 0 0 0 0 0 0 1 0 0 0 0 0 5 0 0 1 0 0 0 0 0 0 0 0 0 17 3 2 10 0 0 0 0 0 0 0 2 0 0 1 1 5 1 9 1 0 16 1 1 0 1 1 4 0 0 2 3 2 18 2 172451
413 TCT 1 0 1 2 0 1 0 1 0 68 7 11 1 0 1 1 0 1 0 1 1 0 2 21 0 0 0 2 1 0 1 1 0 0 0 0 3 0 4 1 4 0 12 5 1 1 1 2 1 1 0 9 11 41 34 172289 1 1 0 3 1 1 0 8
414 GTG 0 0 1 1 4 11 1 2 0 2 4 2 0 5 24 0 0 2 3 1 0 1 0 1 0 0 0 0 4 1 11 23 0 0 0 0 5 5 27 1 8 1 4 5 66 6 172203 7 1 1 2 1 2 0 0 1 2 1 1 43 0 0 10 4
415 CAA 2 0 3 0 0 0 9 6 8 16 10 27 1 0 7 2 171883 10 14 5 3 0 3 0 25 4 105 10 7 3 11 10 7 1 9 1 12 10 13 102 7 11 33 9 3 25 0 0 8 16 0 12 0 0 80 15 0 0 12 3 1 0 7 7
416 AGA 11 0 0 4 1 3 0 0 172474 2 24 3 4 0 0 0 0 0 0 0 1 0 0 0 9 2 6 6 0 0 1 0 2 0 0 0 0 0 4 4 17 1 1 0 0 0 4 0 0 0 2 0 0 0 0 0 1 0 1 0 1 0 0 1
417 AAC 11 171353 20 26 59 34 13 0 3 7 2 9 0 5 0 2 0 7 4 0 9 2 0 0 30 2 0 0 2 1 8 8 2 8 1 2 3 13 8 10 1 9 18 3 9 2 0 35 0 8 1 0 0 0 4 1 0 1 3 2 1 0 27 2
418 CTC 0 0 0 0 0 0 4 0 0 2 1 0 1 28 0 0 2 1 1 0 0 21 0 0 5 0 1 1 15 159281 40 27 0 0 2 1 0 1 7 0 0 0 0 1 6 0 16 5 3 0 0 2 0 0 0 0 0 10 0 4 1 13 2 0
419 CCA 2 0 8 1 8 0 0 1 1 1 1 1 0 8 0 2 1 0 1 0 159210 4 26 4 2 0 0 2 9 0 3 0 2 0 1 1 2 1 18 21 1 1 0 23 0 5 3 21 0 0 2 3 8 0 3 0 1 2 0 2 0 0 2 3
420 TTT 0 0 0 1 13 13 1 1 0 2 0 13 1 0 11 2 0 23 2 0 0 0 1 0 0 0 2 0 11 3 15 3 2 0 1 0 37 15 25 14 1 3 3 4 38 1 55 29 1 1 0 10 3 0 6 50 1 8 5 5 10 66 55 158762
421 GAC 0 82 2 6 8 39 12 8 0 99 0 23 0 324 3 9 11 40 0 1 0 0 0 0 27 13 2 0 97 3 4 3 4 158373 2 29 4 22 51 5 1 36 3 1 123 1 21 11 1 16 3 2 12 0 140 5 0 1 1 1 17 4 12 6
422 AAA 159123 20 38 2 26 4 0 3 12 3 174 2 6 2 1 0 3 2 2 1 0 1 0 0 1 2 6 3 4 0 0 8 21 0 0 0 1 4 1 11 0 1 20 2 0 7 2 2 0 4 2 8 0 0 3 11 0 0 0 0 10 6 0 8
423 CCA 38 20 0 10 20 1 0 0 6 13 95 15 2 0 0 0 4 14 7 2 158046 11 51 10 280 53 202 10 8 3 2 0 1 1 0 0 24 7 6 0 181 22 98 113 2 1 5 5 0 4 1 3 22 10 7 0 1 3 0 9 13 0 10 4
424 ACC 1 39 9 4 9 159109 2 25 3 49 0 2 1 54 2 8 4 12 7 8 0 6 3 1 1 4 3 2 2 1 0 3 1 3 13 10 3 38 5 15 1 8 3 1 0 8 20 1 0 0 0 0 6 18 16 2 0 4 0 6 0 2 0 6
425 ATC 0 2 0 0 0 23 20 7 0 1 1 0 33 159410 2 27 0 1 0 1 0 0 0 0 4 0 3 0 5 6 0 0 0 2 2 2 3 3 1 5 5 1 3 0 2 40 19 5 0 0 0 0 1 2 3 6 1 17 1 6 2 0 0 0
426 ATG 0 7 8 8 1 2 13 2 2 5 1 3 20 9 158901 30 4 6 3 1 0 4 1 0 0 6 1 2 2 96 16 12 2 0 1 0 15 9 3 4 8 5 0 0 13 0 40 3 0 1 1 0 2 2 3 8 0 16 2 2 31 1 5 1
427 GCA 0 2 1 1 73 7 0 15 74 1 2 1 0 0 22 5 1 7 8 5 3 5 4 0 1 29 11 2 2 10 8 3 0 1 10 3 158535 4 26 39 13 8 17 19 101 1 7 0 0 8 0 5 8 19 168 19 8 16 5 2 20 1 69 8
428 GCA 3 4 0 3 114 0 8 37 4 25 4 11 1 1 1 0 3 12 11 1 6 1 1 0 0 1 11 2 0 0 0 1 1 0 0 1 158994 3 17 4 8 6 17 8 143 1 13 1 2 0 0 1 14 3 0 2 1 4 3 8 0 0 0 1
429 TTC 0 0 0 0 0 0 2 0 0 0 0 2 0 3 1 0 0 6 2 1 1 0 1 0 4 2 2 1 0 13 1 11 0 4 0 0 2 0 0 1 6 5 7 0 12 6 2 0 2 64 0 247 0 18 1 0 8 3 1 8 3 159038 12 27
430 ACT 1 0 6 3 22 47 23 159074 1 0 18 48 1 0 2 21 2 1 3 0 0 25 0 4 1 0 2 0 2 2 0 0 2 2 2 0 5 0 13 21 2 26 73 5 0 0 1 0 0 6 0 0 1 5 9 5 3 0 43 46 2 1 0 0
431 GGG 4 0 2 0 0 0 4 14 0 0 22 21 0 0 0 6 1 32 0 1 5 0 2 0 2 2 1 3 3 0 0 0 0 2 10 0 2 0 15 14 108 15 159265 51 1 4 3 9 0 1 2 56 2 1 10 24 2 2 15 12 0 24 2 5
432 AAT 8 18 0 158872 9 1 2 13 1 2 2 71 0 2 1 31 0 10 36 27 3 2 2 9 3 8 23 32 16 1 2 44 0 2 1 15 8 0 10 8 5 2 16 6 3 3 28 10 0 10 0 17 4 4 12 4 0 9 35 40 10 26 2 3
433 ACA 7 0 1 2 159088 12 62 33 6 1 1 7 70 0 14 4 18 0 0 2 0 20 0 0 18 0 0 0 0 2 0 0 1 2 0 8 69 0 0 0 3 0 0 5 0 9 21 1 0 2 1 2 0 2 2 6 0 8 1 4 23 1 2 4
434 GAG 1 0 20 0 0 2 2 0 0 7 4 29 0 1 11 16 0 0 15 0 1 0 17 0 0 2 8 0 0 5 0 0 21 1 159103 31 5 11 20 1 5 4 50 5 2 0 121 22 0 0 6 0 0 2 19 1 0 1 0 0 1 0 4 1
435 GGA 0 0 0 0 0 1 0 1 11 2 1 1 0 0 0 0 0 0 0 9 0 0 1 0 0 2 2 0 0 1 0 0 14 0 1 0 3 0 0 0 159259 5 134 14 3 1 0 2 3 0 1 0 0 2 0 0 0 0 6 0 0 0 0 1
436 AGA 18 0 3 0 3 0 2 0 159305 3 58 1 10 0 0 2 2 0 0 0 0 0 1 0 27 2 13 55 0 3 2 0 0 0 19 0 0 0 1 0 18 1 3 1 0 2 1 0 0 1 0 1 0 5 0 0 0 0 1 0 0 0 0 0
437 ACA 1 0 0 2 159279 0 15 24 1 5 3 2 9 1 0 0 1 0 1 0 4 2 0 1 0 0 0 1 0 1 0 0 0 8 2 2 53 0 2 7 1 0 6 8 1 1 0 0 1 0 1 0 10 0 2 8 2 1 0 4 1 1 1 0
438 TCA 3 13 1 3 5 0 2 0 1 21 3 6 0 1 22 0 0 19 2 0 16 16 1 2 0 1 1 2 7 0 1 0 0 0 3 1 6 9 48 6 35 35 167 5 0 0 2 1 3 0 1 13 159039 7 97 7 0 2 5 2 8 0 6 0
439 GAC 0 7 0 1 0 0 0 0 0 0 1 2 0 0 0 0 0 1 1 1 0 3 0 1 2 0 0 0 0 0 0 0 5 159668 2 3 0 0 0 0 1 14 2 0 2 2 0 1 2 2 0 0 0 1 0 0 0 4 0 0 0 0 0 0
440 ATG 1 2 9 0 0 0 13 0 2 1 6 0 11 1 159234 5 2 2 0 1 0 0 3 0 1 0 1 0 1 1 14 0 3 3 0 4 0 2 3 2 2 3 3 0 2 2 14 0 1 46 0 10 0 0 4 1 1 1 10 5 2 0 0 3
441 AGG 0 0 9 1 1 0 1 0 13 0 159645 7 0 1 16 0 0 0 0 0 0 0 0 0 0 0 10 11 0 0 0 0 0 0 0 0 0 1 2 0 2 0 32 0 1 1 1 1 1 0 0 0 0 0 0 0 1 0 3 0 0 0 0 0
442 GCA 5 7 2 5 132 32 22 3 9 12 3 0 3 25 3 0 0 0 1 0 3 0 0 0 0 4 1 1 0 0 11 1 5 3 3 0 159187 8 49 13 8 9 2 5 38 3 21 16 0 6 0 0 6 20 38 6 0 3 0 0 2 1 6 1
443 GAA 12 0 0 8 0 0 0 0 0 0 1 2 2 0 5 0 0 2 1 0 0 0 0 0 0 0 2 1 0 0 0 0 159567 5 13 3 3 2 2 0 6 0 0 0 3 0 0 0 5 0 3 0 1 0 0 0 1 3 0 1 0 0 0 0
444 ATT 0 0 2 1 0 1 0 5 2 0 1 2 0 32 1 159331 0 1 0 0 0 0 0 0 3 0 2 2 2 1 2 4 0 2 2 0 1 0 1 1 2 8 0 2 1 1 38 14 0 0 0 0 0 0 0 1 2 2 4 2 0 0 0 2
445 ATA 4 1 1 0 11 2 1 0 1 0 4 0 159377 16 31 3 0 1 1 0 7 0 0 0 0 1 2 0 2 1 0 0 5 0 1 0 10 2 2 0 3 3 3 0 12 3 3 7 2 3 0 1 0 2 1 0 2 3 7 8 2 0 3 1
446 AGG 3 2 54 6 21 5 52 20 29 7 156148 15 5 5 29 11 7 3 5 4 3 2899 5 0 7 12 46 22 5 3 3 0 4 1 6 26 9 4 22 35 12 36 52 26 1 3 13 13 2 2 1 2 7 1 15 0 0 2 12 7 7 3 3 1
447 ATG 2 0 3 1 7 1 7 2 2 3 20 1 20 0 159444 3 1 0 0 2 0 6 0 1 2 0 1 13 3 0 3 18 0 0 2 2 0 0 1 10 5 3 4 11 3 0 28 1 1 0 1 10 0 4 2 0 1 1 1 8 0 0 13 6
448 ATG 0 1 1 1 1 0 10 0 0 1 0 1 15 0 159576 6 2 0 0 0 0 0 0 0 0 0 10 0 0 1 7 0 0 1 0 0 6 0 0 0 2 0 6 0 2 1 61 4 0 0 2 0 0 0 0 0 0 0 0 0 0 0 17 0
449 GAA 12 0 0 0 2 0 0 0 5 0 0 3 1 0 0 0 4 2 0 0 0 1 0 0 0 1 0 0 3 0 1 1 159535 5 54 2 0 1 2 3 37 3 3 2 1 0 4 0 2 0 0 0 13 0 3 0 2 0 0 1 0 0 0 0
450 GGT 16 48 0 22 0 0 13 7 6 15 0 59 0 9 1 1 0 0 4 4 0 3 0 3 5 38 9 7 0 3 2 0 0 1 2 48 1 7 1 1 2 34 38 159271 0 2 1 5 1 13 1 13 0 36 0 3 0 0 14 13 0 1 16 1
451 GCA 0 1 10 2 161 0 3 11 6 27 3 18 6 1 17 0 0 68 18 0 5 1 0 0 2 9 0 1 0 1 74 1 9 0 11 4 158383 11 89 6 14 23 33 18 139 3 5 0 0 374 0 6 24 1 3 0 0 0 12 0 0 14 10 5
452 AAA 159628 29 9 0 1 0 2 0 17 1 1 1 6 4 1 2 4 3 4 3 17 0 0 8 3 0 5 9 1 0 4 1 8 0 0 0 0 0 2 3 6 0 7 0 0 8 2 0 2 0 0 0 1 0 0 3 1 0 1 0 1 4 4 0
453 CCA 0 2 4 1 0 0 3 0 50 0 3 5 0 1 2 0 4 1 32 1 159194 9 26 2 9 0 0 1 7 26 12 0 4 3 0 1 1 1 0 1 53 10 34 10 0 30 0 1 0 30 1 2 8 0 1 2 0 2 50 7 1 0 2 0
454 GAA 15 0 1 0 0 0 0 2 4 8 3 1 1 0 1 4 19 0 3 0 12 3 0 0 0 1 0 0 207 24 0 1 159329 5 8 1 0 0 7 2 18 17 24 1 8 46 31 3 5 42 0 1 1 17 9 14 1 23 6 0 12 0 0 21
455 GAA 14 6 0 4 48 3 14 21 23 10 0 3 63 0 9 7 35 23 21 0 3 0 0 4 14 6 2 1 0 0 25 89 159016 1 39 7 31 1 1 24 20 6 44 2 15 97 6 61 1 3 0 4 0 6 6 22 1 3 1 28 5 0 2 3
456 ATG 4 0 34 0 2 1 6 1 1 0 12 2 21 0 159403 1 0 4 23 1 0 0 0 2 1 2 22 0 8 0 1 0 1 0 3 0 2 0 3 2 5 3 30 1 0 0 52 2 0 27 0 3 42 0 19 0 1 0 38 12 2 9 5 20
457 TCC 0 1 4 0 2 9 0 1 2 3 0 1 0 1 0 0 16 14 9 1 9 15 2 0 6 3 0 0 36 22 25 5 0 1 0 1 2 7 13 0 2 31 11 6 1 3 1 0 1 2 0 0 136 158879 84 129 0 1 0 0 7 7 7 0
458 TTC 2 0 0 0 0 0 0 4 0 0 1 3 0 0 0 0 0 0 0 6 0 0 0 0 0 0 0 0 1 13 0 0 1 1 0 0 0 0 0 0 3 1 2 0 0 1 0 2 1 0 2 0 0 5 0 2 0 1 27 0 3 159567 9 9
459 CAG 0 0 2 1 1 0 0 10 17 3 26 2 2 4 1 2 19 2 159172 10 0 0 10 0 0 0 240 1 0 1 15 8 0 0 5 0 2 2 3 1 18 9 15 4 3 8 2 16 0 0 7 0 0 2 10 5 0 3 0 2 1 0 0 12
460 GGG 0 0 0 1 3 0 0 0 0 0 45 2 0 0 1 0 0 2 1 0 0 0 0 0 3 1 84 4 3 0 0 0 2 2 5 1 0 2 0 0 16 0 134042 0 0 0 2 0 0 0 0 0 0 0 0 0 0 0 5 1 0 0 1 0
461 CGG 2 0 0 0 2 0 1 0 0 0 9 0 0 0 0 0 0 1 22 0 0 0 3 0 30 3 117657 1 0 0 5 0 0 0 0 0 0 0 1 0 4 0 8 0 0 0 0 0 0 0 0 0 0 0 0 0 0 0 12 0 0 0 0 0
462 GGA 0 0 0 0 0 0 0 0 8 0 0 1 0 0 1 1 1 0 0 0 0 0 0 3 0 0 0 0 0 0 0 0 6 0 0 0 4 2 1 2 125348 3 64 37 0 0 0 3 0 2 0 2 1 1 0 0 3 1 0 0 0 0 1 0
463 GTC 0 1 0 0 1 0 0 0 0 1 0 1 19 31 0 0 0 0 0 0 0 0 0 1 0 0 1 0 0 0 0 0 0 0 0 0 1 14 1 3 3 3 3 2 30 135378 55 18 0 1 0 0 0 1 0 0 2 0 0 0 0 1 4 1
464 TTC 0 0 0 0 1 0 0 0 0 0 0 0 0 8 0 0 0 0 0 0 42 0 0 0 0 0 0 0 0 15 0 0 0 0 0 0 0 0 0 0 0 0 0 0 0 5 0 0 0 4 0 0 3 23 0 0 0 2 0 0 3 145871 0 36
465 GAG 0 0 6 0 0 0 0 0 0 0 4 0 0 1 0 0 0 0 0 0 0 0 0 0 0 0 0 0 0 0 0 2 9 0 138770 0 0 0 0 0 7 0 25 2 0 0 6 0 0 0 0 0 0 0 0 0 0 0 3 0 0 0 0 0
466 CTC 10 1 14 33 10 2 0 4 2 0 3 5 1 45 42 15 16 9 0 48 17 15 3 16 4 0 4 3 11 109003 11 14 1 4 0 5 3 0 3 0 2 0 2 5 6 15 8 14 0 0 1 1 1 2 2 1 3 1 44 7 11 70 13 13
467 TCG 1 1 3 2 4 1 1 3 0 0 54 1 1 0 3 2 0 1 0 3 0 0 10 0 0 0 21 1 1 0 1 1 1 0 7 0 0 0 0 0 0 8 3 0 0 1 3 0 0 1 2 1 18 3 143464 9 0 3 2 9 2 0 20 0
468 GAC 0 9 0 0 0 0 0 0 0 1 0 0 0 0 0 0 0 1 0 0 0 0 0 0 0 0 0 0 0 0 0 1 4 143582 3 10 0 2 0 0 0 21 0 0 0 1 2 1 0 2 0 0 0 0 0 0 1 1 0 1 1 0 1 0
469 GAA 41 7 0 0 0 2 1 12 2 0 0 0 4 1 0 1 39 2 8 0 0 0 0 0 0 0 0 0 0 0 0 0 143882 0 26 3 2 2 0 2 9 1 1 1 4 38 3 10 7 3 1 0 7 0 0 0 0 0 0 2 1 0 2 0
470 AGG 0 0 11 0 0 0 0 0 2 0 143112 3 0 0 15 0 0 0 1 0 0 0 0 0 0 0 4 0 0 0 0 0 0 0 0 0 0 0 0 0 0 0 25 0 0 0 0 0 0 0 0 0 0 0 0 0 0 0 3 0 0 0 0 0
471 GCA 0 0 0 0 27 0 0 1 0 0 0 0 0 0 0 0 0 0 0 0 0 0 0 4 0 0 0 0 0 0 0 0 2 0 0 0 139482 4 72 5 4 0 0 0 55 0 0 0 0 0 0 0 0 0 0 0 0 0 0 0 0 0 0 0
472 GCG 0 0 0 0 6 15 88 0 0 0 0 0 0 0 0 0 0 0 0 1 0 0 3 0 0 0 0 0 0 0 0 0 0 0 2 1 25 0 132239 1 0 0 0 0 0 0 46 0 0 0 0 0 0 0 11 0 0 2 0 0 0 0 0 0
473 AAC 1 143910 1 21 0 7 1 0 3 4 1 0 0 0 0 0 0 17 3 1 0 0 0 0 1 5 5 18 2 0 1 0 0 9 0 0 0 2 2 1 1 0 0 0 0 1 0 0 0 2 0 0 0 0 0 0 0 1 2 1 0 0 1 0
474 CCG 0 0 0 0 0 0 11 0 0 0 0 0 0 0 0 0 0 0 7 0 15 1 157833 6 3 0 5 0 0 0 18 0 0 0 0 0 0 0 2 0 0 0 0 0 0 0 0 0 0 0 0 0 0 1 8 0 0 0 0 1 0 0 0 0
475 ATC 0 2 0 0 0 11 0 0 0 1 2 0 2 159373 0 13 0 0 0 0 0 0 1 0 0 0 0 0 0 1 0 0 0 0 0 0 1 0 0 0 0 2 0 0 0 17 3 0 0 0 0 0 2 1 3 0 0 0 0 0 0 11 0 0
476 GTG 0 0 0 0 0 1 1 0 0 0 0 0 0 0 34 0 0 0 1 0 1 0 1 0 0 0 7 0 0 0 0 0 0 0 3 4 16 0 23 4 0 1 4 0 63 0 159125 1 0 0 0 0 0 0 0 0 0 0 0 0 0 0 4 0
477 CCC 0 0 0 0 0 1 0 0 0 0 0 0 0 0 0 0 0 3 0 0 2 159604 0 14 0 0 0 0 0 5 0 0 0 0 0 0 0 1 0 0 0 0 0 0 0 0 0 0 0 0 0 0 0 22 0 0 0 0 0 0 0 0 0 0
478 TCT 0 1 0 0 0 0 0 0 0 0 0 2 1 0 0 1 0 0 0 0 0 0 3 18 0 1 2 1 0 0 0 5 0 0 0 0 0 0 0 1 0 0 0 0 0 0 0 0 0 0 0 8 2 210 14 159517 0 0 0 1 0 0 8 7
479 TTT 1 0 0 0 0 0 1 5 2 0 0 3 0 0 0 1 0 0 0 0 0 0 0 0 0 2 0 1 0 0 0 11 0 0 0 0 0 0 0 0 2 2 2 1 1 6 0 1 1 1 0 4 0 0 0 7 0 1 0 5 3 23 3 159408
480 GAC 1 17 2 0 0 7 0 2 1 1 2 4 0 0 0 0 0 9 0 4 0 3 1 0 0 6 0 0 0 0 2 0 3 159588 3 18 6 9 2 0 1 22 1 0 0 3 1 0 1 13 0 4 0 16 0 2 0 2 0 0 3 0 0 0
481 ATG 0 0 0 0 0 0 4 0 4 1 9 1 7 2 159615 0 1 0 0 0 0 0 0 0 0 0 2 1 0 1 5 0 0 0 1 0 0 0 0 0 0 0 1 0 1 0 22 0 1 0 1 2 0 0 0 0 0 0 3 0 4 1 0 0
482 AGT 0 0 0 25 0 0 0 0 1 24 0 159816 0 0 0 1 0 0 0 0 0 0 0 0 0 0 0 1 0 1 0 0 0 0 0 0 0 0 0 0 0 0 5 19 0 0 0 0 0 0 0 0 0 0 0 0 0 0 0 3 0 0 0 0
483 AAT 103 121 0 159650 0 0 0 1 0 0 0 2 0 0 0 0 0 0 0 7 0 0 0 0 0 0 0 0 0 0 0 0 0 0 0 8 0 0 0 0 0 0 1 0 0 0 0 0 0 0 0 0 0 0 0 0 0 0 0 0 0 0 0 0
484 GAA 8 0 0 0 0 0 0 3 0 1 0 0 0 0 1 0 0 0 0 0 2 3 0 0 0 0 1 0 0 0 0 0 159444 10 11 5 2 1 0 0 8 0 2 0 0 0 196 6 0 0 0 0 0 1 0 0 0 0 1 0 0 0 0 0
485 GGA 0 0 0 1 0 1 0 0 51 2 13 0 0 0 4 0 0 0 1 1 0 0 0 0 21 0 14 60 0 1 0 0 14 0 0 0 3 0 0 0 159252 2 33 51 6 0 15 0 0 0 0 0 0 0 2 0 11 17 20 206 0 0 0 4
486 TCT 0 0 0 0 0 0 0 0 0 0 0 0 0 0 0 0 1 0 0 0 0 0 0 4 0 0 0 0 0 0 0 0 0 0 0 0 0 0 0 0 0 0 0 0 0 0 0 0 0 0 0 3 1 16 5 159879 0 0 0 0 0 0 0 1
487 TAT 0 0 0 0 0 0 0 0 0 0 0 0 0 0 0 0 0 0 0 30 0 0 0 0 0 0 0 0 0 0 0 0 0 0 0 0 0 0 0 0 0 0 0 0 0 0 0 0 0 1 1 159801 0 0 0 0 0 0 0 14 0 0 0 0
488 TTC 0 0 0 0 3 0 0 0 0 0 0 0 0 3 0 0 0 0 0 0 0 0 0 0 0 0 0 0 0 3 0 0 0 0 0 0 0 0 0 0 0 0 0 0 0 0 0 0 0 0 0 0 0 4 0 0 0 0 0 0 2 158923 2 7
489 TTC 0 0 0 0 0 0 0 0 0 0 0 0 0 1 0 0 0 0 0 0 0 0 0 0 0 0 0 0 0 9 0 0 0 0 0 0 0 0 0 0 0 0 0 0 0 1 0 0 0 1 0 0 0 13 0 0 0 0 0 0 1 159310 2 20
490 GGA 0 0 0 0 2 0 0 0 17 0 0 0 0 0 0 0 0 0 0 0 0 0 0 0 0 0 0 0 0 0 0 0 5 0 0 0 0 0 0 0 159812 0 24 1 0 0 0 0 0 0 0 0 0 0 0 0 2 0 0 0 0 0 0 0
491 GAC 0 4 0 0 0 0 0 0 2 0 0 1 0 5 0 0 0 0 0 0 0 0 0 0 0 0 0 0 0 0 0 0 0 159834 0 13 0 3 0 0 0 24 4 1 1 4 7 0 0 0 0 0 0 0 0 0 0 1 3 0 0 0 0 0
492 AAT 6 9 2 159613 0 0 0 4 1 0 0 13 0 0 0 1 0 0 0 0 0 0 0 0 0 0 0 0 0 0 0 0 0 1 0 18 0 0 0 89 0 0 0 0 0 0 0 0 0 0 0 0 0 0 0 0 1 0 0 0 0 2 1 0
493 GCA 0 0 0 0 93 0 0 0 0 0 0 0 0 0 0 0 3 0 6 0 0 0 0 1 5 1 6 2 4 0 0 5 0 0 0 0 159558 0 23 21 3 0 4 2 83 0 3 0 0 0 1 1 3 0 0 0 0 0 1 0 0 0 1 0
494 GAG 0 1 10 1 0 0 0 0 0 0 0 1 0 0 3 1 0 0 0 0 0 0 1 0 0 0 1 0 0 0 0 0 35 5 159586 4 0 0 9 3 2 0 16 0 0 0 0 0 0 0 4 0 2 0 1 0 0 0 0 0 0 0 1 0
495 GAG 0 3 18 4 0 0 0 0 0 0 0 0 0 1 1 0 0 0 1 0 0 0 3 0 1 0 0 0 0 1 0 0 29 20 159748 16 0 0 0 0 2 0 25 0 0 0 6 0 0 0 2 0 0 1 2 2 0 0 2 0 2 0 0 0
496 TAC 5 1 1 0 0 0 0 1 0 1 1 1 0 0 1 3 0 13 0 0 0 0 0 0 1 1 0 0 0 0 0 0 0 0 0 1 0 0 0 2 0 2 4 4 7 0 9 27 6 159711 2 41 0 0 0 0 0 60 2 1 0 5 4 25
497 GAC 0 73 9 0 9 30 1 6 0 17 6 0 6 34 54 1 1 15 9 9 0 1 0 0 0 4 0 7 0 0 2 3 1 158828 3 6 41 13 11 21 32 132 19 15 3 308 18 13 0 11 7 4 8 0 0 3 5 0 0 1 4 1 33 1
498 AAT 133 81 113 157947 14 17 14 82 220 40 157 103 37 33 47 15 4 15 2 21 0 2 0 3 40 33 43 16 3 1 8 0 0 2 6 5 19 6 12 10 39 96 6 41 64 11 11 6 6 1 2 3 9 0 5 31 36 22 11 15 6 12 4 6
499 TAA 4 0 0 0 0 0 0 0 0 0 0 0 0 0 0 0 10 0 0 0 0 0 0 0 0 0 0 0 0 0 0 0 1 0 0 0 0 0 0 0 0 0 0 0 0 0 0 0 159821 3 2 4 1 0 0 0 23 0 0 0 6 0 0 0
