# Supplementary material for: Destabilized adaptive influenza variants critical for innate immune system escape are potentiated by host chaperones
Source: PLoS Biol. 2018 Sep 17;16(9):e3000008. doi: 10.1371/journal.pbio.3000008 (PMC6160216; doi:10.1371/journal.pbio.3000008)
Supplement: S1 File — This zip file contains the computer code and required input files for the deep mutational scanning data analysis reported in this manuscript. (ZIP) [file pbio.3000008.s023.zip › 2018_NP_DMS-master/preferences/Rep1-DMSO39_counts.txt]

# POSITION WT AAA AAC AAG AAT ACA ACC ACG ACT AGA AGC AGG AGT ATA ATC ATG ATT CAA CAC CAG CAT CCA CCC CCG CCT CGA CGC CGG CGT CTA CTC CTG CTT GAA GAC GAG GAT GCA GCC GCG GCT GGA GGC GGG GGT GTA GTC GTG GTT TAA TAC TAG TAT TCA TCC TCG TCT TGA TGC TGG TGT TTA TTC TTG TTT
1 ATG 0 0 0 0 0 0 11 0 0 0 2 0 2 0 127144 9 0 0 0 0 0 0 0 0 0 0 0 0 0 0 0 0 0 0 0 0 0 0 0 0 0 0 0 0 0 0 21 0 0 0 0 0 0 0 0 0 0 0 0 0 0 0 1 0
2 GCG 0 0 0 0 0 0 4 0 0 0 0 0 0 0 0 0 0 0 0 0 0 0 1 0 0 0 0 0 0 0 0 0 0 0 0 0 20 0 125340 0 0 0 0 0 0 0 39 0 0 0 0 0 0 0 0 0 0 0 0 0 0 0 0 0
3 TCC 8 0 0 0 2 3 0 0 0 0 1 0 0 0 0 0 14 9 0 1 1 12 0 0 0 0 0 2 0 0 2 0 0 2 0 0 2 14 0 56 0 0 0 0 1 0 0 0 0 5 0 0 5 122962 7 18 0 2 1 0 0 3 1 0
4 CAA 45 19 1 39 55 1 4 3 0 0 0 43 4 39 2 7 126822 1 12 2 5 0 0 3 17 0 0 0 8 6 4 4 3 1 0 0 4 1 0 10 1 0 0 3 24 0 0 0 3 7 1 128 80 3 6 70 0 0 53 23 44 4 11 22
5 GGC 0 0 0 0 0 11 0 0 0 24 0 0 0 0 0 0 0 0 0 0 0 1 0 0 0 12 0 0 0 0 0 0 0 14 0 0 0 13 0 0 0 126872 1 9 0 2 0 0 0 0 0 0 0 4 0 0 0 21 0 0 0 0 0 0
6 ACC 0 0 0 0 0 126687 0 2 0 0 0 0 0 2 0 0 0 0 0 0 0 1 0 0 0 0 0 0 0 0 0 0 0 0 0 0 0 6 0 0 0 0 0 0 0 0 0 0 0 0 0 0 0 0 0 0 0 0 0 0 0 0 0 0
7 AAA 126655 1 9 1 0 0 0 0 7 0 0 0 0 0 0 0 1 0 0 0 0 0 0 0 0 0 0 0 0 0 0 0 18 0 0 0 0 0 0 0 0 0 0 0 0 0 0 0 0 0 0 0 0 0 0 0 0 0 0 0 0 0 0 0
8 CGG 0 0 0 0 0 0 0 0 0 0 2 0 0 0 0 0 4 0 14 0 0 0 3 0 7 0 127178 2 0 0 2 0 0 0 0 0 0 0 0 0 0 0 2 0 0 0 0 0 0 0 0 0 0 0 0 0 0 0 31 0 0 0 0 0
9 TCT 0 0 0 0 1 5 0 0 0 0 0 0 0 0 0 0 0 0 0 0 0 0 0 8 0 0 0 0 0 0 0 0 0 0 0 0 0 0 0 1 0 0 0 0 0 0 0 0 3 0 0 4 4 41 26 125399 1 0 0 2 0 5 0 2
10 TAT 0 9 0 9 1 0 0 7 0 0 0 0 2 10 0 3 8 2 0 51 3 0 1 1 1 0 0 0 1 2 2 1 0 0 1 5 1 0 1 0 4 0 0 1 4 1 0 1 2 13 0 126575 0 6 0 15 1 1 0 11 0 0 0 20
11 GAA 11 0 0 0 0 0 0 0 1 0 0 0 0 0 0 0 0 0 0 0 0 0 0 1 1 0 0 1 0 0 1 1 126918 0 12 1 1 0 6 0 9 0 0 1 2 0 0 0 5 1 0 0 0 2 1 1 0 0 2 0 0 0 0 0
12 CAG 17 5 3 2 8 2 0 19 22 35 8 1 1 17 2 2 24 36 126522 9 6 0 1 4 3 1 20 26 17 1 15 29 1 8 2 1 1 6 0 3 0 0 1 2 0 1 8 6 1 10 16 1 0 8 2 13 0 1 6 1 0 2 8 4
13 ATG 0 0 1 0 0 0 6 0 1 0 6 0 7 5 126839 3 0 1 0 1 1 0 1 0 0 0 0 0 0 0 1 2 0 1 0 1 0 0 1 1 1 0 0 0 0 0 5 0 1 1 2 1 0 0 0 0 0 0 0 0 0 0 1 0
14 GAA 13 0 1 0 1 1 0 0 2 0 0 0 0 1 0 1 0 0 0 0 1 0 0 0 0 0 1 0 0 0 0 0 127222 4 6 3 0 1 0 0 11 0 0 1 2 0 0 6 1 0 0 0 0 0 0 0 0 0 3 0 0 0 3 0
15 ACT 1 0 0 1 5 12 7 127099 4 0 0 0 0 0 0 11 0 2 0 0 0 0 2 1 0 1 0 0 0 0 0 0 0 0 0 0 0 2 0 5 0 1 0 0 0 0 1 0 1 0 1 0 0 0 0 0 0 1 0 0 0 0 0 1
16 GAT 0 0 0 8 3 0 0 0 1 0 3 1 0 0 0 0 0 0 0 0 0 0 0 0 0 0 0 0 0 0 0 0 37 7 3 126664 0 0 0 1 0 0 12 22 0 0 0 1 0 0 0 2 0 0 0 0 0 0 0 0 0 0 0 0
17 GGG 0 1 2 0 0 0 0 1 0 0 9 0 1 0 0 0 1 0 0 0 0 8 4 0 0 1 0 0 0 0 0 0 0 0 8 0 0 1 0 1 58 1 126676 5 0 0 7 0 1 0 0 0 0 1 0 1 0 3 5 1 0 0 0 0
18 GAA 23 2 0 5 11 3 0 2 0 0 0 2 0 3 0 0 10 11 7 3 41 6 10 5 0 0 0 0 3 2 3 3 126729 15 6 1 2 19 6 3 25 6 8 0 2 0 1 4 2 1 0 3 7 10 1 0 0 4 0 2 1 0 0 0
19 CGC 0 0 0 0 0 3 0 0 0 3 0 0 0 0 0 0 0 50 0 0 0 4 0 0 1 126530 2 7 0 4 0 0 0 1 0 0 0 0 0 0 0 0 0 0 0 0 0 0 0 0 0 0 0 0 0 0 0 32 0 0 0 1 0 0
20 CAG 1 0 1 0 0 0 0 0 0 0 0 0 0 0 0 0 8 2 124767 3 6 0 132 0 0 3 48 1 0 1 0 1 0 0 0 0 0 0 0 0 0 0 0 0 0 0 0 0 0 0 5 0 1 0 1 0 0 0 0 0 0 0 0 0
21 AAT 1 8 4 127240 32 14 36 8 0 4 0 10 0 0 0 2 2 7 0 1 0 0 2 1 0 4 8 0 2 2 4 1 0 0 0 9 6 1 1 3 13 0 4 9 1 0 0 0 1 2 0 1 5 0 31 6 2 0 3 0 0 1 0 0
22 GCA 7 0 2 0 31 13 23 1 19 4 0 0 0 1 0 0 0 2 1 0 17 12 0 2 8 56 21 142 0 0 2 0 1 0 0 2 126848 24 28 17 3 1 0 1 33 2 2 0 3 1 1 0 1 2 7 1 1 3 0 4 0 1 2 0
23 ACT 0 14 0 33 32 26 33 126679 3 13 24 26 0 2 0 1 17 12 6 7 2 3 2 4 11 1 5 1 1 5 1 0 0 3 0 0 8 6 2 18 6 8 4 4 2 0 0 2 6 7 3 3 6 53 3 3 0 1 6 3 0 2 4 2
24 GAG 2 2 15 0 13 5 3 0 6 1 15 1 0 0 4 2 0 1 0 0 1 0 0 1 2 0 5 4 3 1 0 0 20 3 127672 21 20 1 0 0 0 0 12 0 0 1 7 2 1 3 6 2 0 13 13 0 0 2 0 0 7 0 5 0
25 ATC 0 1 1 1 4 7 0 0 0 1 0 0 6 127770 0 6 0 0 0 0 0 1 1 2 0 0 0 1 1 1 0 0 0 0 0 0 0 0 0 0 0 0 0 1 0 13 0 1 2 0 0 1 0 3 1 0 2 0 0 0 0 0 1 0
26 AGA 14 0 0 0 0 0 0 0 127399 1 16 2 4 0 0 0 0 0 1 0 0 0 0 0 28 19 2 0 0 0 0 0 0 0 0 0 0 1 2 1 31 0 0 0 0 0 1 0 1 0 0 0 1 2 0 0 3 0 0 0 0 4 0 1
27 GCA 2 0 14 2 19 0 0 2 0 1 2 0 0 0 0 0 1 1 1 2 0 1 0 0 0 23 0 0 1 1 1 0 1 0 1 0 127501 3 44 1 6 1 14 1 26 1 2 3 0 0 0 0 3 4 0 0 0 0 1 0 0 0 0 0
28 TCC 2 0 1 7 0 3 0 0 24 0 3 0 0 0 0 0 3 3 1 1 0 8 0 0 1 12 2 0 0 2 2 0 0 0 0 0 1 10 2 0 7 0 4 3 0 0 0 0 0 1 1 0 6 126934 11 45 0 2 1 0 1 6 0 0
29 GTC 0 0 0 1 0 0 0 0 0 0 0 0 0 36 0 1 0 0 0 0 0 1 0 1 0 0 9 0 1 0 2 0 0 3 0 0 0 7 0 0 0 0 0 0 6 127701 2 23 1 0 1 0 0 0 0 0 0 1 0 0 1 5 0 0
30 GGG 0 0 0 0 0 1 0 0 0 1 22 0 0 0 0 0 0 0 0 0 0 0 1 0 0 0 0 0 0 1 0 0 0 0 2 0 3 0 0 0 61 9 123849 7 0 0 2 0 2 0 0 0 0 0 0 0 3 2 3 0 0 0 0 0
31 AAG 22 2 118031 5 1 1 2 0 0 0 9 0 0 0 0 0 0 0 3 0 0 2 0 2 0 0 0 34 0 0 0 1 0 1 5 0 2 0 0 0 0 1 0 0 1 0 0 0 0 0 0 0 0 0 0 0 2 0 0 0 0 0 0 0
32 ATG 0 0 1 0 0 0 6 0 0 2 0 1 12 0 127434 1 0 0 0 1 0 1 4 0 0 1 0 0 0 0 0 1 0 1 0 0 0 0 0 0 0 0 0 0 0 0 7 0 2 0 5 0 1 0 0 0 1 1 0 0 0 1 2 0
33 ATT 0 0 0 1 0 1 0 4 0 0 1 1 7 25 2 127789 0 0 0 0 0 0 0 0 0 0 1 0 2 0 0 1 0 0 0 0 0 0 0 1 0 1 0 0 3 8 0 12 3 0 0 0 0 0 0 0 1 0 0 1 0 2 0 0
34 GAT 1 45 0 32 5 18 12 3 2 8 4 14 3 0 17 1 7 1 1 8 0 0 1 1 4 0 0 1 3 1 4 19 5 12 8 126947 5 9 1 51 2 1 11 26 1 0 0 0 4 0 1 40 0 0 27 1 0 2 0 0 0 1 5 0
35 GGA 0 0 0 0 0 0 0 0 20 1 0 0 0 0 0 0 0 0 0 0 0 0 0 2 3 0 0 1 1 1 0 0 5 0 0 0 0 1 0 1 127494 12 10 14 4 0 0 0 0 4 0 1 0 0 0 0 3 0 0 1 1 1 0 0
36 ATT 0 0 0 0 0 0 0 2 0 0 0 0 1 12 1 127567 1 0 0 0 1 0 0 0 0 0 0 0 0 1 0 1 0 0 0 0 0 0 3 0 3 1 1 0 0 0 1 6 4 0 1 0 0 2 1 0 0 0 0 0 0 0 0 0
37 GGA 2 0 0 0 0 0 0 0 9 0 0 0 0 0 0 2 0 1 0 0 0 0 1 0 0 0 0 0 0 0 0 0 8 0 0 0 0 0 0 0 127666 11 67 0 1 0 0 0 0 0 1 0 0 0 0 0 3 0 0 0 0 0 0 0
38 CGA 0 0 1 0 0 1 1 0 2 0 1 0 0 1 0 0 19 1 0 1 0 2 0 0 124920 0 12 1 3 0 0 0 0 2 0 0 0 0 0 0 0 1 0 0 0 0 0 0 2 0 0 0 0 0 0 2 24 0 0 0 0 0 0 0
39 TTC 0 0 0 0 0 0 0 0 1 0 0 0 0 1 1 0 0 3 0 0 1 0 1 0 0 0 0 0 0 5 0 0 0 0 2 0 0 0 2 1 0 0 0 0 0 2 0 0 2 38 3 0 0 6 1 0 3 0 1 0 3 126789 0 7
40 TAC 0 0 0 0 0 0 0 0 0 0 0 0 0 0 0 0 0 27 0 0 0 0 0 0 0 0 0 1 0 0 0 0 1 1 1 0 2 0 0 0 1 0 0 0 0 0 0 0 2 127405 1 22 0 1 0 0 1 16 2 1 1 0 1 0
41 ATC 1 10 1 14 2 18 2 0 1 2 1 0 9 127122 8 8 1 8 2 0 0 0 1 0 3 0 9 0 3 2 15 1 0 0 0 0 0 0 13 0 0 1 9 0 0 6 0 0 0 0 7 0 1 1 0 0 1 16 0 0 0 0 105 1
42 CAA 0 1 0 0 0 0 2 0 0 0 2 0 0 1 0 0 104624 1 4 0 1 0 1 1 9 0 0 1 0 0 0 1 1 6 0 0 0 0 0 0 1 0 0 0 0 0 0 0 6 0 0 0 0 1 1 0 0 0 0 0 1 0 0 0
43 ATG 0 0 3 0 0 1 3 0 0 1 4 0 8 1 109925 1 0 1 0 1 0 1 0 0 0 0 0 0 0 0 0 0 0 0 0 0 0 0 0 0 0 0 0 0 0 1 5 1 0 0 0 0 0 0 0 0 0 3 0 0 0 0 1 2
44 TGC 0 0 0 2 4 0 1 0 0 1 1 0 0 0 0 1 0 4 0 0 0 0 1 0 1 4 0 0 2 0 0 0 0 0 0 0 4 0 3 0 0 2 0 0 0 0 2 0 2 19 0 0 0 0 0 0 7 94323 0 75 0 1 0 0
45 ACT 0 1 0 0 3 22 25 100846 0 0 0 0 0 0 0 5 0 0 1 4 1 0 0 0 1 0 0 0 0 1 0 0 1 0 0 3 3 4 0 2 0 0 0 0 0 0 1 0 0 0 2 0 0 0 0 0 0 0 1 0 0 0 0 0
46 GAA 11 0 0 0 0 1 0 0 0 0 0 0 0 0 2 0 1 0 0 0 0 3 0 2 0 0 1 0 0 0 0 0 117175 2 8 0 1 0 0 0 7 1 0 0 1 0 1 0 7 1 2 0 1 0 0 0 1 1 0 0 0 1 0 0
47 CTT 0 0 0 0 0 0 1 0 0 0 0 0 0 0 0 4 0 1 0 0 0 0 0 8 0 0 0 1 3 31 2 121392 0 0 0 0 0 0 2 0 0 0 0 0 0 0 0 0 0 0 1 0 0 0 0 0 5 0 0 0 0 0 0 2
48 AAA 118123 1 17 0 0 0 0 0 4 0 9 0 1 0 0 0 6 0 0 1 0 0 0 0 0 0 7 0 0 0 0 1 6 0 0 0 1 0 1 1 0 0 0 0 0 0 0 0 2 0 0 0 4 0 0 0 0 0 0 0 0 0 0 0
49 CTC 0 1 1 5 2 0 0 0 1 0 0 1 0 6 1 0 2 2 0 0 0 5 3 2 1 3 2 2 29 110837 18 24 0 0 1 3 1 7 0 0 1 1 0 0 2 1 1 1 4 0 0 0 1 2 2 2 13 0 1 1 3 5 15 0
50 AGT 1 7 5 4 14 62 19 4 0 21 4 114716 0 0 1 3 1 0 5 1 4 7 0 2 5 2 6 3 1 1 1 0 0 2 3 2 0 2 33 0 3 1 8 23 1 0 4 0 4 0 3 0 4 42 40 30 4 2 0 3 0 0 1 0
51 GAT 1 12 0 8 3 0 5 0 0 3 1 0 2 2 0 0 6 0 2 5 0 7 4 8 0 0 0 1 0 0 3 2 2 2 2 112978 1 0 2 2 0 0 0 5 0 1 1 0 1 1 0 3 0 0 0 2 5 1 1 0 0 1 0 0
52 TAT 0 4 0 0 0 8 1 1 0 0 0 0 0 2 4 0 0 4 1 11 0 0 0 1 0 0 1 3 1 1 0 0 0 0 0 0 2 1 0 3 1 0 5 1 3 12 1 0 5 19 1 115567 0 1 0 0 1 0 0 16 3 1 0 2
53 GAG 1 1 3 1 0 0 0 1 0 0 6 0 1 0 0 0 0 1 0 0 7 0 0 0 0 1 1 0 1 4 0 0 13 0 102751 17 1 0 2 0 0 0 15 1 0 0 2 0 0 2 8 0 2 0 1 0 2 0 0 0 0 0 2 0
54 GGG 4 0 0 0 2 6 2 0 1 0 16 1 0 0 0 0 0 1 4 0 0 0 0 0 3 0 0 0 0 2 0 0 0 0 14 0 2 18 67 5 29 7 94770 4 0 1 1 0 0 0 0 0 5 0 3 1 1 0 0 1 0 0 0 1
55 CGA 1 1 0 0 0 0 1 0 3 0 0 0 0 0 0 0 20 3 0 1 0 3 1 1 106191 4 18 4 2 0 0 0 0 0 0 0 0 1 0 0 6 0 1 0 0 1 0 0 4 2 0 0 0 0 0 2 46 1 0 0 0 1 0 0
56 CTG 0 1 0 1 0 0 4 0 1 0 12 0 0 0 2 1 0 2 7 1 0 4 10 0 1 1 0 0 42 10 114893 8 1 0 0 0 6 0 8 0 5 0 1 1 1 0 0 0 1 4 0 0 1 0 1 0 0 0 0 0 16 0 17 0
57 ATC 0 1 1 0 0 8 0 0 6 1 0 3 11 127304 3 13 1 0 0 2 0 1 0 0 0 1 0 0 1 2 1 2 0 0 1 0 4 0 0 0 1 1 1 1 0 8 2 0 0 0 0 0 0 1 0 1 6 1 0 0 0 0 5 2
58 CAG 1 2 7 0 0 2 1 0 0 2 1 1 0 0 2 2 63 0 127189 4 0 2 3 0 1 3 12 3 0 0 2 0 0 7 2 0 0 0 1 0 2 1 0 0 1 0 1 0 0 0 6 0 0 2 0 1 1 0 0 0 0 0 2 0
59 AAC 1 127442 1 40 2 3 0 0 0 5 1 1 0 0 1 0 1 1 1 0 2 0 0 0 1 2 0 1 1 0 1 0 0 6 2 0 0 0 0 1 2 1 0 1 3 0 2 1 2 1 1 0 0 0 1 0 8 0 0 0 0 2 1 0
60 AGC 0 10 0 0 1 3 0 0 0 127665 1 8 0 3 2 0 0 1 0 0 0 0 0 0 0 0 0 0 0 0 1 0 0 1 1 0 0 0 0 0 0 2 0 0 0 0 0 0 2 0 4 0 3 0 0 6 2 0 1 0 0 0 0 0
61 TTA 0 0 0 1 0 1 0 0 2 1 0 0 6 0 0 1 0 1 0 0 2 0 0 0 0 1 0 2 23 0 6 2 0 3 0 0 0 0 0 0 0 3 0 0 4 1 16 2 2 1 1 0 5 0 0 1 1 0 0 0 126846 0 15 3
62 ACA 6 0 0 3 127559 17 16 28 2 3 1 2 6 0 1 0 2 0 0 4 0 9 0 4 0 0 0 0 2 1 2 0 1 1 0 0 7 1 1 0 0 0 0 0 0 2 0 0 5 2 0 0 1 17 9 7 0 0 0 0 1 3 0 0
63 ATA 4 0 1 0 11 0 0 0 0 0 0 1 126855 1 20 49 0 0 0 0 0 0 0 1 0 0 0 0 1 0 0 3 0 4 1 0 0 0 0 0 2 0 0 0 10 0 0 0 0 6 4 0 1 0 1 0 0 1 0 0 0 0 0 0
64 GAG 0 1 4 0 0 1 0 1 0 0 1 0 1 0 0 0 0 1 1 0 0 2 1 2 0 0 1 1 0 2 2 0 54 3 127442 1 0 0 1 4 1 4 9 0 0 1 1 0 0 1 5 0 0 0 1 1 0 0 5 0 0 1 1 4
65 AGA 11 0 3 1 1 0 0 0 127057 0 11 0 1 0 1 0 1 0 0 0 0 0 0 3 2 2 0 0 0 0 0 0 0 0 0 0 0 0 0 0 9 0 0 0 0 0 0 0 0 2 1 0 1 0 0 1 1 0 0 0 0 0 0 1
66 ATG 0 0 0 0 2 0 5 0 0 0 0 0 5 0 127137 2 0 0 0 0 0 0 0 0 1 0 0 0 0 1 0 0 0 0 0 0 0 0 0 0 0 0 0 0 1 0 5 0 0 0 0 0 0 0 0 0 0 0 0 0 0 0 0 0
67 GTG 0 0 0 0 0 0 0 0 0 0 0 0 0 0 3 0 0 1 0 0 0 0 5 0 0 0 0 0 0 0 1 0 0 3 1 0 0 1 7 0 0 0 1 0 54 0 127647 20 0 0 0 0 0 0 0 0 0 0 0 0 0 0 2 0
68 CTC 0 0 0 1 0 0 2 0 0 0 1 0 0 6 0 0 0 2 0 0 2 10 0 1 0 0 0 1 32 127388 1 10 0 2 1 0 0 0 0 0 2 0 3 0 0 1 0 0 0 1 14 0 0 0 0 0 4 0 0 0 0 9 0 1
69 TCT 0 0 0 0 0 2 1 4 0 1 0 2 0 0 0 0 2 0 0 0 1 1 0 13 0 0 0 0 0 2 0 0 0 0 0 0 1 0 1 1 1 1 2 3 0 0 0 0 0 0 5 5 15 41 3 127868 2 0 0 0 0 0 0 0
70 GCT 0 0 0 0 1 0 0 34 1 1 0 0 0 0 0 0 1 0 0 2 0 1 1 0 0 1 0 0 1 0 0 0 0 0 0 2 0 15 3 127558 0 0 1 1 0 0 0 9 0 2 3 0 0 0 0 1 1 0 1 1 0 0 0 0
71 TTT 0 1 0 0 0 0 0 0 0 0 0 2 1 1 0 0 2 2 1 0 0 0 0 0 0 0 0 0 1 0 0 5 0 0 0 1 1 1 0 0 0 0 0 0 0 0 0 1 2 1 2 3 0 0 0 4 1 0 3 0 0 18 0 127813
72 GAC 2 3 0 0 0 0 0 0 0 0 0 0 0 0 0 0 0 0 0 0 0 0 0 0 0 0 0 0 0 0 0 2 4 127707 3 98 0 1 0 1 0 15 1 0 0 2 1 0 3 1 3 0 0 2 0 0 0 1 0 0 1 1 0 0
73 GAA 38 1 3 1 14 0 4 0 0 0 7 1 4 5 0 0 5 0 0 0 0 0 0 2 0 5 0 0 1 3 0 2 127691 4 23 1 0 1 1 0 11 0 4 2 0 0 0 0 6 1 0 13 3 3 16 6 0 0 0 7 13 1 1 0
74 AGA 15 5 0 0 0 0 0 0 127704 0 33 0 3 0 0 0 0 0 0 4 0 0 0 0 5 1 7 0 0 1 0 0 1 0 0 0 0 0 1 1 20 2 0 0 0 0 0 0 0 0 1 0 0 0 0 0 7 0 0 0 0 0 0 0
75 AGG 1 0 13 0 0 0 0 0 12 1 127479 0 0 0 4 0 0 0 0 0 1 0 0 0 2 0 11 0 0 0 0 0 0 0 0 0 1 0 0 0 0 1 7 0 0 0 0 0 6 0 0 0 0 0 0 0 4 0 0 0 0 0 0 0
76 AAT 4 30 1 127524 0 0 0 3 0 0 0 3 2 0 0 0 0 1 1 0 0 0 0 0 0 1 0 0 0 4 1 1 0 5 0 8 0 2 0 0 0 0 0 0 0 0 1 0 1 0 9 1 0 0 0 0 1 0 0 3 0 0 1 0
77 AAA 127872 2 12 0 1 0 0 0 7 0 1 2 1 0 2 1 1 2 0 0 0 0 0 0 43 3 0 0 0 1 1 0 24 0 0 0 1 0 4 0 1 0 0 1 0 1 0 0 2 0 0 0 0 0 0 0 2 0 0 0 1 0 1 0
78 TAT 0 0 2 0 0 0 0 0 0 0 0 2 1 0 0 0 0 0 0 17 0 0 0 0 0 0 0 0 0 3 0 0 0 0 0 0 0 0 0 0 1 0 0 0 2 0 0 1 8 19 1 128060 0 0 0 1 0 0 0 5 1 8 0 0
79 CTG 0 0 0 1 0 1 3 2 0 0 0 0 0 0 2 1 0 0 3 0 0 0 19 0 0 0 1 1 24 60 127919 11 0 0 2 0 0 1 0 1 0 0 0 0 0 1 0 3 0 0 0 0 0 0 0 0 0 0 0 0 6 0 8 0
80 GAA 10 2 0 2 5 5 16 8 2 21 5 7 14 0 0 42 13 5 0 11 1 0 1 0 0 1 1 1 0 2 0 4 127052 15 10 4 11 5 3 0 2 7 0 1 24 0 2 4 5 6 1 0 8 9 2 5 4 8 3 0 1 3 1 5
81 GAA 28 5 2 1 3 1 0 5 12 0 2 0 4 1 4 5 6 12 8 15 0 0 1 1 1 0 0 0 6 0 0 4 127544 11 21 2 1 8 0 1 81 2 1 0 9 1 6 7 21 5 6 1 1 0 0 4 1 3 1 2 28 3 8 0
82 CAT 9 3 0 10 2 0 0 0 4 0 11 0 2 1 9 0 3 11 5 127691 0 0 0 1 25 1 2 52 1 2 0 0 0 0 2 1 8 2 2 0 1 0 1 0 0 0 0 0 0 1 2 12 29 0 1 1 3 2 1 1 0 0 0 1
83 CCC 4 3 1 4 3 6 2 0 1 0 3 1 2 7 3 2 0 10 1 3 14 126145 17 37 4 8 13 1 0 6 0 0 1 0 0 2 2 4 3 2 1 3 3 4 0 0 1 1 1 1 1 0 5 3 3 0 3 4 0 0 0 1 0 1
84 AGC 3 17 11 16 7 2 0 0 6 124428 1 39 1 24 1 1 9 0 7 2 0 4 0 0 1 3 1 1 0 4 2 1 4 0 0 0 1 5 75 7 7 25 0 11 1 5 6 9 3 0 0 2 3 1 0 0 4 9 1 2 3 1 1 1
85 GCG 1 8 1 3 0 0 26 0 0 1 0 0 2 0 2 3 2 1 0 0 1 16 2 0 1 5 3 6 0 1 4 3 0 1 6 0 31 9 93658 7 7 9 4 3 0 5 36 0 3 6 1 0 0 3 9 1 0 1 3 3 0 0 0 3
86 GGG 4 2 1 0 5 3 2 5 0 0 4 2 0 2 3 1 2 26 0 0 0 3 0 3 3 0 0 0 0 0 4 1 1 5 13 0 0 10 10 1 10 0 92796 5 0 1 1 2 3 0 1 10 16 0 0 0 0 0 1 0 0 4 1 8
87 AAG 28 1 96033 19 0 0 1 0 0 0 11 0 0 0 0 0 0 0 0 1 0 0 1 0 1 0 1 0 0 0 0 1 2 0 9 0 0 0 0 0 0 0 1 0 0 0 1 0 0 0 0 4 0 2 0 0 0 0 0 0 0 0 0 0
88 GAT 0 9 0 77 0 0 0 0 0 0 1 0 0 0 0 0 1 1 0 1 0 0 0 0 0 1 4 0 0 0 0 0 1 11 0 95462 0 0 0 1 2 0 0 5 0 0 0 1 3 0 2 0 0 0 0 0 1 9 1 1 0 0 1 0
89 CCT 0 0 0 1 0 3 0 2 2 3 2 1 0 0 6 0 4 3 1 3 53 68 16 95848 0 0 1 0 2 3 0 1 0 0 0 2 9 3 0 4 6 2 4 6 0 0 2 0 10 2 18 2 9 3 1 7 11 4 3 4 3 3 3 5
90 AAG 9 6 95691 14 4 1 33 4 1 0 15 0 0 3 6 1 10 2 1 1 0 0 0 0 0 1 11 7 1 8 0 0 0 0 11 0 2 8 1 0 4 9 12 11 1 0 0 0 0 0 1 7 0 2 1 4 3 0 0 0 3 1 1 0
91 AAA 96599 3 16 0 4 1 0 1 9 0 3 0 0 0 1 0 3 1 0 1 1 0 0 0 0 3 0 0 0 0 2 0 6 0 0 2 0 0 0 0 1 0 0 0 0 0 2 0 0 0 2 0 0 1 0 0 5 0 0 0 1 1 0 1
92 ACT 0 0 2 3 7 9 3 96082 0 0 0 1 0 0 0 1 0 0 0 0 0 1 2 5 1 0 1 0 0 2 0 1 0 0 0 0 0 0 0 6 0 0 1 0 0 0 0 0 0 0 0 0 0 0 0 0 0 1 0 2 0 0 0 0
93 GGA 0 0 0 0 0 0 0 0 5 0 0 0 0 2 0 0 1 0 0 0 0 0 0 0 1 0 0 0 0 0 0 0 1 0 0 0 0 1 0 0 95991 14 43 2 1 0 0 0 1 1 0 0 0 4 0 0 5 0 0 0 0 0 0 0
94 GGA 0 0 0 0 0 0 0 0 14 0 0 0 0 0 0 0 0 2 0 0 0 0 0 0 0 0 1 0 0 0 0 0 6 0 0 0 0 0 0 0 95914 0 15 1 3 0 0 0 0 0 0 0 0 0 0 0 8 0 0 0 0 0 0 1
95 CCC 0 2 0 0 2 2 0 0 0 0 0 0 0 0 0 0 0 2 0 0 11 96091 2 9 0 0 0 0 0 2 0 0 0 0 0 0 1 2 0 0 0 0 2 0 0 0 0 0 0 0 0 0 0 5 0 0 0 0 0 0 0 0 0 0
96 ATA 0 0 0 0 2 0 2 0 1 0 2 0 96820 4 10 2 0 1 0 0 0 0 0 0 0 0 0 0 1 1 0 1 0 0 0 0 0 1 0 0 1 0 1 0 9 0 6 0 1 1 2 0 1 0 0 0 1 0 0 0 1 0 0 1
97 TAC 0 0 0 0 0 0 0 0 0 3 0 0 0 0 0 0 0 9 0 0 0 0 0 0 0 0 0 0 0 4 0 0 0 1 0 0 1 0 0 0 1 0 1 0 0 0 0 0 3 96907 1 7 0 0 0 1 0 7 0 1 0 11 0 0
98 AAG 9 1 96183 2 0 0 2 0 8 0 30 0 0 0 2 1 0 1 1 0 0 0 1 1 1 7 5 1 0 2 0 1 0 0 18 0 0 0 0 0 0 1 0 0 0 0 0 0 0 1 5 0 0 0 0 0 1 0 1 0 0 1 1 0
99 AGA 12 0 0 1 1 1 0 0 96175 0 8 1 2 0 1 0 0 0 0 0 0 1 0 0 1 23 3 0 0 0 2 0 0 0 0 0 0 0 0 0 6 1 0 0 0 1 2 0 2 4 3 0 0 0 1 0 1 0 0 0 0 0 0 0
100 GTA 0 0 13 0 3 2 2 0 28 1 0 4 21 1 0 1 2 10 0 1 4 13 2 3 0 18 24 44 0 7 1 0 0 0 2 0 4 9 0 2 7 7 2 0 95762 9 20 2 0 7 0 0 2 8 0 10 0 2 1 3 6 6 0 0
101 GAT 1 0 1 19 3 0 0 2 0 0 2 3 0 1 2 0 1 1 0 1 0 1 2 2 2 0 1 0 0 0 1 0 1 22 11 96270 2 0 5 11 0 0 2 10 0 0 0 0 2 0 2 0 0 2 8 1 0 0 0 4 0 0 1 1
102 AGA 11 2 0 1 0 10 2 3 96550 0 14 1 1 0 0 0 0 5 0 2 0 0 0 0 1 1 0 5 0 0 0 1 0 0 0 0 0 0 0 0 6 0 7 0 0 0 0 0 0 0 0 0 0 2 0 0 0 0 1 0 2 0 0 0
103 AAG 63 0 96007 0 2 1 4 0 0 0 11 0 0 0 0 0 1 6 1 1 0 1 1 0 4 1 0 0 0 1 0 0 0 0 3 0 0 0 1 0 0 0 0 0 0 0 2 0 0 0 1 2 1 0 0 0 1 0 0 0 0 0 0 0
104 TGG 0 1 0 0 0 5 0 0 0 0 1 0 0 0 0 0 0 0 2 0 0 0 3 1 0 0 1 0 0 0 0 0 0 0 0 0 0 2 0 0 1 0 0 1 0 1 1 0 4 0 20 0 0 0 0 0 10 0 96566 3 0 1 3 0
105 ATG 0 0 4 0 1 13 10 0 0 1 8 1 21 2 96113 4 0 1 2 1 1 1 0 0 1 0 7 0 5 0 3 5 1 0 5 0 0 1 1 0 1 0 0 0 0 2 20 0 0 0 0 0 2 0 1 0 0 0 1 1 0 0 1 0
106 AGG 1 0 5 0 0 0 0 0 13 0 96696 2 5 0 13 0 0 1 0 0 0 0 1 0 0 4 11 0 0 0 0 1 0 0 0 0 0 1 1 0 0 0 26 0 0 0 0 0 1 0 0 0 1 0 0 0 0 1 1 0 0 0 0 0
107 GAA 21 2 0 1 0 0 0 0 0 1 0 0 0 0 0 0 0 2 0 0 0 0 0 0 0 0 0 1 0 0 0 0 96527 2 6 0 0 0 1 0 4 0 0 0 0 0 0 2 0 0 0 0 2 0 1 1 0 0 1 1 0 1 0 0
108 CTC 1 0 0 0 0 4 4 1 0 0 2 1 3 3 0 0 0 3 0 0 0 10 2 0 1 0 0 0 2 96634 1 6 0 0 0 0 0 0 1 7 0 2 0 0 0 2 1 2 0 0 0 0 0 0 0 0 0 1 1 0 0 5 4 0
109 GTC 0 0 0 0 1 0 0 0 0 0 0 0 0 22 0 0 0 0 2 0 0 2 0 0 2 0 1 0 0 0 0 0 0 0 0 0 1 4 0 1 1 1 0 0 0 96374 7 3 0 0 0 0 0 2 0 2 3 3 0 0 1 0 2 0
110 CTT 0 0 0 0 0 1 0 0 0 0 0 0 0 0 0 8 0 1 0 2 1 0 0 7 0 0 0 2 1 5 3 96423 3 0 0 0 0 0 0 0 0 0 0 0 0 0 1 2 1 0 2 0 0 0 0 0 0 0 0 0 0 0 0 4
111 TAT 0 0 0 0 0 0 0 0 1 1 0 0 0 18 3 2 1 2 0 7 0 0 0 0 0 0 0 0 0 0 0 2 0 0 0 0 0 0 0 2 0 0 0 0 1 0 3 1 1 12 0 96538 0 0 0 2 2 0 2 18 12 3 0 2
112 GAC 0 19 1 0 0 1 0 0 0 0 0 0 0 2 0 0 0 0 1 0 0 1 0 1 0 0 0 0 0 0 0 0 0 96684 3 6 1 1 0 0 2 17 0 0 0 1 0 0 0 3 2 0 1 2 0 0 1 1 0 0 0 0 1 0
113 AAA 96804 0 26 0 2 0 0 0 6 0 0 0 0 0 0 0 0 0 0 0 0 0 1 0 0 0 0 1 0 0 0 0 5 0 0 0 0 0 0 0 0 0 0 0 0 0 0 0 1 0 0 0 1 0 0 0 0 0 0 0 1 0 0 0
114 GAA 5 2 0 0 0 0 0 0 1 0 0 0 0 0 0 0 4 0 5 0 1 2 0 0 0 0 0 0 2 0 0 0 96738 1 9 2 1 0 1 0 5 0 0 1 1 0 0 0 1 0 0 0 0 6 2 0 2 0 1 0 1 0 0 1
115 GAA 10 0 0 0 1 0 0 0 0 0 0 0 0 0 0 0 1 0 0 0 3 0 0 0 0 0 0 0 0 0 0 0 96613 1 5 0 2 1 0 0 6 0 0 0 2 0 0 0 1 1 0 0 0 1 0 0 1 0 0 0 0 0 0 0
116 ATA 0 0 0 0 2 0 0 0 1 0 0 1 97108 15 16 0 0 2 0 1 0 0 0 0 0 0 0 0 5 1 0 1 0 0 0 0 1 0 0 0 0 0 0 0 6 1 0 0 6 1 0 0 0 0 0 1 0 0 0 0 0 0 0 0
117 AGG 0 0 9 0 0 0 0 0 50 0 95938 0 0 1 12 1 4 0 0 0 0 0 1 0 2 0 5 12 0 0 1 0 4 0 0 0 0 0 0 4 0 0 11 0 0 0 2 0 0 0 1 0 0 0 1 1 0 1 2 0 3 0 0 0
118 CGA 3 0 0 0 0 0 1 0 4 0 0 0 0 0 0 0 10 0 0 2 0 1 0 0 95422 5 10 1 2 0 0 0 0 0 0 0 1 0 2 0 0 0 1 0 0 0 0 0 2 0 0 0 0 1 1 0 9 0 0 0 0 0 0 0
119 ATC 0 0 0 0 0 3 0 0 0 0 0 0 6 94412 0 4 0 0 0 0 0 0 0 0 0 0 0 0 0 0 0 0 0 0 0 0 0 0 0 0 0 0 0 0 0 4 0 0 0 0 0 0 0 0 0 0 1 0 1 0 0 0 0 0
120 TGG 0 1 0 0 0 0 0 0 0 0 1 0 0 0 0 0 0 0 0 0 0 0 0 0 0 0 11 0 0 0 1 0 0 0 2 0 0 0 1 0 0 0 3 0 0 0 0 2 2 0 10 0 0 0 0 0 9 0 96186 0 0 0 3 2
121 CGC 0 0 1 0 0 0 0 0 1 0 43 0 0 0 0 0 4 19 0 0 0 0 1 0 10 95186 6 15 0 2 0 1 0 0 0 0 1 0 5 1 2 2 0 2 0 0 2 2 0 0 1 0 2 0 2 2 0 17 0 0 1 2 0 0
122 CAA 13 0 0 0 1 0 0 0 0 0 7 0 4 0 0 0 94055 1 8 7 0 0 1 0 10 3 1 1 0 0 3 0 1 0 1 0 0 3 1 0 0 2 0 0 36 4 13 0 3 1 2 0 0 3 1 0 2 0 2 2 2 0 3 0
123 GCC 0 0 0 0 1 37 0 0 0 1 0 1 0 0 0 0 0 1 0 0 1 0 0 0 0 0 0 0 2 0 0 0 0 0 0 0 0 95976 1 3 0 1 0 2 1 9 0 0 0 0 0 0 2 7 0 0 0 0 0 0 0 0 0 0
124 AAT 1 4 0 74537 0 0 0 0 0 1 0 0 0 0 0 0 0 0 0 2 0 0 0 0 0 0 2 0 0 0 0 0 0 0 0 1 0 0 0 1 0 0 0 0 0 0 0 1 1 0 0 0 0 0 1 0 3 0 0 0 0 0 0 0
125 AAT 0 10 2 61472 1 0 0 0 0 0 2 5 0 0 2 0 1 0 1 3 2 0 0 0 0 2 1 1 0 0 0 0 3 0 0 7 0 0 0 0 0 3 0 0 0 0 0 0 1 0 1 0 0 1 0 0 0 1 0 1 2 1 0 0
126 GGT 9 0 2 0 0 0 0 0 1 3 0 5 0 0 0 0 0 1 0 0 0 2 0 0 0 0 1 2 1 0 0 1 0 0 0 4 0 1 0 2 0 4 4 76862 0 1 0 0 0 0 0 0 0 0 0 1 0 0 0 1 0 0 0 0
127 GAT 16 6 0 6 6 4 1 2 4 0 5 0 3 0 0 0 0 1 0 2 0 0 2 0 0 2 0 3 4 3 0 0 2 3 5 68878 3 0 8 3 0 10 3 5 24 1 3 25 0 0 0 1 5 2 0 3 0 2 0 0 0 0 0 0
128 GAT 1 1 0 10 0 0 2 1 22 0 0 7 0 1 0 0 0 0 3 4 3 2 0 1 0 0 0 1 2 0 3 0 2 2 9 79208 3 1 0 0 0 0 8 5 1 2 5 0 0 0 0 3 1 0 0 8 1 0 0 9 7 0 2 0
129 GCA 0 1 2 0 28 1 0 1 0 8 1 0 0 0 2 0 0 0 0 1 5 0 1 1 1 4 0 0 2 1 0 0 2 0 0 0 91426 1 23 5 0 0 23 2 10 0 0 3 2 0 2 0 8 1 0 0 1 0 0 1 1 0 0 1
130 ACA 14 3 0 0 87905 2 11 18 1 0 3 1 7 0 0 1 1 0 0 0 2 3 0 0 0 0 0 1 3 3 9 8 0 0 0 1 4 0 0 8 0 0 0 0 0 1 1 0 1 2 0 0 0 0 0 1 0 0 0 0 0 0 0 1
131 GCT 0 6 2 0 0 0 2 9 1 7 0 0 1 0 0 0 2 0 0 0 0 10 6 19 0 0 0 0 2 0 0 0 0 0 0 1 1 9 4 86578 1 0 0 0 0 2 1 10 0 0 0 0 0 5 0 1 0 0 0 0 1 1 0 2
132 GGT 0 1 0 0 0 0 0 0 0 0 0 9 0 0 1 0 0 1 0 0 1 0 0 0 0 0 0 0 0 0 0 1 0 0 0 2 0 0 0 0 6 21 5 86079 0 0 0 2 1 0 1 0 0 0 0 0 0 0 0 2 0 0 0 0
133 CTG 0 0 0 0 0 0 0 0 0 0 0 0 0 1 0 0 1 0 0 0 0 0 12 0 0 0 0 0 24 6 88370 0 0 0 0 0 0 0 0 0 1 0 1 0 0 0 1 0 0 0 1 0 0 1 0 0 0 0 0 0 0 0 13 0
134 ACT 1 0 0 2 7 26 16 87585 0 5 0 4 0 0 0 2 0 0 0 0 0 0 0 1 0 0 0 0 0 0 0 1 0 0 0 0 1 1 1 22 0 3 1 0 2 1 0 0 1 0 0 0 0 3 0 2 0 1 0 2 0 0 0 0
135 CAC 0 1 0 0 0 1 0 0 0 1 0 0 3 0 1 0 3 85634 0 7 0 2 0 0 0 11 0 1 0 0 1 0 0 1 0 0 0 0 0 0 0 0 0 1 0 0 0 1 6 3 0 0 0 0 0 0 0 0 1 0 0 0 1 0
136 ATG 2 0 4 0 0 1 7 1 1 0 0 0 42 54 86706 17 0 0 1 0 0 0 0 0 0 0 0 0 5 2 15 1 0 0 0 0 0 0 1 0 0 0 2 0 1 3 4 0 2 0 5 0 0 0 0 0 0 0 0 1 0 0 5 0
137 ATG 0 0 1 0 0 0 5 0 0 0 0 0 10 2 77999 1 2 1 0 1 0 0 0 0 1 0 0 0 0 0 0 1 0 1 0 0 0 1 0 0 0 0 0 0 0 0 6 0 0 0 1 1 0 1 0 0 1 0 0 0 0 0 0 0
138 ATC 0 0 0 0 0 5 0 0 0 0 0 0 3 78977 0 2 0 0 0 0 1 0 0 0 0 0 0 0 0 1 0 0 0 0 0 0 0 0 0 0 0 0 0 0 0 2 0 0 1 0 0 0 0 0 0 0 0 0 0 0 0 0 1 0
139 TGG 0 0 0 0 0 0 1 0 0 0 1 0 1 0 0 1 1 0 0 0 1 0 0 0 0 0 23 0 0 0 0 0 0 0 0 0 0 0 0 1 0 0 3 0 0 0 0 0 0 1 9 0 0 0 0 0 21 0 90128 0 0 0 0 0
140 CAT 0 0 0 2 0 0 0 0 0 0 0 0 0 0 0 0 0 4 2 96197 2 0 0 0 0 0 0 4 0 0 0 0 0 0 0 0 0 0 0 0 0 0 1 1 0 0 0 0 0 0 0 9 0 0 0 0 0 0 0 0 0 0 0 0
141 TCC 2 0 0 1 0 0 0 0 0 0 0 0 0 0 0 0 0 0 0 0 0 13 0 0 0 0 0 0 0 0 0 0 0 0 0 0 0 0 0 0 0 0 0 0 0 0 0 0 1 0 3 0 6 96627 0 9 0 0 0 0 0 1 0 0
142 AAT 0 9 2 96808 0 0 0 0 0 0 0 5 0 0 0 0 0 0 0 2 0 0 0 1 1 0 0 0 0 0 0 4 0 0 0 8 0 0 2 0 0 1 0 0 0 0 0 0 2 0 0 0 0 0 0 0 1 0 0 0 0 0 2 1
143 TTG 0 0 0 0 0 0 0 0 0 0 0 0 0 0 0 0 1 1 3 2 0 0 0 0 0 0 0 0 2 2 3 0 0 0 0 0 0 0 0 0 0 0 1 0 0 0 0 0 0 0 1 0 1 0 12 0 0 0 1 0 11 0 96090 1
144 AAT 0 12 1 96334 0 0 0 1 0 0 0 7 0 1 0 1 0 1 0 0 0 1 0 0 2 0 0 0 0 0 1 0 1 1 0 18 1 1 1 0 0 0 0 0 0 1 0 0 10 0 0 0 1 0 1 0 0 1 0 1 0 0 0 0
145 GAT 0 0 0 2 0 0 0 0 0 0 0 0 0 0 0 0 1 1 0 1 0 0 0 0 0 0 0 0 0 0 0 0 0 13 4 96168 0 0 0 0 0 0 0 5 0 0 0 1 0 0 0 2 0 0 0 0 0 0 0 0 0 0 0 0
146 ACA 1 0 0 0 96533 5 17 7 1 2 0 1 7 0 0 0 0 0 0 0 0 1 0 0 0 0 0 2 0 0 0 0 0 0 0 0 220 0 0 15 0 0 0 0 0 1 0 0 1 0 0 0 0 0 0 0 0 0 0 0 0 0 0 0
147 ACA 2 0 0 0 96534 2 6 0 2 0 0 0 1 0 0 0 0 0 1 0 0 0 0 0 0 0 0 0 0 0 0 0 0 0 0 0 8 1 0 0 0 0 0 1 0 0 0 0 1 0 0 0 1 0 0 0 0 0 0 0 0 0 0 0
148 TAC 0 0 0 0 0 0 0 0 0 0 0 0 0 0 0 0 0 7 0 0 1 0 0 0 0 0 0 0 0 0 0 0 0 1 0 0 0 0 0 0 0 0 2 0 0 0 0 0 1 96599 0 3 0 0 0 0 0 10 1 0 0 0 0 0
149 CAG 0 0 0 0 0 0 0 0 0 0 0 0 0 0 0 0 10 0 96690 0 0 0 1 0 0 1 17 0 0 0 1 0 0 0 0 0 0 0 1 0 3 0 1 0 0 0 0 0 0 0 4 0 0 0 1 0 2 0 0 0 0 0 0 0
150 AGG 0 0 5 0 0 0 0 0 9 0 96726 0 0 0 2 1 0 0 0 0 0 0 1 0 0 5 3 1 0 0 0 0 0 0 0 0 0 0 0 0 0 0 10 0 0 0 0 0 0 0 0 0 0 1 0 0 0 0 2 0 0 0 0 0
151 ACA 2 2 0 0 96790 4 12 2 3 0 0 0 4 0 0 0 0 0 0 0 1 0 1 0 0 0 1 0 0 1 0 0 0 0 0 0 15 0 1 0 0 0 0 0 0 0 0 0 1 0 2 0 0 0 0 0 0 0 0 1 0 0 1 0
152 AGA 15 0 0 0 0 0 0 0 96592 0 14 0 1 3 0 0 0 0 0 0 0 0 0 0 6 6 3 1 0 0 0 0 0 0 0 0 0 0 0 0 12 0 0 0 0 0 0 0 0 0 0 0 0 1 0 0 0 0 0 0 0 0 0 0
153 GCT 3 2 0 2 0 2 0 6 1 0 2 0 0 0 0 0 1 1 1 0 1 0 0 0 0 0 1 0 0 1 1 1 0 0 0 2 1 7 7 96666 0 0 0 1 0 0 0 2 2 0 2 0 0 0 0 1 0 0 0 0 0 0 0 0
154 CTT 0 1 0 0 0 0 1 0 0 0 1 0 9 0 2 7 0 0 1 1 0 1 0 5 3 1 0 0 13 32 0 95327 0 0 0 0 0 0 0 0 0 0 3 0 0 1 0 2 2 0 0 1 0 0 0 0 3 0 0 0 0 0 12 2
155 GTT 4 0 4 0 1 2 1 0 0 0 0 0 5 0 0 3 2 1 0 0 1 0 0 0 0 1 0 1 0 0 2 0 1 0 0 0 0 0 0 6 0 0 2 0 18 8 9 95307 1 0 5 0 0 1 1 0 2 0 0 0 0 0 1 0
156 CGC 0 2 2 0 0 0 0 0 0 3 11 0 2 0 0 0 0 40 0 0 1 1 0 0 13 93560 30 18 0 4 0 0 0 1 0 0 0 0 0 2 1 2 0 1 0 0 0 0 0 0 3 0 0 0 0 0 1 10 0 0 0 0 0 0
157 ACC 0 2 1 0 37 94346 15 38 0 9 0 24 3 39 1 13 1 2 0 1 1 1 1 0 0 0 0 0 0 1 0 2 0 1 0 0 104 17 11 0 1 1 1 0 17 5 7 2 0 0 0 1 4 5 11 0 0 1 0 5 1 0 0 0
158 GGC 0 0 1 0 2 0 0 0 0 28 0 2 2 0 0 0 0 5 1 0 1 1 0 2 0 0 0 0 0 1 0 2 0 31 0 3 4 2 0 0 46 96548 9 13 0 0 0 1 2 0 5 0 0 2 0 1 8 3 1 0 0 0 0 0
159 ATG 0 0 3 0 0 1 7 0 0 0 1 1 3 1 96613 5 0 0 1 0 0 0 0 2 0 0 0 0 1 0 2 0 1 0 0 0 0 0 0 0 1 2 0 0 0 0 13 0 2 1 13 1 1 1 3 0 1 0 0 0 1 0 5 0
160 GAT 1 1 0 10 0 0 0 2 0 0 0 2 1 0 1 1 0 0 2 1 1 1 0 0 0 0 0 0 0 1 3 0 3 11 0 96679 0 1 1 0 0 1 1 8 0 1 0 1 5 1 0 2 0 0 0 0 1 1 0 0 1 0 0 0
161 CCC 0 0 0 0 0 0 1 1 3 4 0 32 0 1 0 0 0 4 0 0 18 96772 7 32 5 17 0 0 0 5 0 3 0 0 0 0 4 6 0 23 2 1 6 0 0 0 0 0 0 1 0 0 0 5 0 0 1 0 1 0 0 0 0 1
162 AGG 3 0 3 1 0 1 1 0 13 0 96440 4 0 0 10 0 2 2 0 0 2 0 1 1 1 1 13 10 0 0 1 0 0 0 0 2 2 0 0 1 0 1 23 0 0 4 1 4 0 0 1 1 0 0 0 0 0 0 1 1 0 0 1 0
163 ATG 0 0 2 0 0 0 0 0 0 1 0 0 10 0 96874 2 0 0 0 1 0 0 0 0 0 0 0 0 0 0 1 0 0 0 0 0 0 0 0 0 0 1 0 0 2 2 8 0 0 3 1 1 0 0 2 0 0 3 0 0 0 0 2 0
164 TGC 0 3 0 0 0 5 0 0 1 28 0 0 0 3 1 1 0 0 2 0 0 0 0 0 0 5 0 0 0 0 0 0 0 0 0 0 4 29 0 0 2 2 0 1 0 6 71 0 1 37 0 0 0 0 0 0 1 96514 0 20 0 3 1 0
165 TCT 0 3 0 0 0 0 5 36 0 0 0 16 0 0 3 0 0 0 0 0 5 0 0 9 1 0 0 1 0 0 0 0 0 0 0 0 7 3 3 13 5 0 12 1 0 1 0 0 2 0 0 3 1 12 50 96782 0 1 0 2 0 0 0 3
166 CTG 1 0 0 1 0 1 0 0 0 1 0 3 3 0 7 3 1 0 1 0 0 0 21 0 0 0 0 0 16 8 96772 2 0 1 0 0 0 0 0 0 1 0 0 0 1 0 0 0 4 0 0 0 0 2 0 0 1 0 0 0 1 0 0 0
167 ATG 0 0 0 1 0 1 4 0 0 0 0 0 48 0 96708 1 1 0 1 0 0 0 0 0 0 0 0 2 1 2 0 0 1 0 0 2 0 0 0 2 0 0 0 1 0 0 3 0 0 0 1 0 0 0 1 0 0 2 0 0 0 0 8 0
168 CAG 1 0 1 1 0 0 0 1 0 0 0 0 0 0 0 0 22 0 101356 2 0 0 2 0 0 0 22 0 1 0 4 0 0 0 4 0 0 0 1 0 0 0 0 0 0 0 1 0 3 0 29 0 1 0 1 0 3 0 0 0 0 0 0 0
169 GGT 1 0 0 3 0 0 0 0 0 0 0 7 0 0 0 0 0 0 0 0 0 0 0 0 0 0 1 0 0 0 0 0 0 0 3 8 0 1 0 0 3 8 30 99378 0 0 0 0 0 0 2 1 0 0 0 0 0 0 0 0 0 0 0 0
170 TCG 0 0 0 0 0 0 0 1 0 0 0 0 0 0 0 0 0 0 4 0 1 0 5 1 0 0 0 0 0 0 0 0 0 0 1 0 0 0 2 0 0 0 1 0 0 0 0 0 0 1 1 0 24 1 100194 14 0 0 1 0 0 0 16 0
171 ACT 0 1 0 0 16 29 1 100596 0 0 0 1 0 0 1 4 0 0 1 0 0 0 0 0 0 0 0 0 1 1 0 0 0 0 0 0 0 2 0 20 0 0 0 1 0 0 0 0 4 0 0 0 0 0 0 3 0 0 0 1 0 0 0 0
172 CTC 0 0 0 1 0 1 0 0 0 1 0 0 4 2 0 1 0 2 1 0 0 8 0 0 0 0 0 0 7 101374 0 3 0 0 0 0 0 0 0 0 1 0 1 0 0 0 0 0 0 0 0 0 0 0 0 1 0 0 1 0 14 2 1 0
173 CCT 0 0 1 0 0 0 0 2 0 0 0 0 0 0 0 0 1 0 0 4 16 36 19 100948 0 0 0 2 0 0 0 2 0 0 0 7 0 0 0 5 0 0 0 0 3 0 0 0 0 0 0 0 0 1 1 4 2 1 0 1 0 0 0 4
174 AGG 0 0 4 0 0 0 0 0 13 0 100585 0 1 0 5 1 1 1 0 0 0 0 0 1 0 3 1 3 0 0 2 0 0 0 0 0 0 0 0 0 0 0 9 0 1 0 0 0 0 0 0 0 0 0 0 1 4 0 0 0 0 0 2 0
175 AGG 0 0 14 0 0 1 0 0 8 1 100799 0 3 0 1 0 0 0 0 0 0 1 0 0 0 0 1 0 0 0 0 0 0 0 0 0 0 0 0 0 0 0 10 0 0 0 0 0 0 0 0 0 0 0 0 0 0 1 1 0 0 0 0 0
176 TCT 0 0 0 0 0 0 0 1 0 0 0 2 1 0 0 0 0 0 0 0 0 0 0 8 0 0 0 0 0 2 0 0 0 0 0 1 3 0 0 0 0 0 0 0 1 0 0 0 1 0 1 3 11 59 3 101004 0 0 0 0 0 0 0 2
177 GGA 0 0 0 0 0 0 0 0 4 0 0 2 0 0 0 0 1 1 3 0 0 0 0 0 0 0 0 0 1 0 0 0 7 0 0 0 0 0 0 0 100274 1 35 1 0 0 0 0 0 0 0 0 0 0 0 0 5 0 0 0 0 0 0 1
178 GCT 1 1 1 0 0 2 2 8 1 2 2 6 0 2 0 0 0 0 0 0 0 0 0 1 0 1 0 0 1 0 3 0 0 0 0 1 13 15 0 101154 0 0 0 0 1 0 0 10 0 0 0 0 0 11 0 1 0 0 0 2 1 1 0 0
179 GCA 0 0 0 0 53 0 0 2 0 1 0 0 0 0 1 0 0 0 0 0 1 0 0 0 0 0 0 0 0 0 0 0 0 0 0 0 100308 10 126 13 0 0 0 0 23 0 0 0 0 0 0 0 0 1 0 0 4 0 1 0 0 0 0 0
180 GGC 0 0 0 0 0 0 0 0 0 5 0 0 0 0 0 0 0 0 0 0 0 1 0 0 0 0 0 1 0 1 0 0 0 7 0 0 0 1 0 0 12 99520 20 20 0 3 0 0 0 0 0 0 0 0 0 0 2 7 0 0 0 0 0 0
181 GCT 0 1 0 0 1 0 0 53 0 2 0 0 1 0 0 0 0 14 0 1 0 0 0 1 0 0 3 1 0 1 0 0 0 2 0 4 16 39 13 98406 1 0 1 1 0 0 0 6 1 1 0 0 1 0 0 4 0 0 4 0 0 0 0 3
182 GCA 0 1 0 2 56 0 0 0 0 0 0 0 0 0 0 0 0 3 2 0 0 0 1 0 0 0 0 0 0 0 0 0 0 1 0 0 99788 2 21 19 2 0 1 0 59 1 0 0 0 0 0 0 6 0 0 2 2 0 5 0 1 1 0 1
183 GTC 0 0 0 0 0 0 1 0 2 0 0 0 1 19 2 0 0 0 1 0 0 2 0 0 0 2 1 0 2 1 0 0 0 0 2 0 0 6 0 0 0 0 0 0 3 101514 1 23 0 0 1 0 0 0 0 0 0 0 0 2 0 2 0 0
184 AAA 100864 11 82 12 1 0 0 0 2 0 2 0 1 0 0 0 2 0 0 0 0 0 0 0 0 0 0 1 0 0 0 0 4 0 0 1 0 1 0 0 2 0 0 0 0 0 1 0 3 0 0 0 1 0 0 0 0 1 0 0 0 1 0 0
185 GGA 0 1 0 2 2 0 0 2 12 0 0 0 0 0 2 0 0 1 0 1 1 0 0 0 0 0 0 0 0 2 0 0 4 0 0 0 0 1 0 0 101040 3 19 3 1 0 0 0 1 0 0 0 0 0 0 0 10 2 0 0 0 0 0 0
186 GTT 0 0 0 0 0 0 0 0 1 0 0 1 4 0 0 25 2 0 1 0 0 0 0 0 1 0 0 0 0 0 0 0 1 1 0 2 0 1 0 3 0 0 0 2 4 21 6 100520 0 0 1 0 0 1 0 0 4 0 0 1 0 1 0 2
187 GGG 0 0 0 0 0 0 0 0 0 0 10 0 0 0 0 0 0 0 0 0 0 0 0 0 0 0 0 0 0 0 0 0 0 0 7 0 2 0 0 0 13 4 99610 8 0 3 2 0 1 0 0 0 0 0 0 0 0 0 1 0 0 0 0 0
188 ACA 2 2 2 1 100634 4 18 1 2 0 0 1 1 0 2 0 1 0 11 0 1 0 0 0 1 1 1 0 0 0 0 0 0 0 0 0 15 0 0 6 0 0 1 0 0 0 0 0 0 0 0 0 1 0 3 5 0 0 0 0 0 0 0 0
189 ATG 0 0 1 3 0 0 9 1 0 2 1 0 11 0 101462 18 0 6 0 1 0 0 0 1 0 1 0 0 0 0 7 0 0 0 0 0 0 2 0 0 1 0 0 0 0 0 11 1 6 0 0 0 1 2 1 2 1 0 1 7 0 1 0 1
190 GTG 0 0 0 0 0 4 0 2 0 0 0 0 0 0 9 0 0 1 0 0 0 0 1 0 0 0 1 0 0 0 1 0 0 0 0 0 0 4 10 1 0 0 1 0 26 13 101189 5 0 0 0 0 0 0 0 1 0 0 0 1 0 0 2 0
191 ATG 0 0 3 0 0 0 2 2 0 0 0 0 5 3 101123 5 1 0 0 0 0 0 0 0 0 0 0 0 0 0 1 1 0 0 0 0 0 0 4 0 0 0 0 0 0 0 5 0 0 0 0 0 0 3 0 0 0 0 1 2 2 0 3 0
192 GAG 0 0 11 0 0 0 1 0 0 0 0 0 0 0 0 0 0 4 0 0 0 1 0 0 0 1 0 0 1 0 0 0 21 1 101483 3 1 0 2 0 0 1 19 0 1 0 2 0 0 0 0 0 0 3 0 0 0 0 0 0 0 0 0 0
193 TTG 0 0 0 1 0 0 0 0 0 0 0 0 0 0 0 0 0 0 0 0 0 0 0 0 0 0 0 0 11 3 5 1 0 0 0 0 0 0 0 2 0 0 2 0 0 0 1 4 0 0 0 0 0 1 14 0 0 0 2 12 11 0 101375 2
194 ATA 0 0 0 0 6 1 0 0 0 0 0 0 101423 0 10 8 2 0 0 0 0 0 0 0 0 0 0 0 0 0 0 0 0 0 0 0 0 0 0 0 0 0 0 0 14 5 43 0 1 0 0 0 0 0 0 0 1 0 0 0 0 0 0 0
195 AGG 1 0 4 0 0 0 1 1 9 1 101396 0 0 0 14 0 0 0 0 0 2 4 1 0 6 9 0 0 0 0 0 0 0 0 0 0 0 0 0 0 0 0 16 0 0 0 1 0 0 0 1 0 0 0 1 0 0 0 0 0 0 1 0 0
196 ATG 0 0 0 0 0 0 8 0 0 0 0 1 10 0 101333 1 0 0 0 0 0 2 0 0 0 0 0 0 0 0 1 0 0 0 0 0 0 0 1 1 1 0 2 0 0 0 15 1 0 0 1 0 1 0 0 0 0 0 0 0 0 0 0 0
197 ATC 0 0 0 0 0 8 0 0 0 0 0 0 5 101443 2 1 0 0 0 0 0 0 0 0 0 0 2 0 0 0 0 0 0 0 0 0 0 1 0 0 0 0 0 0 0 13 0 0 0 1 0 0 0 0 0 0 0 0 0 0 0 0 0 0
198 AAA 101652 4 26 0 0 0 1 0 11 0 0 0 0 0 0 0 1 0 0 0 0 0 0 0 0 0 0 0 0 0 0 0 7 0 0 0 0 0 0 0 1 1 0 0 0 0 1 0 0 1 0 0 0 0 0 0 1 0 0 0 0 0 0 0
199 CGT 0 0 0 0 0 1 0 1 0 0 4 3 0 0 0 0 1 0 0 12 1 1 2 0 1 14 19 101498 0 0 0 1 0 0 0 0 0 0 0 0 0 0 0 3 0 0 0 0 0 0 0 0 0 2 0 0 0 0 0 7 0 0 0 0
200 GGG 1 0 0 0 1 0 0 0 0 0 15 0 0 0 1 0 0 0 0 0 0 0 0 0 0 0 0 0 0 0 0 0 0 0 12 0 0 1 0 1 16 0 100092 0 0 0 2 0 0 0 1 0 2 0 0 1 2 0 2 0 1 0 0 1
201 ATC 0 2 0 0 4 6 0 0 0 2 0 7 2 101085 11 10 0 0 0 0 0 0 0 3 1 0 0 1 0 2 0 0 0 2 0 0 2 0 0 0 0 0 0 0 1 20 2 0 0 1 3 0 0 0 0 0 0 1 0 0 0 1 0 0
202 AAT 1 6 1 101552 0 0 0 2 0 1 0 11 0 0 1 0 3 73 1 1 0 0 2 0 0 0 0 1 3 1 0 0 0 0 1 18 1 0 1 0 0 0 0 0 0 0 0 0 0 0 0 0 0 0 4 2 0 0 0 0 0 0 1 0
203 GAT 0 0 2 7 0 0 0 0 0 0 0 0 1 0 0 0 0 0 0 0 0 0 0 0 1 1 0 1 0 0 0 0 0 5 0 101424 0 0 1 0 0 0 0 7 0 0 0 2 3 0 0 0 0 0 1 0 0 0 0 0 0 0 0 0
204 CGG 0 0 1 0 0 0 1 0 2 2 4 0 0 1 0 0 1 0 11 1 0 0 0 0 8 9 101005 5 0 0 2 0 0 0 0 0 0 0 0 0 0 0 1 1 1 0 0 0 0 1 1 0 0 2 0 0 0 1 7 0 0 0 0 0
205 AAC 4 100007 2 17 0 2 1 1 0 10 0 1 0 0 1 0 0 5 0 0 1 0 0 0 0 0 0 0 0 0 0 0 0 4 0 0 2 0 0 0 0 0 1 1 0 1 0 2 0 1 0 1 0 8 0 1 1 0 0 1 0 0 0 2
206 TTC 0 0 0 0 0 0 0 0 0 0 0 0 1 1 2 0 0 0 0 0 0 0 0 0 0 0 0 0 1 7 0 0 0 0 0 0 0 1 1 0 0 0 0 0 0 2 2 0 0 1 0 0 0 6 0 1 0 1 0 0 2 101347 2 4
207 TGG 0 0 0 0 0 0 0 0 0 0 3 1 0 0 0 0 0 0 1 0 0 0 1 0 0 0 12 1 0 0 0 0 0 0 0 0 0 0 0 1 0 0 0 0 0 0 0 0 0 6 6 0 2 0 0 0 5 0 101255 0 0 0 1 0
208 AGA 3 0 0 0 0 0 0 0 100830 0 32 1 1 0 0 0 0 0 0 0 0 0 0 0 2 10 2 2 0 0 0 0 0 0 0 0 0 0 0 0 11 0 0 2 0 0 0 0 0 0 0 0 0 2 0 0 1 0 2 0 0 0 0 0
209 GGT 0 0 0 0 0 0 0 0 0 0 0 13 0 0 0 0 0 0 0 0 0 0 0 0 0 0 0 0 0 0 0 0 0 0 0 4 0 0 0 0 7 12 1 80490 0 0 0 1 1 0 0 0 0 0 1 1 0 0 0 2 0 0 5 1
210 GAA 6 0 1 0 0 0 2 0 0 2 1 1 0 1 0 0 0 0 0 0 0 0 0 1 0 0 0 0 0 0 0 0 88988 2 13 1 0 0 0 0 10 0 0 0 1 0 0 2 0 0 0 0 0 0 0 0 0 0 0 1 0 0 0 0
211 AAT 0 6 0 89413 7 0 0 7 0 0 1 6 0 0 0 12 0 2 1 2 3 0 0 1 1 0 0 0 0 0 0 0 0 0 0 2 1 5 0 4 0 2 12 0 4 0 0 1 0 0 0 3 0 15 0 1 0 0 1 6 0 1 0 5
212 GGA 0 1 0 0 0 0 0 0 9 0 0 0 0 0 0 0 0 0 0 1 0 0 0 0 0 0 1 0 0 0 0 0 11 0 0 0 1 0 0 1 85516 0 26 1 0 0 0 0 0 0 0 0 0 1 0 0 5 0 0 1 0 0 0 0
213 CGA 0 0 0 0 0 0 0 0 7 0 0 0 0 0 0 0 11 0 0 0 0 0 0 1 80088 7 15 0 1 0 0 0 0 0 1 0 0 0 0 0 1 0 0 0 0 0 0 0 0 0 0 0 0 0 0 0 24 0 0 1 0 0 0 0
214 AAA 92864 3 4 0 0 1 0 0 4 0 1 0 2 0 0 6 1 0 1 1 0 2 0 0 1 2 3 7 0 0 0 0 7 0 0 0 0 0 0 0 0 0 0 0 0 0 1 0 1 0 1 0 0 0 0 0 0 0 0 0 1 0 1 1
215 ACA 1 0 0 1 96321 4 33 3 0 4 0 0 2 1 0 0 0 0 0 0 19 1 0 1 0 0 0 0 0 0 0 0 0 0 0 0 6 0 0 1 0 0 3 1 0 0 3 0 0 0 0 0 0 0 0 0 1 0 0 0 0 0 0 0
216 AGG 0 0 12 0 0 0 0 0 14 1 92704 1 0 0 8 0 0 1 0 0 0 0 0 0 4 0 3 0 0 1 2 0 0 0 0 0 0 1 0 0 0 1 18 0 0 0 0 0 0 0 0 1 0 0 0 0 0 1 2 0 0 0 0 0
217 AGT 15 27 0 16 0 0 3 6 0 17 4 88057 1 12 3 2 5 0 2 1 0 0 1 0 0 0 0 1 1 1 7 0 0 0 2 0 6 0 0 0 0 0 1 10 39 0 0 0 1 0 0 0 1 0 0 8 0 0 0 4 4 1 16 1
218 GCT 0 0 0 0 0 0 0 17 0 0 0 0 0 0 0 0 0 0 0 0 0 0 0 0 0 0 0 0 0 0 0 0 0 0 0 4 3 10 3 91238 0 0 0 2 0 0 0 2 0 1 1 0 0 0 0 2 0 0 0 0 0 0 0 0
219 TAC 0 1 0 0 0 0 0 0 0 0 0 0 0 0 0 0 0 6 0 0 0 0 0 0 0 0 0 0 0 0 0 1 0 3 0 0 0 0 0 0 0 0 0 0 0 1 0 0 2 94512 2 6 0 0 0 0 0 6 0 0 0 0 0 0
220 GAG 0 0 4 0 0 4 7 0 0 0 0 0 1 0 0 0 0 0 0 0 2 0 0 0 0 0 0 0 1 0 0 0 8 0 86685 8 0 0 1 0 1 0 12 0 2 0 0 0 0 0 1 0 0 0 0 0 0 0 1 0 1 0 0 0
221 AGA 12 0 0 0 2 0 0 0 93320 0 20 0 2 0 0 1 0 0 0 0 0 0 0 0 0 0 9 13 0 0 0 0 0 0 0 0 0 0 0 0 5 0 0 0 0 0 0 0 0 0 0 0 0 0 0 0 0 0 0 0 0 0 0 0
222 ATG 0 0 0 1 0 0 4 0 0 0 0 0 10 0 90215 0 0 0 0 0 0 0 0 0 0 0 0 0 0 0 2 0 0 0 0 0 2 1 0 0 2 0 0 0 0 0 7 0 0 1 0 0 2 0 0 0 1 0 0 0 0 2 0 0
223 TGC 0 0 0 0 0 0 0 0 0 0 0 0 0 0 0 0 0 0 0 0 0 0 0 0 0 1 0 0 0 0 0 0 0 0 0 0 0 0 0 0 0 2 0 0 0 0 0 0 0 18 0 0 0 0 0 0 0 81185 1 33 0 0 1 0
224 AAC 3 86479 1 6 0 0 0 0 0 5 0 0 0 0 2 0 0 3 0 0 0 0 0 0 0 0 0 0 0 0 0 0 0 5 0 0 0 0 0 0 0 0 0 0 0 0 0 0 0 0 0 0 0 0 0 0 0 0 0 0 0 0 0 0
225 ATT 0 0 0 0 0 0 0 3 0 0 0 0 0 10 0 100607 0 1 0 0 0 0 0 0 0 0 0 0 0 0 0 2 0 0 0 0 0 0 0 0 0 0 1 0 0 10 8 5 0 0 0 2 0 0 0 0 0 0 0 0 0 0 0 0
226 CTC 0 0 0 0 0 0 0 0 0 0 0 0 0 1 0 0 0 0 0 0 0 11 0 0 0 0 0 0 2 101437 0 1 0 0 0 0 1 0 0 0 0 0 0 0 0 0 0 0 0 0 0 0 0 0 0 1 0 0 0 0 0 2 0 0
227 AAA 101867 3 30 0 0 0 0 0 4 0 0 0 0 0 0 0 2 0 1 0 0 0 0 0 0 0 0 0 0 0 0 0 4 0 0 0 0 0 0 0 0 0 0 0 0 0 0 0 0 0 0 0 0 0 0 0 0 0 0 0 0 0 0 0
228 GGA 0 0 0 0 0 0 0 0 8 0 0 0 0 0 0 0 0 0 0 0 0 0 0 0 0 0 0 0 0 0 0 0 14 0 0 0 3 3 0 0 101046 0 17 1 3 0 0 0 0 0 0 1 0 1 0 0 2 2 0 0 0 0 0 0
229 AAA 101738 0 7 2 0 0 0 0 6 0 0 0 1 0 2 0 0 0 0 0 0 0 0 0 0 0 0 0 0 0 0 0 1 0 0 0 0 0 0 0 0 0 0 0 0 1 0 0 0 0 2 0 0 0 0 0 0 0 0 0 0 0 0 0
230 TTT 0 1 0 0 0 0 0 0 0 0 0 0 0 0 0 0 0 0 0 0 0 0 0 0 0 0 0 0 0 0 1 9 0 0 0 0 0 0 0 0 0 0 0 0 0 0 0 2 0 0 0 0 0 0 1 6 0 0 0 1 2 12 2 101040
231 CAA 3 1 0 0 0 1 0 1 0 0 0 0 1 0 1 0 101499 2 9 1 2 1 1 0 32 1 0 0 2 0 0 4 0 0 0 0 0 0 2 0 0 0 2 3 0 0 0 7 2 0 0 0 0 0 0 0 0 0 0 1 3 0 0 0
232 ACA 1 0 0 0 101346 8 4 2 1 0 0 0 1 0 0 0 0 3 0 0 2 1 0 1 0 0 0 0 0 4 0 1 0 0 0 0 12 2 0 0 0 0 0 1 1 0 0 0 0 0 0 0 2 0 0 0 0 1 0 0 1 0 0 0
233 GCT 0 0 0 0 1 0 3 37 2 0 3 0 0 1 0 0 0 0 0 0 0 2 0 0 0 0 23 0 0 0 0 0 0 0 0 1 3 15 3 101363 0 0 1 0 2 0 2 8 0 0 0 0 0 0 0 1 0 0 0 5 0 0 0 0
234 GCA 0 0 0 0 53 0 0 0 2 0 0 0 0 0 0 0 0 0 0 0 9 1 2 50 0 0 0 0 0 0 0 0 3 0 0 1 101527 1 13 3 3 0 0 4 14 0 1 0 0 2 0 0 2 0 3 0 2 0 0 3 0 0 0 0
235 CAA 1 0 0 0 0 0 0 0 0 0 0 0 0 0 0 1 101763 0 7 3 2 0 0 0 10 3 0 0 0 0 0 0 0 0 0 0 0 2 0 0 0 1 0 0 0 0 0 2 3 0 0 0 0 0 0 0 0 0 0 0 0 0 0 0
236 AGG 0 0 13 0 0 0 0 0 19 0 101492 1 0 0 2 0 0 4 0 0 1 0 1 0 2 0 3 2 0 0 0 0 0 0 0 0 0 0 0 0 1 0 22 0 0 0 0 0 0 0 0 0 0 0 0 1 0 0 1 0 0 0 0 0
237 GCA 1 0 2 1 14 0 0 1 0 2 0 0 0 0 0 1 0 0 0 0 0 0 0 0 2 0 3 0 0 0 1 0 4 2 0 3 101434 2 12 16 10 1 4 0 17 0 0 0 0 0 0 1 3 0 1 0 0 2 0 1 0 1 0 0
238 ATG 0 1 2 0 0 2 3 1 1 1 0 0 16 1 101581 1 8 0 0 1 0 2 0 0 0 0 7 0 1 3 0 0 0 0 0 0 0 0 0 0 0 2 0 3 0 0 11 1 0 0 0 0 0 0 0 0 1 0 0 0 1 1 2 0
239 ATG 0 0 0 0 0 9 12 0 0 1 6 0 21 0 101701 6 0 1 0 0 0 0 0 0 0 0 2 0 0 0 1 0 1 0 0 0 1 0 3 0 0 1 0 0 1 64 47 0 1 0 0 1 0 2 0 0 0 0 0 1 0 0 0 0
240 GAT 0 2 0 16 0 0 0 0 0 0 0 0 0 1 1 0 0 0 0 2 0 0 0 0 0 0 1 0 0 0 0 0 2 8 4 102015 0 0 0 0 0 0 5 10 0 0 6 0 0 0 0 0 0 0 0 0 0 0 0 0 0 0 0 0
241 CAA 0 0 0 0 0 0 0 0 0 0 0 0 2 1 0 0 101720 0 16 2 0 0 0 0 17 0 1 0 1 0 1 0 3 0 0 0 0 1 1 1 0 0 0 0 0 2 0 1 4 0 1 0 0 0 2 1 0 0 2 0 0 0 0 0
242 GTG 0 0 1 0 0 1 0 1 0 2 0 0 0 0 9 0 0 0 0 0 11 0 0 0 3 0 1 0 0 0 3 0 0 0 1 0 0 1 8 1 0 0 5 2 16 1 101385 27 3 0 0 0 0 0 0 0 0 1 0 1 0 0 0 0
243 AGA 14 0 5 3 0 1 0 0 101433 1 41 5 6 0 3 1 1 0 0 0 0 0 0 0 4 12 3 7 0 0 0 0 0 0 0 0 0 0 1 1 7 0 0 0 0 1 2 0 0 0 0 0 0 0 0 1 3 0 0 0 9 1 0 0
244 GAA 19 1 0 0 0 0 0 0 0 1 0 0 1 0 1 0 0 0 0 0 1 0 0 0 0 0 0 0 0 1 0 0 101508 9 38 1 0 10 0 1 10 1 1 0 5 0 1 1 1 0 1 1 0 0 0 0 3 0 0 0 0 0 0 0
245 AGT 0 1 0 9 0 0 4 3 1 16 1 99906 1 3 0 1 0 0 0 0 0 2 14 2 0 0 2 0 0 0 0 0 0 0 0 0 1 7 0 0 6 2 5 24 0 0 0 0 0 0 0 0 0 0 2 0 0 0 0 3 1 0 0 0
246 CGG 0 0 0 0 0 0 0 0 0 0 2 0 1 0 2 0 0 0 18 0 0 0 0 0 22 9 101694 25 0 0 0 0 0 0 0 0 0 0 0 0 0 0 0 0 0 1 0 0 1 0 1 0 0 0 0 0 0 1 13 0 0 0 0 0
247 AAC 10 101328 1 18 4 9 0 0 0 13 0 4 0 0 2 0 0 0 0 0 0 0 0 0 5 4 1 9 0 0 0 7 0 5 0 0 0 4 0 0 0 1 0 3 0 0 0 0 3 12 0 5 0 0 0 1 0 2 0 1 0 0 0 2
248 CCA 1 0 0 1 1 0 0 0 1 0 0 0 0 0 0 0 2 0 0 0 101571 7 32 9 0 1 1 0 2 0 0 0 0 0 0 0 0 0 1 0 0 0 0 1 0 0 0 0 0 0 1 0 1 0 0 0 0 0 0 0 0 0 0 0
249 GGA 0 1 0 0 1 0 0 0 1 0 0 1 0 0 0 1 1 0 0 0 3 0 0 0 1 0 0 0 0 0 0 0 4 6 0 0 0 1 0 0 101656 0 18 10 0 0 1 0 0 0 0 0 0 0 0 0 9 0 0 0 0 0 1 0
250 AAT 9 9 2 101852 0 0 0 1 0 0 0 4 0 0 3 0 0 0 1 4 1 0 0 0 2 0 0 2 0 0 0 0 0 3 0 5 0 1 0 0 0 0 2 0 0 0 0 0 12 0 2 0 0 1 0 0 2 0 10 0 0 2 0 2
251 GCT 0 0 0 0 0 0 0 21 0 0 0 0 0 0 2 0 0 0 0 0 0 0 0 0 0 0 0 0 0 0 0 0 0 0 0 5 0 29 2 114153 0 0 0 0 0 2 1 30 0 0 0 0 0 0 0 2 0 0 0 0 0 0 0 0
252 GAG 0 0 4 0 0 0 1 0 0 0 0 0 0 0 0 0 0 0 0 0 1 0 0 0 0 0 0 0 0 1 0 0 38 1 113514 4 0 0 2 0 0 0 12 0 0 0 3 0 1 0 3 0 1 0 0 0 0 0 0 0 0 1 1 0
253 ATC 0 1 0 0 0 7 0 0 0 0 0 0 6 113936 2 19 1 1 0 0 0 1 0 0 0 0 0 0 0 0 0 0 0 0 0 0 0 0 0 0 0 0 0 0 0 3 0 0 0 0 0 0 0 0 0 0 0 0 1 0 0 0 0 0
254 GAA 14 0 0 0 0 0 0 0 0 0 0 0 0 0 0 0 1 0 0 0 0 0 0 0 0 0 0 0 0 0 0 0 113883 0 8 1 0 0 0 0 14 0 0 0 0 0 0 0 0 0 0 0 0 0 0 0 0 0 0 0 0 0 0 0
255 GAT 2 0 0 6 1 0 0 0 0 0 1 0 0 0 0 0 0 0 0 0 0 4 0 0 0 0 0 0 0 0 0 0 0 16 0 114619 0 0 0 0 0 0 0 4 0 0 0 0 1 0 0 1 0 0 0 0 0 0 0 0 0 1 0 0
256 CTC 0 1 0 0 0 0 1 0 1 0 0 0 1 1 0 0 0 3 0 2 0 15 0 1 0 1 0 0 23 113316 0 31 2 0 1 0 0 0 0 0 0 0 2 2 0 1 0 2 0 0 0 0 0 0 0 0 0 0 1 0 4 3 0 0
257 ATC 0 0 0 0 0 2 0 0 0 4 0 0 5 114003 0 10 0 0 0 0 0 0 0 1 0 0 0 0 4 3 1 0 0 0 0 0 0 0 1 0 0 0 0 2 0 10 1 2 0 1 0 0 0 2 1 0 1 1 0 0 0 3 1 0
258 TTT 0 0 0 0 0 0 1 0 0 1 0 0 0 0 0 0 0 1 0 0 0 1 0 0 0 1 0 1 0 0 0 7 0 0 1 0 0 0 0 0 0 0 0 0 0 0 0 0 2 0 0 0 1 0 1 5 1 0 2 0 0 9 0 113935
259 CTG 0 0 3 0 0 0 0 0 0 0 1 4 2 0 5 0 0 0 2 0 4 0 4 0 0 0 0 0 10 3 114184 1 0 0 0 0 0 1 0 0 1 0 1 0 0 1 1 0 1 0 0 0 0 1 0 0 0 1 1 0 1 0 8 0
260 GCA 0 0 0 0 46 0 0 0 0 0 0 0 0 0 0 0 0 0 0 0 0 1 0 0 0 0 0 0 0 0 1 0 3 0 0 0 113450 4 12 11 2 0 1 0 18 2 0 0 1 0 0 0 2 1 0 0 0 2 1 0 0 0 0 0
261 CGG 0 0 1 0 0 0 0 0 0 0 2 0 0 0 0 0 1 0 12 0 0 0 0 0 14 48 112484 0 1 0 4 0 0 0 0 0 0 0 0 0 0 0 5 0 0 0 0 0 0 0 0 0 0 0 0 0 0 0 27 0 0 0 0 0
262 TCT 0 0 0 0 1 0 0 3 0 6 0 0 1 0 0 0 0 0 0 2 0 0 0 5 0 0 0 0 0 0 0 0 0 0 0 0 1 0 1 0 0 0 0 0 0 0 0 0 0 0 0 4 2 42 2 113637 0 0 0 0 0 0 0 4
263 GCA 0 0 0 1 51 0 0 0 0 0 0 0 0 0 0 0 2 0 0 0 0 0 1 0 0 0 0 0 0 0 0 0 0 0 0 0 113869 5 9 2 4 1 3 0 35 0 0 1 0 0 0 0 0 1 0 0 1 0 0 0 0 1 0 0
264 CTC 3 0 0 0 0 0 0 0 0 1 0 0 0 2 7 0 0 7 0 0 0 16 0 0 0 0 0 0 16 114261 4 1 2 0 0 2 0 0 0 1 0 0 0 0 0 1 5 1 0 1 0 1 0 0 0 0 0 0 0 0 0 6 5 6
265 ATA 0 0 0 0 25 0 3 1 0 8 0 1 114650 2 13 51 1 0 1 0 1 4 1 4 1 0 3 0 17 1 1 4 1 0 0 0 0 3 1 2 1 0 2 0 11 3 5 4 0 0 1 1 2 1 1 0 0 1 0 4 0 0 0 0
266 TTG 0 0 0 0 0 0 0 0 0 0 0 0 0 0 2 19 0 0 0 0 0 1 0 0 3 1 0 0 0 8 12 8 0 2 0 0 0 0 1 0 0 0 2 0 2 0 3 0 0 0 1 6 0 0 6 0 0 0 0 1 10 0 114275 2
267 AGA 98 0 53 0 1 0 2 0 113832 3 56 0 1 0 0 0 0 0 0 0 0 3 0 0 7 5 0 7 0 0 0 0 0 0 0 0 0 0 0 0 19 0 1 0 0 3 0 0 0 0 0 0 0 0 0 0 0 0 0 0 0 0 0 0
268 GGG 0 0 0 0 0 6 0 3 0 0 7 0 0 0 0 0 0 3 0 0 0 22 1 4 0 1 1 0 0 0 0 0 0 0 9 0 0 0 8 5 15 4 113425 12 0 0 3 0 0 0 0 0 44 35 2 1 0 5 1 0 0 0 0 0
269 TCA 0 0 0 0 1 0 0 0 0 0 0 0 0 0 0 0 1 0 0 0 11 0 0 6 0 0 0 0 0 1 0 0 0 0 0 0 1 1 0 3 0 0 0 0 0 1 0 0 3 0 0 1 113835 2 56 4 0 0 0 3 3 0 0 0
270 GTT 0 0 0 0 2 0 0 4 0 0 0 0 0 2 0 8 2 3 0 1 0 0 0 1 0 0 0 0 2 0 1 1 0 0 0 1 0 0 1 4 0 0 1 0 2 12 3 114082 0 2 0 0 0 1 1 0 0 0 0 0 0 0 0 1
271 GCT 1 0 0 1 0 1 3 34 1 1 0 0 0 0 0 0 0 3 1 0 1 0 0 0 1 2 0 0 0 0 0 0 0 2 0 1 1 32 3 113609 2 0 5 4 0 0 0 22 0 0 0 1 4 2 1 2 1 1 0 4 0 0 0 0
272 CAC 0 1 4 1 0 1 0 0 1 0 0 1 1 0 5 0 3 114178 2 17 0 2 0 0 0 8 1 0 1 0 0 0 0 0 0 0 0 2 0 0 0 0 0 1 0 2 1 3 0 1 1 0 0 0 0 1 2 0 5 0 0 0 1 0
273 AAA 113756 3 46 3 1 0 0 0 4 2 1 0 1 0 1 0 2 0 2 0 0 0 0 0 0 7 0 1 0 0 0 0 11 0 0 0 0 1 0 0 0 0 0 1 0 0 1 1 5 0 1 0 0 1 0 1 0 0 1 0 0 1 0 0
274 TCT 0 4 0 1 0 3 1 30 0 4 0 8 0 0 0 0 0 2 1 0 0 1 1 8 1 0 0 1 0 0 0 0 0 0 0 0 0 1 3 1 0 0 0 19 10 2 1 0 0 1 1 1 81 13 12 114583 0 1 0 0 0 0 1 6
275 TGT 0 0 0 1 0 1 0 1 1 1 0 0 0 0 0 0 0 12 2 0 1 0 0 0 0 0 1 21 0 0 0 0 2 0 0 0 1 3 6 0 0 1 0 1 0 1 2 2 0 0 1 8 4 1 1 0 3 16 1 114577 1 3 1 0
276 CTG 0 0 0 0 0 0 1 0 0 0 0 0 0 5 4 0 0 0 2 0 0 1 9 1 0 0 1 0 93 0 114304 9 0 0 0 0 0 1 0 0 0 1 0 0 0 0 0 0 0 0 1 0 0 0 0 0 0 0 0 0 4 0 23 0
277 CCC 0 1 0 0 2 1 1 0 0 0 1 0 3 0 0 0 0 2 0 0 3 113819 12 32 1 1 1 0 0 5 0 0 0 0 0 0 0 1 0 0 0 0 1 0 0 0 0 4 0 0 0 0 0 33 0 1 0 0 0 2 0 0 0 0
278 GCC 0 0 0 1 0 26 0 0 0 0 0 0 0 2 0 0 0 1 0 0 0 0 0 0 1 0 0 1 0 0 0 0 2 0 0 0 28 111144 6 13 1 4 1 0 0 8 0 0 3 0 4 0 0 3 0 0 4 0 0 0 12 0 0 0
279 TGT 0 0 0 0 0 0 0 0 0 0 1 8 0 0 0 0 0 0 0 0 2 0 1 1 0 1 0 66 0 0 0 0 0 0 0 1 0 2 2 0 0 0 0 11 0 1 1 0 0 1 1 14 0 0 0 0 2 20 1 114099 0 0 0 0
280 GTG 0 0 0 0 0 0 0 0 1 0 0 2 2 12 21 2 0 0 0 0 0 1 1 0 1 0 0 0 0 1 4 2 0 0 4 0 0 2 7 0 1 0 1 1 30 2 114506 4 0 0 0 0 0 0 0 0 0 0 0 1 0 2 3 0
281 TAT 1 0 0 2 0 0 1 0 0 0 0 0 0 2 0 0 0 1 0 13 0 0 0 0 0 0 0 0 0 0 2 0 0 1 1 2 0 0 0 1 0 0 2 0 0 1 0 0 13 10 3 114563 0 0 0 0 2 0 0 14 1 3 0 0
282 GGA 0 0 0 0 0 1 2 1 13 0 0 0 0 0 1 0 0 0 2 0 0 0 0 2 0 0 0 0 1 2 0 0 8 0 0 0 0 0 5 11 113850 26 63 10 2 1 0 0 0 0 0 0 1 1 0 0 3 0 1 1 0 1 0 0
283 CCT 102 11 47 1 2 84 66 12 2 7 2 10 1 0 4 9 8 11 282 29 7 88 21 112416 29 13 52 2 5 66 5 22 1 0 0 6 11 13 70 44 17 100 13 18 3 23 18 3 0 18 0 0 6 1 23 35 0 46 4 42 1 36 11 0
284 GCC 0 0 0 0 0 42 0 3 1 0 0 0 0 0 0 0 0 0 1 1 0 0 0 0 1 0 0 0 0 0 0 0 0 1 0 0 3 114583 2 17 0 0 0 0 0 23 1 0 0 0 0 0 1 4 1 0 0 1 0 0 0 0 0 0
285 GTA 0 0 0 0 0 0 0 1 0 0 0 0 17 0 0 0 0 0 0 3 0 1 0 2 0 0 0 0 0 1 0 0 0 0 0 0 3 1 0 0 0 0 1 0 112345 4 13 0 0 0 0 0 0 0 0 0 0 1 0 1 4 0 0 0
286 GCC 0 0 0 0 0 11 0 0 1 0 0 0 0 0 3 0 0 1 1 0 0 0 0 0 0 0 1 0 0 0 0 0 0 1 0 0 9 114427 0 1 0 4 0 0 0 6 0 0 0 0 0 0 0 1 0 0 2 0 0 0 0 0 0 0
287 AGT 0 0 0 18 0 0 0 2 0 5 2 114588 0 0 0 3 9 0 0 0 0 0 0 0 0 0 0 17 0 0 0 0 0 0 0 0 0 0 0 0 0 0 1 9 0 0 0 0 0 0 0 0 0 0 0 0 0 0 0 1 0 0 0 0
288 GGC 0 0 0 0 0 0 0 0 0 1 0 0 0 0 0 0 0 0 0 0 0 0 0 0 0 0 0 0 0 0 0 0 0 5 0 0 0 0 0 0 6 114525 4 13 0 0 0 0 0 0 0 0 0 0 0 1 0 0 0 0 0 0 0 0
289 TAC 20 3 1 0 12 0 0 0 0 0 0 2 1 125 0 2 0 78 0 0 0 0 0 0 81 7 13 0 0 4 0 1 0 0 2 0 0 0 1 0 0 0 0 0 0 0 7 0 2 113921 2 54 11 3 0 0 1 15 0 1 1 0 0 0
290 GAC 0 24 0 0 0 0 0 0 0 1 0 12 0 0 0 0 0 4 0 0 1 4 0 0 1 0 7 0 2 0 0 0 3 113952 2 7 0 0 0 0 0 5 5 0 0 1 0 0 0 3 0 0 0 0 1 0 0 0 1 0 0 0 0 1
291 TTC 0 0 0 0 0 0 0 0 0 0 0 0 0 3 0 0 0 0 0 0 0 0 1 0 0 0 0 0 0 5 0 0 0 0 0 0 0 0 0 0 0 0 0 0 0 0 0 0 0 3 0 0 0 14 0 0 0 0 0 0 1 113904 1 11
292 GAA 17 0 0 0 0 7 0 0 0 0 18 0 7 0 1 0 0 0 0 1 0 3 0 0 0 2 22 0 0 0 1 0 113843 1 16 4 0 0 8 0 14 1 1 2 18 6 0 0 3 5 0 2 0 8 1 0 0 0 0 0 0 1 0 0
293 AAA 113007 1 52 1 6 0 0 1 9 0 1 0 0 0 0 2 1 0 0 2 0 0 0 0 0 0 0 0 0 1 0 0 5 0 0 2 0 0 0 5 0 0 0 0 0 2 0 0 0 0 0 0 1 0 0 0 0 0 0 1 0 0 0 0
294 GAG 2 43 15 0 6 0 1 9 0 0 31 0 0 0 0 6 1 12 7 1 1 0 0 0 7 13 11 1 1 1 0 1 10 0 112258 5 2 0 29 0 0 0 40 1 0 0 0 0 0 0 4 1 4 93 16 24 0 1 0 8 23 1 1 5
295 GGA 0 0 0 0 0 0 0 0 5 0 0 0 0 0 0 0 0 0 0 0 0 0 1 0 0 0 0 0 0 0 0 0 10 0 0 0 0 0 0 0 86228 1 16 4 2 0 0 0 0 0 0 0 0 0 0 0 1 0 0 0 0 0 0 0
296 TAC 0 1 0 0 0 0 0 0 0 0 0 0 0 0 0 0 0 6 0 0 0 0 0 0 0 0 0 0 1 1 0 0 0 0 0 0 0 0 1 0 0 0 0 0 0 0 0 0 0 95623 3 5 0 1 0 0 3 13 0 0 0 0 0 0
297 TCT 0 0 0 0 0 0 3 0 1 1 0 0 1 0 0 0 0 0 0 0 1 0 0 3 0 2 0 0 0 0 0 0 0 0 0 0 0 0 0 0 0 0 0 0 0 0 1 0 0 0 0 1 1 4 9 91888 1 0 0 0 0 0 0 1
298 TTA 0 0 2 0 0 0 0 0 0 0 0 0 1 0 0 0 0 0 2 0 0 0 4 0 0 0 0 0 8 0 2 10 0 0 0 0 1 0 0 0 0 3 0 0 0 0 0 0 0 1 0 0 5 0 0 0 0 0 0 1 100240 0 25 0
299 GTG 0 0 0 0 0 1 2 0 0 1 0 0 0 0 6 0 0 0 0 0 0 0 0 0 0 0 0 0 0 0 0 0 0 0 0 1 0 0 5 0 1 0 0 0 6 5 101846 2 0 0 0 0 0 1 0 0 0 0 0 0 0 0 1 0
300 GGA 0 0 0 0 0 0 0 0 4 1 0 0 0 0 0 0 0 0 0 0 0 0 0 0 0 0 1 0 0 0 1 0 6 0 0 0 0 0 0 0 102076 8 20 14 0 0 0 1 0 0 0 0 1 0 0 1 7 0 1 0 0 0 0 0
301 ATA 1 0 0 0 9 0 1 0 8 0 3 0 105893 1 27 12 0 0 0 1 0 0 0 1 16 0 1 2 0 0 2 0 0 0 0 0 0 0 0 0 0 0 0 1 7 0 0 0 0 0 0 12 0 0 0 0 0 0 0 2 0 0 1 0
302 GAC 1 10 0 0 0 0 0 0 0 0 3 0 0 0 0 0 0 3 0 0 0 1 0 0 0 0 0 1 0 0 0 0 0 98713 6 3 1 0 2 2 0 10 3 0 0 1 0 0 0 1 1 0 0 0 0 0 0 0 1 0 0 0 0 0
303 CCT 0 0 0 0 0 0 0 1 0 0 0 0 0 0 0 0 0 0 0 4 11 57 12 103458 0 0 0 0 0 0 0 2 0 0 0 0 0 0 0 0 0 0 0 1 0 0 0 2 1 0 0 0 0 0 0 8 0 0 0 0 0 0 0 0
304 TTC 1 0 0 0 1 0 0 0 0 0 0 0 20 0 6 0 0 0 2 0 0 0 3 0 1 0 0 0 0 3 5 0 0 1 0 0 0 0 1 1 0 1 0 0 9 7 9 0 0 0 1 4 0 9 1 0 0 0 2 3 3 102855 1 15
305 AAA 102350 4 17 1 2 0 0 0 11 0 1 0 0 0 0 0 1 0 0 2 0 0 0 0 0 5 0 1 1 1 1 0 7 0 0 0 0 0 0 0 1 2 0 0 0 1 0 0 1 0 0 0 1 0 0 0 1 0 0 0 0 0 0 0
306 CTG 0 0 0 0 0 0 0 0 4 0 0 0 0 1 2 0 0 0 1 0 0 0 7 0 0 0 4 1 53 0 98338 2 1 0 0 0 1 0 1 0 0 0 2 0 1 0 5 1 0 0 0 1 0 0 0 0 0 0 0 5 1 0 23 0
307 CTT 1 0 0 0 0 0 1 0 0 0 0 0 0 0 0 0 2 0 1 1 0 2 0 8 0 5 0 0 0 9 0 106689 1 0 0 0 0 1 1 0 0 0 0 0 0 0 1 0 0 0 0 0 0 0 0 0 0 0 1 0 0 1 3 13
308 CAA 0 0 0 2 0 3 0 0 0 1 0 1 0 1 0 1 113735 2 13 8 1 0 0 3 8 5 0 0 1 0 0 0 0 0 0 0 0 2 6 0 4 0 1 0 0 3 2 1 2 0 0 0 0 0 1 2 1 2 0 2 1 1 0 2
309 AAC 4 113562 12 18 0 22 0 0 8 31 26 0 9 0 0 0 1 1 4 0 0 0 1 0 0 6 24 19 0 0 4 0 0 8 0 0 3 0 11 3 2 10 50 10 2 1 10 1 0 0 0 0 1 17 2 0 0 0 1 0 2 0 2 2
310 AGC 0 17 1 1 8 2 0 32 1 113745 5 37 0 9 0 1 0 0 0 0 0 0 0 0 1 0 1 1 0 0 0 0 0 0 0 0 40 16 9 191 0 5 1 2 1 0 1 0 0 6 0 0 5 1 0 1 0 38 1 1 0 0 0 0
311 CAA 9 6 0 2 0 0 0 0 253 2 5 0 0 2 0 1 113145 0 14 4 0 0 0 2 62 99 169 5 0 0 0 0 0 0 0 0 1 0 2 0 0 0 0 0 0 3 3 10 0 1 0 0 1 0 1 10 0 1 1 2 0 0 0 0
312 GTA 0 0 1 0 0 1 0 1 0 0 0 0 10 2 2 1 0 1 1 0 0 0 0 0 0 0 0 0 1 0 1 0 1 0 0 0 11 0 0 1 3 0 0 3 114511 4 14 0 0 0 0 0 0 0 0 0 2 0 0 1 1 0 2 1
313 TAC 0 1 1 0 0 0 0 0 0 0 3 2 2 1 0 0 0 12 0 1 1 0 0 0 0 5 0 0 0 1 0 0 0 1 0 1 0 1 0 0 0 0 0 0 1 1 1 1 3 114339 0 145 1 0 1 1 1 15 0 0 2 0 0 0
314 AGC 0 13 0 0 0 1 1 0 1 113785 1 13 0 1 0 0 0 0 0 0 0 0 0 0 1 2 0 0 1 0 1 0 0 0 0 1 0 0 0 1 1 22 3 0 0 2 0 5 2 1 0 0 0 14 0 1 0 63 1 40 0 0 1 0
315 CTA 0 0 1 1 0 1 0 0 0 1 1 0 3 0 0 0 0 0 0 0 29 0 1 0 0 0 2 1 114365 13 62 5 0 0 3 0 0 0 0 0 0 0 0 1 1 0 0 0 3 0 2 0 0 0 0 1 0 0 0 0 13 0 12 0
316 ATC 1 1 0 0 0 5 0 0 0 1 0 12 4 113144 0 9 0 1 0 0 0 0 0 0 1 0 0 0 0 4 5 0 2 0 0 0 0 0 1 0 0 0 0 0 0 7 0 0 0 0 0 0 0 0 0 0 0 0 0 2 0 1 1 0
317 AGA 17 0 0 0 1 1 0 0 114672 0 26 1 0 0 0 0 0 0 0 0 0 0 0 0 0 7 11 1 0 0 1 1 0 0 0 0 0 0 0 0 29 0 0 0 0 0 1 0 0 0 0 0 0 0 0 0 1 0 0 0 1 0 5 0
318 CCG 0 0 5 0 0 0 3 0 0 0 1 0 0 0 1 0 4 0 0 0 33 25 111733 28 0 0 1 1 1 0 6 0 0 0 0 0 0 2 6 2 0 1 4 0 0 0 1 0 0 0 0 1 0 0 6 0 2 0 0 0 0 0 2 0
319 AAC 4 114117 1 61 0 3 1 1 1 10 12 2 1 2 0 1 1 2 0 0 0 1 0 1 0 0 16 11 0 0 0 0 0 6 6 0 1 0 0 1 9 45 81 49 0 1 1 0 0 0 0 0 1 0 0 4 1 0 0 0 0 1 0 1
320 GAG 0 0 6 0 0 0 0 0 0 0 0 0 0 0 0 0 0 1 0 0 0 0 0 0 0 0 1 0 0 0 0 1 14 0 114461 0 0 0 0 0 0 0 15 0 3 0 1 1 0 0 12 1 0 0 0 0 0 0 0 0 0 0 0 0
321 AAT 6 9 1 114535 0 0 0 2 2 0 2 9 0 0 2 1 0 0 1 0 0 0 0 0 1 0 3 4 0 0 0 0 3 1 1 5 0 0 0 0 0 0 0 0 1 0 0 1 0 0 1 1 0 0 1 0 0 0 2 0 1 0 0 2
322 CCA 1 1 2 0 1 0 0 1 2 0 3 0 1 2 0 0 2 0 0 1 114392 25 82 3 1 0 0 0 8 1 0 0 0 0 0 0 3 1 1 0 0 3 0 0 1 0 0 0 1 0 0 0 6 2 1 0 0 2 0 0 1 0 0 0
323 GCA 0 0 0 0 15 0 2 0 0 10 1 0 0 0 11 1 1 0 7 3 0 0 0 0 0 0 1 3 0 0 4 0 0 0 1 0 114167 3 5 1 1 2 2 0 28 0 2 0 1 1 2 0 5 0 3 1 1 1 0 26 0 0 21 6
324 CAC 1 4 0 1 0 0 0 1 0 0 1 0 0 0 0 1 3 114476 3 9 0 1 0 1 0 5 0 0 0 0 0 0 0 2 0 0 0 0 0 0 1 0 1 0 0 0 0 0 0 5 0 0 2 0 0 0 0 0 0 1 3 0 0 0
325 AAG 15 0 114557 0 0 0 2 0 0 0 20 0 0 0 2 0 0 0 1 0 0 0 0 0 0 0 0 0 0 0 0 0 0 0 28 0 0 0 0 0 0 0 0 0 0 0 0 0 0 0 2 0 0 0 0 3 0 0 0 0 0 0 0 0
326 AGT 0 0 1 10 0 0 0 1 0 12 1 114777 0 0 0 1 0 0 0 0 0 0 0 0 0 0 0 0 0 0 0 0 0 0 0 0 0 0 0 0 0 0 0 4 0 0 0 0 0 0 0 0 0 0 0 0 0 0 0 1 0 0 0 0
327 CAG 0 0 3 0 0 0 0 0 0 0 0 0 0 0 0 0 21 0 114364 3 0 0 4 0 0 1 22 0 0 0 0 0 0 0 0 0 0 0 0 0 0 0 0 0 0 19 0 0 0 0 2 0 0 0 0 0 0 0 0 0 1 0 0 0
328 CTG 0 0 0 1 0 0 0 0 0 0 4 0 0 3 7 0 0 1 3 0 0 0 3 0 1 0 1 0 25 21 114555 1 0 0 0 1 1 1 2 0 0 0 0 0 1 2 2 1 1 0 4 0 0 0 0 3 4 0 0 0 1 0 51 1
329 GTG 1 0 0 0 0 0 0 0 0 0 0 0 0 1 13 0 0 0 1 0 1 0 1 0 0 0 0 0 0 0 0 0 0 0 3 2 0 0 3 0 0 1 0 0 24 8 114482 32 0 0 0 1 0 0 1 1 2 0 0 0 0 0 0 0
330 TGG 0 0 0 2 2 0 0 0 0 1 1 0 0 0 1 1 0 0 1 0 0 0 0 0 0 0 4 0 0 0 0 0 0 0 0 0 0 0 0 0 0 1 2 0 0 0 0 0 1 1 10 0 0 0 0 0 9 0 114630 0 2 0 3 1
331 ATG 0 0 0 0 0 0 6 0 0 0 2 0 10 0 114789 1 5 0 0 0 0 0 0 0 0 0 1 0 0 0 2 1 2 0 0 0 5 2 1 0 0 0 1 0 0 0 15 0 0 0 0 0 0 0 1 0 0 0 1 0 0 0 13 0
332 GCA 3 0 0 0 26 1 0 0 0 1 0 4 0 0 0 0 1 0 0 0 0 0 0 0 1 0 0 25 0 0 0 1 0 2 0 0 114675 2 8 5 4 1 0 1 16 0 0 0 1 0 1 1 1 1 0 3 0 0 0 0 0 0 0 1
333 TGC 2 0 0 1 0 0 1 3 0 5 0 1 0 1 6 0 1 2 0 1 0 0 0 0 0 22 0 0 0 0 0 0 0 0 0 4 0 1 0 0 0 1 2 0 0 0 2 0 0 25 0 0 0 1 0 4 4 114158 2 123 0 3 0 0
334 AAT 4 6 2 114122 0 1 0 3 0 0 0 1 1 1 7 1 0 34 0 336 0 0 0 0 0 0 1 0 1 3 0 0 1 0 0 8 0 0 0 0 0 0 0 0 2 0 1 2 3 1 0 33 0 0 2 0 0 1 0 30 1 18 0 0
335 TCT 0 0 0 0 1 0 0 1 0 0 0 3 0 0 1 0 0 1 3 0 0 0 0 8 0 0 0 0 1 1 0 1 1 0 1 0 0 0 1 0 0 5 3 4 0 0 0 0 1 0 1 2 11 8 6 120120 1 0 2 6 0 1 1 5
336 GCT 2 1 0 1 4 1 0 43 0 3 0 0 0 0 0 0 0 0 3 0 0 0 0 0 3 1 0 0 5 1 9 0 0 0 0 1 3 76 9 119414 0 0 7 4 0 2 0 11 0 0 0 1 1 4 0 0 0 1 0 3 4 0 15 0
337 GCA 0 0 0 3 18 0 0 1 1 0 0 1 0 0 2 0 0 0 0 0 0 0 1 0 0 0 1 0 0 0 0 0 3 1 0 1 119064 2 15 1 2 0 2 1 6 0 1 0 0 0 0 0 1 0 0 0 1 0 0 0 0 0 0 0
338 TTT 0 0 0 0 0 0 0 2 0 0 0 0 0 0 0 2 0 0 0 0 0 0 0 1 0 0 0 0 2 0 0 5 0 1 0 0 0 0 0 0 2 0 1 2 3 0 0 3 0 0 0 1 0 0 0 1 0 0 0 3 0 31 2 119224
339 GAA 0 0 1 0 0 0 0 0 0 1 0 0 0 0 0 0 1 0 0 0 0 0 0 0 0 0 1 0 0 0 0 0 119352 36 67 30 0 2 0 0 20 0 0 0 0 0 0 0 0 0 0 0 0 0 0 0 0 0 0 0 0 0 0 0
340 GAT 1 0 0 20 0 0 0 0 0 0 0 0 0 0 0 0 0 0 0 1 0 0 0 0 0 0 0 0 0 1 0 0 0 11 1 120249 0 0 0 0 0 0 1 9 0 1 0 0 0 0 0 1 0 0 0 0 0 0 0 1 0 0 0 0
341 CTA 0 0 1 0 0 0 0 0 0 0 0 0 3 0 0 0 0 0 0 0 9 0 0 0 5 0 0 0 119005 1 8 5 0 0 0 0 0 0 0 0 0 0 0 0 0 4 0 0 0 0 0 0 0 0 0 0 0 0 0 0 3 0 0 0
342 AGA 7 0 0 0 0 0 0 0 119401 0 14 1 0 3 0 0 0 1 2 0 0 1 0 0 5 0 0 2 0 0 0 0 0 0 1 0 0 1 0 1 11 1 9 0 0 0 0 1 0 0 0 0 0 0 0 0 1 0 1 0 0 0 0 0
343 GTA 0 0 0 0 0 0 0 0 0 0 0 0 14 3 0 0 0 0 0 0 0 0 0 0 1 0 0 0 0 1 1 0 1 0 0 0 11 0 0 0 2 0 1 0 119482 0 16 0 0 0 0 0 0 0 0 0 0 0 0 0 4 0 0 0
344 TTA 0 0 0 0 0 0 0 0 0 0 7 0 0 0 0 0 0 0 0 0 1 0 0 0 0 0 0 0 2 0 0 3 1 0 0 0 0 0 0 0 2 0 0 0 2 0 0 0 0 0 0 0 11 1 0 1 1 0 0 1 120056 2 36 0
345 AGC 0 7 10 0 8 0 3 3 2 119050 0 16 0 0 1 0 0 0 0 0 0 0 0 0 0 1 0 2 0 0 0 2 0 0 2 0 0 0 0 0 0 5 3 0 0 1 1 0 0 0 0 0 1 0 8 0 0 2 0 0 0 0 1 0
346 TTC 0 0 1 0 0 0 2 0 0 0 1 0 0 3 0 1 0 1 0 0 0 0 0 0 0 0 0 0 0 7 0 0 0 0 0 1 0 0 0 0 2 0 1 1 0 1 9 2 0 0 0 1 1 14 0 0 0 0 0 0 0 119413 1 3
347 ATC 0 0 0 0 0 5 0 0 0 0 0 0 2 119382 0 5 0 0 0 0 0 0 0 0 0 6 0 0 0 1 0 18 0 0 0 0 0 0 0 0 0 2 0 0 0 10 2 1 0 0 0 0 0 0 0 0 0 1 0 0 0 0 1 0
348 AGA 5 0 0 0 0 0 1 0 119686 3 63 3 1 0 0 0 0 0 0 0 0 1 0 0 1 1 0 2 0 0 0 0 0 0 0 0 0 0 0 0 20 0 0 0 0 0 1 1 0 0 0 0 0 0 0 0 0 0 0 0 0 0 3 0
349 GGG 0 0 0 0 0 0 0 0 0 0 4 0 0 0 0 0 0 0 0 0 0 0 0 0 0 0 0 0 0 0 0 0 0 0 13 0 0 0 0 0 12 5 119588 3 0 0 4 0 0 0 0 0 0 0 0 0 0 0 8 0 0 0 0 1
350 ACC 0 2 2 0 3 120009 0 5 2 4 1 1 0 4 1 1 13 1 6 0 0 0 0 0 0 13 0 0 0 3 0 0 0 0 0 0 0 17 0 0 2 0 4 1 0 1 1 0 0 0 0 0 8 2 0 2 1 2 3 3 0 0 0 0
351 AAA 119717 4 34 1 1 0 0 0 9 1 1 0 1 0 1 0 1 0 0 1 0 0 0 0 0 0 0 0 0 0 0 2 18 0 0 0 0 0 0 0 0 0 0 0 0 0 0 0 3 0 0 0 0 0 0 0 0 0 1 0 0 1 0 0
352 GTA 0 1 0 0 0 0 0 0 0 0 0 0 1 0 0 1 0 0 0 0 0 0 0 0 0 0 0 0 33 0 0 0 0 0 0 0 13 0 0 0 1 0 0 0 119883 11 10 1 0 0 0 0 0 0 0 0 0 0 0 0 4 0 1 0
353 TCC 0 1 0 0 0 1 0 0 0 0 0 0 0 0 0 37 0 0 0 0 0 102 0 0 0 2 0 0 15 22 0 0 0 0 0 0 0 0 0 0 0 0 0 0 12 0 0 7 0 5 0 0 5 118818 2 3 0 0 3 0 0 164 0 0
354 CCA 0 0 0 0 1 0 0 0 0 1 0 3 1 0 0 0 0 1 0 1 119520 1 9 2 1 5 0 0 2 0 0 0 0 0 0 0 0 0 0 2 0 5 1 0 0 0 0 0 0 0 0 0 0 0 0 0 1 0 0 3 0 0 0 0
355 AGG 0 0 19 0 0 0 0 0 12 0 119552 4 0 0 11 0 0 0 0 0 0 0 0 0 0 0 1 0 0 0 0 0 0 0 0 0 0 0 0 0 0 0 19 0 0 0 0 0 0 0 0 0 0 0 0 0 0 0 0 0 0 0 0 0
356 GGG 0 0 0 0 0 0 0 0 0 0 8 1 0 0 0 0 0 0 0 0 0 0 0 0 0 0 1 0 0 0 0 0 0 0 8 0 0 0 0 0 18 0 115368 4 0 0 0 0 0 0 0 0 0 0 0 0 0 0 2 2 0 0 1 0
357 AAA 118773 2 7 0 0 0 0 0 7 0 0 0 0 0 0 0 0 0 0 0 0 0 0 0 0 0 0 0 0 1 0 0 19 0 0 0 0 0 0 0 0 1 1 0 0 0 0 0 1 0 0 0 0 0 0 0 0 0 0 14 0 0 0 0
358 CTT 0 0 0 0 0 0 0 2 0 0 0 0 0 0 1 2 1 0 2 1 0 0 0 4 0 0 0 0 3 8 0 119434 0 1 0 0 0 0 1 0 0 0 1 0 0 0 2 1 1 0 0 0 0 0 0 0 0 0 0 0 0 0 15 5
359 TCC 25 3 170 0 2 3 0 0 2 1 0 2 0 0 0 0 1 0 0 0 0 9 0 0 80 0 0 0 0 0 0 3 1 0 3 1 2 13 0 4 0 3 0 1 0 0 1 0 0 1 1 0 9 119837 40 12 0 0 1 0 5 9 0 1
360 ACT 0 0 0 2 1 6 0 120261 0 0 0 1 1 0 0 2 0 0 0 0 0 0 0 1 0 0 1 0 1 0 1 0 0 0 0 0 1 0 1 1 1 0 0 0 1 0 4 0 1 0 0 1 0 0 1 0 0 0 1 1 0 0 0 0
361 AGA 10 0 1 0 0 0 0 1 120336 0 11 1 0 0 0 0 0 0 0 1 0 0 0 0 17 0 3 3 0 0 0 0 0 0 0 0 0 0 0 0 5 0 0 0 0 0 0 1 0 0 1 1 0 0 0 0 0 0 0 1 0 0 0 0
362 GGA 0 0 1 0 0 0 0 0 11 0 0 0 0 0 0 0 0 0 1 0 1 0 0 0 0 0 0 0 0 0 0 0 7 1 0 0 0 1 0 0 119531 3 40 3 0 0 0 0 0 0 0 0 0 0 0 0 6 0 0 0 0 0 1 0
363 GTA 0 0 0 0 0 0 0 0 1 0 0 1 17 4 0 1 0 0 0 0 0 0 0 0 0 0 0 0 2 7 0 0 0 0 0 0 11 0 1 0 2 0 1 0 119161 6 42 2 1 0 0 0 0 0 0 0 1 0 0 0 7 0 1 0
364 CAA 1 6 0 0 6 0 3 1 1 0 0 1 0 1 22 20 119961 0 12 3 2 0 0 0 9 0 0 0 7 1 3 0 4 0 0 0 0 2 0 0 0 1 0 0 0 2 2 0 2 0 1 1 0 0 19 4 0 0 0 0 0 0 1 9
365 ATT 0 0 0 7 0 0 0 5 0 2 3 0 4 8 0 120088 0 0 0 0 0 0 0 0 0 0 0 0 0 0 0 0 1 0 0 0 0 0 0 0 0 0 0 0 0 1 1 4 0 0 0 0 0 0 0 0 0 0 2 0 0 0 0 0
366 GCT 0 0 0 0 0 0 0 15 0 1 0 1 0 0 0 0 0 0 0 0 0 0 0 0 0 0 0 0 0 0 1 0 0 0 0 2 3 12 8 120062 0 0 3 1 0 0 0 5 0 0 0 0 0 0 3 2 0 0 0 0 0 0 3 0
367 TCA 0 4 0 9 1 1 2 0 0 1 1 0 1 0 0 0 0 0 3 0 9 0 0 0 2 0 1 1 0 0 1 1 0 0 2 0 2 0 0 0 1 4 3 0 0 1 1 0 1 0 0 0 120094 6 3 0 0 0 5 0 0 0 0 0
368 AAT 1 8 0 119637 9 0 11 7 0 1 0 4 2 0 7 0 0 1 0 1 1 0 0 0 0 0 0 0 2 2 0 0 0 1 1 7 0 0 1 0 0 1 8 4 0 0 0 0 0 0 2 0 4 0 2 0 0 1 2 0 0 0 0 0
369 GAA 10 0 0 0 0 0 0 0 2 0 0 0 0 0 0 0 1 0 0 0 0 1 0 0 0 0 0 0 0 0 0 0 120613 1 21 1 2 0 0 0 13 0 3 1 1 0 0 0 2 0 0 0 0 0 0 0 0 0 0 0 0 0 0 0
370 AAC 1 119469 0 4 0 8 0 1 0 12 0 0 1 2 0 0 4 2 0 1 0 0 2 0 4 0 0 0 0 0 0 0 0 8 3 14 0 0 0 0 0 1 1 1 0 0 0 0 2 0 0 0 0 0 0 0 0 2 1 1 1 1 2 0
371 ATG 0 0 1 0 0 0 9 0 0 0 3 0 28 1 120458 8 0 0 0 1 0 0 0 1 0 0 0 0 1 3 5 0 0 0 1 0 0 0 0 0 0 0 0 0 1 0 6 0 0 0 0 0 0 0 1 0 0 1 0 4 4 0 0 0
372 GAT 0 1 0 9 1 0 0 0 0 0 0 3 0 0 0 0 0 0 0 1 0 0 0 0 0 0 0 0 0 1 0 1 2 4 27 119749 0 0 0 0 0 1 4 10 0 0 0 1 0 0 0 0 0 0 0 0 0 1 0 0 0 0 0 0
373 GCT 0 0 0 0 0 0 0 36 3 1 30 2 1 0 2 1 0 0 65 0 0 1 0 0 0 3 0 0 3 0 3 0 0 0 3 8 18 37 6 120040 1 0 1 2 0 0 0 14 0 2 0 0 1 0 0 6 0 3 0 0 0 0 0 2
374 ATG 0 0 0 0 1 0 10 0 0 0 1 0 17 1 120004 7 0 0 1 0 1 0 0 1 0 0 1 0 0 0 11 14 0 0 2 0 0 0 0 0 0 0 0 0 0 1 8 0 0 0 2 0 0 0 0 0 0 0 0 1 0 0 0 0
375 GAA 7 0 0 0 0 0 0 0 0 6 2 0 0 1 0 4 3 0 0 0 0 0 0 0 0 0 0 0 0 2 0 0 116627 1 7 0 0 0 2 0 12 1 14 0 0 0 4 2 0 5 1 3 0 0 0 0 0 1 2 0 2 0 2 0
376 TCA 0 1 0 0 0 0 0 0 0 43 0 3 0 0 0 0 0 1 0 0 3 0 1 0 0 0 0 0 1 0 0 0 0 0 1 0 0 1 0 3 1 0 3 1 1 0 6 1 0 0 0 2 96595 3 56 4 2 0 0 7 0 0 0 0
377 AGT 0 4 1 29 3 1 1 1 1 18 3 116420 1 2 52 5 0 1 2 2 1 0 0 0 4 0 9 29 0 0 1 4 0 0 1 0 0 10 7 28 0 0 6 7 0 12 0 0 0 0 0 0 0 0 0 1 0 0 0 25 2 7 0 0
378 ACT 0 0 0 3 2 4 3 97576 0 2 20 3 1 0 0 5 0 0 0 0 0 1 1 2 26 1 7 2 0 2 0 0 0 0 0 0 1 4 4 9 1 1 2 2 4 1 0 0 0 0 1 0 1 3 9 0 0 0 0 0 0 0 3 0
379 CTT 2 0 0 1 0 0 0 0 0 0 1 0 0 1 0 2 0 0 0 1 0 0 0 11 1 0 5 0 5 24 16 93214 0 0 0 0 0 0 0 0 0 1 0 0 2 0 0 0 0 0 1 0 0 0 0 0 0 0 0 0 0 0 0 0
380 GAA 13 0 0 0 0 0 0 0 0 0 0 0 0 1 0 0 0 0 0 0 0 1 0 0 0 0 0 0 0 0 0 0 117176 2 13 0 1 0 1 0 5 0 0 11 1 1 0 0 0 0 1 0 2 0 1 0 0 0 2 0 0 0 1 0
381 CTG 0 0 0 0 0 0 0 0 0 1 1 0 0 0 2 2 1 0 2 0 0 1 7 0 0 0 0 2 17 1 115039 5 0 0 0 0 0 0 0 0 0 0 0 1 0 1 0 2 0 0 0 0 0 1 1 1 0 0 1 0 0 3 12 0
382 AGA 8 4 2 4 0 0 0 0 111751 0 25 1 0 0 0 0 0 0 0 2 5 0 2 0 8 3 0 5 0 1 0 0 0 0 3 0 0 0 0 0 17 1 0 0 1 1 0 0 0 0 0 0 0 0 0 0 2 0 0 0 1 0 0 1
383 AGC 0 22 0 1 13 1 5 3 3 116360 1 84 0 2 2 0 0 0 0 0 0 2 0 0 0 0 0 0 0 1 0 0 0 0 0 0 3 4 3 2 1 8 2 0 0 0 13 0 0 0 2 0 0 3 11 15 0 2 0 1 1 0 1 0
384 AGG 7 0 36 0 0 0 1 0 39 1 112596 0 0 0 0 0 1 0 1 0 0 0 0 0 6 6 100 5 1 1 0 2 0 0 1 0 1 0 1 0 1 0 45 0 0 0 0 1 0 0 1 0 1 0 0 0 0 0 3 2 0 0 0 0
385 TAC 0 2 0 0 0 0 0 0 1 0 1 0 1 1 1 0 0 13 0 0 0 5 0 0 0 1 2 0 0 0 0 0 0 1 0 0 0 4 0 1 4 0 0 0 0 0 0 0 3 112272 4 17 16 0 0 0 0 5 0 0 0 0 4 0
386 TGG 1 0 0 3 0 0 1 0 10 0 4 1 0 0 1 1 0 1 0 0 0 0 0 0 1 0 14 0 0 0 0 0 2 0 1 0 0 0 0 0 0 0 1 0 0 0 0 0 0 0 4 0 0 0 0 0 3 0 107131 2 0 0 9 0
387 GCC 0 0 0 0 0 8 1 0 0 0 0 0 0 0 1 0 0 0 0 0 0 5 0 0 0 0 1 0 0 0 0 1 7 1 0 0 9 103131 21 7 4 1 3 0 1 20 1 0 0 0 0 0 0 4 0 12 0 0 0 0 0 0 0 0
388 ATA 2 0 1 0 16 0 0 0 1 0 1 0 110139 0 30 0 0 0 0 0 0 0 0 1 1 0 0 0 1 0 0 0 0 0 1 0 0 0 0 0 0 0 2 0 16 0 0 1 0 0 0 0 0 0 0 0 0 0 1 1 1 0 2 0
389 AGA 5 0 0 0 0 0 0 0 105989 1 10 0 1 0 0 0 0 1 0 0 0 0 0 0 26 0 0 0 0 0 0 0 0 0 0 0 0 0 0 0 11 0 0 0 1 2 0 0 0 0 0 0 0 0 0 1 2 0 0 0 0 0 0 0
390 ACC 2 4 0 0 2 103591 0 8 0 2 0 3 0 0 0 0 0 0 0 1 0 2 1 0 0 0 0 0 0 0 0 0 0 0 0 0 0 2 1 0 0 1 5 0 0 0 0 0 0 0 0 0 0 0 0 0 2 0 0 0 0 0 0 0
391 AGA 6 0 3 0 0 0 1 0 104851 1 15 0 1 1 0 0 0 0 0 0 0 0 0 0 33 5 1 0 0 1 1 0 5 0 0 0 0 1 0 0 7 0 1 0 0 0 1 0 0 0 0 0 0 0 0 0 0 0 0 1 0 1 1 0
392 AGT 5 0 1 17 1 0 0 0 2 14 1 115052 1 0 0 0 2 1 0 0 0 0 0 0 1 0 0 1 0 0 0 0 0 0 0 0 0 0 1 1 0 3 1 5 0 0 0 0 0 1 1 0 1 5 6 5 0 0 0 3 0 1 0 0
393 GGA 0 0 0 0 0 0 0 0 15 0 0 0 0 0 0 0 1 0 0 0 0 1 0 0 0 0 0 2 3 0 0 0 4 0 0 0 0 0 0 0 119751 10 86 11 2 0 0 1 0 0 0 0 0 2 0 0 3 0 0 0 0 0 0 0
394 GGA 0 0 0 0 0 0 1 0 11 0 1 0 0 0 0 0 0 0 2 0 0 0 0 0 0 0 0 0 0 1 0 0 14 0 0 0 0 0 0 0 119751 2 14 8 1 0 1 0 0 0 0 0 0 0 0 0 5 6 0 0 0 0 0 1
395 AAC 1 119415 8 23 0 6 30 7 1 15 6 6 1 3 0 0 2 4 14 0 0 0 0 0 6 2 9 118 0 1 0 1 0 0 0 0 0 4 0 0 4 0 2 1 3 0 2 6 0 0 1 1 1 1 2 0 1 0 0 2 0 0 0 1
396 ACT 0 0 1 2 1 36 3 119656 21 46 71 65 0 2 0 4 7 0 8 0 0 5 2 7 1 1 2 5 2 1 20 26 0 1 0 1 7 0 2 22 9 3 2 1 0 1 14 3 0 3 0 1 0 2 4 5 0 9 2 9 6 0 1 1
397 AAT 6 16 5 120037 3 0 1 0 0 5 2 3 10 3 1 0 0 2 5 0 0 0 1 2 5 1 5 0 0 1 1 0 0 0 1 6 0 4 4 5 0 5 2 3 2 0 2 0 0 0 0 3 6 0 15 14 0 18 7 3 7 1 0 11
398 CAA 16 1 1 0 0 0 0 4 49 0 33 0 0 6 0 0 119446 10 10 0 5 4 4 0 22 29 1 8 6 0 0 0 1 0 1 0 0 0 0 0 5 4 3 5 13 0 0 3 4 3 0 2 6 1 0 2 1 0 1 0 5 0 0 0
399 CAG 0 0 8 0 1 0 0 9 6 0 36 0 0 0 3 3 24 6 119208 8 6 5 15 4 17 46 43 60 12 51 5 8 0 0 1 3 1 0 2 3 9 4 91 2 0 1 2 1 0 0 6 1 0 5 6 2 0 1 5 11 0 33 3 5
400 AGG 4 0 28 0 0 0 0 0 15 1 119334 5 0 0 9 1 0 1 1 0 0 1 0 0 11 6 6 1 0 0 0 1 0 0 1 0 0 0 2 0 0 0 32 1 0 0 0 0 0 0 0 1 0 0 1 0 1 0 5 0 0 0 0 2
401 GCC 2 2 6 0 1 26 2 0 2 0 9 11 1 1 8 0 2 0 4 0 72 10 0 2 0 8 17 37 1 0 5 0 1 2 2 0 9 119837 8 7 4 16 12 0 0 52 0 0 0 0 0 0 8 32 0 4 0 0 1 13 0 0 0 0
402 TCT 0 0 10 1 0 0 10 3 1 1 0 7 0 0 0 0 2 52 0 0 0 0 2 19 12 0 4 0 0 0 0 1 2 0 2 0 3 2 16 2 0 4 17 2 2 0 0 0 0 0 1 4 4 63 3 119755 1 1 0 1 0 0 0 3
403 GCA 0 7 0 6 34 0 3 4 1 0 10 0 4 0 0 0 0 4 0 0 1 33 0 0 0 0 0 4 1 0 0 0 1 0 0 0 119815 8 66 2 4 0 9 2 84 0 15 0 0 0 4 2 3 3 1 1 2 16 1 0 1 0 0 0
404 GGT 0 0 1 1 0 1 0 0 0 7 1 5 0 0 0 1 0 0 0 0 0 0 0 0 1 0 0 1 0 0 0 0 0 0 1 10 2 0 6 4 38 52 17 119834 5 0 1 3 0 1 0 0 0 5 0 4 1 0 2 6 0 1 0 0
405 CAA 2 0 0 0 0 0 0 0 0 0 0 0 0 0 0 0 120522 1 71 1 0 2 0 0 12 0 0 0 0 0 0 0 1 0 0 0 0 0 1 0 0 0 0 0 0 0 0 0 2 0 0 0 0 0 0 0 0 0 0 0 0 0 0 0
406 ATC 0 3 0 0 4 15 3 0 13 0 0 0 1 120449 1 11 0 0 0 0 0 0 0 0 0 0 1 0 0 4 0 0 0 0 0 0 0 0 0 1 0 0 0 0 0 12 0 0 0 0 0 1 0 18 3 0 1 0 0 1 0 3 0 1
407 AGT 0 0 0 11 0 0 0 0 0 12 0 120424 0 0 0 1 7 0 0 0 0 0 0 0 0 0 0 1 0 0 0 0 0 0 0 0 0 1 0 1 1 0 5 23 0 0 0 0 0 1 0 0 1 0 1 0 0 2 0 27 0 0 0 0
408 GTG 0 0 0 0 0 0 0 0 0 0 0 0 0 0 15 0 0 0 0 1 0 0 0 0 0 0 0 0 0 0 2 0 0 0 1 0 0 0 4 0 0 0 0 0 73 0 119959 11 0 0 0 0 0 0 0 0 0 0 0 9 0 0 2 0
409 CAA 3 0 0 0 1 37 0 0 0 11 2 0 1 4 1 4 119930 13 4 3 1 0 1 0 3 0 1 0 1 0 0 8 4 0 0 0 0 0 23 3 2 0 0 1 12 0 19 2 70 4 1 22 6 17 115 2 0 0 18 6 1 0 0 0
410 CCT 0 0 0 1 0 0 0 1 0 0 0 4 0 0 0 0 0 1 1 8 20 35 2 119856 0 0 0 0 0 0 0 6 0 0 0 0 1 2 27 3 1 3 3 6 1 1 0 0 1 0 0 0 0 0 7 18 0 9 0 8 0 0 0 0
411 GCA 0 1 0 0 102 1 0 0 0 54 0 2 0 0 0 0 0 0 0 2 1 3 0 0 0 0 0 0 1 0 0 0 1 0 0 0 120183 2 10 2 3 0 0 0 32 0 1 7 0 0 0 0 18 37 2 6 0 0 0 0 0 0 0 0
412 TTT 0 0 0 0 0 0 0 0 0 0 0 0 0 1 0 2 0 0 0 0 0 0 0 0 0 0 0 0 16 0 1 8 0 0 1 0 0 0 0 1 0 0 0 0 1 1 0 3 0 13 3 1 0 0 0 3 0 1 1 2 0 8 1 120205
413 TCT 0 0 0 0 0 0 0 1 1 80 1 5 1 0 0 2 0 0 0 1 0 0 1 7 0 1 0 0 0 0 1 0 0 0 0 0 0 0 1 3 5 1 5 1 0 0 0 1 1 0 0 3 13 12 17 120208 0 3 0 0 0 0 0 9
414 GTG 0 0 0 0 4 22 1 1 0 0 1 4 0 0 9 1 0 0 0 0 0 0 0 0 1 0 0 1 0 4 2 14 0 0 2 0 4 0 6 1 0 0 6 3 37 1 120058 6 0 5 0 0 0 2 1 0 0 4 0 18 0 0 8 1
415 CAA 3 0 2 0 0 0 2 4 4 1 0 16 6 0 4 1 119868 0 6 3 0 0 2 0 11 11 151 20 2 0 13 4 8 0 8 1 15 9 5 65 1 3 27 6 3 15 2 0 9 1 0 5 0 0 56 47 0 0 6 0 0 0 8 6
416 AGA 5 0 0 4 0 0 0 0 120336 1 11 3 2 0 0 0 0 0 0 2 0 0 0 0 5 4 3 6 0 0 0 0 0 0 0 0 0 0 6 0 30 0 1 0 0 0 1 0 0 0 1 0 0 0 0 1 0 0 0 0 2 0 1 0
417 AAC 12 118270 17 13 62 26 7 0 1 5 3 7 0 0 1 3 0 10 1 0 13 0 0 0 18 3 1 0 7 0 3 7 1 7 0 0 2 7 1 1 0 2 20 9 9 3 1 22 0 3 0 0 0 0 2 0 0 1 1 5 1 1 37 4
418 CTC 0 0 0 0 0 0 2 0 0 0 0 0 0 27 0 0 0 2 2 0 0 10 0 0 1 1 0 0 4 95878 16 15 4 0 0 0 2 3 4 0 0 0 0 0 0 1 11 1 0 0 0 0 0 0 0 0 0 9 0 6 0 5 0 0
419 CCA 1 0 1 2 3 0 0 0 0 1 0 1 0 3 0 0 3 0 2 0 95741 2 24 1 1 0 0 0 7 0 2 0 2 2 0 1 5 1 10 9 0 0 0 6 0 2 0 5 0 0 0 0 6 0 1 1 0 2 0 1 0 0 2 0
420 TTT 1 0 0 2 6 13 3 3 0 0 0 28 0 0 18 2 0 21 0 0 0 0 0 0 0 0 1 0 0 10 8 7 0 0 1 0 18 10 13 5 1 0 2 0 23 1 35 23 0 0 0 9 10 0 3 47 1 3 1 5 2 33 53 95280
421 GAC 0 52 0 7 5 11 0 2 0 38 0 12 0 96 0 2 8 28 0 0 0 1 0 0 7 2 0 0 38 4 0 0 5 95840 5 16 5 4 1 8 1 15 0 2 58 0 21 1 0 1 1 1 1 0 73 3 0 0 0 0 4 2 3 0
422 AAA 95907 6 25 2 3 7 0 0 7 15 34 1 6 0 1 0 1 2 0 1 0 0 0 0 0 0 4 0 1 0 0 3 19 2 0 0 1 2 0 10 1 2 13 0 1 0 1 0 1 0 0 2 0 0 0 16 0 0 2 1 12 6 0 2
423 CCA 48 12 0 4 9 0 0 0 5 8 36 1 0 0 0 0 5 2 7 0 94935 3 11 3 160 60 115 8 8 1 4 0 0 0 0 0 19 5 6 0 122 22 56 61 1 0 3 1 0 5 0 0 27 2 7 1 0 0 0 3 0 0 7 3
424 ACC 0 81 4 0 2 95704 2 15 0 42 0 1 0 21 0 1 2 7 3 16 0 0 7 0 0 1 2 1 1 6 0 1 1 2 1 3 1 31 1 5 0 0 3 4 0 5 8 0 0 1 0 1 2 17 9 2 0 0 4 0 0 0 0 4
425 ATC 0 2 0 0 0 13 12 4 0 0 0 2 6 96119 0 14 0 0 0 0 0 0 0 0 0 0 0 0 1 3 2 3 0 0 1 0 0 1 0 3 1 0 0 0 5 38 33 2 0 1 0 0 0 2 0 0 0 13 0 7 2 0 1 0
426 ATG 0 0 2 7 0 0 10 1 3 3 4 0 7 3 95494 17 0 0 0 0 0 0 0 0 1 0 1 1 1 38 17 7 1 0 0 1 14 6 1 2 2 0 1 0 8 0 8 0 0 0 0 0 1 0 4 6 0 8 0 3 5 1 1 0
427 GCA 1 0 0 1 57 1 1 14 48 0 4 0 0 0 15 1 0 9 4 4 0 6 0 0 1 7 7 0 0 7 3 1 3 0 0 0 95229 4 12 39 20 2 16 22 52 0 4 0 0 8 0 0 11 16 204 6 5 9 3 0 15 4 31 3
428 GCA 0 0 0 0 80 1 0 10 0 25 0 4 0 0 0 0 0 11 3 0 5 0 1 0 0 0 4 2 0 0 0 0 1 0 0 0 95721 1 9 0 1 4 2 1 59 0 11 0 1 0 0 2 4 0 0 0 0 2 2 4 0 0 1 0
429 TTC 0 1 0 0 0 0 5 0 0 0 0 0 0 0 0 1 0 0 1 0 1 0 0 0 1 0 0 0 0 5 1 4 0 1 0 0 0 0 1 0 0 1 1 1 3 1 1 0 2 45 1 83 0 4 1 0 3 8 1 1 1 95749 2 19
430 ACT 0 0 7 7 3 32 16 95694 1 0 12 36 0 0 4 11 0 0 0 0 0 16 0 0 3 0 0 0 1 4 0 0 1 0 1 0 1 0 5 12 4 7 83 3 5 0 1 0 0 0 0 0 5 1 7 1 4 1 23 37 1 0 0 0
431 GGG 2 0 0 0 0 0 0 4 1 0 17 11 1 1 0 5 0 29 1 0 0 0 0 1 0 0 0 2 0 0 0 1 0 0 6 2 0 0 1 1 37 2 96199 30 0 1 3 2 1 0 0 28 1 0 1 5 0 0 7 19 0 14 1 2
432 AAT 2 10 0 95754 4 0 5 10 0 0 1 49 0 0 1 19 0 5 28 13 0 0 0 3 0 1 5 10 6 0 8 29 0 0 0 4 2 0 1 5 4 0 13 2 5 2 5 1 0 2 1 2 3 3 3 3 0 0 10 36 0 8 1 1
433 ACA 4 0 1 0 95783 4 37 15 0 0 1 1 40 0 7 3 15 0 8 0 0 10 0 0 3 0 1 1 0 0 0 0 1 1 0 7 28 0 0 0 2 0 0 4 3 2 7 0 0 1 1 0 0 1 0 0 0 3 0 0 14 2 1 1
434 GAG 2 0 24 0 2 1 0 0 0 2 1 5 0 1 6 5 0 0 6 4 0 0 10 0 1 0 1 0 0 4 0 0 11 0 95828 14 0 1 5 3 2 2 29 3 2 0 45 10 0 0 4 1 0 0 2 0 0 0 1 0 0 0 1 0
435 GGA 0 0 0 0 0 0 0 1 11 0 1 1 0 0 0 0 0 0 0 2 0 0 5 0 2 0 4 0 0 0 0 0 10 0 0 1 0 0 2 0 95818 1 60 2 1 2 0 0 0 0 0 0 0 2 0 0 0 1 1 0 0 0 0 0
436 AGA 6 0 2 0 0 0 0 0 95881 0 44 1 3 0 0 1 0 0 0 0 0 0 0 0 17 0 6 23 0 0 0 1 0 0 3 0 0 0 1 1 6 0 2 0 0 0 2 0 1 1 0 0 0 0 0 0 1 0 0 0 0 0 1 0
437 ACA 0 0 0 1 95847 1 15 15 1 7 0 0 2 0 0 0 1 0 0 0 0 0 0 1 0 0 0 0 0 3 0 0 0 3 2 2 20 0 1 0 0 0 1 2 2 0 0 0 0 0 0 0 6 0 2 0 2 0 0 0 0 0 0 1
438 TCA 1 8 2 0 1 1 0 0 1 3 0 3 0 1 6 0 0 9 1 0 7 3 0 0 0 0 0 0 3 1 0 0 0 0 0 0 1 1 42 1 31 29 87 4 0 0 0 0 2 0 0 6 95931 4 63 3 0 2 0 0 5 0 0 0
439 GAC 0 4 1 1 0 0 0 0 0 0 2 0 0 0 0 0 0 0 0 0 0 0 0 1 0 0 0 0 0 0 0 0 1 96309 7 6 0 0 0 0 0 11 0 0 0 0 0 2 1 0 0 0 0 0 0 0 0 1 0 0 0 0 0 0
440 ATG 1 0 12 0 0 0 7 0 0 2 5 0 6 0 95742 2 0 1 0 0 0 0 2 0 0 0 1 0 0 1 4 0 1 0 1 0 1 2 7 0 0 1 0 1 0 0 11 0 0 13 1 10 0 0 0 0 0 0 2 1 1 0 1 0
441 AGG 0 0 6 0 0 0 0 0 14 0 96287 2 0 0 10 0 0 0 0 0 0 0 0 0 0 0 3 12 0 0 0 0 0 0 1 0 0 0 0 0 0 0 21 0 0 0 1 0 0 0 0 0 0 0 0 0 0 0 1 0 0 0 0 0
442 GCA 2 2 2 1 91 26 21 0 2 13 3 1 3 7 1 0 0 0 2 0 0 0 0 0 0 1 0 1 0 0 6 0 1 0 0 0 96030 9 33 0 1 5 1 3 25 4 20 21 1 1 0 0 7 19 30 7 0 5 2 0 1 0 5 0
443 GAA 4 0 0 2 0 0 0 0 0 0 0 0 0 0 2 0 0 1 0 0 0 0 0 0 0 0 0 0 0 0 0 0 96205 2 8 0 3 0 1 0 9 0 0 0 0 0 0 0 1 0 0 0 0 0 0 0 0 0 0 0 0 0 0 0
444 ATT 0 0 1 0 0 0 0 1 1 0 2 1 2 16 0 95853 0 0 0 0 0 0 0 0 0 1 2 2 0 0 1 7 0 0 0 0 1 0 0 0 0 1 1 1 0 0 20 10 0 0 1 0 0 0 0 1 0 0 0 0 0 0 0 1
445 ATA 2 0 0 1 7 0 0 0 0 0 1 0 95948 2 17 1 0 0 0 0 0 0 0 0 0 0 1 1 1 1 0 0 0 0 0 0 4 0 1 0 5 1 2 0 11 0 2 3 1 0 0 0 0 0 1 0 0 0 1 3 3 0 1 1
446 AGG 0 2 21 1 3 2 9 4 16 4 92753 4 1 0 11 1 3 0 2 1 0 3361 1 0 5 9 19 11 3 1 0 0 2 1 4 6 2 0 14 9 8 8 41 13 0 1 5 6 0 0 0 1 1 1 2 0 0 0 3 4 0 1 0 0
447 ATG 0 0 3 1 1 0 5 1 2 1 4 0 11 0 96199 3 0 0 0 1 0 0 0 0 0 0 0 4 1 0 1 2 0 0 0 0 0 3 1 0 3 0 2 2 0 0 23 0 0 0 1 1 0 2 5 0 0 0 0 3 0 0 4 1
448 ATG 0 0 1 0 1 0 7 0 0 0 4 0 11 0 96294 3 0 0 0 0 0 0 0 0 0 0 2 0 0 1 0 0 0 0 0 0 1 0 0 0 0 0 0 1 0 0 29 0 0 0 0 0 0 0 0 0 0 1 2 0 0 0 5 0
449 GAA 10 0 2 0 0 0 0 0 0 0 0 0 0 0 0 0 0 0 0 1 0 0 0 0 1 0 0 0 2 0 0 0 96216 5 38 0 0 0 1 0 18 0 0 0 0 0 1 2 0 0 0 0 11 0 0 0 0 1 0 2 0 1 0 0
450 GGT 10 21 0 9 0 0 8 0 3 23 0 35 2 7 0 0 0 0 0 1 0 0 0 1 16 10 8 3 0 1 0 1 0 0 4 29 0 0 0 0 2 26 26 96169 0 1 3 5 0 10 0 4 0 47 0 1 0 0 5 9 0 0 8 0
451 GCA 0 1 0 0 82 0 0 2 1 29 3 10 1 1 7 0 0 60 9 0 1 3 0 1 3 3 0 4 0 0 38 0 13 0 1 1 95410 2 67 3 6 23 15 12 90 0 2 0 0 263 0 7 17 0 0 0 0 0 1 0 0 19 1 2
452 AAA 96381 20 5 1 1 0 0 0 3 0 1 0 6 5 0 0 1 0 0 1 10 0 4 1 1 0 5 2 0 0 2 0 14 1 0 0 0 0 0 2 1 0 1 0 0 4 3 0 0 0 0 0 2 0 0 1 0 3 1 0 1 0 0 0
453 CCA 0 5 0 0 2 1 0 0 26 1 0 5 0 0 0 0 3 0 5 0 96012 4 17 0 4 0 1 1 4 5 2 1 1 1 0 0 0 0 0 2 17 4 18 14 0 12 0 0 0 9 0 0 3 0 0 0 0 0 8 3 0 1 0 0
454 GAA 9 0 0 0 0 0 0 1 1 7 3 0 0 0 0 4 8 0 1 0 5 9 0 0 0 0 0 0 103 12 0 1 96501 1 11 0 0 0 3 0 5 1 11 10 0 17 3 0 1 5 0 0 0 3 9 8 0 5 4 0 10 1 0 13
455 GAA 8 3 0 1 30 0 5 1 8 0 0 0 28 2 1 6 21 19 4 1 1 0 0 3 3 1 1 3 2 0 6 33 96283 6 11 3 10 2 1 0 9 0 34 0 8 74 2 17 0 1 0 6 2 1 5 7 0 2 0 12 4 0 1 3
456 ATG 0 0 11 0 0 1 6 0 0 0 0 0 3 1 96363 2 0 2 13 16 0 0 0 0 1 0 7 0 1 0 0 0 0 0 1 0 1 0 5 0 0 3 6 1 0 1 26 0 0 11 0 0 17 1 4 1 0 0 22 9 5 10 8 16
457 TCC 0 0 0 0 0 7 0 0 0 0 0 1 0 0 0 0 2 9 0 0 1 10 4 0 1 0 1 1 29 8 22 1 0 0 0 0 3 1 1 0 0 7 0 2 1 0 0 0 0 1 0 0 64 95712 44 74 0 2 0 0 2 3 4 0
458 TTC 0 0 0 0 0 0 0 0 0 1 0 0 0 3 0 0 0 0 0 2 0 0 0 0 0 0 0 0 1 9 0 0 0 0 0 0 0 0 0 0 1 0 0 1 0 0 0 0 0 0 1 0 0 4 0 0 2 0 9 0 0 96166 1 6
459 CAG 0 0 0 0 0 0 0 2 5 0 9 0 0 2 0 2 16 0 95986 9 0 0 4 0 0 0 103 0 0 1 4 7 0 1 3 0 0 0 0 2 2 1 3 3 3 1 1 2 0 0 3 0 1 0 7 0 0 0 0 0 0 0 0 8
460 GGG 1 0 0 0 2 0 0 0 1 0 11 0 0 0 0 0 0 0 0 0 0 0 0 0 1 0 4 0 0 0 0 0 0 0 0 0 0 0 1 0 8 3 68896 1 0 1 1 0 0 0 0 0 0 0 0 0 0 0 1 0 0 1 0 0
461 CGG 3 0 0 0 0 0 0 0 0 0 4 0 0 0 0 0 0 0 15 0 0 0 0 0 13 0 59641 0 0 0 1 0 0 0 0 0 0 0 0 0 0 0 2 0 0 0 0 0 0 0 0 0 0 0 0 0 0 0 5 0 0 0 2 0
462 GGA 0 0 0 0 0 0 0 0 4 0 0 1 0 0 0 0 0 0 0 0 0 0 1 1 0 0 0 0 0 0 0 0 3 0 0 0 0 1 4 3 61773 2 37 5 0 0 1 0 0 0 0 0 0 1 1 0 1 0 0 0 0 0 0 0
463 GTC 0 0 0 0 0 0 0 0 0 1 0 0 28 18 0 2 0 0 0 0 0 0 0 0 0 0 0 0 0 0 0 0 0 0 0 0 0 5 2 0 1 0 0 0 15 69439 38 7 0 0 0 0 0 0 0 0 0 0 0 0 1 0 1 0
464 TTC 0 0 0 0 0 0 0 0 0 0 0 0 0 1 0 0 0 0 0 0 24 0 0 0 0 0 0 0 0 7 0 0 0 1 0 0 0 0 0 0 0 0 0 0 0 0 0 0 0 1 0 0 0 12 0 0 0 1 0 0 2 78906 0 15
465 GAG 0 0 4 0 0 0 0 0 0 0 0 0 0 0 0 0 0 0 0 0 0 0 0 0 0 0 0 0 0 0 0 0 4 0 75941 0 0 0 0 0 2 0 11 0 0 0 2 0 0 0 0 0 0 0 0 0 0 0 0 0 0 0 0 0
466 CTC 5 1 3 10 0 0 0 1 1 0 1 0 1 15 34 1 1 2 0 33 15 6 0 2 1 1 2 0 9 51398 6 11 0 2 0 1 1 0 0 0 0 0 2 6 0 4 4 2 0 0 0 1 0 0 1 0 0 0 40 5 8 48 20 6
467 TCG 3 1 3 2 1 0 2 5 0 0 11 0 0 0 1 0 0 0 0 0 0 0 6 0 0 0 4 0 0 0 0 0 0 0 0 0 0 0 0 0 0 0 1 0 1 1 0 0 0 0 2 2 13 0 76724 2 0 1 2 0 0 0 14 0
468 GAC 0 7 0 0 1 0 0 0 0 0 0 0 0 0 0 0 0 0 0 0 0 0 0 0 0 0 0 0 0 0 0 0 1 77146 0 5 0 0 0 0 0 9 0 0 0 0 0 0 0 0 0 0 0 0 0 0 0 0 0 0 0 0 0 0
469 GAA 16 0 0 0 1 0 0 0 0 0 0 0 0 1 0 2 3 0 1 0 0 0 0 0 0 0 0 0 0 0 0 0 78193 2 8 1 2 0 0 0 5 0 0 0 3 4 3 3 1 1 0 0 1 0 0 0 0 0 0 0 0 0 0 0
470 AGG 0 0 8 0 0 1 0 0 2 0 76881 1 0 0 8 0 0 0 3 0 0 0 0 0 0 0 1 0 0 0 0 0 0 0 0 0 0 0 0 0 0 0 16 0 0 0 0 0 0 0 0 0 0 0 0 0 0 0 0 0 0 0 0 0
471 GCA 0 0 0 0 10 0 0 0 0 0 0 0 0 0 0 0 0 0 0 0 0 0 0 4 0 0 0 0 0 0 0 0 2 0 1 0 74543 0 31 1 1 1 0 0 42 0 0 0 0 0 0 0 0 0 0 0 0 0 0 0 0 0 1 0
472 GCG 0 0 0 0 0 14 68 0 0 0 0 0 0 0 0 0 0 0 0 0 1 0 0 0 0 0 0 0 0 0 0 0 0 0 1 0 10 0 68869 0 0 0 0 0 0 0 26 0 0 0 0 0 0 0 1 0 0 1 0 0 0 0 0 0
473 AAC 1 78011 0 11 0 1 0 0 8 0 0 0 0 0 0 0 0 2 0 0 0 0 0 0 0 3 2 3 0 0 0 0 0 1 0 0 0 0 0 1 0 0 0 0 0 0 0 0 0 0 0 0 0 0 0 0 0 0 1 0 0 0 0 0
474 CCG 0 0 0 0 0 0 0 0 0 0 0 0 0 0 0 0 0 0 5 0 14 0 93457 1 0 0 0 0 0 0 6 0 0 0 0 0 0 0 0 0 0 0 0 0 0 0 0 0 0 0 0 0 0 0 4 1 0 0 0 0 0 0 0 0
475 ATC 0 1 0 1 0 6 0 0 0 0 0 0 1 95790 0 3 0 0 0 0 0 0 0 0 0 0 0 0 0 0 0 0 0 0 0 0 0 0 0 0 0 0 0 0 0 12 1 0 0 0 0 0 0 0 0 0 0 0 0 0 0 2 0 0
476 GTG 0 0 0 0 0 0 4 0 0 0 0 0 0 0 27 0 0 0 0 0 0 0 0 0 0 0 1 0 0 0 0 0 0 0 2 0 15 0 7 2 0 0 4 0 38 0 95489 2 0 0 0 0 0 0 0 0 0 0 0 0 0 0 1 0
477 CCC 0 0 0 0 0 1 0 0 0 0 0 0 0 0 0 0 0 0 0 0 1 96202 0 9 0 0 0 0 0 3 1 0 0 0 0 0 0 1 0 0 0 0 0 0 0 0 0 0 0 0 0 0 0 9 0 0 0 0 0 0 0 0 0 0
478 TCT 0 0 1 0 0 0 0 1 0 0 0 0 2 0 2 0 0 0 0 0 0 0 3 9 0 0 0 0 0 0 0 1 0 0 0 0 0 0 0 0 0 0 0 0 0 0 1 2 0 0 0 1 1 106 20 96356 0 0 4 0 0 0 2 6
479 TTT 0 0 0 0 0 0 0 0 0 0 0 0 4 0 0 0 0 0 0 0 0 0 0 0 0 0 0 0 0 0 0 2 0 0 0 0 0 0 0 0 0 4 1 0 1 5 0 0 0 0 0 0 0 0 0 4 0 0 0 1 1 12 0 95858
480 GAC 0 7 0 0 0 1 0 3 0 0 0 1 0 0 0 0 0 3 0 0 0 2 1 0 0 2 0 0 0 0 0 0 2 96332 1 25 2 2 2 1 0 17 3 0 0 1 2 0 0 5 0 0 0 8 0 0 0 0 0 0 0 0 0 1
481 ATG 0 0 0 0 0 0 3 0 2 0 2 0 7 1 96239 1 0 0 0 0 0 0 0 0 0 0 0 0 0 0 1 0 0 0 0 0 0 0 0 0 0 0 2 0 1 0 7 0 0 0 0 2 0 0 0 0 0 0 2 1 0 0 1 0
482 AGT 0 1 0 6 0 2 0 0 1 18 1 96694 0 0 0 4 0 0 0 0 0 0 0 0 0 0 0 0 0 0 0 0 0 0 0 0 0 0 0 0 0 0 0 9 0 0 0 0 0 0 0 0 0 0 0 0 0 0 0 0 0 0 0 0
483 AAT 48 65 1 96477 0 0 0 0 0 0 0 3 0 0 0 1 0 0 0 0 0 0 0 0 0 0 0 0 0 0 0 0 0 0 0 5 0 0 0 0 0 0 0 1 0 0 0 0 0 0 0 0 0 0 0 0 0 0 0 0 0 0 0 0
484 GAA 4 0 0 0 0 0 0 0 0 1 0 0 0 0 0 0 0 0 0 0 0 2 0 0 0 0 0 0 0 0 0 0 96191 1 8 3 1 0 0 0 2 0 0 0 0 0 152 0 0 0 0 0 0 0 0 0 0 0 0 0 0 0 0 0
485 GGA 0 0 2 1 0 0 0 0 33 1 10 0 0 2 3 0 0 0 1 0 0 0 0 1 13 0 11 43 0 0 0 0 9 0 0 0 2 0 0 0 95949 0 17 25 0 1 15 0 0 0 0 0 0 0 1 0 0 16 11 293 0 0 1 5
486 TCT 0 0 0 0 0 0 0 0 0 0 0 0 0 0 0 0 0 0 0 0 0 0 0 3 0 0 0 0 0 0 0 0 0 0 0 0 0 0 0 0 0 0 0 0 0 0 0 0 0 0 0 1 2 5 2 96738 0 0 0 0 0 0 0 0
487 TAT 0 0 0 0 0 0 0 0 0 0 0 0 0 0 0 0 0 0 0 23 0 0 0 0 0 0 0 0 0 0 0 0 0 0 0 0 0 0 0 0 0 0 0 0 0 0 0 0 0 3 1 96544 0 0 0 0 0 0 0 6 0 0 0 0
488 TTC 0 0 0 0 0 0 0 0 0 0 0 0 0 0 0 0 0 0 0 0 0 0 0 0 0 0 0 0 0 1 0 0 0 0 0 0 0 0 0 0 0 0 0 0 0 0 0 0 0 0 0 0 0 0 0 0 0 0 0 0 0 95128 2 4
489 TTC 0 0 0 0 0 0 0 0 0 0 0 0 0 2 0 0 0 0 0 0 0 0 0 0 0 0 0 0 0 9 0 0 0 0 0 0 0 0 0 0 0 0 0 0 0 1 0 0 0 0 0 0 0 4 0 0 0 0 0 0 1 95526 1 5
490 GGA 0 0 0 0 0 0 0 0 8 0 0 0 0 0 0 0 1 0 0 0 0 0 0 0 1 0 0 0 0 0 0 0 2 0 0 0 0 0 0 0 96571 0 10 0 0 0 0 0 0 0 0 0 0 0 0 0 1 0 0 0 0 0 0 0
491 GAC 0 3 0 0 0 0 0 0 0 0 1 0 0 1 0 0 0 0 0 0 0 0 0 0 1 0 0 0 0 0 0 0 0 96603 0 7 0 0 0 0 2 20 3 0 0 1 7 0 0 1 0 0 0 0 0 0 0 1 2 0 0 0 0 0
492 AAT 1 5 0 96365 0 0 0 2 1 1 0 9 0 0 0 0 0 0 0 1 0 0 0 0 0 0 0 0 0 0 0 0 0 0 0 13 0 0 0 72 0 0 1 0 0 0 0 0 0 0 0 0 0 0 0 0 0 0 0 0 0 0 0 0
493 GCA 0 0 0 0 52 0 0 0 0 0 0 0 0 0 0 0 0 0 0 0 0 0 0 1 0 0 4 0 0 0 0 0 0 0 0 0 96382 2 7 12 2 0 1 0 36 0 0 0 0 0 0 0 0 0 0 0 0 0 0 0 1 0 1 0
494 GAG 0 0 7 0 0 0 0 0 0 0 0 1 0 0 0 0 0 2 0 0 0 0 0 0 0 0 0 0 0 0 0 0 17 2 96234 3 1 0 3 0 0 0 12 0 0 0 1 0 0 0 0 0 0 0 0 0 0 0 0 0 0 0 0 0
495 GAG 1 1 11 0 0 0 0 0 1 0 0 0 0 0 0 1 0 0 0 0 1 0 0 0 0 0 0 0 1 1 0 0 21 24 96574 7 0 0 1 0 0 1 13 1 0 0 2 0 0 0 0 0 0 0 0 0 0 0 0 1 0 0 0 0
496 TAC 0 0 1 0 0 0 0 0 1 0 0 0 0 0 0 2 0 7 0 0 0 0 0 0 0 0 0 0 0 0 0 0 0 1 1 0 0 0 1 1 0 0 0 0 0 0 1 4 0 96638 1 23 0 0 0 0 0 25 1 1 0 2 6 17
497 GAC 0 20 7 1 2 10 0 0 1 7 4 0 0 6 38 0 0 3 1 1 0 0 0 0 0 2 0 0 0 0 0 1 1 96057 4 5 10 7 2 12 2 88 6 2 7 147 14 3 0 2 0 1 3 0 1 0 0 0 2 2 1 2 76 0
498 AAT 81 59 47 95314 10 11 7 81 93 28 77 48 16 9 22 13 3 1 2 16 0 1 1 1 20 17 15 5 4 1 3 1 0 0 0 5 6 3 12 7 33 86 3 20 19 1 14 3 1 2 0 3 0 0 5 15 18 12 6 7 1 2 7 2
499 TAA 2 0 0 0 0 0 0 0 0 0 0 0 0 0 0 0 8 0 0 0 0 0 0 0 0 0 0 0 0 0 0 0 0 0 0 0 0 0 0 0 0 0 0 0 0 0 0 0 96571 0 3 5 0 0 0 0 12 0 0 0 6 0 0 0
