# Supplementary material for: Destabilized adaptive influenza variants critical for innate immune system escape are potentiated by host chaperones
Source: PLoS Biol. 2018 Sep 17;16(9):e3000008. doi: 10.1371/journal.pbio.3000008 (PMC6160216; doi:10.1371/journal.pbio.3000008)
Supplement: S1 File — This zip file contains the computer code and required input files for the deep mutational scanning data analysis reported in this manuscript. (ZIP) [file pbio.3000008.s023.zip › 2018_NP_DMS-master/preferences/Rep1-HSF1i37_counts.txt]

# POSITION WT AAA AAC AAG AAT ACA ACC ACG ACT AGA AGC AGG AGT ATA ATC ATG ATT CAA CAC CAG CAT CCA CCC CCG CCT CGA CGC CGG CGT CTA CTC CTG CTT GAA GAC GAG GAT GCA GCC GCG GCT GGA GGC GGG GGT GTA GTC GTG GTT TAA TAC TAG TAT TCA TCC TCG TCT TGA TGC TGG TGT TTA TTC TTG TTT
1 ATG 0 0 0 0 0 0 7 0 0 0 3 0 2 0 143728 7 0 0 0 0 0 0 0 0 0 0 0 0 0 0 1 0 0 0 0 0 0 0 0 0 0 0 0 0 0 0 36 0 0 0 0 0 0 0 0 0 0 0 0 0 0 0 0 0
2 GCG 0 0 0 0 0 0 3 0 0 0 0 0 0 0 0 0 0 1 0 0 0 0 2 0 0 0 0 0 0 0 0 0 0 0 1 0 21 0 142110 1 0 0 1 0 0 0 44 0 0 0 0 0 0 0 1 0 0 0 0 0 0 0 0 0
3 TCC 17 1 2 0 7 2 1 1 0 0 0 0 0 3 0 0 17 8 0 1 0 6 0 0 0 1 3 1 0 2 11 1 0 0 0 0 3 15 0 37 0 0 0 0 0 1 0 0 1 3 0 2 5 139824 10 21 0 0 0 0 1 9 0 1
4 CAA 39 15 3 40 69 4 3 1 0 0 2 44 6 36 10 21 143200 4 26 2 9 0 0 1 7 0 0 0 3 5 0 7 13 0 0 0 5 1 2 9 1 0 0 4 38 1 0 0 6 10 0 102 69 8 2 86 1 0 91 23 95 12 7 18
5 GGC 0 0 0 0 0 10 0 0 0 24 0 1 0 0 0 0 0 0 0 0 0 3 0 0 0 11 0 0 0 0 0 0 0 23 0 0 0 15 0 0 2 143566 0 14 0 5 0 0 0 1 0 0 0 16 0 0 0 22 0 0 0 0 0 0
6 ACC 0 0 0 0 0 143241 0 0 0 0 0 0 0 2 0 0 0 0 0 0 0 0 0 0 0 0 0 0 0 0 0 0 0 0 0 0 0 4 0 0 0 0 0 0 0 0 0 0 0 0 0 0 0 1 0 0 0 0 0 0 0 0 0 0
7 AAA 143285 2 9 3 0 0 0 0 1 0 0 0 0 0 0 0 0 0 0 0 0 0 0 0 0 0 0 0 0 0 0 0 2 0 0 0 0 0 0 0 0 0 0 0 0 0 0 0 0 0 0 0 0 0 0 0 0 0 0 0 0 0 0 0
8 CGG 0 0 0 0 0 0 0 0 0 0 0 0 0 0 0 0 4 0 5 0 0 3 3 0 12 0 143719 1 0 0 4 0 0 0 0 0 0 0 0 0 0 0 0 0 0 0 0 0 0 0 0 0 1 0 0 0 0 0 17 0 0 0 0 0
9 TCT 0 0 0 0 8 2 0 1 0 0 0 0 7 0 0 0 0 0 0 0 0 0 0 4 1 0 0 1 0 0 0 0 0 0 0 0 4 0 1 0 0 0 0 0 0 0 0 0 1 2 0 10 3 43 26 142143 0 0 0 1 0 5 0 0
10 TAT 2 14 0 8 2 4 0 21 2 1 0 0 0 21 1 3 4 1 2 60 8 0 2 4 2 2 0 0 2 0 0 2 0 0 0 5 2 0 7 0 1 0 0 0 2 3 0 3 4 15 2 143151 1 7 0 15 0 0 0 19 1 2 1 12
11 GAA 12 0 0 0 2 4 1 2 0 0 0 1 1 2 0 0 5 0 0 0 1 1 0 1 1 1 0 2 2 0 2 1 143438 0 25 1 0 0 4 1 14 0 1 0 2 3 2 1 11 2 1 0 0 5 3 4 1 1 3 1 2 1 1 0
12 CAG 9 13 10 7 14 2 2 26 54 23 11 2 1 17 3 1 28 35 143032 9 4 5 1 6 5 6 37 17 22 3 12 15 1 37 6 0 1 4 2 1 0 1 0 4 4 0 7 5 3 6 4 2 0 9 0 18 0 1 4 4 0 0 16 0
13 ATG 1 1 1 0 1 0 8 3 1 0 2 0 13 9 143369 2 2 2 2 0 2 1 0 0 0 0 0 2 1 0 4 0 0 0 0 3 0 0 0 0 0 1 0 0 0 1 8 0 0 0 3 0 0 2 0 0 4 0 0 0 0 0 0 0
14 GAA 11 0 0 0 4 1 0 1 2 0 0 2 1 2 0 0 1 0 0 0 1 1 0 0 0 2 2 1 0 0 0 1 143799 9 10 4 3 9 0 0 7 0 6 2 0 0 0 9 1 1 0 0 0 1 6 1 0 0 7 2 0 1 7 0
15 ACT 0 0 0 4 7 10 1 143628 1 0 0 0 0 1 0 8 1 1 1 0 0 0 0 0 0 1 0 0 0 3 0 0 0 0 0 0 1 0 0 5 0 0 0 0 0 0 0 0 0 2 0 0 0 1 0 0 0 2 0 0 0 0 0 0
16 GAT 0 2 0 4 3 0 2 2 1 1 3 1 0 0 0 0 1 1 0 0 0 0 0 1 0 0 0 0 0 0 0 0 28 11 6 143136 0 0 0 4 1 0 58 17 1 0 0 0 0 0 0 5 0 0 1 0 0 0 0 0 0 0 0 0
17 GGG 0 0 1 0 2 1 0 1 1 3 10 0 0 0 0 0 1 1 0 2 1 10 2 1 2 5 1 1 1 0 0 4 0 0 3 0 0 3 4 3 57 1 143183 9 0 0 3 0 0 0 0 0 1 1 1 3 0 5 6 0 0 0 0 0
18 GAA 31 2 0 4 8 5 1 1 0 7 2 0 0 13 0 0 31 11 13 8 43 14 8 11 5 3 0 0 10 2 9 5 143132 21 8 2 1 22 13 19 11 6 3 0 0 1 0 13 8 1 0 3 4 19 3 3 0 6 0 7 0 0 0 1
19 CGC 0 0 0 0 0 3 0 0 0 6 0 0 0 0 0 0 0 40 0 0 0 4 1 0 2 143130 1 4 0 6 0 0 0 0 0 0 0 0 1 0 0 4 0 0 0 1 1 0 0 0 0 0 0 0 0 0 0 37 1 0 0 0 0 0
20 CAG 2 0 3 0 1 2 2 0 2 0 1 0 0 0 0 0 3 0 141483 7 0 0 183 0 1 4 56 0 0 0 2 3 0 0 1 0 0 0 1 0 0 0 0 0 0 0 0 0 0 0 1 0 0 1 2 0 0 0 0 0 0 0 0 0
21 AAT 3 12 1 143763 29 23 60 15 1 8 1 11 1 0 1 2 1 8 0 2 2 3 0 1 4 5 8 0 7 5 4 0 0 0 0 10 13 0 0 6 10 3 3 9 2 0 1 0 0 2 1 0 4 0 41 9 11 2 1 0 0 0 0 0
22 GCA 13 0 1 1 34 16 11 3 19 9 3 0 0 2 0 0 1 3 0 6 21 21 2 3 21 105 19 216 3 1 0 1 1 0 0 0 143185 21 21 17 4 1 2 0 47 9 10 10 0 1 1 0 7 6 7 3 0 4 0 2 0 2 1 0
23 ACT 1 23 3 37 28 32 17 143058 2 25 28 28 1 6 1 3 13 8 6 16 13 9 6 1 28 7 1 4 9 2 0 0 0 3 1 0 10 11 0 26 6 9 7 3 5 2 0 3 1 16 0 6 6 73 13 2 0 3 5 1 2 7 8 2
24 GAG 3 7 14 4 16 11 5 1 6 2 8 3 3 0 3 2 7 4 15 0 3 0 0 3 2 0 2 4 17 4 1 3 20 4 144141 15 16 1 10 0 0 0 4 0 0 3 11 4 0 1 6 5 0 7 3 4 0 0 0 0 4 0 4 0
25 ATC 2 2 0 1 1 5 1 0 1 1 1 0 15 144244 1 8 0 1 0 1 0 2 2 1 3 0 0 2 0 1 0 0 0 1 0 0 1 0 1 0 0 0 0 0 0 11 2 2 7 2 0 1 1 0 0 1 0 0 1 0 2 2 6 0
26 AGA 15 0 0 0 0 0 4 0 143874 2 17 1 7 0 0 0 0 0 2 0 1 2 0 0 18 40 4 0 0 0 0 0 0 0 0 0 0 1 0 0 25 0 3 0 1 0 0 0 0 0 0 0 0 2 0 1 2 1 0 0 0 5 0 0
27 GCA 5 0 25 2 18 2 0 2 0 4 4 0 2 0 1 2 3 3 1 6 0 1 0 0 0 18 1 0 0 4 0 0 3 0 0 1 143983 6 35 3 4 3 4 7 33 4 1 1 1 1 4 6 9 1 4 1 0 0 2 0 2 0 0 0
28 TCC 8 2 4 10 0 1 4 0 13 0 2 1 0 0 0 0 0 5 5 2 1 15 0 0 0 21 3 0 0 4 2 0 4 0 0 0 3 10 7 2 13 0 3 8 1 1 0 0 0 1 1 0 6 143360 6 56 0 0 0 0 1 2 0 0
29 GTC 0 0 0 0 0 0 3 0 0 1 0 0 2 67 0 1 0 0 0 0 1 1 1 0 0 1 4 0 2 3 1 1 0 0 0 0 0 7 1 0 0 0 5 0 10 144152 1 27 0 0 2 0 1 0 1 0 0 3 0 2 2 2 0 0
30 GGG 0 0 3 0 0 0 1 0 0 0 20 0 0 0 0 0 1 0 1 0 0 1 4 1 1 2 0 0 1 2 4 1 1 0 10 0 2 3 1 0 49 8 140503 29 1 1 4 1 3 2 0 0 1 0 0 0 3 2 7 1 0 0 0 0
31 AAG 24 1 136201 5 0 0 3 0 0 0 8 0 0 2 0 1 2 2 0 0 1 1 2 0 2 0 0 16 4 0 0 0 0 2 11 1 2 1 0 2 0 1 0 0 1 0 0 0 0 0 4 1 1 0 0 0 3 1 0 1 0 0 0 0
32 ATG 0 0 3 0 1 0 0 3 0 0 1 0 18 0 144024 2 0 2 0 0 1 2 5 0 0 0 0 0 0 2 0 1 0 0 0 3 0 2 0 0 1 1 1 1 1 0 4 1 0 0 7 0 2 0 1 0 1 0 0 0 0 4 2 0
33 ATT 0 1 0 3 0 1 0 6 1 0 1 1 7 18 2 144289 0 0 0 0 0 0 0 0 0 2 0 0 0 0 0 0 1 0 0 0 0 0 1 2 0 1 0 2 5 9 0 23 6 2 1 0 0 1 0 0 1 1 0 0 1 1 1 0
34 GAT 2 17 1 12 2 18 14 3 1 3 16 12 2 2 6 18 4 2 0 4 0 0 0 1 5 0 10 6 1 1 3 14 12 4 17 143608 4 5 5 29 3 1 8 25 2 0 1 2 14 0 2 38 1 6 18 1 2 1 0 0 3 3 3 1
35 GGA 0 1 0 2 2 3 0 1 11 1 0 0 0 0 0 0 1 3 0 0 0 0 0 0 1 0 0 0 0 1 0 0 6 1 3 0 0 1 2 0 144038 3 20 9 3 1 0 1 1 3 0 0 0 2 0 1 2 0 0 0 1 1 0 0
36 ATT 0 0 0 4 0 0 0 1 0 0 0 2 2 6 0 144028 0 2 0 0 1 1 0 2 0 0 0 1 2 1 3 0 0 0 0 0 1 2 5 0 4 0 0 0 0 0 11 2 4 0 0 0 1 0 0 0 1 0 0 0 0 1 0 0
37 GGA 4 1 0 1 0 1 0 0 3 0 0 1 0 0 0 2 0 0 0 1 0 0 0 0 1 0 0 0 0 1 0 0 2 0 0 0 1 2 1 0 144280 3 54 4 2 0 0 0 2 1 0 0 0 0 0 0 6 0 0 1 0 0 0 0
38 CGA 0 0 0 1 0 3 1 1 6 1 0 0 0 7 0 0 15 2 0 1 2 11 1 0 141560 1 12 1 7 1 0 0 1 2 0 0 0 3 0 0 1 0 0 0 0 0 0 0 0 0 0 0 0 0 1 4 18 0 0 0 0 1 0 0
39 TTC 0 0 0 0 0 4 0 0 0 0 1 0 0 0 3 0 0 4 1 1 2 4 1 0 0 0 0 0 1 4 2 1 0 2 1 0 0 0 0 0 0 0 1 1 0 2 0 2 1 23 0 1 0 3 0 0 2 11 5 1 6 143313 1 4
40 TAC 0 1 0 0 0 1 0 2 0 0 1 1 0 0 0 1 0 21 0 0 0 2 0 0 0 3 1 0 0 1 1 0 2 1 2 0 0 0 0 0 0 1 0 1 2 2 0 0 3 143962 1 15 0 2 0 0 0 23 1 0 1 2 0 1
41 ATC 1 22 4 22 2 13 4 3 0 9 6 0 9 143483 5 2 2 0 10 0 0 2 6 0 4 0 11 0 4 11 21 3 0 0 2 0 1 0 22 0 1 1 10 0 1 1 0 0 0 0 66 1 4 0 1 2 1 18 5 0 0 0 94 0
42 CAA 3 2 0 0 0 3 0 0 0 1 3 0 1 2 0 1 120864 0 3 0 1 4 1 0 7 0 0 0 0 0 1 2 2 8 0 0 0 0 0 2 1 0 1 1 1 0 1 0 2 0 0 3 0 0 0 0 0 2 0 0 1 1 0 1
43 ATG 2 0 7 0 1 1 1 0 0 2 5 0 10 0 126282 9 0 0 0 1 0 0 0 1 0 0 0 0 0 0 1 0 2 1 0 1 0 0 0 0 0 0 0 0 0 0 4 0 1 1 0 0 0 0 0 0 0 0 0 0 0 1 1 6
44 TGC 0 0 0 0 2 0 0 0 0 2 0 0 0 1 1 3 0 1 0 0 22 1 0 0 0 1 0 0 0 0 0 1 0 0 1 0 2 2 21 1 0 1 1 0 0 0 4 0 0 17 0 1 1 0 1 2 4 109408 0 66 0 1 0 0
45 ACT 2 0 0 6 70 10 42 116500 2 0 1 3 3 0 1 4 1 1 1 4 2 0 0 1 6 1 0 2 0 2 1 0 0 0 0 3 1 2 1 5 0 0 2 0 1 0 2 0 0 0 3 3 2 0 0 0 0 0 0 1 0 0 1 0
46 GAA 6 1 1 1 1 2 2 0 1 0 1 2 0 1 1 0 1 0 0 0 0 1 0 0 0 3 2 0 0 1 0 2 134044 2 7 2 3 0 1 0 2 1 0 0 1 2 1 0 11 0 3 0 0 0 1 0 1 0 0 0 0 1 0 2
47 CTT 0 0 0 0 0 0 0 0 0 0 0 0 1 1 1 0 0 1 0 1 0 0 0 7 0 0 0 0 5 42 1 138174 0 0 0 0 0 0 2 0 0 0 1 0 0 0 0 1 0 1 0 1 0 0 0 0 2 1 0 0 0 0 0 3
48 AAA 134986 2 18 0 1 0 0 0 5 1 4 0 1 0 0 0 11 3 0 4 0 0 0 1 0 0 17 0 0 0 1 0 14 0 0 0 8 0 3 0 0 0 0 0 2 0 3 0 1 0 0 0 2 0 0 0 1 1 0 0 3 0 0 0
49 CTC 7 1 2 0 3 3 0 7 1 3 1 1 2 6 2 1 7 3 2 1 8 13 2 6 6 10 2 6 49 127500 28 29 1 0 3 4 4 14 0 1 0 2 2 0 4 4 5 1 7 1 6 0 2 1 4 5 12 2 5 2 5 8 22 6
50 AGT 1 10 6 4 14 67 27 7 6 24 25 129797 0 1 3 4 2 10 2 6 9 17 6 15 2 3 17 5 1 2 2 0 0 4 15 3 3 5 96 1 11 10 73 38 1 0 6 2 2 1 1 0 5 42 31 41 0 1 1 9 1 1 0 0
51 GAT 2 18 0 28 2 3 27 1 1 4 2 4 5 10 4 0 13 2 2 12 3 12 4 16 0 1 0 1 0 2 0 10 14 3 10 128371 3 0 4 9 0 0 1 18 0 2 7 2 4 1 0 9 0 3 0 10 1 0 0 0 1 2 1 1
52 TAT 0 2 1 3 2 29 0 3 0 2 0 0 0 8 1 3 1 5 2 6 0 0 0 1 0 3 0 3 0 0 0 0 0 0 1 0 2 2 3 7 5 4 3 0 4 18 4 1 4 11 2 131404 0 1 0 0 3 0 1 9 3 0 1 1
53 GAG 0 0 13 0 1 3 0 1 1 0 2 1 0 0 0 1 0 2 1 1 5 2 1 0 0 4 1 0 3 5 0 0 12 1 118943 18 1 0 1 0 0 1 21 1 3 0 4 2 0 0 14 1 1 0 1 1 0 1 0 0 0 1 4 0
54 GGG 2 0 2 0 6 5 5 1 0 0 16 0 1 0 0 0 0 1 3 1 3 1 1 0 2 4 1 0 0 0 0 0 1 0 18 0 1 12 42 4 15 10 108523 13 0 0 0 1 0 2 1 1 4 2 0 0 0 0 3 0 2 0 1 1
55 CGA 1 0 0 1 0 3 0 1 9 0 2 1 0 0 0 0 17 12 0 1 0 5 1 2 123139 6 14 5 6 0 0 1 0 0 0 3 1 4 0 0 5 0 0 0 0 1 0 0 6 1 0 0 1 0 0 2 23 0 3 0 0 2 0 0
56 CTG 0 5 0 0 3 1 5 3 3 0 17 1 1 5 0 0 1 5 5 2 3 24 21 4 1 1 5 0 42 14 132334 19 0 3 0 0 3 1 1 0 1 1 2 2 1 2 1 2 0 5 0 0 2 0 0 2 0 1 0 0 30 0 25 2
57 ATC 1 1 0 0 2 3 4 0 3 0 0 0 12 143746 3 17 0 2 0 8 4 0 1 0 2 3 1 1 0 26 0 0 1 2 4 0 1 0 3 1 0 3 3 3 0 12 6 1 3 3 0 1 0 1 0 1 6 1 0 0 3 2 13 0
58 CAG 0 4 4 3 0 2 3 1 0 2 6 1 1 0 0 1 47 1 143645 9 1 3 6 2 3 2 16 10 0 0 5 3 0 1 1 1 0 0 2 1 2 5 3 1 0 2 0 0 1 3 13 0 0 2 0 1 3 1 1 1 0 1 0 0
59 AAC 4 143840 2 55 3 9 0 2 3 7 10 2 4 1 4 3 2 2 0 2 0 0 5 1 4 3 2 0 2 3 4 10 1 6 4 0 3 2 3 0 1 3 3 2 3 0 7 0 2 1 5 1 0 0 0 0 3 0 0 0 5 2 1 3
60 AGC 1 11 0 0 0 3 0 1 5 144160 0 7 0 3 0 1 0 2 0 0 0 1 0 1 0 0 0 3 0 0 0 0 0 1 1 2 0 0 1 0 0 7 2 1 2 0 0 0 0 0 5 8 2 1 3 14 2 7 0 0 2 2 0 0
61 TTA 0 0 1 3 2 5 0 1 2 0 1 5 8 0 0 2 0 0 0 0 1 2 0 0 0 1 0 0 12 3 9 8 2 0 0 1 0 0 1 1 0 0 2 0 11 5 23 5 3 3 1 0 9 0 0 2 4 0 0 1 143367 1 11 5
62 ACA 10 2 0 3 143968 22 17 50 0 5 2 6 8 0 1 1 0 3 1 1 5 9 1 6 0 1 0 0 1 7 2 1 0 0 0 0 11 5 0 0 0 1 3 0 0 10 1 1 4 0 1 0 4 25 27 12 1 0 0 0 0 0 0 0
63 ATA 1 2 0 0 9 2 0 1 0 0 1 1 143312 1 33 45 1 1 2 0 0 6 1 0 0 1 0 0 4 1 0 6 0 40 1 0 0 2 0 0 1 2 1 0 17 0 4 0 4 2 3 0 1 0 3 0 1 1 0 3 2 0 0 0
64 GAG 2 2 4 2 0 2 1 0 0 0 2 0 1 1 0 0 0 4 0 4 2 12 3 4 0 5 0 1 3 2 0 1 114 1 143763 3 0 0 2 10 2 6 18 0 0 4 3 3 0 5 8 1 1 3 8 1 0 2 6 0 0 1 0 5
65 AGA 11 3 1 3 2 3 0 0 143648 0 15 1 3 0 0 0 0 3 1 0 1 4 1 3 6 2 1 4 0 0 0 0 0 0 0 0 2 1 2 0 9 0 0 0 1 0 0 0 2 4 2 0 0 5 1 0 1 2 1 0 3 0 0 1
66 ATG 0 0 1 0 4 0 5 0 0 0 1 1 14 0 143740 3 0 0 0 0 0 0 0 1 0 0 2 0 0 0 1 0 0 0 0 0 0 0 0 0 0 0 0 0 0 0 7 1 0 0 0 1 0 0 0 0 0 0 0 0 0 0 0 0
67 GTG 0 0 0 0 0 0 0 0 0 0 0 0 0 0 9 0 0 0 0 0 0 0 8 0 0 0 0 0 0 1 0 0 0 5 0 0 0 2 4 0 0 0 0 0 75 1 144079 19 0 0 1 0 0 0 0 0 0 0 0 0 0 0 1 0
68 CTC 3 3 0 0 0 2 2 2 0 0 0 0 2 9 3 0 3 4 0 0 4 16 4 10 0 3 0 0 20 143807 1 15 0 0 1 0 0 4 0 0 0 0 2 3 1 2 0 2 0 2 14 0 2 1 1 1 12 0 0 0 3 15 0 0
69 TCT 0 0 0 2 2 3 2 14 0 0 0 0 1 0 0 1 0 3 1 1 0 0 1 18 0 1 0 0 1 6 0 0 0 0 0 0 0 0 1 1 7 5 2 1 0 0 2 0 1 0 4 3 11 32 4 144357 4 1 0 0 0 1 0 2
70 GCT 0 0 1 1 2 0 0 53 0 7 0 3 2 2 2 1 4 4 0 4 0 2 9 1 2 0 0 0 3 0 0 0 2 2 1 3 6 33 9 143961 0 0 0 2 0 0 2 8 3 4 2 3 1 2 0 3 1 1 2 1 1 0 0 1
71 TTT 0 0 0 0 0 1 1 0 0 1 0 0 2 0 0 0 2 1 1 5 0 0 0 0 0 0 3 1 0 2 0 5 0 0 0 0 2 1 2 0 2 1 1 0 2 0 1 1 1 1 3 1 0 0 1 7 0 0 7 1 1 14 4 144257
72 GAC 0 2 0 0 0 0 0 1 0 1 0 0 0 0 0 0 2 5 0 0 0 3 0 1 0 0 0 0 0 1 0 3 2 144201 0 115 0 0 2 2 0 22 0 0 0 1 0 0 0 6 2 0 1 3 5 0 0 0 0 3 2 3 1 0
73 GAA 47 0 0 1 16 0 5 0 0 0 14 0 4 7 0 1 24 0 0 2 0 4 0 0 4 6 0 0 1 12 1 1 144045 5 18 3 1 3 3 3 12 0 9 11 1 0 1 2 15 8 1 21 3 4 10 7 0 1 1 3 32 1 12 1
74 AGA 20 11 3 1 0 0 0 0 144118 1 31 0 2 0 0 0 0 0 0 2 1 0 0 0 9 2 4 3 0 1 1 0 0 0 0 0 0 0 12 1 11 0 1 0 1 0 0 2 0 0 1 0 2 2 0 4 3 0 0 0 0 0 2 0
75 AGG 2 0 12 0 0 0 1 0 17 0 144017 2 0 0 7 3 0 1 0 0 2 0 0 0 3 1 13 0 0 0 0 1 0 0 0 0 1 0 0 0 0 1 14 0 0 0 0 0 3 0 1 0 0 0 0 0 1 0 1 0 0 0 0 0
76 AAT 4 20 1 143999 0 0 1 2 3 0 0 2 1 0 0 0 0 1 4 0 0 0 0 0 1 0 0 2 0 5 2 0 0 0 0 7 0 1 3 0 0 1 3 0 1 0 0 0 2 1 7 0 0 0 1 0 1 0 3 8 2 0 3 1
77 AAA 144262 5 9 1 6 1 0 0 23 2 0 0 1 0 4 4 1 2 2 2 0 1 1 1 71 5 0 0 2 3 10 0 6 0 1 1 1 2 4 2 7 1 1 3 0 4 0 23 0 0 3 0 0 2 9 0 1 0 0 1 4 0 0 0
78 TAT 2 0 2 1 2 0 0 0 0 2 0 2 1 0 0 0 0 1 0 15 0 0 1 0 1 0 1 0 0 0 0 0 0 0 0 2 0 0 0 0 0 0 0 0 0 0 1 5 2 9 0 144555 1 0 0 1 0 0 4 6 0 11 0 1
79 CTG 2 1 2 1 0 8 2 0 0 1 0 0 1 0 6 2 2 0 5 1 0 0 27 0 0 1 5 1 27 38 144362 5 2 0 1 1 0 0 0 2 0 0 0 0 0 0 2 7 6 1 0 1 0 0 3 0 2 0 0 3 7 0 7 0
80 GAA 11 3 5 0 8 15 11 7 2 26 5 25 9 1 1 20 4 7 6 22 1 0 2 2 4 0 1 1 0 6 2 6 143520 15 14 2 3 11 5 2 10 8 0 4 29 1 4 4 9 8 2 3 20 15 6 5 7 11 5 0 1 7 5 1
81 GAA 26 23 0 6 0 2 0 1 14 1 3 2 6 3 5 1 6 11 12 13 1 2 0 1 2 3 0 0 1 0 2 6 143965 9 19 4 3 6 0 0 96 0 3 2 8 7 3 4 7 6 7 3 9 2 0 1 2 4 2 4 31 10 8 2
82 CAT 10 8 7 23 10 0 0 7 8 0 38 3 4 0 22 1 18 11 18 144009 0 0 0 3 52 2 3 69 4 6 1 0 2 0 0 2 15 0 4 0 0 0 1 0 2 5 2 1 3 2 9 21 36 0 0 0 3 2 0 4 2 1 0 16
83 CCC 6 9 4 3 23 11 7 1 2 5 3 3 3 5 9 0 2 18 4 9 34 142418 16 47 3 6 17 2 1 6 1 1 5 0 1 8 3 1 13 5 2 14 5 5 11 1 3 3 1 0 5 3 3 6 1 2 3 4 0 3 3 3 1 5
84 AGC 11 20 17 9 3 6 1 0 8 141132 5 49 0 29 5 1 14 2 4 1 0 5 0 0 0 6 4 1 0 10 3 0 0 3 0 0 4 14 51 12 8 39 8 11 1 1 5 20 1 1 1 8 0 1 1 1 6 12 3 1 5 2 3 1
85 GCG 2 7 3 13 0 4 43 1 0 0 2 2 1 0 3 8 1 1 0 2 6 35 0 1 2 7 0 4 0 5 0 4 0 0 5 0 68 14 114439 6 22 7 8 6 0 16 32 1 0 11 2 0 3 7 23 1 0 3 3 3 0 0 5 6
86 GGG 6 1 1 0 10 4 0 3 0 0 6 0 0 4 4 4 5 37 1 0 2 4 0 4 6 9 1 0 0 3 8 1 2 6 17 1 2 10 12 1 6 3 113511 13 1 2 4 4 3 1 1 26 18 1 1 0 0 1 6 1 0 7 6 18
87 AAG 41 0 117199 26 1 0 4 1 1 1 17 0 0 0 2 0 1 0 3 2 3 2 0 0 1 0 4 1 0 0 0 0 0 0 17 0 0 0 0 1 0 0 3 0 0 0 2 0 2 0 0 6 0 1 0 0 0 0 1 0 0 1 0 0
88 GAT 2 64 1 80 1 3 1 0 1 2 0 1 0 0 0 2 2 1 0 12 1 0 0 1 1 4 9 1 1 0 3 0 2 9 3 116555 1 0 0 2 3 0 0 5 0 0 1 1 7 2 6 4 1 2 3 1 3 28 0 1 0 0 0 0
89 CCT 4 1 0 2 4 8 1 2 3 13 4 5 2 3 7 2 6 12 0 13 59 54 18 116719 4 0 5 2 3 0 0 6 4 1 0 0 25 19 3 12 10 13 5 15 4 1 7 7 19 9 17 8 9 7 6 15 16 14 27 17 5 12 2 22
90 AAG 20 12 116719 12 5 1 44 17 6 4 13 2 2 0 5 3 7 19 3 3 0 0 0 0 4 4 17 6 1 2 4 0 3 2 7 0 2 5 0 1 8 10 19 19 7 0 1 1 0 1 3 4 1 2 0 4 2 4 2 3 3 0 0 1
91 AAA 117674 2 21 0 1 0 0 0 21 1 7 1 0 1 1 1 0 1 0 1 2 1 0 3 11 9 6 4 1 0 0 2 2 0 0 2 0 2 0 2 0 0 0 0 0 0 2 1 4 0 4 0 0 0 0 0 6 2 0 0 1 0 0 1
92 ACT 0 0 1 2 6 10 3 117226 0 1 0 0 0 0 0 1 1 0 1 0 1 2 4 3 0 0 0 0 1 1 0 0 0 0 1 0 0 0 0 10 0 0 0 0 0 0 0 1 1 0 1 1 0 3 0 2 2 1 0 0 0 0 0 0
93 GGA 0 0 0 0 1 2 2 0 8 0 0 1 0 2 0 0 1 4 0 0 0 0 1 0 1 0 1 0 0 0 0 0 4 0 0 0 2 0 0 0 117090 12 36 5 0 2 2 0 2 0 0 0 0 9 0 0 11 0 0 0 0 1 0 1
94 GGA 0 0 0 0 0 0 0 1 14 0 0 0 0 0 0 0 0 5 0 0 1 2 0 0 0 0 1 1 1 1 0 0 7 1 0 0 0 1 1 0 116977 1 19 0 1 0 0 0 0 0 1 0 1 3 0 2 24 0 0 0 0 0 0 0
95 CCC 0 2 0 0 3 2 0 0 0 1 1 0 0 2 0 0 2 5 0 0 12 117160 5 17 0 1 1 0 0 5 1 0 0 0 1 0 0 2 0 0 0 1 0 0 0 0 2 0 1 4 0 0 2 9 0 0 0 0 0 0 3 0 0 0
96 ATA 1 0 1 0 7 0 4 0 0 0 0 0 118006 0 4 2 0 0 0 0 1 0 0 0 0 0 1 2 6 0 0 1 0 0 0 0 0 0 1 0 0 0 1 0 8 2 8 0 4 0 0 1 2 1 0 0 1 1 0 0 1 0 2 2
97 TAC 1 1 0 0 0 0 0 2 0 2 0 0 0 0 2 1 1 12 2 2 0 0 0 0 0 0 0 0 2 1 1 0 0 2 2 0 0 0 0 0 0 0 2 0 0 0 0 0 2 118086 3 23 0 1 0 1 1 11 0 0 1 10 0 0
98 AAG 23 0 117226 5 0 1 8 0 2 0 20 2 0 0 3 2 2 13 0 0 3 6 1 0 1 6 4 2 1 2 0 1 0 1 12 0 1 0 1 2 0 0 3 0 0 2 0 0 0 0 3 0 0 0 1 1 1 0 0 0 0 0 0 0
99 AGA 17 0 5 0 0 1 0 1 117205 0 7 3 1 0 0 0 0 2 1 0 0 2 1 3 0 33 0 2 0 1 2 0 0 3 0 0 0 0 0 0 8 1 0 0 0 1 1 2 1 6 0 0 5 0 0 1 2 0 0 0 2 0 0 1
100 GTA 0 1 9 0 6 7 8 2 9 2 5 1 36 2 2 1 0 7 1 5 5 20 4 15 0 21 15 21 3 2 3 0 2 2 16 1 17 15 1 5 3 18 4 3 116770 11 15 2 2 3 1 0 0 15 0 25 0 10 1 2 6 9 0 1
101 GAT 0 0 0 10 0 3 4 5 1 0 4 3 0 4 3 0 1 2 1 3 1 5 2 2 0 4 1 0 1 1 6 3 2 43 23 117305 1 1 6 8 2 1 9 8 2 0 0 0 0 1 2 3 0 2 26 3 0 0 0 2 2 0 1 1
102 AGA 21 0 0 0 0 12 1 2 117551 0 14 1 2 2 1 1 0 3 0 3 2 2 1 2 2 1 0 6 0 1 1 0 0 0 0 1 0 1 2 0 7 0 6 1 0 0 1 0 0 2 1 2 0 0 0 1 0 0 0 0 5 4 0 0
103 AAG 46 0 117219 0 0 3 3 0 0 0 13 0 0 1 1 0 0 11 3 3 0 2 0 0 1 4 0 0 0 1 2 1 0 0 5 1 0 0 8 0 0 6 0 1 2 0 4 1 1 2 0 1 0 0 1 0 1 3 1 0 0 1 0 0
104 TGG 0 0 2 0 0 2 1 2 0 2 1 0 1 3 0 1 1 1 1 0 0 4 1 1 2 0 3 0 1 2 1 2 0 1 0 0 0 0 1 1 2 1 0 0 0 1 0 0 5 3 17 0 1 0 0 2 11 3 117726 5 0 2 8 0
105 ATG 0 2 1 0 0 5 5 0 1 2 3 0 21 2 117384 2 0 1 4 2 1 1 0 0 2 0 6 0 12 0 4 5 0 0 14 0 3 0 5 0 2 0 6 0 0 4 14 1 1 0 0 0 6 1 0 0 0 0 1 1 1 1 8 0
106 AGG 0 2 10 0 0 2 1 0 16 0 117898 2 0 2 7 1 0 5 0 0 0 1 1 0 3 1 9 1 0 0 1 0 0 0 0 0 0 1 0 0 0 0 23 0 0 0 3 0 0 0 0 0 0 1 4 0 1 0 3 0 0 3 0 0
107 GAA 16 3 0 0 0 1 0 0 0 1 0 1 0 0 0 0 0 3 0 0 3 0 0 2 1 0 1 2 0 0 0 0 117657 0 13 0 1 0 0 0 7 0 0 0 1 0 1 2 3 0 0 0 3 0 0 0 2 0 0 0 0 0 0 1
108 CTC 1 0 0 0 0 2 6 1 0 1 12 1 5 3 0 0 1 5 2 3 1 10 8 3 2 0 0 0 6 117816 2 7 0 0 0 0 1 0 5 13 0 4 3 0 0 3 2 3 0 0 0 0 0 0 0 0 0 5 0 1 1 4 12 0
109 GTC 2 0 0 0 0 1 0 0 0 0 0 1 0 27 0 0 0 0 2 0 0 4 0 0 0 0 0 0 0 1 0 0 1 1 0 0 1 11 5 0 1 1 1 0 1 117603 3 3 1 3 0 0 0 0 0 3 1 4 0 0 0 0 9 0
110 CTT 0 1 4 0 0 1 0 0 0 0 0 0 0 0 0 8 2 2 0 3 1 3 0 3 0 1 1 0 0 6 2 117541 3 0 0 0 0 0 0 0 0 0 0 0 0 2 2 2 1 0 2 0 0 0 0 0 0 0 0 1 0 0 0 2
111 TAT 0 0 5 1 8 1 0 2 0 2 0 2 0 12 1 1 3 1 1 13 0 0 1 0 0 0 0 0 0 0 0 12 0 0 1 2 0 0 0 0 0 0 0 0 2 1 0 1 0 3 0 117778 0 0 0 0 3 0 8 14 7 1 2 6
112 GAC 0 44 0 0 0 0 0 0 0 0 0 0 0 0 0 0 0 2 0 1 0 3 2 9 0 1 0 1 0 1 0 2 2 117830 1 10 1 1 0 0 0 14 1 0 0 2 0 0 0 6 2 0 1 2 6 0 2 1 0 0 0 0 2 0
113 AAA 118011 2 20 1 0 1 1 5 5 0 0 1 2 0 0 0 0 1 1 0 2 0 0 1 2 3 0 0 0 0 0 0 3 0 0 0 0 0 0 0 0 0 0 0 0 0 0 0 2 0 0 1 1 0 0 1 4 0 1 0 0 0 0 0
114 GAA 8 7 0 2 0 0 0 0 0 0 0 1 0 0 3 0 8 0 6 0 1 4 0 1 1 0 0 1 0 8 0 1 117921 1 9 2 4 0 1 0 8 0 0 2 5 0 0 4 1 5 0 0 0 4 1 1 2 0 0 1 8 0 0 1
115 GAA 10 0 0 0 1 0 0 1 1 1 0 0 0 0 1 0 3 0 0 0 1 3 1 0 0 0 0 0 1 0 1 0 117769 0 4 1 0 0 0 0 7 0 2 0 0 0 0 0 7 0 0 0 0 0 0 0 1 0 0 0 0 0 0 0
116 ATA 0 1 0 0 11 1 1 2 0 2 1 5 118274 19 20 1 0 2 0 1 1 4 0 0 0 0 1 0 12 0 0 3 0 1 1 1 1 1 2 0 0 1 1 2 4 1 2 2 1 0 0 1 1 0 0 1 0 1 1 0 0 1 0 0
117 AGG 4 0 6 0 0 0 1 0 34 1 117112 1 0 0 11 0 12 1 0 0 0 0 0 1 0 0 5 8 0 0 0 0 5 0 0 0 1 0 0 4 2 0 22 2 0 0 3 0 0 0 5 1 1 2 0 0 0 1 3 1 5 0 2 0
118 CGA 5 0 0 0 0 0 3 0 10 0 0 0 1 0 0 1 16 1 1 2 0 3 0 2 116483 1 8 0 4 3 1 0 0 0 0 0 0 0 2 0 1 0 1 3 0 0 0 0 0 0 0 0 0 0 0 1 12 0 0 0 3 0 2 0
119 ATC 0 3 0 1 0 2 0 0 0 2 1 3 7 115568 2 5 0 0 0 0 0 0 0 0 0 0 0 0 0 3 0 0 0 0 0 0 2 0 0 0 0 0 0 0 0 12 0 1 0 0 0 0 0 0 0 0 0 0 2 0 0 0 0 0
120 TGG 0 0 0 0 0 0 0 0 0 2 5 0 0 0 0 1 0 0 0 0 0 1 0 0 0 1 11 0 1 0 1 0 0 1 1 0 0 0 0 0 1 0 3 0 3 1 1 0 0 0 5 0 0 1 3 0 12 2 117484 5 1 0 4 0
121 CGC 2 1 5 1 0 1 0 2 2 4 41 3 0 1 1 0 0 47 0 1 0 1 0 2 9 116244 14 16 0 2 0 2 1 0 1 0 0 2 6 0 1 2 0 2 0 1 2 2 1 4 1 1 2 2 2 0 0 21 1 0 0 1 0 2
122 CAA 4 3 0 1 3 2 2 0 1 1 12 0 5 0 0 0 114557 7 13 11 0 1 0 3 2 6 2 6 1 1 5 0 0 0 1 2 0 0 4 3 0 3 6 4 32 1 29 0 4 1 0 0 1 4 4 0 2 0 0 12 0 0 3 0
123 GCC 0 0 2 0 0 30 0 0 0 2 0 1 1 1 0 0 0 1 0 0 0 1 2 1 0 1 1 1 0 2 0 0 0 2 2 0 3 117014 4 1 0 2 1 7 5 19 0 3 0 1 0 0 0 23 1 0 0 1 0 0 0 0 0 0
124 AAT 0 4 0 92185 0 1 0 0 0 0 0 2 0 0 0 1 0 1 1 0 0 0 0 0 0 0 3 0 0 0 1 0 0 0 0 1 0 0 0 0 0 0 0 0 0 0 1 0 0 0 1 0 0 0 1 0 2 1 0 1 0 0 0 0
125 AAT 0 5 3 76641 1 0 0 0 0 0 1 8 0 0 5 0 0 0 1 3 1 0 0 1 6 2 3 2 0 0 0 0 3 1 0 4 0 0 1 0 0 2 2 0 0 0 0 0 3 0 2 1 2 0 0 0 0 0 0 3 5 0 0 0
126 GGT 5 0 11 1 0 0 2 0 0 2 0 11 3 0 0 0 0 1 1 0 0 1 1 1 0 0 4 0 3 0 0 3 0 0 1 5 0 2 2 2 1 5 18 94818 0 1 0 0 0 0 0 1 2 1 0 2 0 0 0 4 2 0 0 0
127 GAT 17 1 0 9 9 7 4 0 3 0 3 2 11 3 0 0 3 1 1 0 0 0 0 3 1 8 0 4 6 6 0 0 4 16 12 85314 4 0 12 12 1 31 13 10 44 1 2 40 0 1 0 4 4 2 2 5 1 6 1 3 1 0 0 1
128 GAT 1 3 0 7 0 0 3 1 21 0 1 21 2 0 1 0 2 0 4 0 3 0 0 2 4 1 2 0 1 0 1 3 5 2 8 97930 7 1 3 3 0 2 14 10 2 1 3 1 0 1 2 5 6 1 3 4 1 0 1 12 20 0 3 1
129 GCA 0 2 1 0 35 6 0 1 3 14 0 2 2 0 7 0 1 1 0 1 2 1 1 1 1 1 1 2 5 1 1 1 2 0 1 0 111858 4 31 5 1 3 31 0 21 1 0 0 3 0 5 0 14 0 3 0 1 0 0 0 0 0 3 1
130 ACA 18 1 0 0 107901 1 9 16 4 0 1 3 7 0 2 0 0 2 0 0 3 4 2 1 6 1 1 0 5 4 12 1 0 1 3 0 6 1 0 9 0 0 0 0 1 1 0 0 1 0 3 0 0 0 0 1 0 0 0 0 0 0 2 1
131 GCT 0 5 3 0 2 1 5 6 0 8 3 0 0 0 0 0 1 3 1 1 0 19 26 47 1 0 0 0 0 2 0 1 0 2 7 6 5 9 3 105767 0 0 2 2 0 3 0 11 5 0 0 0 0 10 0 9 0 0 0 0 0 6 0 0
132 GGT 1 0 0 0 0 0 0 1 0 1 0 5 1 0 0 1 0 2 1 0 2 0 1 0 0 0 0 0 0 2 1 1 0 0 1 8 0 0 0 3 5 17 3 105558 0 0 0 0 2 0 1 1 2 0 0 1 0 2 0 3 0 0 1 0
133 CTG 2 1 1 0 0 1 0 0 1 0 1 0 0 1 5 0 4 3 2 1 0 0 15 1 0 0 1 0 23 7 107895 6 0 1 0 1 0 0 0 0 0 0 0 0 1 0 0 1 0 0 1 0 0 3 0 0 0 0 1 0 0 0 4 0
134 ACT 2 0 0 2 24 24 5 108590 0 5 0 6 1 0 0 2 0 0 0 0 0 2 0 1 0 0 0 1 0 0 0 1 0 0 0 0 2 5 1 15 1 0 3 1 3 1 0 1 2 0 2 0 0 7 0 1 0 3 0 2 1 0 0 2
135 CAC 1 3 1 0 0 6 0 0 0 1 0 3 7 1 0 0 1 105548 2 18 0 2 0 0 0 5 4 1 0 0 2 0 1 0 0 0 2 2 0 0 2 1 1 0 1 0 0 1 12 4 0 0 0 2 0 1 1 1 0 1 2 1 1 0
136 ATG 0 0 2 1 1 2 4 0 0 1 0 3 24 19 108111 17 1 1 0 1 0 0 0 0 1 0 0 1 6 2 9 1 0 0 0 0 1 0 0 2 0 1 0 0 1 4 12 1 0 0 4 0 0 4 0 0 1 1 1 0 1 0 0 0
137 ATG 0 0 2 0 0 0 4 0 0 0 0 0 6 0 98902 2 0 0 2 0 0 0 1 0 0 0 0 0 0 2 2 0 0 1 0 0 0 2 0 0 0 2 0 0 0 0 5 0 0 1 0 0 1 0 0 0 2 0 0 2 1 0 3 0
138 ATC 0 0 0 1 0 2 0 0 0 0 0 0 11 101289 0 2 0 0 0 0 0 0 0 1 0 0 0 0 1 1 1 1 0 0 0 0 1 0 0 1 0 0 0 0 0 5 1 0 0 0 0 0 0 0 0 0 0 0 0 0 0 0 0 0
139 TGG 0 0 0 0 1 0 0 0 0 0 3 0 0 0 0 0 0 0 0 0 1 1 0 0 1 0 18 0 0 0 1 0 0 0 1 0 0 0 0 0 2 0 6 0 0 0 0 0 0 0 13 1 0 0 0 0 19 1 112160 0 0 0 1 0
140 CAT 0 0 0 4 0 1 0 0 1 0 0 0 0 0 0 1 1 12 4 117382 0 0 1 1 0 0 0 3 1 1 0 0 0 0 1 0 2 0 0 0 0 3 0 4 0 0 0 0 1 0 0 12 0 0 0 1 0 0 0 1 0 0 0 0
141 TCC 6 0 0 0 1 0 0 0 0 0 0 0 0 0 0 1 0 1 0 0 1 9 0 0 0 0 0 0 0 0 0 0 0 0 0 0 1 1 1 1 0 2 1 0 0 0 0 0 0 3 2 0 10 117755 3 28 0 0 0 0 0 3 0 0
142 AAT 0 3 4 117994 0 0 0 0 0 0 0 4 2 1 0 1 0 5 0 1 2 0 0 0 0 0 1 0 0 0 0 7 2 1 0 4 0 0 2 0 1 0 0 1 1 0 0 0 0 0 2 1 0 1 2 0 1 0 1 0 2 0 0 1
143 TTG 0 0 0 0 1 1 0 1 1 1 0 0 0 0 3 0 0 1 0 1 1 3 0 2 0 1 0 0 5 4 8 2 0 1 0 0 1 0 2 0 0 0 2 0 0 1 2 0 0 0 2 0 0 0 2 0 0 0 0 0 15 0 117126 3
144 AAT 3 11 1 117504 4 0 1 1 0 0 1 9 1 1 2 0 0 4 0 2 0 0 0 2 1 0 0 0 0 0 3 0 0 0 0 7 2 0 3 1 0 0 0 0 0 0 0 0 9 0 0 0 0 0 0 1 0 0 0 0 0 0 0 0
145 GAT 0 0 0 2 1 0 0 0 0 0 0 0 0 0 0 0 0 0 0 0 0 0 0 0 0 0 0 0 0 0 0 0 0 11 0 117251 0 0 0 2 0 0 0 4 0 0 0 0 2 0 0 3 0 0 0 0 0 0 0 0 0 0 0 0
146 ACA 2 0 3 0 117847 7 22 17 0 5 0 11 6 0 1 0 1 0 0 0 2 6 0 0 0 0 1 0 0 0 0 0 1 1 0 0 77 1 0 7 0 0 1 0 0 0 1 1 0 0 1 0 2 3 0 0 0 0 0 0 0 0 0 0
147 ACA 2 0 0 0 117623 1 5 0 1 0 0 0 5 0 2 0 0 0 0 0 0 0 0 0 0 0 0 0 0 0 0 0 0 0 0 0 10 0 0 0 0 0 1 3 0 0 0 1 0 0 0 0 0 0 0 2 0 0 2 0 0 0 0 0
148 TAC 0 0 0 0 0 0 0 0 0 0 0 0 0 0 0 0 0 6 0 0 1 0 0 0 0 0 0 0 0 0 0 0 0 0 0 0 0 0 0 0 1 0 1 0 0 0 0 0 3 117677 0 5 0 4 0 0 0 7 1 0 0 0 0 0
149 CAG 0 0 4 0 0 0 0 0 0 0 0 0 0 2 0 0 13 1 117824 4 2 1 1 0 1 0 23 0 0 0 0 0 0 0 0 0 0 0 0 0 0 0 0 0 1 0 3 0 0 0 8 0 0 0 0 0 1 0 0 0 0 0 0 0
150 AGG 0 0 9 0 0 3 0 0 12 0 117877 0 0 0 11 0 0 0 0 0 0 0 0 0 0 1 6 1 0 0 0 0 0 1 0 0 0 0 0 0 1 0 17 1 0 0 0 0 0 0 0 1 0 1 1 0 0 0 0 0 0 0 0 0
151 ACA 1 0 1 0 118036 3 10 0 1 0 2 2 1 1 0 0 0 1 0 0 0 1 2 0 0 0 0 0 1 0 2 2 0 0 0 0 6 1 5 0 1 0 1 0 0 0 0 0 1 0 0 0 0 1 0 0 0 1 0 6 0 0 0 0
152 AGA 12 1 4 0 5 0 0 2 117772 0 10 0 4 1 0 0 0 0 1 0 0 0 0 1 7 8 4 4 0 0 0 1 0 1 1 0 0 0 1 0 11 0 0 1 0 0 0 0 2 0 0 0 1 0 0 0 2 0 0 1 0 0 0 0
153 GCT 3 2 0 0 1 2 3 7 0 0 7 0 2 0 0 2 1 1 1 0 2 5 0 0 0 1 0 0 1 0 2 0 0 0 0 4 4 16 10 117825 1 2 0 0 0 2 0 5 0 0 0 0 0 2 1 7 0 1 2 3 0 1 0 0
154 CTT 1 1 1 1 2 0 1 0 1 0 2 1 26 0 3 21 0 0 1 0 0 2 0 8 0 0 1 1 13 21 11 116337 0 0 0 0 0 3 1 0 3 0 1 1 1 6 2 2 2 0 0 0 2 2 0 0 2 1 2 3 3 2 20 2
155 GTT 6 1 0 0 3 6 4 1 1 3 3 2 11 0 1 4 2 0 0 1 0 0 0 0 0 1 2 0 2 2 4 3 0 0 0 1 2 0 3 12 1 0 0 3 24 10 17 116233 1 1 4 1 0 2 1 2 2 2 0 0 2 0 3 0
156 CGC 0 0 6 0 0 0 0 0 0 13 11 0 0 0 0 0 0 37 0 0 0 3 0 0 30 114337 37 20 0 10 0 0 0 0 0 0 1 1 3 0 3 0 2 1 0 0 1 0 0 0 3 0 0 0 3 0 6 14 0 0 0 0 0 0
157 ACC 2 1 5 1 31 115135 22 41 0 17 0 19 4 34 0 14 1 3 0 3 0 7 0 0 0 1 0 1 1 1 0 3 0 1 0 0 64 12 16 3 0 0 2 0 35 3 12 4 2 0 0 3 10 13 13 2 0 0 1 4 0 1 0 4
158 GGC 0 0 0 0 0 2 0 2 0 21 2 4 0 1 2 0 8 11 0 1 1 3 0 1 0 3 0 0 1 2 0 6 0 25 2 4 0 1 1 0 61 117704 11 19 0 3 1 0 8 1 10 0 0 3 0 0 11 4 0 0 0 1 0 3
159 ATG 0 0 2 0 1 3 2 0 0 1 1 1 13 3 117743 4 0 2 0 0 0 2 0 5 0 0 0 1 8 0 1 0 1 1 0 2 0 2 1 0 0 2 0 1 0 0 9 0 2 2 9 0 1 2 1 0 1 0 0 1 6 0 13 0
160 GAT 0 2 0 12 0 1 0 5 0 0 0 2 5 1 0 1 0 3 4 0 0 0 0 2 0 1 0 0 0 2 1 1 5 13 1 117829 0 0 0 0 0 0 7 7 0 1 2 3 2 1 1 2 0 0 0 0 12 3 0 1 0 0 0 0
161 CCC 2 0 3 0 4 2 1 0 2 13 2 84 0 1 0 0 5 3 0 1 13 117801 3 78 10 28 1 5 1 2 0 0 0 0 0 1 7 10 1 10 10 2 15 1 0 1 1 2 0 0 1 0 0 15 0 0 0 2 0 0 1 0 1 0
162 AGG 10 1 11 1 0 2 0 0 20 1 117530 4 0 0 9 0 0 3 1 1 3 0 2 2 1 0 30 13 1 0 0 0 0 0 1 0 1 2 1 5 1 2 23 1 4 1 0 6 0 1 2 0 2 1 1 0 2 0 3 5 2 1 6 2
163 ATG 0 0 0 1 3 0 3 0 2 0 0 1 13 0 118033 3 1 0 0 0 0 0 0 0 0 0 1 0 0 2 0 2 1 0 0 0 0 0 0 2 0 0 3 0 3 2 10 1 0 0 2 5 0 0 0 0 2 6 0 4 0 0 0 0
164 TGC 0 0 4 0 1 0 3 0 0 22 3 0 1 5 2 12 0 2 0 0 0 1 0 1 0 3 1 0 0 1 0 0 0 0 0 0 2 14 0 0 1 3 0 0 1 6 48 0 0 44 1 1 0 2 0 0 2 117796 5 20 0 3 0 0
165 TCT 2 5 0 1 0 0 3 38 0 0 0 26 0 0 0 0 1 0 0 0 11 2 2 15 0 0 0 1 0 0 1 1 2 1 0 0 6 7 2 10 1 3 4 0 1 4 0 0 3 1 0 0 1 13 61 117979 1 1 1 7 1 1 0 2
166 CTG 1 1 0 0 2 1 2 1 0 1 1 3 9 2 7 4 0 0 5 0 1 0 15 0 1 0 6 1 11 18 117912 4 2 0 0 1 1 0 1 0 0 2 0 3 3 0 2 0 5 0 2 3 0 1 0 0 1 0 1 1 2 0 2 0
167 ATG 1 0 2 0 0 0 1 0 0 0 2 0 57 1 117802 3 0 0 1 0 2 0 1 0 0 0 0 1 0 6 10 0 3 1 1 1 0 1 1 2 1 1 0 2 3 2 8 0 0 3 0 1 2 1 0 0 0 1 0 1 0 0 23 0
168 CAG 3 3 0 2 0 3 0 0 0 0 1 0 0 0 3 1 13 0 84636 2 1 1 3 0 0 0 21 0 1 0 2 1 0 0 0 1 2 0 0 0 1 0 0 1 1 0 1 0 0 0 24 1 0 0 0 0 3 0 0 0 0 0 0 0
169 GGT 1 0 0 2 0 0 0 0 0 0 1 5 0 0 1 0 0 1 0 0 0 0 1 0 0 0 0 0 2 1 0 0 0 0 1 4 0 0 1 1 1 5 30 83082 0 0 1 1 2 2 0 0 0 1 0 0 0 0 1 4 0 0 0 0
170 TCG 0 0 0 2 0 0 1 0 0 0 0 1 0 0 0 0 0 0 0 0 0 0 4 0 0 3 1 1 0 0 0 0 0 0 3 0 0 1 1 1 0 0 1 0 2 1 0 0 0 1 3 0 32 2 83710 7 0 0 0 0 0 0 11 0
171 ACT 1 0 0 2 16 11 5 84052 0 0 0 1 0 0 3 3 0 1 1 0 3 0 0 1 0 0 0 0 1 1 0 0 0 0 0 0 0 1 0 5 2 0 0 0 1 0 0 1 2 2 0 1 0 1 1 0 0 0 0 12 0 0 1 0
172 CTC 0 0 0 0 0 0 0 1 0 1 0 0 6 4 0 0 0 1 0 0 0 12 0 0 1 1 0 0 7 84629 2 4 0 0 0 2 0 0 1 0 0 0 1 0 0 1 2 0 2 0 1 1 0 1 0 0 0 1 0 1 16 1 5 0
173 CCT 4 0 2 0 0 1 1 9 1 3 1 0 0 1 0 0 4 1 0 8 13 35 19 84294 0 2 0 1 1 2 0 2 0 0 0 5 3 6 4 7 0 0 1 1 0 0 0 0 0 0 0 0 0 0 1 2 0 0 0 3 2 0 0 2
174 AGG 0 0 4 0 0 0 1 0 9 0 84071 0 2 0 4 0 0 0 0 0 0 0 0 0 0 4 0 0 0 0 0 2 0 0 0 0 0 0 0 0 0 0 4 0 0 0 0 0 2 0 2 0 1 0 0 1 2 1 0 0 0 1 0 0
175 AGG 0 0 11 0 0 1 0 0 7 0 84114 2 1 0 3 0 0 0 0 0 0 0 0 0 0 0 7 0 1 0 0 0 1 0 0 0 0 0 0 0 1 0 10 0 0 0 0 0 0 0 3 0 0 0 0 0 0 0 2 0 0 0 0 0
176 TCT 0 0 0 0 0 0 0 0 0 0 2 0 1 0 0 0 0 0 0 1 1 0 1 4 0 0 0 0 0 0 0 0 0 1 0 2 3 2 1 1 0 0 0 0 1 0 0 0 0 0 0 4 7 51 1 84385 0 1 0 2 0 0 0 2
177 GGA 0 0 1 0 0 0 1 0 6 0 0 0 1 0 0 0 1 1 0 1 0 1 0 0 0 0 0 0 1 0 0 0 6 0 0 0 0 0 1 0 83766 1 14 3 2 0 0 0 0 0 0 0 0 1 0 0 5 0 0 0 1 1 0 0
178 GCT 0 0 0 0 0 0 1 7 0 5 1 12 0 0 0 0 1 0 0 0 0 0 0 3 1 1 0 1 0 0 7 0 0 0 0 2 9 11 0 84457 1 0 1 0 2 0 0 10 0 0 0 0 0 13 1 6 0 0 0 0 0 1 0 1
179 GCA 1 0 0 0 37 0 0 0 1 0 0 0 0 0 0 0 0 0 0 0 1 0 0 1 0 0 0 0 0 2 0 1 1 0 0 0 83849 4 83 5 0 0 0 5 18 0 1 0 2 0 0 0 1 1 0 0 0 0 2 0 0 0 0 0
180 GGC 0 0 0 0 0 1 0 0 0 8 0 0 0 0 0 0 0 0 0 0 0 0 0 0 0 0 1 1 0 0 0 0 0 7 0 0 0 0 0 0 7 83366 16 16 0 0 0 0 0 0 0 0 0 2 0 0 0 2 1 0 0 0 0 0
181 GCT 0 1 0 1 0 0 0 31 1 0 0 0 0 0 1 2 6 17 2 4 0 1 0 1 0 0 0 0 1 1 0 0 0 0 2 0 12 32 11 82750 0 1 0 2 0 0 0 5 1 0 2 0 1 0 0 6 0 0 5 0 0 0 0 4
182 GCA 1 0 1 11 38 1 1 0 0 0 0 0 0 0 0 0 0 8 4 0 0 0 1 0 1 0 0 2 1 0 0 0 0 0 0 1 83406 3 21 19 1 1 1 1 34 0 1 0 0 0 0 1 3 1 0 1 2 0 5 0 0 0 0 0
183 GTC 0 0 0 1 0 0 1 0 0 0 1 1 0 10 0 0 0 0 0 0 0 1 0 2 0 9 1 0 0 0 0 0 0 0 0 0 0 9 0 0 1 0 3 0 4 84725 0 13 0 0 0 0 0 0 1 0 1 0 1 5 0 5 0 0
184 AAA 84291 10 63 2 0 0 1 0 6 0 0 1 1 0 0 0 1 0 4 0 0 2 0 0 3 0 0 2 3 0 0 0 7 0 2 0 0 0 1 0 0 0 0 1 1 2 0 0 1 0 1 0 0 0 0 0 1 0 1 0 0 0 0 0
185 GGA 0 1 0 2 0 0 0 1 2 0 1 3 0 0 0 0 0 1 1 2 2 0 0 0 0 0 0 3 0 0 0 0 6 2 0 0 1 0 0 3 84335 5 29 2 1 0 0 0 1 0 1 0 0 0 0 0 6 2 0 0 0 0 0 0
186 GTT 0 2 1 1 0 1 0 1 4 1 0 0 17 2 0 16 6 1 0 0 0 4 3 0 0 0 0 0 0 0 0 1 0 0 0 0 1 1 0 4 0 1 0 0 1 12 1 84336 0 0 0 0 0 0 0 0 3 1 0 0 0 0 0 1
187 GGG 0 0 0 0 1 0 0 0 0 0 5 0 0 0 0 1 0 0 3 0 0 0 0 0 1 0 0 0 0 1 0 0 0 1 9 0 1 0 2 2 3 4 83189 9 0 5 2 0 1 1 1 0 0 0 1 1 0 0 2 0 0 0 0 0
188 ACA 0 0 0 0 84643 5 4 1 1 0 0 3 3 0 0 0 1 0 7 1 0 1 0 0 0 0 0 0 0 0 1 0 0 0 0 0 8 0 0 6 0 1 0 0 0 0 0 0 0 0 0 0 1 0 2 3 0 1 0 0 0 0 0 0
189 ATG 0 1 2 1 5 6 6 0 0 1 1 0 6 4 84774 13 0 14 0 0 0 0 1 0 0 0 0 0 0 0 2 4 0 0 0 0 1 4 1 0 0 0 2 0 0 0 15 1 4 0 0 0 1 1 3 1 0 0 0 5 0 3 4 2
190 GTG 0 1 0 0 1 7 1 0 0 0 1 0 1 0 10 0 0 0 1 0 1 2 0 1 0 2 0 0 0 1 4 0 1 1 0 0 0 5 5 0 2 2 2 0 12 11 84465 7 0 0 0 0 2 0 0 3 0 4 0 0 0 0 1 0
191 ATG 0 1 2 0 0 0 1 1 0 1 3 0 7 2 84473 5 1 1 0 2 0 0 1 0 0 0 0 0 0 0 1 1 0 0 1 0 0 0 0 1 0 0 0 0 0 0 9 0 0 1 2 3 0 0 0 0 0 1 3 0 0 1 4 0
192 GAG 0 0 3 1 0 0 1 0 0 1 0 0 0 1 0 0 1 0 1 0 0 1 0 1 0 0 2 0 0 0 0 0 5 1 84764 7 0 1 2 0 0 2 14 0 1 0 1 2 0 0 1 0 3 5 0 0 0 0 1 0 0 1 0 1
193 TTG 0 0 0 0 0 0 0 1 0 0 0 2 0 0 1 0 0 1 0 0 0 0 0 1 0 0 0 0 11 3 3 2 0 1 0 0 0 0 1 0 0 1 0 2 0 0 4 0 0 0 2 1 0 0 5 0 0 0 0 32 21 0 84688 2
194 ATA 1 0 0 1 9 3 0 2 2 1 1 0 84658 0 5 1 0 1 0 0 1 1 1 3 0 0 0 0 4 0 0 2 0 0 1 0 1 0 0 0 0 0 0 0 5 1 32 0 1 0 0 1 2 0 0 0 0 2 0 0 0 0 1 1
195 AGG 0 0 8 0 3 0 0 1 8 0 84690 2 0 0 6 0 0 1 0 0 4 0 0 0 0 6 5 0 1 0 0 0 1 0 0 0 0 1 2 0 1 0 9 0 0 0 0 1 0 3 3 0 0 0 0 0 0 0 1 0 0 0 0 0
196 ATG 0 2 0 0 0 0 3 0 0 1 1 1 6 0 84707 4 1 1 0 0 0 1 0 1 0 0 0 0 0 0 0 0 0 0 0 0 0 0 0 5 0 1 2 1 0 0 4 0 0 0 0 0 0 0 1 0 0 0 0 0 0 0 0 0
197 ATC 0 2 0 0 0 6 0 0 0 0 0 0 8 84643 1 1 0 0 1 1 0 2 0 0 0 0 0 0 0 0 0 0 0 0 0 0 1 1 0 0 0 1 0 0 0 15 0 0 1 0 0 1 0 0 0 0 0 0 0 0 0 0 0 0
198 AAA 84896 4 26 0 1 0 0 0 6 0 0 0 1 0 0 0 1 0 0 0 0 0 0 0 0 0 1 0 0 0 0 0 3 0 0 0 0 0 0 0 1 0 0 0 0 0 0 0 0 1 0 0 0 1 0 0 0 1 0 0 0 0 0 0
199 CGT 0 0 1 0 2 0 2 0 0 1 1 7 0 0 0 0 1 1 0 10 1 3 4 0 1 10 12 84727 0 1 0 2 0 1 0 0 1 0 0 1 0 0 0 3 0 0 0 0 0 0 1 0 0 1 0 0 1 0 0 8 0 0 1 0
200 GGG 0 0 0 0 0 0 2 0 0 1 10 0 0 0 0 0 0 0 0 0 0 0 0 0 0 0 0 1 0 0 0 0 0 1 3 0 0 0 1 0 15 0 83619 2 0 0 4 0 4 0 0 0 0 0 0 0 3 1 4 2 0 1 0 1
201 ATC 0 2 0 0 4 5 0 0 0 1 0 4 0 84475 6 9 0 1 0 2 1 0 1 2 0 0 0 0 0 0 0 0 0 3 0 0 0 1 1 0 0 0 2 0 0 24 1 1 1 0 1 0 1 0 0 0 0 7 0 1 0 1 0 0
202 AAT 1 7 0 84868 0 0 0 4 0 0 0 5 0 0 2 1 3 33 0 0 0 1 1 0 0 0 0 0 10 0 0 0 1 0 0 5 3 0 0 0 0 0 0 0 0 1 1 2 0 0 0 3 1 0 1 2 0 0 0 0 0 0 0 0
203 GAT 0 0 0 4 0 0 0 1 0 0 0 0 0 0 0 0 1 0 0 0 0 0 0 0 1 2 0 0 0 0 1 3 3 7 3 84686 0 0 0 0 0 2 1 6 0 0 0 0 2 0 1 5 0 1 1 2 1 0 2 0 1 0 1 1
204 CGG 0 0 1 0 0 0 0 0 8 0 10 1 0 1 0 0 0 0 6 1 0 0 0 0 13 5 84361 4 0 0 1 1 0 0 0 0 0 0 1 0 0 0 1 0 0 0 0 1 0 0 0 0 0 5 0 0 0 0 9 0 0 0 0 1
205 AAC 4 83650 3 24 0 1 0 3 0 10 1 4 1 0 0 0 0 3 0 0 0 0 0 0 0 0 0 1 0 0 0 2 0 6 0 0 2 0 0 0 1 1 1 1 0 2 1 1 0 1 0 2 0 11 0 3 2 0 0 3 3 0 1 3
206 TTC 0 0 0 0 0 0 0 2 0 0 0 0 0 0 3 0 0 3 0 0 0 0 0 0 0 1 0 0 0 5 1 0 0 0 1 0 0 0 1 1 0 0 0 0 0 6 1 0 1 0 0 1 0 3 0 0 0 3 0 0 4 84598 0 2
207 TGG 0 0 0 0 0 0 0 0 0 0 2 0 0 1 0 0 1 0 0 0 0 2 1 0 0 0 9 0 0 1 0 1 0 0 0 0 0 0 0 0 0 0 1 0 0 0 0 4 2 6 4 0 1 0 0 0 1 0 84566 0 0 0 1 1
208 AGA 4 0 0 1 0 0 0 0 84285 0 20 0 2 0 0 0 0 0 0 0 1 1 0 0 0 6 0 1 0 1 0 0 0 0 0 0 0 0 1 0 10 0 2 2 0 0 0 0 0 0 0 0 0 0 0 0 0 0 1 1 0 0 0 0
209 GGT 0 0 0 0 0 0 0 0 0 0 0 8 0 0 0 0 0 0 0 1 0 0 0 0 0 0 0 0 0 0 0 0 0 0 0 5 1 0 0 1 6 3 3 68065 0 0 0 0 2 0 0 1 0 0 2 0 0 0 0 3 0 2 0 0
210 GAA 8 0 0 0 0 0 1 0 0 1 1 0 0 0 0 1 0 0 0 0 2 0 0 0 0 0 0 1 0 0 0 0 74869 2 16 0 0 0 0 0 7 2 0 0 1 0 0 3 1 0 1 0 0 1 0 0 0 0 0 0 0 0 0 0
211 AAT 0 4 0 75277 0 0 0 3 2 0 0 7 2 0 0 15 0 5 4 1 1 0 1 1 0 0 0 0 0 2 0 0 1 1 1 5 1 8 2 0 1 0 9 0 2 0 3 2 0 0 0 2 0 2 0 2 0 0 3 2 1 1 2 8
212 GGA 0 1 0 0 1 0 0 1 7 1 1 0 0 1 0 0 0 0 0 0 0 0 0 1 0 1 0 1 1 0 1 0 6 0 0 2 2 0 0 2 72188 1 21 1 3 0 0 0 1 0 0 0 1 1 0 3 3 0 1 0 0 2 0 0
213 CGA 0 0 2 0 0 0 0 0 10 0 0 0 0 0 0 0 11 1 0 0 0 0 0 1 67714 3 14 2 2 0 0 0 0 0 0 1 0 0 0 0 0 0 0 0 0 0 1 0 1 2 0 0 0 0 0 0 11 0 2 0 0 0 0 0
214 AAA 78417 1 6 1 1 2 0 7 4 0 2 0 0 0 1 2 4 0 1 4 0 0 0 1 0 2 0 2 1 1 0 0 11 2 0 0 0 0 0 0 0 0 3 0 1 0 0 0 0 0 0 2 0 4 0 1 0 0 0 0 0 0 1 2
215 ACA 1 0 0 0 80788 4 17 12 0 8 0 2 2 0 0 1 0 0 0 0 19 0 0 0 0 0 0 0 0 0 0 0 0 0 0 0 4 0 1 0 0 2 8 2 0 0 2 0 0 1 0 0 1 0 0 0 0 0 0 0 0 0 0 0
216 AGG 0 0 5 0 0 0 0 0 17 1 78012 1 0 0 10 0 0 0 0 0 1 0 0 0 2 0 1 2 0 1 0 0 0 0 0 0 0 0 0 0 0 0 10 0 0 1 0 0 3 0 0 0 0 0 0 0 0 0 1 0 0 0 0 0
217 AGT 4 24 0 19 0 0 2 8 1 9 5 74419 1 8 3 1 6 0 1 0 0 3 0 0 0 2 1 0 1 3 0 2 1 1 0 0 1 0 0 0 0 0 1 14 20 0 0 3 1 0 0 0 4 0 1 2 0 0 3 2 0 0 13 2
218 GCT 0 0 0 0 0 0 0 11 1 0 0 0 1 0 0 0 0 0 1 0 0 0 0 0 0 0 0 0 4 0 0 0 0 0 0 3 2 2 4 76836 0 0 0 0 0 0 0 3 0 1 0 0 0 0 0 2 0 0 0 0 0 0 0 1
219 TAC 1 0 0 0 0 0 0 0 0 0 0 0 0 1 0 0 0 4 0 0 0 0 0 0 0 0 0 0 0 1 1 0 0 0 0 0 0 0 0 0 0 0 1 0 0 0 0 0 3 79535 2 4 0 2 0 0 0 2 0 0 0 2 0 0
220 GAG 0 0 6 0 0 0 4 0 0 1 0 0 1 0 0 0 0 0 0 0 6 0 0 0 0 0 0 0 0 1 0 0 3 0 73475 4 0 0 0 0 0 0 5 1 0 0 1 0 0 0 2 0 0 0 0 0 0 0 0 0 0 0 0 0
221 AGA 10 0 0 0 0 0 0 0 78813 0 12 0 3 0 0 0 0 0 0 0 0 0 0 0 0 0 9 8 0 0 0 0 0 0 0 0 0 0 0 0 4 0 0 0 0 0 0 0 0 0 0 0 1 0 0 0 0 0 0 0 0 0 0 0
222 ATG 0 0 1 1 0 0 3 0 0 1 0 0 3 0 76324 1 0 0 0 0 1 0 0 0 0 0 0 0 0 0 0 0 0 0 0 0 1 0 1 0 1 0 1 0 0 1 7 0 0 1 0 0 2 0 0 2 3 0 0 0 0 1 0 1
223 TGC 0 0 0 0 0 0 0 0 0 0 0 0 0 0 0 0 0 0 0 0 0 0 0 0 0 7 0 0 0 0 0 0 0 0 0 0 0 0 0 0 0 1 0 0 0 0 0 0 0 12 0 0 0 1 0 0 2 69135 0 26 0 0 0 0
224 AAC 7 73501 0 6 0 0 0 0 0 3 0 0 0 0 0 0 0 0 0 0 0 0 0 0 0 0 0 0 0 0 0 0 0 1 0 0 0 0 0 0 0 0 0 1 0 0 0 0 0 1 0 0 0 0 0 0 0 0 0 0 0 0 0 0
225 ATT 0 0 0 1 0 0 0 3 0 0 0 2 1 6 1 84089 0 0 0 0 0 0 0 0 0 0 0 0 0 0 0 1 0 1 0 1 0 0 0 0 0 0 1 0 0 4 14 0 0 0 0 4 0 0 0 0 0 0 0 0 0 0 0 0
226 CTC 0 0 0 0 0 0 0 0 0 0 0 0 0 3 0 0 0 0 0 0 0 9 0 0 0 0 0 0 6 84713 0 0 0 0 0 0 0 0 0 0 0 0 0 0 0 0 0 0 0 0 0 0 0 0 0 0 0 0 0 0 0 1 0 0
227 AAA 85030 0 14 1 1 0 0 3 2 0 0 0 0 0 0 0 0 0 1 0 0 0 0 0 0 0 0 0 0 0 0 0 4 0 0 0 0 0 0 0 0 0 0 0 0 0 0 0 0 0 0 0 0 0 0 0 0 0 0 0 0 0 0 0
228 GGA 0 2 0 0 0 0 0 1 6 0 0 0 0 0 0 0 0 0 0 0 0 0 2 0 0 0 0 0 2 0 0 0 5 0 0 0 5 1 0 0 84434 2 20 0 3 3 0 0 0 0 0 0 0 0 0 0 4 2 0 0 1 0 0 0
229 AAA 84913 0 4 5 2 0 0 0 1 0 0 0 0 0 0 0 0 1 0 0 1 0 1 0 1 0 0 0 0 0 0 0 1 0 0 0 0 0 0 0 0 0 2 0 0 0 2 0 1 0 0 0 0 0 0 0 0 0 0 0 2 0 0 0
230 TTT 0 2 0 0 0 0 0 0 0 0 0 0 0 0 0 0 0 0 0 2 0 0 0 0 0 0 0 0 0 0 0 3 0 0 0 0 0 0 0 0 0 1 0 0 0 0 0 0 0 0 0 0 0 0 0 5 0 0 0 2 2 7 1 84346
231 CAA 2 0 0 0 3 1 1 4 2 0 0 0 1 1 8 0 84766 2 7 0 3 0 1 0 29 2 4 2 1 0 1 3 0 0 0 3 0 0 0 1 1 1 1 3 0 0 0 1 1 0 0 0 0 0 0 0 0 0 0 0 2 1 0 0
232 ACA 3 0 0 0 84624 2 2 1 1 1 0 1 2 0 0 1 0 5 2 0 2 0 1 0 0 1 0 0 0 5 0 0 0 0 0 0 6 1 0 1 0 0 0 1 0 0 1 0 0 0 0 0 1 0 0 0 0 0 0 0 0 0 0 0
233 GCT 0 0 1 2 0 1 8 21 1 0 0 0 0 0 0 0 0 0 0 0 0 7 0 0 0 0 41 1 0 0 0 1 0 0 0 6 0 8 1 84598 1 0 0 0 2 4 2 8 0 0 0 0 0 0 1 0 0 1 1 3 0 0 0 0
234 GCA 0 4 0 0 21 0 1 1 0 0 0 0 0 0 0 0 0 0 0 0 2 1 0 18 0 2 0 0 0 0 0 1 1 0 0 1 84708 5 11 1 1 0 0 2 7 0 1 0 0 1 0 1 1 0 1 1 0 0 1 8 0 0 0 0
235 CAA 1 0 1 0 0 0 0 0 0 0 0 0 0 0 0 0 84896 1 9 0 1 0 0 1 6 1 0 0 0 0 0 0 1 0 0 0 0 1 0 0 0 0 0 0 0 0 0 8 2 0 1 0 0 0 0 0 1 0 0 0 0 1 0 0
236 AGG 1 0 11 1 0 0 0 1 11 0 84719 1 0 0 5 0 0 2 1 0 0 3 1 0 1 1 2 0 0 0 0 0 0 0 0 0 1 0 0 0 0 0 17 0 2 0 0 0 0 0 0 1 0 0 0 0 1 0 0 0 0 0 0 0
237 GCA 0 1 0 1 16 0 0 1 7 4 0 0 0 0 2 0 2 3 0 0 0 1 0 1 0 0 1 0 1 0 0 0 3 2 0 1 84669 4 8 2 9 3 3 1 10 0 1 0 1 1 0 4 2 0 3 1 1 0 2 0 0 1 0 0
238 ATG 0 0 2 0 1 1 1 0 0 0 3 1 17 2 84816 3 2 1 0 2 0 0 0 0 0 0 0 0 0 7 3 1 0 0 1 0 0 0 0 0 0 0 2 6 1 1 9 0 1 0 3 1 0 0 0 0 0 1 1 0 1 0 1 0
239 ATG 0 1 0 0 1 6 6 0 0 0 3 1 18 0 84931 9 0 1 0 0 0 0 0 0 0 0 1 0 0 2 0 0 2 0 0 0 1 0 3 0 0 2 0 0 1 44 19 0 0 1 0 1 2 13 0 0 0 0 1 4 0 0 3 0
240 GAT 0 2 0 11 3 0 0 0 0 1 1 0 0 1 0 0 0 0 1 2 0 2 0 1 0 0 0 0 1 1 0 0 3 1 5 85110 0 0 0 1 0 3 0 14 1 0 4 0 0 0 1 3 0 0 1 1 1 0 0 0 0 1 0 0
241 CAA 5 0 0 0 1 0 0 0 0 0 0 1 1 0 1 0 84923 1 7 0 0 0 0 0 8 0 0 0 2 0 0 1 2 0 1 0 0 1 1 0 0 0 1 0 0 0 0 3 1 0 1 0 0 1 0 1 0 1 0 0 0 1 1 0
242 GTG 0 0 0 0 0 2 1 0 0 0 1 0 1 0 11 1 0 0 2 5 11 2 3 0 3 0 0 0 1 1 3 0 0 0 1 0 0 5 8 5 2 0 5 1 10 0 84665 26 0 1 1 0 0 1 0 0 0 0 3 1 0 0 0 1
243 AGA 16 1 5 1 0 5 0 0 84602 2 49 5 3 0 1 0 1 0 3 3 1 1 0 0 4 16 0 5 0 1 2 1 0 1 0 1 1 1 1 1 25 1 0 0 2 1 0 1 0 3 0 1 0 0 2 0 1 1 4 0 17 1 0 1
244 GAA 11 2 1 2 0 0 0 0 0 2 1 0 1 0 1 0 0 0 0 0 0 0 2 2 0 0 1 0 0 1 0 0 84818 2 19 5 2 10 2 0 5 2 0 1 3 1 2 0 2 0 2 0 0 1 0 0 1 0 1 0 0 0 0 0
245 AGT 0 0 0 4 1 1 5 0 0 8 0 83549 2 0 0 4 0 0 1 0 0 6 28 4 1 0 0 0 1 0 0 0 0 1 0 2 0 0 1 1 6 0 10 15 0 1 0 0 0 0 0 0 1 0 0 0 0 0 0 1 0 1 0 0
246 CGG 0 0 0 0 0 0 0 0 0 0 6 0 0 0 3 0 0 0 16 0 0 1 1 1 14 2 84812 33 0 0 1 0 0 0 0 0 0 1 0 0 0 0 0 0 1 0 0 1 0 0 1 0 0 0 1 0 1 2 5 0 0 0 1 2
247 AAC 6 84698 0 16 2 3 0 1 0 3 3 4 0 0 0 0 0 0 0 0 0 0 0 0 4 1 0 5 0 0 0 8 0 7 0 0 0 8 0 0 1 0 2 3 1 0 0 1 0 2 0 1 0 0 0 4 1 0 0 0 1 0 1 0
248 CCA 0 0 0 1 2 0 0 0 1 0 0 0 0 0 0 0 3 0 0 0 84825 8 27 2 0 2 1 0 5 0 1 0 1 0 0 0 0 0 1 0 0 1 2 0 0 0 0 0 0 1 0 0 1 0 0 1 0 0 0 0 1 0 0 0
249 GGA 0 0 0 0 1 0 1 0 4 0 1 0 0 0 0 0 0 0 0 0 3 0 0 0 0 1 0 0 0 0 0 0 2 8 1 0 1 0 0 0 84830 1 15 10 1 0 1 0 0 0 0 0 0 1 0 0 1 0 0 0 0 0 0 0
250 AAT 5 7 1 85039 0 0 1 0 0 2 0 8 0 1 1 2 0 0 1 1 2 1 0 1 0 0 0 5 0 0 0 0 0 0 2 1 0 1 4 0 0 0 5 2 1 0 0 0 11 0 0 1 1 1 0 0 0 0 3 0 0 0 0 3
251 GCT 0 0 0 0 0 0 0 15 0 1 0 0 0 0 6 0 0 0 0 0 0 0 0 0 0 0 0 0 0 0 0 0 0 0 0 7 3 22 3 134013 0 0 1 0 1 6 1 30 0 1 0 0 0 0 0 3 0 0 1 0 0 0 1 0
252 GAG 0 0 6 0 0 4 0 0 0 0 0 0 0 0 0 1 0 0 1 0 0 0 0 0 0 0 0 0 0 0 1 0 23 2 133482 9 0 0 0 0 0 0 17 0 0 0 1 0 0 0 3 0 0 0 0 0 1 0 1 0 0 0 0 0
253 ATC 0 0 0 0 0 4 0 0 1 0 0 0 9 133742 2 27 0 0 0 0 0 0 0 0 0 0 0 0 0 0 0 0 1 0 0 0 0 0 0 0 0 0 0 0 0 8 0 0 0 0 0 0 0 0 8 0 0 0 0 0 0 1 0 0
254 GAA 9 0 0 0 0 0 0 0 0 0 0 0 0 0 0 0 0 0 0 0 0 0 0 0 0 0 0 0 0 0 0 0 133936 0 12 2 0 0 0 0 6 0 0 0 0 0 0 0 2 0 0 0 0 0 0 0 1 0 0 0 0 0 0 0
255 GAT 0 0 0 8 0 0 0 0 0 0 0 0 1 0 0 0 0 0 1 0 0 2 0 0 0 0 0 0 2 2 0 0 0 22 0 134524 0 0 0 0 0 0 0 2 0 1 0 2 1 0 2 4 0 0 0 0 1 0 0 0 0 1 0 2
256 CTC 1 0 1 0 1 0 1 0 3 0 2 0 5 6 1 0 0 0 0 2 0 14 0 0 1 0 0 2 19 133318 2 28 2 0 2 1 0 0 1 1 1 0 1 0 3 7 0 1 1 0 0 0 0 1 0 0 1 3 4 1 9 10 0 2
257 ATC 0 0 0 0 0 3 0 0 0 0 0 0 8 133949 0 14 2 3 0 3 1 0 1 1 0 0 0 0 4 5 0 0 0 0 1 0 0 1 1 0 0 2 0 0 0 4 0 0 0 1 0 2 0 0 9 0 0 0 0 0 2 1 6 0
258 TTT 1 0 0 0 0 0 1 1 0 0 0 0 0 0 0 2 0 0 0 0 1 3 3 0 1 1 3 1 0 1 0 6 0 2 9 0 2 1 1 0 0 0 1 0 2 0 0 0 1 1 0 0 0 0 0 4 1 0 0 3 1 8 1 133806
259 CTG 3 2 1 0 0 0 1 2 1 0 1 7 0 1 7 0 0 0 5 0 7 2 8 0 0 0 1 0 15 3 134023 7 3 0 1 0 0 1 1 0 0 0 0 1 0 0 3 5 3 0 1 0 0 2 1 0 0 0 2 1 3 0 7 0
260 GCA 0 0 0 0 38 0 0 2 0 1 0 0 0 0 0 0 0 0 0 1 0 0 0 0 0 0 0 0 0 1 0 0 2 0 0 0 133347 4 25 5 1 0 2 0 21 2 4 1 0 1 0 0 1 0 0 0 2 5 0 0 0 0 0 0
261 CGG 4 0 0 0 0 4 0 0 0 0 6 0 0 0 0 0 0 0 15 2 0 0 1 0 14 17 132505 4 3 0 5 0 0 0 0 0 0 0 0 0 0 0 2 0 0 0 0 0 0 0 0 0 0 1 0 0 0 0 24 0 0 0 0 0
262 TCT 0 0 0 1 0 2 2 1 0 2 0 0 0 0 0 0 1 0 0 0 1 1 0 6 0 0 0 1 0 0 0 2 1 0 0 0 1 2 4 2 0 0 0 0 0 0 1 1 2 1 0 4 6 48 1 133511 0 0 0 0 0 0 0 4
263 GCA 0 1 0 2 75 1 1 0 1 2 0 2 0 0 0 0 0 0 0 0 3 0 1 0 0 2 0 0 0 0 0 0 3 0 0 1 133786 9 13 1 12 0 1 0 25 0 1 0 0 0 1 0 5 0 1 0 1 1 0 0 0 0 0 2
264 CTC 1 0 0 0 0 3 0 0 0 4 0 0 2 4 13 0 0 7 0 0 2 10 0 0 3 1 0 1 14 134191 6 9 1 0 2 0 0 0 0 0 0 3 3 0 2 0 0 2 0 0 0 1 0 0 9 0 0 0 1 0 0 17 7 6
265 ATA 0 0 1 1 13 1 0 2 0 5 0 0 134568 3 8 62 1 0 1 1 0 1 0 5 0 0 1 0 7 2 2 7 1 0 1 1 1 4 4 0 4 0 1 9 14 5 1 7 0 3 3 0 0 0 0 0 1 4 0 2 0 0 1 0
266 TTG 0 0 0 0 0 0 0 0 0 0 0 0 0 0 5 4 0 0 1 0 0 1 0 0 1 2 0 0 0 10 19 1 2 0 1 0 1 0 3 1 0 2 1 0 9 0 7 4 1 1 3 8 4 0 5 1 0 1 2 1 13 1 134258 6
267 AGA 91 0 51 0 0 0 1 3 133814 1 42 0 3 0 0 0 0 0 0 1 0 6 1 0 8 12 3 7 1 0 3 1 0 0 0 1 0 1 0 0 15 1 1 0 0 4 2 0 1 1 4 0 0 0 1 0 2 0 0 0 0 0 0 1
268 GGG 0 0 0 1 0 7 0 1 0 0 13 1 0 1 0 2 1 0 0 0 0 7 2 2 0 1 0 0 0 0 0 0 0 0 12 0 0 0 6 1 19 1 133446 5 0 0 10 1 1 1 0 0 19 8 1 0 0 0 8 1 0 1 1 0
269 TCA 0 0 0 0 0 0 0 3 0 0 0 0 0 0 0 0 1 0 1 0 21 1 1 2 2 0 0 0 0 0 1 0 0 0 0 0 0 0 0 3 0 2 0 1 0 3 0 0 5 0 0 0 133812 6 63 4 1 3 2 7 5 1 0 0
270 GTT 0 1 0 0 0 1 0 1 0 3 1 0 0 4 0 10 0 1 0 1 0 0 0 1 1 0 0 0 0 0 1 2 0 0 0 1 0 0 3 9 1 2 2 4 1 1 2 134065 0 0 0 0 0 1 7 0 0 0 0 0 0 0 5 3
271 GCT 3 0 0 0 0 0 0 29 2 0 1 0 0 2 0 0 0 0 0 0 0 3 5 1 1 1 0 0 0 1 0 0 0 0 0 3 4 44 1 133586 3 3 15 11 0 0 0 23 0 0 0 2 3 10 5 8 3 1 0 4 0 0 0 0
272 CAC 1 12 2 1 0 0 0 0 2 3 0 3 3 0 1 0 3 134103 0 12 2 7 2 0 0 4 0 3 1 8 0 0 3 1 2 0 0 5 0 1 1 2 1 0 0 0 1 2 5 4 1 0 1 0 0 1 8 1 4 0 2 0 4 0
273 AAA 133589 3 44 4 3 0 0 0 3 1 0 0 0 1 0 1 0 0 1 0 2 1 0 0 0 1 0 0 1 0 1 0 4 2 2 1 2 0 1 0 0 0 3 0 0 0 0 0 1 1 4 0 0 2 1 0 3 1 1 0 2 2 0 0
274 TCT 1 11 2 6 1 3 1 33 0 5 0 10 0 1 0 0 4 3 0 0 7 0 1 10 4 0 0 1 0 0 0 0 0 4 1 0 1 2 2 0 1 0 1 32 11 0 0 1 2 0 4 6 94 26 9 134484 0 2 0 3 0 0 0 7
275 TGT 1 1 1 5 2 0 0 1 1 3 0 7 0 3 0 2 0 8 0 1 2 5 0 4 0 0 2 7 2 0 0 0 5 4 0 1 1 9 19 0 0 0 1 1 1 5 4 5 4 0 0 1 1 1 5 2 4 16 0 134383 0 6 4 3
276 CTG 0 0 0 2 0 1 2 0 0 1 1 0 0 2 9 0 0 1 1 0 0 1 7 0 1 0 2 2 78 2 134232 2 0 0 0 0 0 0 0 0 0 0 0 0 1 0 0 1 0 1 0 0 0 1 0 1 1 0 1 1 6 0 16 0
277 CCC 0 1 1 0 4 1 2 0 0 0 0 0 2 0 1 1 0 0 0 0 19 133725 13 25 0 3 2 0 0 1 0 2 0 0 0 0 0 4 0 0 1 0 3 4 0 1 0 7 0 0 2 0 0 45 1 1 0 0 0 0 0 0 0 0
278 GCC 0 0 0 0 0 30 0 0 0 1 0 1 0 1 4 0 0 0 0 2 0 4 1 1 0 0 0 5 1 2 1 0 0 2 2 1 35 130948 3 17 0 4 1 0 0 6 1 0 1 0 1 2 0 3 1 0 1 0 0 0 16 0 3 4
279 TGT 0 0 0 0 0 0 0 0 0 0 2 6 0 0 1 0 0 1 0 2 1 0 1 0 1 0 1 59 0 0 0 0 0 2 0 1 0 1 4 0 0 0 0 10 1 7 0 2 0 0 2 29 0 0 1 0 2 12 0 133974 0 1 0 4
280 GTG 0 0 2 0 0 0 0 0 1 0 2 1 1 4 17 6 0 0 2 0 0 1 0 0 0 0 1 0 3 1 4 3 0 0 1 0 0 4 10 0 0 0 4 0 29 1 134348 5 2 0 6 0 2 0 0 0 0 2 0 1 0 0 6 0
281 TAT 0 0 0 5 0 0 0 1 0 0 0 1 0 1 0 1 1 0 0 18 0 0 0 0 0 0 0 0 1 2 1 0 1 1 1 3 0 1 0 0 0 0 4 0 0 0 5 0 20 9 3 134419 1 0 1 2 2 1 0 9 3 2 1 6
282 GGA 0 0 1 0 0 0 1 0 12 0 4 1 0 3 0 0 1 1 0 0 0 0 2 3 1 1 3 2 0 2 4 1 8 0 1 0 1 3 30 19 133668 28 84 7 2 2 2 1 0 0 3 0 1 2 1 0 5 1 1 0 0 2 0 0
283 CCT 50 5 32 0 2 59 31 6 1 2 6 0 3 0 6 7 3 11 166 25 9 159 26 132824 14 27 40 4 7 33 6 22 0 0 0 6 9 3 30 16 7 71 6 14 5 10 19 1 0 2 3 0 4 4 8 13 1 14 2 19 3 6 10 3
284 GCC 0 0 0 0 0 37 0 0 1 0 0 1 0 0 0 0 1 0 2 3 0 2 1 0 0 0 0 0 0 0 0 0 0 2 3 0 4 134526 2 25 0 0 2 0 1 18 1 0 0 0 1 0 7 6 1 0 0 0 0 0 0 0 0 0
285 GTA 0 0 1 0 2 0 0 2 1 0 0 0 18 0 0 1 2 0 0 2 0 3 0 0 0 0 0 1 1 1 0 1 0 0 1 0 6 1 0 0 2 0 2 1 132272 0 22 1 0 0 0 0 0 1 0 0 0 0 0 7 4 0 1 0
286 GCC 1 3 0 0 0 20 0 2 2 0 0 0 0 0 9 0 0 0 0 0 0 1 1 1 0 0 0 0 0 1 0 0 0 1 0 0 7 134362 4 5 0 1 0 0 0 7 1 0 0 0 0 1 0 8 3 0 1 0 0 0 0 0 0 0
287 AGT 0 0 0 22 0 1 0 2 0 5 1 134555 0 0 0 3 14 0 0 0 0 0 0 0 0 0 0 21 0 1 0 0 0 0 0 0 0 0 0 0 0 0 0 9 0 0 0 0 0 0 0 0 0 0 0 0 0 0 0 2 0 0 0 0
288 GGC 0 0 0 0 0 0 0 0 0 8 0 0 0 0 0 0 0 0 2 0 0 0 0 0 0 0 0 0 0 0 0 0 0 5 0 0 0 0 0 0 6 134415 5 11 0 1 0 0 0 0 0 0 0 0 0 0 1 3 2 0 0 0 2 0
289 TAC 16 1 1 2 9 0 0 0 0 0 1 0 1 69 1 1 2 73 0 1 0 0 0 0 56 0 5 0 0 6 0 2 0 2 2 0 0 0 0 0 2 0 1 0 0 0 7 0 3 133975 1 82 14 10 0 0 0 13 0 1 0 0 0 0
290 GAC 0 10 0 0 0 0 1 0 0 0 0 12 0 0 0 0 0 1 0 0 1 5 0 0 0 0 11 0 2 0 0 0 4 133973 0 7 0 0 0 0 0 17 7 0 2 0 0 0 0 14 0 0 0 2 0 0 0 2 0 0 0 2 0 1
291 TTC 0 0 0 1 0 0 0 0 0 0 0 0 0 3 1 0 0 0 0 0 0 0 3 1 0 1 0 2 0 3 0 0 0 2 0 0 0 0 0 0 0 0 0 1 0 4 0 0 2 12 0 1 0 7 2 0 0 1 0 1 2 133695 0 12
292 GAA 16 0 0 0 0 1 2 0 0 0 28 1 3 0 0 0 4 4 0 1 5 3 0 0 2 3 45 2 0 0 3 2 133637 3 8 7 1 9 8 0 27 6 7 8 16 1 1 0 5 9 0 2 0 10 2 1 0 1 0 0 0 2 0 0
293 AAA 132713 10 69 3 9 0 0 0 8 0 6 0 0 0 0 1 1 1 1 3 0 0 0 0 0 0 0 0 0 1 0 1 3 0 0 0 0 0 0 1 0 0 0 0 0 2 0 0 0 0 0 0 3 0 0 0 0 0 0 1 1 0 0 0
294 GAG 0 42 19 0 5 1 4 5 0 1 18 0 0 0 0 11 1 13 5 0 0 0 1 0 1 0 12 0 1 2 0 0 17 0 132497 9 4 0 41 1 0 1 41 3 0 0 4 1 0 0 2 5 0 71 14 20 0 0 0 10 38 4 0 6
295 GGA 0 1 0 0 0 0 0 0 7 0 0 0 0 0 0 0 0 0 0 0 0 0 0 0 0 0 0 0 0 0 0 0 11 0 0 0 2 0 0 0 103911 0 13 8 0 0 0 0 0 1 0 0 0 0 0 0 1 0 0 0 0 0 0 0
296 TAC 0 1 0 0 0 0 0 0 1 0 1 0 0 0 0 0 0 2 0 0 0 0 0 0 0 1 0 0 0 0 1 0 0 0 2 0 0 5 0 0 0 0 0 2 0 1 0 0 0 115789 0 4 0 0 0 1 3 9 0 0 0 0 0 0
297 TCT 1 0 0 1 1 0 2 0 0 0 0 1 5 0 1 0 0 0 0 4 3 0 0 3 0 1 0 0 0 0 0 0 0 0 0 0 0 0 0 0 1 1 0 0 0 0 1 1 0 0 0 7 2 10 7 110306 2 0 2 0 0 0 0 0
298 TTA 4 1 0 1 0 1 0 0 0 2 3 0 1 0 3 0 0 0 0 1 0 1 0 0 0 0 0 0 7 1 8 12 1 0 0 0 0 0 0 0 0 0 1 0 1 0 1 0 1 4 1 2 4 0 1 0 4 0 2 1 119345 0 30 1
299 GTG 0 0 0 0 0 0 0 0 0 0 2 0 0 0 6 0 2 0 2 1 0 5 0 0 0 0 0 2 0 2 0 0 0 0 0 0 0 0 1 0 4 3 1 0 8 8 121441 7 1 1 0 0 1 0 0 1 5 0 0 0 0 0 9 0
300 GGA 0 0 0 0 0 3 0 0 8 0 0 0 0 0 0 0 0 0 1 0 0 0 0 1 2 2 2 0 0 0 0 1 9 0 0 0 1 0 0 1 122828 3 32 18 8 0 0 0 0 0 0 0 2 1 0 0 8 0 1 1 0 0 0 0
301 ATA 5 1 0 1 6 0 0 0 13 0 1 0 125929 1 20 15 0 1 0 2 0 0 0 1 29 0 12 1 0 2 4 0 0 0 0 1 0 0 1 0 0 0 4 0 11 1 0 0 0 0 0 24 0 7 1 1 0 0 1 3 3 0 3 1
302 GAC 2 7 0 1 3 0 0 0 0 0 2 0 0 0 0 0 1 5 1 0 1 0 1 1 0 1 0 3 0 0 0 0 4 117955 2 6 3 0 3 0 2 8 1 5 0 3 0 1 0 5 0 2 0 2 0 0 2 2 3 0 0 0 2 0
303 CCT 0 0 2 0 0 0 0 5 0 0 0 1 0 0 0 0 0 1 0 6 5 69 12 122828 0 0 0 0 1 1 1 1 0 0 1 2 2 0 0 1 1 0 2 2 0 0 1 3 0 1 0 0 0 0 2 13 2 0 1 0 0 0 0 0
304 TTC 0 1 0 0 3 1 1 0 0 0 0 0 32 1 5 0 0 0 2 1 1 0 4 0 0 1 0 0 0 1 10 7 0 3 0 0 1 1 4 2 0 0 3 0 7 1 11 0 0 3 1 11 1 10 1 0 1 0 0 2 10 122344 5 8
305 AAA 121958 5 17 1 2 0 5 0 13 2 0 0 3 0 0 0 2 0 0 2 0 0 0 2 0 5 0 0 1 1 1 2 1 1 1 0 3 1 0 0 0 1 0 1 0 4 5 1 3 0 0 0 2 0 0 0 0 1 0 0 0 1 1 0
306 CTG 1 0 1 0 0 0 0 0 1 0 0 0 0 0 7 0 1 2 2 0 1 2 2 0 0 2 2 0 44 2 117732 3 0 0 0 0 0 1 3 1 0 2 0 0 1 0 5 0 3 0 1 0 0 1 0 0 0 0 1 14 0 0 21 1
307 CTT 0 0 2 0 0 0 0 0 0 0 0 0 0 0 1 5 10 0 2 3 0 0 0 6 0 5 0 2 1 9 0 125789 1 0 0 1 0 0 2 0 0 0 3 2 0 0 1 1 0 0 1 0 1 0 0 0 0 0 1 2 3 0 2 8
308 CAA 5 0 0 2 0 7 0 0 0 0 2 2 0 2 0 0 133562 2 14 12 3 0 1 3 8 6 0 0 3 1 0 1 0 0 1 1 1 4 10 1 11 0 2 1 0 2 2 1 2 0 0 1 0 0 0 3 3 6 2 11 4 2 3 3
309 AAC 3 133372 11 16 1 17 0 3 10 31 22 0 5 5 1 0 7 9 4 0 0 1 1 0 3 9 22 20 3 0 15 0 2 8 0 0 5 1 12 3 7 10 67 17 6 0 10 4 0 0 1 0 2 18 3 0 0 1 2 0 2 0 7 0
310 AGC 0 39 1 2 8 1 0 93 3 133672 8 29 1 4 0 1 5 2 0 0 0 0 0 0 0 0 0 1 0 0 0 0 2 0 2 0 16 3 10 124 4 9 6 4 5 1 1 0 1 36 0 0 0 4 0 0 2 21 2 5 0 1 0 0
311 CAA 6 19 0 10 1 0 0 0 138 7 1 0 2 3 0 2 133206 0 12 3 4 0 0 1 20 75 108 3 2 0 1 1 0 0 1 1 3 0 6 1 2 1 1 1 0 2 2 6 3 1 0 0 10 0 7 31 2 0 1 2 0 0 0 0
312 GTA 0 3 0 0 0 1 0 3 0 0 2 0 23 1 3 0 0 0 0 2 0 0 0 0 0 1 0 0 1 7 8 0 1 2 0 0 5 1 1 0 1 0 1 0 134288 17 14 0 0 1 2 0 0 0 0 1 0 2 0 1 1 0 4 2
313 TAC 0 1 0 0 1 0 0 1 0 0 2 0 2 1 0 1 0 5 0 0 3 2 0 1 0 3 0 0 0 1 0 3 1 1 0 2 0 0 1 0 0 0 2 1 2 0 0 2 3 134239 2 156 3 0 4 3 2 18 2 0 0 1 4 0
314 AGC 0 5 0 1 0 0 1 0 4 133574 1 16 0 1 0 0 0 1 0 0 0 1 0 0 0 1 1 1 1 1 1 1 0 0 0 2 1 3 3 0 0 27 8 1 2 2 6 5 3 0 0 0 3 13 1 6 0 41 0 86 1 0 0 1
315 CTA 0 0 0 1 0 0 0 1 0 0 0 1 3 0 3 1 2 0 0 0 25 1 0 0 2 0 2 2 134227 14 56 6 0 1 2 1 1 0 0 1 0 0 1 1 0 0 2 1 1 1 0 0 0 0 0 0 0 0 1 2 22 1 13 4
316 ATC 1 1 0 0 0 9 2 0 1 1 0 6 8 132951 0 16 0 1 0 0 0 0 1 0 0 0 0 0 0 3 8 0 0 0 0 0 0 0 0 0 1 0 0 1 1 27 1 4 0 0 1 0 0 0 0 0 2 0 3 4 1 4 2 0
317 AGA 7 0 0 0 0 0 0 0 134526 1 24 2 3 0 0 0 0 0 0 1 0 0 0 1 3 13 2 1 0 0 0 0 0 0 0 0 0 1 0 0 38 0 1 0 1 0 1 1 0 0 0 0 0 1 0 3 2 0 0 0 0 1 0 0
318 CCG 0 2 6 0 0 0 1 0 0 0 5 0 1 1 2 1 4 2 9 6 47 31 131419 49 1 5 5 6 0 0 3 1 1 0 3 0 0 8 8 1 0 0 12 2 1 0 6 0 0 3 0 1 0 1 15 0 0 0 1 0 0 0 1 1
319 AAC 11 133898 4 83 1 26 4 1 1 13 28 4 0 8 3 0 1 3 4 1 3 1 0 1 3 0 44 9 3 2 1 0 2 16 8 2 17 3 2 6 7 29 54 45 2 2 1 5 0 1 0 0 3 0 7 6 0 2 0 0 1 0 0 0
320 GAG 0 0 3 0 0 0 1 0 0 0 0 0 0 0 0 0 0 0 0 0 0 0 0 0 0 0 0 0 0 0 1 0 16 0 134430 2 0 1 0 0 2 1 12 1 3 0 3 0 0 0 12 0 0 0 0 0 0 0 1 0 0 0 0 0
321 AAT 16 10 1 134343 0 0 0 1 1 1 1 8 0 1 1 2 0 0 1 2 0 1 0 0 0 4 8 3 0 0 1 0 3 0 8 5 0 0 2 1 0 1 9 2 5 0 1 0 0 0 0 1 0 3 0 2 0 0 5 1 1 0 1 9
322 CCA 3 1 7 1 8 1 3 0 2 1 4 0 1 1 0 0 7 0 1 3 134218 40 75 3 0 2 0 2 8 0 1 0 0 0 1 1 9 2 4 3 10 10 2 0 1 0 1 1 1 0 0 0 5 1 1 2 0 2 2 1 0 1 0 0
323 GCA 0 1 1 1 17 0 3 0 0 17 2 0 0 2 12 1 1 4 11 0 1 0 0 0 1 1 9 14 1 1 5 1 3 1 2 0 133966 0 2 1 4 3 2 0 27 1 2 0 2 0 1 1 13 0 9 0 4 2 2 63 2 5 20 9
324 CAC 0 1 0 0 0 1 0 0 0 0 0 1 0 1 0 0 5 134334 0 9 3 2 2 3 1 7 0 2 0 1 4 1 0 0 0 0 4 0 0 0 0 0 3 1 0 0 0 0 0 4 0 0 2 1 0 0 2 0 1 1 4 0 0 0
325 AAG 7 0 134549 1 0 0 1 0 0 0 14 0 0 0 3 0 0 0 0 0 0 0 0 0 0 0 0 0 0 0 0 0 0 0 13 0 0 0 0 0 0 0 0 0 0 0 0 0 0 0 0 0 0 0 0 3 1 0 0 0 0 0 0 0
326 AGT 0 0 0 11 0 0 0 0 1 21 4 134674 0 0 0 0 0 0 0 0 0 0 1 1 0 0 0 0 0 0 0 0 0 1 0 0 0 0 0 0 0 0 1 7 0 0 0 0 0 0 0 0 0 0 0 0 0 0 0 1 0 0 0 0
327 CAG 1 0 5 0 0 0 0 0 0 0 0 0 0 0 0 1 13 3 134252 4 0 0 0 0 0 0 20 0 0 0 0 0 0 0 1 0 0 0 0 0 0 0 0 0 0 15 0 0 1 0 3 0 0 0 0 0 0 0 0 3 0 0 0 0
328 CTG 0 0 1 1 6 1 0 2 0 0 0 1 0 1 10 0 0 1 4 0 1 0 4 0 1 4 1 1 37 49 134367 2 1 1 0 0 4 0 0 0 1 0 4 2 2 4 2 1 0 0 0 0 1 3 0 12 0 1 0 1 6 0 44 1
329 GTG 0 5 0 0 0 1 3 0 3 0 0 1 0 0 17 1 0 1 0 0 0 2 2 0 0 0 4 0 0 0 0 0 1 0 3 2 0 0 2 0 4 1 2 1 42 15 134290 36 0 2 2 0 0 0 1 2 4 0 0 1 2 0 1 0
330 TGG 0 0 0 1 1 0 0 0 2 1 2 0 0 0 0 1 0 1 0 0 0 1 0 1 0 0 2 0 0 0 0 2 0 1 2 1 0 0 1 3 0 3 0 0 1 0 0 0 2 0 16 0 0 3 0 0 15 0 134489 5 2 2 9 0
331 ATG 1 0 1 0 2 4 3 0 0 0 3 1 13 0 134653 7 7 0 0 1 0 1 0 0 2 0 0 1 0 0 12 0 0 0 2 0 1 2 1 0 0 0 1 1 0 0 11 3 2 0 0 0 0 0 0 0 1 0 3 2 4 0 12 0
332 GCA 1 2 2 0 38 0 0 2 1 1 1 4 0 0 0 0 0 0 0 1 2 2 0 0 1 1 0 21 0 4 0 2 4 4 2 0 134656 7 9 11 4 1 0 8 15 0 0 1 0 1 1 1 2 3 0 5 1 0 1 0 0 0 0 0
333 TGC 3 0 3 2 0 0 3 0 2 2 0 1 1 1 3 0 0 1 1 0 0 0 0 0 1 31 1 4 4 2 2 3 1 0 0 0 0 1 0 2 1 1 0 1 0 1 2 1 1 24 3 1 1 5 0 8 8 134037 3 152 1 7 0 5
334 AAT 3 5 3 134322 0 1 1 4 0 0 2 6 1 1 0 0 0 8 3 80 0 0 1 1 0 0 1 0 0 1 0 0 1 0 0 2 0 1 1 3 0 0 0 0 1 0 0 2 4 5 3 26 0 0 3 0 2 0 0 16 5 6 1 1
335 TCT 0 0 2 0 3 1 0 2 2 0 0 1 3 2 1 0 0 0 1 1 1 2 1 12 0 1 0 1 0 2 2 3 2 0 1 0 0 0 2 0 0 0 2 1 0 3 0 1 3 1 1 4 13 17 7 153383 3 0 0 12 2 0 0 8
336 GCT 3 3 2 0 2 2 0 78 0 1 0 1 1 0 0 0 1 0 2 1 0 0 0 1 2 0 0 0 1 4 8 0 1 2 0 3 4 85 3 152581 1 1 11 4 1 0 0 18 0 0 0 1 6 5 1 2 0 1 0 1 1 0 14 0
337 GCA 0 2 0 4 25 0 0 2 1 1 0 1 0 1 5 1 0 1 2 0 0 1 2 0 0 1 1 0 0 0 0 0 4 3 0 2 152157 2 13 3 3 1 3 1 12 0 2 0 1 2 0 0 1 1 0 0 2 0 1 1 0 0 0 0
338 TTT 0 0 0 1 0 0 0 0 0 0 0 0 1 0 0 4 0 6 0 0 0 0 3 2 0 0 0 0 3 0 2 7 1 1 1 0 0 2 0 0 4 0 3 6 2 0 1 2 1 0 5 0 0 2 0 6 0 0 2 4 0 18 1 152413
339 GAA 2 0 1 0 0 0 0 0 0 0 0 0 0 0 0 0 0 3 0 0 0 0 0 0 0 0 0 0 0 0 0 0 152585 43 56 28 2 3 0 1 24 0 0 0 0 0 1 0 4 0 1 1 3 0 0 0 0 0 0 0 0 0 0 0
340 GAT 1 0 2 20 1 0 0 0 0 0 0 1 0 0 0 1 0 0 0 2 0 0 2 0 0 0 0 0 1 0 1 0 1 5 3 153534 1 0 0 1 0 3 3 6 0 2 0 0 0 0 0 4 1 1 0 2 1 0 0 1 0 0 0 0
341 CTA 0 0 0 0 0 0 0 0 0 0 0 0 6 2 0 0 4 0 0 0 28 0 0 1 1 0 0 0 152330 0 16 5 0 0 0 0 0 0 0 0 0 0 1 0 0 1 2 4 0 0 0 0 0 0 0 0 0 0 0 1 2 0 0 0
342 AGA 9 0 1 1 0 0 2 0 152585 4 12 0 4 2 0 0 1 1 4 0 1 2 1 0 4 0 0 0 0 0 0 1 0 0 1 0 0 1 0 1 11 5 12 3 1 0 1 0 1 0 1 0 0 0 0 0 3 2 0 1 0 0 0 0
343 GTA 0 0 0 2 2 0 0 0 0 0 0 0 15 3 1 0 0 0 0 0 0 0 0 0 1 0 0 0 0 0 1 0 2 0 0 0 9 2 0 0 0 0 1 0 152669 5 7 1 1 0 2 0 1 1 0 0 0 2 0 0 4 0 0 0
344 TTA 0 0 0 0 0 0 0 0 1 2 1 0 1 0 0 1 0 0 0 0 1 1 0 0 0 0 0 0 2 1 0 4 0 0 0 0 0 0 0 0 0 0 1 0 2 0 2 1 0 0 0 0 5 0 0 0 2 0 0 0 153350 2 28 1
345 AGC 0 10 1 0 13 0 5 4 3 152223 2 25 0 1 2 0 0 0 0 0 0 0 0 2 0 8 1 5 1 0 0 1 0 0 0 0 1 0 0 2 0 6 1 0 2 0 0 0 0 0 0 0 12 1 9 0 0 2 4 0 0 0 0 0
346 TTC 1 0 5 0 1 0 3 0 0 1 2 0 0 1 3 2 0 0 0 3 0 0 1 0 0 0 1 0 0 5 0 0 0 0 1 1 0 0 0 0 0 1 0 2 0 6 28 0 0 0 0 0 1 9 0 0 1 6 1 3 4 152573 0 3
347 ATC 0 1 0 0 0 7 0 1 0 0 0 0 4 152575 2 7 0 0 1 1 1 0 0 1 0 7 0 0 0 1 0 18 0 0 0 0 0 0 0 0 1 1 0 2 0 5 0 5 0 2 0 0 0 5 0 0 2 5 1 0 0 0 0 2
348 AGA 12 1 0 0 1 1 2 0 152930 2 75 0 2 0 0 0 0 0 6 0 0 0 0 0 4 4 0 0 0 0 0 1 1 0 0 0 0 0 0 0 21 0 0 3 2 0 1 0 0 0 0 0 0 0 0 2 1 0 0 0 0 0 2 0
349 GGG 0 0 0 0 1 0 0 0 0 0 10 0 0 0 0 0 0 0 0 0 1 0 8 0 0 0 1 0 0 0 0 0 0 0 4 0 0 0 0 0 21 6 152758 9 0 3 7 0 0 0 2 0 0 0 1 0 0 0 8 0 0 0 2 1
350 ACC 0 1 1 0 5 153195 2 9 5 2 0 11 0 12 1 0 3 0 5 0 1 1 0 0 1 10 0 11 0 16 3 0 0 0 0 0 0 13 4 0 9 4 7 1 0 2 3 0 0 0 0 0 20 7 1 2 10 10 5 3 0 2 0 0
351 AAA 153064 8 35 4 0 1 0 0 6 0 0 0 1 1 0 0 1 0 0 1 0 0 0 0 0 0 0 1 0 0 0 5 9 0 0 0 0 0 0 0 1 0 1 0 0 0 0 1 1 0 0 0 0 0 0 1 0 0 2 2 1 5 0 3
352 GTA 1 0 0 0 0 0 0 0 0 1 0 1 13 1 0 0 0 0 1 0 1 0 1 0 0 0 0 0 71 0 0 0 0 0 0 2 8 0 1 0 0 0 1 1 153122 9 10 1 2 0 0 0 0 0 0 0 0 0 0 2 3 0 0 0
353 TCC 0 2 0 0 0 1 0 0 0 1 1 0 0 0 0 13 0 0 0 0 0 93 0 0 0 2 0 2 5 1 0 0 1 1 0 0 0 1 0 0 0 0 0 0 5 0 0 5 0 0 0 0 10 152266 4 6 0 0 1 0 0 46 0 2
354 CCA 1 1 0 3 16 0 0 0 0 1 0 1 0 0 1 0 9 0 0 0 152634 3 2 2 2 15 1 0 0 0 1 0 1 1 0 0 4 2 0 5 0 6 0 1 0 0 1 2 1 0 0 0 3 0 1 0 0 0 0 2 0 0 0 0
355 AGG 0 1 19 0 0 0 0 1 7 0 152738 3 0 0 28 0 0 0 0 0 0 0 0 0 0 0 1 0 0 0 0 0 0 0 0 0 0 0 0 0 3 0 9 0 0 0 0 0 0 0 0 0 0 0 0 0 0 0 3 0 0 0 0 0
356 GGG 0 0 0 0 0 0 0 0 0 0 6 0 0 0 0 0 0 0 0 0 0 0 0 0 0 0 0 0 0 0 0 0 0 0 11 2 0 0 0 2 19 1 148352 16 0 0 1 0 0 0 0 0 0 0 0 1 0 0 4 1 0 1 2 0
357 AAA 152133 3 5 0 0 0 0 0 5 0 0 0 1 1 0 0 1 0 0 2 0 0 0 1 0 0 0 0 0 1 0 0 20 1 0 0 0 0 0 1 0 0 1 0 0 0 0 0 0 0 2 1 0 0 0 1 0 2 0 16 0 0 0 0
358 CTT 0 0 0 0 1 0 0 1 0 1 0 0 0 0 1 3 0 0 2 1 0 1 0 3 0 0 0 1 2 7 0 152712 0 0 0 1 1 0 1 0 1 0 2 0 0 0 0 0 0 0 0 0 0 0 0 0 1 3 0 2 1 0 25 5
359 TCC 11 0 68 0 2 9 2 0 3 0 0 0 0 1 0 0 5 0 2 1 0 17 0 0 45 1 2 0 0 3 5 12 2 0 1 3 5 8 0 4 0 6 0 2 0 0 0 1 0 2 2 1 20 153259 25 10 0 2 0 0 2 5 3 1
360 ACT 0 0 1 4 1 9 2 153516 0 2 0 3 0 0 0 7 1 0 0 1 0 0 0 3 1 0 0 0 0 0 3 0 2 0 0 0 0 0 2 3 1 0 0 1 3 0 6 2 0 0 0 0 0 0 1 1 0 1 1 0 1 0 1 2
361 AGA 14 0 1 0 2 0 1 1 153597 1 20 2 2 0 0 0 1 2 0 0 0 0 0 0 8 0 6 2 2 0 0 0 1 0 1 0 0 0 0 0 6 0 0 1 0 2 0 0 0 1 3 1 0 0 0 0 1 0 0 0 0 0 0 0
362 GGA 0 0 0 0 0 0 0 0 8 0 0 0 0 0 0 0 0 0 3 0 1 0 0 1 0 0 0 0 0 1 0 0 6 0 0 0 0 0 0 0 152705 10 35 3 6 0 0 2 0 1 0 0 0 0 1 0 12 0 0 0 1 1 3 0
363 GTA 0 0 0 0 0 0 0 0 0 0 0 5 12 4 0 1 0 0 0 1 0 0 0 0 0 0 0 0 2 14 0 0 0 0 1 0 16 0 0 0 0 2 0 0 152290 9 69 2 1 0 0 2 0 0 0 0 0 0 1 1 21 0 0 3
364 CAA 0 1 0 4 0 0 5 2 1 0 0 2 2 1 67 42 153075 0 11 0 0 0 0 0 5 0 3 0 2 2 6 1 4 0 0 0 0 1 0 1 0 0 1 0 3 0 2 0 4 0 0 0 1 0 16 7 0 1 0 1 0 0 1 42
365 ATT 1 0 2 4 0 4 0 9 0 0 7 2 4 4 0 153272 0 0 1 1 0 0 0 0 0 0 0 1 1 0 0 0 0 1 0 0 0 0 0 0 1 0 0 0 2 0 1 12 0 0 0 0 2 2 0 0 3 0 1 2 0 0 2 0
366 GCT 0 1 0 1 0 0 2 19 0 0 0 1 0 0 0 0 0 0 0 0 0 0 0 0 0 2 0 0 0 0 0 0 0 0 0 1 1 16 6 153351 1 0 2 1 0 0 1 9 1 0 0 0 0 0 2 7 2 0 0 0 0 0 1 0
367 TCA 0 5 0 16 0 3 4 0 0 1 2 0 0 0 1 0 0 0 2 2 11 0 0 0 2 0 6 0 1 1 1 0 4 0 2 2 5 0 7 4 11 2 10 3 1 1 2 1 10 0 0 1 153264 4 8 1 0 1 4 4 3 2 0 0
368 AAT 0 5 1 152778 4 0 2 7 0 0 0 12 1 0 6 1 0 3 3 3 0 0 0 4 1 0 3 1 10 6 0 0 1 0 2 1 1 2 2 2 2 0 11 7 1 6 0 0 0 0 1 0 3 6 8 0 1 1 0 0 3 3 1 0
369 GAA 7 0 0 0 0 0 3 0 4 0 0 0 0 0 0 0 0 0 0 0 2 2 1 0 0 1 0 2 0 0 0 2 153899 0 34 2 0 1 2 0 5 1 5 4 0 1 0 1 8 0 2 0 1 0 0 0 0 1 1 1 0 0 0 0
370 AAC 6 152689 1 6 0 7 0 0 0 6 0 0 0 11 0 0 4 2 0 0 0 0 0 0 5 1 3 1 0 6 0 1 1 15 7 7 0 0 1 0 0 5 0 3 0 0 1 1 1 2 0 2 0 0 0 1 0 6 2 4 6 0 4 2
371 ATG 1 0 0 0 0 0 0 0 1 2 2 0 15 2 153711 20 1 0 0 2 0 1 4 1 0 1 0 2 0 15 1 0 0 0 1 0 0 0 2 0 0 1 1 0 0 1 10 2 0 2 1 0 0 0 0 0 0 9 0 16 3 0 0 0
372 GAT 1 1 0 7 0 0 0 0 1 0 0 0 0 0 0 1 1 2 0 2 0 2 5 0 0 0 0 0 0 3 1 0 10 6 50 152982 0 2 0 3 0 4 6 15 0 1 0 1 1 0 0 1 1 2 0 0 0 0 1 0 0 0 0 2
373 GCT 0 1 1 0 0 1 0 37 8 5 43 1 0 0 2 3 0 0 50 6 0 9 0 0 1 3 0 0 4 0 1 0 0 0 2 7 8 52 8 153240 0 0 2 2 7 0 0 20 1 0 0 0 3 1 2 11 1 11 1 2 0 0 0 4
374 ATG 0 0 1 0 1 0 6 0 0 0 1 0 16 5 153391 27 0 0 0 0 0 1 0 3 2 0 3 0 4 0 10 15 0 1 2 0 0 0 0 0 0 0 1 3 0 0 7 1 0 0 0 0 0 0 1 0 0 2 1 0 0 0 1 0
375 GAA 15 1 0 0 1 0 0 0 0 6 4 0 1 0 0 9 3 0 0 0 0 0 0 0 4 0 1 0 1 3 0 1 149458 1 11 0 0 2 0 0 14 2 3 0 0 0 9 2 10 0 4 1 0 0 0 0 0 3 4 0 9 0 0 0
376 TCA 1 0 0 0 3 0 0 0 0 30 2 1 0 0 0 1 1 2 1 1 4 0 0 1 0 2 0 0 1 1 0 0 3 0 0 0 2 3 1 4 5 3 6 6 3 1 8 1 9 1 0 0 125681 1 79 4 0 0 3 2 0 0 1 0
377 AGT 0 16 0 53 7 0 1 0 4 14 6 149207 2 4 27 6 0 4 3 2 0 1 0 1 8 1 14 27 2 3 2 3 0 0 0 0 0 5 6 27 1 0 9 13 0 11 3 0 0 0 0 3 0 0 5 0 2 0 1 13 0 0 2 0
378 ACT 0 0 0 3 2 4 3 126563 2 1 16 1 0 0 0 5 0 0 0 1 0 2 1 1 9 0 9 0 0 3 1 0 0 0 3 0 7 5 3 10 0 1 0 3 2 0 0 0 0 0 1 0 3 0 8 0 0 1 1 1 1 0 6 1
379 CTT 0 0 1 1 0 0 0 0 0 0 1 1 0 0 1 6 0 1 0 1 0 0 1 14 1 0 3 3 10 33 12 121088 1 0 0 1 0 0 0 0 1 1 5 1 0 2 3 0 0 0 0 1 0 0 0 1 1 0 0 0 0 0 0 4
380 GAA 8 0 0 0 2 0 0 1 0 0 2 2 0 0 0 1 5 0 3 1 0 2 0 0 0 0 0 0 0 0 0 0 149993 4 13 0 4 0 0 2 11 0 2 12 0 2 0 0 7 0 5 1 1 0 0 0 0 0 1 0 0 0 5 0
381 CTG 0 0 0 0 2 1 0 1 2 2 0 0 0 0 6 3 0 0 3 1 0 1 8 0 0 0 1 0 21 1 147545 7 1 1 2 0 1 1 0 1 3 2 2 1 2 0 0 1 0 1 0 0 0 0 0 0 0 5 0 0 0 5 15 0
382 AGA 11 144 0 1 1 1 1 0 143416 1 29 1 3 1 0 0 0 0 0 2 0 1 0 0 1 4 0 3 1 0 0 0 0 2 0 0 1 0 0 0 28 1 0 0 2 1 1 2 1 0 1 0 0 1 0 1 3 0 0 0 0 0 2 4
383 AGC 0 15 2 1 11 4 22 7 4 149163 7 109 0 5 0 0 2 1 0 0 0 0 0 0 0 1 0 0 1 0 0 1 0 1 0 6 6 0 16 0 5 8 7 3 1 2 31 0 0 0 1 0 0 1 24 11 0 10 1 3 0 3 3 1
384 AGG 2 0 31 1 1 1 1 0 52 1 144890 5 1 0 5 1 1 0 2 6 0 0 0 0 7 6 89 7 0 0 2 0 0 0 2 0 0 0 2 0 1 2 52 0 0 0 0 1 0 0 2 11 2 0 1 0 0 5 3 5 0 2 0 1
385 TAC 0 1 0 0 0 4 1 0 1 0 1 0 0 0 1 0 0 11 0 0 0 1 0 1 0 0 1 1 0 4 2 0 2 2 0 0 0 8 2 1 4 0 1 2 2 0 2 1 2 144860 3 18 63 0 1 0 0 7 4 0 2 1 0 6
386 TGG 0 0 0 1 0 0 2 0 15 0 5 0 0 0 3 0 0 2 0 0 0 0 0 0 8 2 5 0 0 3 1 0 0 0 0 0 5 1 1 0 1 0 4 1 0 1 2 0 0 0 6 0 0 0 1 0 8 1 138260 4 0 0 8 1
387 GCC 0 1 0 0 0 14 0 0 0 0 0 0 0 0 1 0 1 0 0 2 0 1 1 0 0 0 0 0 0 0 0 0 0 2 0 0 6 133764 44 6 2 3 2 4 0 16 0 2 0 0 1 0 3 4 1 9 0 0 0 2 0 0 0 0
388 ATA 3 0 1 1 8 2 0 0 2 0 1 0 141907 1 34 3 0 0 0 0 0 0 2 1 4 1 1 0 2 0 0 0 0 0 0 0 0 0 0 0 1 0 2 1 9 1 0 0 0 0 1 0 0 0 2 1 0 0 3 2 2 0 2 0
389 AGA 8 0 0 0 0 0 0 0 137142 0 6 0 9 0 0 0 0 0 0 0 0 0 0 0 30 1 0 3 0 0 0 0 0 0 0 0 0 0 0 0 8 0 0 1 0 1 0 2 0 0 1 0 0 0 0 0 5 0 2 0 0 1 0 0
390 ACC 0 1 0 0 4 134242 1 10 1 2 0 1 0 2 0 0 0 0 0 0 0 1 0 0 4 2 0 0 0 0 0 1 0 1 0 0 1 6 0 0 0 2 0 0 0 3 1 0 1 0 2 0 0 2 2 0 4 1 0 0 0 0 0 0
391 AGA 10 0 2 0 0 0 0 2 135950 0 10 2 2 0 2 1 0 0 0 0 0 0 1 0 40 4 3 1 0 0 0 0 1 1 0 0 0 0 1 1 20 0 0 1 0 0 0 0 0 0 0 2 1 3 0 0 2 0 1 0 1 1 0 0
392 AGT 2 0 0 8 0 0 0 0 5 12 3 147743 2 0 0 2 0 0 0 1 1 0 0 0 1 0 0 6 1 0 1 0 0 0 0 0 0 0 1 2 4 3 0 2 1 0 0 1 1 1 1 0 2 8 6 5 1 3 3 0 3 1 1 4
393 GGA 0 0 0 0 0 1 1 1 9 1 0 0 0 0 0 0 0 0 0 0 0 2 0 0 0 0 1 2 0 0 0 0 3 0 0 0 0 0 0 0 153026 15 80 9 3 1 1 0 0 0 0 0 0 1 0 0 6 2 0 0 0 0 0 3
394 GGA 0 0 0 0 0 0 0 0 13 0 0 0 0 0 0 0 0 0 0 0 0 0 0 0 0 0 0 1 0 0 0 0 12 0 1 0 0 0 0 2 152943 2 17 3 2 0 0 0 0 0 0 0 1 0 0 0 6 0 0 1 2 0 0 0
395 AAC 7 152539 15 23 2 15 45 7 1 15 10 5 0 4 0 0 1 1 23 0 0 0 0 0 6 1 22 66 0 1 1 0 0 5 0 1 1 1 1 1 129 0 6 1 3 1 7 1 2 5 3 3 0 0 7 4 2 2 1 2 1 4 4 0
396 ACT 2 1 5 6 4 17 15 152762 10 54 111 50 3 3 1 17 4 1 8 0 1 5 6 4 1 11 18 11 8 1 11 26 0 0 2 0 5 10 5 31 10 3 2 11 0 1 19 9 0 5 1 5 4 0 5 1 0 10 4 9 5 0 1 0
397 AAT 8 7 10 153130 1 0 3 13 0 12 5 5 25 4 1 1 0 7 10 4 4 0 0 0 16 0 4 6 0 0 6 2 1 0 0 6 20 5 3 3 0 6 3 4 0 2 3 6 0 3 1 2 8 0 13 5 4 38 33 6 2 0 8 10
398 CAA 35 4 4 0 0 1 0 2 79 1 47 2 0 4 0 0 152471 9 9 0 3 7 1 1 28 54 8 31 4 2 0 0 4 2 2 0 4 0 0 0 8 3 1 4 5 1 0 4 1 1 0 3 12 3 0 2 0 0 3 4 14 1 1 1
399 CAG 1 4 11 0 1 0 3 6 2 3 10 3 1 0 2 5 23 11 152535 10 3 6 10 8 14 35 54 44 4 29 5 1 0 2 3 6 0 1 11 4 5 5 92 1 1 2 6 3 3 1 12 1 2 5 16 3 4 1 4 25 0 39 2 7
400 AGG 2 0 16 1 2 1 1 0 18 0 152500 8 0 1 15 4 0 1 4 0 1 0 0 1 9 17 7 2 1 0 0 0 0 0 0 1 0 0 0 5 1 0 43 0 0 0 1 0 0 0 0 0 1 0 1 1 0 1 4 0 1 0 3 1
401 GCC 5 11 23 0 1 21 3 0 9 5 10 6 2 3 2 0 4 0 2 0 114 5 1 6 6 19 16 47 0 0 2 2 2 2 0 0 10 152987 8 13 3 5 11 0 1 59 1 0 0 0 0 1 2 26 0 4 0 0 1 16 0 0 0 1
402 TCT 4 0 5 1 0 0 7 5 18 0 6 3 1 0 0 0 1 100 0 0 6 0 3 24 28 10 9 1 1 0 0 0 5 1 1 1 0 5 16 2 0 6 17 7 1 2 4 1 0 2 0 1 3 100 5 152955 0 1 2 3 0 0 1 5
403 GCA 7 19 0 17 55 0 1 8 1 0 23 0 4 2 1 1 0 15 5 0 3 74 4 0 0 1 2 3 0 1 8 0 2 0 0 0 152943 25 80 3 9 2 9 3 94 0 21 0 0 3 4 1 12 3 3 7 1 22 1 1 1 1 3 0
404 GGT 1 1 2 0 0 5 0 0 1 13 3 7 2 0 1 3 0 0 0 0 0 0 0 0 0 0 0 6 0 4 0 0 0 0 0 14 3 2 22 7 70 76 55 152871 9 0 0 6 0 0 2 0 0 4 0 4 0 0 2 11 0 0 2 0
405 CAA 6 1 0 0 0 0 1 0 0 0 0 0 0 0 1 0 153844 2 77 1 3 1 1 1 4 0 1 0 0 0 0 0 0 0 0 0 0 0 0 0 0 0 3 0 0 0 0 3 1 0 0 0 0 0 0 0 0 0 0 0 0 0 0 1
406 ATC 0 1 0 2 3 13 5 3 15 0 0 1 9 153794 0 24 0 0 0 0 0 0 0 0 1 0 4 1 0 1 0 0 0 0 0 0 0 1 0 0 0 0 0 0 0 13 0 0 0 0 0 1 1 11 7 1 0 0 0 2 0 6 0 0
407 AGT 0 0 0 13 0 0 0 1 1 2 1 153747 0 0 0 1 2 0 0 0 0 0 0 0 0 2 0 0 0 0 0 0 0 0 0 0 0 2 0 2 0 0 6 26 0 1 0 0 0 0 0 2 0 0 6 0 0 0 0 17 0 0 0 0
408 GTG 0 0 0 0 0 0 0 0 0 0 0 0 0 0 17 0 0 0 1 0 0 0 0 0 0 0 0 0 0 0 2 1 0 0 1 0 0 0 4 0 1 0 0 0 75 0 153211 15 0 0 0 0 0 0 1 0 0 0 0 7 1 0 0 0
409 CAA 2 0 3 0 10 24 0 0 0 14 1 1 0 6 1 1 153355 21 10 1 1 0 1 1 11 1 0 0 0 2 2 3 1 0 1 0 0 0 11 3 8 0 3 2 7 0 13 3 65 10 1 22 7 3 118 11 0 0 12 12 1 0 3 2
410 CCT 1 0 0 1 0 0 0 2 0 0 0 0 0 0 1 0 0 0 0 14 8 62 2 153084 0 0 0 0 0 0 0 0 0 0 0 0 6 1 37 1 0 5 7 6 0 0 2 0 1 0 0 0 0 2 8 12 1 20 0 3 0 0 0 0
411 GCA 1 0 0 0 112 0 0 2 0 38 0 7 0 0 0 0 0 0 0 4 0 6 1 0 1 0 0 0 2 0 0 0 2 1 0 0 153531 7 8 1 2 1 1 1 32 2 2 4 0 0 0 0 5 25 2 14 0 1 0 1 0 0 0 0
412 TTT 0 0 0 0 1 0 0 0 0 1 1 0 0 0 0 3 0 0 0 0 0 0 0 0 0 0 0 0 15 0 0 5 0 0 1 0 0 0 1 0 0 1 2 0 0 1 1 0 1 14 3 0 0 0 0 4 1 1 4 1 4 17 7 153561
413 TCT 1 0 3 1 0 1 2 5 0 54 3 8 0 1 1 1 0 0 0 0 0 1 2 9 4 0 1 2 0 0 1 1 0 0 0 1 8 2 3 1 5 1 13 5 0 0 0 1 0 1 1 6 9 47 28 153510 0 3 0 3 0 0 0 9
414 GTG 0 0 0 0 4 11 1 5 0 1 3 2 1 3 24 0 0 0 0 0 0 0 1 0 2 0 0 0 0 2 0 11 0 1 1 0 7 2 15 4 5 3 7 5 45 5 153287 15 1 0 1 0 0 1 2 2 1 0 4 23 1 0 23 3
415 CAA 4 0 1 0 1 1 6 15 6 5 1 36 2 1 4 0 153145 3 17 0 2 0 3 1 14 9 85 14 2 0 24 9 5 2 11 2 5 13 11 65 2 9 25 11 3 27 9 0 11 5 1 9 0 0 74 33 1 0 1 2 2 5 11 13
416 AGA 5 0 1 9 0 1 0 0 153680 0 14 0 3 1 0 1 0 0 0 3 0 0 0 1 9 5 9 12 0 1 0 1 0 0 0 1 2 0 2 1 22 0 3 0 3 0 3 0 0 1 0 0 1 0 0 0 1 0 0 0 4 0 3 2
417 AAC 8 151155 29 19 53 33 7 0 0 7 2 3 3 1 1 2 0 12 3 1 6 0 0 0 27 2 4 1 5 0 8 7 1 9 2 1 6 14 3 4 0 2 26 5 10 2 0 29 0 8 0 0 0 1 8 0 2 1 3 5 0 0 22 0
418 CTC 0 0 0 0 2 0 12 1 0 0 0 0 2 20 0 0 0 1 0 0 0 17 0 0 1 3 0 0 6 133481 19 25 3 0 0 0 0 3 4 0 0 1 0 2 2 0 17 0 0 0 0 0 0 0 0 0 1 14 0 4 1 12 0 0
419 CCA 0 0 3 0 7 0 0 0 1 0 0 0 0 6 1 0 8 0 0 0 133272 5 16 7 3 2 5 0 8 0 1 0 5 1 6 1 2 1 7 11 0 0 1 17 1 4 6 16 1 0 1 0 7 0 0 1 0 1 0 3 0 0 0 0
420 TTT 0 1 0 6 6 25 0 0 0 1 0 17 1 2 11 4 1 19 0 0 0 0 1 0 0 0 1 0 1 3 11 6 1 2 1 2 15 15 24 9 2 3 4 2 18 4 45 9 2 1 2 14 7 6 8 32 0 1 2 13 2 51 38 132782
421 GAC 3 91 3 8 11 32 7 8 0 62 1 14 0 145 1 5 9 51 0 0 0 0 0 0 20 10 0 3 70 4 1 0 2 133109 3 23 3 9 24 6 4 11 3 1 61 4 17 8 0 28 1 6 3 0 85 2 0 0 7 0 26 9 9 3
422 AAA 133509 17 33 2 6 8 0 7 13 0 83 2 3 0 2 1 1 12 1 0 0 0 0 0 0 0 18 1 2 0 0 12 13 2 1 0 1 3 0 9 2 3 18 5 0 2 4 2 0 0 0 2 0 0 0 13 0 0 2 0 11 5 0 6
423 CCA 33 10 0 8 17 0 0 1 8 7 36 6 1 2 1 0 16 7 6 5 132497 7 12 3 218 47 119 11 8 2 0 2 2 0 0 0 37 4 4 2 110 20 70 61 5 0 1 4 0 6 0 5 13 3 3 1 2 3 0 9 2 0 6 5
424 ACC 3 35 5 2 10 133344 3 24 3 32 4 0 0 36 2 1 9 20 5 10 0 2 2 0 0 7 2 2 0 5 2 2 1 3 3 10 5 24 12 2 0 2 7 3 1 4 14 0 0 1 0 2 4 20 10 2 0 1 5 4 1 2 2 7
425 ATC 0 0 0 0 0 13 9 2 0 0 2 0 22 133874 0 16 0 0 0 0 0 0 0 0 1 0 0 1 1 2 0 2 0 0 1 1 1 1 3 4 3 0 0 0 1 13 23 7 0 0 0 0 1 0 1 0 1 13 1 14 0 4 1 0
426 ATG 0 2 9 13 1 1 3 1 2 2 14 0 5 6 132996 34 2 2 1 1 0 0 1 0 0 3 1 2 4 55 19 7 1 0 0 0 7 7 1 2 2 1 4 0 14 0 15 1 0 0 1 0 4 5 4 4 1 10 2 4 8 1 8 0
427 GCA 2 0 1 1 66 4 0 14 67 0 2 1 0 0 15 0 4 6 9 2 1 7 0 0 4 7 12 2 1 9 4 0 0 1 8 0 132836 3 25 40 17 17 24 18 81 2 4 0 0 4 1 7 7 28 128 3 10 12 3 1 23 1 28 8
428 GCA 4 5 0 6 122 2 2 9 1 21 7 7 1 0 1 0 0 13 6 0 4 1 3 1 0 1 7 0 1 0 1 0 3 0 0 0 133247 3 7 1 8 3 7 12 129 1 18 0 0 0 1 4 8 3 0 3 0 2 3 11 1 0 0 0
429 TTC 1 1 1 0 1 1 1 0 0 0 0 2 2 2 0 1 1 1 2 0 2 1 0 0 0 1 2 0 0 7 2 3 0 2 1 0 1 0 0 0 5 1 5 2 6 4 4 0 3 47 0 138 0 12 0 2 2 4 1 4 16 133242 3 32
430 ACT 9 0 8 11 17 45 33 133337 0 1 10 29 0 2 5 11 0 0 4 0 0 16 0 0 1 0 5 0 0 5 0 0 2 0 1 0 1 2 17 12 3 16 56 8 3 0 4 1 0 1 1 0 6 0 13 1 9 0 39 48 2 0 3 0
431 GGG 1 0 0 2 1 0 1 15 0 0 9 6 2 0 0 7 1 17 3 1 0 0 2 0 0 0 0 0 0 2 0 0 0 0 18 1 0 0 11 3 71 11 133877 27 1 6 6 8 0 0 1 32 0 0 4 12 0 3 21 16 1 8 0 0
432 AAT 5 23 1 133229 12 1 4 13 2 1 0 37 0 1 4 35 0 16 18 12 2 3 1 2 6 8 6 26 3 0 1 35 0 2 2 11 2 1 3 4 6 6 14 4 5 5 14 2 0 8 0 14 1 7 8 3 1 5 22 29 13 17 1 3
433 ACA 14 0 3 2 133339 12 58 17 2 2 1 4 49 0 12 1 10 0 6 1 1 25 1 0 5 3 2 1 0 1 0 0 1 2 2 7 39 2 1 0 2 1 0 7 0 1 18 0 0 1 2 1 1 1 1 0 1 5 7 8 13 3 1 2
434 GAG 2 0 16 0 0 0 2 1 2 5 3 19 2 1 12 4 0 0 5 2 1 0 18 0 1 1 12 1 3 8 0 1 28 0 133290 26 2 6 10 1 5 2 47 4 3 3 69 37 0 0 6 1 0 0 6 0 0 2 2 1 0 0 7 3
435 GGA 0 0 0 0 0 0 0 0 14 0 0 1 0 0 0 0 0 0 0 3 0 0 4 0 0 0 2 1 0 1 0 0 5 1 1 1 0 0 3 2 133376 2 106 9 1 0 0 1 0 0 0 0 0 1 0 0 6 1 1 3 0 0 0 2
436 AGA 17 1 1 0 2 0 1 0 133433 2 49 0 12 0 0 0 0 0 1 0 0 0 0 0 45 2 15 43 0 0 1 0 0 0 15 0 1 1 1 1 10 0 1 3 1 0 9 0 1 0 0 0 0 2 1 1 0 0 2 0 0 0 6 0
437 ACA 1 0 0 0 133275 7 14 12 1 4 1 0 4 0 0 0 2 0 0 0 3 5 0 0 0 0 0 0 0 1 1 0 0 2 5 4 37 0 2 3 1 1 7 1 0 1 0 2 0 0 1 1 9 0 2 6 5 3 0 6 3 0 0 0
438 TCA 8 6 0 3 3 1 1 0 2 5 2 10 1 1 15 2 0 7 4 0 9 20 1 0 0 1 0 1 1 0 2 0 2 0 0 0 12 6 39 1 36 46 114 7 3 2 2 0 8 0 0 15 133460 7 62 5 0 2 0 0 14 1 3 0
439 GAC 0 15 0 2 0 0 0 0 0 0 0 0 0 0 0 0 0 0 0 0 0 1 0 0 0 2 0 0 0 0 0 0 1 133910 3 8 0 1 0 0 1 2 2 0 1 1 1 11 1 4 0 0 0 0 0 0 1 0 1 0 0 1 0 0
440 ATG 0 1 16 1 1 0 7 0 2 1 0 2 2 0 133245 8 1 0 1 3 0 0 4 0 2 3 0 1 0 0 6 0 1 0 1 2 0 1 11 1 0 2 11 2 0 0 9 0 0 19 1 8 1 1 0 1 1 0 10 0 1 1 1 0
441 AGG 0 0 7 0 0 0 0 0 16 0 133971 10 0 0 19 0 0 0 0 1 0 0 0 0 0 1 6 10 0 1 0 0 0 0 2 0 0 0 0 0 0 0 15 0 2 0 2 0 2 0 0 0 0 0 0 0 0 0 4 0 1 0 0 1
442 GCA 0 15 10 1 86 32 8 1 3 9 7 2 1 8 4 0 0 4 3 0 1 0 0 0 0 3 1 1 1 1 10 0 5 0 0 2 133744 5 63 6 5 4 3 4 21 5 33 28 1 1 1 0 9 22 25 10 0 2 0 3 0 0 3 0
443 GAA 14 0 0 33 0 0 0 0 0 1 2 3 0 0 1 0 1 0 1 0 0 0 0 0 0 1 0 0 0 0 0 0 133757 0 7 1 2 0 1 0 6 1 2 0 1 0 0 1 4 0 0 0 0 0 0 2 0 0 1 0 1 0 0 0
444 ATT 0 0 1 0 0 0 1 4 0 0 2 5 1 11 2 133405 0 0 0 0 0 0 1 1 0 0 4 12 0 0 0 4 3 3 1 0 1 0 2 0 0 2 6 3 2 0 24 38 1 0 0 0 0 0 0 0 0 2 1 3 0 0 0 3
445 ATA 2 0 1 0 3 2 0 0 0 1 4 0 133626 4 35 8 1 0 1 0 0 1 2 0 0 0 0 0 1 1 1 0 1 0 0 0 2 0 1 0 1 2 5 1 7 0 3 8 2 1 0 0 0 1 0 0 1 2 0 3 0 3 4 0
446 AGG 0 2 24 11 14 3 24 13 27 7 127345 9 0 1 22 8 5 6 3 4 2 6251 1 0 8 6 41 15 2 4 3 0 3 3 13 19 10 1 41 19 5 18 40 24 0 3 18 4 2 0 1 1 4 2 5 1 0 7 5 2 1 2 1 0
447 ATG 0 0 7 0 7 0 5 1 1 0 16 2 11 0 133900 0 0 4 1 3 0 3 0 3 3 0 2 14 0 0 9 6 0 2 2 2 1 0 4 2 5 1 5 5 1 1 21 0 4 1 0 4 0 1 3 0 1 1 1 4 0 0 8 1
448 ATG 0 0 1 0 0 0 8 0 0 0 1 1 15 0 134037 0 0 0 1 0 0 0 0 0 0 0 7 1 0 0 4 0 1 0 0 0 2 0 1 0 1 0 0 1 1 0 31 0 1 0 1 0 1 0 0 0 0 1 1 0 0 0 20 1
449 GAA 16 0 0 0 1 0 0 0 2 0 0 2 0 0 0 0 3 0 0 0 1 0 0 0 1 0 0 0 7 1 0 1 133812 9 65 0 1 0 0 0 18 3 4 0 2 0 8 1 0 0 0 0 23 1 3 0 2 1 0 0 0 1 0 0
450 GGT 9 27 0 7 0 0 2 3 2 17 0 44 0 10 0 0 0 1 0 5 0 5 1 3 12 32 6 5 0 6 0 1 0 1 4 93 2 1 1 0 1 30 19 133760 0 3 3 9 0 31 0 17 1 44 1 4 0 0 7 18 0 0 7 0
451 GCA 0 2 19 1 101 0 1 4 5 32 1 15 4 1 4 1 0 47 19 0 2 3 0 3 6 16 1 6 0 2 63 0 19 0 4 4 132913 3 77 3 7 15 44 17 105 2 2 0 0 284 0 14 39 1 0 0 0 0 5 0 0 22 6 5
452 AAA 134108 26 4 0 0 0 0 0 5 2 0 2 6 4 0 1 4 0 1 2 23 0 0 5 1 0 4 1 1 0 2 1 5 2 0 0 0 0 4 6 2 0 6 0 0 0 0 0 0 0 0 0 0 0 1 2 1 3 2 0 0 0 0 0
453 CCA 0 4 0 0 0 1 3 0 44 3 0 5 0 1 1 0 3 0 21 2 133494 4 19 3 12 0 2 2 8 23 8 2 0 3 0 0 0 0 1 0 26 4 34 5 0 21 1 0 3 21 0 0 5 1 2 8 0 3 19 7 3 0 0 0
454 GAA 7 0 1 0 0 0 1 5 5 2 3 0 1 0 0 0 12 2 2 1 6 4 0 0 0 1 2 1 147 17 0 0 134208 5 8 3 0 0 6 1 8 1 20 1 5 25 19 0 1 22 0 0 0 15 6 17 0 8 3 0 25 0 1 18
455 GAA 6 7 0 6 27 1 7 3 16 0 1 5 42 1 5 5 19 19 15 5 1 1 3 6 9 1 4 4 3 1 15 50 133729 3 16 4 23 3 1 6 26 2 58 4 9 205 4 25 3 4 0 3 5 11 11 9 0 1 0 24 3 0 1 1
456 ATG 3 0 30 0 1 2 5 0 1 0 2 1 9 1 134053 2 0 3 20 4 0 0 0 0 2 1 16 0 5 1 1 0 0 0 2 0 0 1 3 4 4 1 17 1 1 1 40 2 2 11 0 1 30 1 14 2 1 3 22 14 4 7 6 18
457 TCC 0 1 0 0 3 6 2 1 3 1 0 1 1 1 0 1 10 32 1 3 2 9 3 1 4 3 3 0 26 9 35 7 0 3 0 1 2 2 5 1 0 16 0 6 0 2 0 0 0 4 0 0 109 133111 60 115 0 1 0 0 3 3 8 0
458 TTC 0 0 0 0 0 0 0 1 1 0 0 2 0 2 0 0 0 1 0 29 0 0 0 0 0 0 0 0 0 4 0 0 2 0 0 0 0 0 0 0 4 0 0 0 3 1 1 2 1 3 1 1 1 9 0 1 2 0 22 0 5 133790 3 15
459 CAG 0 0 6 0 0 4 0 11 25 0 6 0 0 1 0 1 14 3 133417 6 0 0 8 1 0 0 146 1 2 0 6 4 0 0 2 0 0 1 0 1 24 4 35 6 2 7 4 13 0 0 4 1 7 0 9 1 0 2 0 0 2 0 0 10
460 GGG 0 0 0 0 2 0 0 0 1 0 24 3 0 0 4 0 0 0 0 0 0 0 0 0 2 1 43 0 1 0 0 0 0 0 2 0 0 2 3 0 12 4 97255 5 0 0 1 0 0 0 0 0 0 0 0 0 0 0 4 0 0 0 0 0
461 CGG 0 0 0 0 0 0 0 0 0 0 7 0 0 0 0 0 0 0 25 0 0 0 1 0 18 2 84110 10 0 0 7 0 0 0 0 0 0 2 1 0 0 0 1 1 1 0 0 0 0 0 1 2 0 0 0 0 0 0 10 0 0 0 0 0
462 GGA 0 0 0 0 0 0 0 0 2 0 0 0 0 0 0 0 0 0 0 0 1 0 0 2 0 0 0 0 0 0 0 0 2 0 0 0 2 0 4 5 88407 3 39 23 1 0 1 0 0 0 0 0 0 0 0 0 4 3 1 0 0 5 0 0
463 GTC 0 0 0 0 0 0 0 0 1 0 0 0 22 18 1 0 0 0 0 0 0 0 0 0 0 0 4 0 0 0 0 0 0 0 0 0 0 2 0 0 5 2 3 2 34 98068 42 11 0 0 0 0 0 0 0 0 1 2 0 0 0 1 2 0
464 TTC 0 0 0 0 0 0 0 0 0 0 0 0 0 5 1 0 0 0 0 0 31 0 0 0 0 0 0 0 0 14 0 0 0 0 0 0 0 0 0 0 0 3 0 0 0 2 0 0 0 2 0 0 0 12 0 3 0 1 0 0 1 111147 1 19
465 GAG 0 0 1 0 0 0 0 0 0 0 0 0 0 1 0 0 0 0 0 0 0 0 0 0 0 0 0 0 0 0 0 1 5 0 107189 1 0 0 1 0 11 1 9 5 0 0 1 0 0 0 4 0 0 0 0 0 0 0 2 0 1 0 0 0
466 CTC 9 5 12 20 4 2 0 1 5 0 4 4 0 62 45 12 9 5 2 29 21 19 2 16 1 0 1 0 15 74405 3 8 1 3 2 3 1 2 4 1 1 0 3 17 6 9 8 8 1 3 1 1 1 1 2 1 2 0 40 3 14 39 12 8
467 TCG 0 2 7 1 1 3 4 2 0 0 29 2 0 0 2 0 0 0 2 1 0 0 11 0 0 0 15 0 0 0 4 2 0 0 2 0 1 0 0 0 0 5 2 0 2 0 1 0 0 2 5 4 16 0 108033 15 0 4 2 2 0 0 12 2
468 GAC 0 8 0 0 0 0 0 0 0 0 0 0 1 0 0 0 0 0 0 0 0 0 0 0 0 0 0 0 0 0 0 0 0 108241 0 5 1 1 0 0 0 19 0 0 0 5 0 0 0 4 0 0 1 0 0 0 0 0 0 0 0 0 0 1
469 GAA 19 1 0 0 5 2 0 1 0 0 0 1 1 0 0 1 30 0 5 1 0 0 1 0 0 0 0 0 1 0 0 0 110622 1 16 2 4 3 1 0 7 0 1 0 3 14 6 10 9 3 1 0 0 0 0 1 0 1 0 1 0 0 1 0
470 AGG 0 0 2 0 0 0 0 0 4 0 110568 5 0 0 6 0 0 0 0 0 0 0 0 0 0 0 1 0 0 0 0 0 0 0 0 0 0 0 0 0 0 0 11 0 0 0 0 0 0 0 0 0 0 0 0 0 0 0 0 0 0 0 0 0
471 GCA 0 0 0 0 21 0 0 0 0 0 0 0 0 0 0 0 0 0 0 0 0 0 0 5 0 0 0 0 0 0 0 0 0 0 0 0 105851 1 33 2 0 0 0 0 30 0 0 0 0 0 0 0 2 0 0 0 0 0 0 0 0 0 0 0
472 GCG 0 0 0 0 1 7 50 0 0 0 0 0 0 0 0 0 0 0 0 1 1 2 4 0 0 0 0 0 0 0 0 0 0 0 1 0 16 0 97297 6 0 0 0 0 0 0 39 1 0 0 0 0 0 0 2 0 0 3 0 0 0 0 0 0
473 AAC 1 110530 2 13 0 2 0 0 11 4 0 0 0 2 0 0 0 13 1 1 0 0 0 0 0 1 7 10 1 0 0 0 0 7 0 0 1 1 0 0 0 0 0 0 1 1 0 0 0 0 1 0 0 1 1 1 0 0 0 3 0 0 2 0
474 CCG 0 0 0 0 0 0 8 0 0 0 0 0 0 0 0 0 0 0 5 0 18 2 130395 6 1 0 0 0 0 0 6 0 0 0 0 0 0 0 8 0 0 0 0 0 0 0 0 0 0 0 0 0 0 0 4 2 0 0 0 0 0 0 0 0
475 ATC 0 1 0 0 0 4 0 0 0 0 0 0 11 133357 0 5 0 0 0 0 0 0 0 0 0 1 0 0 0 1 0 0 0 0 0 0 0 0 1 0 0 0 0 0 0 5 2 0 0 0 0 0 0 2 0 0 0 2 0 0 0 7 0 0
476 GTG 0 0 0 0 0 0 1 0 0 0 0 0 0 0 27 0 0 0 0 0 0 0 1 0 0 0 6 0 0 0 1 0 0 0 1 6 29 0 13 0 0 0 4 0 26 1 132930 1 0 0 0 0 0 0 0 0 0 0 0 1 0 0 1 0
477 CCC 0 0 0 0 0 2 0 0 0 0 0 0 0 0 0 0 0 3 0 0 4 133823 1 6 0 2 0 0 0 3 0 0 0 0 0 0 0 0 0 0 0 0 0 0 0 0 0 0 0 0 0 0 0 16 0 0 0 0 0 0 0 0 0 0
478 TCT 1 0 1 0 0 0 0 0 0 0 0 1 1 0 2 2 0 0 0 0 0 0 3 21 0 1 0 2 0 0 0 1 0 0 0 0 0 0 1 0 0 0 0 0 0 0 0 0 0 0 0 2 1 141 4 134064 0 0 1 0 0 1 2 5
479 TTT 1 1 0 0 0 0 0 1 0 0 0 3 3 0 0 0 0 0 0 0 1 0 0 0 0 0 0 0 0 0 0 10 0 0 1 0 2 1 0 0 2 14 0 4 0 11 0 3 0 2 0 3 0 1 0 3 0 3 0 3 0 9 0 133456
480 GAC 1 11 2 0 2 6 0 0 0 1 1 1 0 0 0 0 0 2 0 1 0 2 1 4 0 9 0 2 3 0 1 0 5 133999 0 16 0 7 1 0 0 9 2 1 0 1 3 0 0 18 0 3 0 7 0 2 0 1 1 0 4 0 0 0
481 ATG 1 0 2 0 0 0 5 0 9 2 8 1 11 2 133850 11 1 0 0 0 0 0 0 0 0 0 6 0 0 0 2 0 0 0 1 0 0 0 2 1 0 0 3 0 2 2 14 0 1 0 0 1 0 0 0 0 2 1 3 0 0 0 9 0
482 AGT 0 0 0 7 0 1 0 0 1 13 0 134482 0 0 0 4 0 0 0 0 0 0 0 0 0 0 0 0 0 0 0 0 0 0 0 0 0 0 0 0 0 0 15 13 0 0 0 0 0 0 0 0 0 0 0 0 0 0 0 0 0 0 0 0
483 AAT 74 113 1 134148 0 0 0 0 0 0 0 3 0 0 0 1 0 0 0 1 0 0 0 0 0 0 0 0 0 0 0 0 0 0 0 3 0 0 0 0 0 0 0 0 0 0 0 0 0 0 0 0 0 0 0 0 0 0 0 0 0 0 0 0
484 GAA 7 0 0 0 0 0 0 4 0 2 0 0 0 0 1 0 0 0 0 0 1 6 0 0 0 0 0 0 0 0 0 0 133934 2 12 4 0 1 0 0 4 0 1 0 0 0 123 0 3 0 0 0 0 1 1 0 0 0 0 0 0 0 0 0
485 GGA 0 0 1 0 0 0 0 0 25 0 5 1 0 0 4 0 0 0 0 0 0 0 0 1 14 1 12 27 2 0 0 0 9 0 0 1 7 0 0 0 133961 0 34 26 5 1 9 0 0 0 0 0 0 0 0 0 7 10 8 126 0 0 1 13
486 TCT 1 0 0 0 0 0 0 1 0 0 0 0 0 0 0 0 0 0 0 0 0 0 0 3 0 0 0 0 0 0 0 0 0 0 0 0 0 0 1 1 0 0 0 0 0 0 0 0 0 0 0 1 2 8 1 134544 0 0 0 0 0 0 0 2
487 TAT 0 0 0 2 0 0 0 0 0 0 0 0 0 0 0 0 0 0 0 16 0 0 0 0 0 0 0 0 0 0 0 0 0 0 0 0 0 0 0 0 0 0 0 0 0 0 0 0 0 2 0 134338 0 0 0 0 0 0 0 3 0 0 0 0
488 TTC 0 0 0 0 0 0 0 0 0 0 0 0 0 6 0 0 0 0 0 0 0 0 0 0 0 0 0 0 0 1 0 0 0 0 0 0 0 0 0 0 0 0 0 0 0 0 0 0 0 0 0 0 0 1 0 0 0 0 0 0 7 132547 0 9
489 TTC 0 0 0 0 0 0 0 0 0 0 0 0 0 2 0 0 0 0 0 0 0 1 0 0 0 0 0 0 0 5 0 0 0 0 0 0 0 0 0 0 0 0 0 0 0 1 0 0 0 1 0 0 0 6 0 0 0 0 0 1 7 133055 1 8
490 GGA 0 0 0 0 0 0 0 0 5 0 0 0 0 0 0 0 0 0 0 0 0 0 0 0 0 0 0 0 0 0 0 0 6 0 0 0 1 0 0 0 134333 0 8 0 1 0 0 0 0 0 0 0 0 0 0 0 4 0 0 0 0 0 0 0
491 GAC 1 6 1 0 0 0 0 0 1 0 0 1 0 2 0 0 0 0 0 0 0 0 0 0 0 0 0 0 0 0 0 0 1 134346 1 9 1 1 0 0 2 24 5 2 2 2 6 0 0 10 0 0 0 0 0 0 2 1 5 0 0 0 3 0
492 AAT 3 7 2 134031 0 0 0 2 0 1 0 6 0 0 0 1 0 0 0 0 0 0 0 0 0 2 0 1 0 0 0 1 0 0 0 3 0 0 0 187 0 0 0 0 0 0 0 0 0 0 0 0 0 0 0 0 0 0 1 0 0 3 1 1
493 GCA 0 0 0 0 57 0 0 0 0 0 0 0 0 0 1 0 2 3 3 0 3 0 0 2 4 0 2 2 2 0 0 2 4 0 0 0 134080 6 14 21 5 0 0 2 61 0 2 0 0 0 2 0 5 0 0 1 0 0 0 0 2 0 0 0
494 GAG 0 0 8 1 0 0 0 0 0 0 0 2 0 0 0 0 0 1 0 0 0 0 0 0 0 1 0 0 0 0 0 0 20 2 133925 10 0 0 6 0 0 0 24 0 0 0 1 0 0 0 2 0 0 0 0 0 0 0 0 0 0 0 1 0
495 GAG 0 3 15 2 0 0 0 0 2 0 1 0 0 0 0 0 0 0 0 0 1 0 0 1 0 0 0 1 1 0 0 0 20 11 134382 6 0 0 0 0 2 0 11 2 0 0 5 0 1 0 4 0 0 3 1 1 0 0 2 0 0 0 0 1
496 TAC 3 0 2 0 0 0 0 2 2 0 0 1 0 2 0 5 0 5 0 0 0 0 0 0 0 0 1 0 0 0 0 0 0 1 0 0 1 0 0 3 2 5 2 0 5 0 5 15 5 134383 0 27 0 1 0 0 0 44 1 1 0 3 12 24
497 GAC 0 42 12 1 5 19 0 0 0 15 2 0 2 6 30 1 0 10 2 6 0 0 0 0 0 2 0 0 0 0 0 4 3 133745 7 4 24 11 10 10 12 81 12 4 0 231 14 2 1 4 1 2 2 0 3 0 1 3 2 10 0 9 28 0
498 AAT 87 80 78 132627 19 11 15 97 170 34 116 70 39 14 24 10 2 8 3 22 1 9 0 1 46 22 22 9 5 1 13 3 0 1 5 5 14 4 11 8 26 74 2 15 18 7 13 5 2 1 2 0 5 0 3 11 28 26 7 19 7 3 5 8
499 TAA 1 0 0 0 0 0 0 0 0 0 0 0 0 0 0 0 5 0 0 0 0 0 0 0 0 0 0 0 0 0 0 0 0 0 0 0 0 0 0 0 0 0 0 0 0 0 0 0 134352 0 1 8 0 0 0 0 19 0 0 0 4 0 0 0
