# Supplementary material for: Destabilized adaptive influenza variants critical for innate immune system escape are potentiated by host chaperones
Source: PLoS Biol. 2018 Sep 17;16(9):e3000008. doi: 10.1371/journal.pbio.3000008 (PMC6160216; doi:10.1371/journal.pbio.3000008)
Supplement: S1 File — This zip file contains the computer code and required input files for the deep mutational scanning data analysis reported in this manuscript. (ZIP) [file pbio.3000008.s023.zip › 2018_NP_DMS-master/preferences/Rep1-HSF1i39_counts.txt]

# POSITION WT AAA AAC AAG AAT ACA ACC ACG ACT AGA AGC AGG AGT ATA ATC ATG ATT CAA CAC CAG CAT CCA CCC CCG CCT CGA CGC CGG CGT CTA CTC CTG CTT GAA GAC GAG GAT GCA GCC GCG GCT GGA GGC GGG GGT GTA GTC GTG GTT TAA TAC TAG TAT TCA TCC TCG TCT TGA TGC TGG TGT TTA TTC TTG TTT
1 ATG 0 0 0 0 0 0 11 0 0 0 0 0 2 0 160103 13 0 0 0 0 0 0 0 0 0 0 0 0 0 0 1 0 0 0 0 0 0 0 0 0 0 0 0 0 0 0 26 0 0 0 0 0 0 0 0 0 0 0 0 0 0 0 0 0
2 GCG 0 0 0 0 0 0 7 0 0 0 0 0 0 0 0 0 0 0 0 0 0 0 0 0 0 0 0 0 0 0 0 0 0 0 1 0 29 0 159365 1 0 0 0 0 0 0 45 0 0 0 0 0 0 0 2 0 0 0 0 0 0 0 0 0
3 TCC 8 0 1 0 4 2 0 0 0 0 1 0 0 1 0 0 15 10 0 0 0 11 0 0 0 0 0 1 0 1 4 9 0 0 1 0 6 13 0 70 0 0 0 0 1 4 0 1 0 5 0 0 5 158209 13 12 0 2 1 0 0 8 5 0
4 CAA 25 9 1 49 77 1 2 1 2 0 0 58 8 46 4 7 159271 6 31 3 9 0 0 1 25 0 0 0 5 8 0 22 4 0 0 0 3 0 6 12 1 0 1 5 42 0 0 1 4 9 2 123 106 6 6 96 0 0 97 20 35 10 2 19
5 GGC 0 0 0 0 0 9 0 0 0 35 0 0 0 0 0 0 0 0 0 0 0 2 0 0 0 13 0 0 0 0 0 0 0 30 0 0 0 6 0 0 4 159940 0 16 0 0 0 0 0 0 0 0 0 6 0 0 0 14 0 0 0 1 0 0
6 ACC 0 0 0 0 1 159940 0 5 0 0 0 0 0 2 0 0 0 0 0 0 0 1 0 0 0 0 0 0 0 0 0 0 0 0 0 0 0 4 0 0 0 0 0 0 0 0 0 0 0 0 0 0 0 0 0 0 0 0 0 0 0 0 0 0
7 AAA 159952 0 13 5 2 0 0 0 8 2 0 0 0 0 0 0 1 0 0 0 0 0 0 0 0 0 0 0 0 0 0 0 14 0 0 0 0 0 0 0 0 0 0 0 0 0 0 0 0 0 0 0 0 0 0 0 0 0 0 0 0 0 0 0
8 CGG 0 0 0 0 0 0 0 0 0 0 2 0 0 0 0 0 2 0 3 0 0 0 4 0 15 2 160083 0 0 1 1 0 1 0 0 0 0 0 0 0 0 0 1 0 0 0 0 0 0 0 0 0 0 0 0 0 0 0 36 0 0 0 0 0
9 TCT 0 0 0 0 1 3 0 1 0 0 0 0 3 0 1 0 0 0 2 0 0 0 0 5 0 0 0 0 0 0 0 0 0 0 0 0 0 0 1 1 0 0 0 0 0 0 0 0 2 1 0 3 1 53 69 159276 0 0 0 2 2 6 0 4
10 TAT 0 13 4 12 2 4 2 7 0 1 0 0 0 14 0 1 5 1 1 91 10 0 2 1 0 1 0 0 5 0 3 2 0 0 0 5 1 0 11 0 11 1 1 0 6 3 0 0 4 10 0 159662 0 3 0 21 1 0 0 7 0 4 0 8
11 GAA 9 0 0 0 2 0 0 0 0 0 0 0 0 0 0 1 0 0 0 0 0 0 0 0 0 0 0 3 0 0 0 0 159988 0 13 0 0 0 0 0 12 0 1 0 3 0 3 0 9 2 0 0 3 3 0 0 0 0 2 0 0 0 2 0
12 CAG 28 6 11 9 9 3 0 11 48 16 11 2 0 12 3 5 20 31 159617 12 3 1 2 1 0 5 33 8 15 1 13 35 0 7 5 6 0 6 0 1 0 0 0 1 1 2 8 2 7 2 11 0 0 22 9 13 0 1 1 2 0 3 10 0
13 ATG 1 1 1 1 0 0 8 0 0 0 2 0 15 1 159979 1 0 2 3 0 3 0 0 0 0 0 0 0 0 0 0 0 1 0 1 0 0 0 0 0 0 0 0 0 0 0 9 0 0 0 4 0 0 0 0 0 1 1 0 0 0 0 0 0
14 GAA 16 1 0 0 0 3 0 0 0 0 0 0 0 9 0 0 0 0 0 0 0 0 1 0 1 1 0 0 0 0 0 1 160126 8 8 3 1 4 1 0 9 0 2 0 3 0 0 7 1 0 0 0 0 0 0 1 2 0 4 0 0 0 4 0
15 ACT 0 0 0 7 7 25 0 160026 0 0 0 0 0 0 0 7 0 2 0 0 0 0 1 1 0 0 0 0 0 0 0 0 0 0 0 0 0 1 0 6 0 0 0 0 0 0 0 0 0 1 0 0 0 0 0 0 0 5 0 1 0 0 0 0
16 GAT 0 0 0 12 2 0 0 0 0 0 2 0 0 0 0 0 0 0 0 0 0 0 0 0 0 0 0 0 0 0 0 0 21 10 0 159927 0 0 0 1 0 0 11 25 0 0 0 0 0 0 0 1 0 0 0 0 0 0 0 0 0 0 0 0
17 GGG 0 1 0 0 2 0 0 0 0 0 6 0 2 0 0 0 0 2 0 0 0 7 1 0 0 0 0 0 0 0 0 2 0 1 10 0 0 0 1 0 57 0 159894 29 0 0 4 0 0 0 0 0 0 2 1 0 0 3 14 0 0 0 0 0
18 GAA 28 4 0 1 2 7 0 0 0 4 0 0 0 7 1 0 5 7 12 1 29 13 2 4 1 0 0 3 1 1 16 1 159707 28 16 0 12 39 5 9 30 4 0 0 0 0 0 4 4 1 0 2 1 10 4 1 0 4 0 4 0 1 0 2
19 CGC 1 0 0 0 0 2 0 0 0 6 0 0 0 0 0 0 0 78 5 0 0 5 0 0 30 159724 3 14 0 3 0 0 0 0 0 0 0 0 1 0 0 6 0 0 0 0 0 0 0 1 0 0 0 0 0 0 0 37 0 0 1 0 0 0
20 CAG 0 0 3 0 1 0 0 0 0 0 1 0 0 0 0 0 3 2 159131 5 0 0 133 0 0 2 49 0 0 0 2 0 0 0 0 0 0 0 0 0 0 0 0 0 0 0 0 0 1 0 4 0 0 0 0 0 0 1 0 0 0 0 0 0
21 AAT 5 15 1 159917 77 19 48 26 0 1 0 17 0 0 0 1 0 8 0 0 0 1 1 1 0 5 15 0 12 0 2 1 0 0 0 10 5 1 0 3 5 4 7 6 0 0 1 0 0 3 0 0 3 0 21 2 3 0 18 0 0 0 0 0
22 GCA 38 0 3 0 48 21 12 0 25 5 11 0 0 2 0 1 1 6 0 3 13 6 0 1 7 54 33 160 0 0 1 12 1 0 0 1 159521 43 23 10 2 0 2 0 47 13 6 6 0 2 0 0 53 2 7 1 4 1 0 1 0 0 3 1
23 ACT 0 10 2 27 53 37 45 159577 15 18 28 51 1 1 0 1 7 3 3 8 2 0 2 2 11 0 2 3 3 3 1 2 1 10 0 0 8 7 2 31 1 17 11 0 1 2 0 2 14 0 3 2 0 68 17 0 0 1 5 2 0 1 6 1
24 GAG 0 8 8 1 14 7 11 0 3 2 15 7 0 3 0 2 0 2 7 2 1 0 0 0 2 0 2 1 7 1 0 0 19 0 160154 26 18 2 0 0 0 0 16 0 0 0 6 2 0 2 16 0 0 6 10 1 0 0 0 0 5 0 1 0
25 ATC 0 4 0 0 1 7 0 1 0 0 1 0 6 160302 1 11 0 0 0 0 0 0 0 0 0 0 0 0 0 1 1 0 0 0 0 0 1 0 0 0 0 0 0 0 0 10 1 2 2 0 0 0 0 0 2 0 2 0 0 0 0 1 2 0
26 AGA 12 0 0 0 0 2 0 0 160139 1 27 1 4 0 0 0 0 0 1 1 0 1 0 0 18 23 5 1 0 0 0 0 0 0 0 0 1 0 0 0 29 2 0 0 0 0 0 0 1 0 0 0 0 13 1 5 7 2 1 0 0 1 0 0
27 GCA 6 0 15 1 32 0 0 2 0 2 2 0 1 0 5 1 0 4 1 6 0 0 0 3 0 34 0 0 0 2 0 0 2 1 1 0 160045 17 67 1 2 1 2 2 31 2 3 1 0 0 0 1 9 1 0 0 0 1 0 0 0 0 0 0
28 TCC 3 1 0 7 0 4 1 0 27 0 0 0 0 0 0 1 1 2 2 4 3 18 1 0 1 17 4 0 0 2 2 2 0 0 1 0 1 8 18 0 8 0 1 5 1 1 0 0 0 0 1 0 6 159827 27 97 0 2 0 0 0 7 0 0
29 GTC 0 0 0 0 0 0 0 0 0 0 0 0 0 44 0 1 0 0 0 0 0 0 1 0 0 0 5 0 4 0 0 1 0 1 0 0 0 9 0 0 0 1 0 0 4 160244 0 40 1 0 2 0 0 0 0 0 0 0 0 0 2 2 0 0
30 GGG 0 0 0 1 0 0 0 0 0 0 33 0 0 0 0 0 0 1 0 0 0 0 1 1 0 1 1 0 0 0 0 0 0 0 10 0 0 0 0 3 69 5 158512 14 0 0 1 0 1 0 1 0 0 0 0 0 39 0 7 0 0 1 0 0
31 AAG 27 1 155301 1 0 0 1 0 0 0 30 0 0 0 1 0 0 1 0 0 0 2 0 8 0 0 0 29 0 0 0 1 0 0 9 0 0 0 0 0 0 0 0 0 0 0 0 0 2 0 1 0 1 0 0 0 3 2 0 0 0 0 0 1
32 ATG 0 0 1 0 0 1 5 0 0 2 1 0 10 1 160217 3 0 2 0 1 0 3 7 1 0 2 0 0 0 0 0 3 0 0 0 1 0 1 0 0 0 0 0 0 0 0 4 0 9 0 1 0 0 0 0 0 1 0 0 0 0 2 0 0
33 ATT 1 0 0 2 0 1 0 9 0 0 0 3 14 30 8 160271 0 1 0 0 0 0 0 0 0 0 0 0 1 0 0 0 2 1 0 0 0 0 0 1 0 1 0 0 2 4 0 15 1 0 1 2 0 0 0 0 3 0 0 0 2 1 0 1
34 GAT 17 154 1 39 0 39 5 11 0 13 6 32 2 2 46 9 17 6 39 17 0 0 0 0 3 0 3 1 0 1 0 30 7 13 23 159363 37 12 3 94 7 2 14 33 2 0 0 0 4 0 1 58 0 9 37 4 16 0 0 0 3 0 9 0
35 GGA 0 1 0 0 2 0 0 0 18 0 1 1 0 1 0 0 0 0 0 0 0 0 0 1 1 0 0 0 0 1 0 0 13 0 1 0 0 0 1 1 160177 7 18 7 1 0 1 0 0 0 0 0 1 0 0 0 6 1 0 1 0 1 0 0
36 ATT 0 0 0 2 0 0 0 1 0 0 0 0 3 18 0 160225 0 1 0 0 1 0 0 0 0 0 0 0 1 0 1 0 0 0 0 0 0 0 1 0 7 0 0 0 0 0 4 4 3 0 8 0 0 0 0 0 5 0 0 0 0 0 0 0
37 GGA 5 1 0 0 0 0 0 0 7 0 0 0 0 0 0 4 0 0 0 0 0 0 0 0 0 0 0 0 0 0 1 0 11 0 0 0 0 2 0 0 160242 3 66 6 0 0 0 0 6 0 4 0 1 1 0 0 8 0 1 0 1 0 0 2
38 CGA 0 0 0 0 0 0 1 0 2 0 0 0 0 3 0 0 29 0 0 2 0 3 0 0 159230 1 11 1 2 2 0 0 0 0 0 0 1 2 0 0 1 0 0 0 0 0 0 0 0 0 0 0 0 0 0 3 25 0 0 0 0 0 0 0
39 TTC 0 0 0 0 0 3 0 0 0 0 0 0 0 0 1 0 0 3 0 0 1 7 1 2 0 0 0 0 0 2 0 0 0 0 0 0 0 0 0 0 1 0 1 0 0 0 0 1 0 22 5 0 0 11 0 0 0 3 1 0 5 159925 0 6
40 TAC 0 0 0 1 0 0 0 1 1 0 0 0 0 0 1 0 0 30 0 0 0 0 0 0 1 0 0 1 0 0 0 0 2 1 3 0 0 0 1 0 0 0 1 0 0 0 0 0 10 160158 0 16 0 4 0 0 0 21 0 0 2 1 0 0
41 ATC 1 23 0 44 0 20 1 0 0 3 2 0 18 159942 12 9 1 0 2 0 0 1 0 0 4 0 3 0 0 2 8 4 0 0 2 0 0 0 4 0 1 0 0 0 0 2 0 0 0 2 18 0 0 6 0 1 1 21 0 0 0 1 61 0
42 CAA 4 0 0 0 0 0 0 0 0 0 1 0 0 2 0 0 146674 1 9 1 1 6 0 0 15 0 1 0 0 0 0 0 2 5 0 1 0 0 1 0 1 0 0 0 0 0 0 0 13 0 3 0 0 0 0 0 1 0 0 0 0 0 0 1
43 ATG 0 0 3 0 0 2 3 1 0 1 23 0 16 0 150412 6 0 0 0 0 0 3 0 0 0 0 0 0 0 0 2 0 0 1 1 0 0 1 3 0 0 0 0 0 0 0 5 0 2 0 0 0 0 0 0 0 0 0 0 0 0 0 0 0
44 TGC 0 0 0 0 1 0 1 0 0 0 0 0 0 3 0 0 0 6 0 0 2 0 0 0 1 3 0 0 1 0 0 0 0 0 0 0 0 2 2 0 0 1 0 0 0 0 0 0 1 26 0 0 0 2 0 0 6 136065 0 94 0 2 0 0
45 ACT 0 3 2 1 11 38 73 143110 17 0 0 0 1 0 0 6 1 0 1 1 2 0 0 2 12 0 0 0 0 1 0 0 0 0 0 6 1 2 0 4 0 0 0 0 0 0 4 0 0 0 7 2 0 0 0 0 1 0 1 0 0 0 0 0
46 GAA 18 0 0 0 0 1 0 0 0 0 0 0 0 0 0 0 0 0 0 0 0 0 0 0 0 0 0 0 0 0 2 0 155462 1 10 0 1 0 0 0 6 0 0 0 3 0 2 0 11 0 7 0 0 0 0 1 21 0 0 0 0 0 0 0
47 CTT 0 0 0 0 2 0 2 0 0 0 0 0 0 1 1 2 0 0 1 0 0 1 1 6 0 0 0 1 2 40 0 157583 0 0 0 0 0 0 0 0 0 0 0 0 0 0 0 0 0 0 0 0 0 0 0 0 0 1 0 0 0 0 0 1
48 AAA 156282 0 11 0 1 0 0 0 11 0 11 0 0 0 0 0 8 1 0 2 0 0 0 0 0 0 29 0 0 0 0 0 14 0 0 0 4 0 0 0 0 0 0 4 1 0 0 0 22 0 0 0 0 0 0 0 0 0 0 0 1 0 0 0
49 CTC 2 9 0 0 4 7 1 1 1 1 0 0 1 1 0 0 2 1 0 1 1 10 1 5 1 7 1 2 39 151709 13 40 0 0 1 1 0 6 0 0 2 1 0 2 3 2 1 1 3 0 5 1 1 1 0 3 19 0 9 2 7 3 11 1
50 AGT 0 12 0 2 13 106 8 9 3 23 6 154206 0 0 0 5 2 8 0 0 2 8 6 4 1 1 9 14 0 0 9 1 2 3 10 0 4 3 14 1 1 4 11 48 0 0 2 0 5 0 6 0 2 59 27 29 7 2 0 9 0 0 0 1
51 GAT 0 4 1 18 0 0 4 0 0 5 1 0 0 2 2 0 4 1 2 3 0 11 3 10 0 0 0 0 0 0 3 0 4 3 9 152830 1 1 1 1 0 0 2 10 0 0 2 0 6 1 0 3 0 0 0 3 9 0 0 0 0 3 1 0
52 TAT 0 0 1 0 0 14 1 0 0 0 0 0 1 4 6 0 0 2 1 18 0 0 0 0 0 0 0 1 1 0 0 0 0 1 1 3 0 3 0 4 1 2 0 0 1 6 6 0 20 20 1 154226 0 0 0 0 4 0 0 13 1 0 0 1
53 GAG 1 0 8 0 0 0 0 0 0 0 4 1 0 0 0 0 2 2 2 1 3 0 0 0 0 0 0 0 0 0 0 0 31 0 145601 25 0 0 1 1 1 0 42 0 0 1 2 0 0 0 6 0 0 3 0 0 0 0 0 0 0 0 0 0
54 GGG 2 0 0 0 6 2 2 0 0 0 15 1 0 0 0 0 0 0 1 1 2 1 1 0 0 0 2 0 0 0 0 1 1 0 13 0 9 68 188 15 23 19 139263 17 0 1 1 0 0 0 2 0 8 3 1 1 0 0 5 1 0 0 0 0
55 CGA 0 0 0 0 0 2 1 0 6 1 0 0 0 0 0 0 30 6 0 2 0 3 0 2 147914 8 15 1 5 0 0 0 0 0 0 3 1 1 1 0 9 0 0 0 0 6 0 0 4 2 0 0 0 0 0 0 107 1 0 0 0 4 0 0
56 CTG 0 1 1 0 6 1 0 1 1 0 23 0 0 0 1 0 0 1 1 0 1 8 43 1 0 0 5 0 83 7 153582 5 0 0 0 0 0 0 7 0 2 0 2 2 0 1 3 2 3 4 19 0 0 1 1 0 0 0 0 5 23 0 36 0
57 ATC 0 0 0 1 0 9 0 0 1 0 0 0 7 160148 1 27 0 1 0 2 1 0 0 0 1 0 0 0 1 6 1 0 0 0 1 1 0 0 6 1 0 1 2 1 0 13 0 0 4 0 1 0 0 0 0 0 38 0 0 0 1 0 2 0
58 CAG 1 2 8 1 1 0 1 0 0 1 0 0 0 0 0 0 68 0 160020 2 0 0 7 2 0 1 14 2 0 1 1 0 0 4 1 1 0 0 2 0 0 0 0 1 2 2 2 0 0 1 23 0 0 4 1 0 8 0 0 0 0 1 1 0
59 AAC 3 160104 0 91 0 4 1 0 0 10 1 0 1 1 4 1 3 0 0 0 2 0 3 1 0 0 1 0 0 0 2 1 0 9 3 1 0 0 0 1 0 0 0 0 0 0 3 0 12 0 6 0 0 0 0 0 10 0 0 0 2 0 0 0
60 AGC 0 22 0 0 0 0 0 4 1 160178 1 6 0 1 0 0 0 0 0 0 0 0 0 0 0 2 1 1 0 0 1 0 1 1 0 1 0 0 0 0 0 8 1 0 0 0 0 0 0 1 32 2 1 1 0 7 33 1 0 0 0 2 0 0
61 TTA 0 0 0 0 4 1 0 0 4 0 0 0 5 0 0 2 0 0 0 0 0 0 0 0 0 1 0 0 20 2 5 7 4 1 0 0 0 0 0 0 0 2 0 1 2 1 8 2 2 0 4 0 11 24 1 1 16 1 0 0 159935 2 13 2
62 ACA 4 0 1 0 160082 70 17 61 0 2 0 0 6 0 1 3 0 0 3 1 2 3 0 2 0 0 0 0 0 3 0 1 0 1 0 0 13 0 0 0 0 2 0 0 0 3 0 1 11 1 0 0 0 10 11 5 11 0 0 0 0 8 0 0
63 ATA 0 0 0 4 9 3 0 0 0 1 0 3 159872 0 20 101 1 0 1 0 1 1 1 0 0 0 4 0 2 1 0 0 0 2 0 0 0 0 1 3 4 0 1 0 9 0 0 0 5 34 14 0 2 0 0 0 13 1 0 0 2 1 0 0
64 GAG 1 1 3 0 0 1 0 0 0 0 1 0 0 0 0 4 0 1 0 0 10 8 22 2 1 0 0 0 0 0 0 0 57 1 160139 0 2 0 1 2 0 2 16 0 0 2 0 3 1 4 14 1 5 0 0 0 0 3 2 0 1 0 0 0
65 AGA 13 0 4 1 0 1 0 0 160064 1 18 2 3 0 1 0 0 3 0 0 3 3 1 0 1 3 0 1 0 0 0 0 0 0 0 0 0 0 0 0 6 0 0 0 0 0 0 0 2 0 9 0 0 0 1 2 0 0 0 0 0 0 0 0
66 ATG 0 0 3 0 4 0 2 0 0 0 0 0 9 0 160115 4 0 0 0 0 0 0 0 1 0 0 0 0 0 0 0 0 0 0 0 0 0 0 0 0 0 0 0 0 1 0 7 0 0 0 0 0 0 0 0 0 0 0 0 0 0 1 0 0
67 GTG 0 0 0 0 0 0 0 0 0 0 0 0 0 0 14 0 0 0 0 0 0 0 9 0 0 0 0 0 0 0 1 0 0 1 0 0 0 6 10 0 0 0 1 0 97 0 160082 79 0 0 5 0 0 0 0 0 1 0 0 0 0 0 2 0
68 CTC 0 0 0 0 0 0 1 1 0 0 0 0 2 4 0 0 1 0 0 0 0 4 1 7 0 1 0 0 40 160111 1 7 0 0 1 0 1 1 0 0 0 0 1 0 2 1 0 0 8 0 45 0 0 1 0 1 10 0 0 0 0 13 0 0
69 TCT 0 0 0 3 0 0 0 6 0 1 0 0 1 0 0 0 0 0 0 0 0 0 0 20 0 0 0 0 0 3 0 0 0 0 0 0 1 0 2 0 0 1 1 0 0 0 1 0 12 0 6 1 42 30 5 160305 1 0 0 1 0 0 0 5
70 GCT 0 1 0 1 0 0 1 57 0 1 0 0 0 1 0 0 0 1 0 1 2 0 3 2 0 0 1 0 0 0 0 1 4 0 0 2 4 35 3 160178 0 1 0 0 0 1 0 6 1 0 1 0 0 0 0 0 0 0 0 0 0 0 0 1
71 TTT 0 0 0 0 0 1 0 0 0 1 1 0 1 0 0 1 0 1 1 0 0 0 0 0 0 2 0 0 0 0 0 7 0 0 0 0 3 1 0 0 0 0 0 0 3 0 0 3 14 4 5 0 0 0 0 7 0 0 2 0 0 20 1 160266
72 GAC 1 8 0 0 0 4 1 9 0 0 0 0 0 1 0 0 0 2 0 0 0 1 0 0 0 0 0 0 0 0 1 26 7 160139 4 101 0 2 1 1 0 27 0 0 0 1 0 0 6 2 1 0 0 0 1 0 15 0 0 0 1 2 0 0
73 GAA 51 0 3 10 15 0 2 0 0 0 8 0 0 4 0 0 9 0 0 1 0 3 0 0 0 1 0 0 0 2 0 3 160184 3 14 1 1 2 0 3 17 0 6 4 0 0 0 0 11 6 0 6 21 0 10 6 0 0 0 0 6 0 0 0
74 AGA 26 13 10 0 0 0 0 0 160249 0 26 0 1 0 0 0 0 0 0 2 0 1 0 0 3 2 3 1 1 0 0 0 0 0 0 0 0 0 2 0 12 1 0 0 0 0 0 0 0 0 2 0 0 0 0 2 30 0 0 0 0 0 0 0
75 AGG 1 0 17 0 0 0 0 0 20 0 160199 0 0 0 4 0 0 0 0 0 1 0 0 0 0 0 8 0 0 0 0 0 0 0 0 0 0 0 0 0 0 0 11 0 0 0 0 0 2 0 0 0 0 0 0 0 6 0 1 0 0 0 0 0
76 AAT 4 42 3 160144 0 0 0 0 0 0 0 5 0 0 0 1 0 0 0 0 0 0 0 0 0 0 0 0 0 1 0 1 0 0 1 7 0 0 0 0 0 0 1 1 0 0 0 0 4 0 29 0 0 0 0 0 0 1 0 3 0 0 0 0
77 AAA 160341 0 3 0 0 0 0 0 9 1 0 0 0 0 0 0 1 0 0 0 0 0 0 0 33 8 0 2 0 3 2 0 23 0 0 0 1 0 1 0 0 0 0 3 0 2 0 0 0 2 3 0 0 0 0 0 0 0 0 1 1 0 0 0
78 TAT 1 0 2 3 1 0 0 0 0 0 0 3 3 1 0 1 0 0 2 12 0 0 0 0 0 0 1 0 0 0 0 0 0 1 0 1 0 0 0 0 0 0 0 0 0 1 0 1 9 5 3 160425 0 0 0 1 0 1 0 11 0 17 0 0
79 CTG 0 1 0 0 0 1 3 1 0 2 0 0 0 0 2 0 0 0 5 0 0 0 17 0 0 1 3 0 49 64 160240 5 0 0 0 0 0 0 0 0 0 1 0 0 0 2 1 1 2 0 0 0 0 0 1 0 9 0 0 2 24 0 10 0
80 GAA 20 2 1 0 7 5 10 12 0 12 3 8 4 1 1 12 1 3 3 4 0 1 1 0 0 3 0 2 0 1 0 2 159856 15 9 4 0 2 7 8 9 3 0 2 56 1 22 1 27 3 3 0 5 14 11 2 8 21 0 0 0 2 7 0
81 GAA 43 5 1 2 1 0 1 1 4 0 0 0 6 5 7 0 4 15 5 17 0 0 0 0 0 8 1 0 6 0 0 1 160101 4 13 7 3 2 0 1 46 0 0 0 7 1 0 3 10 1 28 0 0 0 0 11 5 2 3 5 16 0 3 0
82 CAT 12 4 1 7 1 0 0 0 1 0 13 1 0 0 1 0 4 20 7 160142 0 0 0 1 57 0 0 103 2 4 1 0 0 0 0 1 2 0 1 0 1 0 1 0 0 0 1 2 3 0 8 20 8 0 0 0 7 1 0 0 2 0 0 2
83 CCC 4 2 5 2 28 7 3 1 1 0 2 0 0 6 0 2 0 8 0 1 18 159453 28 77 2 10 7 1 0 9 0 0 5 0 2 1 5 2 7 10 2 6 2 2 4 0 0 2 0 0 4 1 0 9 0 1 4 4 0 0 0 1 1 1
84 AGC 4 15 4 5 1 2 0 0 3 158794 1 64 0 13 0 4 20 0 0 1 0 1 0 1 0 7 1 0 0 13 2 0 2 2 0 0 0 11 71 6 2 41 1 4 1 4 1 7 3 0 6 5 2 0 0 0 19 9 0 1 6 0 1 0
85 GCG 6 2 2 13 0 1 36 0 0 0 2 0 1 6 13 9 0 0 8 0 15 41 1 1 0 5 0 4 0 3 0 3 0 0 4 0 65 62 150639 13 23 10 14 15 0 34 50 0 9 4 5 1 2 1 12 1 4 2 0 4 0 1 0 4
86 GGG 5 1 0 0 4 4 1 3 0 0 8 3 0 3 4 0 1 19 1 0 7 1 0 1 1 2 0 0 0 0 1 1 1 4 21 1 3 7 11 0 7 4 150411 10 0 0 1 2 13 0 8 9 61 1 1 1 2 0 2 2 0 4 1 7
87 AAG 52 1 152423 28 0 0 5 0 0 2 20 1 0 0 2 2 0 0 0 0 1 0 0 0 1 0 7 0 1 0 0 0 0 0 45 0 0 0 0 0 0 0 4 0 2 0 8 1 1 0 1 10 2 0 0 0 3 0 0 0 3 0 0 0
88 GAT 2 12 0 135 0 0 1 0 0 0 4 0 0 0 0 0 1 0 1 1 2 0 0 0 0 2 7 0 1 0 0 1 1 9 4 152211 0 0 0 0 0 0 1 8 0 0 0 0 4 0 3 2 1 0 0 0 1 8 0 1 1 0 0 0
89 CCT 0 1 0 0 0 7 0 0 0 3 2 2 2 0 2 4 4 1 1 14 85 93 20 152133 1 0 3 0 1 3 1 6 0 0 0 0 9 4 2 0 4 6 3 12 1 16 5 0 26 6 30 6 6 1 0 19 20 1 15 8 0 3 1 4
90 AAG 25 12 152146 7 5 4 65 5 0 8 15 1 0 0 4 2 7 14 9 3 0 0 0 0 10 1 25 5 1 14 2 9 1 1 15 0 0 11 4 0 7 5 37 17 0 0 1 2 0 2 6 3 0 1 0 4 22 1 7 1 4 0 1 0
91 AAA 152847 1 22 2 0 0 0 0 4 7 1 0 0 0 0 0 1 0 0 0 1 0 0 1 3 2 6 0 3 0 0 1 3 0 0 0 1 0 1 1 0 0 0 0 0 0 1 0 2 0 2 0 0 1 0 0 14 0 0 0 1 0 1 0
92 ACT 0 2 0 1 17 18 2 152617 0 1 0 0 0 0 0 2 0 0 0 0 1 0 2 0 0 0 0 0 0 0 0 0 0 0 0 0 0 0 0 2 0 0 0 0 0 0 0 0 1 0 0 0 0 0 0 0 2 0 0 0 0 1 0 0
93 GGA 0 0 0 1 5 0 0 1 12 0 0 0 0 0 1 0 1 0 0 0 0 0 0 0 0 0 1 0 0 1 0 1 9 0 0 0 0 17 0 0 152462 15 58 6 1 0 0 0 2 0 0 0 0 4 0 0 11 0 0 0 0 0 0 0
94 GGA 0 0 0 0 0 0 0 0 14 0 0 0 0 0 0 0 0 1 0 0 0 0 0 0 0 0 0 0 1 0 0 0 13 0 0 0 0 0 0 0 152405 0 13 0 3 0 0 0 0 0 1 0 1 3 0 0 35 0 0 0 0 0 0 0
95 CCC 0 0 0 0 0 3 0 0 0 0 0 0 0 1 1 0 0 3 1 0 11 152589 1 12 0 0 1 2 0 6 0 0 0 0 0 0 0 2 0 0 0 0 9 0 0 0 0 1 2 0 1 0 0 9 0 0 8 0 0 0 2 0 0 0
96 ATA 0 1 2 0 8 1 1 0 0 0 0 0 153001 0 8 0 0 0 0 0 0 0 0 0 1 0 1 0 3 0 0 3 0 0 0 0 0 3 0 0 0 0 1 0 9 0 2 0 3 0 0 0 1 0 0 0 0 0 0 0 4 0 1 2
97 TAC 2 3 0 0 0 0 0 1 0 0 0 0 0 0 0 0 0 18 0 0 0 0 0 0 0 1 0 0 1 2 0 0 0 2 0 0 0 0 0 0 0 0 3 1 0 0 0 0 3 153011 1 10 0 0 0 0 0 11 0 0 1 16 0 1
98 AAG 18 0 152540 3 0 0 3 0 20 0 19 2 0 0 3 1 1 0 1 0 0 4 0 11 12 26 5 0 1 2 0 0 0 0 19 0 0 3 0 0 0 0 0 0 0 2 0 0 0 0 0 0 0 0 0 0 1 0 0 0 0 0 2 0
99 AGA 26 0 4 0 0 0 0 0 152524 0 8 7 6 0 0 0 0 0 7 0 0 0 0 0 0 24 6 0 0 0 0 0 0 0 1 0 1 0 0 0 7 0 0 2 0 0 2 0 3 4 7 0 14 1 0 0 2 0 1 0 0 0 0 2
100 GTA 1 0 4 0 8 3 2 0 56 1 1 7 29 0 0 5 0 7 0 5 14 5 2 7 0 16 108 59 3 0 0 0 1 1 6 0 13 8 1 3 5 16 6 2 152056 3 31 3 1 1 1 1 1 19 0 19 1 10 0 2 9 6 0 0
101 GAT 0 1 0 30 2 0 0 1 0 2 0 1 0 1 6 1 0 0 0 2 1 10 0 1 0 0 0 1 0 2 1 1 0 38 11 152585 1 3 0 6 0 0 4 32 0 0 0 0 1 0 0 3 0 0 4 0 1 1 0 0 0 0 0 0
102 AGA 17 3 0 0 1 29 2 0 152712 1 12 0 0 0 1 0 1 13 0 0 2 0 1 0 3 0 0 5 0 2 0 0 1 0 0 0 0 2 1 0 27 4 10 0 0 0 0 1 0 0 0 4 0 0 0 0 4 1 2 0 7 1 0 0
103 AAG 80 2 152463 2 1 0 1 0 0 0 22 0 0 0 0 0 0 3 0 0 0 1 2 0 2 2 0 0 0 0 4 0 0 0 5 1 1 2 0 0 0 2 0 0 0 1 3 0 0 0 4 4 2 0 0 0 2 1 0 1 0 2 0 0
104 TGG 0 1 2 0 0 1 0 0 0 0 2 0 0 0 0 0 0 0 0 1 0 1 2 0 0 2 6 0 0 0 0 0 0 0 0 0 0 0 0 0 1 0 0 0 0 0 0 0 7 0 16 1 0 0 9 0 15 0 152825 1 0 1 4 2
105 ATG 0 1 9 2 3 26 6 0 0 0 11 0 32 2 152490 3 0 0 12 6 3 0 0 0 9 0 18 0 5 0 2 7 0 0 2 0 1 2 6 0 1 1 1 1 0 7 74 0 1 1 0 0 5 0 0 0 0 2 0 0 0 0 1 0
106 AGG 0 0 4 0 0 1 1 0 26 0 152833 0 2 0 14 0 0 2 0 1 1 0 5 0 0 1 14 0 0 0 0 0 0 0 0 0 0 0 0 0 0 0 60 0 0 0 0 0 0 0 0 0 3 1 4 1 0 0 6 0 0 2 0 0
107 GAA 16 0 1 0 0 0 0 0 0 0 0 0 0 0 0 0 0 1 0 0 0 0 0 0 1 0 0 3 0 0 0 0 152892 2 8 1 0 0 0 0 7 0 0 0 0 0 1 2 1 0 0 0 1 1 0 0 0 0 0 0 0 0 0 0
108 CTC 0 0 0 0 0 1 6 2 0 0 2 0 7 4 0 1 0 1 1 0 0 23 2 0 0 1 0 0 7 152841 0 8 0 0 0 0 1 1 0 4 0 1 0 0 0 7 0 1 0 0 1 0 0 0 0 2 0 4 0 0 0 20 1 0
109 GTC 0 1 0 0 0 0 0 0 0 0 0 0 0 27 0 0 0 0 0 0 0 6 0 0 0 0 0 0 0 0 0 0 0 1 0 0 1 13 0 1 0 3 0 0 2 152746 2 6 0 0 0 0 0 0 1 0 2 6 0 0 0 4 0 0
110 CTT 0 2 0 0 0 0 0 1 0 1 0 0 0 0 0 11 0 0 0 0 0 2 1 10 0 2 0 2 1 6 2 152713 3 0 0 0 0 1 0 0 0 0 1 0 2 1 0 1 1 0 10 0 0 0 0 0 0 0 0 0 0 3 0 7
111 TAT 0 1 0 0 0 0 0 0 3 8 0 0 0 12 3 0 0 0 0 19 0 0 0 0 0 0 0 0 0 0 3 26 0 1 0 0 0 0 0 6 0 0 0 0 3 0 0 0 1 6 0 152853 0 0 1 0 4 0 9 17 0 0 3 2
112 GAC 0 32 2 0 0 3 0 0 0 0 0 0 0 1 0 0 0 0 0 2 0 1 0 3 0 0 0 1 2 0 0 0 2 152895 5 7 2 1 0 0 0 23 0 0 0 2 0 0 1 3 1 2 0 5 0 0 0 1 1 1 0 0 1 1
113 AAA 152990 4 29 1 0 0 0 0 4 0 0 0 1 0 0 0 0 1 0 0 1 0 0 0 6 0 0 0 1 1 0 0 5 0 0 0 0 1 0 0 1 0 1 0 0 0 0 0 1 14 0 0 0 0 0 0 2 0 0 0 0 0 0 0
114 GAA 11 3 0 0 0 0 0 0 1 0 0 0 0 0 0 0 3 2 8 0 2 2 0 3 0 0 0 0 0 0 0 0 152967 1 15 2 1 0 1 0 7 0 0 2 3 1 2 0 5 0 0 0 0 6 1 0 0 0 0 1 3 0 0 0
115 GAA 12 0 0 0 0 0 0 0 0 0 0 0 0 0 0 0 9 0 0 0 0 1 0 0 0 0 0 0 0 0 0 0 152939 0 3 0 0 0 0 0 4 0 0 0 4 0 0 0 2 1 0 0 1 0 1 0 0 0 0 0 0 0 0 0
116 ATA 0 1 0 1 7 0 0 0 1 0 1 0 153127 8 26 2 0 5 0 0 0 3 0 0 0 5 0 0 7 0 0 2 1 0 0 0 1 0 0 0 0 1 0 0 11 0 1 0 3 4 7 0 2 0 0 0 0 0 0 1 4 0 2 1
117 AGG 0 0 7 0 3 0 0 1 41 0 152433 0 0 0 9 4 0 0 2 0 0 0 0 0 3 0 9 4 0 0 0 0 4 0 0 0 1 0 0 1 0 0 29 0 0 0 1 0 1 0 0 0 1 0 0 1 1 0 0 1 1 0 0 0
118 CGA 3 0 0 0 0 0 0 0 5 0 0 1 0 1 0 0 31 0 2 1 0 1 0 0 152060 4 17 5 1 0 0 0 0 0 0 0 0 0 2 0 1 0 0 0 0 0 0 0 2 0 0 0 0 1 0 0 28 0 0 0 0 0 0 2
119 ATC 0 0 0 1 0 2 0 0 0 1 0 2 10 151505 0 10 0 0 0 0 0 1 0 0 0 0 0 0 0 3 0 0 0 0 0 0 0 1 0 0 1 0 0 0 0 11 0 0 0 0 0 0 0 0 0 1 0 0 0 0 0 0 0 0
120 TGG 0 0 0 0 0 0 0 0 0 0 4 0 0 0 0 0 0 0 0 0 0 0 1 0 1 0 23 0 0 0 0 0 0 0 0 0 0 0 0 0 0 0 2 0 0 0 3 0 0 0 7 0 0 0 0 0 23 1 152602 2 0 0 7 2
121 CGC 0 0 2 0 0 0 0 1 0 4 79 0 0 0 0 0 0 44 1 2 0 1 0 0 14 151762 20 38 0 5 0 0 0 0 0 0 0 0 3 0 0 3 0 0 0 0 0 0 0 0 1 0 1 2 6 2 0 33 0 0 0 2 0 1
122 CAA 3 2 0 0 9 2 0 0 0 1 4 0 2 0 0 1 151047 1 11 16 1 1 0 1 17 16 2 1 0 0 3 1 0 1 0 0 0 1 3 1 4 0 0 0 46 0 4 0 7 0 0 0 0 4 1 0 11 0 0 6 0 0 13 1
123 GCC 0 0 0 0 1 37 0 0 0 0 1 0 0 0 0 0 0 1 0 0 0 0 1 0 0 2 0 0 0 0 0 0 0 0 0 1 1 152488 3 6 0 1 0 2 3 28 0 1 0 0 0 0 0 8 0 0 0 0 0 0 1 0 0 0
124 AAT 1 11 0 131494 0 0 0 0 0 0 0 5 0 0 0 1 0 1 0 1 1 0 0 1 0 0 0 0 0 0 0 1 0 0 0 4 0 0 0 2 0 0 0 0 0 0 0 0 0 1 0 0 0 0 0 0 1 0 0 0 0 0 0 0
125 AAT 1 8 6 116925 1 0 0 2 0 1 7 8 1 1 2 0 1 0 0 0 1 0 0 1 0 1 2 0 0 2 1 0 3 1 0 17 0 0 0 1 0 4 1 0 0 1 0 0 0 0 1 1 0 0 0 5 2 0 0 0 1 1 0 0
126 GGT 1 2 2 0 0 0 0 1 1 2 0 15 0 0 0 0 1 1 3 0 0 2 0 0 0 0 3 1 0 0 0 2 0 0 0 7 0 0 2 2 0 14 9 133896 1 0 0 0 0 0 0 0 0 0 0 1 4 0 0 0 1 1 1 0
127 GAT 28 7 0 34 2 14 1 1 3 0 1 2 6 0 0 0 1 0 5 1 0 3 2 0 0 5 0 1 2 1 0 0 5 8 17 126930 4 0 5 6 1 19 12 17 22 0 0 26 0 1 0 1 11 8 0 19 0 2 0 3 1 4 0 0
128 GAT 3 1 0 28 0 1 2 3 11 0 2 17 2 0 0 0 3 1 3 2 2 1 0 0 0 0 1 0 2 0 2 1 3 16 10 138999 2 0 1 0 0 0 7 14 1 1 5 1 0 1 0 2 3 0 1 1 0 0 0 3 13 0 0 0
129 GCA 0 1 1 0 67 1 0 0 1 4 0 7 1 0 4 0 13 1 0 0 4 0 0 0 1 1 0 2 3 1 1 0 5 0 0 2 149259 3 62 4 1 4 21 2 31 0 0 2 7 0 3 0 21 1 3 0 0 0 0 0 1 1 3 0
130 ACA 29 3 0 1 146806 3 25 19 5 0 2 2 7 0 4 1 1 1 0 1 5 1 0 0 3 2 1 1 5 0 14 1 0 0 0 0 8 0 2 3 0 0 0 0 0 1 2 0 0 0 9 0 1 0 0 0 0 2 0 0 0 0 2 0
131 GCT 0 3 0 0 0 0 2 15 0 6 1 0 0 0 0 0 4 3 0 0 0 16 13 26 0 0 0 0 0 0 0 1 0 0 15 5 1 29 1 145965 1 1 0 0 0 0 0 7 14 0 0 0 0 4 0 4 1 0 0 0 0 13 0 1
132 GGT 2 0 0 0 0 0 0 0 0 0 0 7 1 0 0 1 0 0 2 0 4 1 0 0 1 0 0 0 0 0 0 2 1 0 0 2 1 0 0 1 4 56 1 145179 0 0 0 1 0 0 2 0 0 0 1 0 0 0 0 0 0 0 0 0
133 CTG 0 0 0 0 0 0 0 0 1 0 0 0 1 0 1 0 0 1 2 0 0 2 26 0 1 0 1 0 33 5 147181 1 0 0 2 1 0 0 0 0 0 0 0 0 0 0 0 0 6 0 2 1 0 0 0 0 0 0 0 0 0 0 22 0
134 ACT 1 0 0 5 16 42 29 146427 0 3 0 2 0 0 0 5 0 3 0 0 3 0 0 2 0 0 0 0 1 1 0 0 0 1 0 0 0 0 1 18 0 2 0 2 7 0 0 0 5 0 0 0 0 4 0 1 0 9 1 2 2 0 0 0
135 CAC 3 0 0 0 0 3 0 0 0 1 0 0 3 2 0 0 2 145285 7 19 0 1 0 0 0 9 0 0 0 0 0 0 0 1 1 0 0 0 0 0 4 0 0 0 0 1 0 4 6 4 0 0 0 0 1 0 9 0 0 0 0 0 1 0
136 ATG 0 0 3 0 0 0 12 1 3 0 0 0 59 259 145598 133 0 0 0 0 0 0 2 0 0 1 0 0 9 5 25 0 0 0 0 0 1 0 0 0 0 0 0 0 0 3 20 0 2 3 4 0 1 0 0 0 0 0 0 1 0 0 4 0
137 ATG 1 0 11 0 0 0 9 0 0 0 1 0 19 0 138317 2 0 0 0 1 0 1 0 0 1 0 0 0 1 1 0 0 2 0 0 0 0 1 0 0 0 0 0 0 0 0 13 0 0 1 0 0 0 0 0 0 1 0 0 1 0 0 0 0
138 ATC 1 2 0 0 0 5 1 0 0 0 1 0 6 139640 0 13 0 1 0 0 1 1 1 1 0 1 0 0 0 0 0 0 0 0 0 0 0 0 0 0 0 0 0 0 0 7 0 0 0 0 0 0 0 0 0 0 2 0 0 0 0 0 1 0
139 TGG 0 0 0 0 0 0 0 0 0 0 3 0 0 0 2 2 0 0 0 0 1 0 0 0 0 1 33 0 21 1 0 0 0 0 1 0 0 0 0 0 3 0 4 0 0 0 0 0 0 0 7 0 0 0 0 0 33 0 148208 0 0 0 2 0
140 CAT 0 0 0 1 0 0 0 0 0 0 0 0 0 4 0 1 0 9 3 152644 0 0 0 2 0 0 0 7 0 0 0 3 0 0 0 0 0 0 0 0 0 1 0 2 1 0 0 0 1 0 0 14 0 1 0 0 0 0 1 0 0 0 1 1
141 TCC 6 0 0 0 1 1 0 0 0 0 0 0 0 0 0 0 0 0 0 0 0 23 0 0 0 0 0 1 0 0 0 0 0 0 1 0 0 0 0 0 0 0 0 0 0 0 0 1 1 2 2 0 12 152840 0 38 0 0 0 0 0 5 0 0
142 AAT 2 15 1 153024 0 0 0 2 0 0 0 3 0 0 0 0 0 5 0 2 1 0 0 0 0 0 0 0 0 0 0 4 0 0 0 16 0 0 0 0 0 0 0 0 0 1 0 0 1 0 2 2 0 0 0 1 0 0 0 1 0 0 1 10
143 TTG 0 0 0 0 1 1 0 0 0 1 0 0 0 1 1 0 0 0 2 6 0 0 0 14 0 0 0 0 4 0 9 0 1 0 0 0 0 0 1 0 0 0 0 1 0 0 0 0 2 1 2 0 0 0 11 0 0 1 0 0 22 0 152579 5
144 AAT 1 19 2 152745 0 0 0 1 0 0 0 15 0 1 0 2 0 0 0 0 0 2 0 0 0 0 0 0 0 0 1 0 0 0 0 23 1 0 0 2 0 0 0 0 0 0 0 0 6 0 1 1 0 0 0 0 1 0 0 0 0 0 0 0
145 GAT 0 0 0 3 0 0 1 0 0 0 0 3 0 0 0 0 0 1 0 1 0 0 0 0 0 0 0 0 0 0 0 0 0 15 0 152703 0 0 0 0 0 0 1 7 0 0 0 1 0 0 1 1 0 0 0 0 0 0 0 0 0 0 0 0
146 ACA 2 0 0 0 152375 13 21 10 3 1 0 1 15 0 3 0 0 0 0 0 0 1 0 0 0 0 0 0 0 0 0 0 0 0 0 0 598 0 0 58 0 0 0 1 0 0 0 1 1 0 0 0 0 1 0 3 0 0 0 0 0 0 0 0
147 ACA 1 0 0 0 152843 0 5 0 1 0 0 0 7 0 2 0 0 0 0 0 1 0 1 0 5 0 0 0 0 0 0 0 0 0 0 0 17 0 0 0 0 0 0 3 0 0 0 0 1 0 0 0 0 0 0 0 0 0 0 0 0 0 0 0
148 TAC 0 0 0 0 0 0 0 0 0 0 0 0 0 0 0 0 0 11 0 0 0 0 0 0 0 0 0 0 0 0 0 0 0 2 0 0 0 0 0 0 0 0 3 0 0 3 0 0 0 152885 2 3 0 3 0 0 0 9 0 0 0 1 0 0
149 CAG 0 0 2 0 0 0 0 0 0 0 0 0 0 0 1 0 11 0 152924 3 0 0 1 1 0 0 26 1 0 0 2 0 0 2 1 0 0 1 0 0 0 0 0 0 0 1 0 0 2 0 11 0 0 0 0 0 0 1 0 0 0 0 0 0
150 AGG 0 0 18 0 0 0 0 0 15 0 152922 0 0 0 11 0 0 0 0 0 0 0 0 0 0 1 1 0 0 0 0 0 0 0 0 0 0 0 0 0 0 0 16 2 0 0 0 0 0 0 0 0 0 0 0 0 0 0 0 1 0 0 0 0
151 ACA 4 0 1 0 152998 8 21 2 4 0 2 0 3 0 0 0 0 0 0 2 0 1 0 0 0 0 0 0 3 0 1 0 0 0 2 0 17 0 9 0 1 0 0 0 0 0 0 0 0 0 0 0 1 0 0 1 0 1 0 4 0 0 0 0
152 AGA 18 0 2 0 1 0 0 0 152840 0 19 0 4 3 0 0 0 1 0 0 1 2 0 0 11 5 11 10 3 0 0 0 0 0 0 1 0 0 0 0 17 0 1 0 0 0 0 0 2 0 0 0 0 1 0 1 7 0 0 0 0 0 0 0
153 GCT 0 5 0 0 0 3 0 22 2 0 0 0 0 0 1 0 1 10 3 0 3 0 0 1 0 0 0 0 0 0 1 0 0 0 0 1 6 16 5 152947 0 0 0 3 0 1 0 7 4 0 0 0 0 5 2 1 0 0 0 0 0 1 0 0
154 CTT 0 0 0 0 0 0 0 1 0 2 0 0 19 0 3 10 0 0 3 1 0 0 0 10 1 0 1 1 4 44 0 152151 0 1 0 0 1 3 0 0 0 1 1 0 0 0 1 3 1 0 0 0 7 0 0 0 4 0 0 0 2 0 18 3
155 GTT 6 3 2 0 0 0 1 0 2 0 3 0 2 0 0 8 0 0 2 0 0 0 5 0 0 4 1 0 0 1 0 0 0 0 0 3 0 0 1 10 1 0 2 0 24 18 9 152064 1 0 8 0 0 1 0 0 2 1 0 0 1 0 0 2
156 CGC 0 0 6 0 0 0 1 0 0 2 8 0 0 0 0 1 0 54 0 0 0 1 1 0 23 150813 48 38 0 20 4 0 0 1 0 0 0 0 4 5 2 0 0 0 0 0 0 0 0 0 2 0 0 5 0 0 2 34 0 0 0 1 0 0
157 ACC 1 1 0 1 34 151340 19 50 0 15 0 7 4 43 2 31 0 10 0 1 0 1 1 0 0 0 1 1 1 2 0 1 1 0 0 1 58 14 5 5 0 0 1 1 76 13 7 2 19 0 0 1 8 7 13 0 0 25 0 8 0 0 1 0
158 GGC 0 0 0 0 2 0 0 0 0 38 1 0 0 0 1 0 0 1 0 0 0 1 0 0 0 0 1 0 1 1 2 3 0 51 0 0 1 1 0 0 55 152773 3 21 0 2 0 0 4 1 4 0 0 1 0 1 3 3 0 1 0 2 1 1
159 ATG 0 1 10 1 0 3 6 0 0 0 3 5 10 0 152832 12 0 0 1 0 0 2 0 1 0 0 1 2 7 0 1 5 0 2 1 3 0 0 0 1 0 3 0 3 1 1 23 0 0 2 1 0 0 1 0 0 0 0 1 1 10 0 5 0
160 GAT 2 1 0 9 0 0 0 1 0 0 1 1 4 0 0 0 2 3 0 0 0 0 0 0 0 0 1 0 1 0 2 0 2 27 0 152937 0 1 0 0 2 2 2 4 1 0 0 4 0 1 0 5 4 0 0 0 2 0 0 1 0 0 0 0
161 CCC 10 0 0 0 0 4 1 0 0 21 0 45 0 0 0 0 1 8 0 0 37 152881 2 52 2 1 0 3 0 6 1 0 0 0 0 0 7 6 0 9 3 0 5 1 3 0 0 0 1 0 0 0 0 19 0 0 4 0 0 0 1 0 0 0
162 AGG 15 0 9 3 4 5 1 2 13 2 152645 11 0 0 8 0 0 8 5 0 0 0 1 0 0 0 63 40 3 0 0 0 1 1 0 1 0 0 0 0 1 0 37 0 0 0 0 1 2 0 0 7 0 1 1 0 1 0 5 3 1 0 1 1
163 ATG 0 0 6 1 0 0 2 0 0 0 3 0 19 0 153032 0 0 0 0 0 0 0 0 1 0 0 0 0 2 0 1 1 0 0 0 0 0 0 0 0 0 0 0 0 0 0 17 0 4 1 5 1 0 0 0 0 1 2 0 1 0 0 2 0
164 TGC 1 8 0 0 0 0 0 0 0 35 0 2 0 0 0 2 1 0 2 0 1 0 0 0 0 13 0 1 0 0 0 0 0 0 0 0 19 60 0 1 1 2 2 0 0 3 101 0 0 79 2 0 0 0 0 0 4 152651 1 38 0 2 0 0
165 TCT 12 2 0 0 3 0 5 23 0 0 0 28 3 0 1 2 0 0 1 0 1 1 0 15 0 1 0 1 0 1 0 1 2 0 0 0 1 0 0 1 1 0 4 0 0 1 0 0 2 1 0 6 1 9 86 152935 0 2 0 1 0 1 0 2
166 CTG 0 0 0 0 1 1 0 0 0 0 0 4 4 2 3 3 0 0 1 0 3 0 21 0 0 0 3 0 21 5 152927 4 0 0 0 2 2 0 0 0 0 2 1 0 0 0 0 0 7 0 0 1 0 0 0 0 1 0 1 2 2 0 11 0
167 ATG 1 0 0 0 0 0 7 0 0 0 1 0 72 1 152895 1 0 0 0 4 0 0 2 0 2 0 0 0 0 6 4 0 1 0 0 0 0 1 1 0 0 4 0 0 1 0 14 0 0 0 0 0 0 0 0 0 1 0 0 0 1 0 7 2
168 CAG 0 1 2 0 5 1 0 0 0 0 0 2 0 2 1 0 25 0 154597 13 1 2 1 0 0 0 47 0 0 0 2 0 0 3 3 0 0 0 0 0 0 0 0 0 0 3 0 3 2 0 76 0 0 0 0 0 2 0 0 0 0 0 0 0
169 GGT 0 2 0 0 3 0 0 0 0 0 0 16 0 0 0 0 0 0 0 0 1 1 0 2 0 1 0 0 0 0 0 0 0 0 0 12 0 0 0 0 0 19 96 153451 0 0 0 3 1 0 0 0 0 0 0 0 0 0 0 3 0 0 0 0
170 TCG 0 0 0 0 0 0 1 0 0 0 0 4 1 0 1 0 0 0 3 0 3 1 15 0 0 1 0 0 0 0 0 0 0 0 0 0 0 1 0 0 0 0 1 0 0 0 0 1 0 0 8 1 41 5 154089 4 0 0 0 0 0 0 36 0
171 ACT 0 0 0 2 30 28 5 154264 0 0 0 3 0 0 2 7 0 0 1 0 3 0 1 0 1 0 0 0 0 2 0 1 0 0 0 0 1 1 0 31 0 0 0 0 0 0 0 1 0 0 0 0 1 3 0 2 0 0 0 3 0 0 0 0
172 CTC 0 0 0 0 0 0 0 0 3 1 0 0 3 3 0 0 0 3 1 0 0 16 0 0 0 0 0 1 17 154740 1 5 0 0 0 2 0 1 0 0 2 0 0 0 0 1 0 0 0 0 1 0 0 0 0 0 0 0 0 0 25 3 5 0
173 CCT 5 5 0 0 0 1 4 1 0 1 0 1 0 0 1 0 3 3 3 3 7 45 17 154409 4 1 2 1 0 2 0 5 0 0 0 4 0 2 0 1 0 8 0 0 0 3 0 0 0 1 0 0 0 0 3 10 0 0 0 0 0 0 0 2
174 AGG 0 0 5 1 2 0 1 0 10 0 154282 1 1 3 5 0 0 0 0 0 0 1 0 1 0 3 5 4 1 0 0 1 0 0 0 0 0 0 0 0 5 0 12 0 0 0 0 1 3 1 0 0 0 0 0 1 1 0 1 0 0 0 0 0
175 AGG 0 0 15 0 0 0 0 0 11 0 154374 2 0 0 5 2 0 0 0 0 0 0 0 0 0 0 5 0 0 0 0 0 1 0 0 0 0 0 0 0 0 0 15 0 0 0 1 0 0 0 0 0 0 0 0 0 0 0 1 0 0 0 0 0
176 TCT 0 0 0 0 0 0 0 2 0 0 0 2 1 0 0 1 0 0 0 0 0 0 0 12 0 0 0 0 0 4 0 0 0 0 0 0 12 0 0 2 0 1 0 0 0 0 0 0 0 0 0 1 23 89 6 154503 0 0 2 1 0 0 0 4
177 GGA 0 0 1 0 0 0 0 0 5 0 0 0 0 1 1 0 1 0 2 0 0 1 0 0 0 0 0 0 0 0 0 2 10 0 0 0 1 0 0 0 154097 1 36 8 0 0 0 1 0 1 0 0 0 0 0 0 4 0 0 0 0 0 0 0
178 GCT 0 0 1 0 0 0 0 20 0 0 2 3 0 1 0 0 3 0 0 0 1 0 0 0 0 2 0 1 1 1 3 0 0 0 0 2 16 35 2 154550 1 0 0 5 0 0 0 19 0 0 0 0 0 9 0 1 0 0 0 0 0 0 0 4
179 GCA 1 0 0 0 78 0 0 0 1 0 0 0 0 0 0 0 0 0 0 0 1 0 0 0 0 0 0 0 0 1 0 0 2 2 0 0 153960 11 178 16 1 0 2 0 45 0 0 0 0 0 0 0 2 0 0 0 2 1 0 0 0 0 0 0
180 GGC 0 1 0 0 0 0 0 0 0 11 0 0 0 0 0 0 0 0 0 0 0 0 0 1 0 0 0 0 0 0 0 0 0 18 0 0 0 0 0 0 20 153620 15 53 0 2 0 0 0 0 0 0 0 0 0 0 1 6 0 0 0 0 0 0
181 GCT 1 0 0 1 0 1 0 65 0 2 0 0 0 1 1 1 0 9 1 17 0 0 0 2 0 0 2 0 1 1 0 0 0 1 0 4 9 57 25 152901 0 0 1 1 0 0 0 14 1 3 0 0 0 0 2 7 0 0 0 0 0 0 0 1
182 GCA 0 4 0 3 78 4 0 0 0 0 0 0 0 0 3 0 0 4 0 0 1 0 0 0 0 0 0 0 0 2 1 1 2 0 0 0 153674 3 38 27 5 0 1 0 116 0 0 0 0 2 0 1 2 0 0 0 1 0 1 0 0 0 0 0
183 GTC 0 0 0 0 1 0 2 0 0 0 0 0 0 29 0 0 1 0 0 0 0 2 0 0 0 1 0 0 0 0 0 1 1 0 5 0 0 11 0 0 0 0 4 0 5 154790 5 16 0 3 0 1 0 0 0 0 5 0 0 0 1 2 2 0
184 AAA 154419 19 99 16 1 0 1 0 11 0 0 0 1 0 0 0 0 0 0 0 0 1 0 0 0 0 0 1 0 0 2 0 8 0 1 5 0 0 0 0 0 0 7 0 0 0 0 0 0 0 3 0 0 0 0 0 2 0 0 1 0 1 0 0
185 GGA 4 0 0 0 0 1 1 0 15 0 0 4 0 0 1 0 0 0 0 0 1 0 0 0 0 0 0 0 0 3 0 0 3 0 0 0 1 1 0 1 154569 6 21 0 1 0 0 0 5 0 0 0 0 1 0 0 21 9 0 0 0 0 0 0
186 GTT 0 0 0 0 0 0 0 0 3 0 3 0 9 12 2 41 1 1 0 0 0 0 0 0 0 0 0 0 0 0 0 2 3 0 0 0 0 0 0 9 0 0 0 2 3 26 17 154271 2 0 2 0 0 1 1 1 11 0 0 0 0 0 1 5
187 GGG 0 0 0 0 0 0 1 0 0 0 7 0 0 0 0 0 0 0 0 0 0 0 1 0 0 0 0 0 0 1 0 0 0 0 18 0 0 0 0 1 16 2 153707 4 0 0 5 4 1 0 0 0 0 0 0 0 5 0 2 0 0 0 0 0
188 ACA 2 1 0 0 154342 2 24 0 1 0 0 1 2 1 0 0 1 0 7 1 0 1 0 0 0 0 0 2 0 0 0 0 0 0 0 0 16 0 0 5 0 0 0 0 0 2 0 0 0 0 0 0 1 0 0 2 0 0 0 0 0 0 0 0
189 ATG 0 1 1 0 1 1 5 5 0 0 0 0 16 1 154780 16 1 17 0 0 0 0 0 0 0 2 0 0 0 0 6 4 0 1 0 0 0 0 1 0 0 1 2 1 0 0 10 1 3 0 0 0 0 0 0 0 2 2 0 6 0 1 4 2
190 GTG 0 0 0 0 0 4 1 0 0 2 0 0 0 0 11 0 0 0 0 0 0 0 0 0 0 0 0 19 1 0 1 0 1 1 1 0 0 4 12 0 1 0 0 1 35 19 154624 10 0 0 0 0 0 0 0 0 0 0 0 0 0 0 5 0
191 ATG 0 0 4 0 0 0 8 0 0 0 3 0 8 0 154615 7 6 0 0 0 0 0 0 0 0 0 0 0 0 0 4 0 0 0 0 0 0 0 0 1 0 0 0 0 0 0 14 0 0 0 0 4 1 0 1 0 1 0 0 0 0 0 1 0
192 GAG 2 0 10 0 2 0 1 0 0 0 0 0 0 0 0 0 0 1 0 0 0 1 0 0 0 0 0 0 2 0 0 0 30 2 154805 6 0 0 2 0 0 0 42 0 0 0 4 0 0 0 0 0 2 2 0 0 1 0 0 0 3 0 2 0
193 TTG 0 0 0 0 0 0 0 0 0 0 0 2 0 0 1 0 0 0 2 0 0 0 0 0 0 0 0 1 21 4 5 1 0 0 0 0 0 1 0 0 0 0 2 0 0 0 1 0 0 0 0 0 1 2 17 0 0 0 0 4 33 0 154749 3
194 ATA 1 0 0 0 13 1 0 2 0 0 0 0 154711 0 16 27 0 0 0 0 0 1 0 0 0 0 0 0 1 0 0 1 0 0 0 0 0 0 0 1 0 0 1 0 11 0 75 0 0 0 0 0 0 0 1 0 5 0 0 1 2 0 0 0
195 AGG 0 0 11 0 1 0 1 0 19 0 154693 2 0 0 14 1 0 2 0 0 3 0 0 0 2 14 6 0 0 0 0 11 0 0 0 0 1 0 0 0 3 0 31 0 0 0 0 0 0 0 2 0 0 0 0 0 0 0 3 0 0 0 0 0
196 ATG 0 0 0 0 3 0 10 0 0 0 2 0 17 1 154738 2 0 0 0 0 0 0 0 0 1 0 0 0 1 1 0 0 0 0 0 0 0 1 1 1 0 1 1 0 0 0 16 0 4 0 0 0 0 0 0 0 2 0 2 0 0 0 0 0
197 ATC 0 1 0 0 0 8 0 0 0 0 0 0 12 154751 1 3 1 2 0 0 1 1 1 1 0 1 0 0 0 1 0 0 0 0 1 0 0 0 0 0 0 0 0 0 2 25 0 0 4 0 0 0 0 0 0 1 0 1 0 0 0 0 0 0
198 AAA 154894 4 24 0 0 0 0 0 9 0 0 0 3 0 0 0 0 0 0 0 0 0 0 0 0 0 0 0 0 0 0 0 8 0 0 0 0 0 0 0 0 0 0 0 0 0 0 0 0 0 0 1 0 0 0 0 0 0 0 0 0 0 0 0
199 CGT 0 0 0 0 0 0 1 0 0 0 11 4 0 0 0 0 2 2 0 10 0 0 0 0 2 9 8 154794 0 0 0 2 0 1 0 0 0 0 0 0 0 0 0 1 0 0 0 0 0 0 8 0 0 0 0 0 0 0 0 11 0 0 0 0
200 GGG 0 0 0 0 0 0 0 0 0 0 21 0 0 0 0 0 0 0 0 0 1 0 0 0 0 2 0 0 0 0 0 0 0 0 13 0 0 0 1 0 12 0 154064 1 2 0 2 0 1 0 2 0 0 1 0 0 5 1 9 1 0 0 0 0
201 ATC 0 0 0 0 6 13 0 0 0 1 1 3 2 154617 5 12 0 0 0 1 0 2 0 5 0 0 0 3 0 1 0 0 0 1 0 0 0 0 0 0 0 0 1 0 0 41 2 1 0 0 1 1 0 0 0 0 3 0 0 1 0 1 0 0
202 AAT 1 16 1 154770 0 0 0 3 0 0 0 10 0 0 0 1 2 68 0 0 0 0 0 0 1 0 0 6 3 3 0 0 0 0 0 44 0 0 6 0 0 0 1 0 1 0 0 0 0 0 0 6 1 0 5 0 0 0 0 0 0 0 0 0
203 GAT 0 0 0 16 0 0 0 0 0 0 0 0 3 0 0 0 0 0 0 0 0 0 0 0 0 1 0 1 0 0 0 2 3 25 1 154776 0 0 0 0 1 0 1 4 0 0 0 0 5 0 2 1 0 0 1 0 1 0 0 1 0 1 0 0
204 CGG 0 0 2 0 0 0 0 1 6 0 36 0 0 0 0 0 0 0 24 0 0 0 1 1 14 3 154444 5 0 1 2 0 0 0 0 0 0 0 0 1 0 0 0 0 0 1 0 0 0 0 1 0 0 1 0 0 0 3 28 0 0 0 0 0
205 AAC 6 153934 1 17 1 0 0 1 0 4 1 0 0 0 1 0 1 1 0 0 0 0 0 0 0 0 0 0 0 1 0 0 0 8 0 0 1 0 1 0 0 0 2 0 0 0 3 0 1 0 1 0 0 11 0 2 10 2 0 0 1 1 1 0
206 TTC 0 0 0 0 0 0 0 1 0 0 0 0 19 0 2 0 0 0 1 0 0 0 0 0 0 1 0 0 0 5 0 0 0 0 1 0 0 0 0 1 0 0 0 0 0 2 4 0 3 0 1 4 0 5 0 0 0 1 0 0 3 154725 0 3
207 TGG 0 0 0 0 0 0 0 0 0 0 2 0 0 0 0 0 0 0 4 0 0 4 0 0 0 0 22 0 0 0 0 0 0 0 0 0 0 0 0 0 0 0 1 0 0 0 0 1 0 7 12 0 0 0 1 0 11 0 154651 1 0 0 2 0
208 AGA 4 0 0 0 0 0 0 0 154413 0 53 3 1 0 0 1 0 0 0 0 0 0 0 3 2 11 0 0 0 0 0 0 0 0 0 0 0 0 0 0 16 1 0 1 0 0 0 0 3 0 0 0 0 0 0 0 1 0 0 0 0 0 1 0
209 GGT 0 0 0 0 0 0 0 1 0 0 0 9 0 0 1 0 1 0 0 0 0 0 0 0 0 0 0 0 0 1 0 0 0 0 0 10 1 0 0 0 11 3 3 135026 1 0 0 1 5 0 0 0 0 0 0 0 0 0 0 1 0 0 1 0
210 GAA 19 0 0 0 0 0 0 4 0 0 0 0 0 0 0 0 0 0 0 0 1 0 1 0 0 0 0 0 0 0 0 0 146211 2 27 0 0 0 0 0 17 0 1 0 0 0 2 0 2 0 0 0 1 0 1 0 0 2 0 0 0 0 0 0
211 AAT 1 6 0 145830 12 5 0 5 1 0 0 8 0 6 0 6 0 3 1 4 0 1 0 0 0 0 0 0 2 0 0 1 1 0 0 2 2 14 0 0 0 1 21 0 2 0 0 0 0 0 0 0 0 5 0 3 0 0 2 1 0 0 4 1
212 GGA 0 5 0 0 0 0 0 0 27 0 0 1 0 0 0 0 0 0 0 0 0 0 1 0 1 1 0 0 0 0 0 0 14 0 0 7 2 0 1 3 142572 4 43 1 6 0 0 0 1 0 0 0 0 1 4 2 20 0 0 0 0 0 0 0
213 CGA 0 0 1 0 0 0 2 0 13 0 0 0 0 0 0 0 27 0 0 0 2 0 0 0 137405 1 31 23 1 0 0 0 1 0 0 0 0 0 0 0 1 0 0 0 0 2 0 0 2 0 0 0 0 0 0 1 35 0 0 0 0 1 0 0
214 AAA 149511 4 6 0 1 1 0 0 4 0 2 1 1 0 0 4 0 0 1 0 0 3 0 0 0 4 0 9 1 0 0 2 13 0 0 0 6 0 1 0 1 0 0 0 2 0 0 0 0 0 0 0 0 2 0 0 0 0 0 0 1 0 2 0
215 ACA 0 0 1 0 151892 2 33 5 0 4 0 0 7 0 0 0 0 0 0 0 25 0 0 0 0 0 0 0 0 0 0 0 0 0 0 0 15 0 0 2 0 1 3 0 0 0 1 0 0 0 0 0 1 0 1 1 0 0 0 0 0 0 0 0
216 AGG 0 0 21 0 0 0 0 0 15 0 149111 0 0 0 20 0 0 0 0 0 0 0 0 0 3 0 5 3 0 0 0 0 0 0 0 0 0 0 0 0 0 1 33 0 0 1 0 0 2 0 0 1 0 0 0 0 0 0 4 0 0 0 1 0
217 AGT 26 59 1 38 0 0 3 2 0 19 13 145322 0 17 2 0 2 0 1 0 0 8 0 0 0 1 0 3 15 18 1 0 0 0 0 0 2 0 0 0 0 0 0 30 15 0 4 8 4 0 0 0 16 0 0 1 0 1 0 2 1 0 9 8
218 GCT 0 0 0 0 0 0 0 46 0 0 0 0 1 0 0 0 0 0 1 0 0 0 0 0 0 0 0 0 3 0 0 0 0 0 0 4 1 17 14 148272 0 0 1 0 0 0 0 6 0 0 0 0 0 0 0 2 0 0 0 0 0 0 0 1
219 TAC 0 0 0 0 0 0 0 0 0 0 0 0 0 0 0 0 1 10 0 0 0 0 0 0 0 0 0 0 0 4 0 0 0 0 0 0 0 0 0 0 0 0 0 0 0 0 0 0 1 150551 1 15 0 1 0 0 0 5 0 0 0 0 0 0
220 GAG 0 0 2 0 0 0 4 0 0 0 0 0 2 0 0 0 0 0 0 0 26 0 0 0 0 0 0 0 1 0 0 0 4 0 144324 14 0 0 0 1 0 0 17 0 1 0 0 0 0 0 26 0 0 1 0 0 0 0 0 0 3 0 0 0
221 AGA 18 0 0 0 1 0 0 0 149809 0 50 0 2 0 0 0 0 0 0 0 0 0 0 0 2 0 9 12 0 0 0 0 0 0 0 0 2 0 0 0 13 0 0 0 0 0 0 0 0 0 0 0 0 0 0 0 1 2 1 0 0 0 0 0
222 ATG 0 0 1 2 0 0 93 0 0 0 1 0 18 2 147141 3 0 0 0 0 0 0 0 0 0 0 0 0 0 1 2 0 0 0 0 0 2 0 0 0 14 0 7 0 0 1 10 0 0 4 0 0 0 1 0 0 0 0 0 0 0 1 0 1
223 TGC 0 0 0 0 0 0 0 0 0 0 0 0 0 0 0 0 0 0 0 0 0 0 0 0 0 6 0 0 0 0 0 0 0 0 0 0 0 0 0 0 0 1 0 0 0 0 0 0 0 27 0 0 0 0 0 0 6 138787 1 41 0 2 0 0
224 AAC 6 143686 0 5 0 1 0 0 0 12 0 0 0 0 0 0 0 2 0 0 0 0 0 0 0 0 0 0 0 0 0 0 1 7 0 0 0 0 0 0 0 0 0 0 0 0 0 0 0 1 0 0 0 0 0 0 2 0 0 0 0 0 0 0
225 ATT 0 0 0 0 0 0 0 6 0 0 0 1 0 12 1 154378 0 0 0 0 0 0 0 0 0 0 0 0 0 0 0 0 0 1 0 0 0 0 0 0 0 0 1 0 0 5 9 6 0 0 0 3 0 0 0 0 0 0 0 0 0 0 0 1
226 CTC 0 0 0 0 0 0 0 0 0 0 0 0 0 1 0 0 0 0 0 0 0 21 0 0 0 0 0 0 0 154774 0 11 0 0 0 0 0 0 0 0 1 0 0 0 0 3 0 0 0 0 0 0 0 0 0 0 0 0 0 0 0 4 0 0
227 AAA 155004 1 44 1 3 0 0 0 4 0 0 0 0 0 0 0 1 0 0 0 0 0 0 0 0 0 0 0 0 0 0 0 8 0 0 0 0 0 0 0 0 0 0 0 0 0 0 0 1 0 0 0 0 0 0 0 0 0 0 0 0 0 0 0
228 GGA 0 0 0 0 0 0 1 0 11 0 0 0 0 0 0 1 0 0 0 0 0 0 0 0 0 0 0 1 0 0 0 0 13 0 0 0 2 1 0 0 154557 0 37 8 0 0 1 0 0 0 0 0 0 3 0 0 3 0 0 0 0 0 0 0
229 AAA 154956 0 5 3 3 0 0 0 10 0 0 0 0 0 0 0 0 2 0 0 0 0 0 0 0 0 0 0 0 0 0 0 6 0 0 0 0 0 0 0 0 0 3 0 0 3 0 0 1 0 0 0 0 0 0 0 0 0 0 0 2 0 0 0
230 TTT 0 2 0 0 0 1 0 0 0 0 1 0 0 1 0 0 0 0 0 0 0 0 0 2 1 0 1 0 0 2 0 10 0 0 0 0 0 0 0 0 0 0 0 0 0 0 0 3 2 0 0 1 0 0 0 2 0 0 0 0 4 9 1 154596
231 CAA 1 0 0 0 0 2 2 1 0 0 0 0 0 0 2 0 154870 2 36 0 5 0 0 0 40 1 3 1 0 0 0 2 1 0 0 0 0 0 1 1 6 2 2 0 0 2 0 1 3 0 0 0 1 1 0 0 0 0 0 0 4 0 0 0
232 ACA 1 0 0 0 154731 3 8 1 1 0 0 0 10 0 0 0 0 3 1 0 0 0 1 0 0 7 0 0 0 1 0 1 0 0 0 0 7 0 0 0 0 0 3 2 0 0 0 0 3 0 0 0 1 0 0 0 0 0 1 0 0 0 1 0
233 GCT 0 0 0 0 0 123 2 17 1 0 0 0 0 0 0 0 4 0 0 0 0 3 0 1 0 0 19 0 0 0 0 0 0 0 0 0 3 23 7 154598 0 0 0 0 0 1 0 18 0 0 0 0 0 0 0 2 0 0 0 6 0 0 0 0
234 GCA 0 0 0 0 73 0 0 0 0 0 0 0 0 0 0 0 0 0 0 0 2 2 0 141 0 0 0 0 0 0 1 0 0 0 0 0 154606 0 22 4 4 0 0 2 18 0 0 0 0 1 0 0 1 0 3 0 1 0 0 6 0 1 0 0
235 CAA 5 0 0 0 0 0 0 0 0 0 0 0 0 2 0 0 154948 2 13 2 0 1 0 0 13 0 0 0 1 0 0 0 0 0 0 0 1 2 0 0 0 0 0 0 0 0 0 20 4 0 0 0 0 0 0 0 0 0 0 0 0 2 0 0
236 AGG 0 0 19 0 0 0 0 0 26 0 154783 1 1 0 9 0 0 0 1 0 1 1 0 0 2 8 7 5 0 0 0 0 0 0 0 0 2 0 0 1 0 0 43 0 1 0 0 0 0 0 0 0 1 0 0 0 2 0 0 0 0 0 0 0
237 GCA 2 0 1 0 19 0 0 0 2 0 0 0 1 0 0 2 0 0 0 3 2 1 0 0 0 0 0 0 0 0 0 0 4 6 0 1 154684 4 21 30 15 0 6 0 38 0 0 1 1 4 0 0 3 0 0 2 0 1 1 1 1 0 0 1
238 ATG 0 1 1 0 0 2 9 2 0 0 2 0 13 0 154858 3 4 1 0 0 0 0 0 0 0 0 32 0 2 1 2 1 0 0 0 0 0 0 0 0 0 0 1 1 0 2 12 0 0 0 0 0 0 0 0 0 1 0 0 1 1 0 5 0
239 ATG 0 0 0 0 0 4 21 0 0 0 13 0 22 0 154900 8 0 0 0 0 0 0 0 0 0 0 1 0 0 1 0 0 0 0 0 0 0 0 0 0 0 0 2 0 0 60 30 0 0 1 0 0 0 4 1 0 0 0 9 0 0 0 0 0
240 GAT 1 0 0 18 7 0 0 0 0 5 0 0 0 1 0 0 0 0 0 2 0 0 0 1 0 0 0 0 0 1 0 0 2 5 0 155104 0 0 0 1 0 0 2 14 1 0 2 2 0 1 0 1 4 0 0 1 0 0 0 0 0 0 0 0
241 CAA 3 0 0 0 0 0 1 0 0 0 2 1 1 0 0 0 154935 2 32 0 0 2 0 2 23 0 0 0 1 0 0 0 1 0 0 0 0 1 1 1 1 0 1 0 0 4 1 0 6 1 1 1 0 0 1 0 0 0 0 0 1 0 4 0
242 GTG 0 1 0 0 0 0 1 2 0 0 0 0 0 0 14 0 0 8 0 1 24 0 0 0 0 0 0 0 0 0 1 1 1 0 4 0 0 2 11 1 2 0 1 2 42 0 154735 37 0 0 1 0 0 1 1 0 0 0 0 0 0 0 2 0
243 AGA 16 3 3 0 0 4 0 0 154666 4 66 1 8 0 0 0 3 0 0 1 2 3 0 0 31 18 19 5 0 0 0 0 0 0 0 0 2 0 4 9 21 0 0 0 0 0 0 2 3 4 2 0 0 0 0 1 2 0 0 0 5 0 0 0
244 GAA 40 3 0 2 0 0 0 0 0 0 0 0 0 0 0 1 0 4 0 0 0 1 0 0 0 0 0 0 0 0 0 0 154800 4 54 1 0 7 4 0 11 0 1 1 5 2 0 1 0 0 3 0 2 0 0 0 1 0 0 0 1 0 0 0
245 AGT 1 0 0 19 1 0 6 2 4 26 1 153951 0 0 0 3 0 0 1 0 3 7 20 5 1 0 0 3 0 0 0 0 0 0 0 0 0 0 0 0 1 3 3 19 0 0 0 0 0 0 0 0 2 1 0 0 0 1 0 0 0 1 0 0
246 CGG 0 0 0 0 0 0 0 0 0 0 7 0 0 0 0 0 1 0 52 0 0 0 1 0 19 4 154876 34 0 0 7 0 0 0 0 0 3 0 0 0 0 0 0 0 0 0 1 1 1 0 1 0 0 0 0 0 0 2 18 0 0 0 0 0
247 AAC 18 154685 0 24 1 10 1 1 0 7 0 3 0 2 2 0 0 3 0 0 0 0 1 0 4 5 2 16 0 0 0 8 0 11 0 0 0 2 0 0 1 2 1 2 2 0 2 1 1 15 0 0 0 0 0 3 1 2 2 1 0 0 0 6
248 CCA 0 0 0 0 4 0 0 0 0 0 0 0 0 0 0 0 4 0 1 0 154835 12 62 6 0 0 0 0 4 0 1 0 3 0 0 0 1 0 0 0 0 0 2 2 0 0 0 0 0 0 0 0 1 0 0 0 0 1 0 1 0 0 0 0
249 GGA 0 0 0 0 0 1 0 0 7 0 1 5 1 0 0 0 0 0 0 0 0 0 0 0 0 0 0 0 0 0 1 0 10 0 0 0 0 0 0 0 154911 0 26 17 0 0 0 0 0 0 0 0 0 0 0 0 5 0 0 0 0 0 0 0
250 AAT 8 27 4 154942 0 0 1 2 0 25 0 9 0 0 2 0 0 0 6 4 0 0 0 0 0 0 7 1 0 0 1 0 0 2 1 6 0 2 0 0 0 0 8 2 0 0 0 0 24 0 0 2 0 0 1 0 1 2 6 0 0 1 0 1
251 GCT 0 0 0 0 0 0 0 29 0 0 0 0 0 0 1 0 0 1 0 0 0 0 0 0 0 0 0 0 0 0 3 0 0 0 2 3 1 37 7 162523 0 0 0 0 0 2 1 27 0 0 0 0 0 0 0 4 0 0 0 0 1 0 0 0
252 GAG 0 0 8 0 0 1 0 0 0 0 1 0 0 0 0 0 0 0 1 0 0 0 2 0 0 0 0 1 12 1 0 0 51 0 162334 2 0 0 1 0 0 0 21 0 0 0 1 0 0 0 2 0 0 0 0 0 0 0 0 0 0 0 0 0
253 ATC 0 0 0 0 0 8 0 0 0 3 0 2 1 162467 4 35 1 0 0 0 0 0 0 0 0 0 0 0 0 2 0 1 0 0 1 0 0 0 0 0 0 0 2 0 0 6 64 0 0 0 0 0 0 0 1 0 0 0 0 0 0 0 2 0
254 GAA 22 0 0 0 0 0 0 0 0 0 0 0 0 0 0 0 0 0 0 0 0 0 0 0 0 0 0 0 0 0 0 0 162535 0 11 2 1 0 0 0 15 0 0 0 0 0 0 0 2 0 0 0 0 0 0 0 0 0 0 0 0 0 0 0
255 GAT 0 0 0 7 0 0 0 0 0 0 0 0 0 0 0 0 0 0 0 0 0 5 0 0 0 0 0 2 0 0 0 0 0 15 0 162804 0 0 0 1 0 0 0 8 0 0 1 0 0 0 7 5 0 0 0 0 0 0 0 0 0 0 0 0
256 CTC 0 0 0 0 2 0 1 0 0 0 2 0 1 1 1 0 0 7 0 1 1 33 0 0 0 0 0 0 17 162160 0 72 0 1 0 0 0 0 0 0 0 0 0 0 1 1 0 1 0 0 0 1 0 0 0 0 0 0 0 0 7 9 0 0
257 ATC 0 0 0 0 0 1 0 0 0 11 0 0 2 162559 0 10 0 1 0 0 0 1 2 0 0 0 0 0 3 3 4 0 0 0 0 0 1 0 0 0 0 2 0 0 0 6 0 0 0 0 0 1 0 0 0 0 0 0 0 0 0 2 1 1
258 TTT 3 0 0 0 0 0 0 0 0 0 0 0 0 0 0 1 0 0 0 0 0 3 2 0 0 1 0 0 0 2 0 2 0 1 9 0 0 1 0 0 0 0 0 0 0 0 0 0 2 1 0 0 0 0 0 6 0 3 0 1 0 7 0 162561
259 CTG 1 0 0 0 0 0 0 1 0 0 5 3 0 0 4 1 0 0 3 0 2 2 6 0 0 0 3 0 19 3 162613 6 1 2 1 3 0 0 3 0 1 1 0 0 0 0 2 2 2 0 0 0 0 0 1 0 0 0 0 0 1 0 11 0
260 GCA 0 0 0 0 48 0 0 0 0 0 0 0 0 0 0 0 0 0 0 0 0 2 1 0 0 0 0 0 0 0 0 0 0 0 0 0 162240 3 29 2 3 0 1 0 41 0 0 0 0 3 0 0 1 2 0 0 0 0 0 0 0 0 0 0
261 CGG 1 0 0 0 0 1 0 0 0 0 9 0 0 0 0 0 0 1 18 0 0 1 1 0 23 128 161702 6 0 0 2 0 0 0 0 0 0 0 0 0 0 0 1 0 0 1 0 0 0 0 0 0 0 0 0 0 0 0 50 0 0 0 0 0
262 TCT 0 0 0 2 0 1 0 1 0 2 0 0 0 0 0 0 0 0 0 0 0 0 0 12 0 0 0 0 1 0 0 0 0 0 0 0 0 0 0 0 0 0 0 0 0 0 0 0 1 0 1 4 14 65 7 162307 1 0 0 1 0 0 0 6
263 GCA 0 0 0 0 74 0 0 0 0 2 0 0 0 0 0 0 0 0 0 0 1 0 1 0 0 0 0 0 0 0 0 1 0 0 0 0 162406 13 9 9 4 2 2 0 62 0 1 0 0 0 2 0 1 0 0 0 4 0 0 0 0 0 0 2
264 CTC 0 0 0 1 0 0 0 0 0 2 0 0 0 2 2 0 0 8 0 0 0 16 0 0 0 1 0 0 16 162647 2 13 0 0 12 0 0 0 0 2 0 0 0 0 0 0 0 1 0 0 0 0 1 0 1 0 1 0 1 0 0 19 2 7
265 ATA 0 0 0 0 19 0 0 1 0 2 0 0 162706 4 23 46 1 0 0 0 5 10 0 2 0 0 0 0 11 1 0 4 0 0 0 0 1 3 0 1 11 0 0 0 18 20 2 3 0 4 3 0 0 2 0 0 0 0 2 1 0 0 0 0
266 TTG 0 1 0 0 2 0 0 0 0 0 0 0 3 0 3 4 0 0 0 1 0 1 0 0 0 0 3 0 1 1 18 0 1 1 0 0 0 0 2 0 0 0 0 3 3 1 15 0 0 0 3 6 0 0 15 1 0 0 1 0 8 0 162683 6
267 AGA 185 0 99 0 0 0 0 0 162211 0 58 1 0 0 0 0 0 0 1 0 0 2 3 0 10 2 1 10 0 0 0 0 0 0 0 0 0 0 0 0 20 0 0 0 2 2 1 0 0 0 1 0 0 0 1 0 4 0 1 0 0 0 0 0
268 GGG 0 0 1 0 0 1 0 0 1 0 13 0 0 0 0 0 0 1 0 0 0 134 0 1 0 0 0 0 0 0 0 0 0 0 15 0 0 0 11 11 22 3 162101 8 0 0 0 0 0 0 0 0 50 60 0 0 0 2 2 0 0 0 0 0
269 TCA 0 1 2 0 1 0 0 2 0 0 0 1 0 0 0 0 1 0 0 0 10 0 0 0 0 0 0 0 0 0 0 0 1 0 0 0 0 1 0 7 0 0 0 0 0 0 0 0 4 0 0 0 162423 2 91 24 0 2 0 0 7 0 0 0
270 GTT 0 1 0 0 0 1 0 2 4 0 0 0 0 1 0 17 0 0 0 0 0 0 0 0 0 0 0 0 5 0 0 3 0 0 0 0 1 0 0 6 0 0 0 0 4 17 1 162626 0 1 0 0 1 0 0 0 0 0 0 0 0 0 8 1
271 GCT 1 0 0 1 0 0 0 42 0 0 0 0 0 0 0 0 0 4 0 0 0 1 2 0 0 0 0 0 0 0 0 1 0 0 0 7 5 59 0 162266 0 6 2 2 0 1 0 33 0 1 0 4 24 0 0 2 0 0 0 10 0 0 0 0
272 CAC 1 2 0 0 0 0 0 0 0 0 0 6 0 1 0 0 2 162573 2 21 12 8 0 1 0 12 0 1 0 3 0 1 0 0 2 1 0 0 3 0 0 2 0 1 1 4 4 2 2 8 0 9 1 0 0 0 3 0 0 0 0 1 10 0
273 AAA 162356 2 30 1 2 0 0 0 10 0 0 0 1 0 0 0 2 3 1 0 1 0 0 1 0 6 1 0 0 0 1 0 10 0 0 1 3 0 7 0 1 0 3 1 1 18 5 1 1 0 2 0 0 2 0 0 0 0 1 0 1 0 0 2
274 TCT 0 2 0 0 4 0 0 14 0 4 0 5 2 0 0 1 4 5 0 0 1 0 2 5 2 1 0 1 0 0 0 3 0 3 0 0 1 1 0 0 0 0 0 98 6 0 0 0 0 0 2 5 120 22 3 162607 5 1 1 0 0 0 1 9
275 TGT 0 3 0 0 1 1 0 0 0 0 0 3 1 0 9 3 0 6 1 0 1 5 0 0 0 0 0 22 0 0 0 0 3 4 1 0 2 6 3 0 0 0 0 2 0 0 6 0 1 0 1 6 0 1 0 2 2 18 0 162748 0 2 0 1
276 CTG 0 0 0 0 1 0 1 2 0 0 1 0 0 0 1 0 0 7 4 0 3 0 13 0 0 0 2 0 93 0 162623 1 0 0 0 0 0 0 0 0 0 0 0 0 0 0 1 1 0 0 0 0 0 0 0 0 1 1 0 0 7 0 34 0
277 CCC 0 1 0 0 0 1 0 0 0 0 1 0 0 0 0 0 0 1 0 0 11 162415 7 35 0 3 2 0 0 7 0 6 0 0 0 0 0 5 0 0 0 0 5 1 0 0 0 2 0 0 1 0 0 52 1 0 0 0 1 1 0 0 0 0
278 GCC 0 0 0 0 0 45 0 0 0 15 0 0 0 2 7 0 0 0 0 2 0 5 0 0 0 1 0 1 0 0 0 0 0 4 1 0 21 161008 3 36 0 2 1 1 1 14 2 0 1 0 0 1 0 6 0 0 1 0 1 0 4 0 0 1
279 TGT 0 1 0 1 0 0 0 0 0 0 1 7 0 0 0 1 0 0 0 1 0 2 1 9 0 1 0 68 0 0 0 1 0 1 0 1 1 1 1 1 0 0 0 23 0 0 0 0 0 0 0 26 0 1 0 1 2 24 1 162482 0 0 0 1
280 GTG 0 1 0 0 0 0 0 1 0 0 0 1 0 32 20 6 0 0 0 0 0 0 0 0 0 0 0 0 0 2 1 3 0 0 0 0 1 0 13 1 0 0 1 0 43 3 162720 2 0 1 1 0 0 1 1 0 0 0 0 0 0 1 3 0
281 TAT 1 1 0 4 0 0 1 0 0 0 0 1 1 1 0 0 0 0 0 28 0 1 0 2 0 0 0 1 1 0 0 1 0 0 3 0 0 0 0 0 1 0 1 0 0 0 0 0 9 12 5 162729 0 0 0 2 3 0 0 18 2 0 0 2
282 GGA 0 0 0 0 0 0 0 0 17 0 0 0 0 1 2 0 1 0 0 0 0 0 0 2 1 0 1 0 1 0 1 0 7 1 3 1 2 1 3 7 162385 22 108 17 2 0 2 1 1 0 3 0 0 0 1 0 3 0 0 0 1 0 0 2
283 CCT 207 16 83 0 4 309 367 5 4 3 13 17 0 0 65 24 122 29 1375 201 14 88 19 156117 29 11 72 5 22 256 11 115 2 0 0 14 22 101 757 534 73 300 69 115 16 30 65 3 0 10 1 0 74 6 97 41 2 143 10 317 10 80 66 0
284 GCC 0 0 0 0 0 43 0 0 0 0 0 0 0 0 0 0 0 0 0 0 0 1 0 0 0 0 0 0 0 0 0 0 0 1 0 0 16 162724 4 48 0 0 0 0 0 39 0 0 0 0 0 1 0 2 0 0 0 0 0 0 0 0 0 0
285 GTA 0 0 0 4 0 1 0 0 0 0 0 0 44 0 0 0 0 0 0 0 0 0 0 0 0 0 0 0 0 0 0 0 0 1 1 0 5 0 0 0 1 0 1 0 161628 1 30 4 0 2 0 0 0 2 0 0 0 15 0 0 1 0 0 0
286 GCC 0 1 0 0 0 17 0 1 0 0 0 0 0 0 0 0 0 0 0 0 0 0 0 0 0 0 1 0 0 0 0 0 0 1 0 0 7 162677 3 4 0 9 0 0 0 15 0 0 0 0 0 0 0 10 0 1 1 0 2 0 0 0 0 0
287 AGT 0 0 0 11 0 0 0 1 1 8 1 162830 0 0 0 1 3 0 0 0 0 0 0 0 0 0 0 6 0 0 0 0 0 0 0 0 0 0 0 0 1 1 1 12 0 0 0 0 0 0 0 0 0 0 0 0 0 0 0 3 0 0 0 0
288 GGC 0 0 0 0 0 0 0 0 0 5 0 0 0 0 0 0 0 0 0 0 0 0 0 0 0 0 0 0 0 0 0 0 0 10 1 0 0 1 0 0 3 162764 9 18 0 1 0 0 0 0 0 0 0 0 0 0 0 1 0 0 0 0 0 0
289 TAC 32 4 0 0 8 0 0 0 0 0 0 1 8 59 0 0 0 280 0 0 0 0 0 0 360 0 25 0 0 2 0 1 0 2 0 0 0 0 0 0 1 0 0 0 0 0 7 0 0 161805 3 149 5 5 0 0 0 11 0 2 0 0 0 0
290 GAC 0 21 0 0 0 0 0 0 0 1 0 21 0 0 0 0 0 2 1 0 2 4 0 0 0 0 9 0 0 0 0 0 2 162483 0 13 0 0 0 0 0 12 9 0 0 0 0 0 0 4 0 0 0 1 0 3 0 0 0 0 0 0 0 1
291 TTC 0 0 0 2 0 0 0 0 0 0 0 0 0 3 0 0 0 0 0 0 0 0 1 0 0 0 0 1 0 8 0 0 0 2 0 0 0 0 0 0 0 0 0 0 0 1 0 0 0 4 0 0 0 29 0 0 0 1 0 0 2 162481 2 23
292 GAA 35 0 0 0 0 1 0 0 0 0 21 0 1 0 1 0 0 3 0 5 3 1 1 0 0 0 24 0 0 0 0 0 162302 1 18 1 2 0 24 0 17 10 2 2 46 8 0 0 2 15 0 4 0 24 1 0 0 0 0 0 0 0 0 0
293 AAA 162015 2 87 1 4 0 0 0 53 0 6 0 0 0 0 0 0 0 0 6 0 0 0 0 0 0 0 0 0 0 0 0 1 0 0 0 0 0 0 2 0 0 0 0 0 0 0 0 0 0 0 0 2 0 0 0 0 0 0 0 0 0 0 0
294 GAG 0 136 40 0 57 1 0 4 0 0 55 0 0 1 0 7 1 58 12 3 1 0 0 0 2 0 100 2 1 0 0 0 24 0 161254 4 4 0 35 0 1 1 26 3 0 0 3 0 0 0 2 0 11 161 47 47 0 0 0 2 39 1 0 0
295 GGA 0 0 0 0 0 0 0 0 10 0 0 0 2 0 0 0 0 0 0 0 0 0 0 0 0 0 0 0 0 0 1 0 8 0 0 0 0 0 0 0 142377 0 26 16 0 0 0 0 0 1 0 0 0 0 0 0 2 0 0 0 0 0 0 0
296 TAC 0 0 0 0 0 0 0 0 0 0 0 0 0 0 1 0 0 5 0 0 0 0 0 0 0 0 0 0 0 0 0 0 0 0 0 0 0 6 6 0 0 0 0 1 0 0 0 0 2 151875 1 4 0 0 0 0 3 25 0 0 0 0 0 0
297 TCT 0 0 0 1 0 0 0 2 0 0 0 0 7 0 0 0 0 0 0 2 1 0 0 6 0 1 0 0 0 0 0 0 0 0 0 0 0 0 2 1 0 0 0 0 0 0 0 0 0 0 0 1 0 9 2 146600 2 0 0 0 0 0 0 0
298 TTA 0 0 0 0 0 0 0 0 0 0 1 0 0 0 0 0 0 0 1 0 5 0 0 1 0 0 1 0 8 0 8 6 0 0 0 0 0 0 0 0 0 0 0 0 0 0 0 0 1 2 0 0 17 0 0 0 9 0 2 0 154781 0 47 2
299 GTG 0 0 0 0 1 0 0 0 0 0 0 0 0 0 14 0 0 0 0 1 0 0 0 0 0 0 0 0 0 0 2 0 0 0 0 0 1 0 7 0 7 3 2 0 10 6 155681 18 1 1 1 0 0 0 0 0 0 0 0 0 0 0 4 0
300 GGA 0 0 0 0 0 0 0 0 8 0 0 0 0 0 0 0 1 0 0 0 0 0 0 0 0 0 0 0 0 0 0 0 14 0 0 1 0 0 2 0 156100 0 31 26 1 0 0 0 0 0 0 0 1 0 0 1 2 0 0 0 0 0 0 0
301 ATA 2 0 0 0 10 0 0 0 4 0 0 0 158628 1 35 13 0 0 0 4 3 0 0 0 25 0 0 0 3 0 6 0 0 0 0 1 0 0 0 0 0 0 0 0 7 0 0 0 0 0 0 15 0 1 0 0 0 0 0 2 1 2 0 0
302 GAC 4 17 1 0 0 0 0 0 0 0 0 0 0 0 0 0 0 3 0 0 0 0 0 0 0 0 1 1 0 0 0 2 3 153774 3 9 1 1 9 0 0 18 2 1 0 0 0 0 0 0 0 1 3 0 0 0 0 2 0 0 0 0 0 0
303 CCT 0 0 0 0 0 0 0 2 0 0 0 0 0 0 0 0 0 0 0 13 3 54 12 156750 0 0 0 0 0 1 0 6 0 0 1 1 0 0 1 0 0 0 0 4 0 0 0 2 0 1 0 0 0 0 0 9 1 0 0 0 0 0 0 0
304 TTC 0 3 0 0 0 0 0 0 0 0 0 0 36 0 4 0 0 0 0 1 0 0 0 0 0 3 0 1 0 7 6 0 1 1 0 0 3 0 1 0 2 0 0 0 13 5 28 5 0 2 4 10 0 17 0 0 0 0 5 2 6 155932 1 9
305 AAA 156070 1 15 0 1 0 1 0 20 0 0 0 0 0 0 0 0 0 0 2 0 0 0 3 0 7 0 0 1 0 0 3 8 0 1 0 0 0 1 0 0 0 0 0 3 1 1 1 0 2 0 0 1 0 0 0 0 1 0 0 0 1 0 0
306 CTG 0 0 1 0 0 0 0 0 0 0 0 1 0 0 5 0 0 0 0 0 0 0 13 0 0 4 1 0 72 0 152653 4 0 0 0 0 0 1 3 0 0 0 1 0 0 0 3 0 1 0 0 0 0 0 0 0 1 0 0 4 0 0 30 2
307 CTT 0 0 0 0 0 2 1 0 0 0 0 0 0 0 0 4 5 0 0 1 0 2 0 14 0 0 0 5 10 17 8 157808 1 0 1 0 0 0 1 0 0 0 2 0 1 0 1 1 2 0 0 0 0 0 0 0 0 0 0 2 0 3 2 5
308 CAA 5 0 1 0 0 5 4 0 0 0 0 5 0 0 0 0 162413 1 14 8 0 0 0 1 9 0 0 0 0 1 0 0 1 0 0 0 0 0 5 2 1 0 0 0 0 6 3 1 3 0 1 0 0 0 0 3 0 1 1 1 2 1 0 2
309 AAC 3 162209 13 27 0 29 0 0 7 28 15 0 3 6 0 0 0 14 3 0 0 0 0 0 3 9 28 41 0 0 4 1 0 11 0 0 2 0 8 5 4 4 37 9 1 0 7 3 0 1 0 1 0 14 0 0 0 0 2 0 1 1 0 0
310 AGC 0 52 0 1 4 0 0 36 0 161887 4 28 1 4 0 0 0 2 0 0 0 1 0 0 0 0 0 0 0 0 0 2 0 0 0 0 63 59 25 310 1 14 8 8 1 3 3 0 0 11 1 0 1 2 0 0 0 60 0 5 2 0 0 0
311 CAA 2 6 0 5 3 0 0 0 591 14 21 0 0 0 0 0 160905 3 12 7 0 2 0 0 82 278 475 28 0 0 0 0 0 0 4 1 0 0 6 0 1 0 1 0 0 2 10 29 7 5 0 0 4 0 2 24 2 2 0 1 0 0 0 0
312 GTA 0 12 0 0 0 3 0 3 0 0 0 0 22 2 1 1 0 1 0 0 0 0 0 0 0 1 9 0 0 0 0 0 1 1 0 0 16 0 0 1 0 0 2 1 162722 1 22 0 0 0 4 0 0 2 0 0 0 1 0 0 3 1 3 0
313 TAC 0 1 0 0 1 0 0 0 0 0 3 0 1 0 0 0 0 13 0 1 0 0 0 0 0 0 0 0 0 0 0 0 0 2 0 0 1 0 0 0 0 0 0 0 1 0 0 0 3 162484 1 245 0 1 0 1 1 21 0 1 0 1 0 0
314 AGC 0 15 1 0 0 0 0 0 2 162231 1 18 0 1 0 0 0 0 0 0 0 1 0 0 0 2 0 0 0 0 0 0 0 0 0 2 1 1 2 1 0 33 3 0 1 1 0 1 2 0 0 0 2 9 0 0 0 254 0 12 0 0 1 0
315 CTA 0 0 0 2 0 0 0 1 0 2 0 1 9 0 0 0 2 0 1 0 33 0 0 0 0 0 0 0 162655 17 58 0 0 0 0 0 0 0 0 0 0 0 2 0 1 0 0 0 2 0 0 0 0 0 0 0 0 0 0 0 21 0 13 3
316 ATC 1 1 0 0 0 4 1 0 0 1 3 10 2 162241 0 19 0 0 0 0 1 0 0 0 0 0 0 0 0 1 1 0 0 0 0 0 0 0 2 0 0 0 0 0 0 7 0 4 0 0 0 0 0 0 0 0 0 0 1 3 0 3 1 0
317 AGA 11 0 0 0 0 0 0 0 162758 0 27 0 1 0 1 0 0 0 0 0 0 0 0 0 4 6 8 1 0 0 0 0 0 0 0 0 0 0 1 0 51 2 0 11 0 0 0 0 0 0 1 0 0 0 0 0 6 0 1 0 0 1 1 0
318 CCG 0 0 2 0 0 0 3 0 0 0 0 1 0 0 3 1 2 0 9 0 51 44 161350 30 1 0 2 0 0 0 10 0 0 1 2 0 0 0 4 0 2 0 1 8 0 0 2 0 1 0 0 1 0 0 14 0 0 0 0 0 0 0 4 0
319 AAC 14 161919 5 117 0 4 2 5 1 9 19 65 0 2 0 0 0 2 1 0 0 0 0 1 0 1 18 0 0 3 0 0 1 15 2 0 0 0 0 0 72 82 290 106 0 0 0 0 5 0 1 0 0 0 2 1 0 2 0 0 3 0 7 0
320 GAG 0 0 7 0 0 0 0 1 1 0 0 0 0 0 1 0 0 0 0 0 0 0 0 0 0 0 0 1 0 0 0 2 21 0 162767 3 0 0 1 0 0 0 18 1 0 0 0 0 0 0 2 0 0 3 0 0 0 0 0 0 0 0 0 0
321 AAT 4 11 1 162799 0 0 1 0 0 0 0 8 0 2 3 0 0 1 0 0 1 1 0 0 0 1 4 5 0 0 0 4 0 0 0 7 0 1 1 0 0 0 2 0 0 1 0 0 0 0 0 1 0 1 0 0 0 0 3 1 0 0 0 0
322 CCA 0 0 2 1 1 1 1 0 3 0 2 2 0 0 0 0 3 0 0 2 162575 35 121 6 0 0 0 0 21 0 0 1 0 0 0 0 8 2 2 1 1 2 5 0 1 0 1 0 3 0 1 0 10 0 0 0 0 0 1 0 0 1 0 0
323 GCA 0 0 0 0 31 0 0 0 0 53 0 0 0 0 2 0 0 2 5 1 1 0 0 0 0 0 1 1 2 1 1 0 5 1 2 0 162474 4 7 1 3 1 8 0 31 0 0 0 7 0 0 0 2 0 2 1 7 5 0 38 0 0 37 6
324 CAC 0 3 0 0 0 0 0 0 0 0 0 1 0 0 0 0 3 162769 2 5 0 3 0 1 0 9 1 0 0 0 1 0 0 1 1 0 3 0 0 0 0 0 1 0 0 0 0 0 0 10 0 0 2 0 0 0 0 0 0 1 0 0 1 0
325 AAG 20 0 162775 2 0 0 2 0 0 0 27 0 0 0 9 0 0 0 1 0 0 0 0 0 0 0 0 0 0 0 0 0 0 0 27 0 0 0 0 0 0 0 0 0 0 0 0 0 0 0 0 0 0 0 0 5 0 0 0 0 0 0 0 0
326 AGT 0 0 0 38 0 1 0 0 1 22 0 162891 0 0 0 0 0 0 0 0 0 0 0 0 0 0 0 0 0 0 0 0 0 0 0 0 0 0 0 0 0 0 0 7 0 0 0 0 0 0 0 0 0 0 0 0 0 0 0 2 0 0 0 0
327 CAG 0 0 1 0 0 1 0 0 0 0 0 2 0 0 0 0 26 0 162650 5 0 0 1 0 0 0 36 0 0 0 4 0 0 0 0 0 0 0 0 0 0 0 0 0 0 44 0 0 0 0 9 0 0 0 0 0 0 0 0 0 0 0 0 0
328 CTG 0 0 0 6 2 0 0 1 0 0 7 1 0 0 15 0 0 0 0 0 0 0 10 0 0 0 7 0 30 20 162643 1 0 0 0 1 1 0 0 1 0 0 2 1 0 0 5 0 0 0 1 1 0 0 0 9 2 0 0 0 8 0 65 1
329 GTG 0 0 0 0 0 0 2 0 0 0 3 1 0 0 19 0 0 0 1 1 0 2 2 0 0 0 0 0 0 0 0 0 0 0 1 0 4 0 5 0 2 0 3 0 53 8 162696 12 0 1 1 0 0 0 0 0 1 1 0 0 0 0 1 0
330 TGG 0 0 0 0 3 0 0 0 0 0 3 1 0 1 0 0 0 0 0 0 0 0 0 0 0 0 2 0 0 0 0 0 1 4 0 0 1 0 0 1 0 1 6 0 0 0 0 0 1 0 17 0 0 1 0 2 17 0 162821 1 1 2 7 1
331 ATG 0 0 5 0 1 0 6 0 0 0 3 0 17 0 162819 4 28 1 0 0 0 0 0 0 0 0 0 1 0 2 7 4 0 0 0 0 0 0 1 0 0 0 0 2 0 1 18 0 1 0 0 2 0 0 0 0 0 0 0 2 3 0 2 0
332 GCA 2 2 2 1 43 0 0 0 0 0 1 2 0 0 0 0 0 1 0 0 0 1 0 0 1 0 0 19 0 1 0 0 5 2 0 0 162754 15 24 6 0 0 1 4 29 1 0 0 0 0 0 0 2 9 1 2 3 0 0 0 0 0 0 2
333 TGC 2 0 0 1 2 1 0 4 0 2 0 0 2 3 3 0 2 0 0 0 0 0 0 0 0 32 0 0 1 1 0 2 0 0 0 1 0 0 0 0 0 1 0 0 0 0 2 2 2 40 0 0 0 1 0 1 5 162461 2 136 0 2 2 1
334 AAT 4 9 0 158967 0 0 1 0 0 0 0 7 0 0 6 1 0 236 0 3419 0 0 0 0 0 0 3 0 0 0 1 2 0 0 0 9 0 0 0 0 0 0 0 0 0 0 0 0 1 8 0 95 0 1 4 0 0 0 0 55 1 39 0 0
335 TCT 2 1 0 1 1 0 0 4 1 0 0 6 0 0 0 0 0 0 0 2 0 1 0 8 0 0 0 0 0 0 0 0 3 0 0 1 0 0 1 2 1 1 3 0 0 0 0 0 0 0 0 3 9 26 11 173443 1 0 1 9 0 0 0 7
336 GCT 0 1 0 0 3 1 0 84 0 5 0 0 0 0 0 0 0 0 2 0 0 1 0 1 2 2 0 0 18 0 12 0 0 2 0 5 6 94 4 172931 0 0 4 5 1 0 0 23 0 0 0 0 7 8 0 4 0 0 0 0 4 0 21 0
337 GCA 1 0 0 1 36 1 0 0 0 0 0 0 0 0 1 0 0 0 1 0 0 1 0 0 0 1 1 0 0 0 1 0 6 1 0 2 172892 14 6 8 1 0 0 5 18 0 1 0 0 0 0 0 6 0 0 0 0 0 2 0 0 0 0 0
338 TTT 0 0 0 0 0 0 0 1 0 0 0 0 0 0 0 7 0 1 0 0 0 0 0 0 0 0 0 0 0 0 0 1 0 0 4 0 0 0 0 0 0 0 0 1 3 0 1 2 1 0 1 1 0 0 0 6 0 0 0 0 2 41 1 172989
339 GAA 8 0 1 0 0 0 0 0 0 0 0 0 0 0 0 0 0 0 0 0 0 1 0 0 0 0 0 0 0 0 0 0 172931 71 70 54 0 0 3 0 19 0 1 2 0 0 0 0 2 0 0 0 0 0 0 0 0 0 0 0 0 0 0 0
340 GAT 3 0 2 16 0 0 0 0 0 0 0 0 0 0 0 0 0 0 0 0 0 2 0 0 0 0 0 0 0 0 0 0 0 4 4 173481 0 0 0 0 0 0 0 7 0 0 0 1 0 0 0 2 0 0 0 1 0 0 0 2 0 0 0 0
341 CTA 0 0 1 0 0 0 0 0 0 0 0 0 3 0 0 0 3 0 1 0 21 0 0 0 3 0 1 0 172955 0 26 2 0 0 0 0 0 0 0 0 0 0 0 0 0 0 0 2 0 0 0 0 0 0 0 0 0 0 0 0 3 0 0 0
342 AGA 12 0 0 0 0 0 0 0 173035 1 22 4 4 2 0 0 0 0 4 0 2 0 0 0 7 0 0 2 0 0 0 0 0 0 0 0 0 1 0 0 12 0 4 2 0 0 0 0 0 0 0 0 0 0 0 0 2 0 0 0 0 0 0 0
343 GTA 0 0 0 0 0 0 0 0 0 0 0 0 18 0 3 1 0 0 0 0 0 0 0 0 0 0 0 0 0 0 0 0 0 0 0 0 6 0 0 0 0 0 1 0 173121 3 8 0 1 0 1 0 0 0 0 0 0 1 0 1 5 0 0 0
344 TTA 0 0 0 0 0 0 0 0 0 1 0 0 0 0 0 0 0 0 0 0 3 0 0 0 0 0 0 0 5 4 0 4 0 0 0 0 0 2 0 0 0 0 0 0 0 0 0 3 1 0 0 0 11 0 0 0 2 0 0 0 173422 0 24 0
345 AGC 0 16 0 0 19 1 0 2 5 172951 8 23 1 2 0 0 0 1 1 0 0 0 0 2 0 0 0 0 0 0 1 0 0 0 0 0 0 0 0 0 0 5 3 0 0 0 0 0 0 1 0 0 2 1 23 0 0 2 0 0 0 0 1 0
346 TTC 0 0 0 0 0 0 1 0 0 2 1 0 0 4 3 0 0 0 0 1 0 0 0 0 0 0 0 0 0 4 1 0 0 0 1 0 0 0 0 0 1 0 3 1 1 12 18 1 0 2 0 0 1 19 0 0 0 0 1 1 1 173094 1 7
347 ATC 0 3 0 0 0 8 0 0 0 2 0 0 0 173140 0 11 0 0 0 0 0 0 0 0 0 9 0 0 0 1 0 25 0 0 0 0 0 0 0 0 0 0 0 0 0 9 0 1 0 3 1 0 0 0 1 0 0 0 0 0 0 0 0 0
348 AGA 12 0 0 0 0 0 0 0 173154 1 125 1 5 0 0 0 0 0 1 0 0 1 0 0 1 2 0 0 0 0 0 0 2 0 0 1 0 0 0 3 30 0 0 3 0 0 1 0 0 0 2 0 0 0 0 0 0 0 0 0 0 0 4 0
349 GGG 0 0 0 0 0 0 0 0 0 0 18 0 0 0 0 0 0 0 0 1 1 1 5 0 0 0 2 0 0 0 0 0 0 0 15 0 0 0 0 2 37 2 173150 18 0 0 0 0 0 0 0 1 0 0 0 0 0 0 4 0 0 0 0 2
350 ACC 0 3 0 0 14 173301 1 3 0 1 5 1 1 30 0 0 6 2 9 0 0 1 0 0 0 14 2 5 0 3 6 0 0 0 0 0 0 21 3 0 0 2 3 0 0 0 1 1 0 0 0 0 12 8 0 5 1 4 0 0 1 0 0 0
351 AAA 173265 8 35 4 1 0 0 0 15 0 0 0 1 0 0 0 2 0 0 0 0 0 3 0 0 0 0 3 1 0 0 6 15 0 0 0 0 0 0 0 0 0 0 0 2 0 0 0 3 0 0 3 0 2 0 0 1 3 0 0 0 2 0 0
352 GTA 0 0 0 0 0 0 0 0 0 0 0 0 13 2 1 0 0 1 0 0 1 0 0 0 1 0 0 0 58 0 0 0 1 0 0 0 19 0 0 0 1 0 0 1 173261 17 23 2 0 0 1 0 0 0 0 0 0 0 0 5 3 0 0 0
353 TCC 0 0 0 0 0 0 0 0 0 3 0 0 1 0 0 81 0 0 0 0 0 142 0 0 0 1 0 3 18 14 0 0 0 1 0 0 0 1 0 0 0 0 0 0 3 0 4 15 0 4 0 0 0 172472 7 4 0 0 2 0 0 226 4 28
354 CCA 1 0 0 3 3 0 0 0 0 1 0 1 1 0 0 0 1 0 0 0 173130 4 17 3 5 2 0 0 2 0 0 0 1 0 0 0 0 2 0 6 0 1 0 1 0 1 0 1 0 0 0 0 2 0 1 0 1 0 0 0 0 0 0 0
355 AGG 0 0 29 0 0 0 0 0 10 0 173154 2 0 0 12 0 0 0 0 0 0 0 0 0 0 0 5 0 0 0 0 0 0 0 0 0 0 0 0 0 0 0 19 0 0 0 0 0 0 0 0 0 0 0 0 0 0 0 2 0 0 0 0 0
356 GGG 0 0 0 0 1 0 0 0 0 0 4 2 0 0 0 0 0 0 0 0 0 0 0 0 0 0 0 0 0 0 0 0 0 2 13 0 0 0 0 0 21 0 171098 5 0 0 1 0 0 0 0 0 0 1 0 0 1 0 0 1 0 1 0 0
357 AAA 172845 5 9 0 0 0 0 0 8 0 0 0 1 0 0 0 1 1 0 1 0 0 0 0 0 0 0 0 0 1 0 0 37 0 0 0 0 0 0 0 0 0 1 0 0 0 0 0 1 2 0 0 0 0 0 0 0 0 0 19 1 0 0 0
358 CTT 0 1 0 0 0 0 0 0 0 0 1 0 0 0 0 2 0 0 0 2 0 0 0 10 0 0 0 4 0 11 1 173080 0 0 0 0 1 1 0 2 0 0 0 0 0 0 1 1 0 0 0 0 0 0 0 1 0 0 0 1 1 0 28 12
359 TCC 52 2 369 1 0 4 0 0 5 1 0 4 1 1 0 0 0 0 0 0 0 36 0 0 154 4 0 0 0 1 0 6 1 0 5 0 0 19 6 19 0 1 1 4 2 0 0 1 0 3 0 0 18 172707 99 17 0 1 0 0 5 7 0 1
360 ACT 0 0 0 1 1 11 0 173553 0 0 0 0 0 0 0 10 0 0 0 0 0 0 0 1 0 0 2 0 0 0 3 1 0 0 0 0 0 0 0 7 0 0 0 0 0 1 5 0 0 0 0 0 0 0 0 0 0 0 0 0 1 0 0 0
361 AGA 15 0 0 0 0 0 0 0 173525 1 29 1 7 0 3 0 0 0 0 0 0 0 0 0 11 0 1 5 2 0 0 0 0 0 0 2 0 0 0 0 6 0 0 0 0 0 1 4 0 0 0 0 0 0 0 0 1 0 0 0 0 0 0 0
362 GGA 0 0 0 0 0 0 0 0 6 1 0 1 0 0 0 0 0 0 0 0 0 1 0 0 0 0 0 0 0 0 0 0 8 0 0 0 0 0 0 0 173189 1 35 2 2 0 0 2 0 0 0 0 0 0 0 1 6 0 0 0 0 0 0 0
363 GTA 0 0 0 0 0 1 0 0 0 0 0 0 15 1 0 2 0 0 0 0 0 0 0 0 0 0 0 0 7 23 0 0 3 0 0 0 33 0 0 0 1 0 2 0 172904 11 70 0 0 0 0 2 0 0 0 0 0 0 0 0 23 0 0 0
364 CAA 1 0 0 0 0 0 2 0 1 0 1 0 0 2 14 17 173345 0 13 12 3 0 0 0 9 0 0 0 3 0 4 1 1 0 1 0 0 0 0 3 0 0 0 1 2 2 0 0 4 0 0 0 0 0 21 2 0 0 0 1 0 0 0 15
365 ATT 0 0 0 3 0 1 0 11 0 1 2 1 4 10 0 173437 0 0 0 0 0 0 0 0 1 0 0 0 0 0 0 0 0 0 0 0 0 0 1 1 0 0 0 0 0 0 0 4 0 0 0 1 0 0 0 0 1 0 2 0 0 0 0 1
366 GCT 0 0 0 0 0 0 0 32 0 3 0 1 0 0 0 0 0 0 0 0 0 0 0 0 0 1 0 0 0 0 0 0 0 0 0 2 1 19 13 173411 0 0 8 1 0 0 0 7 1 0 0 0 0 0 4 3 1 0 0 0 0 0 2 0
367 TCA 0 11 0 17 0 3 3 0 0 0 4 0 0 1 0 0 0 0 1 0 17 0 0 0 0 0 0 1 0 0 0 0 1 0 0 0 7 0 3 1 0 4 9 0 2 1 0 0 3 2 0 1 173399 1 7 0 2 0 9 0 4 0 2 0
368 AAT 1 13 1 173068 14 1 4 9 0 1 0 12 0 0 22 0 0 1 0 1 0 0 0 2 0 0 1 0 6 3 0 0 0 0 0 12 3 0 0 0 0 0 20 3 0 3 1 0 0 0 0 1 6 3 5 0 0 3 3 0 0 4 1 1
369 GAA 10 0 0 0 0 0 0 0 0 0 0 0 0 0 0 0 1 1 0 0 0 2 1 0 0 0 0 0 1 0 0 0 173634 1 38 0 1 0 0 0 7 0 7 0 0 0 0 0 3 0 2 0 0 1 0 3 0 0 0 0 0 0 0 1
370 AAC 2 173127 0 5 0 5 0 0 0 16 1 0 0 3 1 0 0 8 0 0 0 0 7 0 2 0 2 0 0 0 1 0 0 17 5 8 0 1 0 0 0 1 0 1 0 0 0 1 1 0 0 1 0 0 2 0 0 1 0 1 1 0 0 0
371 ATG 0 0 3 0 0 0 11 0 0 0 1 1 51 3 173477 16 0 0 0 0 0 0 0 1 1 0 1 0 0 13 1 0 1 0 0 0 0 0 2 0 3 0 1 0 0 0 18 0 0 0 0 0 0 0 0 0 0 3 1 8 1 0 1 0
372 GAT 0 0 0 14 0 0 0 0 1 0 0 1 0 0 0 0 0 0 0 3 0 0 1 0 0 0 0 0 1 0 0 0 5 11 33 173224 0 1 0 1 0 11 10 12 0 0 0 0 0 0 0 1 0 0 0 0 0 0 2 0 0 0 0 1
373 GCT 0 2 1 0 0 2 0 48 7 0 31 3 0 0 0 1 0 0 110 3 0 6 0 0 0 0 0 0 0 0 3 0 1 1 3 4 16 64 8 173136 0 0 0 0 1 0 0 24 0 0 0 0 4 0 0 4 1 4 1 0 0 0 0 4
374 ATG 1 0 2 0 0 1 11 0 0 1 2 0 30 0 173340 14 0 0 1 0 1 0 0 0 0 0 0 0 2 0 0 13 0 0 0 0 0 0 2 0 0 2 2 0 0 1 7 0 0 0 1 0 0 0 0 0 0 0 2 0 0 0 0 0
375 GAA 10 1 0 0 0 0 0 3 0 4 1 0 2 1 0 7 5 0 0 0 0 0 1 0 1 3 0 0 3 0 0 0 171612 1 12 0 0 9 1 0 26 1 2 0 0 2 19 3 5 0 0 5 1 0 2 0 0 1 3 0 3 0 1 0
376 TCA 1 0 0 0 2 2 0 0 0 40 0 6 0 0 0 0 0 4 1 3 3 0 0 0 0 1 0 0 0 0 1 0 0 0 1 0 1 9 3 13 1 1 5 7 6 0 6 5 1 0 0 1 156727 3 129 2 1 1 3 6 4 0 0 0
377 AGT 3 8 0 42 10 0 5 1 0 34 5 171275 3 2 74 9 0 3 1 4 0 0 0 0 3 4 19 19 0 7 0 4 0 0 0 0 2 3 9 80 1 0 7 18 0 55 0 0 0 0 0 16 0 0 4 0 1 0 1 16 0 17 0 0
378 ACT 0 0 0 1 2 9 18 155920 3 0 22 3 0 0 2 12 0 0 0 2 0 1 0 2 45 2 13 0 2 5 3 0 1 0 0 0 4 2 4 19 0 1 0 2 0 0 0 0 0 0 0 0 4 1 17 0 0 0 1 1 1 0 4 0
379 CTT 0 0 0 0 0 0 0 0 0 0 2 0 0 1 0 2 0 0 0 1 0 1 0 27 0 0 3 3 3 41 11 153383 0 0 1 0 0 0 0 0 1 2 1 0 1 0 0 0 0 0 1 0 1 0 0 1 0 1 0 2 0 0 0 3
380 GAA 9 0 2 0 0 0 0 0 0 0 3 0 0 1 0 0 0 0 0 0 0 0 0 0 0 0 0 0 0 0 0 0 172002 4 14 3 1 0 0 1 11 0 2 10 0 1 0 0 2 0 0 1 0 0 0 0 0 0 2 0 0 0 0 0
381 CTG 0 0 0 2 0 0 0 0 0 1 0 0 0 1 4 1 0 0 1 0 0 0 30 0 0 0 2 0 21 0 170884 3 0 0 1 0 0 0 0 0 1 0 0 1 1 0 1 0 1 0 2 0 0 0 0 1 0 2 1 0 0 2 9 0
382 AGA 12 4 2 0 1 3 1 0 168652 0 38 1 3 1 0 0 0 0 0 0 2 0 0 0 12 3 1 9 1 0 0 0 0 0 1 0 0 3 0 0 28 1 1 0 0 0 0 0 0 1 2 0 6 0 0 0 4 0 0 0 0 0 0 0
383 AGC 0 28 0 0 10 1 10 3 4 171378 5 155 0 10 1 0 0 6 1 0 0 0 0 0 0 1 0 0 2 0 0 0 0 0 0 7 9 7 2 1 2 12 0 4 0 1 25 1 0 0 4 0 0 9 21 23 0 2 0 2 0 1 0 0
384 AGG 5 0 40 0 1 1 0 0 69 0 169259 1 1 0 3 0 0 0 3 1 0 0 0 0 4 7 197 13 0 0 1 0 0 0 0 0 0 0 1 0 3 2 62 0 0 0 0 0 0 0 4 2 0 0 0 0 0 0 5 3 0 0 0 0
385 TAC 0 3 0 0 0 1 0 0 1 0 0 0 2 3 0 0 0 21 0 0 0 2 1 0 0 1 0 0 0 2 0 0 1 0 0 0 0 2 0 0 0 0 0 1 0 0 0 1 1 169258 1 24 31 4 1 1 0 14 2 1 0 0 1 1
386 TGG 1 0 0 0 0 0 0 0 26 1 11 1 0 0 0 3 0 0 0 0 0 0 0 0 1 0 25 0 0 0 0 0 0 0 1 1 1 0 0 1 1 0 5 1 0 0 1 1 0 0 18 0 0 0 1 1 5 0 165362 2 0 0 5 0
387 GCC 0 0 0 0 0 27 0 0 0 0 0 0 0 0 0 0 0 0 0 0 0 6 0 0 0 0 0 0 0 0 0 0 2 2 0 0 2 162864 56 7 2 1 1 2 0 36 1 3 0 0 1 0 0 0 0 16 0 0 0 1 0 0 0 0
388 ATA 0 0 1 1 28 0 1 1 8 0 4 0 168041 2 57 4 0 1 0 1 0 0 2 0 2 0 0 1 3 0 1 0 0 0 0 0 0 0 1 0 0 1 1 0 8 0 0 0 1 1 0 0 2 0 0 0 1 0 0 2 0 0 1 1
389 AGA 15 0 0 0 0 0 0 0 164681 0 16 1 2 0 0 2 0 0 0 0 1 0 0 0 42 0 0 1 0 0 0 0 0 0 0 0 0 0 0 0 11 0 0 1 0 0 0 1 0 0 2 0 0 0 0 1 5 0 0 0 0 0 0 0
390 ACC 0 5 0 0 2 162587 6 5 0 2 0 1 0 2 0 2 1 1 0 0 0 3 0 0 2 0 0 0 0 0 0 2 0 1 0 1 0 6 1 0 0 0 1 0 0 0 0 1 0 0 1 1 0 1 1 0 2 0 0 0 0 0 0 0
391 AGA 9 1 4 0 0 0 0 0 163793 0 14 2 6 0 0 0 0 0 0 0 0 0 0 0 41 9 1 0 0 0 0 0 1 0 0 0 1 0 0 2 30 1 0 0 0 0 0 0 0 0 1 1 0 2 0 0 1 0 0 1 0 1 3 1
392 AGT 6 0 0 20 6 0 1 0 8 14 3 170564 1 0 0 1 0 0 0 0 0 0 0 0 1 0 3 1 0 0 0 0 0 0 0 0 1 0 0 0 0 1 2 6 0 0 0 2 1 0 1 0 1 10 11 16 2 1 1 3 1 2 0 0
393 GGA 0 0 0 0 0 0 0 0 14 2 0 0 0 0 0 0 0 0 0 0 1 1 0 1 0 0 0 1 0 0 0 0 5 0 0 0 3 0 1 0 173171 20 117 12 4 1 0 2 0 0 0 0 0 1 0 0 3 0 1 0 0 0 0 0
394 GGA 0 1 0 0 0 0 0 0 16 0 0 0 0 0 0 0 0 0 0 0 0 0 0 0 0 0 0 0 0 0 0 0 23 0 0 0 0 0 0 0 173242 1 12 12 2 0 0 0 0 0 0 0 0 0 0 0 5 3 0 0 2 2 0 0
395 AAC 6 172997 7 29 1 4 44 0 0 25 15 4 0 1 0 1 12 0 16 0 0 0 0 4 3 2 9 138 3 1 0 0 0 8 0 0 0 4 1 0 13 0 4 4 5 0 1 6 0 4 1 4 0 3 3 0 0 1 1 1 0 1 0 1
396 ACT 0 0 2 7 3 44 10 172838 40 65 143 18 2 2 4 11 1 2 5 0 0 7 0 5 0 5 4 9 6 1 12 40 2 0 0 0 32 1 3 27 7 2 4 5 1 2 15 5 0 12 0 7 4 1 4 4 1 1 3 10 31 0 2 3
397 AAT 3 17 9 173254 4 0 0 1 1 4 7 9 24 1 1 2 0 9 12 6 1 0 1 1 8 1 7 0 0 0 3 2 0 0 3 15 4 6 3 2 0 4 9 1 0 0 3 2 0 0 1 4 6 0 26 18 3 18 17 5 0 0 0 10
398 CAA 21 2 2 0 2 1 1 1 127 2 58 0 0 5 0 0 172907 6 14 1 0 8 13 0 15 27 1 23 5 2 0 0 3 2 3 0 0 1 0 0 18 3 4 15 2 2 0 11 5 0 0 0 14 2 1 1 0 0 6 0 7 0 0 1
399 CAG 0 3 4 1 0 1 0 24 0 0 33 0 6 10 4 2 30 25 172561 15 19 11 3 13 22 90 58 32 10 93 0 2 0 4 6 2 0 1 21 1 5 3 137 0 0 2 8 1 0 0 22 0 0 13 4 0 0 0 5 16 0 26 7 10
400 AGG 6 0 29 0 0 0 2 2 35 0 173023 4 0 0 19 1 0 0 2 0 0 2 1 2 10 9 9 1 0 0 0 0 0 0 1 0 0 0 0 0 1 0 67 0 1 0 0 1 0 0 0 0 2 0 9 0 0 0 4 1 1 0 0 0
401 GCC 5 4 11 0 0 30 0 0 18 1 28 5 1 0 4 0 2 0 5 0 79 6 0 2 2 8 17 20 0 0 0 0 0 5 1 0 28 173101 1 12 3 12 10 2 0 90 0 1 0 0 0 0 5 15 0 12 0 0 0 9 0 0 0 0
402 TCT 0 0 5 2 0 0 8 3 4 0 6 8 0 0 0 0 1 104 0 0 1 1 1 36 48 7 3 0 0 0 0 0 2 0 3 0 0 2 17 1 0 10 39 13 0 0 1 1 0 1 0 9 7 79 7 173021 0 6 0 4 0 0 0 6
403 GCA 4 19 0 15 45 1 3 4 2 0 15 1 5 0 1 0 0 4 1 0 2 34 0 2 0 8 11 3 0 0 1 0 0 0 0 0 173016 16 75 6 24 0 12 1 116 0 3 0 0 0 4 0 8 3 1 6 1 27 1 1 1 0 1 0
404 GGT 0 1 0 0 0 0 0 2 0 13 3 13 0 0 2 2 0 0 0 0 0 0 0 0 0 0 0 1 0 1 2 0 1 2 3 24 2 0 11 6 38 84 55 173141 1 1 0 3 0 0 1 0 0 3 1 4 1 0 2 8 0 0 0 2
405 CAA 6 0 0 0 1 0 0 0 0 0 0 0 0 0 1 0 173507 0 157 0 2 0 0 1 26 0 0 0 1 0 0 0 0 0 0 0 0 2 0 0 0 0 2 0 0 0 0 0 4 0 0 0 1 0 0 2 0 0 0 0 0 0 0 0
406 ATC 1 3 0 0 8 19 7 0 17 0 0 0 2 173564 3 25 0 0 0 0 0 7 0 0 1 0 0 0 0 6 0 0 3 0 0 0 0 0 0 1 1 0 0 0 0 12 0 0 0 0 0 1 0 15 3 0 0 0 0 2 0 2 0 0
407 AGT 0 0 0 13 0 0 0 0 1 13 1 173498 0 0 0 3 6 0 0 0 0 0 0 0 0 0 0 1 0 0 0 0 0 0 0 0 0 26 0 1 0 1 10 45 0 0 0 0 0 0 0 0 1 0 3 0 0 0 0 27 0 0 0 0
408 GTG 0 0 0 0 0 0 0 0 0 0 0 0 0 0 31 0 0 0 0 0 0 0 0 0 0 0 0 0 0 0 1 0 0 0 1 0 0 0 14 0 0 0 2 0 119 2 173324 4 0 0 0 0 0 0 0 2 0 0 0 8 0 0 0 0
409 CAA 3 0 0 0 2 39 0 1 0 16 1 2 0 10 5 1 172964 33 18 4 0 0 0 0 13 0 0 0 3 0 2 4 4 0 1 0 0 0 38 3 4 0 0 3 16 1 24 5 116 7 0 32 13 15 169 13 0 1 23 21 0 0 0 0
410 CCT 0 0 0 2 0 0 0 3 0 0 0 4 0 0 2 0 0 0 1 23 14 77 9 173147 0 1 1 1 0 0 0 2 0 0 0 0 6 1 37 0 0 1 11 9 0 0 0 0 2 0 0 0 0 0 5 30 0 7 0 1 0 0 0 0
411 GCA 0 0 0 0 160 2 4 0 0 99 0 1 0 0 0 0 0 0 0 1 1 2 0 0 0 0 0 0 0 0 0 0 1 0 0 0 173148 4 9 2 0 0 4 0 45 0 3 2 0 0 0 0 8 106 2 31 0 2 0 0 0 0 0 0
412 TTT 0 0 0 0 0 0 0 0 0 0 1 0 0 0 1 1 0 0 1 0 0 0 0 0 0 0 0 0 13 0 2 10 0 0 0 0 0 0 0 0 0 0 1 0 1 0 0 0 2 9 0 0 0 0 1 7 0 3 2 5 7 25 2 173512
413 TCT 1 1 1 0 0 0 2 2 3 79 1 9 0 0 0 2 0 0 0 0 0 1 1 15 2 0 0 4 0 0 1 0 2 1 0 0 4 1 2 0 0 0 8 0 0 0 0 1 0 0 0 5 13 46 11 173372 0 1 0 0 2 0 1 14
414 GTG 2 0 0 1 3 11 0 3 0 0 2 2 0 2 32 1 0 0 0 0 0 0 0 0 0 0 0 0 2 0 5 16 0 0 2 0 5 4 21 0 4 0 3 4 61 1 173244 4 9 5 0 0 1 0 0 1 0 0 0 26 0 0 28 0
415 CAA 9 0 10 0 0 3 24 19 5 4 0 32 0 0 3 0 172905 2 10 2 1 0 2 0 11 11 159 5 9 3 18 7 3 0 5 1 11 13 16 73 2 16 46 8 2 31 3 1 15 6 1 4 1 0 80 30 1 0 1 1 0 1 2 10
416 AGA 13 0 1 3 0 1 0 0 173521 0 28 2 3 0 0 0 0 0 0 1 0 0 0 1 13 15 20 10 0 0 0 0 1 0 0 0 0 0 5 2 27 0 0 1 0 0 0 0 0 0 0 0 0 1 0 0 2 0 0 0 1 0 0 0
417 AAC 10 172260 30 34 56 23 2 0 0 14 4 14 2 2 0 6 0 20 2 0 5 0 0 0 30 3 1 0 2 3 10 6 7 7 1 0 7 26 1 7 0 20 32 6 12 0 3 55 0 4 0 0 0 0 2 0 0 0 6 7 0 2 34 4
418 CTC 0 0 0 0 1 0 2 0 0 1 0 0 2 42 0 0 0 2 0 0 0 38 0 0 2 1 0 0 5 167551 26 13 0 0 0 0 0 0 7 2 0 0 2 0 0 0 28 2 0 0 0 0 0 0 0 0 0 16 0 5 0 11 12 0
419 CCA 1 0 1 0 7 0 1 0 0 0 1 3 0 2 3 0 2 0 3 0 167502 11 20 2 1 5 1 0 11 0 1 0 3 0 1 1 1 0 0 14 0 0 1 7 0 2 12 25 0 0 1 1 11 0 1 0 0 0 0 0 0 0 2 0
420 TTT 10 1 0 1 2 20 2 1 0 2 0 11 1 1 50 7 0 15 0 0 0 0 0 0 0 0 2 0 4 26 10 15 0 2 3 1 33 11 17 11 0 2 5 0 49 0 39 10 0 0 0 5 18 1 1 50 0 0 3 13 10 57 31 166912
421 GAC 2 53 1 13 5 13 2 1 0 27 0 8 0 124 0 4 33 57 0 2 0 1 0 0 5 17 0 3 81 6 0 0 2 167146 3 22 2 6 7 8 2 33 7 1 101 2 12 0 0 13 0 3 9 0 66 1 0 0 3 0 10 14 6 24
422 AAA 167577 19 42 0 7 3 0 0 8 0 67 3 1 0 0 0 8 4 0 0 0 0 0 0 0 0 13 1 0 0 0 7 17 0 2 0 0 0 0 14 0 0 26 0 0 0 3 1 1 0 0 1 0 0 0 3 0 0 1 4 1 0 1 7
423 CCA 66 16 0 8 10 0 1 0 5 10 56 7 0 0 0 0 5 8 31 1 166282 3 21 3 249 116 158 1 11 0 0 3 0 0 8 1 20 4 12 1 285 28 83 79 0 0 0 0 0 3 0 0 32 6 2 0 1 0 1 2 23 0 1 11
424 ACC 0 31 2 2 14 167308 4 21 1 52 0 1 0 19 4 1 3 5 4 9 0 0 1 2 2 4 3 0 0 1 1 0 1 12 2 2 3 31 4 8 1 29 2 1 0 4 17 1 0 8 0 0 26 49 13 0 0 6 4 1 0 2 1 7
425 ATC 0 0 0 0 3 19 34 2 0 1 8 0 8 167591 1 52 0 0 0 0 0 0 0 0 0 0 0 0 0 2 0 3 0 3 0 0 0 3 2 5 2 0 1 0 12 29 91 5 0 0 0 0 0 0 3 0 2 10 0 17 1 2 3 0
426 ATG 1 3 6 7 0 4 15 0 0 6 0 0 5 19 167242 12 0 0 0 0 0 0 0 1 0 1 0 1 1 43 11 2 1 1 3 0 1 8 1 4 2 2 0 0 2 1 18 4 0 0 0 0 1 1 5 21 0 31 1 1 11 2 4 0
427 GCA 1 0 1 0 70 16 0 29 54 0 0 0 2 0 10 0 0 12 11 0 3 11 0 1 1 25 8 1 1 4 3 0 2 1 8 0 165735 8 25 42 10 4 27 59 58 1 7 0 0 3 0 13 21 14 1312 5 8 10 9 6 10 2 40 3
428 GCA 0 2 0 1 146 3 1 8 0 37 1 0 2 0 0 0 0 42 9 0 2 0 1 1 0 0 1 0 1 1 0 0 2 1 0 0 167290 2 11 3 2 6 12 13 92 0 2 4 1 0 0 2 8 0 1 3 0 1 1 6 0 0 0 2
429 TTC 1 0 0 0 0 0 1 0 0 1 0 3 7 0 2 0 1 0 0 0 2 0 0 0 0 0 0 1 0 1 1 7 0 0 2 0 0 0 0 0 0 1 2 1 7 4 0 0 0 81 0 158 0 17 1 7 3 0 3 4 6 167320 4 37
430 ACT 1 1 7 10 12 52 19 167343 10 0 21 23 0 0 2 9 0 0 13 0 0 17 0 3 5 2 3 0 0 4 1 0 0 1 0 0 1 0 9 18 2 19 45 1 2 0 0 2 0 0 0 0 1 0 7 1 2 0 28 48 0 1 1 0
431 GGG 5 0 1 0 0 1 3 5 1 0 28 26 0 0 0 5 1 38 0 1 1 0 2 0 0 1 0 0 0 0 0 2 0 1 30 0 1 0 8 4 75 13 167629 40 0 0 5 3 1 1 0 22 2 0 6 13 0 0 9 11 1 10 4 4
432 AAT 5 23 5 167274 5 0 2 15 0 2 0 59 0 0 3 28 3 8 40 15 0 1 2 4 1 4 18 31 4 0 2 25 0 0 3 17 2 0 2 7 7 1 19 3 7 7 8 30 0 12 1 1 1 1 2 4 0 5 13 49 0 8 4 5
433 ACA 7 3 10 0 167370 11 76 26 1 0 12 6 60 0 5 2 14 0 2 0 5 19 0 0 1 0 0 0 0 0 4 0 5 1 4 8 68 0 0 0 0 0 0 9 1 0 14 1 0 0 2 0 2 0 0 0 0 0 0 4 6 1 0 0
434 GAG 0 0 12 0 0 1 0 0 1 3 2 11 0 0 9 3 0 0 19 3 0 0 14 0 0 1 3 0 0 6 0 0 22 2 167451 22 2 2 7 5 1 6 43 2 0 4 64 11 0 0 3 0 0 1 10 0 0 0 5 0 1 0 3 1
435 GGA 0 0 0 0 0 1 0 1 8 0 3 0 0 0 0 0 0 0 0 4 0 0 9 0 0 0 1 0 0 0 0 0 17 0 1 0 0 1 5 0 167502 2 103 6 3 0 0 0 0 0 0 0 1 0 0 0 2 0 2 1 0 0 1 0
436 AGA 19 0 2 0 1 0 0 0 167529 1 40 0 3 0 0 3 0 0 0 0 0 0 0 0 41 0 13 63 0 0 1 2 0 0 4 0 0 0 3 0 8 0 1 0 2 3 0 0 0 0 0 0 0 0 0 0 3 0 1 0 0 0 4 0
437 ACA 2 0 0 0 167516 2 20 10 0 0 0 0 8 0 0 0 11 0 0 0 3 2 0 0 0 0 1 0 0 0 0 0 1 2 3 6 27 0 1 0 0 0 4 0 0 0 0 1 2 0 1 0 11 0 0 1 6 2 1 1 1 0 0 0
438 TCA 3 5 1 0 1 0 0 0 0 4 2 11 2 0 14 0 0 27 2 0 13 3 1 1 0 0 0 0 1 0 0 1 0 0 0 0 4 4 95 1 29 34 150 5 0 0 4 0 3 0 0 0 167349 15 104 4 0 2 1 0 23 0 1 0
439 GAC 0 14 0 1 0 2 0 0 0 0 3 0 0 0 0 0 1 1 0 0 0 0 0 2 0 0 0 0 0 1 0 0 9 167789 6 9 0 0 0 0 0 14 3 0 0 4 0 8 45 0 0 0 0 0 0 0 0 0 0 0 0 0 0 0
440 ATG 0 0 6 0 0 0 11 0 0 0 3 0 7 7 167525 5 1 0 3 2 1 2 1 0 1 0 0 0 1 0 8 0 0 0 0 1 0 1 4 0 1 1 4 0 0 1 8 0 0 23 0 10 0 0 0 3 2 1 3 2 0 4 2 0
441 AGG 0 0 15 0 0 0 1 0 16 0 167819 10 0 0 31 0 0 0 0 0 0 0 0 0 0 0 9 18 0 0 0 0 0 0 1 0 0 0 1 0 0 1 31 0 0 2 1 0 0 0 3 0 0 1 0 0 0 0 3 0 0 0 0 0
442 GCA 1 2 6 3 135 59 42 0 3 38 7 5 2 11 1 0 0 0 2 0 1 0 0 0 0 5 1 0 0 4 20 0 3 4 0 0 167405 18 63 6 9 4 6 11 47 0 19 13 0 2 1 0 18 29 39 1 0 5 1 1 1 0 4 0
443 GAA 9 0 0 1 0 0 0 0 0 0 0 1 0 0 1 0 1 0 0 0 0 0 1 0 0 0 0 1 0 0 0 0 167835 1 8 2 1 0 0 0 14 0 0 0 1 2 0 0 1 0 0 0 0 0 0 11 0 0 0 0 0 0 0 0
444 ATT 0 0 0 1 0 0 0 5 0 0 1 1 0 20 3 167639 1 0 0 0 0 0 0 0 0 1 0 4 0 0 0 2 0 0 1 0 0 0 1 0 0 4 2 0 0 0 10 28 0 0 0 0 0 0 0 2 0 0 2 2 0 0 0 2
445 ATA 0 0 0 0 11 0 0 0 0 0 2 0 167712 10 35 4 0 0 0 0 0 0 1 0 0 0 0 0 0 1 0 0 0 0 0 0 4 1 2 0 2 4 1 0 10 1 0 5 0 1 0 1 0 0 0 0 2 1 0 0 0 1 2 0
446 AGG 2 1 35 0 3 0 17 5 25 6 162424 6 1 1 16 5 3 3 2 3 0 5235 1 0 15 13 71 13 2 1 0 1 1 1 6 3 1 2 6 2 1 7 21 15 0 1 2 2 0 0 4 0 3 0 1 0 0 2 4 5 0 0 0 0
447 ATG 0 0 2 0 1 1 3 1 0 1 6 2 17 1 167805 0 0 0 0 0 1 0 0 0 1 0 2 7 0 0 7 3 0 0 1 0 0 1 0 3 0 2 4 1 0 0 13 0 1 1 0 1 0 1 1 0 0 0 0 1 0 0 14 1
448 ATG 0 0 0 0 1 0 10 0 0 0 0 0 29 0 167841 5 0 0 0 0 0 0 0 0 0 0 2 0 0 0 1 0 0 0 0 2 4 1 0 0 0 0 4 1 0 1 43 0 0 0 0 0 0 0 0 0 0 2 0 0 0 0 7 0
449 GAA 18 0 1 0 1 0 0 0 7 3 0 3 0 0 0 0 1 0 0 0 0 0 2 0 0 0 0 0 0 0 0 0 167719 2 56 1 1 0 0 0 35 0 2 0 1 0 1 6 0 0 0 0 17 0 5 0 0 1 0 0 0 0 1 0
450 GGT 12 70 1 25 0 1 9 0 0 36 0 69 1 2 1 0 7 0 1 0 0 1 1 0 11 16 3 6 0 5 0 3 0 0 1 86 5 9 2 2 6 41 49 167403 0 0 1 8 0 2 1 16 0 54 2 10 0 0 5 60 0 0 14 3
451 GCA 0 0 1 1 146 0 0 2 2 95 0 16 2 6 14 0 0 137 3 0 0 1 1 2 3 10 0 7 0 0 65 0 19 0 1 1 166408 2 115 7 5 11 25 10 178 1 0 0 0 433 0 40 30 0 1 0 0 1 0 0 0 17 7 3
452 AAA 167903 25 9 0 2 0 1 0 7 0 1 0 1 8 0 1 6 0 0 1 6 0 0 3 3 0 3 0 0 1 3 0 8 0 0 1 0 0 1 0 0 0 1 0 0 1 0 0 1 0 0 0 1 0 0 1 1 2 2 0 0 0 0 0
453 CCA 0 1 0 1 4 0 0 0 40 4 0 8 0 1 0 0 2 0 6 0 167566 4 26 1 3 0 21 1 7 6 5 1 1 63 0 0 1 0 0 0 8 9 39 2 0 15 0 0 0 7 2 0 4 1 0 0 0 6 9 1 0 0 0 0
454 GAA 25 0 0 0 1 0 2 5 1 2 0 0 1 0 0 0 6 0 0 0 3 6 0 0 0 1 1 0 152 18 0 0 167855 1 7 1 0 0 5 1 14 0 12 2 8 15 11 0 1 15 0 3 0 10 2 10 0 2 1 0 11 0 0 19
455 GAA 17 4 0 2 54 0 6 42 11 0 0 6 45 1 0 3 12 8 3 3 2 0 0 17 3 0 1 0 2 0 14 62 167528 44 30 3 9 3 2 0 24 0 31 1 9 58 0 23 1 0 0 1 0 4 24 17 0 4 3 17 0 0 2 4
456 ATG 2 0 16 0 0 0 6 3 1 0 1 3 18 1 167620 0 1 3 20 111 4 0 1 0 3 0 5 1 5 0 2 0 0 0 3 0 2 1 11 1 1 4 17 1 1 0 110 0 1 2 1 3 33 0 10 1 0 2 24 13 1 29 8 19
457 TCC 0 0 0 0 0 9 0 1 0 1 0 0 0 0 0 1 3 2 0 2 1 14 2 0 0 0 1 0 13 15 39 8 0 0 0 0 1 1 3 0 0 8 0 1 0 1 2 0 0 0 0 0 132 167240 52 151 0 3 0 1 0 1 11 0
458 TTC 0 0 0 0 0 0 0 2 0 0 0 2 0 1 0 0 0 10 0 1 0 0 0 0 0 0 0 0 0 9 0 0 0 0 0 0 0 0 0 1 3 0 0 0 0 1 1 1 0 5 1 1 2 9 0 0 0 0 21 0 0 167811 1 6
459 CAG 0 0 1 0 1 1 1 1 8 0 4 3 0 2 0 3 27 3 167526 10 0 0 2 0 0 1 148 0 1 1 11 4 0 0 3 0 0 0 0 2 8 3 13 4 0 3 5 11 0 0 4 1 0 0 3 14 0 3 0 0 0 0 0 21
460 GGG 0 0 0 0 4 0 0 0 2 0 26 0 0 0 2 0 0 0 0 0 0 0 0 0 1 1 14 0 1 0 0 0 0 0 5 0 0 0 1 0 19 1 140730 8 0 0 2 0 0 0 0 1 0 0 0 0 3 1 23 1 3 0 1 0
461 CGG 1 0 0 0 0 0 0 0 0 0 7 0 0 0 1 0 0 0 35 0 0 0 1 0 10 2 123775 3 0 0 1 0 0 0 0 0 1 0 0 0 0 0 5 0 0 0 0 0 0 0 0 0 0 0 0 0 0 0 19 0 0 0 0 0
462 GGA 0 0 0 0 0 0 0 0 6 5 0 2 0 0 0 0 0 0 0 0 0 2 0 0 0 0 0 0 0 0 0 0 14 0 0 0 3 0 54 14 132246 0 119 35 1 0 2 0 0 4 0 0 0 2 0 0 5 4 0 1 0 0 0 0
463 GTC 0 0 0 0 0 0 0 0 0 0 0 0 316 43 0 5 0 0 0 0 0 0 0 0 0 0 0 0 0 0 0 0 0 0 0 0 0 7 1 0 3 1 0 0 37 141555 96 7 0 0 0 0 0 1 0 0 1 0 0 0 1 0 2 0
464 TTC 0 0 0 0 0 0 0 0 0 0 0 0 0 4 0 0 0 0 0 0 13 0 0 0 0 0 0 0 0 24 0 0 0 0 0 0 0 0 0 0 0 0 0 0 0 6 0 0 0 1 0 0 0 22 1 0 0 1 0 0 0 152960 0 27
465 GAG 0 0 7 0 0 0 0 0 0 0 1 0 0 0 0 0 0 0 0 0 0 0 0 0 0 0 0 0 0 0 0 0 7 1 146135 1 0 0 1 0 3 0 22 0 0 0 1 0 0 0 2 0 0 0 0 0 0 0 0 0 0 0 0 0
466 CTC 0 4 4 15 3 1 0 0 2 0 2 1 0 22 38 32 9 3 2 22 11 13 1 16 0 0 4 1 10 114073 8 30 0 0 0 0 4 1 3 0 4 1 6 4 2 3 5 7 1 1 2 0 0 0 1 1 0 0 187 0 9 247 9 14
467 TCG 0 0 2 3 2 1 9 10 0 0 9 1 0 0 0 1 0 1 0 0 0 0 15 0 0 0 5 0 2 2 0 1 0 0 2 0 1 0 0 0 0 5 0 0 0 0 0 0 0 0 0 1 11 4 150765 5 0 7 7 2 1 1 32 2
468 GAC 0 10 0 0 0 0 0 0 1 2 0 0 0 0 0 0 0 0 0 0 0 0 0 0 0 0 0 0 0 0 0 0 1 150912 0 11 0 1 0 0 0 29 0 0 0 0 0 0 0 1 0 0 0 0 0 0 0 1 0 0 0 0 0 0
469 GAA 28 0 0 0 5 0 3 4 0 0 0 0 0 0 0 1 12 0 4 0 0 0 1 0 0 0 0 0 0 0 0 0 151158 5 21 2 0 1 0 0 14 1 0 0 1 4 18 0 2 0 0 0 3 0 0 0 0 0 0 0 0 0 0 0
470 AGG 0 0 19 0 0 0 0 0 6 0 151065 2 0 0 20 0 0 0 0 0 0 0 0 0 0 0 10 0 0 0 0 0 0 0 0 0 0 0 0 0 0 0 33 0 0 0 0 0 0 0 0 0 0 0 0 0 0 0 2 0 0 0 0 0
471 GCA 0 0 0 0 31 0 0 1 0 0 0 0 0 0 0 0 0 0 0 0 0 0 0 11 0 0 0 0 0 0 0 0 0 0 0 0 147129 3 62 7 3 1 0 0 62 0 0 0 0 0 0 0 1 0 0 0 0 0 0 0 0 0 0 0
472 GCG 0 0 0 0 5 4 86 0 0 0 0 0 0 0 0 0 0 0 0 0 0 0 0 0 0 0 0 0 0 0 0 0 0 0 1 0 27 0 139438 1 0 0 2 0 0 0 64 0 0 0 0 0 0 0 4 0 0 1 0 0 0 0 0 0
473 AAC 4 151284 1 41 0 1 0 0 2 4 1 0 0 0 0 0 0 17 0 1 0 0 2 0 1 26 0 3 0 0 1 0 0 12 2 0 0 0 1 5 0 0 0 0 0 0 0 0 0 1 0 0 0 3 0 0 0 0 1 0 0 0 0 0
474 CCG 0 0 0 0 0 0 2 0 0 0 0 0 0 0 0 0 0 0 0 0 28 2 166034 2 0 0 0 0 0 0 5 0 0 0 0 0 0 0 0 0 0 0 0 0 0 0 0 0 0 0 0 0 0 0 5 0 0 0 0 0 0 0 0 0
475 ATC 0 3 0 0 0 11 0 0 0 0 0 0 2 167603 0 16 0 0 0 0 0 0 0 0 0 0 0 0 0 1 0 0 0 0 0 0 0 0 0 1 0 1 0 0 0 7 0 0 0 0 0 0 0 1 0 0 0 0 0 0 0 1 0 0
476 GTG 0 0 0 0 0 0 0 0 0 0 0 0 0 0 47 0 0 0 0 0 0 0 0 0 0 0 1 0 0 0 0 0 0 0 2 0 1 0 26 1 0 0 0 0 60 2 167394 2 0 0 0 0 0 0 0 0 0 0 0 0 0 0 2 0
477 CCC 0 0 0 0 0 0 0 0 0 0 0 0 0 0 0 0 0 1 0 0 7 167888 0 11 0 0 0 0 0 3 0 0 0 0 0 0 0 0 0 0 0 0 0 0 0 0 0 0 0 0 0 0 0 27 0 0 0 0 0 0 0 0 0 0
478 TCT 1 0 0 1 0 0 0 5 0 0 0 1 5 0 1 0 0 2 0 0 0 0 1 17 0 0 0 1 0 0 3 1 0 0 0 0 0 0 0 2 0 0 0 0 0 0 0 0 0 0 0 1 1 175 9 167860 0 0 1 0 0 0 5 9
479 TTT 0 0 0 0 0 0 0 0 1 0 0 1 1 0 0 1 1 0 0 0 0 0 0 0 0 0 0 0 0 0 0 13 0 0 0 13 0 0 0 0 0 0 0 2 0 6 0 2 0 0 0 3 0 0 0 11 0 2 0 1 2 16 2 167694
480 GAC 1 6 0 0 0 0 0 0 0 0 8 0 0 0 0 0 0 4 0 1 0 6 0 0 0 4 0 0 0 0 1 0 1 167935 0 26 1 5 2 0 0 24 0 0 0 1 0 0 1 7 0 0 0 4 0 1 0 0 1 0 0 0 0 0
481 ATG 1 0 0 0 0 0 11 0 0 0 5 1 8 0 167882 2 0 0 0 0 0 0 0 0 0 0 0 1 0 0 2 0 0 0 0 0 0 0 0 2 0 0 3 0 1 2 19 0 0 0 0 2 0 0 0 0 0 0 2 0 0 0 7 0
482 AGT 0 1 0 20 0 0 0 0 2 24 0 168129 0 0 0 1 0 0 0 0 0 0 0 0 0 0 0 2 0 0 0 0 0 0 0 0 0 0 0 0 0 0 2 15 0 0 0 4 0 0 0 0 0 0 0 0 0 0 0 1 0 0 0 0
483 AAT 58 110 2 167949 0 0 0 0 0 0 0 3 0 0 0 0 0 0 0 0 0 0 0 0 0 0 0 0 0 0 0 0 0 0 0 10 0 0 0 0 0 0 0 0 0 0 0 0 0 0 0 0 0 0 0 0 0 0 0 0 0 0 2 0
484 GAA 2 0 0 0 2 0 0 1 0 1 0 0 0 0 0 0 0 0 0 0 0 2 0 0 0 0 0 0 0 0 1 0 167643 1 13 5 0 0 0 0 8 0 0 0 1 0 270 0 0 0 0 1 0 0 0 0 0 0 0 0 0 0 0 0
485 GGA 0 0 0 0 0 0 0 0 28 11 0 4 0 0 7 0 3 0 4 0 0 0 0 0 21 0 13 52 0 0 0 0 8 0 1 1 8 0 1 0 166979 1 38 32 2 0 40 1 0 0 0 0 27 0 0 0 3 72 18 701 0 0 0 14
486 TCT 0 1 0 0 0 0 0 2 0 0 0 0 0 0 0 0 0 0 0 0 0 0 0 5 0 0 0 0 0 0 0 0 0 0 0 0 0 0 0 0 0 0 0 0 0 0 0 0 0 0 0 1 3 10 4 168219 0 0 0 0 0 0 0 3
487 TAT 0 0 0 1 0 0 0 0 0 0 0 0 0 0 0 0 0 0 0 24 0 0 0 0 0 0 0 0 0 0 0 0 0 0 0 0 0 0 0 0 0 0 0 0 0 0 0 0 1 3 1 168024 0 0 0 1 0 0 0 11 0 0 0 0
488 TTC 0 0 0 0 6 0 0 0 0 0 0 0 0 1 0 0 0 0 0 0 0 0 0 0 0 0 0 0 0 4 0 0 0 0 0 0 0 0 0 0 0 0 0 0 0 0 0 0 0 0 0 0 0 6 0 0 0 0 0 0 2 167154 3 9
489 TTC 0 0 0 0 0 0 0 0 0 0 0 0 0 0 0 0 0 0 0 0 0 0 0 0 0 0 0 0 0 2 0 0 0 0 0 0 0 0 0 0 0 0 0 0 0 1 0 0 0 0 0 2 0 11 0 0 0 0 1 0 3 167464 0 7
490 GGA 0 0 0 0 0 0 0 0 14 0 0 0 0 0 0 0 0 0 0 0 0 0 0 0 0 0 0 0 0 0 0 0 9 0 0 0 0 0 0 0 168053 2 11 2 1 0 0 0 0 0 0 0 0 0 0 0 5 0 0 0 0 0 0 0
491 GAC 0 8 0 0 0 0 0 0 0 0 0 0 0 0 1 0 0 1 0 0 0 0 0 0 0 0 0 0 0 0 0 0 1 168124 2 11 0 7 0 0 0 16 1 0 7 3 1 0 0 0 0 0 0 0 0 0 0 0 0 0 0 0 0 0
492 AAT 3 6 0 167925 0 0 0 0 1 0 0 16 0 0 0 3 0 0 1 2 0 0 0 0 0 0 0 0 0 0 0 0 0 0 0 26 0 0 0 64 0 0 0 0 0 0 0 0 0 0 0 0 0 0 0 0 0 0 0 0 0 0 1 0
493 GCA 0 0 0 0 106 0 0 0 0 0 0 0 0 0 0 0 0 0 2 0 0 0 0 0 4 0 5 0 1 0 0 3 2 0 0 0 167833 5 29 15 3 0 0 0 63 0 0 0 0 0 0 0 5 0 1 0 0 0 0 0 0 0 0 0
494 GAG 0 0 17 0 0 0 0 0 0 0 0 0 0 0 1 0 0 0 0 0 0 0 0 0 0 0 0 0 0 0 0 0 56 8 167833 7 0 0 3 0 0 0 32 0 0 0 3 0 0 0 3 0 0 0 0 0 0 0 0 0 0 0 0 0
495 GAG 0 0 13 1 0 0 0 0 0 0 0 0 1 0 0 0 0 0 0 0 0 0 0 0 0 0 0 0 1 0 0 0 42 20 168030 15 0 0 0 0 1 2 33 0 0 0 3 0 0 0 0 0 0 0 2 0 0 0 1 0 0 0 0 0
496 TAC 0 0 0 0 0 0 0 0 0 0 0 0 2 0 0 2 0 20 0 0 0 0 0 0 0 0 0 0 0 0 0 0 0 1 0 0 0 0 0 1 3 2 0 1 1 0 3 4 1 168084 2 49 0 2 1 2 2 35 4 1 0 6 14 6
497 GAC 0 32 3 0 7 16 0 0 0 3 0 0 1 2 54 1 1 9 4 4 0 0 0 0 2 0 0 0 0 0 0 5 0 167500 6 4 17 12 8 10 7 97 8 4 2 198 13 5 0 0 5 8 0 0 3 4 0 0 0 17 0 0 24 0
498 AAT 90 46 39 165985 9 14 69 95 111 11 68 109 20 17 30 29 14 13 0 45 2 13 1 1 83 29 39 9 4 3 4 0 2 1 1 16 32 4 18 13 111 358 19 119 31 2 14 0 16 1 4 1 2 0 9 41 50 19 8 19 7 3 6 2
499 TAA 3 0 0 0 0 0 0 0 0 0 0 0 0 0 0 0 12 0 0 0 0 0 0 0 0 0 0 0 0 0 0 0 0 0 0 0 0 0 0 0 0 0 0 0 0 0 0 0 168019 3 4 11 0 0 0 0 27 0 0 1 22 0 0 0
