# Supplementary material for: Destabilized adaptive influenza variants critical for innate immune system escape are potentiated by host chaperones
Source: PLoS Biol. 2018 Sep 17;16(9):e3000008. doi: 10.1371/journal.pbio.3000008 (PMC6160216; doi:10.1371/journal.pbio.3000008)
Supplement: S1 File — This zip file contains the computer code and required input files for the deep mutational scanning data analysis reported in this manuscript. (ZIP) [file pbio.3000008.s023.zip › 2018_NP_DMS-master/preferences/Rep1-Hsp90i37_counts.txt]

# POSITION WT AAA AAC AAG AAT ACA ACC ACG ACT AGA AGC AGG AGT ATA ATC ATG ATT CAA CAC CAG CAT CCA CCC CCG CCT CGA CGC CGG CGT CTA CTC CTG CTT GAA GAC GAG GAT GCA GCC GCG GCT GGA GGC GGG GGT GTA GTC GTG GTT TAA TAC TAG TAT TCA TCC TCG TCT TGA TGC TGG TGT TTA TTC TTG TTT
1 ATG 0 0 0 0 0 0 2 0 0 0 0 0 4 0 188583 8 0 0 0 0 0 0 0 0 0 0 0 0 0 0 3 0 0 0 0 0 0 0 0 0 0 0 0 0 0 0 43 0 0 0 0 0 0 0 0 0 0 0 0 0 0 0 0 0
2 GCG 0 0 0 0 0 0 4 0 0 0 0 0 0 0 0 0 0 0 0 0 0 0 0 0 0 0 0 0 0 0 0 0 0 0 3 0 31 0 187918 1 0 0 0 0 0 0 52 0 0 0 0 0 0 0 1 0 0 0 0 0 0 0 0 0
3 TCC 17 1 3 0 10 1 2 0 0 0 2 1 0 7 0 0 21 6 0 1 0 11 0 0 0 0 1 0 0 2 5 1 0 0 1 0 1 24 0 64 0 0 0 0 0 0 0 0 0 7 0 0 8 186677 13 32 0 4 0 0 0 7 3 0
4 CAA 65 15 8 59 84 6 5 4 0 0 1 38 9 24 10 18 187603 8 25 8 16 1 0 0 22 1 0 1 11 4 0 4 5 1 0 0 5 0 3 17 2 0 0 4 45 0 1 0 8 3 0 149 113 11 9 82 2 0 124 35 112 6 3 20
5 GGC 0 0 0 0 0 10 0 0 0 43 0 0 0 0 0 0 0 0 0 0 0 1 0 0 0 11 0 0 0 0 0 0 0 31 0 0 0 13 0 0 2 188454 0 10 0 1 0 0 0 3 0 0 0 4 0 0 0 17 0 0 0 0 0 0
6 ACC 0 1 0 0 2 188493 0 3 0 1 0 0 0 3 0 0 0 0 0 0 0 1 0 0 0 0 0 0 0 0 0 0 0 0 0 0 0 0 0 0 0 0 0 0 0 0 0 0 0 0 0 0 0 0 0 0 0 0 0 0 0 0 0 0
7 AAA 188516 0 10 6 0 0 0 0 2 0 0 1 0 0 0 0 1 0 0 0 0 0 0 0 0 0 0 0 0 0 0 0 1 0 0 0 0 0 0 0 0 0 0 0 0 0 0 0 0 0 0 0 0 0 0 0 0 0 0 0 0 0 0 0
8 CGG 0 0 0 0 0 0 0 0 0 0 3 0 0 0 0 0 8 0 5 0 1 0 10 0 13 0 188640 3 0 0 4 0 0 0 0 0 0 0 0 0 0 0 3 0 0 0 0 0 0 0 0 0 0 0 0 0 0 0 20 0 0 0 0 0
9 TCT 0 0 0 0 11 4 0 5 0 0 0 0 0 0 0 0 2 0 0 0 0 3 0 3 0 0 0 0 0 0 0 1 0 0 0 1 1 0 1 4 0 0 0 0 0 2 0 0 3 0 0 3 3 41 50 187830 0 0 1 1 2 3 0 4
10 TAT 2 14 0 18 0 4 1 16 0 3 0 0 0 13 1 10 10 2 4 79 4 2 7 5 2 1 0 0 3 0 2 4 2 6 0 6 0 0 8 0 0 0 2 0 15 4 2 3 7 9 1 188112 0 5 1 31 2 1 0 7 1 0 0 16
11 GAA 18 0 0 1 0 1 0 1 0 0 0 0 0 2 1 0 6 1 0 1 1 0 0 0 0 0 0 7 0 1 0 0 188446 4 20 0 3 0 1 0 8 0 3 0 5 10 6 0 9 4 0 0 4 2 0 5 0 0 4 3 3 1 0 0
12 CAG 21 9 4 9 16 6 0 37 63 56 24 7 0 22 8 2 25 43 187791 14 4 5 1 11 9 5 68 12 35 3 20 34 1 64 4 2 2 4 0 3 1 0 0 6 3 4 14 9 2 5 17 0 0 16 1 17 0 0 0 2 0 1 16 1
13 ATG 2 0 3 0 1 0 4 1 1 1 0 0 16 12 188445 6 0 5 0 0 2 1 0 1 2 1 0 0 1 2 1 0 0 1 0 1 0 1 0 0 0 1 2 0 1 1 11 0 1 0 7 2 0 0 0 0 1 2 0 2 0 0 0 0
14 GAA 22 0 1 0 2 1 1 0 3 1 1 0 1 6 0 0 4 1 0 0 0 0 0 0 0 1 1 0 1 1 0 2 188579 8 13 8 0 4 0 1 8 0 5 2 0 0 1 15 1 0 2 1 1 2 3 0 2 1 9 1 0 0 25 0
15 ACT 0 0 0 4 1 18 2 188553 0 0 0 1 0 0 3 9 0 15 0 2 0 0 0 5 0 1 0 0 0 0 0 0 0 0 0 0 2 4 3 8 0 0 0 1 0 0 2 0 0 3 0 0 0 0 0 0 0 1 0 1 0 1 0 0
16 GAT 0 1 2 12 5 1 3 1 0 0 0 0 0 1 0 0 1 2 0 1 0 0 0 0 0 0 0 0 0 0 0 0 10 7 5 188341 1 0 0 1 0 0 30 41 2 0 0 1 0 0 0 1 0 0 0 0 1 0 0 0 0 0 1 0
17 GGG 1 0 8 1 1 0 0 2 1 1 12 0 2 0 0 1 0 1 0 0 0 9 4 7 0 2 2 0 0 0 1 1 0 0 9 1 0 1 8 2 61 1 188358 22 1 0 7 0 2 1 0 0 1 5 4 5 0 5 7 0 0 0 0 0
18 GAA 24 1 2 7 19 14 1 3 0 7 0 0 2 9 0 4 44 16 15 10 49 19 10 8 1 1 0 8 13 7 6 1 187990 30 17 4 7 36 8 16 25 9 1 0 4 2 12 16 7 6 2 4 5 24 3 5 1 8 0 5 2 0 0 2
19 CGC 0 1 0 0 0 6 0 0 0 8 0 0 0 0 0 0 0 64 0 0 0 2 0 0 4 188300 0 11 0 16 1 0 0 0 0 0 0 0 0 0 0 3 0 0 0 1 0 0 0 1 0 0 0 2 0 0 0 35 0 0 0 0 0 0
20 CAG 1 0 0 1 3 3 3 0 0 0 4 0 0 0 0 0 12 2 187298 8 0 0 326 9 2 5 61 0 0 4 3 0 0 0 0 0 1 0 5 0 0 1 0 0 0 0 0 0 0 0 4 0 1 0 0 0 0 0 0 0 0 1 1 0
21 AAT 7 20 4 188284 59 27 77 17 6 9 2 13 1 0 0 1 3 13 3 2 9 4 3 1 1 11 1 6 4 14 4 1 1 2 0 12 13 1 0 9 6 0 3 10 2 1 6 1 3 5 2 3 6 2 56 12 20 1 0 2 1 0 0 0
22 GCA 24 1 8 1 35 17 22 3 25 7 5 2 2 0 2 0 1 3 1 3 41 11 0 1 25 131 34 245 5 1 1 5 9 0 2 0 187838 28 18 29 7 1 3 1 40 13 5 3 6 0 0 0 5 2 7 1 0 3 0 4 0 2 0 0
23 ACT 0 34 2 40 49 34 36 187873 7 16 23 24 1 2 4 5 15 17 7 27 11 13 7 4 19 4 3 9 22 7 3 1 1 3 2 0 17 14 6 37 9 12 11 7 3 1 0 1 4 27 2 8 9 107 12 1 1 0 5 4 0 5 7 1
24 GAG 4 6 24 1 16 9 15 2 13 3 16 3 1 4 6 6 2 8 18 2 4 0 2 0 3 0 2 7 15 9 0 1 34 1 188522 22 27 0 2 0 0 0 19 2 0 0 7 5 1 1 4 9 0 2 8 6 0 1 3 0 7 0 4 1
25 ATC 1 5 2 0 3 11 1 0 2 1 1 0 3 188784 1 21 0 1 0 0 1 3 0 4 2 0 1 1 0 2 2 0 0 1 0 0 0 1 0 0 3 0 0 0 0 11 3 4 3 2 2 4 0 3 1 0 2 0 0 3 0 3 4 2
26 AGA 19 0 0 0 0 1 2 0 188578 1 26 2 3 1 1 0 0 0 0 0 0 3 0 0 23 39 4 2 0 0 1 0 0 0 0 0 1 0 0 0 48 0 0 0 1 0 0 0 0 0 0 0 1 1 0 0 4 0 1 2 0 25 0 0
27 GCA 5 0 25 4 21 0 0 4 0 8 8 0 1 0 2 1 2 4 1 5 6 0 0 0 0 25 0 1 0 1 0 0 4 0 4 0 188521 13 65 0 6 1 3 6 57 7 3 1 1 2 1 2 9 2 2 1 0 0 14 0 6 0 0 1
28 TCC 8 2 4 10 0 3 1 0 35 0 4 0 0 0 1 0 5 5 2 8 0 10 2 1 0 10 5 0 0 6 3 0 0 0 0 0 2 9 1 0 19 3 6 19 1 0 0 0 0 6 0 0 7 188318 10 62 0 1 0 0 2 8 1 0
29 GTC 0 0 0 3 0 1 0 0 0 0 0 0 0 53 0 2 0 0 0 0 1 2 1 0 0 1 1 0 2 3 0 3 0 0 0 0 0 9 0 0 0 1 1 0 15 188706 3 56 0 0 1 1 2 0 1 0 0 1 0 0 5 3 1 2
30 GGG 0 0 0 0 0 0 3 0 0 0 47 0 1 0 0 0 1 0 2 1 0 2 1 2 0 4 3 1 0 4 0 0 1 1 15 0 3 8 3 3 98 9 186963 32 0 0 4 1 0 0 1 0 2 1 0 0 0 10 15 0 3 0 1 0
31 AAG 33 5 182626 11 0 4 2 0 2 0 16 0 0 4 0 1 0 1 3 0 1 2 4 2 0 1 0 23 1 0 2 2 1 2 8 1 1 0 1 0 1 1 0 0 3 0 0 1 0 1 0 3 0 0 0 0 3 1 0 0 1 0 0 0
32 ATG 1 0 0 0 0 2 5 2 0 3 0 1 15 1 188641 9 0 3 0 2 0 7 4 4 0 0 0 0 0 3 0 0 2 1 0 16 0 0 1 0 1 1 1 0 1 1 7 0 0 0 3 0 0 2 0 0 1 0 3 0 0 10 2 1
33 ATT 2 3 0 2 1 1 0 10 1 2 0 8 4 31 4 188733 0 0 0 0 0 0 0 0 2 0 0 0 4 0 2 0 1 1 0 1 0 0 0 5 0 6 2 0 7 6 0 13 1 0 1 6 1 0 0 1 2 0 1 2 0 6 1 0
34 GAT 0 31 2 31 5 20 11 9 1 4 12 12 10 0 6 19 4 1 1 4 1 0 0 0 2 0 3 8 3 1 3 15 4 9 11 188302 4 5 10 46 7 6 13 26 3 0 1 6 6 0 5 47 1 0 18 3 4 2 0 1 1 3 9 4
35 GGA 0 1 0 2 4 1 0 2 17 1 0 0 0 2 0 0 0 0 0 0 3 1 0 1 1 1 1 0 0 4 0 0 8 0 2 0 4 1 3 2 188631 14 29 4 8 0 1 1 0 4 1 2 3 0 0 0 14 0 4 2 0 1 0 1
36 ATT 0 0 0 3 0 0 0 2 0 1 1 1 4 5 0 188730 2 3 3 1 1 0 0 0 1 0 1 3 0 1 1 2 0 0 0 1 2 2 3 0 5 0 0 0 0 0 3 9 2 1 1 0 1 0 0 0 0 0 3 0 0 1 2 1
37 GGA 1 2 0 1 0 1 2 1 8 0 0 0 0 1 1 6 0 0 0 1 0 0 2 0 0 0 0 0 1 0 3 1 4 1 0 1 0 15 0 0 188666 9 87 1 1 0 3 0 1 3 1 0 0 1 2 0 4 1 0 0 0 2 0 1
38 CGA 0 0 1 0 2 0 1 3 7 0 0 0 0 2 0 0 26 3 3 0 1 8 2 2 187528 1 20 5 11 1 0 0 3 5 2 0 4 4 0 0 1 1 0 0 0 0 0 0 1 0 0 0 0 2 0 2 36 0 0 0 0 1 0 0
39 TTC 0 1 1 0 1 11 0 1 0 0 1 0 0 1 4 0 2 9 1 1 6 9 0 0 1 1 0 0 2 4 2 0 1 1 0 0 2 0 8 0 1 1 1 1 0 2 0 1 1 8 2 0 3 10 0 1 1 19 10 1 6 188322 0 3
40 TAC 0 4 0 1 0 1 1 15 0 0 1 0 0 0 3 0 0 34 0 0 0 2 1 7 0 3 0 1 3 0 0 2 3 0 0 0 4 1 1 0 0 1 0 1 0 0 1 0 1 188482 1 24 0 6 0 0 1 81 0 0 7 1 0 3
41 ATC 2 19 8 21 7 22 10 5 0 16 9 0 15 188106 13 12 0 0 8 0 1 7 6 0 4 1 27 0 3 0 33 3 0 0 2 3 1 0 26 1 2 1 22 0 1 3 0 0 0 3 114 0 2 0 1 4 1 42 5 0 0 1 118 0
42 CAA 1 0 0 0 0 2 0 0 0 1 2 1 1 1 1 1 173429 0 4 1 2 9 2 1 6 2 1 1 1 1 0 2 0 11 0 0 0 2 2 1 3 1 0 0 0 0 0 0 3 0 0 0 0 1 0 1 0 0 1 0 1 5 1 2
43 ATG 0 0 3 0 0 6 2 1 0 2 14 0 11 0 177976 13 0 0 0 0 1 1 0 0 0 1 0 0 2 2 3 2 3 0 0 0 0 2 1 0 0 0 0 0 1 3 6 0 0 3 0 0 0 1 0 0 1 0 1 0 2 0 5 6
44 TGC 0 0 0 3 11 1 3 0 0 1 0 0 1 2 1 4 0 12 0 0 28 1 1 0 6 3 2 2 1 2 0 0 0 0 2 0 8 4 33 0 0 1 1 0 0 0 1 0 2 14 0 1 0 1 0 0 4 161991 0 74 0 2 0 0
45 ACT 2 1 0 7 117 16 59 169406 1 0 1 2 2 0 0 6 1 0 2 3 1 5 2 2 12 1 2 4 0 3 0 0 3 0 0 5 2 8 0 10 0 0 1 0 2 0 3 1 0 4 2 0 0 1 0 1 0 0 0 0 0 1 1 0
46 GAA 9 1 1 0 0 3 1 0 3 0 0 0 0 3 3 0 2 1 0 0 0 3 0 1 0 1 0 0 1 1 2 0 183459 5 11 1 2 0 0 0 8 2 0 3 2 0 2 0 9 0 6 0 1 0 1 1 5 1 1 0 0 1 0 2
47 CTT 0 0 1 0 3 0 0 0 1 0 0 0 0 4 5 3 0 0 1 0 0 3 0 7 0 0 0 0 0 45 4 186107 0 1 0 0 0 1 2 0 0 0 1 0 0 0 0 0 0 0 0 0 0 0 0 0 1 4 1 1 0 0 1 9
48 AAA 184262 2 25 1 3 0 0 1 4 0 5 0 2 0 1 1 15 2 2 7 0 0 0 1 0 0 19 0 0 0 0 0 6 0 1 0 12 0 0 0 2 0 0 0 4 0 0 1 2 0 0 0 1 0 0 0 0 4 0 0 6 1 0 1
49 CTC 9 2 0 0 8 7 2 18 1 4 0 0 3 12 7 2 10 1 0 2 5 20 6 10 10 33 3 8 72 179342 35 46 5 4 2 5 4 10 1 5 3 6 1 1 9 12 3 2 7 4 1 1 4 5 6 6 12 3 3 7 9 6 35 6
50 AGT 3 17 10 5 26 91 20 9 7 42 34 182858 0 2 1 9 5 21 9 3 6 31 17 20 6 10 29 14 5 5 5 1 3 6 22 6 7 5 121 1 16 11 99 49 2 1 6 0 4 0 1 0 9 69 41 49 3 2 0 15 0 3 2 3
51 GAT 5 19 2 38 5 5 34 6 1 15 9 4 5 12 3 5 20 1 1 15 2 9 13 19 0 0 0 3 2 0 1 11 5 5 16 180396 1 4 4 13 0 0 2 26 3 11 11 1 1 1 2 7 0 4 0 13 1 1 1 0 3 1 4 3
52 TAT 1 1 3 11 5 44 2 0 0 5 1 0 2 10 5 3 2 10 2 16 1 2 3 2 4 1 4 5 1 1 0 0 0 0 1 0 0 3 4 12 3 8 4 0 11 45 13 0 6 15 1 181886 0 2 1 2 5 0 1 17 6 1 0 5
53 GAG 1 2 16 0 0 4 0 4 0 0 8 0 0 0 3 0 2 1 5 0 7 3 1 0 0 3 1 1 0 8 0 2 36 2 172172 39 10 2 1 0 5 1 28 4 2 1 4 0 3 1 11 0 5 3 3 0 0 1 0 1 0 0 1 0
54 GGG 3 1 1 1 2 13 10 2 2 1 26 1 0 0 0 2 0 0 4 0 1 4 6 1 2 3 5 0 0 1 0 3 0 2 26 0 2 24 89 8 28 18 164641 16 0 1 1 0 0 0 1 3 6 4 1 0 2 1 8 1 0 0 0 2
55 CGA 1 4 0 2 1 2 0 2 8 3 1 2 1 2 0 2 41 17 0 5 2 11 0 2 174402 8 32 5 4 0 0 1 2 1 0 3 1 6 1 0 5 0 1 3 0 1 0 0 0 1 0 0 0 2 0 2 51 1 2 0 0 7 0 0
56 CTG 2 10 0 4 8 1 6 4 8 1 16 1 0 1 9 4 1 9 10 6 1 29 25 11 1 6 3 1 33 34 180964 14 2 0 0 6 6 4 6 1 9 1 8 1 5 2 5 2 0 2 1 2 0 2 3 0 7 3 2 7 21 0 37 1
57 ATC 1 3 2 2 3 13 4 0 10 2 1 2 42 188375 4 27 2 4 3 7 7 1 1 4 10 5 1 0 4 33 0 1 3 7 6 0 2 3 2 5 0 7 3 8 0 24 9 2 1 3 1 8 0 3 1 1 7 1 1 3 2 0 10 1
58 CAG 5 7 9 1 0 7 8 2 1 3 9 0 3 0 4 0 70 4 188371 8 6 1 4 2 1 5 21 5 0 3 6 0 0 2 4 0 0 1 3 2 0 4 9 1 4 8 6 0 6 0 9 2 1 2 4 4 0 2 3 3 2 2 3 0
59 AAC 3 188441 5 68 3 7 1 1 5 14 7 5 13 1 5 4 4 4 4 3 3 2 6 3 9 3 0 1 2 3 6 13 4 11 1 0 2 3 4 3 3 4 3 2 10 1 3 4 14 1 3 2 1 2 1 1 22 1 2 2 3 2 7 2
60 AGC 2 14 0 1 1 5 0 3 6 188703 0 7 0 10 0 0 1 2 0 1 0 2 0 1 0 4 0 1 0 0 1 0 1 0 2 1 2 0 1 0 1 8 6 0 0 2 1 0 0 2 5 7 1 0 1 13 3 6 1 2 0 7 1 3
61 TTA 0 4 3 0 8 4 0 1 6 5 0 2 24 0 0 5 0 0 1 0 3 0 0 0 0 1 2 1 23 5 4 10 2 2 0 1 0 1 0 0 0 4 1 0 16 5 29 3 6 4 0 1 9 0 2 2 1 1 1 2 188348 2 16 5
62 ACA 19 7 0 1 188427 29 30 72 2 4 1 5 9 1 5 1 1 6 2 1 4 29 1 4 4 2 3 2 2 4 1 0 0 5 0 1 21 4 0 0 0 1 0 0 0 21 4 4 5 4 0 0 6 32 24 16 1 1 0 2 0 4 0 2
63 ATA 3 1 1 2 9 3 1 0 1 0 1 1 188207 0 36 74 4 2 0 3 2 13 3 7 1 1 0 2 11 1 0 8 0 117 0 0 4 3 0 0 9 0 2 0 15 0 3 1 2 4 3 0 6 0 0 1 0 6 2 11 1 1 0 0
64 GAG 7 5 7 2 0 3 1 0 0 0 3 0 1 5 0 3 0 8 0 1 1 13 10 7 5 6 0 3 1 6 5 0 118 5 188448 3 1 1 1 4 2 5 21 2 5 7 7 0 0 13 7 2 5 0 6 2 0 1 6 0 0 4 1 4
65 AGA 23 2 2 4 3 3 0 0 188495 0 18 0 7 1 0 0 2 2 0 0 0 3 0 3 2 4 0 5 0 0 0 0 0 0 0 0 0 2 4 0 8 2 0 0 1 1 0 0 0 1 3 0 0 2 0 1 2 1 4 0 1 0 0 0
66 ATG 0 0 1 3 1 0 3 0 0 0 3 0 8 2 188617 4 1 0 0 0 0 0 0 0 1 0 1 0 0 1 5 0 0 0 0 0 0 0 0 0 0 0 0 0 2 0 9 0 0 0 0 0 0 0 1 0 0 0 0 0 0 1 0 0
67 GTG 0 0 0 0 0 0 0 0 0 0 0 0 0 0 18 0 1 0 0 0 0 0 21 0 0 0 0 0 0 0 0 0 0 9 4 0 0 5 2 0 0 0 1 1 86 1 188627 37 0 0 4 0 0 0 0 0 0 0 0 0 0 0 2 0
68 CTC 2 1 1 4 0 1 0 0 0 0 0 1 4 16 8 0 5 5 0 0 2 19 3 4 1 1 1 0 21 188571 2 10 0 0 0 3 0 6 2 1 1 0 2 3 0 0 1 6 1 3 18 0 5 4 4 0 9 0 0 0 0 11 0 0
69 TCT 0 2 0 2 2 6 6 24 0 1 1 4 1 0 0 0 4 1 1 0 0 0 0 30 0 1 1 0 1 14 0 3 0 2 0 1 2 1 0 1 4 5 2 1 1 2 0 0 3 0 2 7 19 47 3 188715 1 2 0 0 0 1 0 2
70 GCT 2 1 4 0 0 0 0 68 1 4 0 4 0 2 0 6 0 9 1 0 0 1 4 1 0 2 2 0 1 1 0 2 5 0 1 6 5 32 13 188575 0 1 2 2 0 3 3 12 1 10 3 1 2 1 0 6 1 0 1 3 5 0 0 0
71 TTT 0 0 0 0 1 2 1 2 0 0 1 2 3 0 1 2 3 6 0 3 2 0 0 0 1 5 3 0 1 0 0 2 0 0 3 3 4 3 2 0 1 1 3 1 1 1 0 1 2 2 4 0 0 0 1 9 0 0 9 2 2 20 1 188758
72 GAC 1 9 1 2 0 1 1 0 0 0 0 1 0 0 1 0 0 3 0 0 0 4 2 0 0 1 0 0 2 2 2 1 12 188638 1 124 1 2 1 2 0 21 2 4 1 2 0 0 4 7 0 1 1 2 3 0 1 5 0 3 0 4 1 0
73 GAA 39 0 3 1 32 0 9 1 0 0 15 0 5 3 0 0 11 1 0 2 1 5 0 0 2 4 0 0 2 18 3 3 188517 6 23 2 1 1 2 3 24 1 7 6 1 1 1 0 5 13 0 20 5 6 27 10 0 0 1 12 35 2 6 1
74 AGA 47 14 2 0 1 0 2 1 188669 0 52 1 6 2 1 0 0 0 0 9 1 0 0 0 7 0 3 8 0 0 4 0 0 0 0 0 1 0 10 0 13 2 2 0 2 0 0 0 0 3 1 0 0 3 0 1 3 0 0 0 0 3 1 0
75 AGG 2 0 11 0 1 0 0 1 13 4 188646 2 0 1 7 0 0 2 0 0 1 1 1 1 3 3 16 1 0 0 0 1 0 0 0 0 2 2 0 0 0 2 15 0 0 0 1 0 2 0 1 0 0 2 0 1 0 0 0 0 0 0 0 0
76 AAT 10 29 1 188627 0 0 1 3 0 0 0 4 2 1 0 0 0 3 2 1 0 0 2 0 0 2 0 3 2 1 3 2 1 0 2 6 7 0 0 0 0 0 3 0 0 0 1 1 2 0 10 1 0 0 0 0 2 0 6 0 4 0 6 0
77 AAA 188618 8 21 0 3 2 0 1 26 2 0 0 2 0 2 5 3 5 2 2 0 7 0 1 91 13 3 0 5 1 6 1 11 3 0 1 1 1 12 3 2 3 2 5 0 5 2 38 3 1 1 1 0 3 11 0 0 1 1 2 2 0 0 0
78 TAT 5 1 4 1 2 0 0 3 0 0 0 0 7 0 0 1 0 0 1 19 0 0 0 0 1 0 0 0 1 2 0 0 1 0 0 2 7 0 0 0 2 0 0 0 1 0 0 3 5 12 0 188845 1 0 1 2 0 0 17 6 0 10 0 0
79 CTG 1 2 1 1 1 11 2 7 1 7 1 0 0 1 9 2 6 2 7 1 1 2 23 0 0 1 11 1 34 54 188683 11 0 0 1 0 0 1 0 1 0 0 2 0 0 1 2 10 6 0 0 2 0 0 0 1 2 0 0 2 8 0 7 0
80 GAA 17 2 5 0 13 12 23 15 2 31 4 31 4 5 0 25 11 18 6 21 0 1 3 0 3 2 2 2 1 4 1 7 188158 25 15 1 2 19 7 2 13 6 2 5 28 1 8 7 8 7 5 4 45 21 12 2 5 24 6 2 4 6 6 3
81 GAA 35 22 0 7 7 3 0 4 17 4 5 3 3 11 12 1 10 23 14 16 3 4 0 1 0 5 4 0 4 3 3 2 188264 19 31 5 7 13 1 0 138 2 2 3 14 3 8 8 11 11 9 1 4 6 3 7 1 10 8 10 32 11 12 5
82 CAT 16 5 4 26 19 0 1 8 8 1 105 1 3 0 13 0 15 18 17 188280 3 1 0 3 41 1 8 87 4 2 3 1 6 0 5 1 32 0 4 0 1 0 3 1 3 7 2 5 5 6 3 31 42 0 1 2 6 1 0 6 3 0 2 21
83 CCC 11 14 1 3 50 22 13 1 1 4 8 4 2 16 5 5 4 25 9 5 52 187682 23 67 4 15 14 6 2 7 7 2 10 1 1 11 18 6 18 10 6 23 13 19 6 2 3 1 2 6 4 1 1 7 4 1 4 21 0 7 0 1 2 5
84 AGC 6 20 25 26 4 6 0 0 15 187135 15 49 1 29 1 1 19 2 7 7 0 4 0 0 0 9 1 3 0 30 11 2 1 0 1 0 2 13 95 5 5 45 13 10 2 6 6 23 1 2 1 6 0 4 2 1 6 21 13 4 12 2 1 0
85 GCG 10 10 2 22 1 2 43 2 0 0 0 1 4 6 2 13 3 3 5 1 7 42 9 1 0 4 2 4 0 10 2 10 0 1 12 2 70 9 169288 14 48 10 19 9 1 18 42 7 6 5 1 0 5 4 32 4 1 0 1 9 0 1 2 9
86 GGG 18 5 1 0 10 8 0 10 0 0 12 0 0 11 5 1 5 50 0 0 4 6 1 1 11 13 3 2 0 2 7 4 2 7 34 0 6 9 18 0 11 3 168766 28 3 0 3 6 4 0 4 56 31 0 0 3 3 0 11 3 0 9 7 17
87 AAG 57 1 171116 25 0 4 3 1 3 1 15 0 1 0 2 0 0 0 0 1 5 0 1 0 4 0 6 0 0 0 0 0 0 0 34 0 0 0 1 0 0 1 8 0 1 0 1 0 2 0 3 9 1 0 0 2 0 0 0 0 0 0 0 0
88 GAT 1 109 0 127 1 0 2 1 2 0 2 1 0 0 4 1 2 3 3 16 1 1 1 4 5 1 4 0 3 0 5 1 3 22 4 170606 3 7 0 2 6 1 3 13 1 3 2 0 11 2 2 8 1 0 1 1 3 29 2 1 1 0 1 0
89 CCT 9 3 1 4 3 11 4 7 3 14 6 9 1 4 17 6 12 11 2 13 80 70 27 170507 7 1 7 4 6 3 1 12 0 0 0 1 36 28 1 6 11 24 11 45 2 4 6 1 14 4 32 3 16 16 11 12 15 11 47 15 5 19 2 20
90 AAG 15 8 170705 14 3 0 56 20 2 7 18 1 3 1 10 6 11 5 11 1 0 0 0 0 7 3 25 10 2 3 17 4 0 1 7 5 5 26 4 4 13 12 43 31 9 0 2 2 0 0 2 3 1 0 1 3 0 8 5 5 5 2 2 2
91 AAA 171452 3 22 2 2 1 0 0 21 2 10 2 1 2 2 1 2 2 0 1 2 1 1 3 13 7 7 0 0 0 0 2 8 0 2 0 2 1 3 0 1 0 0 0 0 0 2 0 4 0 6 0 0 1 0 1 10 0 2 0 1 0 0 3
92 ACT 0 2 0 3 3 17 4 171265 0 4 0 0 0 0 0 8 1 0 2 0 1 3 2 7 1 0 0 2 0 0 0 0 0 0 0 0 1 1 0 7 0 0 0 0 0 0 0 0 1 0 0 0 1 1 2 1 1 2 0 0 0 0 0 0
93 GGA 0 0 0 0 2 3 0 0 11 1 0 1 0 1 0 0 1 0 0 0 1 3 1 1 0 0 0 0 0 0 0 1 9 0 0 0 2 1 0 0 171173 15 50 5 3 0 0 0 0 0 1 1 0 17 0 1 17 0 0 1 0 0 2 0
94 GGA 0 0 0 1 0 0 0 1 21 0 0 0 0 1 0 0 0 4 0 0 6 3 0 0 0 0 2 4 2 0 0 0 6 1 2 0 0 0 0 0 171064 2 31 1 1 0 0 0 1 0 2 0 1 0 0 0 21 0 0 0 0 0 0 0
95 CCC 0 0 0 0 3 4 0 0 0 1 0 0 0 3 6 0 1 2 4 0 14 171199 11 8 2 2 4 0 1 4 0 0 0 0 0 0 1 6 10 0 3 0 2 0 0 1 0 0 1 6 0 0 0 23 0 0 0 0 0 0 0 0 0 0
96 ATA 3 0 3 1 9 0 2 0 0 0 0 0 171636 4 6 7 4 0 0 0 1 0 0 2 0 1 0 0 2 1 0 4 0 0 0 0 0 1 0 2 0 0 3 0 21 1 12 0 1 1 0 0 5 0 0 0 0 2 1 3 2 0 1 4
97 TAC 3 5 0 3 0 0 0 1 0 0 0 1 0 0 0 0 1 29 1 0 0 0 3 0 0 1 1 1 8 0 4 0 0 6 1 1 3 0 1 1 1 0 3 3 0 0 1 0 8 171615 3 27 2 0 0 0 0 16 0 0 0 17 1 2
98 AAG 35 3 171128 6 2 0 8 1 2 4 37 1 0 0 8 3 5 7 1 0 4 10 0 0 11 7 10 3 0 2 0 0 0 2 31 2 3 3 1 1 1 4 0 3 0 0 1 0 0 1 6 0 2 0 0 0 1 0 0 2 0 4 1 2
99 AGA 24 1 3 0 1 0 0 0 171131 0 19 6 1 0 0 0 1 1 0 0 0 1 1 4 4 57 1 0 4 0 2 0 0 5 0 0 2 0 0 0 10 0 1 1 0 4 2 0 0 11 3 1 1 0 0 1 0 0 0 1 1 0 0 0
100 GTA 1 0 12 0 7 8 7 1 37 14 6 11 38 7 0 5 3 22 0 5 9 32 3 17 0 21 17 30 7 7 6 1 6 1 31 1 15 19 0 7 5 33 5 7 170569 4 35 6 0 15 0 5 1 24 4 28 1 17 4 2 11 8 0 1
101 GAT 0 1 0 29 6 7 10 1 1 2 4 7 0 12 3 1 2 4 1 11 2 8 2 7 3 5 8 0 1 3 3 1 0 56 32 171070 2 5 10 22 6 1 6 20 1 0 0 2 1 0 3 5 2 3 33 3 1 2 0 6 5 2 4 0
102 AGA 21 1 0 0 1 15 1 2 171389 1 15 0 4 1 0 0 0 3 0 0 3 5 0 0 6 2 0 5 3 6 0 0 0 0 0 1 0 1 1 2 19 0 11 0 0 1 2 0 1 2 0 7 1 2 0 0 0 0 1 1 6 12 0 1
103 AAG 76 1 171122 5 0 4 4 0 2 0 21 0 0 0 3 0 0 8 6 2 0 3 0 2 3 0 1 0 0 3 8 0 0 0 14 0 0 0 7 0 1 4 2 0 0 0 8 2 0 1 0 0 3 1 4 1 4 1 0 0 0 1 0 0
104 TGG 0 1 1 0 0 5 1 1 0 1 1 5 1 1 0 3 4 0 0 0 4 7 1 1 0 0 2 2 0 2 0 5 1 1 0 0 2 0 2 1 0 1 2 0 0 1 0 0 8 3 29 0 2 1 4 0 18 0 171496 7 0 1 6 0
105 ATG 1 2 8 0 5 9 7 0 0 0 14 1 21 3 171190 6 0 1 3 1 2 3 0 0 7 0 6 0 19 1 9 5 0 1 20 0 0 0 9 0 6 1 9 1 0 2 35 1 2 2 1 1 5 2 0 0 0 0 4 5 0 0 12 1
106 AGG 0 2 12 2 0 2 2 0 22 0 171533 4 2 2 18 0 0 5 0 1 0 0 0 0 0 11 14 1 1 0 2 0 0 0 0 0 0 4 1 1 0 0 35 1 0 0 1 0 3 0 1 0 0 2 4 0 0 0 8 0 0 1 0 1
107 GAA 19 0 4 0 0 1 0 0 0 1 0 1 0 0 0 0 1 7 1 0 1 1 0 1 2 0 1 4 0 4 1 1 171505 4 11 4 0 0 0 0 13 0 3 0 1 0 0 1 4 0 0 0 6 2 1 7 3 0 0 0 0 0 1 0
108 CTC 3 0 0 0 0 4 15 3 0 0 11 4 7 2 0 0 0 7 1 9 0 24 5 0 0 1 6 0 4 171412 0 6 0 0 0 1 0 0 8 26 0 12 0 0 0 6 0 2 0 0 1 0 0 1 1 3 0 15 0 0 0 12 15 0
109 GTC 1 0 0 0 2 0 0 0 0 0 0 2 0 31 0 0 0 3 1 1 1 5 0 1 2 0 2 0 0 2 1 0 3 1 0 0 6 16 3 1 1 2 1 4 6 171363 3 2 0 6 0 0 0 2 0 2 4 7 0 0 1 2 13 1
110 CTT 0 3 3 0 0 5 0 0 0 1 0 0 0 0 0 11 1 0 0 2 1 2 1 9 0 1 1 2 5 8 0 171388 1 0 0 0 1 0 1 1 0 1 1 0 2 3 0 4 1 0 2 0 0 1 0 0 2 2 0 2 0 0 0 7
111 TAT 0 3 2 1 8 1 1 2 0 1 0 11 0 19 4 1 5 2 1 18 0 0 0 1 0 0 0 0 0 0 3 28 0 0 1 0 0 0 0 0 0 0 0 0 9 0 2 2 0 8 0 171418 0 0 0 2 6 2 9 11 13 4 3 10
112 GAC 1 44 0 1 0 3 2 0 1 0 4 1 0 1 0 1 0 5 8 0 1 8 3 8 3 5 0 0 1 3 0 0 3 171468 2 22 3 2 0 2 0 25 1 0 0 1 0 0 0 5 2 0 5 8 13 1 2 1 0 0 0 0 3 2
113 AAA 171677 2 18 2 3 0 2 2 4 1 1 0 0 0 0 0 2 0 0 0 3 0 1 1 2 1 0 0 0 1 0 0 3 0 0 0 0 1 1 0 0 0 0 0 1 0 0 0 7 0 1 1 1 0 0 0 0 2 4 0 0 0 1 1
114 GAA 17 14 0 1 0 1 0 1 0 0 0 0 0 2 4 0 16 1 10 0 1 5 0 0 3 0 0 1 1 5 0 2 171489 4 19 1 16 5 0 0 8 0 1 3 6 0 1 10 7 4 0 1 3 12 6 3 2 0 1 2 4 0 1 3
115 GAA 10 0 0 1 0 0 0 0 2 1 0 0 0 0 1 0 4 2 0 0 1 0 1 0 0 0 1 0 1 0 0 0 171577 1 14 0 3 1 1 0 3 0 2 0 1 1 0 1 6 0 1 0 0 1 0 1 1 0 0 0 0 0 0 0
116 ATA 1 3 0 1 9 0 2 3 2 0 1 3 171712 23 47 2 0 1 0 1 2 4 0 1 0 1 0 0 17 7 0 1 0 2 0 6 2 3 0 0 0 0 2 1 10 1 2 3 3 3 2 0 0 0 0 2 0 2 0 0 0 0 0 2
117 AGG 5 0 19 0 0 0 5 1 68 2 170950 3 0 0 12 2 15 2 0 1 0 1 1 0 1 0 13 9 0 0 1 1 5 0 3 0 5 0 0 5 2 12 36 3 0 0 1 1 0 0 6 4 0 4 2 3 0 1 2 5 3 1 3 1
118 CGA 1 1 0 0 2 0 1 0 3 0 0 0 0 0 0 0 21 1 1 0 1 5 1 0 170722 5 21 1 3 2 3 1 0 1 0 1 3 0 10 0 0 0 0 1 0 0 0 0 4 0 0 0 0 4 3 0 17 0 0 1 2 0 0 2
119 ATC 0 1 0 0 0 11 0 0 0 5 0 9 13 170077 0 12 0 0 1 0 0 0 0 1 0 0 0 0 0 2 0 2 0 1 0 0 9 0 0 0 0 0 0 0 0 30 0 2 1 0 0 0 0 1 0 1 0 0 6 0 1 0 0 1
120 TGG 0 2 0 0 0 0 2 0 0 1 6 0 0 0 3 0 4 0 0 0 1 1 1 0 0 1 11 1 0 0 0 0 0 1 2 0 0 0 2 0 0 0 5 0 1 0 2 0 2 0 13 0 1 3 2 0 16 2 171272 7 1 0 0 0
121 CGC 1 2 2 0 0 1 0 5 1 3 75 2 1 1 2 0 1 40 1 1 1 4 0 2 19 170421 17 22 10 2 1 0 3 0 2 2 1 3 7 2 8 4 1 1 1 2 7 3 0 2 0 1 0 1 2 4 1 29 0 0 7 12 1 1
122 CAA 9 8 2 0 0 1 1 3 1 1 11 0 5 0 0 0 169449 11 17 16 5 3 0 3 27 7 4 6 2 4 15 0 4 2 2 0 1 1 6 1 3 2 7 7 47 3 28 0 7 1 0 1 0 11 6 1 1 0 1 18 0 0 14 2
123 GCC 0 2 0 1 0 24 2 1 0 0 0 1 0 0 0 0 1 0 0 0 1 3 1 1 0 2 0 0 0 2 0 0 1 6 1 0 9 171170 5 2 2 6 2 9 2 15 0 0 0 1 0 0 1 29 0 1 0 2 0 0 1 0 1 0
124 AAT 0 14 0 148626 0 0 1 0 0 2 1 4 2 2 3 0 0 2 0 2 1 0 1 0 0 0 12 0 0 0 2 1 0 0 0 4 1 0 0 1 2 1 0 2 0 1 1 0 1 0 2 0 1 0 1 1 3 0 1 0 0 0 1 1
125 AAT 3 4 9 131080 1 1 0 1 0 0 7 12 2 2 9 0 8 0 2 3 3 1 0 0 7 8 4 5 1 1 2 0 12 2 0 10 0 0 2 0 1 11 1 1 0 0 0 0 4 2 1 2 2 1 0 0 1 3 4 3 11 6 0 0
126 GGT 10 3 11 2 0 2 1 0 0 7 3 15 5 0 3 0 4 0 1 0 0 3 2 0 2 1 3 6 1 0 1 1 0 1 0 10 1 0 0 3 2 13 23 151668 3 0 2 0 0 2 2 1 0 3 1 9 0 1 0 4 1 0 1 1
127 GAT 20 7 0 25 5 4 5 3 3 0 5 2 21 8 0 0 6 0 3 2 3 2 3 1 1 9 0 9 11 4 1 0 4 16 20 142840 14 3 20 11 0 52 16 25 74 3 1 58 4 2 0 3 9 7 1 17 0 5 0 7 1 0 0 2
128 GAT 0 4 0 15 3 3 2 5 35 0 8 18 0 1 2 0 5 0 3 2 7 5 3 2 9 0 4 2 4 0 5 6 10 3 17 156992 11 4 0 5 2 4 26 18 4 1 5 2 3 1 0 14 10 0 5 17 0 1 3 32 24 2 5 4
129 GCA 2 3 5 0 48 12 1 1 4 18 1 11 0 2 19 1 1 1 2 5 9 0 3 2 3 7 0 6 13 1 0 0 11 1 1 0 167732 4 44 5 2 3 51 2 34 0 2 6 5 0 1 1 11 2 3 0 1 1 1 0 1 3 2 0
130 ACA 17 3 0 2 165435 4 20 35 3 1 4 3 11 0 1 1 2 5 3 1 6 10 0 1 10 0 1 2 6 9 24 8 0 2 2 0 7 1 1 10 0 0 2 0 1 1 0 0 3 1 5 1 1 0 0 1 1 0 0 4 1 1 4 1
131 GCT 1 13 3 0 4 0 11 14 2 31 5 2 1 0 0 1 2 6 0 1 2 41 30 83 3 1 0 0 0 0 5 0 0 0 11 7 5 15 5 164075 3 0 8 7 0 6 7 13 1 3 0 1 0 18 0 8 0 0 2 0 1 3 1 4
132 GGT 1 3 0 0 0 0 1 2 0 3 0 10 1 0 4 3 1 0 0 0 1 1 0 1 1 1 0 1 0 0 0 3 1 0 3 7 0 0 0 0 9 29 9 163414 0 0 0 9 2 0 2 0 1 0 0 0 0 0 6 3 0 1 1 0
133 CTG 0 2 2 0 1 0 0 0 2 0 2 3 1 1 4 1 0 3 5 0 2 6 22 0 0 0 2 2 38 6 165658 3 0 0 2 1 1 2 1 0 1 0 1 0 0 0 1 2 1 0 4 0 1 1 0 0 0 0 1 0 0 0 8 0
134 ACT 4 1 1 4 32 39 17 164608 1 13 0 9 0 0 0 10 0 4 0 4 9 5 0 1 0 1 0 0 1 1 0 0 0 1 0 0 6 4 1 13 0 1 11 0 3 0 0 3 4 1 0 0 1 15 0 0 0 8 0 3 1 1 0 0
135 CAC 1 6 0 0 0 9 1 0 0 2 2 2 8 0 3 0 5 163832 4 28 1 0 1 1 0 6 1 8 2 1 2 0 0 0 1 0 0 1 2 3 0 4 1 1 4 0 0 2 8 5 1 3 1 0 0 3 0 0 1 0 1 0 2 1
136 ATG 1 1 3 1 1 5 18 4 4 0 0 1 25 27 164320 24 1 1 0 5 2 0 1 2 3 0 3 2 7 10 18 1 1 0 1 0 2 0 3 2 1 1 0 1 1 19 14 7 1 0 5 0 0 10 0 3 1 2 2 1 2 4 1 1
137 ATG 0 0 3 1 0 0 4 1 0 0 2 0 5 1 155046 6 1 1 2 1 0 4 1 0 0 1 0 0 0 4 0 1 0 1 0 4 0 2 2 0 0 0 1 0 0 0 13 0 0 3 0 0 0 0 0 0 0 0 0 5 0 0 1 0
138 ATC 0 3 0 1 0 7 0 0 0 0 2 0 13 156768 0 8 0 0 0 0 0 4 0 1 1 2 2 0 0 0 1 2 0 0 1 0 2 0 0 0 0 2 0 0 1 9 1 0 3 0 0 0 0 0 0 0 0 0 0 0 1 0 6 0
139 TGG 0 0 1 1 1 0 0 0 0 0 6 0 0 1 2 3 0 1 2 0 1 0 1 0 3 1 30 1 0 1 1 1 0 0 2 1 0 0 1 1 5 0 5 0 0 0 0 0 0 1 10 0 0 2 0 0 20 1 166438 5 1 1 6 0
140 CAT 0 0 0 6 0 0 0 1 0 2 0 0 0 1 0 3 2 16 9 171241 0 4 2 2 0 1 1 4 1 0 1 1 2 0 0 0 2 1 0 1 0 3 4 12 0 0 0 0 0 0 0 20 0 0 0 1 1 0 2 0 0 0 0 0
141 TCC 7 1 0 0 0 0 0 0 0 1 0 1 1 0 3 0 0 0 0 0 2 16 1 0 0 0 0 0 0 0 0 0 0 0 0 0 0 4 3 1 0 1 0 1 0 0 0 1 0 2 4 0 11 171474 6 41 0 0 1 0 0 3 1 0
142 AAT 0 13 1 171641 2 0 0 3 0 0 0 10 1 2 0 3 0 2 1 3 1 2 0 1 3 0 0 0 0 2 0 14 0 2 0 6 1 0 3 0 3 1 0 0 1 1 0 1 1 1 2 0 2 2 0 2 4 1 0 0 0 0 1 1
143 TTG 2 0 0 0 0 2 0 2 1 4 1 1 0 1 2 1 0 2 3 2 0 0 0 0 0 1 0 0 7 4 12 1 0 0 0 1 3 0 0 0 0 0 1 0 0 0 1 1 0 3 3 0 2 0 8 0 0 1 3 0 25 1 171163 6
144 AAT 0 17 0 171368 1 1 0 1 0 2 0 16 0 1 0 1 0 1 2 5 0 3 1 1 1 3 0 0 1 1 6 0 0 0 0 23 2 2 8 1 2 2 1 0 0 1 0 0 8 0 0 0 0 0 1 0 0 0 1 3 0 0 0 0
145 GAT 0 0 2 9 0 0 2 0 4 0 0 0 0 1 0 0 0 5 1 0 0 1 0 0 0 2 2 0 1 0 0 0 0 16 3 171244 0 0 0 1 0 0 2 9 0 0 1 0 0 0 0 3 1 0 1 0 0 0 0 1 0 0 1 0
146 ACA 7 0 1 0 171449 7 23 25 2 6 0 19 18 0 2 0 0 0 0 0 0 4 0 2 2 0 0 1 0 0 0 0 2 3 0 1 107 1 0 26 0 0 1 0 0 0 1 0 0 1 1 1 0 1 3 0 0 1 0 0 0 0 0 0
147 ACA 8 0 0 0 171444 2 5 1 2 0 0 0 10 0 7 0 0 0 1 0 5 0 0 0 0 1 0 2 0 1 1 1 0 0 1 0 24 0 0 0 0 0 0 2 0 0 0 1 5 1 0 0 0 0 0 0 0 0 0 0 0 2 0 0
148 TAC 0 0 0 0 0 1 0 0 0 0 0 0 0 0 0 1 0 4 0 0 3 0 0 1 0 0 0 2 0 0 1 0 0 1 0 0 0 1 0 0 0 0 3 0 0 0 0 1 3 171542 0 11 0 3 1 0 0 11 0 0 0 0 1 0
149 CAG 0 0 2 0 0 1 0 0 0 0 1 0 0 0 0 0 20 1 171568 4 1 3 3 1 0 0 21 1 0 2 2 0 0 0 0 0 1 0 0 0 1 0 1 1 0 0 1 1 2 1 7 0 0 0 0 1 2 2 0 0 3 0 0 0
150 AGG 0 0 13 0 0 0 0 0 15 0 171540 2 0 0 6 0 0 0 0 1 0 5 2 0 0 5 3 2 0 0 0 1 0 0 0 0 0 0 0 0 0 0 26 5 0 0 0 0 0 0 0 0 0 1 0 0 0 0 3 0 0 0 0 0
151 ACA 2 5 0 1 171615 18 14 1 3 0 2 2 3 1 2 0 1 1 0 3 1 1 3 0 0 0 0 0 0 0 1 3 0 2 0 1 17 0 2 1 0 1 1 0 0 1 0 1 1 0 0 1 0 0 0 0 0 0 0 25 0 0 0 1
152 AGA 23 0 2 0 1 1 1 2 171435 0 19 1 3 3 0 1 0 4 0 0 0 1 2 3 7 23 12 3 1 2 0 0 0 0 0 4 0 0 0 0 21 0 1 0 0 0 1 0 0 0 0 0 0 2 0 1 4 0 0 0 0 0 0 0
153 GCT 6 7 0 0 0 3 4 12 8 0 1 0 1 2 0 1 0 5 2 0 1 3 0 1 0 2 2 5 0 0 0 3 0 0 0 7 6 30 20 171490 2 1 0 1 0 2 1 9 2 1 1 3 1 3 7 6 0 1 3 7 0 1 0 0
154 CTT 2 1 1 0 0 1 5 1 0 0 1 1 36 2 4 19 0 0 1 0 0 9 4 8 3 1 2 7 9 48 1 170538 0 0 1 2 2 2 0 0 2 1 0 4 1 9 7 5 4 0 2 2 2 0 0 2 2 0 2 1 6 0 23 5
155 GTT 6 8 2 2 7 3 12 6 1 6 6 0 10 0 2 5 3 2 2 2 0 1 1 0 1 4 0 0 1 0 2 0 2 0 0 1 4 0 2 7 6 0 6 2 35 4 17 170594 4 3 9 0 1 8 1 1 3 0 0 0 4 0 2 7
156 CGC 0 1 5 0 0 1 1 0 0 6 24 1 2 0 0 1 0 60 0 2 1 8 1 5 32 169396 49 23 0 7 1 1 0 2 1 0 4 1 7 0 4 4 2 1 0 4 1 0 0 0 0 1 2 1 0 1 2 27 1 0 0 3 2 0
157 ACC 6 7 0 3 48 169779 32 57 1 24 1 20 4 51 2 24 1 4 2 11 0 11 0 0 1 0 0 1 1 2 0 2 1 0 0 1 115 13 11 2 4 0 1 3 42 3 6 2 4 0 1 4 15 9 23 3 1 0 0 16 1 0 2 1
158 GGC 1 1 3 0 2 1 1 2 0 42 3 3 2 0 5 0 6 20 0 1 0 4 2 1 2 4 1 0 2 4 2 8 0 53 0 4 1 5 0 0 91 171317 16 19 3 5 1 0 6 4 5 0 2 4 2 1 15 6 0 2 2 0 2 1
159 ATG 0 5 5 1 4 5 18 0 3 0 4 2 22 1 171446 16 0 0 0 0 1 2 0 6 1 1 0 1 6 0 4 3 0 4 2 2 0 3 2 2 0 8 0 5 3 0 18 0 2 1 7 2 0 2 0 1 1 0 0 0 9 0 17 1
160 GAT 6 2 1 17 0 0 0 7 0 0 0 0 11 0 1 3 0 5 4 3 1 5 0 2 0 0 2 0 0 2 2 1 8 22 5 171473 4 0 0 4 1 3 5 14 1 3 2 4 6 3 3 3 1 1 0 4 7 2 4 2 2 0 3 1
161 CCC 4 1 3 1 7 7 3 0 3 11 4 102 3 0 0 1 4 1 0 0 14 171367 10 75 14 32 3 2 0 8 4 1 1 0 2 0 21 14 0 25 5 1 21 9 0 3 6 2 1 0 0 0 5 10 1 1 2 4 0 2 0 0 1 1
162 AGG 14 3 14 3 0 0 1 1 31 6 171274 9 1 0 15 0 1 6 1 0 1 0 1 4 3 0 40 32 1 0 0 5 1 0 0 2 0 0 2 5 1 0 31 0 5 4 2 6 1 2 2 0 2 0 0 1 4 0 4 4 3 2 2 1
163 ATG 0 0 7 4 3 0 5 0 2 1 2 1 23 0 171660 4 1 0 1 0 0 0 0 1 0 1 0 1 1 0 2 4 0 1 0 0 0 1 0 2 0 0 5 0 7 4 15 0 0 1 2 2 0 1 0 0 5 0 0 4 0 0 7 2
164 TGC 4 8 0 1 1 2 2 0 2 30 3 0 1 3 3 10 2 5 0 0 0 2 1 0 0 8 0 1 0 0 0 2 0 0 0 1 6 22 0 1 3 4 1 1 1 14 53 0 1 55 2 2 0 7 0 0 4 171372 4 31 0 4 1 2
165 TCT 1 8 1 2 6 2 2 40 0 0 0 29 2 0 0 0 1 0 2 0 13 6 0 22 0 0 0 2 1 3 0 0 7 0 0 0 18 6 1 14 4 2 3 2 2 3 1 0 5 0 2 7 2 21 71 171514 0 2 2 5 0 0 0 4
166 CTG 0 0 2 0 2 0 0 2 1 1 1 13 9 4 8 12 4 0 3 2 1 0 25 0 0 0 4 0 14 17 171551 1 1 0 1 2 2 0 3 2 1 6 0 0 2 1 1 0 10 0 5 0 0 0 1 0 1 0 8 2 9 0 2 1
167 ATG 4 0 3 0 1 0 8 1 1 1 3 1 64 4 171488 1 0 0 0 2 3 2 5 0 1 0 0 1 0 14 12 4 8 1 2 1 0 2 1 1 1 2 0 0 2 2 14 2 1 0 0 1 2 0 0 0 0 1 1 0 2 1 18 1
168 CAG 2 1 2 5 0 0 1 0 0 0 0 0 0 0 1 1 25 0 135563 8 1 1 2 0 0 1 27 0 0 0 7 2 0 3 1 0 4 0 2 1 0 1 0 0 0 3 1 1 1 2 26 0 1 0 3 0 2 0 0 1 0 0 0 0
169 GGT 3 1 0 0 3 0 1 0 0 3 1 12 0 0 0 0 1 0 1 0 2 1 2 1 0 0 1 1 0 0 0 0 3 0 2 12 0 1 0 2 4 8 55 134600 0 0 2 8 0 2 1 3 1 1 0 0 0 0 2 5 4 1 1 1
170 TCG 0 1 0 1 1 0 0 2 0 0 0 0 1 0 0 0 3 0 2 0 1 1 7 3 0 0 1 0 1 0 0 0 2 0 4 1 0 1 1 0 0 0 3 2 2 1 0 0 0 3 6 1 45 1 135056 14 0 0 0 2 0 0 8 1
171 ACT 0 0 2 4 23 25 1 135308 0 0 0 1 0 0 6 5 0 0 8 0 2 0 0 0 1 0 1 0 2 7 0 0 0 0 0 1 0 0 1 6 0 2 0 4 0 1 1 0 2 0 2 1 4 0 2 1 0 0 0 14 0 0 0 0
172 CTC 0 0 0 0 2 1 0 1 2 0 0 0 5 6 0 1 0 3 2 0 0 12 1 0 1 0 1 0 18 135548 2 3 0 1 0 7 1 2 1 0 2 0 5 2 0 3 2 0 0 1 1 1 0 2 0 1 2 0 1 0 32 0 6 1
173 CCT 7 4 0 2 3 1 8 6 0 5 0 0 0 1 1 4 4 2 7 9 11 45 45 135325 2 5 0 1 0 4 0 3 2 0 0 5 0 1 2 9 1 1 1 1 1 1 0 0 4 1 0 0 1 0 3 7 2 0 1 3 3 0 0 5
174 AGG 0 0 5 0 1 0 0 0 15 0 135331 1 3 1 4 1 2 1 0 0 0 0 0 1 0 6 2 7 0 0 1 0 0 0 0 0 0 0 0 0 1 0 10 0 0 0 0 2 3 0 1 0 0 0 2 3 2 0 2 0 1 0 0 1
175 AGG 1 1 21 2 0 0 0 0 13 1 135304 3 2 0 3 2 0 0 0 0 0 2 1 0 0 1 5 0 1 0 0 0 0 0 0 3 0 0 0 1 0 0 12 0 0 0 3 0 0 0 2 0 0 0 0 0 1 0 1 0 0 0 0 0
176 TCT 0 0 0 0 1 0 0 0 0 0 1 7 1 1 0 0 0 0 0 2 0 1 0 5 0 0 0 0 0 0 0 0 0 0 0 2 5 0 1 0 0 0 0 0 2 0 1 1 0 1 1 3 7 58 1 135427 0 0 0 0 0 0 0 1
177 GGA 0 1 1 0 0 0 1 0 11 0 0 0 1 1 0 0 1 0 1 0 0 2 0 0 0 0 0 0 1 0 0 3 5 0 1 0 1 1 0 0 135119 3 30 4 1 0 0 2 1 0 4 0 0 1 0 0 13 0 0 0 3 0 0 0
178 GCT 0 0 0 0 0 0 2 18 1 2 1 9 1 1 0 0 0 0 0 2 2 4 0 1 2 3 1 2 5 5 5 1 0 0 0 1 10 16 0 135450 0 2 2 0 5 0 0 7 1 2 0 1 0 20 2 10 2 0 0 1 2 0 1 0
179 GCA 2 0 1 0 64 0 0 0 0 0 0 0 0 0 0 1 1 0 0 0 1 1 0 0 0 0 1 0 2 2 0 0 5 0 1 0 135064 9 137 10 2 0 1 4 16 0 1 0 1 0 0 1 9 2 0 0 3 1 3 1 0 1 0 0
180 GGC 0 0 0 0 0 0 0 1 0 5 0 0 0 0 0 0 0 0 0 0 0 0 0 1 0 3 0 0 0 0 0 0 0 13 0 0 0 2 0 0 23 134881 10 18 0 1 1 0 0 0 0 0 1 1 0 0 3 6 1 1 0 0 0 0
181 GCT 1 1 1 3 0 0 1 64 1 2 0 0 1 2 3 1 5 8 5 9 1 0 0 0 0 0 4 1 3 0 0 1 0 2 1 5 15 28 19 134279 2 0 3 3 0 2 0 5 2 1 1 0 2 0 3 9 1 0 4 0 1 0 2 4
182 GCA 0 2 0 1 74 2 1 0 0 0 0 0 2 1 1 0 0 15 7 1 0 0 3 2 0 2 3 0 0 1 0 0 1 0 1 1 134769 5 26 14 0 2 6 3 52 3 0 0 0 0 1 0 6 0 4 0 4 2 1 0 0 6 0 1
183 GTC 0 1 0 0 1 9 2 2 0 1 6 0 2 29 0 0 2 2 2 0 0 1 0 0 1 9 0 0 1 0 4 0 0 1 1 0 0 10 0 0 1 1 3 0 8 135629 1 15 1 0 0 3 4 0 0 0 3 0 0 0 1 7 0 1
184 AAA 135384 5 88 7 1 0 1 2 7 0 7 0 0 1 1 0 4 0 0 1 0 6 0 0 1 0 0 5 0 2 1 0 1 0 0 1 1 3 1 1 1 2 1 0 0 1 0 0 6 1 3 1 0 0 0 0 3 5 0 0 0 1 1 0
185 GGA 1 6 0 0 2 1 0 4 7 3 0 1 1 0 0 0 4 1 2 1 6 1 0 0 0 1 0 1 0 2 1 1 11 1 3 1 1 4 0 2 135479 7 44 4 5 0 0 0 0 2 0 0 0 1 1 0 7 0 0 0 0 1 0 0
186 GTT 0 4 1 0 1 2 0 3 7 1 6 1 9 3 0 31 4 1 1 0 0 3 0 0 0 0 1 0 0 2 1 1 0 1 0 1 0 2 0 7 0 0 0 3 2 14 5 135274 3 2 0 2 1 0 0 3 3 0 0 1 3 4 0 6
187 GGG 1 0 0 0 0 1 1 0 0 0 8 0 0 0 2 0 0 0 2 0 0 2 0 0 0 0 0 0 0 0 0 0 0 0 10 0 5 1 2 3 12 10 134777 8 0 2 3 6 0 1 0 0 0 0 2 1 0 1 1 2 3 0 0 0
188 ACA 3 1 0 3 135323 0 13 2 0 4 0 0 3 0 1 0 3 0 16 0 1 0 0 1 0 1 0 0 0 0 0 1 0 2 0 0 31 0 0 5 1 1 0 0 0 0 1 0 0 0 1 0 2 0 1 4 3 2 0 1 0 1 0 0
189 ATG 1 0 3 0 5 3 6 0 1 1 3 0 15 2 135545 16 2 22 1 0 1 0 0 0 0 1 0 0 2 0 15 1 0 3 0 0 0 3 1 0 1 0 4 0 0 1 16 3 3 0 1 0 2 0 6 0 1 2 3 16 0 9 1 2
190 GTG 1 0 0 1 2 3 3 1 1 2 0 1 1 0 12 0 0 2 0 0 3 0 2 0 0 1 1 4 2 0 1 0 0 1 1 0 2 7 6 4 0 1 4 0 20 13 135503 6 1 5 0 2 1 0 0 4 0 2 1 0 1 0 6 0
191 ATG 0 0 5 0 1 0 2 1 0 0 3 0 9 5 135489 9 1 0 3 0 0 2 1 0 0 0 1 2 0 1 5 3 1 0 2 0 0 0 1 0 0 0 3 3 0 1 6 0 0 1 3 2 0 0 1 0 0 2 0 5 0 0 3 0
192 GAG 0 0 8 0 0 0 0 2 1 0 0 0 0 0 0 0 0 2 1 1 1 4 0 0 0 0 2 0 1 0 0 2 20 1 135706 15 0 0 2 2 0 0 15 3 0 0 0 0 0 0 5 0 3 2 0 0 0 0 2 0 1 0 0 0
193 TTG 0 0 0 0 0 0 0 4 0 0 0 1 2 1 4 0 0 1 1 0 1 0 1 3 0 0 1 0 18 7 5 1 2 0 0 0 2 0 6 3 0 2 2 0 0 0 2 2 0 0 0 1 1 0 5 1 2 0 0 42 26 0 135521 5
194 ATA 1 1 2 0 9 6 0 1 1 0 0 0 135550 0 7 6 3 1 0 1 2 7 2 2 1 0 1 0 8 0 0 6 0 0 0 0 2 0 2 1 0 0 0 1 11 3 62 0 0 0 0 2 0 0 1 0 1 1 0 1 0 0 1 0
195 AGG 0 0 14 3 0 0 0 0 17 0 135542 3 0 0 4 1 0 1 0 0 3 9 0 3 7 21 8 0 1 0 0 2 1 0 0 0 0 0 0 0 1 0 15 0 0 0 0 1 0 7 2 0 0 1 0 0 0 0 3 2 1 0 0 0
196 ATG 0 0 1 0 2 1 3 0 0 1 2 4 5 2 135645 2 0 0 0 1 0 6 0 1 0 2 0 0 2 1 0 0 0 0 0 0 3 2 0 11 0 1 4 0 0 0 13 2 0 0 2 0 0 0 5 0 0 0 0 0 1 0 0 0
197 ATC 0 2 0 1 0 21 0 0 1 1 0 0 10 135664 0 1 0 0 0 0 1 1 0 0 0 0 3 1 0 0 0 0 0 0 1 0 0 1 0 0 0 1 1 0 0 13 0 0 2 2 0 0 0 2 0 0 0 7 0 0 0 0 0 1
198 AAA 135746 3 36 0 1 0 1 1 5 0 0 0 0 0 0 0 7 2 0 0 0 1 0 4 0 0 0 0 0 0 0 0 3 0 0 0 0 0 0 0 0 0 1 1 0 0 0 0 2 1 0 2 0 0 0 0 1 1 0 0 0 0 0 0
199 CGT 0 0 1 0 3 3 1 0 0 1 5 6 0 0 0 0 4 4 0 27 1 2 5 1 1 12 4 135671 0 2 0 2 0 2 0 0 2 0 0 4 0 0 2 3 0 0 0 0 0 0 1 0 0 1 1 0 1 0 0 8 0 0 0 0
200 GGG 0 0 0 0 2 1 1 0 0 0 24 0 0 0 0 1 0 0 0 0 0 0 0 0 0 2 0 0 0 0 0 0 1 0 14 3 1 5 3 1 12 4 135005 7 1 1 6 2 0 0 0 0 0 0 0 2 3 0 11 3 1 1 0 0
201 ATC 0 0 0 0 5 15 0 0 0 2 0 4 7 135449 7 11 2 0 0 4 0 1 1 4 2 0 1 4 0 6 0 0 1 3 1 2 1 0 0 0 2 0 2 1 0 30 3 3 0 0 0 4 0 0 0 1 3 3 0 1 0 2 0 0
202 AAT 1 8 0 135669 1 4 0 4 0 0 2 9 0 0 1 1 7 57 1 1 1 2 1 0 0 0 0 0 9 1 0 0 2 0 0 16 5 0 0 0 1 0 3 0 0 0 0 1 1 0 0 5 0 1 7 0 0 0 0 0 0 0 0 0
203 GAT 0 0 0 5 0 0 0 0 0 0 1 1 3 0 0 1 0 0 4 1 0 0 0 2 0 0 0 0 0 0 1 3 0 13 6 135659 1 1 0 0 1 1 0 4 2 0 0 1 6 0 1 3 0 0 0 0 0 0 0 0 0 0 0 0
204 CGG 0 0 4 0 0 0 1 0 4 1 9 3 0 2 0 0 0 0 7 0 0 0 0 0 20 9 135468 3 0 0 0 0 0 0 0 0 1 0 1 0 2 0 2 1 0 3 0 0 0 0 1 1 0 3 2 0 0 2 18 0 0 0 0 1
205 AAC 6 134880 5 23 0 3 0 6 1 7 0 5 0 2 0 1 1 2 0 0 3 0 0 0 0 0 0 0 0 0 0 1 0 6 0 0 2 0 0 0 3 8 3 1 0 4 2 3 2 3 1 3 0 3 3 9 1 4 1 1 1 0 0 2
206 TTC 4 0 1 0 1 0 0 1 1 3 0 0 1 0 1 0 2 0 0 0 0 0 0 0 0 3 0 0 0 4 0 1 0 0 0 0 0 2 1 4 0 0 0 0 0 7 0 0 1 1 0 1 1 6 0 0 1 1 0 0 9 135624 0 1
207 TGG 0 0 1 0 0 0 0 0 0 0 2 0 0 0 0 0 1 2 0 0 0 0 2 0 0 0 13 0 0 0 0 2 0 0 0 1 0 0 0 3 0 0 0 0 0 0 0 5 6 17 10 0 0 0 0 0 9 0 135512 2 0 0 3 0
208 AGA 9 2 0 0 0 2 0 0 135395 0 39 1 3 0 0 0 0 0 0 4 0 2 0 0 1 16 2 1 1 0 3 0 0 0 0 0 0 0 1 0 11 0 0 1 0 0 0 0 0 0 0 0 0 1 0 0 2 0 0 0 0 1 0 3
209 GGT 0 0 0 0 0 1 0 0 0 0 0 13 0 0 0 1 1 2 1 0 0 0 0 0 0 0 0 0 0 0 0 0 0 0 0 12 0 0 2 0 6 3 2 119378 0 0 0 4 5 0 0 0 0 0 1 1 1 0 0 1 0 0 0 0
210 GAA 8 0 0 0 0 0 1 1 0 3 1 1 1 0 0 1 1 0 0 0 3 0 0 0 0 0 0 0 0 1 0 0 128579 5 31 0 0 1 1 0 9 3 1 0 0 0 4 3 2 1 0 0 1 1 0 1 0 0 0 1 0 0 0 0
211 AAT 1 7 0 128645 6 0 0 13 1 0 0 3 6 4 1 32 0 10 9 0 5 5 0 1 0 0 2 0 1 0 1 0 3 3 3 8 2 10 0 0 0 0 14 0 9 0 4 0 0 0 0 5 0 6 0 3 1 0 4 8 0 3 2 5
212 GGA 0 6 1 1 1 1 1 3 12 0 3 3 0 0 0 0 1 0 0 0 0 0 0 0 3 1 0 0 0 0 0 0 10 0 0 3 2 0 0 9 125720 6 35 4 4 0 0 0 0 0 2 0 1 3 0 1 14 0 3 0 1 6 2 0
213 CGA 1 0 1 0 0 0 1 0 15 0 0 0 0 0 0 0 21 0 1 0 0 1 0 3 120264 4 21 1 3 0 0 0 0 0 0 0 0 0 2 1 1 0 2 0 0 2 0 0 0 0 0 0 0 0 0 0 32 1 0 0 0 0 1 0
214 AAA 131406 3 6 0 4 4 0 1 6 0 4 2 1 0 0 1 5 2 2 2 0 2 0 1 1 1 0 3 4 2 0 0 24 0 0 0 0 0 4 1 2 0 5 2 1 0 0 1 0 4 1 0 1 4 0 1 0 1 0 0 1 0 0 3
215 ACA 2 2 0 0 133420 3 26 1 0 16 0 3 6 1 0 0 0 0 0 0 27 2 0 0 0 0 0 0 0 0 0 0 0 0 0 2 5 0 2 3 0 1 4 1 0 2 5 0 2 0 0 0 1 1 1 0 0 0 0 0 0 0 0 2
216 AGG 0 0 17 0 0 0 0 1 24 1 131087 7 1 0 14 0 0 0 0 0 0 0 0 0 14 0 11 1 0 4 0 0 0 3 0 0 1 0 0 1 0 0 17 0 0 0 0 0 1 0 0 0 0 0 0 0 0 0 3 0 2 0 0 0
217 AGT 6 33 0 29 2 1 5 9 0 24 1 128060 0 11 4 3 8 0 0 0 0 8 0 0 0 1 0 1 0 2 3 1 6 2 0 0 9 0 0 0 1 0 0 7 44 1 12 3 0 1 0 1 3 0 0 2 0 2 3 5 1 1 12 5
218 GCT 0 0 0 0 2 0 1 39 0 0 0 0 3 0 0 0 0 0 0 0 0 0 0 0 0 1 0 0 3 0 0 1 0 0 0 1 6 3 5 130532 1 1 1 0 0 0 0 7 0 4 0 0 0 0 0 7 0 0 0 0 0 0 0 0
219 TAC 1 0 0 0 0 1 0 0 0 0 0 0 0 1 0 0 1 8 0 0 0 0 0 0 0 0 0 0 0 0 0 0 0 1 1 0 0 0 0 1 0 0 1 0 0 0 0 0 1 132272 3 19 0 2 0 0 0 7 1 0 0 0 0 0
220 GAG 0 0 2 0 0 3 3 0 0 1 0 0 1 0 0 0 0 0 3 0 21 0 0 0 0 0 0 0 1 0 0 0 4 0 126935 8 0 0 0 0 0 2 12 0 0 0 0 0 0 0 11 0 0 0 0 0 0 0 0 0 0 0 0 0
221 AGA 15 1 0 0 1 0 0 0 131404 1 27 0 2 0 0 0 1 0 0 0 0 0 0 0 0 1 9 5 0 0 0 0 0 0 0 1 0 0 0 0 2 0 0 0 0 0 0 0 0 0 0 0 0 0 1 0 2 0 0 0 0 0 0 0
222 ATG 0 0 4 1 0 0 2 3 0 0 1 0 5 0 129595 1 0 0 2 0 1 0 1 0 0 0 0 0 0 0 4 0 0 0 0 0 8 0 6 0 1 0 2 0 0 0 10 0 0 1 0 1 4 3 0 0 1 1 0 0 0 6 0 1
223 TGC 0 0 0 0 0 0 0 0 0 1 0 0 0 0 0 0 0 0 0 0 0 0 0 0 0 3 0 0 0 0 0 0 0 0 0 0 0 0 0 0 0 0 0 0 0 0 0 0 0 22 0 0 0 0 0 0 5 121396 0 41 0 1 0 0
224 AAC 9 126294 1 6 0 2 0 0 0 10 0 1 0 1 2 0 0 1 0 0 0 0 0 0 0 0 0 0 0 0 0 0 4 2 1 0 0 0 2 0 0 0 0 0 0 0 0 0 0 1 0 0 0 0 0 0 0 0 0 0 0 0 0 1
225 ATT 0 1 0 1 0 1 0 7 0 0 0 2 1 8 0 135317 0 0 0 0 0 0 0 0 0 0 1 0 0 0 0 4 0 1 0 0 0 0 0 0 0 0 0 0 0 12 14 3 0 0 0 3 0 0 0 0 0 0 0 0 0 0 0 0
226 CTC 0 0 0 0 0 0 0 0 0 0 0 1 0 5 0 0 0 1 0 0 0 8 0 0 0 0 0 0 0 135684 0 2 0 0 0 0 0 0 0 0 0 0 0 1 0 0 0 0 0 0 0 0 0 0 0 2 0 0 0 0 0 3 0 0
227 AAA 135852 1 37 2 2 0 0 1 3 0 0 0 0 0 0 0 1 0 0 0 0 0 0 0 0 0 0 0 0 0 0 0 4 0 0 0 0 2 1 0 0 1 0 0 0 0 0 1 0 0 0 0 0 0 0 0 0 0 0 1 0 0 0 0
228 GGA 0 0 0 0 0 0 0 0 16 0 0 1 0 0 0 0 0 2 0 0 0 0 3 0 0 0 0 0 2 1 0 0 11 0 0 0 2 3 0 0 135500 1 28 3 5 0 0 0 0 0 0 0 0 2 2 0 3 3 1 0 0 0 0 1
229 AAA 135787 1 5 0 0 0 0 0 3 0 1 0 0 0 0 0 0 0 0 0 0 0 0 0 1 0 0 0 0 0 0 0 4 1 0 0 0 0 1 0 0 0 2 0 0 1 1 0 0 2 2 0 0 2 2 0 0 0 0 0 1 1 0 0
230 TTT 0 10 0 0 0 2 0 0 0 0 0 0 0 1 0 1 0 0 0 1 0 1 0 0 0 0 0 0 0 0 0 10 0 0 0 0 0 0 0 0 1 1 3 0 0 0 0 4 5 0 2 2 0 0 1 3 0 0 0 6 5 11 4 135446
231 CAA 5 1 0 0 1 3 1 1 0 0 1 0 0 0 6 0 135639 0 17 0 6 5 1 0 30 2 0 3 1 0 0 3 1 0 0 1 0 0 1 0 2 1 3 3 0 1 0 2 2 0 0 0 2 1 1 0 0 0 0 0 5 0 0 0
232 ACA 1 0 0 1 135567 9 7 3 0 1 0 0 9 0 0 5 0 9 7 0 7 1 3 0 0 0 0 0 0 4 0 0 0 0 0 0 5 1 1 0 0 0 0 0 1 0 1 0 0 1 0 0 0 0 0 0 0 0 0 4 0 0 0 0
233 GCT 0 0 1 1 0 2 9 41 0 0 2 1 0 1 0 0 1 0 0 0 1 4 0 0 0 0 62 0 0 0 0 0 0 0 2 1 1 20 5 135551 0 0 0 1 7 3 2 15 0 0 2 0 1 0 0 2 0 1 0 10 0 1 0 0
234 GCA 0 0 0 0 47 0 0 0 0 0 0 2 0 0 0 0 0 1 0 0 7 3 0 17 0 0 0 0 2 0 0 0 0 0 0 0 135612 3 19 3 4 1 3 8 13 0 0 0 0 3 0 0 2 1 5 0 2 0 0 6 1 1 0 1
235 CAA 5 0 1 0 0 4 0 1 0 0 0 0 0 1 0 0 135785 1 8 1 4 0 0 0 13 3 0 0 0 0 1 0 0 1 0 0 0 2 0 0 0 1 2 0 0 0 0 6 3 0 0 0 0 0 0 0 1 0 0 3 1 3 0 0
236 AGG 0 1 18 0 0 1 1 1 15 0 135650 0 0 0 12 0 0 1 0 0 4 1 5 0 3 3 7 2 0 0 0 0 0 0 0 0 0 0 0 0 0 0 36 0 4 0 1 0 0 0 0 0 1 0 0 0 2 1 2 3 0 0 1 0
237 GCA 1 1 6 1 19 0 1 3 7 3 0 1 0 0 2 1 1 2 0 0 0 3 1 0 0 0 2 0 2 0 1 0 1 4 0 9 135570 3 20 12 17 3 2 1 25 0 1 0 1 2 1 0 6 3 2 4 1 0 2 4 1 1 0 3
238 ATG 0 4 0 1 2 3 8 1 1 2 5 1 15 1 135720 4 11 2 2 0 1 2 0 1 1 0 5 0 0 10 5 1 0 0 0 0 0 0 0 1 1 0 0 8 0 1 6 2 1 0 2 0 3 2 1 0 0 1 0 1 0 1 2 0
239 ATG 0 4 0 0 0 8 8 0 0 0 12 1 16 0 135649 14 0 0 2 0 0 0 2 0 0 0 3 0 1 2 1 0 0 2 0 1 3 7 5 0 1 2 4 2 0 72 23 0 0 0 0 0 0 11 1 0 1 0 2 2 2 0 3 1
240 GAT 0 6 0 20 1 0 0 0 0 5 0 0 0 1 0 0 0 0 0 4 0 3 0 3 0 3 0 0 0 1 0 0 1 13 11 135810 0 0 4 1 1 1 6 15 2 1 3 0 0 1 0 3 1 0 0 6 1 0 3 4 0 0 0 0
241 CAA 3 0 1 0 0 1 0 1 0 1 1 2 2 0 1 0 135741 0 17 1 1 2 0 0 20 0 1 0 0 0 2 0 0 1 1 0 0 1 0 3 1 0 0 2 0 1 3 0 7 0 5 0 0 0 0 0 0 2 3 0 1 0 1 0
242 GTG 0 1 1 2 0 0 5 0 0 3 1 1 1 0 17 0 2 3 3 3 25 0 1 0 9 0 2 1 0 1 4 0 0 1 0 0 0 5 7 8 3 1 8 3 26 2 135546 21 0 0 3 0 0 3 0 0 0 1 1 1 0 0 5 4
243 AGA 17 0 4 3 0 10 0 0 135520 2 63 6 1 2 1 7 1 0 3 4 2 1 0 0 8 17 3 9 0 0 1 0 0 3 1 4 11 0 0 7 21 0 1 0 1 4 0 3 0 5 0 2 2 0 3 2 1 3 1 0 17 1 0 4
244 GAA 27 4 2 2 0 1 1 4 0 1 1 1 0 1 0 0 1 0 0 0 6 2 2 0 0 0 2 0 0 0 0 0 135631 9 47 4 0 19 0 0 10 2 1 0 10 1 0 0 3 0 6 0 0 0 0 0 1 0 0 0 0 0 0 0
245 AGT 0 0 1 10 0 1 7 1 2 5 2 134911 0 0 0 5 0 0 0 1 0 14 49 7 0 0 0 0 0 1 1 1 0 0 4 1 0 0 1 0 10 0 5 28 1 2 1 0 0 1 0 0 3 0 0 1 1 0 0 4 0 1 0 0
246 CGG 0 0 1 1 2 0 0 0 1 0 8 0 2 0 11 1 0 0 20 1 0 2 1 2 26 7 135678 30 1 0 3 0 0 0 0 0 1 0 0 1 0 1 0 0 0 0 0 1 2 0 2 0 0 0 0 1 3 3 13 0 0 0 1 1
247 AAC 4 135566 1 40 3 5 1 0 0 7 0 8 3 0 2 0 0 1 1 0 0 0 0 0 3 0 1 3 2 0 0 2 0 11 0 0 0 19 0 0 1 3 0 13 1 0 1 2 2 6 1 4 0 0 0 2 6 1 0 6 0 0 0 12
248 CCA 1 0 3 0 2 0 2 0 0 4 0 0 0 0 0 1 3 0 1 0 135677 12 46 6 0 5 1 0 7 0 0 1 0 0 0 1 1 0 3 0 0 0 2 0 1 0 0 1 2 2 2 0 4 0 1 1 0 0 0 4 0 0 0 0
249 GGA 0 0 1 0 0 0 0 0 6 0 0 3 0 0 0 1 2 0 0 0 2 0 0 2 0 0 0 0 3 0 5 0 16 6 0 0 1 0 0 0 135717 6 33 16 3 2 0 1 1 1 0 0 0 0 0 0 7 0 0 2 0 0 0 0
250 AAT 12 15 3 135768 1 0 1 5 0 2 0 9 0 0 1 2 0 1 0 5 2 0 0 0 2 0 1 3 0 0 0 0 2 0 0 5 2 3 1 0 0 0 7 2 2 0 3 0 26 2 0 0 3 2 0 0 2 2 4 0 0 1 0 4
251 GCT 0 0 0 0 0 0 1 31 0 0 1 0 0 0 6 0 0 1 0 0 0 0 0 0 0 0 0 0 0 0 0 0 0 0 0 9 1 31 6 188612 0 0 0 0 0 3 0 37 0 0 0 0 0 1 3 12 0 0 1 0 2 0 3 0
252 GAG 0 0 10 0 1 1 0 0 0 0 0 0 0 2 0 0 0 0 1 1 2 1 0 1 0 0 0 1 0 0 0 0 39 0 188418 4 0 0 3 0 0 0 17 0 1 0 1 0 0 7 4 0 1 0 2 0 2 0 0 0 0 0 2 0
253 ATC 0 1 0 0 2 7 0 0 2 0 0 0 5 188533 1 40 1 0 1 0 0 0 1 0 1 0 0 2 0 2 0 0 0 1 1 0 0 0 1 0 0 0 4 0 0 14 0 0 4 2 0 0 0 1 5 0 0 0 0 1 1 2 0 3
254 GAA 24 0 0 0 0 0 0 0 0 0 0 0 1 0 0 0 0 0 0 0 0 0 0 0 0 0 0 0 0 0 0 0 188627 1 8 0 0 0 0 0 6 0 0 0 1 0 0 0 3 0 0 0 0 0 0 0 0 0 0 0 0 0 0 0
255 GAT 0 0 0 18 2 0 1 0 0 0 1 0 1 0 0 1 0 3 0 0 0 5 0 1 0 0 1 1 0 0 0 0 1 25 2 188823 0 0 0 1 0 0 0 5 0 1 0 2 2 0 0 7 0 1 0 0 0 0 0 1 0 1 0 0
256 CTC 3 1 0 1 5 0 1 0 2 0 0 0 6 10 1 0 1 4 0 1 0 19 0 0 0 0 0 0 32 188306 1 31 1 0 4 0 0 0 0 0 0 0 7 4 1 5 0 3 0 0 0 0 0 0 0 0 2 1 5 2 10 7 0 2
257 ATC 0 0 0 0 0 9 0 0 0 0 0 0 7 188594 1 15 3 0 2 2 0 0 2 2 0 2 0 0 10 9 1 0 0 0 4 0 0 8 0 1 0 1 2 1 1 6 0 3 1 2 0 9 0 1 2 2 1 0 0 1 0 3 12 4
258 TTT 2 0 0 0 1 0 0 0 0 4 3 0 0 0 0 3 0 0 1 1 1 2 5 0 0 5 1 4 0 1 0 6 1 0 8 0 2 2 2 0 0 3 3 1 2 0 0 2 3 2 0 2 0 0 0 4 1 0 6 3 0 7 0 188595
259 CTG 2 3 4 1 0 1 1 1 1 0 2 12 0 7 6 2 0 1 10 0 6 1 5 0 0 0 2 0 9 5 188588 6 5 0 0 2 0 2 1 0 3 1 2 2 0 1 3 5 3 0 0 0 0 2 0 0 0 0 1 0 5 1 19 0
260 GCA 1 0 0 0 66 0 0 3 0 4 1 0 0 0 0 0 0 0 0 0 0 10 1 1 0 0 0 0 0 1 0 0 2 0 0 0 188243 5 25 1 0 0 3 0 43 4 5 1 0 1 1 0 11 5 0 0 0 5 0 0 0 0 0 0
261 CGG 4 0 0 0 0 2 0 0 0 0 16 0 0 0 0 0 1 0 22 2 0 2 3 0 24 38 187965 8 1 0 7 0 0 0 0 0 0 0 1 0 0 0 3 0 0 0 0 0 0 0 0 0 0 1 2 0 0 0 32 0 0 0 0 0
262 TCT 1 0 0 1 3 2 2 0 0 6 0 0 0 0 0 0 2 0 0 3 3 0 1 19 0 0 0 1 1 0 1 2 1 0 1 0 1 4 1 1 0 0 0 0 1 0 1 0 5 1 0 4 6 65 3 188415 0 1 0 1 0 0 0 6
263 GCA 0 0 0 0 118 0 1 1 0 6 0 2 0 3 0 0 0 0 0 1 2 0 6 0 0 0 2 0 0 0 1 3 9 0 0 0 188434 10 15 2 24 0 8 0 36 2 7 2 0 0 3 6 1 1 0 0 3 2 3 0 0 0 2 0
264 CTC 2 1 0 1 0 1 0 1 0 8 0 1 4 4 19 3 0 19 0 2 0 5 0 0 4 0 1 3 19 188623 7 7 4 0 1 1 1 0 1 6 0 0 0 0 0 2 1 10 0 0 0 0 1 0 12 0 1 1 7 0 1 22 11 7
265 ATA 0 0 2 0 32 1 1 2 0 2 0 4 188685 8 22 53 3 4 5 0 5 3 3 6 1 1 0 0 16 3 1 8 0 1 1 2 5 7 10 1 1 0 4 6 10 16 4 14 1 7 1 1 0 2 1 1 0 3 0 15 1 0 1 2
266 TTG 0 0 1 1 4 2 2 0 0 0 0 0 0 0 3 6 1 0 1 1 0 1 0 0 1 1 0 1 3 15 21 2 4 0 2 2 0 5 7 1 0 3 4 0 10 0 21 2 0 1 1 8 2 2 8 0 0 2 6 3 14 1 188684 13
267 AGA 96 0 77 0 1 3 0 2 188400 3 56 0 3 0 0 2 0 1 0 1 0 0 0 0 13 12 2 14 1 0 1 0 0 0 0 0 1 1 0 0 18 1 4 0 0 6 0 0 1 0 4 0 0 0 1 0 0 0 0 0 7 1 0 0
268 GGG 0 0 1 1 0 5 1 1 1 1 22 1 0 0 0 0 1 1 3 0 0 13 2 5 0 2 0 0 0 2 0 0 0 0 10 0 0 0 3 5 22 2 188376 11 1 0 5 0 0 0 0 0 37 26 1 1 0 3 4 1 0 0 4 1
269 TCA 1 1 0 0 8 3 0 7 0 0 0 1 1 0 0 1 2 0 1 0 14 0 0 5 1 0 1 0 2 0 0 0 0 1 0 1 1 1 0 2 0 1 1 6 0 5 0 1 1 0 0 0 188505 7 84 6 0 0 0 3 5 0 0 0
270 GTT 0 2 0 0 0 8 1 5 0 5 1 3 0 1 0 25 0 0 0 0 0 0 0 0 0 0 1 0 0 2 1 3 0 0 0 0 1 0 5 7 11 2 1 1 6 3 3 188681 0 1 0 0 1 0 2 1 0 2 1 0 0 0 7 0
271 GCT 3 0 1 0 0 1 0 30 3 0 1 0 1 0 0 0 0 2 0 0 0 3 0 1 2 0 0 3 1 0 0 0 0 0 0 5 6 62 0 188358 8 6 21 11 2 0 1 28 0 2 1 6 2 17 3 5 1 0 0 3 0 0 0 0
272 CAC 0 3 3 1 0 1 1 1 4 2 1 3 0 0 4 0 3 188727 2 21 4 9 1 3 0 7 1 2 1 6 0 3 2 0 0 4 1 4 1 3 1 0 1 3 0 2 1 0 4 4 4 0 0 1 0 1 6 2 4 1 0 0 4 0
273 AAA 188498 2 51 4 2 0 1 0 6 2 0 0 1 3 1 1 7 1 1 0 1 0 0 0 0 6 1 0 0 0 0 0 6 0 7 2 0 2 2 1 0 0 9 1 1 4 3 1 5 0 6 2 0 0 0 0 0 3 1 1 1 1 0 1
274 TCT 1 15 1 4 0 5 3 75 1 14 1 10 1 0 0 0 2 4 0 1 3 5 2 8 7 1 0 1 0 0 2 0 0 2 2 3 0 10 0 2 1 1 0 33 8 0 0 0 3 0 8 7 169 24 11 188603 1 9 0 4 0 5 1 8
275 TGT 2 7 1 10 2 0 1 1 0 4 0 24 1 0 4 6 0 7 5 0 3 6 0 6 0 6 6 18 3 1 1 0 3 4 2 2 9 19 9 0 2 1 7 7 0 5 9 8 8 0 5 10 2 0 6 5 8 32 1 188620 3 11 0 4
276 CTG 1 1 0 1 1 1 2 3 4 0 4 0 0 7 10 0 0 3 1 3 1 1 9 1 1 1 1 0 103 0 188636 3 0 0 0 0 0 0 0 0 0 2 0 0 1 0 2 4 3 2 0 0 1 0 1 1 2 0 1 0 11 0 32 0
277 CCC 0 1 0 3 6 4 1 1 0 0 3 0 3 0 1 1 0 0 0 0 9 188472 22 40 0 3 1 0 2 4 2 1 2 0 0 1 1 5 3 0 0 1 3 1 1 1 1 5 0 0 1 0 0 47 3 2 0 1 1 1 0 0 3 0
278 GCC 0 0 0 0 2 51 0 0 0 0 0 0 0 0 4 0 5 0 0 1 2 2 0 0 1 1 1 5 1 1 0 0 1 3 1 0 56 187057 5 16 1 5 4 0 0 9 0 1 2 0 0 1 0 12 1 0 0 0 4 0 48 2 0 0
279 TGT 0 2 0 0 1 1 0 0 2 0 5 15 0 0 2 0 1 3 0 1 0 2 3 2 0 1 0 87 0 5 1 1 1 2 0 0 0 4 6 2 1 0 1 18 1 7 3 1 1 0 3 29 1 0 1 1 2 20 1 188547 0 3 2 5
280 GTG 5 1 2 1 0 0 0 0 1 0 1 1 2 13 30 5 0 2 3 0 2 1 1 0 1 2 5 1 0 0 6 8 0 1 4 0 1 4 11 2 0 2 2 0 53 2 188695 7 1 2 5 0 0 0 0 1 1 0 1 1 0 0 14 0
281 TAT 3 2 1 2 1 0 1 0 1 0 3 3 6 0 2 1 1 1 1 35 2 0 0 2 0 0 0 1 2 4 1 3 4 4 4 1 0 0 0 2 1 2 7 0 2 0 1 2 23 13 7 188775 5 0 2 3 3 0 5 19 2 4 0 3
282 GGA 0 0 3 0 0 0 2 1 22 1 2 0 0 0 4 0 4 1 0 2 1 1 0 5 0 0 5 3 3 3 0 1 21 0 6 0 2 15 23 31 188312 37 134 21 3 1 11 0 3 0 1 1 4 1 3 0 8 1 0 1 0 2 0 0
283 CCT 69 11 43 1 2 86 38 6 0 2 6 6 3 0 6 12 7 7 175 46 10 223 34 187201 21 31 49 1 8 41 7 38 3 0 0 5 7 6 58 21 22 118 14 15 3 13 17 3 0 3 3 1 11 2 17 24 2 33 9 31 2 10 13 1
284 GCC 0 0 0 0 0 33 0 1 0 0 0 0 0 0 0 0 0 0 4 1 1 1 0 0 0 0 0 0 0 0 0 0 0 3 0 1 18 188790 3 26 0 0 1 0 0 26 2 2 0 0 0 4 8 23 2 1 0 3 2 0 0 0 0 0
285 GTA 0 1 0 1 0 0 0 0 0 0 0 0 37 0 0 1 2 0 0 9 0 5 1 0 0 0 0 0 0 1 2 0 0 2 0 0 6 0 0 0 3 0 5 0 187791 3 24 0 1 2 0 4 1 1 1 0 0 0 0 13 7 1 1 0
286 GCC 1 4 0 0 0 15 0 3 4 0 0 0 0 2 7 0 0 1 1 0 0 0 4 0 0 0 1 1 0 0 0 0 0 1 0 0 13 188789 5 5 0 2 0 2 0 15 0 0 0 0 1 0 0 9 3 0 0 0 0 0 0 0 1 0
287 AGT 0 0 0 38 0 0 0 4 0 12 2 188859 0 0 0 4 13 0 0 0 0 0 0 0 0 0 0 23 0 0 0 0 0 0 0 0 0 0 0 0 0 1 0 9 0 0 0 0 0 0 0 0 0 0 0 0 0 0 0 5 0 0 0 0
288 GGC 0 0 0 0 0 0 0 0 0 1 0 0 0 0 0 0 0 0 0 0 0 0 0 0 0 0 0 0 1 0 0 0 0 8 0 0 0 1 0 0 6 188865 13 12 0 0 0 3 0 0 0 0 1 0 0 0 0 4 0 1 0 0 3 0
289 TAC 18 2 0 0 17 0 1 0 0 1 3 3 7 131 1 2 3 117 0 0 0 0 0 0 75 1 10 1 0 13 0 7 0 2 1 0 0 0 0 0 2 0 2 0 0 0 14 0 2 188279 0 90 21 10 0 0 0 18 0 0 2 0 1 0
290 GAC 0 23 0 2 0 0 0 0 0 1 0 7 0 0 0 0 0 8 0 0 2 13 0 0 1 2 22 0 1 0 0 0 2 188584 1 18 0 1 0 0 0 17 18 0 0 0 0 0 0 11 0 0 0 1 1 0 0 0 1 0 0 1 0 2
291 TTC 0 0 0 1 0 0 0 0 4 0 0 1 1 7 2 0 0 0 0 0 0 1 1 2 2 3 3 0 0 6 0 1 0 3 0 0 1 0 2 0 1 2 0 5 0 6 0 0 1 17 0 3 1 9 4 1 1 1 0 0 1 188524 1 10
292 GAA 21 2 0 0 0 4 0 0 0 2 24 5 3 0 1 0 0 6 0 0 1 7 0 0 1 7 43 1 0 0 1 2 188328 3 18 5 0 25 29 1 37 7 22 7 29 1 1 0 6 7 0 3 2 20 4 2 0 0 2 0 0 2 0 0
293 AAA 187867 2 96 9 26 0 0 0 15 0 9 1 1 0 0 3 3 0 1 1 1 0 0 0 0 0 1 1 0 0 0 0 9 0 0 1 0 0 0 1 0 1 2 0 0 5 0 0 0 1 0 0 6 0 0 0 0 3 0 0 0 0 1 0
294 GAG 0 48 20 0 3 1 2 13 0 0 31 0 1 1 1 25 0 26 5 0 0 0 1 0 1 4 32 2 7 3 0 0 19 0 187466 10 4 0 62 4 1 0 72 7 0 0 2 1 0 1 5 10 7 110 16 25 0 0 0 23 64 5 1 8
295 GGA 0 0 0 1 0 0 0 0 14 0 0 0 3 0 0 0 0 0 0 0 0 0 0 0 0 0 0 0 0 0 0 0 15 0 0 0 1 0 0 0 166154 0 17 16 1 0 0 0 1 1 0 0 0 0 0 0 3 0 0 0 0 2 0 0
296 TAC 0 0 0 0 1 0 0 0 1 1 0 0 0 2 0 0 0 14 0 1 0 0 0 0 1 1 0 0 0 0 0 0 2 2 2 0 0 14 0 0 0 0 0 1 0 2 1 0 6 177666 2 5 0 0 2 1 15 11 0 0 0 0 0 0
297 TCT 0 1 0 0 0 0 5 4 1 1 1 2 7 0 0 0 0 0 0 12 2 1 2 6 0 4 0 0 0 0 0 0 0 0 0 0 0 0 2 0 0 1 0 2 0 2 0 0 1 0 1 2 2 5 12 170633 0 0 1 0 0 0 0 1
298 TTA 6 6 0 0 0 0 0 0 0 0 1 1 2 1 2 0 0 1 2 1 3 0 0 0 0 0 2 0 5 0 15 14 1 0 0 1 0 0 1 2 1 2 1 0 1 0 0 0 4 6 3 0 4 0 2 1 0 0 5 2 180046 2 40 0
299 GTG 1 0 0 0 1 0 0 0 0 0 0 0 0 0 19 0 2 0 0 0 0 3 0 0 0 0 0 0 0 0 0 0 0 0 0 1 0 0 3 0 5 6 6 0 11 18 181137 7 1 2 1 0 0 0 2 0 0 0 0 0 0 0 4 0
300 GGA 0 0 2 1 0 3 0 1 18 0 0 1 0 0 0 0 1 0 1 0 0 0 0 0 2 0 0 1 1 0 2 0 21 4 1 0 0 2 3 2 182296 2 49 26 7 0 0 3 3 0 0 2 7 3 1 1 14 1 2 0 0 0 0 0
301 ATA 6 4 0 0 5 0 6 0 13 0 7 0 184718 0 40 22 0 2 0 1 1 0 0 2 68 2 3 0 2 0 7 0 0 0 0 4 1 0 3 1 1 0 4 1 6 0 0 0 0 0 0 53 0 10 0 2 0 0 1 14 1 1 2 0
302 GAC 1 12 0 0 4 1 0 1 0 2 1 0 0 2 1 1 1 11 0 0 0 3 1 0 1 2 0 2 0 0 0 1 2 179136 4 6 0 1 7 2 0 14 5 6 0 1 2 2 0 6 1 2 2 3 1 0 0 1 9 4 0 1 2 1
303 CCT 0 0 0 1 0 0 0 2 0 0 0 0 4 0 0 0 0 0 2 5 11 94 40 182437 0 1 0 1 0 0 2 3 0 0 1 1 2 1 1 4 1 0 4 3 1 2 0 3 2 0 0 0 0 0 0 20 2 0 0 2 0 0 0 0
304 TTC 1 7 0 0 2 0 2 2 4 0 0 0 25 5 14 2 0 0 0 0 0 1 4 0 1 1 1 0 0 7 14 4 4 2 0 3 1 0 5 1 0 0 5 3 7 3 15 0 0 3 4 12 1 16 1 6 2 1 0 6 18 181553 11 23
305 AAA 181429 7 17 0 4 0 3 0 15 2 3 1 2 0 1 0 1 0 0 0 1 1 0 3 0 8 1 1 0 6 9 4 6 2 0 1 5 0 6 2 2 5 0 0 3 4 1 0 2 0 7 0 3 2 0 0 1 2 0 0 0 2 1 0
306 CTG 1 0 0 1 0 0 1 0 1 0 0 0 0 0 9 0 4 3 1 0 0 0 7 0 1 4 5 1 74 5 177874 7 0 0 1 0 0 4 1 0 0 0 2 0 1 0 9 1 1 0 1 0 0 0 0 0 2 0 1 32 1 0 35 1
307 CTT 0 0 0 0 1 2 1 0 0 1 0 0 0 0 0 3 5 0 3 2 0 0 3 9 0 7 2 1 1 13 1 183397 3 0 0 1 1 1 1 0 0 0 2 1 1 2 3 1 0 1 2 2 0 0 2 0 1 0 3 4 4 1 5 10
308 CAA 2 0 0 4 0 4 0 0 0 6 0 6 0 5 0 2 188420 7 14 14 3 0 1 5 5 4 0 1 9 1 0 0 0 0 3 2 1 3 11 6 10 0 4 0 0 13 9 4 1 0 1 0 0 0 0 3 1 6 3 8 5 4 0 5
309 AAC 5 188076 17 22 1 37 1 0 18 32 30 1 6 6 4 0 4 2 5 0 0 0 0 1 1 12 23 25 2 3 19 1 1 9 1 1 6 0 24 8 6 9 61 21 1 1 18 6 0 2 0 0 1 23 1 0 1 0 6 0 4 0 19 5
310 AGC 0 31 1 2 12 4 2 125 5 188069 13 50 1 13 1 1 4 3 3 0 3 3 0 0 0 2 0 0 0 3 3 0 1 0 0 1 16 8 9 207 7 18 8 4 1 4 0 2 0 43 2 0 2 5 2 0 0 31 5 2 0 0 1 0
311 CAA 3 29 1 9 2 0 1 0 202 13 5 0 1 2 0 1 187895 4 4 2 1 4 0 7 39 82 150 10 3 0 0 0 0 0 5 3 4 1 8 0 2 0 13 5 1 0 5 7 3 2 1 0 22 4 9 46 3 0 1 1 2 0 0 1
312 GTA 0 2 0 0 1 5 0 7 0 3 1 0 18 2 4 1 1 4 0 1 0 0 0 0 0 1 3 2 2 8 13 0 0 2 1 0 19 1 1 0 2 0 3 6 188756 10 11 1 1 0 1 0 2 1 0 1 0 2 1 6 4 0 4 3
313 TAC 0 0 2 0 3 1 2 1 1 6 5 0 3 1 0 2 0 8 1 1 1 2 0 0 0 6 2 0 0 4 0 0 1 2 0 3 0 0 0 4 1 3 4 0 2 7 2 4 7 188518 1 245 2 2 9 4 1 12 0 7 0 0 3 0
314 AGC 0 18 1 0 0 0 0 1 7 188277 3 12 2 9 0 0 0 1 0 1 2 2 0 0 1 7 2 1 4 1 0 0 0 0 1 8 0 8 2 0 0 35 14 0 1 0 7 7 3 0 1 0 0 12 2 8 0 54 2 122 2 0 0 2
315 CTA 3 0 0 0 0 0 4 0 0 1 3 1 18 3 11 1 5 0 1 0 31 0 1 0 2 1 2 2 188568 26 81 11 0 3 4 1 0 0 7 0 0 1 1 2 1 1 6 6 14 1 3 0 1 0 0 1 0 1 5 0 34 0 25 0
316 ATC 0 0 1 0 0 9 0 0 3 7 2 4 6 188140 0 13 0 4 0 0 1 2 1 0 1 0 1 0 0 6 3 0 0 0 1 0 0 1 4 0 0 0 1 1 0 25 3 5 0 0 3 0 0 0 1 0 0 0 4 7 1 2 2 0
317 AGA 10 0 1 1 3 2 0 0 188790 2 36 5 6 0 0 0 0 0 1 0 0 0 0 1 3 13 19 3 1 0 0 0 0 0 0 1 0 3 0 2 36 1 1 5 0 0 0 0 1 0 0 1 0 0 0 2 1 0 0 1 0 2 0 0
318 CCG 0 1 11 0 0 1 9 1 1 1 6 8 0 1 1 3 2 4 10 4 34 51 187331 38 1 5 13 3 4 1 8 0 0 1 1 0 2 10 12 0 0 1 20 17 0 3 6 0 0 0 0 1 0 2 16 0 0 0 0 0 0 0 7 0
319 AAC 13 188231 8 103 1 41 6 3 0 12 59 0 1 1 3 0 2 8 7 6 1 1 1 0 8 2 83 15 1 9 0 0 0 11 13 0 7 2 4 1 9 19 63 50 3 2 1 9 4 0 1 0 4 0 6 7 4 1 2 0 3 3 3 3
320 GAG 0 0 17 0 0 0 1 1 0 0 2 0 0 1 1 0 0 0 0 0 0 0 1 0 0 0 0 1 0 0 0 2 25 0 188794 7 0 4 1 0 1 0 18 7 6 0 0 0 0 0 4 1 3 3 0 0 0 0 2 4 2 2 0 0
321 AAT 31 12 10 188777 3 0 2 1 1 0 1 14 0 1 2 0 2 0 0 6 2 0 1 1 0 1 9 13 0 1 1 0 1 0 6 3 0 2 1 0 2 3 7 2 4 1 2 4 0 0 0 0 1 2 1 0 1 0 7 0 3 0 0 6
322 CCA 2 2 5 1 5 0 4 0 6 2 8 3 0 2 0 0 7 0 0 3 188608 33 96 6 2 1 0 0 7 1 6 1 0 0 4 1 13 1 2 1 8 13 7 2 6 1 2 1 3 0 0 0 11 2 2 3 0 3 3 0 1 2 2 1
323 GCA 1 0 0 0 25 0 2 2 1 27 10 2 0 2 19 4 3 9 6 2 1 0 0 2 2 0 10 9 5 2 7 1 10 1 2 1 188375 3 5 0 3 3 4 1 43 2 2 0 8 1 3 0 15 3 19 0 3 3 3 98 0 4 22 25
324 CAC 3 3 1 0 0 1 1 2 0 0 1 1 0 0 0 0 7 188811 1 17 4 6 2 0 0 9 0 0 1 1 4 0 1 2 0 0 2 0 0 0 0 0 2 1 0 1 0 0 0 7 1 0 1 1 0 0 0 0 0 4 3 0 0 0
325 AAG 16 0 188840 1 0 0 3 0 0 0 28 0 0 0 2 0 0 0 0 0 0 0 0 0 1 0 0 0 0 0 0 0 0 1 16 0 0 0 0 0 0 0 0 0 1 0 0 0 0 2 0 0 4 0 0 6 0 0 0 0 0 0 0 1
326 AGT 0 0 0 20 0 1 0 0 1 32 2 188957 0 2 0 2 0 0 0 0 0 0 0 0 0 0 0 0 0 0 0 0 0 1 0 0 0 0 0 3 0 0 0 9 0 0 0 0 0 0 0 0 0 0 0 0 0 0 0 1 0 0 0 0
327 CAG 0 1 6 0 0 0 0 0 0 1 0 1 0 0 0 0 25 2 188747 10 1 0 2 0 0 1 23 0 0 0 1 0 0 0 1 1 0 0 0 0 0 0 1 4 0 14 0 0 3 0 4 0 0 2 0 0 1 0 0 0 0 0 0 0
328 CTG 2 1 4 0 2 1 3 1 1 0 6 2 1 8 25 2 1 2 4 0 0 3 20 0 1 2 12 1 54 45 188620 2 1 2 0 3 7 0 2 0 0 1 0 3 1 6 1 0 5 0 4 0 1 0 2 5 5 0 3 0 10 1 46 3
329 GTG 1 2 0 0 1 3 2 0 1 1 0 0 3 4 19 2 0 1 5 5 0 1 1 3 2 0 0 2 0 0 0 2 0 1 6 2 1 0 10 0 8 0 5 7 46 19 188668 38 2 0 0 0 1 2 1 5 4 1 1 2 1 0 3 0
330 TGG 0 0 0 1 3 1 0 1 4 0 1 0 0 1 1 0 1 0 3 1 1 0 1 0 0 0 5 0 0 0 0 0 0 1 1 0 2 2 1 7 0 1 5 0 1 0 0 0 1 0 22 1 1 2 1 2 14 0 188855 4 1 0 14 0
331 ATG 0 0 1 0 0 1 4 0 0 1 3 0 18 4 188886 6 7 1 1 0 1 3 0 2 1 0 4 1 0 2 11 3 0 0 1 0 0 2 2 0 2 1 1 0 0 1 13 2 6 0 2 0 0 4 2 0 0 0 4 1 5 1 14 0
332 GCA 4 0 1 1 32 4 1 3 2 0 3 3 0 0 1 1 2 4 0 0 1 1 3 1 0 0 0 37 0 7 0 1 6 9 1 0 188786 15 11 13 12 3 7 5 22 1 2 2 0 3 2 1 6 4 0 6 1 0 0 0 1 0 1 0
333 TGC 5 1 4 5 1 0 1 2 0 6 1 5 1 2 1 0 3 6 1 0 0 1 2 0 4 23 1 0 5 1 0 3 0 2 1 5 0 0 0 1 1 1 5 0 1 3 3 1 1 34 2 1 2 4 1 16 12 188397 4 229 2 7 1 1
334 AAT 5 13 2 188586 0 3 0 2 0 0 0 2 0 1 1 0 0 6 4 123 0 0 1 0 0 0 3 0 0 1 0 1 0 0 3 2 4 1 0 3 1 0 4 0 1 0 0 2 0 8 0 71 1 0 2 3 3 0 0 15 6 21 1 1
335 TCT 0 2 0 2 1 0 2 3 0 0 0 5 1 0 1 0 0 0 0 1 0 0 0 11 0 0 0 0 1 2 2 0 2 0 1 0 0 1 0 3 0 1 1 1 1 1 0 2 5 0 0 0 12 16 8 135939 0 0 0 6 0 0 0 8
336 GCT 2 2 0 0 4 5 1 66 1 2 0 0 0 0 2 0 0 1 3 0 0 0 0 0 2 1 0 0 2 2 5 0 2 3 1 4 14 65 1 135603 0 2 9 6 4 2 0 18 0 0 1 0 3 11 0 4 0 0 1 1 3 0 8 0
337 GCA 0 3 0 1 13 2 0 2 2 3 1 6 1 1 7 0 0 1 2 2 2 1 1 0 0 4 2 1 1 0 0 0 6 1 0 3 135621 4 12 3 4 0 5 3 9 0 0 0 0 0 0 0 9 1 2 0 0 0 2 0 0 1 4 0
338 TTT 0 0 1 1 0 0 0 1 0 2 0 0 3 0 1 6 0 1 0 1 0 0 4 1 0 0 1 0 3 1 0 2 0 0 1 0 0 0 0 0 4 0 3 6 2 0 2 3 3 0 1 2 0 0 0 5 0 1 0 3 3 16 0 135682
339 GAA 2 0 0 0 0 0 0 0 0 0 0 0 0 0 0 0 0 0 0 0 1 0 0 1 0 0 0 0 0 0 1 0 135702 29 49 13 1 0 1 0 19 0 0 0 0 0 0 0 6 0 0 0 1 0 0 0 0 0 0 0 0 0 0 0
340 GAT 2 0 1 24 0 1 0 0 0 0 0 1 0 0 0 1 0 0 0 3 0 2 1 0 1 0 1 0 2 0 4 0 2 7 0 135969 0 0 0 0 0 2 3 9 0 2 1 2 0 0 2 4 0 1 0 1 1 0 0 2 1 0 0 0
341 CTA 0 0 0 0 0 0 0 0 0 0 0 0 2 4 0 0 0 0 0 0 9 0 0 0 6 1 1 0 135665 0 17 2 0 0 0 0 0 0 0 0 1 0 1 0 2 0 1 4 0 0 0 0 0 0 0 0 0 0 0 0 2 0 0 0
342 AGA 11 0 0 4 0 2 2 0 135688 3 16 5 2 1 0 0 0 3 4 0 0 0 1 0 3 4 0 1 0 0 1 0 0 0 0 0 0 0 0 0 10 5 8 3 1 0 0 1 0 0 0 0 0 0 0 0 3 2 0 0 0 0 0 2
343 GTA 0 0 0 1 2 0 0 0 0 0 0 0 19 1 3 0 2 0 0 0 0 0 0 0 2 0 0 1 0 0 1 0 1 0 0 0 10 2 0 0 1 0 1 0 135741 3 7 0 0 0 1 0 0 0 0 0 0 2 0 1 3 0 0 0
344 TTA 0 0 1 0 0 0 0 0 0 0 0 0 1 0 0 0 0 0 0 0 1 0 0 2 0 0 0 0 7 4 0 6 2 0 0 1 1 0 0 0 0 0 2 0 4 0 1 1 0 0 0 0 6 2 0 0 1 0 0 0 135941 1 20 0
345 AGC 1 12 4 0 5 0 2 8 3 135613 1 22 2 3 1 0 2 0 0 0 0 2 1 0 0 2 0 3 0 2 0 1 0 0 0 0 0 0 0 4 7 9 3 0 0 2 0 1 1 2 0 0 9 0 7 0 0 2 5 0 0 3 0 0
346 TTC 1 0 7 0 1 0 1 0 1 1 1 0 0 1 1 2 0 1 0 4 0 1 0 0 0 0 3 0 0 6 1 0 1 0 0 3 2 0 2 0 1 1 1 2 2 5 24 2 1 2 0 1 2 10 0 0 1 2 2 2 4 135696 0 5
347 ATC 1 1 0 0 0 5 1 0 0 0 2 0 6 135740 1 10 1 0 1 0 0 0 0 1 0 6 0 0 0 1 0 25 0 0 0 0 0 0 2 0 0 0 1 0 0 5 0 1 0 0 0 0 0 2 0 0 0 2 2 0 0 2 0 0
348 AGA 6 0 0 0 0 0 0 1 135846 0 59 2 1 0 1 0 0 0 4 0 0 0 0 0 2 2 0 1 0 2 0 1 2 0 0 0 0 1 0 0 11 0 0 1 0 0 0 1 0 0 2 0 0 0 0 0 1 1 0 0 0 1 1 0
349 GGG 0 0 0 0 1 0 1 0 1 0 8 0 0 0 0 0 0 0 0 1 0 1 4 0 1 0 1 0 0 0 0 0 0 0 14 0 0 0 1 0 19 0 135779 7 1 0 1 0 0 0 2 0 0 0 0 1 0 0 7 0 0 0 0 1
350 ACC 0 5 1 0 2 135847 0 4 14 6 0 2 0 12 0 3 4 0 5 2 1 2 1 0 1 5 1 4 0 13 2 0 0 0 0 0 1 13 4 0 5 2 10 0 2 1 4 0 1 0 1 0 8 4 2 0 7 15 1 0 1 1 0 0
351 AAA 135845 4 36 5 1 0 0 0 6 0 1 0 1 0 1 0 3 0 0 3 0 0 1 0 0 0 2 2 0 0 0 5 8 0 0 0 0 0 0 0 0 2 0 0 0 0 0 0 0 0 0 2 0 0 0 1 0 0 3 5 1 3 0 1
352 GTA 1 0 0 0 1 0 0 0 0 0 0 2 10 3 0 0 0 0 0 0 0 0 0 0 1 0 0 1 68 0 0 0 0 1 2 1 5 0 1 2 0 0 0 1 135795 8 7 0 0 0 0 1 0 0 0 0 0 0 0 1 4 0 0 0
353 TCC 0 0 0 0 0 0 0 0 0 1 2 0 0 0 0 15 0 0 0 0 0 108 0 0 0 0 1 1 3 1 0 0 0 0 0 0 0 0 0 0 0 0 0 0 2 0 0 4 0 4 0 0 11 135571 1 4 0 0 3 0 0 40 0 1
354 CCA 0 2 0 4 7 0 1 1 0 2 0 3 2 0 1 0 3 0 0 0 135729 1 7 1 4 11 3 0 1 0 0 0 2 5 0 2 0 4 0 7 0 2 0 0 1 1 0 1 0 0 0 0 2 0 2 0 0 0 1 6 0 0 3 0
355 AGG 0 0 19 0 0 1 0 0 3 0 135778 1 0 0 11 0 0 0 0 0 0 0 0 0 0 0 1 1 0 0 0 0 0 0 0 0 0 0 0 0 0 0 6 0 0 0 0 0 0 0 0 0 0 0 0 0 0 0 0 0 0 0 0 0
356 GGG 0 0 0 1 1 0 0 0 0 0 4 0 1 0 0 0 0 0 0 0 0 0 0 0 0 0 0 0 0 0 0 0 0 0 5 0 2 0 1 0 20 0 134482 3 0 0 0 0 2 0 0 0 0 1 0 0 0 0 0 1 1 0 0 0
357 AAA 135584 1 7 0 0 0 0 0 6 0 0 0 0 1 0 0 1 0 1 0 0 0 0 0 0 0 0 1 0 3 2 0 13 1 0 0 0 0 0 0 0 1 0 0 0 0 0 1 3 2 0 0 0 0 1 4 0 0 0 16 0 0 0 0
358 CTT 0 1 0 0 0 0 0 0 0 0 1 0 0 0 1 4 0 0 0 1 0 0 0 3 0 0 0 3 4 8 1 135696 0 0 1 0 0 0 2 1 1 0 1 1 0 0 1 0 2 0 0 0 0 0 0 0 1 1 0 0 0 0 30 9
359 TCC 24 2 72 1 1 1 1 0 2 0 0 4 0 0 0 0 0 0 0 0 2 24 0 0 36 0 2 0 0 3 4 11 1 0 2 4 5 8 0 4 0 9 0 0 3 1 0 0 0 3 1 1 9 135780 19 4 0 0 1 0 5 4 0 0
360 ACT 0 0 0 3 1 6 1 136008 0 1 0 1 0 0 0 0 0 0 2 0 0 0 0 0 2 0 1 0 0 0 3 1 2 0 0 0 1 1 0 5 0 0 0 1 1 0 5 1 0 0 0 2 0 0 0 0 0 1 1 1 3 0 0 0
361 AGA 8 0 1 1 1 1 0 0 135994 0 13 0 1 2 2 1 0 0 0 3 0 1 0 0 10 0 3 0 1 0 0 0 0 0 0 0 1 0 0 0 2 0 0 0 0 0 0 0 1 0 4 1 1 0 0 0 2 0 0 1 1 0 0 0
362 GGA 0 1 0 0 0 0 0 0 12 4 0 0 0 0 0 0 0 0 0 0 0 0 0 0 0 0 1 0 0 0 0 0 6 5 0 0 0 0 0 0 135771 6 32 0 2 0 1 0 0 0 0 0 4 0 0 1 5 4 0 2 1 0 0 2
363 GTA 0 0 0 0 0 0 1 0 0 0 0 2 14 3 0 6 0 0 0 0 0 0 0 0 0 0 0 3 3 15 0 2 2 0 1 2 14 0 1 0 2 1 4 0 135564 9 70 0 0 0 1 2 2 1 0 0 0 0 1 0 15 0 0 1
364 CAA 2 0 0 3 2 0 3 4 1 0 1 0 2 1 32 45 135781 3 8 2 1 1 2 0 2 0 0 0 2 3 4 2 0 0 0 0 0 0 0 0 0 0 0 2 0 1 2 0 2 0 1 2 1 0 17 3 0 5 1 0 0 0 0 20
365 ATT 0 0 1 2 0 1 0 4 0 0 4 1 2 2 0 135957 1 0 0 2 0 0 0 0 1 1 1 2 0 0 0 1 2 0 2 0 0 0 1 1 2 0 1 0 0 0 0 8 0 0 0 0 1 0 0 0 4 0 1 0 0 0 1 0
366 GCT 0 0 0 1 0 0 2 19 0 2 2 1 0 1 0 0 0 0 0 0 0 0 0 1 0 0 0 0 0 0 0 0 0 0 0 3 2 7 9 135946 0 0 2 1 0 1 2 10 0 0 0 0 0 0 6 4 1 0 0 0 0 0 3 1
367 TCA 0 8 0 12 0 0 1 0 0 3 4 0 0 1 0 0 0 0 2 0 5 0 0 0 0 0 2 1 0 0 0 0 0 2 0 0 2 0 4 2 2 4 5 3 1 1 0 0 5 2 3 5 135908 1 10 2 0 2 3 2 1 3 1 0
368 AAT 5 8 3 135669 4 2 2 2 0 6 0 7 2 0 5 1 0 2 3 4 1 0 0 6 1 0 2 3 7 7 0 0 1 1 0 7 2 2 6 2 1 1 10 3 0 1 4 2 1 0 1 0 1 2 6 1 0 2 0 0 3 0 1 1
369 GAA 2 0 0 0 0 0 2 0 1 0 0 0 0 0 0 0 0 0 0 0 0 1 1 0 0 0 0 1 0 3 0 2 136091 1 22 0 0 0 3 0 12 0 3 6 0 0 0 0 3 0 2 0 1 0 0 3 0 1 0 2 0 0 0 0
370 AAC 3 135709 0 4 4 10 0 0 0 6 2 0 3 6 0 0 4 6 1 2 0 0 0 0 3 0 3 0 0 0 0 0 0 18 12 11 0 0 1 0 0 3 1 4 0 0 3 3 1 1 0 0 0 0 0 2 1 4 4 7 2 4 1 1
371 ATG 0 0 1 0 3 2 3 0 1 1 2 0 28 2 135959 8 0 1 0 3 0 2 2 1 2 2 0 0 0 16 3 0 0 0 6 0 1 0 0 1 0 1 8 0 0 0 16 0 0 0 0 0 1 2 4 0 0 10 0 13 4 0 5 0
372 GAT 0 0 0 16 0 0 0 0 0 0 0 2 0 0 0 1 4 3 0 4 0 0 1 0 0 0 1 0 1 1 0 0 9 6 53 135809 0 4 1 2 0 1 9 13 0 1 3 0 0 0 1 1 0 1 0 0 0 0 2 0 0 1 0 3
373 GCT 0 0 0 0 0 1 1 32 4 3 31 1 0 0 2 5 0 0 51 3 0 7 1 0 0 2 0 0 3 0 3 0 0 0 2 9 6 33 10 135771 0 0 0 1 0 0 0 11 0 0 0 0 2 0 0 13 0 14 0 0 0 0 0 6
374 ATG 0 0 0 0 2 0 4 1 0 1 4 0 27 0 135926 14 0 0 0 0 1 0 0 4 0 0 0 1 3 2 3 10 0 0 1 0 0 0 3 1 0 0 0 0 0 2 8 0 0 0 2 0 0 0 0 0 0 0 0 0 0 0 1 0
375 GAA 6 2 0 0 0 0 0 1 0 5 4 0 0 2 0 2 2 0 1 0 0 0 2 0 4 0 1 0 1 1 0 1 134699 1 11 2 0 1 0 0 12 2 8 0 2 3 11 4 4 0 8 0 1 0 0 0 0 5 1 0 2 1 4 0
376 TCA 0 2 0 0 1 0 0 0 0 33 3 0 2 0 0 0 0 2 0 1 3 0 0 0 0 3 0 0 2 0 1 0 0 1 2 0 3 6 1 2 6 4 6 8 12 2 13 6 2 0 0 0 123892 2 63 3 2 0 7 12 2 0 0 1
377 AGT 0 22 2 57 5 1 1 0 2 9 5 134424 2 4 25 4 0 7 1 8 2 1 0 3 3 0 24 35 0 2 0 1 0 1 0 0 1 5 7 25 4 1 10 10 3 12 2 0 0 0 0 3 0 0 3 0 0 0 1 15 0 3 0 0
378 ACT 0 1 2 0 1 4 8 123000 2 0 17 0 0 1 2 4 0 0 1 1 0 1 2 3 14 1 10 1 0 4 0 0 1 0 1 0 3 3 4 14 0 0 2 4 1 0 0 0 0 0 0 0 1 2 8 0 0 0 1 3 1 0 1 1
379 CTT 0 0 0 0 0 0 0 0 2 2 7 0 0 0 0 6 0 0 0 1 0 1 1 21 2 2 2 3 10 20 21 119617 2 0 0 0 0 0 0 0 0 3 4 2 0 3 5 0 0 0 2 0 0 0 0 2 2 0 0 1 0 0 0 1
380 GAA 7 4 0 0 1 2 1 1 2 0 0 2 2 1 0 1 8 0 0 0 0 2 0 0 0 0 0 0 0 0 0 0 134942 2 10 1 7 0 0 0 7 0 3 9 0 4 0 0 9 0 2 2 0 0 0 0 0 1 5 2 0 0 1 0
381 CTG 0 0 1 1 0 0 0 1 0 0 0 0 0 0 6 0 0 0 2 1 0 1 12 0 0 0 4 1 21 1 134181 9 0 1 1 1 0 1 0 2 0 1 2 1 1 0 0 1 0 1 2 1 1 0 1 1 0 1 2 0 0 5 13 0
382 AGA 5 160 0 1 0 3 1 0 132552 0 28 0 2 0 4 0 0 0 0 0 2 0 0 3 8 6 2 2 2 0 3 0 0 1 0 0 0 1 0 0 11 0 1 2 0 0 2 3 1 0 1 1 3 1 0 0 9 0 0 0 3 2 1 0
383 AGC 2 15 0 0 14 1 8 5 8 134505 5 74 0 8 0 1 2 0 0 0 0 0 2 1 0 2 0 0 1 1 0 2 1 2 1 6 4 2 10 0 4 17 1 6 2 2 59 1 1 1 1 1 0 3 26 20 0 4 1 3 0 0 3 0
384 AGG 1 0 32 0 1 0 5 1 53 0 133111 1 0 0 3 1 0 0 1 0 0 0 0 0 7 17 112 4 0 1 3 0 1 0 3 2 0 2 1 0 7 4 30 0 0 0 2 3 1 0 1 10 0 0 2 0 0 0 1 10 0 0 0 4
385 TAC 0 1 1 1 2 5 0 0 0 0 3 2 1 3 0 0 3 10 0 5 0 9 0 0 0 1 2 1 0 3 4 1 2 6 1 1 0 13 1 1 0 0 0 1 0 0 1 1 5 133143 3 15 42 0 2 5 0 10 0 3 0 1 2 2
386 TGG 0 0 0 1 0 0 0 0 12 1 8 1 0 0 4 6 0 3 0 0 0 0 2 0 1 0 12 0 0 0 0 0 0 1 6 0 0 1 0 1 2 2 5 1 0 2 5 0 0 0 12 0 0 1 1 0 6 0 130388 7 0 0 5 1
387 GCC 5 0 0 0 0 15 1 0 0 1 0 0 0 0 0 0 0 0 1 1 0 5 1 0 0 0 4 0 0 0 0 0 3 7 0 1 3 128498 37 4 4 0 9 3 0 22 1 1 1 0 0 2 4 4 0 21 0 0 0 0 0 0 0 0
388 ATA 0 0 0 2 12 1 0 0 1 0 0 0 132054 1 42 3 1 0 0 0 0 0 4 2 1 1 0 1 1 0 1 2 0 0 0 0 0 0 0 0 0 1 0 2 2 0 2 0 2 0 1 0 0 0 0 0 0 0 1 2 0 0 1 1
389 AGA 13 0 0 0 2 0 0 0 129530 1 5 1 8 0 0 0 0 0 0 0 0 0 0 0 18 0 1 1 0 0 0 0 0 1 4 0 0 0 0 0 19 0 0 1 0 0 0 0 0 0 2 0 0 0 0 3 3 0 2 1 0 0 0 0
390 ACC 0 2 0 0 4 128147 1 9 0 5 2 1 1 4 0 0 0 3 0 0 0 1 2 0 0 2 1 1 0 1 1 2 0 0 1 1 0 3 1 0 0 1 0 0 0 1 2 1 1 0 0 0 0 0 1 0 4 0 0 0 0 0 0 0
391 AGA 6 0 0 0 1 0 0 0 129067 0 7 3 2 0 2 0 0 0 1 0 0 0 0 0 24 4 2 0 0 0 0 0 1 0 0 0 2 0 1 0 12 1 0 0 3 0 0 0 0 1 2 0 2 0 1 0 3 0 0 0 0 3 3 0
392 AGT 2 1 1 13 3 1 2 0 2 3 4 133913 2 0 0 0 0 0 0 0 0 0 1 0 1 1 0 2 0 0 0 0 0 0 0 0 0 2 4 1 7 0 2 3 0 0 0 1 1 1 2 4 8 7 6 13 0 2 0 4 0 3 0 1
393 GGA 0 1 0 0 0 0 0 0 3 0 0 1 1 0 0 0 0 0 3 0 0 1 0 0 0 0 3 0 0 0 0 0 3 0 0 0 3 0 0 1 135851 9 63 17 3 0 0 0 0 0 0 0 0 1 0 0 4 1 0 0 0 0 0 0
394 GGA 0 0 0 0 0 0 0 0 9 0 0 0 0 0 0 0 2 0 0 0 0 0 0 0 1 0 0 1 0 0 1 0 10 0 1 0 3 0 0 0 135870 2 16 1 1 0 0 1 1 0 1 0 3 0 0 1 2 5 0 0 0 1 0 0
395 AAC 10 135543 6 13 2 4 38 12 2 16 8 3 1 3 0 3 6 1 13 0 1 0 1 0 4 0 23 64 1 1 1 0 1 6 2 0 0 2 1 0 83 0 4 2 7 0 2 6 0 3 1 10 0 2 2 1 4 3 2 1 0 0 1 1
396 ACT 1 2 5 2 6 20 8 135462 18 55 105 32 1 4 2 6 2 2 10 1 2 7 2 5 4 3 17 10 3 1 12 23 3 0 1 0 7 1 5 25 11 4 7 5 0 2 18 5 0 10 2 4 3 0 7 1 1 3 5 20 5 0 3 0
397 AAT 2 13 5 135694 1 1 2 6 0 12 7 8 29 1 0 1 0 5 7 4 0 1 1 4 14 4 10 1 0 0 1 2 2 0 1 9 5 7 3 7 0 5 8 4 0 3 7 1 1 0 2 5 11 0 19 18 3 34 13 5 2 1 3 9
398 CAA 30 3 5 0 2 2 0 7 65 1 49 0 1 9 0 0 135478 3 10 3 1 3 4 1 12 50 5 25 1 3 0 0 1 0 0 0 4 0 0 0 19 5 4 7 5 1 0 3 5 1 0 0 16 0 2 1 1 0 8 3 6 1 1 2
399 CAG 0 2 6 0 0 3 1 12 3 2 32 0 0 1 0 4 18 8 135397 12 9 6 4 8 19 51 35 27 8 27 4 3 2 0 6 5 3 1 9 4 6 7 72 0 1 0 1 3 0 0 10 0 1 4 17 4 0 3 4 18 0 30 1 10
400 AGG 7 1 24 0 0 0 0 2 11 0 135643 1 0 3 8 3 0 0 5 1 0 2 0 0 12 8 16 2 1 0 0 0 0 0 1 0 0 1 0 0 1 0 39 0 0 0 1 1 0 0 0 0 2 0 1 0 0 0 5 1 0 0 0 1
401 GCC 3 6 24 0 0 12 0 2 2 2 6 15 1 0 5 0 3 0 4 0 92 6 0 4 0 25 29 36 0 0 0 0 1 1 2 0 15 135591 4 7 3 11 2 2 0 66 0 0 2 2 0 0 2 32 0 8 1 0 0 18 0 0 1 0
402 TCT 1 0 4 0 0 0 6 6 4 2 16 3 0 0 2 0 0 101 2 0 5 0 1 17 16 6 10 0 0 0 1 0 3 0 1 1 2 5 15 3 0 4 30 1 0 0 0 2 1 2 0 2 4 66 3 135638 0 4 3 0 0 1 0 0
403 GCA 7 30 0 13 30 0 5 4 5 3 21 0 9 1 0 0 1 6 3 0 3 79 0 1 0 1 3 5 1 1 6 0 3 0 0 0 135531 16 65 2 8 3 9 0 73 0 19 0 1 1 0 3 7 3 0 3 0 14 1 2 0 0 2 2
404 GGT 0 4 1 0 0 2 0 1 1 7 4 11 1 0 1 2 0 0 0 0 0 3 3 0 0 0 0 1 0 2 1 0 0 2 0 13 9 0 16 4 44 45 38 135715 5 3 0 5 0 0 1 1 0 7 1 3 0 1 2 8 0 4 4 1
405 CAA 3 1 0 0 0 1 0 0 0 0 0 0 0 0 2 0 136080 0 47 1 0 1 2 4 3 0 0 0 2 0 0 0 0 0 0 0 0 0 1 0 0 0 2 0 0 0 0 0 0 0 1 0 0 0 0 0 0 0 0 0 0 0 0 0
406 ATC 1 1 0 0 2 9 4 0 19 2 0 0 7 136017 0 23 0 1 0 0 0 0 1 0 0 1 1 0 0 2 0 0 0 0 0 0 0 0 0 3 0 0 0 0 0 6 2 0 4 0 0 2 0 14 9 1 3 0 0 0 0 2 0 0
407 AGT 0 0 0 9 0 2 1 2 0 2 1 136016 0 0 1 3 9 0 0 0 0 0 0 0 0 0 0 2 0 0 0 0 0 0 0 0 0 4 0 2 0 0 7 19 0 0 0 0 0 0 0 0 0 1 2 0 0 0 0 37 0 0 0 0
408 GTG 0 0 0 0 0 0 0 0 0 0 0 0 0 0 25 0 0 0 0 0 0 0 1 1 0 0 0 0 0 0 1 0 0 0 0 0 0 1 12 0 1 0 0 1 64 2 135876 18 0 0 0 0 0 0 2 0 0 0 0 4 0 0 2 0
409 CAA 3 2 2 0 10 28 1 0 2 7 0 3 3 11 3 4 135613 21 5 6 3 0 2 0 3 2 1 1 1 2 1 4 1 0 2 3 1 0 8 6 10 1 5 1 7 1 20 3 51 9 3 20 3 6 118 7 0 1 25 13 1 0 6 1
410 CCT 0 0 0 1 0 0 0 1 0 0 0 2 0 0 0 0 1 0 0 12 13 60 2 135745 0 0 0 0 0 2 2 1 1 0 0 0 5 1 32 2 1 1 5 11 1 0 1 0 1 0 0 1 0 0 9 19 1 21 0 4 0 0 1 0
411 GCA 0 1 0 0 101 2 0 0 0 41 0 9 0 0 0 1 0 0 0 4 2 4 0 0 0 0 0 0 1 0 0 1 5 0 0 0 135782 4 9 0 4 0 1 1 55 0 2 8 0 0 1 0 18 24 2 5 0 4 0 1 0 0 0 0
412 TTT 0 0 0 0 0 1 0 0 0 1 0 0 0 0 1 3 0 0 1 0 0 0 1 0 0 0 0 0 11 0 0 5 0 0 3 0 1 0 0 0 0 0 1 0 3 0 0 1 1 12 2 1 0 0 0 2 0 4 3 5 2 1 8 135997
413 TCT 1 0 4 6 0 0 1 4 1 26 2 7 0 0 0 3 1 1 0 0 1 0 1 5 5 1 0 0 1 0 0 0 0 0 0 0 3 0 2 2 1 1 15 0 1 0 0 1 2 0 0 8 3 28 17 135947 0 1 2 1 0 0 0 9
414 GTG 1 0 0 0 4 11 1 4 0 4 2 1 0 0 22 1 0 0 0 1 0 0 1 1 0 1 0 0 0 3 5 12 0 2 1 0 6 2 13 5 5 2 8 8 38 5 135804 7 0 2 2 0 1 1 2 0 0 3 0 25 0 0 25 4
415 CAA 8 0 0 0 0 0 6 7 2 0 2 24 0 1 5 1 135561 1 8 1 3 0 0 2 9 11 93 15 7 3 15 1 5 3 8 2 12 10 9 57 0 10 14 11 3 32 10 1 10 3 0 5 0 1 48 21 2 0 7 1 0 1 5 13
416 AGA 8 0 0 12 0 0 0 0 135993 1 16 0 3 1 0 0 0 0 0 5 0 0 0 1 9 3 3 8 0 0 3 1 1 0 0 0 1 2 3 3 21 0 2 0 0 1 0 1 0 0 1 1 0 0 0 2 1 0 0 0 2 0 1 0
417 AAC 9 135056 23 11 50 34 2 0 4 6 2 7 0 2 0 6 0 10 2 1 6 1 0 0 35 6 0 2 4 4 7 10 0 6 0 1 4 6 0 12 0 4 32 5 6 3 1 28 0 7 0 0 1 0 10 1 1 2 5 3 0 1 27 0
418 CTC 2 0 0 0 0 0 3 1 0 1 0 0 1 46 1 1 0 1 0 0 0 22 0 0 2 2 0 0 13 199049 38 46 4 0 0 0 0 4 5 0 0 0 8 4 3 0 29 3 5 1 0 0 0 0 0 0 0 9 1 10 1 9 1 0
419 CCA 3 0 4 0 7 1 3 0 1 2 1 1 1 9 3 0 9 0 2 0 198876 4 32 6 5 1 3 0 6 0 3 0 5 1 1 3 7 1 19 11 1 0 1 47 0 10 9 28 0 1 1 3 7 0 0 1 0 11 1 7 2 1 9 0
420 TTT 1 0 0 5 9 32 0 0 0 2 1 26 5 2 16 2 0 39 3 5 0 0 0 0 0 1 1 0 0 11 24 13 3 1 7 1 20 24 20 14 5 4 7 7 47 6 65 10 3 1 0 25 7 6 20 59 1 10 5 16 8 60 256 198129
421 GAC 0 89 2 7 7 25 10 12 0 79 0 30 2 207 3 5 22 51 0 0 1 0 0 0 36 15 1 5 121 3 1 0 5 198184 6 47 4 12 32 12 3 35 7 3 96 1 36 12 0 17 0 3 9 0 151 6 2 4 4 0 18 2 7 3
422 AAA 198880 21 52 2 24 12 0 5 62 8 107 3 13 0 0 0 2 10 1 0 1 0 0 0 1 3 19 2 2 0 0 16 6 2 5 0 1 13 0 6 3 9 38 5 0 5 13 2 2 4 0 4 0 0 0 16 0 0 0 1 16 17 0 9
423 CCA 81 19 0 11 20 0 3 1 16 12 66 12 2 1 0 1 10 11 4 0 197864 2 17 5 307 46 151 12 11 1 3 1 2 0 1 0 30 7 15 2 156 27 88 98 1 3 4 7 1 9 1 1 21 5 5 1 0 7 0 10 15 0 7 7
424 ACC 0 81 5 0 13 198731 4 37 2 60 1 1 0 45 8 4 4 19 5 7 0 6 7 2 5 9 3 3 4 10 3 2 5 3 5 8 7 50 4 5 3 10 8 12 3 8 24 1 1 0 0 3 3 22 23 5 0 1 11 4 1 1 2 8
425 ATC 0 3 0 0 0 24 15 5 0 1 4 0 21 199203 0 25 0 2 2 1 0 0 1 1 1 0 0 1 3 6 1 3 0 0 3 1 0 1 5 3 3 0 3 0 3 17 38 7 1 0 0 1 0 1 1 2 5 13 1 10 2 1 2 0
426 ATG 0 5 10 13 1 4 9 2 11 4 5 1 26 9 198560 33 3 5 5 0 0 1 0 0 0 2 3 4 4 78 32 8 5 0 2 1 15 10 4 2 3 10 4 3 25 0 27 2 0 0 0 0 10 8 4 24 0 17 0 10 6 1 4 0
427 GCA 0 1 4 2 90 5 0 14 112 1 7 5 2 1 25 5 0 9 16 4 2 8 3 1 4 17 18 3 1 10 5 3 7 0 3 0 198223 6 29 57 9 11 31 19 104 5 14 0 0 3 0 4 10 26 170 16 7 15 6 6 26 2 64 14
428 GCA 4 3 1 0 136 5 6 8 3 28 1 3 1 1 1 0 0 20 6 1 4 3 4 0 0 0 3 2 1 0 0 0 2 0 1 1 198726 2 10 4 6 4 16 7 168 1 24 2 2 0 1 0 14 1 0 5 0 4 1 14 0 2 0 3
429 TTC 0 1 0 4 0 1 5 0 0 2 0 9 3 1 1 1 2 4 2 0 2 1 2 2 6 1 8 0 0 17 2 7 0 3 0 0 0 0 1 3 0 2 4 0 11 8 3 2 0 75 1 178 1 12 0 0 8 4 6 5 10 198799 18 39
430 ACT 4 1 18 21 22 57 45 198641 2 0 17 34 0 0 4 18 2 1 10 1 0 32 0 2 7 1 3 0 0 3 2 0 2 1 0 0 0 1 28 21 5 16 77 10 1 0 9 6 0 6 0 1 3 4 15 2 6 0 51 74 1 1 0 1
431 GGG 29 1 0 1 0 0 6 11 0 1 19 14 3 2 0 4 1 39 2 1 2 2 4 0 0 2 2 1 0 2 0 0 0 0 15 2 1 0 19 13 86 21 199026 40 7 6 8 10 0 0 3 49 4 1 4 7 6 2 22 29 3 9 3 5
432 AAT 9 26 3 198579 8 1 10 23 3 0 3 72 1 0 8 39 0 9 45 24 1 4 2 4 6 7 20 42 3 1 1 64 0 0 0 15 0 2 6 4 7 7 17 19 5 2 15 4 1 16 0 11 1 3 3 5 3 16 56 35 12 20 0 2
433 ACA 12 1 7 2 198788 18 76 32 0 4 1 1 88 0 15 4 19 0 6 0 2 34 1 0 6 0 2 7 3 1 0 3 3 0 1 10 69 0 2 0 4 0 0 5 0 8 25 2 0 1 2 0 2 0 1 0 2 8 4 3 12 1 3 7
434 GAG 5 1 19 0 0 2 2 0 4 8 5 22 2 2 5 14 2 0 18 0 0 0 20 0 1 1 11 0 2 6 0 1 38 1 198757 32 1 8 12 3 3 4 57 3 1 10 105 30 0 0 11 0 0 1 13 0 0 5 8 3 1 1 14 7
435 GGA 0 0 0 0 0 0 0 5 18 1 2 2 1 1 0 0 0 0 0 6 1 0 4 0 0 0 1 1 0 0 0 0 16 2 3 0 0 1 1 0 198955 8 129 13 6 1 2 0 3 0 1 0 2 2 0 0 3 0 1 1 0 0 0 2
436 AGA 31 1 3 0 1 0 0 0 199021 3 59 0 8 0 0 1 0 0 0 1 0 1 0 0 43 0 21 60 0 0 1 2 0 1 25 3 0 2 11 1 4 2 2 6 2 0 2 2 1 0 1 0 0 2 2 1 1 0 2 0 1 0 2 0
437 ACA 7 0 1 0 198911 6 13 18 1 6 5 0 3 0 0 0 3 0 1 0 4 4 1 2 1 0 1 0 0 0 1 0 0 3 17 5 52 0 1 2 3 0 14 1 4 0 2 1 0 1 0 2 11 1 2 11 18 2 4 9 2 1 0 3
438 TCA 9 21 6 3 4 2 4 1 4 7 1 4 0 4 26 0 1 12 7 1 12 13 1 1 0 0 3 0 5 0 3 0 1 0 3 1 6 6 40 1 53 60 171 3 1 4 0 0 8 0 1 22 198788 9 91 6 2 2 4 0 9 0 1 0
439 GAC 0 19 0 3 0 0 0 0 0 3 1 0 1 0 0 0 0 0 0 0 0 1 0 1 0 0 0 0 0 0 0 0 3 199349 6 5 0 1 0 0 0 14 1 0 0 0 0 46 7 4 0 0 0 0 0 0 0 3 0 2 0 0 0 0
440 ATG 0 2 31 1 0 0 10 1 2 1 7 0 10 0 198906 9 0 2 0 1 1 1 6 0 2 0 1 1 1 0 7 0 0 1 5 9 0 3 21 1 3 4 9 10 0 0 8 0 0 22 1 19 0 2 3 2 1 0 21 1 3 0 3 2
441 AGG 0 0 9 0 0 0 0 0 24 0 199367 6 0 0 24 0 0 0 0 0 0 0 0 0 1 0 10 17 0 0 1 0 0 0 0 0 2 2 1 0 1 0 37 0 3 0 1 2 4 0 0 0 0 0 0 0 0 0 4 0 0 0 0 0
442 GCA 5 16 10 0 151 36 25 1 5 24 6 1 1 10 4 0 0 5 4 2 2 0 0 0 0 1 3 1 1 0 11 1 6 2 2 4 198849 18 70 10 6 11 4 19 44 6 47 34 1 1 0 1 14 19 48 12 0 6 5 1 4 2 3 0
443 GAA 18 0 1 39 0 0 1 0 0 0 3 1 1 0 9 0 1 0 1 0 3 0 0 0 0 0 0 1 1 0 0 3 199249 2 20 4 0 0 1 0 11 3 2 0 0 2 4 1 5 0 2 0 4 0 0 3 0 0 1 3 1 0 0 0
444 ATT 1 0 0 2 0 6 1 10 2 0 5 5 0 17 0 198972 1 0 2 0 0 0 1 0 0 1 4 4 3 0 2 6 0 2 0 0 5 0 1 0 1 2 9 1 4 3 47 86 0 0 0 0 0 0 2 4 1 1 5 5 1 1 0 7
445 ATA 0 0 0 0 7 4 1 0 2 0 2 0 199127 10 28 4 2 0 1 0 1 2 3 0 0 2 0 0 3 1 1 0 1 0 0 0 7 0 7 0 3 5 1 0 6 1 6 14 5 1 1 1 0 4 1 2 0 6 4 6 2 1 6 2
446 AGG 5 5 62 10 18 2 65 14 28 33 186159 17 0 7 24 8 8 1 6 13 5 12524 7 1 12 21 56 25 3 5 2 0 6 3 12 13 9 8 40 15 10 25 59 44 2 3 27 15 0 2 0 2 11 2 4 10 0 7 5 8 5 2 1 2
447 ATG 0 0 6 2 13 1 10 1 5 2 14 2 18 0 199215 8 1 5 1 2 0 5 1 1 1 0 3 28 1 0 5 8 0 0 2 1 0 0 4 6 9 0 10 17 3 1 16 0 3 1 2 10 1 2 3 5 2 6 2 2 0 0 6 1
448 ATG 0 3 0 2 1 0 6 0 0 1 3 5 39 2 199266 6 0 0 0 0 0 0 0 0 2 0 55 0 0 3 4 0 5 1 3 2 9 0 0 0 3 1 4 2 4 4 48 1 1 0 1 0 0 0 0 0 0 1 2 0 0 0 21 1
449 GAA 16 0 7 0 0 0 0 0 6 2 2 5 0 0 4 0 0 1 0 1 0 3 1 0 1 0 0 0 5 1 0 1 199160 6 98 2 0 2 2 0 32 3 13 0 1 1 3 4 1 0 0 0 15 0 3 0 1 0 4 4 1 1 0 2
450 GGT 23 38 0 19 0 0 9 2 6 13 0 50 3 9 0 0 0 0 0 10 0 6 6 4 20 41 23 9 0 4 0 2 0 1 5 185 6 1 4 0 4 39 29 198815 0 0 4 10 0 73 0 11 3 59 0 5 0 0 4 23 0 3 18 2
451 GCA 1 3 19 11 149 0 3 6 5 44 5 25 4 12 14 0 0 56 16 0 10 6 0 2 11 30 0 9 0 4 64 1 25 0 4 8 197921 6 113 4 15 30 70 30 168 2 0 0 0 388 0 6 52 3 2 0 1 1 3 0 0 33 6 8
452 AAA 199419 23 9 0 1 0 3 0 5 0 1 0 12 5 1 0 4 1 2 2 29 0 0 9 5 0 11 0 0 1 3 1 13 0 0 1 0 0 0 5 8 0 7 1 0 4 2 0 1 0 0 0 0 0 1 1 0 2 6 0 0 4 1 0
453 CCA 1 7 1 1 2 0 3 0 66 4 1 10 0 1 3 0 3 0 16 0 198948 10 18 3 16 0 9 0 5 17 5 1 0 1 0 1 0 0 0 0 37 6 50 12 0 41 0 1 1 33 0 1 6 1 0 9 1 3 28 2 3 0 0 0
454 GAA 19 1 0 0 0 0 0 2 3 12 5 0 1 0 2 5 12 0 2 0 10 10 0 0 2 4 2 1 236 29 0 1 198969 6 7 4 0 2 9 2 12 10 38 4 4 34 21 2 4 80 0 1 0 23 12 16 0 22 20 1 45 0 0 15
455 GAA 10 3 1 16 38 5 15 5 21 0 1 8 98 4 3 17 40 32 17 3 6 0 0 4 8 2 7 8 4 0 18 73 198364 5 36 1 38 7 3 8 34 3 71 0 6 461 5 46 7 4 0 5 1 9 23 25 1 9 1 32 5 0 6 1
456 ATG 4 0 30 1 1 0 6 0 0 0 5 5 19 2 199174 5 0 1 29 2 1 0 2 0 11 4 18 0 11 0 5 0 0 0 2 0 1 0 13 0 4 6 14 1 3 1 67 3 2 13 0 2 40 0 8 1 0 7 20 12 4 16 10 11
457 TCC 0 0 1 0 1 14 0 1 0 0 0 0 0 0 0 0 20 74 0 6 2 16 5 1 7 4 11 0 37 10 34 15 1 0 0 1 2 7 16 0 0 16 3 9 0 2 0 0 0 4 0 0 180 198521 98 157 0 6 0 1 6 3 11 0
458 TTC 0 0 0 1 0 0 0 3 2 2 0 3 0 7 0 0 0 0 0 33 0 0 0 0 0 0 0 0 0 16 1 0 1 1 0 1 0 0 0 0 7 0 1 1 0 0 1 0 0 5 7 1 3 10 0 0 3 4 34 0 2 199278 9 14
459 CAG 0 0 2 0 0 2 1 11 24 4 20 0 4 2 1 4 23 4 198879 20 1 0 5 1 1 0 230 0 3 3 20 4 0 0 9 1 5 1 4 1 27 5 48 7 1 2 6 20 0 0 4 1 0 0 5 3 0 0 3 3 0 0 0 14
460 GGG 0 0 0 0 1 0 0 0 1 0 39 0 0 0 6 0 1 0 0 0 0 0 0 0 5 0 70 0 1 0 0 0 1 2 4 0 0 1 1 0 27 3 167617 3 0 0 1 0 0 0 0 0 0 0 0 0 0 0 13 0 2 0 1 0
461 CGG 5 1 0 0 1 0 0 0 1 0 9 0 0 0 0 0 0 0 28 0 0 0 1 0 44 9 147202 8 0 0 2 0 0 0 0 0 0 1 0 0 0 1 6 0 0 0 0 0 0 0 0 0 0 0 0 0 0 0 19 0 0 0 0 0
462 GGA 0 1 0 0 0 0 0 0 5 0 1 0 0 0 0 0 0 1 0 0 2 0 0 0 0 0 0 0 0 0 0 1 5 0 0 0 5 1 14 8 152221 7 71 36 1 0 1 0 0 1 0 0 0 0 0 0 1 4 2 1 0 1 0 0
463 GTC 0 0 0 0 0 0 0 0 0 2 0 1 19 29 1 0 0 0 0 0 0 0 0 0 0 0 7 0 0 1 0 0 0 1 0 0 1 14 2 0 10 7 3 4 50 170129 84 18 0 0 0 0 0 0 0 0 0 0 0 0 3 5 5 0
464 TTC 0 0 0 0 0 1 0 0 0 1 0 0 1 8 0 0 0 0 0 0 90 0 0 0 0 0 0 0 0 27 0 4 2 0 0 0 0 1 0 0 0 1 0 0 0 5 0 0 0 0 0 0 2 12 0 1 0 3 0 0 1 182466 0 26
465 GAG 0 0 5 0 0 0 0 0 0 0 3 0 0 1 0 0 0 0 0 0 0 0 0 0 0 0 0 0 0 0 0 2 6 0 173549 2 0 0 1 0 8 0 24 2 0 0 3 0 0 0 1 0 0 0 0 0 0 0 3 0 2 0 0 0
466 CTC 30 6 15 48 3 2 0 6 10 0 2 9 4 60 62 16 20 7 9 40 32 18 9 23 2 0 5 1 20 137207 12 18 0 3 2 6 6 2 4 2 5 0 6 13 6 15 17 15 3 6 3 1 1 1 1 5 4 0 70 11 17 81 16 11
467 TCG 0 3 11 6 1 0 4 8 0 0 46 3 0 0 4 6 0 1 1 0 0 0 8 0 0 0 22 0 0 1 4 1 0 1 3 0 3 0 0 0 0 6 4 0 1 0 1 1 0 1 5 2 22 6 180494 17 0 6 2 4 3 0 32 7
468 GAC 0 12 0 0 0 0 0 0 0 1 0 0 0 0 0 1 0 0 0 0 1 0 0 0 0 0 0 0 0 0 0 0 2 179971 0 8 0 0 0 0 0 14 2 1 0 9 1 1 0 6 0 0 0 0 1 1 0 2 0 2 0 1 0 0
469 GAA 30 3 0 0 3 2 0 5 1 0 0 0 0 8 0 1 60 0 9 0 0 0 0 0 0 0 0 0 0 0 0 0 179371 9 31 1 7 3 1 0 13 2 2 3 1 32 11 4 4 6 2 0 2 0 0 0 0 0 0 1 0 1 1 0
470 AGG 0 0 5 0 0 0 0 0 9 1 178882 2 0 0 13 0 2 0 2 0 0 0 0 0 0 0 4 0 0 0 0 0 0 0 0 0 0 0 0 0 0 0 30 0 0 0 0 0 0 0 0 0 0 0 0 0 0 0 1 0 0 0 0 0
471 GCA 0 0 0 0 43 0 0 0 0 1 0 0 0 0 0 0 0 0 0 0 0 0 0 8 0 0 0 0 0 0 0 0 1 0 0 0 174835 3 60 2 2 0 0 1 58 1 0 0 0 0 0 0 0 0 0 0 0 1 0 0 0 0 0 0
472 GCG 0 0 0 0 5 19 122 0 0 0 0 0 0 0 0 0 0 0 0 0 5 1 10 0 0 0 0 0 0 0 0 0 0 0 2 0 24 0 166575 2 0 0 2 0 0 0 50 0 0 0 0 1 0 0 9 0 0 6 0 0 0 0 0 0
473 AAC 2 180273 2 36 0 2 0 0 11 7 0 1 0 0 0 0 0 26 3 0 0 0 2 0 2 9 7 33 6 0 2 0 0 14 0 0 1 0 4 0 0 0 0 0 0 1 0 0 0 1 0 0 1 2 0 1 0 1 1 6 0 0 1 0
474 CCG 0 0 0 0 0 0 20 0 0 0 0 0 0 0 0 0 0 0 3 0 26 1 197306 3 4 2 2 7 0 0 11 0 0 0 0 0 0 0 4 0 0 0 0 0 0 0 0 0 0 0 0 0 0 0 5 1 0 1 1 0 0 0 0 0
475 ATC 0 0 1 0 0 5 0 0 0 0 2 0 6 199091 2 16 0 0 0 0 2 0 0 0 0 0 0 0 0 9 0 1 0 0 0 0 0 0 0 0 0 0 1 0 0 16 1 0 0 0 0 0 0 1 3 0 0 0 1 0 0 14 0 0
476 GTG 0 0 0 0 0 0 3 0 0 0 0 0 0 0 26 0 0 0 0 0 0 0 1 0 0 0 9 0 0 0 1 0 0 0 8 22 33 2 29 0 0 0 14 0 62 1 198862 3 0 0 0 0 0 0 0 0 0 0 0 0 0 0 4 0
477 CCC 0 0 0 0 0 1 0 0 0 0 0 0 0 0 0 0 0 3 0 0 2 199448 0 9 0 0 0 0 0 2 1 0 2 0 0 0 0 1 0 0 0 0 0 0 0 0 0 0 0 0 0 0 0 21 0 0 0 0 0 0 0 0 0 0
478 TCT 3 1 1 0 0 0 0 0 0 0 0 1 1 0 2 0 0 0 2 1 0 0 4 27 0 4 0 1 0 2 1 6 0 0 0 0 0 0 0 0 0 0 0 0 0 0 1 1 0 0 0 0 1 174 21 199333 0 0 4 0 0 0 3 3
479 TTT 0 0 0 0 0 0 0 0 2 1 0 0 5 0 0 1 1 0 0 0 0 0 0 0 1 1 0 0 0 0 0 10 0 0 0 0 0 0 1 1 0 5 0 1 1 8 0 0 0 1 0 8 0 0 0 1 0 1 0 8 3 14 3 199161
480 GAC 2 18 2 0 1 10 0 0 0 1 2 1 0 0 0 0 0 12 0 2 0 2 5 5 1 9 0 1 0 0 2 0 14 199366 1 25 1 13 1 0 1 21 0 0 3 0 2 0 0 15 1 1 0 24 0 5 0 2 0 0 7 1 0 0
481 ATG 0 0 1 0 0 0 8 0 5 0 3 0 9 2 199446 4 1 0 0 0 0 0 1 1 0 0 5 0 0 1 2 0 0 0 0 0 0 0 0 1 1 0 2 0 1 0 11 0 0 4 0 5 0 0 0 0 0 0 7 2 2 3 2 0
482 AGT 0 1 0 22 0 1 0 2 6 15 0 199639 0 0 0 6 0 0 0 0 0 0 0 0 0 0 0 2 0 0 0 0 0 0 0 0 0 0 0 0 0 0 44 15 0 0 0 2 0 0 0 0 0 0 0 0 0 0 0 1 0 0 0 0
483 AAT 74 146 1 199470 0 0 0 0 0 0 0 3 0 0 0 0 0 0 0 2 0 0 0 0 0 0 0 0 0 0 0 0 0 0 0 9 0 0 0 0 0 1 0 0 0 0 0 1 0 0 0 0 0 0 0 0 0 0 0 0 0 0 0 0
484 GAA 4 0 0 0 0 0 0 7 0 3 0 0 1 0 0 0 0 0 0 0 0 7 0 0 0 0 0 0 0 0 0 0 199316 3 12 5 2 2 0 0 9 0 1 0 3 0 190 0 1 0 0 0 0 0 0 0 0 0 0 0 0 0 0 0
485 GGA 0 0 0 1 0 0 0 0 43 2 5 1 1 0 4 0 0 0 1 0 0 0 0 0 20 0 20 70 1 0 0 0 4 0 2 0 1 0 0 0 199102 1 24 43 2 0 16 1 0 0 0 0 0 0 3 0 10 29 11 206 1 0 0 11
486 TCT 0 2 0 0 0 0 0 2 0 2 0 0 0 0 0 0 0 0 0 0 0 0 0 6 0 1 0 0 0 0 0 0 0 0 0 0 0 0 0 1 0 0 0 0 0 0 0 0 0 0 0 4 0 12 1 199680 0 0 0 0 0 0 0 5
487 TAT 0 0 0 1 0 0 0 0 0 0 0 0 0 0 0 0 0 0 0 23 0 0 0 0 0 0 0 0 0 0 0 0 0 0 0 0 0 0 0 0 0 0 0 0 0 0 0 0 0 4 0 199629 0 0 0 0 0 1 0 8 0 0 0 0
488 TTC 0 0 0 0 15 0 0 0 0 0 0 0 0 3 0 0 0 0 0 0 0 0 0 0 0 0 0 0 0 2 0 0 0 0 0 0 0 0 0 0 0 0 0 0 0 0 0 0 0 0 0 0 0 3 0 0 0 0 0 0 1 198723 1 11
489 TTC 0 0 0 0 0 0 0 0 0 0 0 0 0 2 0 0 0 0 0 0 0 1 0 0 0 0 0 0 0 5 0 1 0 0 0 0 0 0 0 0 0 0 0 0 0 3 0 0 0 7 0 3 0 3 0 0 0 0 0 0 6 199031 1 13
490 GGA 0 0 0 0 0 0 0 0 8 0 0 0 0 0 0 0 0 0 0 0 0 0 0 0 1 0 0 0 0 0 0 0 4 0 0 0 0 0 0 0 199641 2 10 1 0 0 0 0 0 0 0 0 0 0 0 0 0 0 0 0 0 0 0 0
491 GAC 0 12 0 0 0 0 0 0 0 0 2 1 1 3 0 0 0 0 0 0 1 0 0 0 0 2 0 0 0 0 0 0 1 199597 1 7 0 4 0 0 0 38 4 0 2 9 5 0 0 6 0 0 0 0 1 0 2 1 12 0 0 0 1 0
492 AAT 7 8 0 199070 0 0 0 3 0 0 0 13 0 0 1 1 0 0 1 4 0 0 0 0 0 0 0 0 0 0 0 0 0 0 0 8 0 0 0 410 0 0 0 0 0 0 0 0 0 0 0 0 0 0 0 0 0 0 4 0 0 17 0 0
493 GCA 0 0 0 0 110 0 0 0 0 0 0 0 1 0 0 0 1 0 5 1 1 0 0 0 8 0 10 1 0 0 0 5 2 0 1 1 199292 2 30 20 4 0 5 7 75 0 4 2 0 0 4 0 6 0 0 0 0 0 1 0 4 1 0 0
494 GAG 0 0 9 1 0 0 0 0 0 0 0 0 0 0 6 0 0 1 1 0 0 0 0 0 0 0 0 0 0 0 0 0 40 5 199385 9 0 0 4 1 0 0 20 0 1 0 2 0 0 0 6 0 0 0 1 0 0 0 0 0 0 0 0 0
495 GAG 1 3 21 5 0 0 1 0 0 0 3 0 0 1 4 1 0 1 0 0 2 0 3 0 0 0 2 0 0 0 1 0 28 9 199581 11 0 0 0 0 0 2 34 2 1 0 3 0 1 0 7 0 0 4 0 0 0 0 4 1 2 0 1 0
496 TAC 3 0 0 0 0 1 0 1 2 1 2 2 2 2 2 4 0 9 1 0 0 0 0 0 0 0 2 0 0 0 2 0 0 0 0 0 1 0 4 5 1 17 1 3 9 0 7 27 5 199490 2 44 0 1 0 0 5 46 2 0 0 7 10 19
497 GAC 0 67 10 0 4 31 0 1 0 20 3 0 2 13 79 3 0 11 8 10 0 0 0 0 4 0 0 1 0 1 0 2 1 198651 4 7 36 16 17 28 10 138 11 13 11 299 28 3 0 10 5 4 8 1 4 3 1 0 4 12 0 2 69 1
498 AAT 117 95 90 197594 13 26 24 136 261 44 165 94 42 27 36 28 11 8 7 14 2 9 1 0 47 42 36 16 6 3 6 2 2 2 5 10 18 6 7 22 56 75 4 27 42 9 19 10 5 1 9 1 4 0 7 10 18 56 10 32 8 9 12 7
499 TAA 0 0 0 0 0 0 0 0 0 0 0 0 0 0 0 0 4 0 0 0 0 0 0 0 0 0 0 0 0 0 0 0 0 0 0 0 0 0 0 0 0 0 0 0 0 0 0 0 199614 1 3 17 1 0 0 0 17 0 0 0 10 0 0 0
