# Supplementary material for: Destabilized adaptive influenza variants critical for innate immune system escape are potentiated by host chaperones
Source: PLoS Biol. 2018 Sep 17;16(9):e3000008. doi: 10.1371/journal.pbio.3000008 (PMC6160216; doi:10.1371/journal.pbio.3000008)
Supplement: S1 File — This zip file contains the computer code and required input files for the deep mutational scanning data analysis reported in this manuscript. (ZIP) [file pbio.3000008.s023.zip › 2018_NP_DMS-master/preferences/Rep1-Hsp90i39_counts.txt]

# POSITION WT AAA AAC AAG AAT ACA ACC ACG ACT AGA AGC AGG AGT ATA ATC ATG ATT CAA CAC CAG CAT CCA CCC CCG CCT CGA CGC CGG CGT CTA CTC CTG CTT GAA GAC GAG GAT GCA GCC GCG GCT GGA GGC GGG GGT GTA GTC GTG GTT TAA TAC TAG TAT TCA TCC TCG TCT TGA TGC TGG TGT TTA TTC TTG TTT
1 ATG 0 0 0 0 0 0 10 0 0 0 0 0 4 0 168207 14 0 0 0 0 0 0 0 0 0 0 0 0 0 0 0 0 0 0 0 0 0 0 0 0 0 0 0 0 0 0 34 0 0 0 0 0 0 0 0 0 0 0 0 0 0 0 1 0
2 GCG 0 0 0 0 0 0 5 0 0 0 0 0 0 0 0 0 0 0 0 0 0 0 1 0 0 0 0 0 0 0 0 0 0 0 0 0 41 1 167355 2 0 0 2 0 0 0 38 0 0 0 0 0 0 0 0 0 0 0 0 0 0 0 0 0
3 TCC 11 4 0 0 8 4 2 0 0 1 0 0 0 2 0 0 11 11 0 0 0 8 0 0 0 0 2 2 0 0 6 0 0 0 1 0 10 22 1 118 0 0 0 0 2 2 0 0 0 6 0 0 8 165868 20 19 0 1 2 0 0 5 3 0
4 CAA 41 17 3 33 45 5 2 0 0 0 1 41 5 34 2 18 167476 5 30 9 7 0 0 1 26 0 0 0 13 5 0 5 5 0 0 0 5 0 2 6 0 0 0 3 39 0 1 0 11 4 0 130 110 8 18 56 2 0 93 21 93 3 5 36
5 GGC 0 0 0 0 0 6 0 0 0 42 0 0 0 0 0 0 0 0 0 0 0 0 0 0 0 8 0 0 0 2 0 0 0 22 0 0 0 11 0 1 3 167970 0 18 0 1 0 0 0 3 0 0 0 11 0 0 0 16 0 0 0 0 0 0
6 ACC 1 1 0 0 1 168002 0 3 0 0 0 0 0 3 0 0 0 0 0 0 0 0 0 0 0 0 0 0 0 0 0 0 0 0 0 0 0 2 0 0 0 0 0 0 0 0 0 0 0 0 0 0 0 0 0 0 0 0 0 0 0 0 0 0
7 AAA 167997 3 6 1 1 0 0 0 5 0 0 0 0 0 0 0 2 0 0 0 0 0 0 0 0 0 0 0 0 0 0 0 18 0 0 0 0 0 0 0 0 0 0 0 0 0 0 0 3 0 0 0 0 0 0 0 0 0 0 0 0 0 0 0
8 CGG 0 0 0 0 0 0 0 0 0 0 2 0 0 0 0 0 2 0 18 0 0 0 2 1 13 0 168196 3 0 0 3 0 0 0 0 0 0 0 0 0 0 0 1 0 0 0 0 0 0 0 0 0 0 0 0 0 0 0 28 0 0 0 0 0
9 TCT 1 0 0 0 1 3 1 0 0 0 0 0 2 0 2 0 1 0 0 0 0 0 0 11 0 0 0 0 0 1 0 0 0 0 0 0 1 0 1 0 0 0 0 0 0 0 0 0 0 0 0 4 3 74 55 167291 0 0 0 0 0 2 0 3
10 TAT 0 10 0 12 0 2 0 18 0 1 0 1 0 11 0 7 4 4 2 88 8 2 0 2 0 0 0 0 3 1 1 3 0 1 2 4 1 1 2 0 4 1 1 0 4 4 0 3 6 16 1 167776 0 1 0 7 1 0 0 26 0 0 0 17
11 GAA 19 0 0 0 1 2 0 1 0 0 0 0 0 0 0 0 2 0 0 0 0 0 0 0 0 0 0 1 2 0 0 0 168083 1 16 0 5 0 5 0 10 0 0 0 0 0 0 1 6 0 0 0 0 3 0 2 0 0 5 3 1 0 0 0
12 CAG 15 14 3 16 8 5 1 15 45 35 10 5 1 10 3 1 37 48 167651 5 6 2 2 4 4 9 33 19 20 2 8 29 1 4 3 8 0 2 0 1 0 0 1 0 0 0 12 4 13 11 21 1 0 9 2 10 0 4 2 1 0 0 5 2
13 ATG 1 0 3 0 0 0 12 0 0 1 4 0 14 7 167981 3 0 0 2 0 2 0 1 0 0 0 1 1 0 0 1 0 0 0 5 0 0 1 0 0 0 0 0 2 2 0 16 0 0 0 4 0 0 1 0 0 0 0 0 0 0 0 0 0
14 GAA 15 0 1 0 0 0 0 0 0 0 0 0 0 0 0 0 2 0 0 0 0 0 0 0 0 0 1 0 0 0 0 0 168297 10 9 3 0 5 0 0 15 1 2 0 1 1 0 6 0 0 0 2 0 1 0 0 0 0 5 1 0 0 4 0
15 ACT 0 0 0 5 0 15 2 168208 0 0 0 2 0 0 0 7 0 3 0 0 0 0 0 4 0 1 0 0 0 0 1 0 2 0 0 0 0 0 0 3 0 1 0 0 0 0 0 0 0 0 0 0 0 0 0 1 0 3 0 0 0 0 0 0
16 GAT 0 0 0 19 3 0 0 0 0 0 0 1 0 0 0 0 0 0 0 0 0 0 0 0 1 0 0 0 0 0 0 0 56 10 1 167887 0 0 1 2 0 0 29 27 0 0 1 1 0 0 0 4 0 0 0 0 0 0 0 0 0 0 0 0
17 GGG 0 0 1 0 3 0 0 3 0 0 14 0 0 0 0 0 0 1 0 0 0 6 4 7 0 1 0 0 1 0 0 0 0 0 8 0 0 1 1 0 60 0 167967 10 0 0 3 0 1 0 0 0 0 0 1 1 0 1 12 0 0 0 0 0
18 GAA 34 5 0 1 2 5 0 0 0 3 2 0 1 4 0 0 10 17 15 6 42 3 10 9 1 1 0 3 9 0 6 1 167784 9 14 2 1 21 13 10 30 8 3 0 2 1 2 11 4 2 1 4 3 11 6 2 0 4 0 11 0 0 0 1
19 CGC 0 0 0 0 0 5 0 0 0 8 0 0 0 0 0 0 0 71 0 0 0 5 0 0 3 167836 2 9 0 6 0 0 0 1 0 0 1 1 0 0 1 2 0 0 0 0 0 0 0 0 0 0 0 1 0 0 0 41 0 0 0 0 0 0
20 CAG 0 0 0 0 0 0 0 1 0 0 0 0 0 0 0 0 6 3 167006 3 1 0 176 0 1 0 58 0 1 2 3 0 0 0 0 0 0 1 0 0 0 0 0 0 0 0 0 0 0 0 5 0 0 1 0 0 0 0 0 0 0 0 2 0
21 AAT 4 10 2 168071 62 22 63 13 1 5 0 9 0 0 1 0 2 4 1 0 1 2 0 2 0 4 5 0 4 3 4 5 1 0 0 9 6 0 0 9 7 0 2 6 3 0 0 0 0 2 4 1 8 0 40 12 1 0 1 1 0 0 0 0
22 GCA 20 1 1 0 42 16 18 2 21 1 0 1 0 0 0 0 0 5 1 2 19 8 0 0 19 78 28 177 4 2 2 2 0 0 0 1 167656 48 10 29 4 0 0 0 46 8 10 5 0 1 0 0 7 6 6 1 0 1 0 2 0 0 0 0
23 ACT 0 16 3 60 52 49 46 167540 10 20 26 67 0 1 0 2 22 16 1 27 4 3 4 1 9 3 1 2 2 6 0 0 0 3 2 0 10 6 0 38 9 13 8 5 0 0 0 3 1 6 2 2 9 78 20 1 0 0 0 5 2 1 2 2
24 GAG 0 11 13 6 27 4 3 1 18 2 48 2 4 1 5 3 0 5 8 0 1 0 1 0 2 1 6 3 3 2 1 1 15 1 168260 25 29 0 7 0 0 0 18 0 0 1 7 3 1 5 9 0 0 14 12 4 0 1 1 0 2 0 4 0
25 ATC 1 2 0 1 0 12 0 0 1 0 0 0 5 168483 1 9 0 0 1 0 0 1 0 0 0 0 0 1 0 1 1 1 0 0 0 0 0 0 0 0 2 0 0 0 0 18 4 3 4 0 0 1 0 1 0 0 3 0 0 1 0 1 1 0
26 AGA 12 0 1 0 1 0 3 0 168325 0 15 2 0 0 0 0 0 0 0 0 0 0 0 0 27 27 6 0 0 0 0 0 0 0 0 0 0 0 1 0 33 0 0 0 0 0 0 0 0 0 0 0 0 1 0 4 1 2 0 0 0 2 1 0
27 GCA 2 0 28 1 15 0 0 1 0 4 9 0 0 0 0 0 0 4 0 0 0 1 0 0 0 10 1 0 0 0 0 0 1 1 0 0 168305 4 90 4 1 1 3 2 41 0 3 3 2 1 1 1 3 0 1 1 0 1 0 0 0 0 0 0
28 TCC 3 1 0 9 0 3 0 3 34 0 3 1 0 0 0 0 2 2 1 3 0 12 0 2 1 33 4 0 0 3 3 0 0 0 0 0 0 15 2 0 3 0 2 4 0 0 0 0 0 2 0 0 5 167966 5 100 0 2 0 0 2 10 0 0
29 GTC 0 0 0 0 0 0 3 0 0 0 0 0 0 54 0 0 0 0 0 0 2 2 0 0 0 0 4 1 0 2 0 1 1 2 0 0 0 7 0 0 0 0 1 0 6 168394 2 28 0 0 2 0 1 0 0 0 0 0 0 0 0 2 0 0
30 GGG 0 0 1 0 0 1 0 0 0 0 30 0 1 0 0 0 0 0 0 0 0 0 2 1 0 1 1 1 0 1 0 0 1 1 14 0 0 1 1 0 80 23 166415 10 0 0 3 1 0 0 0 0 1 1 0 0 7 0 7 0 0 0 1 0
31 AAG 33 2 162430 2 0 0 1 0 0 0 20 0 0 0 0 0 0 0 1 0 0 3 1 1 0 2 0 16 1 0 0 0 0 0 13 0 0 0 1 0 0 1 0 0 2 0 0 0 0 0 0 1 1 1 1 0 2 0 0 1 0 0 0 0
32 ATG 1 0 1 0 0 0 8 1 1 2 2 0 22 0 168350 1 0 2 0 0 0 2 6 0 0 0 0 0 0 0 0 0 0 0 0 4 2 1 0 0 0 0 0 0 1 0 6 0 0 0 3 0 1 0 0 0 0 0 0 0 0 4 2 1
33 ATT 1 1 0 1 1 0 0 10 1 0 1 0 3 20 2 168473 0 0 0 0 0 0 0 0 0 0 0 0 0 0 1 0 0 0 0 0 0 0 0 1 0 1 0 0 4 8 0 20 3 0 0 1 0 0 0 0 3 1 0 1 0 0 1 1
34 GAT 2 41 0 59 1 26 21 5 4 2 6 17 2 1 5 6 9 3 2 8 0 0 1 0 2 0 2 0 1 0 10 10 12 20 10 167756 10 2 2 90 9 2 7 41 8 0 0 0 26 0 0 47 0 4 37 0 0 0 0 7 0 0 1 0
35 GGA 0 0 0 0 1 0 0 0 14 0 0 0 0 0 0 0 0 1 0 0 1 0 0 0 0 0 0 3 1 1 2 0 13 0 0 1 1 3 1 0 168387 3 23 5 2 1 0 0 1 0 0 0 0 0 0 0 3 0 0 2 0 0 0 0
36 ATT 0 0 0 2 0 0 0 4 0 0 0 3 1 22 0 168394 1 0 0 0 1 0 0 0 0 0 0 0 0 1 1 2 0 0 0 0 1 0 1 0 0 2 1 0 0 0 2 6 3 0 2 0 0 0 0 0 0 0 0 0 0 0 0 1
37 GGA 6 0 0 0 0 0 0 0 1 0 3 0 0 0 0 3 0 0 0 0 0 0 0 0 0 0 0 0 0 1 0 0 8 1 0 1 0 2 0 0 168451 5 83 6 0 0 0 0 0 0 5 0 0 0 0 0 4 1 0 1 0 0 0 0
38 CGA 0 0 1 0 0 0 0 1 8 0 0 1 0 4 0 0 19 2 0 0 1 0 1 0 167149 1 20 0 1 1 0 0 1 0 0 0 0 3 0 1 0 0 0 0 0 0 0 0 0 0 0 0 0 0 0 1 33 0 0 0 0 0 0 0
39 TTC 1 1 0 0 0 7 0 0 0 0 0 0 0 1 1 0 0 1 0 0 0 1 6 0 0 0 0 0 0 7 0 0 0 0 1 1 1 0 0 0 0 0 1 0 0 2 0 0 0 51 1 0 0 15 0 0 1 0 2 0 4 167953 1 11
40 TAC 0 2 0 0 2 0 0 0 0 0 0 0 0 0 0 0 0 43 0 0 0 0 0 0 4 0 0 0 1 0 0 0 3 0 4 0 1 0 0 0 1 0 0 0 0 0 0 0 4 168248 2 35 0 0 0 0 1 23 0 0 0 0 0 1
41 ATC 0 11 1 27 1 21 3 0 0 4 1 0 6 168022 7 3 0 0 1 0 0 1 1 0 1 0 10 0 1 4 11 2 0 0 2 0 0 0 15 2 0 0 6 0 0 8 1 0 0 0 7 0 0 0 0 0 0 19 3 2 0 0 133 0
42 CAA 8 0 0 0 3 1 0 0 0 1 1 0 1 2 0 0 153151 0 6 2 1 0 0 0 21 0 1 0 0 0 0 0 2 7 0 1 1 1 1 0 0 0 0 0 0 0 0 1 10 0 2 0 0 0 0 1 3 1 0 0 0 0 1 0
43 ATG 0 0 1 0 0 0 1 0 0 1 12 0 18 0 157244 1 0 1 0 0 0 0 0 1 0 0 0 0 0 0 1 0 1 0 0 0 1 1 0 0 0 0 0 0 1 0 7 0 0 0 0 0 0 1 0 0 0 0 0 0 0 0 1 0
44 TGC 0 0 0 0 3 0 0 0 0 2 0 0 0 0 0 0 0 0 0 0 2 0 0 0 1 5 0 0 0 0 0 0 0 0 0 0 0 2 4 0 0 3 1 0 0 0 3 0 0 36 0 0 0 1 0 0 3 142012 0 116 0 4 0 0
45 ACT 1 0 0 2 11 25 74 149247 0 0 6 1 0 0 0 3 5 0 3 1 1 0 3 0 5 0 1 1 1 1 1 0 2 0 1 6 1 6 0 3 0 0 1 0 0 0 0 0 1 0 0 1 0 0 0 0 0 0 1 0 0 0 0 0
46 GAA 11 0 0 0 0 2 0 0 1 0 0 1 0 0 1 0 0 0 0 0 0 0 0 0 0 0 0 0 0 0 0 0 162378 3 13 1 5 0 0 0 14 0 0 0 2 0 0 0 6 0 6 0 0 1 0 0 6 0 0 1 0 2 1 0
47 CTT 0 0 0 0 0 0 0 0 1 0 0 0 0 0 1 2 0 0 0 2 0 1 0 13 0 0 0 0 0 30 2 165364 0 0 0 0 0 2 3 0 0 0 0 0 0 0 0 0 0 0 0 0 0 0 0 0 2 0 0 1 0 0 2 5
48 AAA 163802 2 24 1 3 0 0 0 10 0 9 0 0 0 0 0 9 1 0 1 0 0 0 0 0 0 18 0 0 0 0 0 15 0 0 0 1 0 0 0 0 0 0 0 0 0 0 0 2 0 0 0 0 0 0 0 0 1 0 0 4 0 0 0
49 CTC 3 4 1 0 2 0 2 1 3 4 0 0 0 5 0 1 2 0 0 0 0 7 2 0 5 3 1 5 46 158590 29 29 2 1 0 0 3 11 0 3 1 0 1 0 3 3 1 0 35 1 11 1 1 0 0 3 14 0 2 1 6 7 26 3
50 AGT 0 10 0 5 24 67 17 9 2 29 5 160862 0 1 2 5 0 1 1 2 7 8 2 7 1 1 10 2 0 0 6 0 1 3 2 1 2 0 39 0 6 5 30 34 0 0 0 0 3 1 4 0 4 60 27 40 2 3 1 0 0 0 0 0
51 GAT 0 12 0 19 4 1 14 0 0 3 0 1 2 1 1 0 6 0 0 9 0 2 2 3 0 0 0 0 0 0 0 0 9 4 3 159185 4 2 5 4 0 0 2 6 0 0 1 0 1 0 0 3 0 1 0 2 0 0 0 0 2 0 2 0
52 TAT 0 0 2 0 0 15 0 0 0 0 0 0 0 7 1 2 1 0 0 16 0 1 0 0 0 1 0 1 0 1 0 0 0 0 0 0 2 0 2 1 0 0 1 0 3 15 4 0 2 39 1 160728 0 0 2 0 3 8 0 15 2 2 0 2
53 GAG 0 1 5 0 1 1 0 0 0 0 1 0 0 0 0 1 0 0 2 0 7 4 2 0 0 0 0 0 2 0 0 2 54 0 152417 24 1 2 1 8 0 0 39 1 0 0 7 1 0 0 16 0 2 1 0 0 0 1 0 0 1 0 1 0
54 GGG 3 0 1 0 25 5 0 1 1 0 19 0 0 0 0 0 0 1 0 0 0 0 1 0 2 2 2 0 0 2 0 1 0 0 17 0 0 34 133 14 55 3 147321 24 0 1 1 1 1 0 0 0 13 1 1 4 1 0 7 2 0 0 1 0
55 CGA 1 0 0 0 0 2 0 1 10 0 1 0 0 0 0 0 22 2 0 0 1 2 0 0 152193 6 18 5 4 0 0 0 0 1 0 4 1 0 1 0 5 0 0 0 0 0 0 0 0 0 1 0 0 0 0 3 65 0 0 0 0 0 0 1
56 CTG 1 0 2 8 2 1 1 3 2 0 13 0 1 0 10 0 1 0 6 0 0 5 22 1 0 0 2 0 44 12 158893 16 0 0 0 0 0 0 1 1 6 0 1 1 0 2 1 0 6 1 1 1 0 0 0 1 1 0 0 2 35 0 31 1
57 ATC 0 1 0 0 1 11 1 0 3 0 0 0 19 168248 2 10 0 0 0 4 0 1 0 0 0 1 0 0 0 17 1 4 1 1 1 0 1 6 2 0 0 3 0 2 1 14 0 1 4 8 0 1 0 1 0 0 7 0 0 0 0 1 2 0
58 CAG 0 0 6 0 1 2 0 1 0 0 3 0 0 0 1 0 110 1 168101 4 0 0 2 3 0 2 17 4 0 0 1 0 0 1 3 0 0 0 0 0 0 2 2 0 0 1 0 0 1 2 19 0 0 2 0 1 3 0 3 0 1 0 0 0
59 AAC 2 168314 3 72 3 6 0 1 0 8 2 0 2 0 1 0 4 1 0 0 0 0 1 2 1 0 1 1 0 1 0 0 0 11 0 0 1 0 0 0 0 0 0 2 0 0 1 1 4 0 2 0 0 0 1 0 13 0 0 0 1 1 1 0
60 AGC 0 20 0 0 0 1 0 0 4 168440 0 10 0 5 0 0 1 1 0 0 0 0 0 0 0 0 0 0 0 0 0 0 0 0 0 1 0 0 0 0 0 5 3 0 0 0 0 0 2 1 8 4 3 1 1 7 0 4 0 0 0 0 2 0
61 TTA 0 0 0 7 2 1 0 1 3 0 0 0 4 0 2 0 0 0 0 0 0 0 2 0 0 0 0 0 20 1 3 13 2 7 0 3 0 0 2 1 0 0 1 0 6 3 7 2 3 2 0 0 12 0 0 1 2 0 0 1 168054 2 10 3
62 ACA 6 0 0 0 168338 23 30 50 2 1 0 1 5 0 2 2 0 1 0 0 2 4 0 3 0 4 1 0 0 1 1 1 0 2 0 2 5 2 0 0 0 0 0 1 0 3 0 0 4 0 0 1 0 9 14 5 0 0 0 1 0 8 0 1
63 ATA 1 0 0 0 14 0 0 0 1 0 0 2 168076 1 28 78 0 0 0 0 0 2 0 1 0 0 1 0 0 0 0 1 0 2 0 0 0 0 1 0 0 0 0 0 10 0 0 0 2 3 4 0 1 0 1 0 2 1 0 2 0 1 0 1
64 GAG 1 0 9 5 1 1 0 0 0 0 0 1 0 2 0 0 0 2 0 1 2 3 2 4 2 1 1 1 0 2 0 0 68 1 168247 3 0 0 1 4 0 4 21 0 1 0 2 1 7 4 8 1 1 1 1 0 0 0 4 0 0 0 2 3
65 AGA 12 0 1 2 2 0 0 1 168159 0 12 0 4 0 0 0 0 1 0 0 0 2 0 1 3 3 2 1 0 0 0 0 0 0 0 2 0 0 0 0 8 0 0 0 0 0 0 0 0 0 3 0 0 0 0 0 1 0 2 0 1 0 0 0
66 ATG 0 0 3 0 0 0 6 0 0 0 2 0 5 1 168184 4 0 0 0 0 0 1 0 1 0 0 0 0 0 1 2 0 0 0 0 0 0 0 0 0 0 0 0 0 1 0 6 0 0 0 0 0 0 0 0 0 0 0 0 0 0 1 0 0
67 GTG 0 0 0 0 0 0 0 0 0 0 0 0 0 0 8 0 0 0 0 0 0 0 3 0 0 0 0 0 0 0 0 0 0 3 2 0 0 0 4 0 0 0 1 1 92 0 168324 37 0 1 4 0 0 0 0 0 0 0 0 0 0 0 1 0
68 CTC 0 0 0 0 0 1 0 1 0 0 1 0 1 9 1 0 1 0 0 0 0 9 1 0 0 1 2 0 20 168333 1 13 0 0 0 0 0 6 0 0 0 0 1 0 0 2 0 0 1 0 19 0 1 0 0 1 6 0 1 0 0 17 0 1
69 TCT 0 0 0 2 1 0 0 9 0 2 0 6 1 0 0 0 2 0 0 0 0 1 0 22 0 0 0 0 0 3 0 0 0 0 0 0 2 0 0 1 8 1 0 1 0 0 0 0 0 0 0 6 2 41 11 168489 1 1 0 0 0 0 0 2
70 GCT 0 0 0 0 0 0 0 64 0 1 0 0 0 0 0 0 0 0 0 1 0 0 1 0 0 0 0 0 2 0 0 1 0 0 0 4 4 34 7 168307 0 0 0 1 2 0 2 14 14 1 7 3 0 0 0 3 3 1 0 0 0 0 0 0
71 TTT 0 0 0 0 0 0 1 1 0 1 0 0 1 0 0 1 0 0 0 0 0 0 0 0 0 2 2 1 3 0 0 7 0 2 0 0 1 2 3 2 0 1 1 0 1 0 0 0 4 1 0 0 0 0 0 16 0 1 5 2 0 15 2 168493
72 GAC 2 9 0 1 0 0 0 1 0 0 0 0 0 0 1 1 0 1 0 0 0 2 0 0 0 0 0 0 1 1 0 6 7 168368 2 132 0 3 2 1 0 20 1 1 0 0 0 0 8 1 3 0 0 2 0 0 2 0 0 0 6 0 0 0
73 GAA 38 1 1 0 36 0 10 0 1 0 12 0 2 3 0 0 11 0 0 1 0 1 0 0 0 6 0 0 0 8 0 2 168335 1 17 1 0 1 1 0 15 0 19 14 2 0 0 0 9 1 0 16 3 9 21 4 0 0 0 7 13 0 3 0
74 AGA 32 11 6 0 0 0 0 0 168438 1 46 0 2 0 0 0 0 0 0 1 0 0 0 0 7 5 2 5 1 0 1 0 0 0 0 0 0 1 2 0 11 0 0 0 2 0 0 0 1 0 0 0 0 0 0 0 3 0 0 0 0 0 0 0
75 AGG 0 0 21 0 0 0 0 1 17 0 168363 0 0 0 10 0 0 0 0 0 2 0 0 1 0 3 16 0 0 0 0 0 0 0 0 0 2 0 0 0 0 0 20 0 0 0 1 0 0 0 1 0 0 0 0 1 2 0 3 0 0 0 0 0
76 AAT 5 24 1 168397 0 0 0 0 0 0 0 6 1 0 0 0 0 0 0 1 0 0 1 0 1 1 0 0 0 0 1 0 0 0 0 12 6 1 0 0 0 0 1 0 0 0 0 0 0 0 12 0 0 0 0 0 2 0 0 0 0 0 1 0
77 AAA 168510 7 10 0 2 0 0 0 14 1 0 1 0 0 0 11 0 0 1 0 0 1 0 0 42 8 0 0 0 0 4 0 28 0 0 0 0 0 3 0 1 1 0 2 0 0 0 2 3 0 1 0 0 0 1 0 4 0 0 0 0 0 0 0
78 TAT 1 0 1 0 3 0 0 0 0 0 0 0 2 0 0 1 0 0 0 8 0 0 0 0 0 0 0 0 0 5 0 0 0 0 0 1 0 0 0 0 0 0 0 0 0 0 0 1 5 8 0 168652 0 0 0 1 0 0 1 7 0 6 0 1
79 CTG 0 2 0 1 1 0 3 0 0 1 0 0 0 1 5 2 0 0 5 0 0 1 21 0 0 0 1 0 33 49 168463 2 0 0 0 0 0 1 0 0 0 0 0 0 0 1 1 0 6 0 2 0 1 0 0 0 0 0 0 1 6 0 12 0
80 GAA 20 0 0 0 14 14 14 15 0 18 0 20 7 2 0 28 8 8 1 14 0 0 0 0 5 0 0 1 0 1 1 3 167998 18 12 2 7 6 6 1 13 0 1 0 37 0 9 15 6 1 0 0 20 12 7 3 5 16 0 0 2 1 1 2
81 GAA 37 10 2 4 3 0 0 2 8 0 3 1 2 2 10 0 1 12 6 2 0 1 0 0 0 1 3 0 4 4 0 5 168206 9 29 3 4 5 0 0 90 0 7 0 9 3 1 5 10 2 9 0 4 2 0 7 1 3 7 6 19 11 4 1
82 CAT 15 5 4 8 4 0 0 1 7 0 21 1 0 0 7 1 24 17 3 168325 0 0 0 0 33 0 1 74 1 4 0 0 2 0 0 1 15 0 0 0 0 0 0 0 0 0 0 0 0 1 7 13 18 0 0 0 9 2 0 2 0 0 1 2
83 CCC 4 1 0 2 11 7 2 0 1 0 0 4 0 1 1 0 0 11 4 2 31 167625 23 64 2 9 12 1 3 6 0 0 1 1 0 4 5 4 2 1 0 6 5 3 6 1 6 1 1 3 7 2 2 4 3 1 1 2 0 2 3 1 2 2
84 AGC 0 17 3 6 2 1 0 1 16 166677 2 78 0 22 4 3 7 1 2 1 0 4 0 1 0 7 1 3 2 7 4 0 1 0 0 0 1 34 78 8 3 37 1 3 1 1 5 22 1 0 1 2 2 3 0 2 2 24 0 0 2 0 6 0
85 GCG 4 4 7 20 0 1 47 4 0 0 0 0 0 4 10 9 4 0 0 0 12 36 2 2 0 1 0 2 0 2 1 1 1 1 4 0 72 8 155088 12 10 18 20 5 0 8 89 3 1 2 2 0 2 3 12 0 0 0 3 3 1 0 2 1
86 GGG 3 3 0 0 8 6 2 4 0 0 5 1 0 1 3 0 1 32 0 0 0 4 0 1 2 1 0 0 0 2 10 3 8 0 17 0 3 16 13 2 20 3 154536 11 0 1 2 5 2 0 2 28 13 3 0 5 2 0 9 1 0 8 1 7
87 AAG 53 0 157452 18 0 1 4 0 2 0 24 0 0 0 3 0 0 0 3 0 10 0 0 0 0 0 1 0 0 0 0 0 0 2 31 0 0 0 0 0 0 0 2 0 1 0 0 0 0 0 3 6 1 1 0 0 1 0 1 2 0 0 0 0
88 GAT 0 15 0 107 1 0 1 0 0 0 2 1 0 0 1 2 0 0 0 0 0 0 0 0 0 1 1 1 2 0 0 0 0 21 1 156983 2 1 0 0 1 1 0 6 0 2 1 1 10 0 2 4 0 0 0 0 1 4 0 0 0 1 1 0
89 CCT 8 0 1 4 1 8 0 5 0 0 3 2 1 2 5 3 2 7 0 7 91 86 18 157061 2 2 4 1 0 3 1 4 1 1 0 0 8 6 1 4 4 4 1 18 2 1 1 2 18 3 16 2 13 6 2 9 21 11 7 9 0 1 1 4
90 AAG 19 10 157109 11 5 0 61 15 3 1 12 0 0 0 11 0 10 13 14 3 0 0 0 0 4 2 18 11 1 8 1 0 2 0 16 1 0 13 0 1 3 10 24 13 5 0 0 1 1 0 4 1 1 1 2 1 0 1 1 0 2 0 0 1
91 AAA 157851 1 48 1 2 0 0 0 12 2 2 0 1 0 0 0 0 1 0 0 0 0 0 0 5 5 0 1 0 0 0 0 3 0 0 0 0 0 3 0 2 0 0 0 0 0 0 2 3 0 5 0 0 0 0 0 4 1 0 0 1 0 1 1
92 ACT 0 0 0 1 7 20 2 157531 0 1 0 0 0 0 0 4 0 0 3 0 1 4 1 7 0 0 0 0 0 0 1 0 0 0 0 0 0 0 0 9 0 0 1 0 0 0 0 1 2 0 0 0 2 0 0 1 2 1 0 0 0 0 0 0
93 GGA 0 0 0 3 1 1 0 1 29 1 0 0 0 1 0 0 0 0 1 0 0 0 0 0 0 0 0 0 0 1 0 1 5 0 0 0 6 1 0 0 157271 24 59 8 2 0 2 0 1 0 0 0 0 1 0 0 21 0 0 0 0 0 0 0
94 GGA 1 0 0 0 0 0 1 0 12 0 0 0 0 0 0 0 0 8 0 0 1 0 0 1 0 0 0 1 0 0 0 0 10 0 0 0 0 0 1 0 157366 2 19 1 0 0 0 1 0 0 0 0 0 0 0 0 16 0 0 0 0 0 0 0
95 CCC 0 0 0 0 0 3 0 0 0 0 0 0 0 2 1 0 0 7 0 0 18 157473 10 10 0 0 0 0 0 5 0 2 0 0 0 1 0 6 0 0 0 1 2 0 0 0 0 0 1 1 3 0 0 13 0 0 0 0 0 0 1 0 0 0
96 ATA 0 0 0 0 15 0 1 0 0 0 0 0 158062 3 15 0 1 0 0 0 0 0 1 0 0 0 1 0 1 0 0 0 0 0 0 0 0 0 0 0 0 1 1 1 12 0 1 0 1 0 2 1 0 0 1 0 0 1 0 2 1 0 0 0
97 TAC 1 0 0 0 0 0 0 0 0 0 0 0 0 0 0 0 1 14 0 0 0 1 1 0 0 0 0 0 1 0 0 1 0 2 0 0 3 0 0 0 0 0 6 0 0 0 0 0 2 158113 1 18 0 1 0 0 1 17 0 0 0 9 0 0
98 AAG 53 2 157490 5 0 0 3 0 5 0 25 2 0 0 5 1 0 5 2 0 0 1 1 1 3 7 7 1 1 0 0 0 0 0 29 0 0 4 0 1 0 0 0 0 0 1 1 0 1 1 4 0 0 0 0 0 0 0 0 0 0 0 0 0
99 AGA 23 0 2 0 4 0 0 0 157486 1 8 7 2 0 0 0 0 0 0 0 0 1 0 0 2 21 2 0 0 0 0 0 0 0 0 0 0 0 0 0 4 0 0 0 0 2 4 0 1 7 1 0 1 2 0 0 0 0 0 0 0 0 0 0
100 GTA 0 0 7 0 4 2 4 2 41 3 1 1 52 0 0 2 2 32 1 11 17 12 4 5 0 26 45 39 2 2 3 1 0 0 11 0 19 17 0 1 4 17 8 5 156968 8 33 11 1 0 1 0 0 7 0 11 1 12 0 1 9 8 0 0
101 GAT 0 1 0 23 1 2 4 1 0 0 1 7 0 0 0 1 1 0 0 4 0 2 1 3 1 1 0 0 0 0 7 2 3 59 16 157485 3 0 7 24 5 3 7 18 2 0 1 1 0 0 0 3 0 1 13 2 0 0 0 4 0 0 4 0
102 AGA 31 1 1 0 0 12 2 0 157805 1 14 0 1 0 0 1 0 1 0 0 1 1 1 0 7 0 0 8 0 1 0 0 0 0 0 0 0 1 2 0 12 0 4 2 0 0 0 0 0 0 0 3 0 3 0 1 0 0 0 0 2 3 0 0
103 AAG 88 0 157389 1 0 0 3 0 2 0 23 0 0 0 0 0 0 6 0 0 0 0 0 0 1 3 0 0 0 0 2 0 0 0 10 0 1 0 2 0 0 1 0 0 0 0 0 0 0 0 3 1 1 0 0 0 0 3 0 0 0 0 0 0
104 TGG 0 0 1 0 0 0 0 0 1 0 0 1 0 2 0 1 0 0 2 0 1 0 0 2 0 0 13 0 0 0 1 1 0 1 0 0 0 0 0 0 2 0 1 0 0 0 0 0 0 0 26 0 0 1 4 0 22 3 157809 1 0 0 3 0
105 ATG 0 1 10 0 1 22 10 1 0 0 12 0 27 0 157509 3 0 0 1 4 1 0 0 0 8 0 8 0 7 4 3 2 0 0 2 1 0 0 16 0 2 2 3 1 2 2 29 1 0 1 0 1 4 2 0 0 0 2 0 1 0 0 9 3
106 AGG 0 1 10 0 0 0 0 0 22 0 157849 4 0 0 14 0 0 0 0 0 0 1 0 0 0 2 11 0 0 0 0 0 0 0 1 0 0 1 2 0 0 0 44 0 0 0 0 0 2 0 0 0 0 0 0 0 1 0 7 0 0 0 0 0
107 GAA 18 1 2 1 0 2 0 0 0 0 0 3 0 0 0 0 0 1 0 0 2 0 0 1 0 0 0 2 0 0 0 0 157837 2 7 0 0 0 0 0 12 0 0 0 0 0 0 0 0 0 0 0 1 3 0 0 1 0 0 1 0 0 0 0
108 CTC 0 0 0 0 0 9 3 2 0 0 6 1 2 7 0 1 0 2 0 2 2 16 4 2 0 0 2 0 2 157947 0 7 1 0 0 0 0 0 3 1 0 1 0 0 1 2 0 0 0 0 1 0 0 0 0 1 0 5 0 0 0 12 2 0
109 GTC 0 0 0 0 1 0 0 1 0 0 0 0 1 30 0 0 0 0 0 0 0 3 0 0 1 0 0 0 0 0 0 0 1 1 0 0 0 17 0 0 3 0 1 0 3 157721 4 5 0 0 0 0 0 0 0 2 3 1 0 0 0 1 1 0
110 CTT 0 1 1 0 0 3 0 0 0 1 0 0 0 0 0 16 0 2 0 5 0 5 0 8 1 0 0 4 6 11 0 157691 0 0 0 0 0 0 0 0 0 0 0 0 1 0 1 1 1 0 2 1 0 0 0 0 0 0 0 0 2 0 0 5
111 TAT 0 0 4 0 0 0 0 0 0 0 0 1 0 18 0 2 2 1 0 27 0 0 0 1 0 0 0 0 0 0 0 15 0 0 0 0 0 0 0 0 0 0 0 1 3 0 0 0 1 6 0 157820 0 0 0 0 1 0 10 12 12 0 1 1
112 GAC 0 52 1 0 0 2 0 0 0 0 0 0 0 2 0 0 0 1 2 0 0 1 1 3 0 1 0 0 0 1 0 0 1 157892 5 12 1 6 0 0 2 23 0 0 0 1 0 0 0 2 2 0 0 1 1 0 5 0 6 0 0 0 3 1
113 AAA 158047 1 39 1 0 0 3 0 6 1 0 0 0 0 0 0 1 0 0 0 0 0 0 0 0 0 0 0 0 3 0 0 18 0 0 0 0 0 0 0 0 0 0 0 0 0 0 0 6 0 0 0 1 0 0 0 0 0 1 0 1 0 0 0
114 GAA 14 1 0 0 0 0 0 0 0 0 0 0 0 0 0 0 2 0 9 0 0 0 0 1 2 0 0 0 0 2 0 0 157971 5 20 1 1 1 2 0 9 0 1 2 2 0 0 2 8 1 0 0 1 5 4 0 12 0 0 0 0 0 0 0
115 GAA 17 0 0 0 0 0 0 0 0 0 0 0 0 0 0 0 0 1 0 0 1 0 0 0 0 0 0 0 0 0 0 0 157912 3 5 0 1 0 1 0 8 0 1 0 0 0 0 0 2 0 0 0 0 0 0 0 0 0 0 0 0 0 0 0
116 ATA 2 0 3 0 14 0 0 7 1 0 4 0 158184 40 25 7 0 0 0 0 1 0 0 0 1 0 0 0 10 0 0 0 0 0 0 0 0 0 0 0 0 0 0 0 15 1 2 1 3 1 2 0 0 0 0 0 0 0 0 1 0 2 0 0
117 AGG 3 0 10 0 0 1 1 0 52 1 157314 1 0 0 13 2 4 2 3 4 0 1 0 0 6 2 5 22 0 0 0 0 7 0 0 0 1 0 0 2 0 0 17 0 0 0 0 0 0 0 1 0 1 1 0 0 1 0 1 1 0 0 1 1
118 CGA 8 0 0 0 0 0 0 0 12 0 0 0 0 0 0 0 19 0 0 1 0 3 0 0 156900 0 14 0 0 0 0 0 0 0 0 0 0 0 5 0 1 0 1 0 0 0 0 0 2 0 0 0 0 1 1 0 20 0 0 0 0 0 0 0
119 ATC 0 2 0 0 0 8 0 0 0 0 0 0 5 156068 0 11 0 0 0 0 0 1 0 0 0 0 0 0 0 1 0 0 0 0 0 0 0 0 0 0 0 0 0 0 0 12 0 2 0 0 2 0 1 0 0 0 6 1 3 0 0 1 0 0
120 TGG 0 0 0 0 0 0 0 0 0 0 0 0 0 0 1 0 0 0 0 0 0 0 0 0 0 0 41 0 0 0 0 0 0 1 0 0 0 0 0 0 0 2 4 0 0 0 1 2 2 0 20 0 0 0 1 0 19 0 157536 1 0 1 2 2
121 CGC 0 2 2 0 0 0 0 1 1 7 82 1 3 0 2 0 1 44 0 2 0 0 0 1 20 156557 10 18 0 1 1 0 3 0 0 0 0 0 2 0 1 4 0 0 0 0 0 0 0 1 1 0 3 1 0 1 0 32 1 0 0 0 0 0
122 CAA 4 0 0 0 1 0 0 5 0 1 2 0 10 0 1 0 155468 10 17 13 3 0 1 0 19 1 3 0 1 0 15 0 1 0 0 0 1 1 3 2 2 4 1 1 43 1 18 1 9 0 0 0 1 4 0 0 3 0 3 15 4 0 9 0
123 GCC 0 1 0 0 0 47 0 3 0 0 0 0 0 0 1 0 0 0 0 0 0 1 3 0 0 0 0 0 0 2 0 0 0 1 0 0 3 157349 2 5 0 3 1 5 0 22 0 2 1 0 0 0 0 10 1 0 0 0 0 4 1 0 0 0
124 AAT 0 13 0 135047 0 0 1 1 0 0 0 1 0 0 0 0 1 0 0 2 0 0 0 0 0 0 2 0 0 0 0 0 0 0 0 10 0 0 0 0 0 0 0 0 0 0 0 0 3 0 0 0 0 0 0 0 1 0 0 0 0 0 1 0
125 AAT 7 9 1 119517 0 0 0 0 0 0 7 9 1 0 1 0 4 0 0 1 0 0 0 6 5 3 1 1 0 0 0 0 1 1 0 14 0 0 1 0 0 9 3 0 0 0 0 0 1 0 0 2 0 1 1 2 0 1 0 0 6 2 0 0
126 GGT 0 0 9 0 0 0 0 0 0 4 0 10 1 0 4 0 0 0 0 0 0 0 0 0 0 0 0 1 1 0 0 1 0 0 0 11 0 1 0 0 1 13 18 137045 1 0 0 0 1 1 1 0 0 0 1 0 1 0 0 4 1 1 1 0
127 GAT 13 3 0 15 5 1 1 2 12 0 0 2 5 0 0 0 2 0 2 12 0 0 3 1 0 6 1 2 7 2 0 0 5 12 8 129053 8 0 13 0 0 13 28 17 38 2 1 53 0 3 0 1 12 9 0 12 0 2 0 2 0 0 0 0
128 GAT 6 4 0 13 0 2 3 1 33 1 6 11 0 0 0 0 1 0 2 1 0 0 0 0 0 0 1 1 1 1 5 1 4 12 6 141683 2 1 0 2 0 1 12 8 2 0 2 2 1 0 1 1 9 1 1 10 0 1 1 10 21 0 2 0
129 GCA 0 1 0 2 44 4 2 1 0 4 0 0 0 0 5 0 0 0 3 0 1 0 0 0 0 2 1 0 1 0 1 0 4 0 0 0 153458 9 78 6 1 4 30 2 37 0 0 2 3 0 0 0 10 0 4 0 0 0 0 0 0 2 0 0
130 ACA 34 3 0 0 150428 2 26 27 1 0 6 4 14 0 0 0 0 0 0 2 23 3 0 1 3 0 0 1 6 3 19 5 0 0 1 0 8 0 0 6 0 0 0 0 0 1 0 0 1 1 2 0 1 0 0 1 2 0 1 4 0 0 4 0
131 GCT 0 5 1 0 1 1 1 21 0 9 0 0 1 0 0 0 0 1 2 0 0 23 26 32 0 0 0 1 0 3 0 0 0 1 3 2 2 36 13 148727 2 0 2 1 1 1 2 11 1 0 0 0 1 8 0 3 0 0 0 0 0 2 0 0
132 GGT 0 0 0 0 0 0 0 0 0 1 1 9 0 0 1 1 0 1 0 0 1 0 0 0 0 0 0 0 0 0 0 4 0 0 0 5 1 0 0 1 16 44 4 148247 0 0 0 2 0 0 5 0 1 0 0 0 0 0 0 1 0 2 1 0
133 CTG 0 0 1 1 0 1 0 0 0 0 2 0 1 2 3 0 0 0 2 0 2 3 31 0 1 0 1 0 32 7 150893 1 0 0 0 0 0 0 0 0 0 0 0 0 0 0 0 0 3 0 0 0 0 0 0 0 0 0 0 0 0 0 8 0
134 ACT 1 0 0 4 28 55 11 150204 0 8 0 6 0 0 0 11 0 1 2 1 5 1 0 2 0 0 0 0 0 2 0 0 0 0 0 0 0 0 0 16 0 0 1 1 7 1 0 1 5 0 1 1 1 4 0 1 0 8 0 4 0 0 0 0
135 CAC 1 2 0 0 0 1 0 0 0 0 0 0 3 0 0 0 3 148294 3 20 0 1 0 0 0 11 0 0 0 0 0 0 0 0 0 1 0 0 0 0 2 0 0 1 1 0 0 8 6 7 0 1 1 0 0 0 2 0 0 0 0 0 0 0
136 ATG 0 0 1 0 0 0 12 1 0 0 0 0 89 90 149899 45 1 0 0 1 0 0 0 0 0 0 0 0 10 15 30 0 1 0 0 1 2 0 1 0 1 1 1 0 0 3 30 7 2 0 12 1 0 1 0 0 4 0 0 0 1 0 7 0
137 ATG 0 0 1 0 0 1 5 1 0 0 0 0 17 0 141051 3 0 0 2 0 0 0 1 0 0 0 0 0 1 0 0 0 0 0 0 0 0 2 0 0 0 0 0 0 0 0 15 0 0 1 0 0 0 0 0 0 0 0 0 0 0 0 0 0
138 ATC 0 2 0 0 0 11 0 0 1 0 0 0 8 143364 1 11 0 0 4 0 0 0 0 1 0 0 2 0 0 2 2 0 0 0 0 0 0 0 0 0 0 0 0 0 0 7 0 1 0 1 0 0 0 1 0 0 0 0 1 0 0 0 5 0
139 TGG 0 0 0 0 0 0 0 0 0 0 3 0 0 0 0 2 0 0 0 0 1 1 0 0 1 0 53 0 0 0 0 0 0 0 0 0 0 0 0 0 4 0 4 0 0 0 0 0 0 0 15 0 0 0 1 0 28 0 153243 0 0 0 2 0
140 CAT 0 1 0 3 0 1 0 0 1 0 0 0 0 1 0 0 0 13 8 157620 0 1 0 2 1 0 0 5 0 0 1 2 0 0 0 0 2 0 0 1 0 0 0 2 0 0 0 0 5 0 0 10 0 0 0 0 0 0 1 0 0 0 0 0
141 TCC 5 0 0 0 0 0 0 0 0 0 0 0 0 0 0 0 0 2 0 0 0 16 2 0 0 1 0 0 0 0 0 0 0 0 0 0 0 1 0 1 2 0 0 0 0 0 0 0 1 1 3 0 10 157886 1 15 0 2 1 0 0 8 1 0
142 AAT 2 11 2 158108 0 0 0 3 0 0 0 3 0 0 0 0 0 1 0 0 1 0 0 1 1 0 0 0 1 0 0 1 0 1 0 21 0 2 2 0 1 0 0 1 0 0 0 0 0 0 1 0 1 0 0 2 0 0 0 0 0 0 0 1
143 TTG 1 0 0 2 0 0 0 0 0 1 0 0 0 0 1 0 0 1 0 7 0 1 0 0 0 1 0 0 3 2 12 5 0 0 0 0 0 0 0 0 0 0 1 0 0 0 1 0 0 1 3 0 0 0 12 1 0 0 2 0 26 4 157482 1
144 AAT 2 15 0 157737 0 0 0 0 0 0 0 19 0 1 0 0 0 0 0 0 0 1 0 0 2 0 0 0 0 0 1 0 0 1 0 18 0 7 2 0 0 0 1 0 0 0 0 0 3 0 0 1 0 0 0 0 0 0 0 1 0 0 2 0
145 GAT 0 1 0 12 0 0 0 1 0 0 0 0 0 0 0 0 0 0 0 0 0 0 0 0 0 0 0 0 0 0 0 0 0 26 0 157558 0 0 0 2 0 0 0 9 0 0 0 4 0 0 0 0 0 1 1 0 0 0 0 0 0 1 0 0
146 ACA 5 0 0 0 157547 9 29 2 1 3 0 7 16 0 0 0 0 0 0 0 3 2 0 0 0 0 0 0 0 1 0 0 0 0 1 0 427 1 0 53 0 0 0 0 0 0 1 0 0 0 0 0 0 1 0 0 1 0 0 0 0 0 0 0
147 ACA 3 0 0 0 157824 3 7 0 3 0 0 0 5 0 0 0 0 0 0 0 1 0 0 0 0 0 0 0 0 0 0 0 0 0 0 0 18 0 0 0 0 0 1 0 0 0 0 0 4 0 0 0 0 0 0 0 0 0 0 0 0 0 0 0
148 TAC 0 0 0 0 0 0 0 0 0 0 0 0 0 0 0 0 0 4 0 0 0 0 0 1 0 0 0 0 0 0 0 0 0 1 0 0 0 0 0 0 0 0 6 0 0 0 0 2 3 157903 2 9 0 1 0 0 1 12 1 0 0 0 0 0
149 CAG 0 0 1 0 0 1 0 0 0 0 0 1 0 1 0 0 16 0 157941 3 0 0 0 0 0 2 33 0 0 0 0 0 0 5 1 0 0 0 0 0 0 0 1 0 0 0 0 0 0 0 16 0 0 1 0 0 0 0 0 0 0 0 0 0
150 AGG 0 0 18 0 0 0 1 0 28 1 157987 0 0 0 3 0 0 0 0 0 0 0 1 0 0 4 11 2 0 0 0 0 0 0 0 0 0 0 0 0 0 0 21 1 0 0 0 1 0 0 0 0 0 0 0 0 0 0 0 0 0 0 0 0
151 ACA 1 1 0 0 158093 0 16 1 5 0 0 0 3 0 0 0 0 0 0 1 1 2 0 1 0 0 0 0 0 0 0 0 0 0 0 0 23 1 1 0 0 0 0 0 0 0 0 0 0 0 0 0 1 1 0 0 0 0 0 5 0 0 0 0
152 AGA 16 1 1 0 7 0 0 0 157859 0 15 0 1 2 0 0 0 1 0 0 0 0 1 1 8 16 6 11 0 0 0 1 0 0 0 0 1 0 4 0 19 0 0 0 0 0 0 0 0 0 1 0 1 0 0 0 4 0 0 0 0 1 1 0
153 GCT 1 4 1 1 0 0 4 11 2 0 1 0 0 0 0 2 0 2 0 0 1 2 0 0 0 0 0 1 1 0 1 0 0 0 0 5 1 25 13 157943 0 0 0 1 0 1 0 6 0 1 2 2 0 0 3 4 0 0 0 0 0 1 0 7
154 CTT 0 0 1 0 0 0 1 1 1 0 1 2 14 0 2 9 0 0 5 1 0 0 1 14 0 0 0 0 8 47 4 157085 0 0 1 0 0 0 0 0 2 2 1 1 0 0 3 0 1 0 0 0 0 0 0 0 5 0 0 0 3 0 23 7
155 GTT 5 2 3 0 0 2 1 2 1 0 1 2 3 0 0 3 1 0 2 0 0 1 1 0 0 6 1 0 1 0 0 0 0 0 0 1 0 0 0 5 3 0 4 3 34 15 10 156945 2 0 3 0 0 1 0 0 6 0 0 0 2 0 0 0
156 CGC 0 3 1 0 0 0 0 0 0 4 10 0 4 0 0 0 0 86 0 0 0 2 0 0 22 155393 83 28 0 3 0 0 0 0 1 0 1 1 2 0 3 0 0 1 1 0 0 0 1 0 4 0 0 0 0 1 1 26 0 0 0 0 0 0
157 ACC 0 1 0 1 35 155879 28 55 1 16 0 10 5 43 0 47 0 5 0 5 3 1 0 0 1 0 0 0 0 0 0 3 0 0 0 0 124 23 19 3 0 0 0 0 42 5 10 2 4 0 4 4 19 11 13 2 0 4 0 6 0 0 1 0
158 GGC 0 0 0 0 0 0 1 2 0 48 1 1 1 0 1 0 6 11 1 1 0 1 0 2 0 3 2 0 1 1 0 0 0 62 0 2 1 1 1 2 69 157736 10 23 0 0 0 0 10 0 8 0 0 0 0 0 12 5 0 0 0 0 0 2
159 ATG 0 8 1 0 1 1 10 0 0 0 6 3 10 3 157868 9 0 0 0 0 0 0 0 3 0 0 0 1 5 0 3 0 0 2 0 7 0 0 0 0 0 4 1 1 0 0 13 0 3 0 6 0 0 1 2 0 0 0 0 0 6 0 7 1
160 GAT 3 0 0 11 3 0 0 1 0 0 0 0 2 0 1 2 1 3 4 3 1 1 0 0 0 0 0 0 0 0 0 0 4 16 2 157954 0 0 0 3 1 1 4 11 0 0 3 1 3 1 0 1 0 0 0 0 1 1 1 1 0 0 4 0
161 CCC 1 0 0 0 1 1 1 0 0 6 0 47 1 0 0 0 0 7 0 0 22 157864 8 125 9 12 2 2 1 8 0 1 0 0 2 1 13 3 0 8 8 1 6 2 2 0 1 0 1 1 0 0 0 13 0 0 2 1 1 0 0 1 0 0
162 AGG 4 0 9 0 0 3 1 3 24 0 157697 4 1 0 7 1 1 7 0 0 3 0 1 0 2 2 29 30 0 0 1 0 0 0 0 0 0 0 0 1 0 0 52 0 1 2 1 5 4 0 1 0 0 0 0 1 0 0 0 1 0 2 1 1
163 ATG 0 0 0 0 2 0 5 1 0 1 1 0 24 0 158041 2 1 0 0 0 0 0 0 1 0 0 0 0 2 0 2 0 0 0 0 0 0 0 1 0 0 1 0 0 5 2 16 0 0 0 2 2 0 0 0 0 0 9 0 12 0 0 1 0
164 TGC 0 2 2 0 2 0 0 1 0 29 0 0 0 4 1 6 14 1 0 0 0 0 0 0 0 10 0 1 0 1 0 0 0 0 0 0 7 43 0 0 0 0 0 1 2 3 171 0 0 57 7 0 3 0 1 1 2 157614 2 46 0 0 0 1
165 TCT 2 1 0 1 0 0 6 37 0 1 0 47 0 0 0 2 1 0 0 0 4 1 0 22 0 0 0 0 0 0 0 0 1 0 2 0 6 5 2 25 1 0 6 1 0 0 0 0 1 2 0 1 0 15 71 157959 0 1 0 2 0 0 0 6
166 CTG 0 0 2 1 0 0 3 1 0 0 0 4 2 1 4 4 1 0 2 0 0 0 29 0 0 1 1 0 33 13 157977 1 0 0 0 2 0 0 0 0 0 1 0 0 2 0 1 0 5 0 5 1 0 3 0 0 1 0 0 1 3 0 9 0
167 ATG 0 0 0 0 0 0 2 0 0 0 1 0 67 0 157983 3 0 1 0 0 0 0 1 0 0 0 0 1 1 7 5 0 0 2 0 0 0 0 0 1 1 0 1 1 0 0 14 0 0 0 0 0 0 0 0 0 0 0 0 1 0 0 3 0
168 CAG 2 1 2 0 0 3 0 0 0 0 0 0 0 0 0 1 26 0 145772 10 0 5 1 0 1 1 41 1 0 0 1 0 0 1 4 0 3 0 1 3 0 1 0 0 0 1 1 0 1 1 46 0 1 0 1 0 0 0 0 0 2 0 0 1
169 GGT 0 0 1 5 0 0 0 0 0 0 0 10 1 0 0 0 0 0 0 0 1 1 0 0 0 0 1 1 0 0 1 0 0 0 0 22 0 0 0 0 1 12 81 144309 0 0 0 5 4 1 0 1 0 1 0 0 0 0 3 2 0 0 0 0
170 TCG 0 0 0 0 0 0 0 0 0 0 0 1 0 0 0 0 0 0 0 0 0 1 15 0 0 0 1 0 0 4 0 0 0 0 0 0 0 0 0 0 0 0 0 1 0 0 1 0 0 1 1 1 75 1 145012 3 0 0 0 0 0 0 30 0
171 ACT 0 0 0 3 22 31 7 145233 0 0 0 2 0 0 6 10 0 0 0 0 6 0 0 0 0 0 0 0 2 1 0 0 0 0 0 1 0 0 0 21 0 0 0 0 0 0 0 0 0 0 0 3 3 0 0 0 0 2 0 5 0 0 0 0
172 CTC 0 0 0 0 1 0 0 0 0 3 0 0 5 2 0 0 0 3 0 0 0 12 0 0 0 0 1 1 11 145809 0 7 0 0 0 0 0 0 0 0 1 0 2 0 0 6 0 0 1 0 0 2 0 0 0 0 2 0 2 0 38 1 16 0
173 CCT 1 0 2 0 1 0 0 6 0 1 0 0 0 0 1 0 2 0 0 5 12 64 30 145538 1 1 0 2 1 1 0 3 2 0 1 7 1 0 1 4 0 0 1 0 3 3 0 0 0 2 0 0 1 1 1 2 0 0 0 0 0 0 2 2
174 AGG 0 0 4 0 0 0 0 0 12 0 145337 1 0 0 4 0 0 0 0 0 0 0 0 0 0 3 3 0 0 0 1 0 0 0 0 0 0 0 0 0 0 0 14 0 0 0 0 2 7 0 5 0 0 0 0 1 2 0 0 0 0 0 0 0
175 AGG 0 2 15 1 0 0 0 0 17 0 145420 2 0 0 3 0 0 0 0 0 0 0 0 0 0 0 9 0 0 1 0 0 0 0 0 0 0 0 0 0 0 0 12 0 0 0 1 0 0 0 1 0 0 0 1 0 0 0 0 0 0 0 0 0
176 TCT 0 0 0 0 0 0 0 1 0 0 0 2 0 0 0 0 0 0 0 0 0 0 0 14 0 0 0 0 0 0 0 0 0 0 0 0 4 0 2 0 0 0 0 0 0 0 0 0 2 0 3 2 18 87 11 145574 0 3 0 1 0 0 0 6
177 GGA 0 0 0 0 0 0 0 0 7 0 0 1 1 0 0 0 0 0 0 0 0 0 0 1 0 0 0 0 1 0 0 0 5 0 0 0 0 0 0 0 145095 1 29 2 0 0 0 0 1 0 4 0 0 0 0 0 3 0 0 0 1 0 0 0
178 GCT 0 0 0 0 0 4 4 16 0 2 1 10 0 0 0 0 0 0 0 1 0 0 0 0 4 1 0 3 0 0 7 0 0 0 0 2 11 27 2 145636 0 2 0 3 3 0 0 10 0 0 0 1 1 14 2 4 0 0 0 0 0 0 0 0
179 GCA 0 0 0 0 78 1 0 0 0 0 0 0 0 0 0 0 0 0 0 0 1 0 0 0 0 0 0 0 0 0 0 1 1 0 0 0 145016 6 160 12 0 0 0 3 45 0 0 0 0 0 0 0 3 0 0 0 3 0 0 0 0 0 0 0
180 GGC 0 0 0 0 0 0 0 0 0 5 0 0 0 0 0 0 0 0 0 0 0 1 0 0 0 0 0 1 0 0 0 0 1 9 0 0 0 0 0 0 12 144501 7 43 0 1 0 0 0 0 0 0 0 0 0 0 0 12 1 0 0 0 0 0
181 GCT 0 0 0 1 0 0 0 67 0 0 0 0 0 0 0 0 2 9 1 5 0 0 0 0 0 0 3 0 0 0 0 0 0 1 0 7 19 63 12 143712 0 0 0 0 0 0 0 7 3 0 0 0 0 0 0 4 0 0 2 0 1 0 1 1
182 GCA 0 0 0 1 74 0 0 0 0 0 1 0 0 0 1 0 1 11 1 0 0 0 0 0 0 0 3 0 0 1 0 0 1 0 0 0 144616 5 29 20 0 0 1 0 100 0 0 1 0 0 2 0 6 0 0 0 5 0 2 0 0 0 0 0
183 GTC 0 0 1 1 0 6 0 0 0 0 0 0 0 66 0 0 0 0 0 1 0 0 2 0 0 1 0 0 0 0 0 0 0 1 0 0 0 13 0 0 0 2 0 2 2 145918 3 22 1 0 0 0 0 0 0 0 2 0 0 0 0 0 0 0
184 AAA 145536 12 92 9 4 0 0 0 10 0 2 0 0 0 0 0 1 0 0 0 0 2 0 0 0 0 2 1 0 0 1 0 6 0 1 0 0 1 0 0 1 0 2 0 0 0 0 1 3 0 2 0 2 1 0 0 0 0 0 0 0 0 0 0
185 GGA 0 0 0 2 0 0 0 1 15 0 0 0 1 0 0 0 0 1 0 0 2 0 0 2 0 0 0 2 0 0 0 0 6 0 0 0 0 0 0 0 145631 9 36 5 1 0 0 0 0 1 0 0 0 4 0 0 5 2 0 0 0 0 0 0
186 GTT 0 0 1 1 0 0 1 0 1 1 0 0 33 3 0 32 6 1 0 0 0 0 0 0 0 0 0 0 0 1 0 0 0 0 0 1 0 0 0 10 0 0 0 1 3 43 11 145294 1 0 0 0 0 0 0 0 3 0 0 0 0 1 0 3
187 GGG 0 1 0 0 1 1 0 0 1 0 9 0 0 0 0 0 0 2 0 0 1 1 0 0 0 0 0 1 0 0 0 0 0 0 14 1 0 0 2 0 54 5 144513 9 0 3 2 0 1 0 0 0 0 0 0 0 0 0 3 0 0 0 0 0
188 ACA 0 0 0 0 145539 0 32 0 1 0 0 2 2 0 0 0 0 0 4 0 0 0 0 0 0 0 0 0 0 0 0 0 0 0 0 0 18 0 0 2 0 0 0 0 0 0 0 0 0 0 1 0 1 0 0 2 5 0 0 0 0 0 0 0
189 ATG 0 0 1 0 1 1 11 3 0 0 1 0 22 0 145878 18 0 13 0 0 0 0 0 1 0 0 0 0 2 1 8 1 0 0 0 0 0 0 1 0 2 0 6 0 0 1 20 0 6 0 0 1 2 1 1 0 0 2 0 15 0 1 3 0
190 GTG 0 0 0 0 2 4 0 0 0 1 1 0 0 0 6 0 0 0 0 0 0 0 0 0 0 6 0 1 0 0 4 0 0 0 1 0 1 5 10 1 1 0 0 0 26 12 145743 3 0 0 0 1 0 1 0 1 0 2 0 0 0 0 6 0
191 ATG 0 0 2 0 0 0 7 1 1 1 1 0 12 0 145746 6 0 2 1 0 0 0 0 0 0 0 0 0 0 0 3 4 0 0 1 0 0 0 0 0 0 1 1 0 0 0 8 0 1 0 1 0 0 0 0 0 0 4 2 0 0 4 0 0
192 GAG 0 0 17 0 1 0 2 1 1 0 0 0 0 0 0 1 0 2 1 0 0 1 0 0 0 0 0 0 0 0 0 0 29 0 145967 9 1 0 1 0 1 0 33 1 1 0 3 0 0 1 1 0 0 3 0 0 0 0 0 0 0 0 0 0
193 TTG 0 0 0 1 0 0 0 0 0 0 0 3 0 0 2 1 0 0 0 2 0 0 0 1 0 0 0 2 34 4 5 2 1 0 0 0 0 2 1 0 0 0 0 0 1 0 0 4 0 0 1 0 0 0 22 0 0 0 2 7 33 0 145848 4
194 ATA 1 0 2 0 12 2 1 1 1 0 0 0 145789 0 22 6 0 0 0 0 0 3 1 0 0 0 0 0 4 0 0 3 0 0 0 0 0 0 0 0 0 2 0 0 12 6 125 0 2 0 0 0 0 0 0 1 0 0 0 0 2 0 0 0
195 AGG 0 1 10 0 0 0 1 0 16 0 145837 3 0 0 11 0 0 1 0 0 4 5 0 1 1 12 8 0 1 0 0 0 0 0 0 0 0 0 0 0 0 0 24 0 0 0 0 0 0 1 2 0 0 1 1 0 0 0 0 0 0 1 0 0
196 ATG 0 2 0 0 0 0 5 0 0 0 1 1 13 0 145925 4 0 0 0 0 0 1 0 0 0 0 0 0 0 0 0 0 0 0 0 0 0 0 1 3 0 0 2 0 0 0 10 0 0 0 0 0 1 0 0 0 0 0 2 0 1 0 2 0
197 ATC 0 0 0 0 0 16 0 0 0 2 0 0 26 145850 1 6 1 1 0 0 0 0 0 0 0 0 1 0 0 1 0 0 1 1 0 0 0 0 0 0 0 0 0 0 0 26 0 0 1 0 0 2 0 0 0 2 0 0 0 0 0 1 0 0
198 AAA 146102 2 26 0 1 0 0 0 12 0 0 0 0 0 0 0 0 0 0 0 0 0 0 0 0 0 0 0 0 0 0 0 7 0 0 0 0 0 0 0 0 0 0 0 0 0 0 0 1 1 0 0 0 0 0 1 0 1 0 0 0 0 0 0
199 CGT 0 0 2 0 0 0 0 0 0 2 3 0 0 0 0 0 1 0 0 18 1 1 2 0 2 18 18 145972 0 2 0 3 0 1 0 0 1 0 0 0 0 0 1 2 0 0 1 0 0 0 0 0 0 0 0 0 0 0 0 5 0 0 0 0
200 GGG 0 0 1 0 0 0 1 0 0 0 21 0 1 2 0 0 0 0 0 0 0 0 0 0 0 0 0 0 0 0 0 2 0 0 17 1 0 1 1 0 18 0 144985 3 0 0 3 0 0 0 1 0 0 0 0 0 2 0 3 0 0 1 0 0
201 ATC 0 2 0 1 7 11 1 0 0 0 0 4 5 145674 3 13 0 0 0 1 0 2 0 5 0 0 2 1 2 0 0 0 0 1 0 0 3 0 0 0 1 0 2 0 1 43 0 0 2 0 2 1 0 1 0 0 0 0 1 1 0 1 0 0
202 AAT 5 15 2 145972 0 1 1 5 0 1 1 10 0 0 1 1 5 60 0 0 0 0 1 0 0 0 0 2 4 0 0 0 1 0 1 43 10 0 0 0 0 0 1 2 0 0 0 0 0 0 0 2 1 0 4 0 0 0 0 0 0 0 0 0
203 GAT 1 0 0 13 0 0 0 0 3 0 0 0 0 0 0 0 0 0 0 0 0 0 0 0 1 0 0 0 0 0 0 1 0 11 9 145925 0 0 0 1 0 1 0 10 0 0 0 1 3 0 0 3 0 0 2 0 0 0 2 0 0 0 2 0
204 CGG 2 0 2 0 0 0 0 0 9 0 13 2 0 0 0 0 0 0 24 1 0 0 1 0 19 5 145642 4 0 0 4 0 0 0 0 0 0 0 0 0 0 0 3 0 0 0 0 0 1 2 2 0 0 3 0 0 0 0 21 0 0 0 0 0
205 AAC 5 144852 10 30 1 1 0 0 0 8 0 2 0 0 0 0 0 4 0 0 1 0 0 0 0 0 0 0 0 0 0 0 0 10 0 0 1 0 0 0 0 3 1 0 0 2 2 1 1 0 0 1 0 2 1 3 6 1 0 3 0 0 0 1
206 TTC 1 0 0 0 0 2 0 0 0 0 0 0 0 3 3 0 0 0 0 0 0 0 0 0 0 0 0 0 0 6 0 0 0 0 2 0 0 0 0 3 0 0 0 0 0 2 2 0 0 2 0 0 0 8 0 0 0 0 0 0 4 145867 0 5
207 TGG 0 0 0 0 0 0 0 0 0 0 2 0 0 0 1 0 0 0 0 0 0 1 1 0 0 0 23 0 0 0 1 0 0 0 0 0 0 0 0 0 0 0 0 0 0 0 0 0 1 9 14 0 0 0 0 0 9 1 145689 2 0 0 5 1
208 AGA 7 0 0 2 0 0 0 0 145480 0 42 2 3 0 0 0 0 0 0 0 0 1 0 0 0 13 0 2 0 0 0 0 0 0 0 1 0 1 2 0 9 0 1 0 0 0 0 0 0 0 0 0 0 0 0 0 1 0 0 0 0 0 0 0
209 GGT 0 0 0 0 0 0 0 0 0 0 1 14 0 0 0 0 0 0 7 0 0 0 0 0 0 0 0 0 0 0 0 2 0 0 0 11 0 0 0 1 10 17 12 126155 0 0 0 2 0 0 0 0 0 0 0 0 0 0 0 2 0 0 2 0
210 GAA 26 0 0 0 1 0 2 0 0 0 0 0 0 0 1 0 0 0 0 0 1 0 0 0 0 0 0 0 0 0 0 0 136109 0 19 1 0 0 0 0 15 0 2 0 2 0 0 1 3 0 1 0 0 0 0 0 0 0 0 0 0 0 0 0
211 AAT 0 5 0 136007 4 2 3 11 1 1 0 10 2 3 4 20 0 2 6 2 6 4 4 0 1 0 0 0 1 0 4 0 2 0 0 6 1 11 2 18 0 0 14 0 4 0 3 0 0 0 0 1 0 8 0 1 0 0 1 0 0 4 1 0
212 GGA 1 5 1 0 0 0 0 1 17 2 2 0 0 0 0 0 0 0 0 0 0 0 1 0 1 1 1 3 0 1 1 0 10 0 0 1 1 1 1 4 132672 6 37 15 3 0 0 0 1 0 1 0 0 0 0 0 6 0 0 0 0 3 0 1
213 CGA 0 0 3 0 1 0 0 0 14 0 0 0 0 0 0 0 27 1 0 0 0 0 0 1 127713 4 35 5 1 0 0 5 0 0 0 0 0 0 0 0 1 0 0 0 0 1 0 0 1 0 0 0 0 1 0 0 18 0 1 0 0 0 0 0
214 AAA 139663 1 6 0 1 1 0 1 9 0 1 0 0 0 0 1 3 2 0 1 0 0 0 0 0 5 1 5 1 0 0 1 9 0 0 0 0 0 0 0 1 0 2 0 0 0 0 0 2 1 0 1 0 2 0 0 0 0 0 0 0 0 3 0
215 ACA 0 0 0 0 142301 4 57 1 0 9 0 2 1 0 0 0 0 0 0 0 30 0 1 0 0 0 0 0 0 0 0 0 0 0 0 0 10 0 0 0 0 0 7 1 0 1 4 0 0 0 0 0 6 0 0 1 0 0 0 0 0 0 0 0
216 AGG 0 0 14 0 0 0 0 0 31 0 139061 2 0 0 18 0 0 0 0 0 0 1 0 0 6 0 3 2 0 1 0 0 0 0 0 0 1 0 0 0 0 0 33 0 0 0 0 0 2 0 0 0 0 0 0 0 1 0 2 0 0 0 0 0
217 AGT 16 46 4 36 0 0 1 12 0 27 14 135490 0 27 6 3 10 0 1 0 0 4 1 0 2 1 1 1 4 2 3 7 1 0 0 0 5 0 0 0 0 0 1 16 46 0 4 1 0 0 0 1 13 1 0 2 0 0 1 6 3 0 8 1
218 GCT 0 0 0 0 0 0 0 37 0 0 0 0 0 0 0 0 0 0 0 0 0 0 0 0 0 1 0 0 0 0 0 0 0 0 0 6 1 9 8 138161 0 0 1 3 0 0 0 9 1 5 0 0 0 0 0 0 0 0 4 0 0 1 0 1
219 TAC 0 0 0 0 0 0 0 1 0 0 0 0 0 0 0 0 0 16 0 0 0 0 0 0 0 0 0 0 0 0 0 0 0 1 0 0 0 0 0 0 0 0 0 0 0 0 0 0 1 140774 3 7 0 0 0 0 0 5 0 0 0 0 0 0
220 GAG 0 0 13 0 0 0 6 0 0 0 0 0 0 0 0 0 0 0 0 0 10 0 0 0 0 0 0 0 0 0 0 0 5 0 133705 28 0 0 2 0 0 0 11 1 0 0 1 0 0 0 4 1 0 2 0 0 0 0 0 0 0 0 0 0
221 AGA 15 1 0 0 1 0 0 0 139444 1 29 0 4 0 0 0 0 0 0 0 1 0 0 0 5 0 15 7 0 0 0 0 1 0 0 0 0 0 0 0 16 0 0 0 0 0 0 0 0 0 0 0 4 0 0 0 0 1 0 0 0 0 0 0
222 ATG 0 0 0 5 0 0 9 0 0 1 0 0 10 0 136999 2 0 0 0 0 0 0 0 0 0 0 0 0 0 0 1 0 0 0 0 0 2 0 0 2 13 0 3 0 0 0 6 0 0 0 0 0 2 0 0 0 0 0 0 0 0 7 1 0
223 TGC 0 0 0 0 0 0 0 0 0 0 0 0 0 0 0 0 0 0 0 0 0 0 0 0 0 11 0 0 0 0 0 0 0 0 0 0 0 0 0 0 0 1 0 0 0 0 0 0 0 23 0 0 0 0 0 0 2 126556 0 45 0 3 0 0
224 AAC 11 132916 0 3 0 0 0 0 0 5 0 0 0 0 0 0 0 1 0 0 0 0 0 0 0 0 0 0 0 0 0 0 2 10 0 0 0 0 0 0 0 0 0 0 0 0 0 0 0 0 0 0 0 0 0 0 0 0 0 0 0 0 0 0
225 ATT 0 0 2 0 0 0 0 9 0 0 0 5 0 26 0 145407 0 0 0 0 0 0 0 0 0 0 1 0 0 0 0 1 0 0 0 0 0 0 0 0 0 0 0 0 0 7 13 7 0 0 0 2 0 0 0 0 0 0 0 0 0 0 0 0
226 CTC 0 0 0 0 0 0 0 0 0 0 0 0 0 1 0 0 0 1 0 0 0 19 0 0 0 0 0 0 1 145932 0 8 0 0 0 0 2 0 0 0 0 0 0 0 0 0 0 0 0 0 0 0 0 0 0 0 0 0 0 0 0 5 0 0
227 AAA 146252 1 46 3 0 0 0 0 7 0 0 0 0 0 0 0 0 0 0 0 0 0 1 0 0 0 0 0 0 0 0 0 3 0 0 0 0 0 0 0 0 0 0 0 0 0 0 0 0 0 0 0 0 0 0 0 0 0 0 0 0 0 0 0
228 GGA 0 0 0 0 0 0 2 0 8 0 0 3 0 0 0 0 0 0 0 0 0 0 0 0 0 0 0 0 0 0 0 0 13 0 0 0 6 3 0 0 145729 1 33 6 3 0 1 0 0 0 0 0 0 0 0 0 4 0 0 0 0 0 0 0
229 AAA 146213 1 4 2 0 0 0 0 7 0 0 0 0 0 1 0 0 0 0 0 0 1 0 0 0 0 0 0 0 0 0 0 4 0 0 0 0 0 0 0 0 0 0 0 0 1 0 0 0 0 2 0 0 1 0 0 0 0 0 1 0 0 0 0
230 TTT 0 0 0 0 0 1 0 0 0 0 0 0 0 0 0 0 0 0 0 2 0 0 0 0 0 0 0 0 0 1 1 5 0 0 0 0 0 0 0 0 0 1 1 2 0 0 0 3 0 1 0 0 0 0 0 3 1 0 0 2 5 22 1 145764
231 CAA 9 0 1 0 0 4 1 18 1 0 0 0 5 0 2 1 145988 1 29 0 1 0 0 0 30 0 0 0 0 0 0 3 0 0 0 0 0 0 1 0 0 1 3 2 0 1 0 1 3 0 1 0 1 0 0 0 1 0 0 0 3 0 0 0
232 ACA 1 0 0 0 145845 4 18 0 1 0 0 2 11 0 0 1 0 3 2 0 4 4 1 0 0 0 0 1 0 4 0 0 0 0 0 0 14 1 0 0 0 0 0 0 0 0 0 0 0 0 0 1 2 0 0 0 0 0 0 0 0 0 0 0
233 GCT 0 0 0 0 0 4 8 29 0 0 4 0 0 0 0 0 5 0 2 0 0 3 0 0 0 0 28 0 0 0 0 0 0 0 0 2 0 15 3 145867 0 0 0 0 3 0 0 16 0 0 1 0 0 0 1 0 0 1 0 7 0 0 0 0
234 GCA 0 1 0 0 59 0 0 0 2 0 0 0 0 0 0 0 0 0 0 0 8 8 7 50 0 0 0 0 0 0 0 0 1 1 0 0 145856 1 11 2 1 0 0 3 20 0 1 0 0 0 0 0 3 0 2 0 0 0 0 3 0 1 0 0
235 CAA 1 0 0 0 0 0 0 0 0 1 0 0 0 0 0 0 146168 2 9 1 0 0 1 0 12 0 0 0 1 1 0 0 0 0 0 0 0 1 0 0 0 2 0 0 0 0 0 4 8 0 2 0 0 0 0 0 0 0 0 0 0 1 0 0
236 AGG 0 0 21 0 1 2 1 0 23 0 145895 0 0 0 7 0 0 3 0 0 0 0 0 0 1 3 3 3 0 1 0 1 0 0 0 0 0 0 0 0 0 0 47 0 0 0 0 0 0 0 0 0 0 0 0 0 1 0 2 1 0 0 0 0
237 GCA 0 2 2 0 21 0 1 2 3 5 0 0 0 0 0 1 0 5 0 0 2 4 0 0 0 3 0 0 0 0 1 0 2 1 0 1 145867 3 38 9 22 0 4 0 33 0 0 1 2 0 2 0 5 3 0 1 0 0 0 2 0 0 0 1
238 ATG 0 0 2 0 1 0 7 0 1 0 3 0 6 0 146065 1 1 1 1 2 0 0 0 0 0 0 5 0 2 3 6 0 0 0 1 0 0 0 0 0 1 0 1 3 1 0 14 0 1 0 3 0 1 0 0 0 0 0 0 0 1 0 2 2
239 ATG 1 0 0 0 0 11 22 2 0 0 6 1 14 1 146091 6 1 1 5 0 0 1 1 1 0 1 1 0 0 1 2 0 1 0 0 0 1 0 2 0 1 0 1 0 0 88 35 0 0 0 0 1 0 2 0 0 1 0 2 0 0 0 1 0
240 GAT 0 0 0 24 0 0 0 0 0 0 0 0 0 0 1 0 0 0 0 6 0 0 0 0 0 0 0 0 0 0 0 0 5 13 1 146312 0 0 0 0 3 1 1 12 0 0 7 1 0 0 0 1 4 1 0 0 0 0 1 2 0 2 0 0
241 CAA 1 0 0 0 0 1 0 0 0 0 0 0 0 0 1 0 146132 2 21 0 1 2 0 0 25 0 0 0 0 0 0 0 2 1 0 0 0 0 1 2 0 0 1 0 0 1 1 0 6 0 4 1 0 0 1 1 0 3 1 0 0 0 0 0
242 GTG 0 0 0 0 0 0 0 1 0 1 0 0 2 1 27 0 0 0 2 1 24 3 0 3 0 1 0 0 0 1 2 0 0 0 3 1 0 0 20 0 2 0 4 2 15 0 145874 45 0 0 1 0 0 0 3 0 1 0 0 0 0 0 1 1
243 AGA 24 0 9 1 0 13 1 0 145815 3 79 3 3 0 0 0 0 0 4 2 0 1 0 0 7 17 4 6 0 1 0 0 0 0 0 0 4 1 2 1 26 0 1 0 0 1 1 1 0 1 1 0 0 0 0 0 0 1 0 1 11 0 0 1
244 GAA 25 1 2 1 0 2 0 0 0 1 0 0 0 0 0 0 0 0 0 0 0 0 0 0 0 0 0 0 0 0 0 0 146032 0 40 4 1 4 0 0 16 1 2 0 5 1 1 2 3 0 9 0 0 0 0 0 0 0 0 0 0 0 0 0
245 AGT 0 0 0 14 0 1 7 3 0 15 0 144947 0 0 0 3 0 0 4 0 0 8 24 5 0 0 0 3 0 0 0 0 0 2 1 0 1 3 0 0 11 2 10 38 0 0 1 0 1 0 1 0 2 1 0 0 1 0 0 2 0 0 0 0
246 CGG 0 0 0 0 0 0 1 0 1 0 28 0 0 0 3 0 0 0 32 0 0 0 0 1 34 4 146039 38 0 0 9 0 0 0 0 0 3 0 0 0 0 0 1 0 0 0 0 0 0 0 0 0 0 0 2 0 2 0 21 0 1 0 0 0
247 AAC 6 145808 1 35 1 5 0 1 0 23 1 5 0 0 1 0 0 1 1 0 0 0 0 0 3 4 0 8 0 0 0 20 0 12 0 0 0 9 0 0 1 1 1 1 0 5 0 0 1 14 0 2 0 0 0 5 3 3 2 0 2 0 3 9
248 CCA 0 0 0 0 5 1 1 1 1 0 1 0 0 0 0 0 3 0 0 0 145972 29 70 6 0 0 0 0 3 0 0 0 2 0 0 0 0 0 3 0 0 1 0 0 0 0 1 1 0 0 0 0 7 0 0 2 0 0 0 0 0 0 0 0
249 GGA 1 0 0 0 1 0 0 0 9 0 0 1 0 0 0 0 2 0 0 0 0 0 0 1 0 0 0 0 0 0 1 0 9 2 0 0 1 0 1 0 146073 1 25 27 1 1 0 0 0 0 0 0 0 0 0 0 7 0 0 0 0 0 0 0
250 AAT 15 21 3 146143 0 0 3 2 0 4 0 6 0 0 1 0 0 1 0 2 1 0 0 0 0 0 1 6 0 0 1 0 1 0 0 2 6 3 2 0 0 0 5 1 0 0 0 0 32 0 0 0 1 3 0 0 3 3 9 0 0 0 0 0
251 GCT 0 0 0 0 0 0 1 36 0 0 0 0 0 0 4 0 0 0 0 0 0 0 0 0 0 0 0 0 0 0 0 0 0 0 0 7 1 44 5 168444 0 0 0 1 0 5 0 37 0 0 0 0 0 1 0 6 0 0 0 0 0 0 0 0
252 GAG 0 0 11 0 0 0 0 0 0 0 0 0 0 0 0 0 0 0 0 0 0 0 0 0 0 0 0 0 0 0 0 1 37 0 168231 3 0 0 0 0 0 0 16 0 0 0 3 0 0 1 1 0 0 0 0 0 3 0 0 1 0 0 1 0
253 ATC 0 0 0 0 0 7 0 0 0 0 0 0 14 168396 2 43 0 0 0 0 0 0 0 0 0 0 0 0 0 0 0 0 0 0 0 0 0 0 0 0 0 0 1 0 0 6 0 1 2 1 0 0 1 0 1 0 0 0 0 0 1 0 0 1
254 GAA 28 0 0 0 0 0 0 0 0 0 0 0 0 0 0 0 0 0 0 0 0 0 0 0 0 0 0 0 0 0 0 0 168481 1 15 3 0 0 0 0 20 0 0 0 0 0 0 0 2 0 0 0 0 0 0 0 1 0 0 0 0 0 0 0
255 GAT 0 0 0 16 0 0 0 0 0 0 0 0 1 0 0 0 0 0 1 0 0 2 0 0 0 0 0 0 0 0 0 1 1 18 1 168851 0 0 0 0 0 0 0 6 0 0 0 0 1 0 0 1 0 0 0 0 0 0 0 0 0 0 4 0
256 CTC 0 2 1 0 9 0 1 1 0 0 0 0 2 4 0 0 0 5 3 0 0 24 0 0 1 0 0 0 20 168116 3 27 0 0 0 0 0 1 3 0 0 0 1 0 2 2 0 0 1 0 0 0 0 0 0 1 0 0 0 3 8 3 0 1
257 ATC 0 2 0 0 0 7 0 0 1 4 0 0 5 168419 1 15 2 0 0 0 0 0 0 0 0 1 0 0 10 13 8 0 0 0 0 0 0 0 1 0 0 0 0 0 0 15 0 0 1 1 0 0 1 0 0 0 0 0 0 2 2 0 9 0
258 TTT 0 0 0 0 2 0 0 0 0 0 0 1 0 0 0 6 0 0 0 0 0 1 1 0 0 1 1 1 0 4 0 11 0 1 8 0 0 1 1 0 0 0 0 0 1 0 0 0 0 0 0 1 0 0 2 8 4 4 1 1 1 8 0 168430
259 CTG 0 0 0 3 0 1 0 0 0 0 3 1 0 0 5 1 0 0 1 0 1 0 11 0 0 0 1 0 12 2 168531 3 3 0 0 0 0 0 0 0 2 1 1 0 0 0 2 1 1 0 0 0 0 1 0 0 0 0 0 0 1 0 12 0
260 GCA 1 0 0 0 44 0 0 0 0 2 1 0 0 0 0 0 0 1 0 0 1 1 0 0 0 0 0 0 0 0 0 0 4 0 1 0 168115 3 36 3 3 0 1 0 35 0 3 0 1 3 1 0 1 3 0 0 0 1 0 0 0 0 0 0
261 CGG 0 0 0 0 1 1 0 0 0 0 2 0 1 0 0 0 0 1 20 0 0 0 0 0 28 71 167516 7 0 0 7 0 0 0 0 0 0 0 0 0 0 0 7 0 0 0 0 0 0 0 0 0 0 0 0 0 0 0 43 0 0 0 0 0
262 TCT 0 0 0 0 0 0 1 0 0 2 0 0 0 0 0 0 0 0 0 2 10 0 0 19 0 0 0 1 0 0 3 0 1 0 0 0 0 1 3 0 0 0 0 0 0 0 0 0 3 0 1 5 7 74 3 168186 0 0 0 0 0 0 0 6
263 GCA 0 0 0 1 92 0 0 0 0 0 0 0 0 0 1 0 0 0 0 0 0 0 0 0 0 0 0 0 0 1 0 0 1 0 0 0 168272 16 13 3 5 5 2 0 49 1 1 0 0 0 0 0 2 3 1 0 3 1 0 0 0 0 0 0
264 CTC 1 0 0 0 0 0 1 1 0 1 0 0 0 3 27 0 1 10 0 0 0 16 0 0 1 0 1 0 13 168585 1 18 0 0 3 0 0 1 0 0 0 0 0 0 0 8 0 4 0 0 0 0 0 0 1 0 0 0 2 3 2 18 5 2
265 ATA 0 5 0 0 36 0 0 0 0 7 0 3 168729 0 27 45 0 0 0 0 2 0 0 0 0 1 1 0 11 5 0 3 0 0 1 0 0 2 4 0 2 0 0 1 25 19 2 14 0 1 1 0 0 0 0 0 0 1 0 2 1 0 0 0
266 TTG 0 0 0 0 0 1 2 1 0 0 1 0 0 0 7 8 0 0 0 0 0 1 0 0 1 1 0 0 1 12 15 3 0 0 1 0 0 2 0 0 0 1 0 1 7 0 7 0 0 0 3 2 2 1 15 0 3 1 1 1 21 2 168587 3
267 AGA 167 0 152 0 0 1 4 0 168101 4 72 3 3 0 1 0 1 0 0 0 0 0 0 0 22 5 0 8 0 0 0 0 0 0 0 0 0 0 0 0 27 0 0 0 0 4 1 0 1 0 1 0 0 0 1 0 4 0 0 0 0 0 0 0
268 GGG 0 0 0 2 0 3 0 0 0 1 16 0 0 0 0 0 3 0 0 0 0 41 5 1 0 0 0 0 0 0 0 0 0 0 9 0 0 0 16 4 26 2 167983 6 0 0 14 0 0 0 0 0 70 54 13 0 2 1 3 3 0 0 1 1
269 TCA 3 0 0 0 0 1 0 1 0 0 0 0 0 0 0 0 0 0 0 0 15 0 0 0 0 1 0 0 0 1 2 0 0 0 0 0 1 0 0 4 0 2 0 0 0 8 2 1 2 0 0 0 168325 6 112 3 1 0 0 2 10 3 0 0
270 GTT 0 3 0 0 3 0 0 1 0 1 0 0 0 2 0 15 0 0 1 1 1 0 0 0 0 0 0 0 1 0 0 0 0 0 0 2 0 0 0 10 0 1 1 0 6 14 2 168600 1 0 0 0 1 0 0 1 0 0 0 1 0 0 1 3
271 GCT 0 0 0 0 0 0 0 42 0 0 0 0 0 0 0 0 0 0 0 0 0 0 1 0 0 0 0 0 0 0 0 0 0 0 0 0 7 62 4 168223 0 0 20 2 0 0 0 32 0 0 0 0 4 4 2 5 2 0 0 1 0 0 0 0
272 CAC 0 7 0 0 0 0 1 0 3 1 0 1 0 1 1 0 2 168585 5 28 4 0 4 0 0 10 0 0 0 2 0 0 1 0 1 2 1 0 0 2 1 0 0 0 0 0 0 1 3 3 1 0 0 0 0 2 3 0 5 2 1 0 5 1
273 AAA 168223 2 53 2 0 0 0 0 13 3 0 1 1 0 0 1 2 0 2 0 1 0 0 0 0 5 2 0 0 0 0 0 9 0 4 1 0 1 0 0 0 0 2 0 0 2 1 0 2 0 4 4 0 0 0 3 2 1 2 0 1 1 0 0
274 TCT 0 3 0 0 1 0 0 31 0 5 0 13 0 0 0 0 4 1 0 0 5 1 2 7 1 0 0 0 0 1 1 0 0 4 1 0 1 2 0 0 1 1 0 30 4 0 0 1 2 0 1 2 134 43 7 168669 0 1 0 0 1 1 0 5
275 TGT 0 0 0 2 0 1 2 0 0 1 0 5 2 1 0 1 0 7 1 0 0 3 0 1 0 0 1 24 0 2 0 0 1 1 6 0 2 3 1 0 0 0 0 1 1 0 0 2 1 0 0 12 0 1 3 0 4 32 0 168759 1 4 0 3
276 CTG 0 0 1 1 0 0 1 0 0 0 1 0 0 1 5 0 0 0 1 0 1 0 5 0 0 0 1 1 120 3 168531 5 0 0 0 0 0 0 0 0 0 0 0 0 0 0 0 0 5 0 0 0 1 1 0 1 0 1 0 0 9 0 43 0
277 CCC 5 0 0 0 1 4 0 0 0 0 0 0 0 0 0 0 0 2 0 0 46 168250 8 47 0 1 0 0 0 3 0 0 0 1 0 0 0 1 0 0 0 0 0 0 0 3 0 8 0 0 0 0 0 70 1 0 0 0 0 0 0 0 0 0
278 GCC 1 0 0 0 0 33 0 0 0 0 0 0 0 0 0 1 0 0 0 1 0 0 0 1 0 0 0 0 0 2 0 1 0 3 0 0 41 166661 6 22 0 5 0 0 3 12 1 0 7 0 0 0 0 1 0 2 0 0 0 0 11 0 0 0
279 TGT 0 0 0 0 0 0 0 1 0 0 0 9 0 0 0 0 0 0 0 1 0 0 0 2 1 0 0 83 0 0 0 0 1 1 0 0 0 1 1 2 1 0 0 12 0 4 1 1 0 0 1 27 0 2 0 3 2 22 3 168465 0 0 1 4
280 GTG 0 0 0 0 0 1 0 0 0 0 1 0 4 36 22 5 0 0 1 0 0 0 0 0 0 0 1 0 0 1 1 2 0 0 0 0 0 0 6 0 0 0 4 0 30 9 168717 3 2 0 4 0 0 1 0 0 0 1 0 0 0 0 7 0
281 TAT 1 0 0 1 1 0 0 3 0 0 0 0 3 2 4 0 0 0 0 38 1 0 0 0 0 0 0 1 0 0 0 0 0 0 1 0 0 0 0 1 1 0 0 1 0 0 0 0 17 22 4 168711 0 0 0 2 1 0 0 18 1 0 2 4
282 GGA 0 1 0 0 0 1 1 1 20 0 0 1 0 0 2 0 0 0 2 0 0 0 0 1 0 0 0 1 7 0 0 0 15 0 1 0 0 2 11 6 168276 31 120 16 1 1 6 0 3 0 0 0 0 0 0 0 5 0 4 1 0 2 0 0
283 CCT 121 15 47 0 2 132 77 16 2 16 5 7 0 3 28 15 11 14 471 76 18 127 22 165820 54 43 104 3 20 90 9 58 0 2 1 10 12 18 190 68 12 159 38 61 12 14 33 4 2 8 2 0 10 12 49 34 3 74 4 129 0 33 35 0
284 GCC 0 0 0 0 0 55 0 0 0 0 0 0 0 0 0 0 1 0 2 0 0 0 1 0 0 0 1 0 0 0 0 0 0 1 0 0 5 168760 3 22 0 0 1 0 0 36 1 0 0 0 0 0 4 4 0 0 0 0 0 0 0 0 0 0
285 GTA 0 0 0 0 0 0 0 0 0 0 0 0 27 0 0 0 1 0 0 1 1 0 0 0 0 0 0 0 2 1 0 0 1 0 0 0 4 0 0 0 0 0 0 0 167361 3 25 1 0 0 1 0 0 0 0 0 1 1 1 1 4 0 0 0
286 GCC 0 1 0 0 0 23 0 0 0 0 0 0 0 1 2 0 0 0 0 0 0 1 0 0 0 0 0 0 0 0 0 0 0 3 0 0 6 168718 1 9 0 2 0 1 0 13 0 0 0 2 0 0 0 7 0 0 2 0 0 0 0 0 0 0
287 AGT 0 0 0 30 0 0 0 0 4 8 4 168759 0 0 0 1 15 0 0 0 0 0 0 0 0 0 0 25 0 0 0 0 0 0 0 0 0 0 0 0 0 0 0 24 0 0 0 0 0 0 0 0 0 0 0 0 0 0 0 1 0 0 0 0
288 GGC 0 1 0 0 0 0 0 0 0 1 0 0 0 0 0 0 0 0 0 0 0 0 0 0 0 0 0 0 0 0 0 0 0 18 0 0 0 0 1 0 5 168760 10 13 0 1 0 0 0 0 0 0 0 0 0 0 0 0 0 0 0 0 0 0
289 TAC 22 2 0 0 22 0 4 0 0 0 0 0 2 147 1 0 0 213 0 0 0 0 0 0 170 4 11 0 0 1 0 1 0 2 0 0 0 0 0 0 0 0 0 0 0 0 6 0 1 167978 0 119 23 5 0 0 0 15 0 0 1 0 0 0
290 GAC 0 24 0 0 0 0 0 1 0 0 0 30 0 0 0 0 0 6 0 0 1 1 0 0 0 4 23 0 0 0 0 0 5 168419 2 18 0 0 0 0 0 8 16 0 0 0 0 0 1 4 0 0 0 0 0 0 0 0 0 0 0 2 0 0
291 TTC 0 0 0 0 0 0 0 0 0 0 0 0 0 3 0 0 0 0 1 0 0 0 0 1 0 2 0 0 0 10 0 0 0 1 1 0 0 0 1 0 0 1 0 0 0 0 0 0 0 7 0 0 0 21 2 0 0 0 0 0 1 168417 2 15
292 GAA 27 0 0 0 0 3 0 0 0 1 25 0 4 1 1 0 0 0 0 0 0 2 0 0 1 15 39 0 0 0 2 1 168251 2 23 0 1 1 25 1 27 4 6 3 17 1 0 0 1 7 0 2 0 11 0 0 0 0 4 0 0 4 0 0
293 AAA 167639 3 93 2 7 0 0 0 16 0 0 1 0 0 0 0 1 0 0 2 0 0 0 0 0 0 0 0 0 0 0 0 7 0 0 2 0 0 0 3 0 2 0 0 0 1 0 0 0 0 1 0 1 0 0 0 0 0 0 2 0 0 0 0
294 GAG 0 128 36 0 25 0 2 12 0 2 70 0 0 0 1 7 0 60 10 0 0 0 0 0 1 8 48 0 1 0 0 0 7 0 166916 13 6 0 37 3 0 0 48 1 0 0 2 0 0 1 1 8 9 198 33 30 0 1 0 13 38 2 1 1
295 GGA 0 0 0 0 0 0 0 0 10 0 0 0 0 0 0 0 0 0 0 0 0 0 0 0 1 0 0 0 0 0 0 0 8 0 0 0 0 0 0 0 145218 0 33 13 0 0 0 0 0 0 0 0 1 0 0 0 4 0 0 0 0 0 0 0
296 TAC 0 1 0 0 0 0 0 0 0 0 0 0 0 0 0 0 0 5 0 0 0 0 0 0 0 0 0 0 0 0 0 0 1 0 1 0 0 1 0 0 0 0 0 0 0 0 0 0 3 156199 0 8 0 0 0 0 2 24 0 0 0 0 0 0
297 TCT 0 0 0 0 0 1 0 1 0 1 0 0 8 0 0 0 0 0 0 2 1 0 0 8 0 0 0 0 0 0 0 0 0 0 1 0 0 0 2 0 0 3 0 0 0 0 0 0 0 1 0 3 1 9 3 150591 0 0 1 0 0 0 0 5
298 TTA 0 2 0 0 0 0 0 0 0 0 0 0 1 0 2 0 0 0 0 1 0 0 0 0 0 0 0 0 14 0 10 8 1 0 0 0 0 0 0 0 0 0 0 0 1 0 0 0 4 1 0 0 7 0 0 0 0 0 1 0 158840 2 22 0
299 GTG 0 0 0 0 0 0 0 0 0 0 0 0 1 0 13 0 2 0 0 0 0 0 0 1 0 1 0 0 0 1 1 0 0 0 0 0 0 0 10 0 5 2 2 0 8 16 159737 9 0 0 0 0 0 0 0 0 0 0 2 0 0 0 4 0
300 GGA 0 0 0 0 0 1 0 0 11 0 0 0 0 0 0 0 0 0 0 0 0 0 0 0 1 0 0 0 0 0 0 0 15 0 0 0 0 0 0 0 160925 4 44 23 1 0 0 0 0 0 0 0 3 0 0 0 4 0 1 0 0 0 0 0
301 ATA 2 0 0 0 7 0 3 0 13 0 1 0 163721 0 50 18 1 0 0 0 0 1 0 0 25 0 3 1 1 2 8 0 0 0 0 1 0 0 0 0 0 0 0 1 9 0 2 0 0 0 0 24 0 0 3 4 0 0 0 2 1 0 2 0
302 GAC 0 14 0 0 0 0 0 0 0 0 0 0 0 0 0 0 1 4 1 0 0 0 2 0 0 1 0 1 0 0 0 0 8 157582 4 9 2 0 2 4 0 14 1 0 0 0 1 0 0 4 0 1 1 0 0 0 0 0 1 0 0 0 2 0
303 CCT 0 0 0 0 0 0 0 0 0 0 0 0 1 0 0 0 0 0 0 12 11 76 14 161217 0 0 0 0 0 1 0 4 0 0 0 0 0 0 0 0 2 1 1 2 0 0 1 0 0 0 0 0 1 0 0 14 0 0 0 0 0 0 0 0
304 TTC 0 0 0 0 0 0 3 0 2 0 0 0 49 1 6 0 0 0 1 0 0 1 2 0 0 0 0 0 0 7 5 0 0 1 0 0 0 0 6 1 0 1 1 0 28 10 17 0 0 2 1 13 0 14 0 5 0 0 3 2 2 160330 0 17
305 AAA 160215 5 19 0 1 1 2 0 26 1 2 0 1 0 0 0 1 1 0 1 0 0 0 9 0 4 0 0 4 2 0 1 8 0 1 0 0 0 1 0 0 1 0 0 0 1 0 0 1 0 2 0 2 0 0 0 0 0 0 0 0 1 1 0
306 CTG 0 0 0 0 0 0 0 0 0 0 1 0 0 1 5 0 0 0 2 0 0 0 9 0 0 2 1 0 90 1 156428 2 0 0 0 0 0 0 0 0 0 0 0 0 0 0 1 0 1 0 0 0 0 0 0 0 0 0 0 4 0 0 21 0
307 CTT 0 0 0 0 0 2 0 0 0 0 0 0 0 0 0 4 2 0 1 4 0 0 0 11 0 3 0 3 0 26 6 162750 0 0 1 0 0 0 0 0 0 0 4 1 1 0 0 1 0 0 0 0 0 0 0 0 0 0 0 9 2 0 4 2
308 CAA 1 0 0 2 0 1 0 1 0 1 1 4 0 1 0 0 168343 1 23 9 0 0 0 0 8 6 0 2 0 0 0 0 2 0 1 0 0 1 11 5 2 0 1 0 0 2 0 2 4 0 0 0 0 0 0 2 0 1 2 1 1 0 2 0
309 AAC 0 168106 27 33 0 33 0 0 1 25 21 1 6 3 0 1 3 1 1 0 0 0 0 0 2 6 29 26 1 0 4 0 0 12 0 1 4 0 17 3 7 1 38 5 5 0 1 1 0 1 0 0 1 15 1 0 0 0 2 0 2 0 2 2
310 AGC 0 48 0 1 4 3 0 50 1 167878 9 45 0 5 0 1 1 0 0 2 0 0 0 0 0 1 0 1 0 0 0 0 1 0 0 1 46 4 3 403 2 12 1 6 2 0 0 0 0 18 1 0 1 4 0 0 1 30 2 2 0 0 0 0
311 CAA 2 7 0 1 1 0 0 0 337 5 7 0 0 0 2 0 167463 0 12 3 1 0 2 0 70 114 300 12 1 0 0 0 0 0 1 1 1 2 2 0 2 0 2 0 0 6 23 5 6 5 1 1 6 0 3 24 0 0 0 0 0 0 0 0
312 GTA 0 0 0 0 0 3 0 1 0 0 0 0 24 3 3 1 0 0 0 0 0 0 0 0 0 0 1 2 0 2 0 0 1 0 1 0 8 0 0 1 2 0 9 0 168730 3 14 3 0 0 3 0 0 0 0 1 0 0 0 0 3 0 1 4
313 TAC 0 0 0 0 0 0 0 1 0 0 6 0 0 0 0 0 0 14 0 2 3 0 0 0 1 0 0 1 0 1 0 0 0 2 1 3 0 3 0 0 1 1 2 1 1 2 0 0 5 168526 0 236 4 0 1 0 1 21 1 0 1 0 1 0
314 AGC 0 17 0 0 0 0 1 0 0 168285 2 16 0 4 0 1 0 0 0 0 0 0 1 0 1 2 3 1 1 0 0 1 0 0 0 3 1 1 1 1 0 33 1 0 0 0 5 1 1 0 0 0 2 8 1 5 0 77 0 20 0 0 0 0
315 CTA 0 0 0 1 0 0 0 0 0 0 0 0 5 1 4 1 1 0 0 0 20 1 0 2 0 0 1 0 168625 29 66 6 0 0 0 4 0 0 3 0 0 1 5 1 1 1 0 0 4 0 0 1 0 0 0 0 0 1 0 0 25 0 12 1
316 ATC 1 1 0 0 0 8 0 0 2 6 0 7 4 168136 1 30 0 0 0 0 0 0 0 0 1 0 0 1 0 3 3 0 0 0 0 0 0 0 0 0 0 0 3 1 0 20 2 0 0 0 0 0 2 0 1 0 3 0 1 1 0 1 2 0
317 AGA 14 0 0 0 1 0 0 0 168809 1 33 3 3 0 1 0 0 0 0 0 0 0 0 0 6 12 4 1 0 0 1 0 0 0 0 0 0 0 0 0 57 0 0 0 0 0 0 0 0 0 0 0 0 0 0 0 2 0 0 0 1 1 0 0
318 CCG 0 1 8 0 0 0 4 0 1 0 3 3 1 0 3 1 3 1 5 0 38 40 167066 52 0 1 4 2 1 0 12 0 0 1 0 0 1 4 7 2 0 0 4 1 0 1 1 0 1 0 0 0 0 0 13 0 0 0 0 0 0 0 1 0
319 AAC 6 168136 3 111 0 11 0 1 0 10 19 0 0 7 3 0 0 4 3 0 0 0 0 0 11 0 41 2 0 0 3 3 0 16 2 0 9 0 1 1 42 115 152 103 0 0 2 1 1 0 0 0 0 0 1 2 2 0 0 0 1 2 4 0
320 GAG 0 0 5 0 0 0 0 0 0 0 0 0 0 0 0 0 0 0 0 0 0 0 0 0 0 0 0 1 0 0 0 0 29 0 168791 2 1 1 3 0 0 0 17 1 1 0 2 0 0 0 4 0 0 0 0 1 0 0 0 2 0 0 0 0
321 AAT 8 13 2 168750 0 0 2 5 0 0 2 4 0 0 0 0 0 0 0 5 0 0 5 0 0 0 2 1 1 0 0 0 0 0 3 11 0 0 0 0 1 3 3 0 6 0 3 1 0 0 0 0 1 2 0 0 0 0 2 1 2 0 0 0
322 CCA 1 1 1 0 4 1 0 1 10 2 5 6 0 0 0 0 1 0 2 2 168541 38 137 9 1 0 0 0 12 0 1 0 0 0 0 0 10 1 2 4 3 0 3 1 0 1 2 0 0 0 0 0 10 1 0 0 1 0 1 0 0 0 0 0
323 GCA 1 3 0 1 35 0 3 0 1 18 9 1 0 2 12 0 7 6 11 0 1 0 1 0 1 0 3 1 0 0 6 2 3 0 2 0 168417 0 3 1 2 0 3 1 52 0 6 0 1 2 0 0 20 0 4 1 4 2 3 32 0 0 19 20
324 CAC 0 8 0 1 0 0 0 0 0 0 0 0 0 2 0 1 5 168726 4 15 0 0 4 1 0 10 0 3 0 1 1 0 0 9 0 1 0 0 0 0 0 0 2 0 0 0 0 0 0 8 0 1 0 0 0 0 0 0 1 0 0 0 0 0
325 AAG 30 0 168790 1 0 0 5 0 0 0 30 0 0 0 4 0 0 0 1 0 0 0 0 0 0 0 0 0 0 0 0 0 0 0 29 0 0 0 0 0 0 0 0 0 0 0 0 0 0 0 0 0 0 0 0 5 0 0 0 0 0 0 0 0
326 AGT 0 0 0 17 0 0 0 0 2 19 0 168912 0 0 0 0 0 0 0 0 0 0 0 0 0 0 0 0 0 0 0 0 0 0 0 0 0 0 0 1 0 0 0 8 0 0 0 0 0 0 0 0 0 0 0 0 0 0 0 4 0 0 0 0
327 CAG 0 0 3 0 0 0 0 0 0 0 0 3 0 0 0 0 19 1 168691 6 0 0 0 0 0 0 20 0 0 0 2 0 0 0 0 0 0 0 0 0 0 0 0 0 0 15 0 0 0 0 7 0 0 0 0 0 0 0 0 0 0 0 0 0
328 CTG 0 0 0 3 1 0 1 1 1 0 1 0 1 1 9 1 0 0 1 0 0 1 10 0 0 0 5 0 52 19 168653 4 0 0 0 0 1 1 1 0 2 0 0 1 1 2 1 0 1 1 3 3 2 0 0 11 2 0 0 0 9 0 77 0
329 GTG 0 1 0 0 0 0 0 0 0 0 0 1 0 0 18 1 0 0 0 1 0 0 0 0 0 0 0 0 0 0 0 0 0 0 5 0 2 0 3 0 1 0 5 2 47 13 168665 30 0 2 1 0 0 0 0 2 1 0 0 0 0 0 2 0
330 TGG 0 0 0 0 1 0 0 0 1 0 1 0 0 0 0 2 0 0 0 1 0 0 0 1 0 0 10 0 0 0 0 0 0 0 0 0 0 0 0 3 2 1 2 0 2 0 0 0 1 0 19 0 0 1 0 0 16 0 168827 0 0 0 9 0
331 ATG 0 1 2 0 0 0 12 1 0 0 0 0 20 0 168917 2 6 0 0 0 0 0 0 0 1 0 11 0 0 0 9 0 0 0 1 0 0 0 1 0 0 0 0 1 0 0 18 0 3 0 0 0 0 1 0 0 1 3 0 0 5 0 4 0
332 GCA 10 0 1 0 48 1 0 0 0 0 0 2 0 0 0 0 0 1 0 0 0 1 1 0 1 0 0 15 0 0 0 0 0 1 1 0 168776 7 22 5 5 0 0 5 29 0 0 1 0 0 0 0 0 0 0 3 0 0 0 0 0 2 1 2
333 TGC 1 0 0 0 1 1 3 1 0 4 1 1 0 1 3 0 1 1 0 0 0 0 1 1 0 33 1 0 1 0 1 2 1 0 1 0 0 0 0 0 0 1 1 0 1 0 2 0 0 45 0 0 0 1 0 2 3 168416 4 146 0 3 1 1
334 AAT 5 14 5 167793 0 0 0 0 0 0 0 7 0 0 19 3 0 119 0 692 0 0 0 1 0 0 1 0 0 1 0 0 0 0 0 20 0 1 0 1 0 0 0 0 0 0 0 6 2 10 0 82 0 0 0 0 2 1 0 43 3 33 1 1
335 TCT 0 0 0 0 0 0 0 1 0 1 0 4 0 1 0 1 0 1 0 4 0 2 0 16 0 1 0 0 0 2 1 1 2 0 1 0 0 0 0 3 4 1 0 6 0 0 0 1 3 0 0 1 19 27 7 190432 0 0 1 7 0 0 0 7
336 GCT 0 4 0 0 2 0 0 99 0 7 0 0 1 0 0 0 0 0 2 0 0 0 0 1 2 0 0 0 17 1 7 0 0 2 0 6 2 109 8 189875 0 0 4 3 0 0 1 24 1 0 0 1 4 12 0 3 0 0 0 0 0 0 16 2
337 GCA 2 1 0 3 41 0 0 1 0 0 0 1 1 0 2 0 0 0 0 0 1 1 0 0 0 2 2 0 0 0 0 0 8 0 0 0 189709 14 13 3 0 0 2 2 18 0 2 0 0 2 0 1 9 0 0 0 1 0 4 0 0 0 0 0
338 TTT 0 0 0 0 0 0 0 0 1 0 0 0 0 0 0 1 0 5 0 0 0 0 0 0 0 0 0 0 0 1 0 4 1 0 2 0 0 0 0 0 0 0 2 1 0 0 2 4 1 0 0 0 0 0 0 8 0 0 0 1 3 37 1 189827
339 GAA 4 0 5 0 0 0 0 0 0 0 0 0 0 0 0 0 0 0 0 0 0 0 0 0 0 0 0 0 0 0 0 0 189753 74 96 54 0 0 1 0 29 0 0 3 1 0 0 0 1 0 0 0 0 0 0 0 0 0 0 0 0 0 0 0
340 GAT 3 0 1 25 0 0 0 0 0 1 0 0 0 0 0 0 0 0 0 0 0 0 0 0 0 0 0 0 1 0 0 0 0 8 3 190555 0 0 0 1 0 0 0 14 0 0 0 1 0 0 1 2 0 0 0 0 0 0 0 1 0 0 0 0
341 CTA 0 0 0 0 0 0 0 0 0 0 0 0 5 0 1 0 4 0 0 0 31 2 0 0 1 0 0 0 189809 2 35 5 0 0 0 0 0 0 0 0 0 0 0 0 3 0 1 3 0 0 0 0 1 0 0 0 0 0 0 0 3 0 0 0
342 AGA 16 0 0 0 0 0 0 0 189923 2 16 2 4 1 0 0 0 1 2 0 2 0 1 0 11 1 0 6 0 0 0 1 0 0 0 0 0 1 0 0 7 3 3 3 0 0 0 0 0 0 0 0 0 0 0 0 1 1 0 0 0 0 0 0
343 GTA 0 0 0 0 1 0 0 0 0 0 0 0 24 0 2 1 0 0 0 0 1 0 0 0 1 0 0 0 3 0 0 0 0 0 0 0 11 0 0 0 0 0 2 0 190054 2 15 1 1 0 1 0 0 0 0 0 0 4 0 0 2 0 0 0
344 TTA 0 0 0 0 0 0 0 0 0 0 0 0 0 0 0 0 0 0 0 0 3 0 0 0 0 0 0 0 10 1 0 3 0 1 0 1 0 1 0 1 2 0 1 0 2 0 0 5 1 0 0 0 14 1 0 0 3 0 0 0 190458 0 29 1
345 AGC 0 7 3 0 19 0 0 6 2 189716 7 32 0 2 0 0 1 0 0 0 0 0 0 2 0 3 0 0 0 0 1 0 0 0 0 0 0 0 1 1 1 12 0 0 0 2 0 0 0 1 1 0 11 1 25 0 0 0 1 0 0 0 2 0
346 TTC 0 0 0 0 0 0 1 0 0 0 0 1 0 1 1 0 1 0 0 2 0 0 0 0 0 0 0 0 0 7 0 0 0 0 0 1 2 0 1 0 1 0 1 1 4 7 10 2 0 3 0 0 1 19 1 0 0 0 1 2 2 189989 1 4
347 ATC 0 1 0 0 0 9 0 0 0 0 0 0 8 189987 0 14 0 0 0 0 0 0 0 0 0 8 0 0 0 3 1 21 0 0 0 0 0 0 0 0 0 0 0 0 0 6 0 2 0 2 0 0 1 1 0 0 2 0 0 0 0 0 1 0
348 AGA 14 0 0 0 0 0 0 0 190111 2 110 1 2 0 0 0 0 0 0 0 0 0 0 0 2 3 0 0 0 0 0 0 0 0 0 0 0 0 0 0 30 0 2 0 0 0 0 0 0 0 6 0 0 0 0 0 0 0 0 0 0 0 4 0
349 GGG 0 0 0 0 1 0 0 0 0 0 8 0 0 1 0 0 0 0 0 1 0 0 6 0 0 0 1 0 0 0 0 0 0 1 8 0 0 0 0 0 32 5 190020 14 0 1 0 0 0 0 0 0 0 0 0 0 0 0 7 0 0 0 0 0
350 ACC 0 2 6 0 14 190390 0 6 2 0 1 4 0 29 0 0 12 0 5 0 1 2 3 0 0 13 1 3 0 6 7 0 0 0 0 0 1 16 1 0 1 0 2 0 1 2 1 0 0 0 0 0 9 6 0 2 1 4 1 0 0 1 0 0
351 AAA 190202 13 38 3 1 0 0 0 18 0 0 0 2 0 0 0 4 0 0 0 0 0 1 0 0 0 1 3 4 0 0 3 19 0 0 1 0 0 0 0 0 2 0 0 0 0 0 1 0 0 0 1 0 0 0 0 1 2 0 1 0 1 0 0
352 GTA 0 0 0 0 0 0 0 0 0 0 0 0 18 2 1 0 0 1 0 0 0 0 0 0 0 0 0 0 50 0 0 0 0 0 0 0 16 0 1 0 1 0 1 0 190247 18 15 1 0 0 0 0 0 0 0 0 0 0 0 3 6 0 0 0
353 TCC 0 0 0 1 0 1 0 0 0 0 0 0 0 0 0 104 0 1 0 0 0 159 0 0 0 4 0 1 21 7 0 1 0 0 0 0 0 1 0 0 0 0 0 0 5 0 5 21 0 3 0 0 8 189341 4 9 0 0 0 0 0 213 6 56
354 CCA 1 0 0 3 2 0 0 0 0 0 0 0 3 0 0 0 2 0 0 0 190063 5 17 3 2 1 0 0 4 0 1 0 2 1 0 2 1 0 0 6 0 0 0 0 0 0 0 0 0 0 0 0 2 0 0 1 0 1 0 1 0 0 0 0
355 AGG 0 0 29 0 0 0 0 0 18 1 190042 4 0 0 22 0 0 0 0 0 0 0 0 0 0 0 5 0 0 0 0 0 0 0 0 0 0 0 0 0 0 0 26 0 0 0 0 0 0 0 0 0 0 0 0 0 0 0 0 0 0 0 0 0
356 GGG 0 0 0 0 1 0 0 0 0 0 6 0 0 0 0 0 0 0 0 0 0 0 0 0 0 0 1 0 0 0 0 0 0 0 13 0 0 0 0 0 15 0 187104 0 0 0 0 0 0 0 0 0 0 3 0 0 0 0 2 0 0 1 1 0
357 AAA 189575 3 10 0 0 0 0 0 9 0 0 0 1 0 0 0 0 0 0 2 0 0 0 0 0 0 0 0 0 0 0 0 53 1 0 0 0 1 0 0 0 0 0 0 0 0 0 0 0 2 1 0 0 0 0 0 0 0 0 27 0 0 0 0
358 CTT 0 0 0 0 0 0 0 0 0 0 0 0 0 0 0 1 0 0 1 2 0 2 0 9 0 0 0 1 2 17 3 190050 0 0 0 0 0 1 0 0 0 0 1 1 0 0 2 2 0 0 0 0 0 0 0 0 1 1 0 1 0 0 35 11
359 TCC 57 7 389 1 0 3 0 0 5 1 0 6 1 2 0 0 0 0 0 1 0 25 0 0 168 4 0 0 0 0 5 14 0 0 4 0 2 20 0 16 0 0 0 2 6 1 0 0 0 2 1 0 17 189677 99 7 0 2 0 0 1 4 1 0
360 ACT 0 0 1 1 3 12 3 190598 0 2 0 1 0 0 1 6 0 0 0 0 0 0 0 0 0 0 0 1 0 0 0 1 0 0 0 0 0 0 0 13 0 0 0 0 0 1 1 0 0 0 0 0 0 0 0 0 0 0 0 0 1 1 0 0
361 AGA 16 0 0 1 0 0 0 0 190577 0 34 0 3 0 0 0 0 0 0 0 0 0 0 0 16 0 1 1 1 0 0 0 0 0 0 0 1 1 0 0 9 0 0 0 0 1 0 10 0 0 0 0 0 1 0 0 2 0 0 0 0 0 1 0
362 GGA 0 0 0 0 0 0 0 0 10 1 0 0 0 0 0 0 0 0 0 0 2 0 1 1 1 1 0 0 0 0 0 0 9 0 0 0 0 0 0 1 190088 3 45 0 1 0 0 0 0 0 1 0 0 0 0 0 6 0 0 0 0 0 0 0
363 GTA 0 0 0 0 0 0 0 0 0 0 0 0 21 3 0 2 1 0 0 0 0 0 0 0 1 0 0 0 3 9 0 0 2 0 0 0 21 0 0 0 1 1 2 0 189644 9 84 0 0 0 0 1 0 0 0 0 0 0 0 0 25 0 0 1
364 CAA 3 2 0 1 0 0 5 1 1 0 2 2 0 4 20 26 190287 1 29 9 0 2 0 0 7 1 0 0 0 0 5 3 1 0 2 0 0 0 0 2 0 0 0 0 0 1 2 0 1 0 0 1 1 0 27 3 0 0 0 0 1 0 1 16
365 ATT 1 0 0 2 0 0 0 7 0 3 0 3 2 13 1 190438 0 0 1 0 0 0 0 0 0 0 0 1 0 0 1 6 0 0 0 0 0 0 0 0 2 0 0 1 0 0 0 4 0 0 0 0 0 0 0 2 4 0 1 0 0 0 0 1
366 GCT 0 0 0 0 0 0 0 24 0 3 2 0 0 0 0 0 1 0 0 0 0 0 0 0 0 0 0 0 0 0 0 0 0 0 0 4 2 17 15 190469 0 0 2 0 0 0 0 15 0 0 0 0 0 0 1 4 0 0 0 0 0 0 1 0
367 TCA 0 18 0 26 0 2 0 0 0 0 3 0 0 0 0 0 0 0 0 0 16 0 1 0 3 0 0 0 0 0 0 0 3 0 0 1 3 0 3 0 3 3 17 0 1 0 0 0 3 0 0 0 190411 1 11 0 1 0 2 0 1 1 1 0
368 AAT 2 16 2 190090 14 5 2 6 1 3 0 11 0 0 19 0 0 0 2 1 0 0 0 1 0 0 2 0 7 2 0 0 0 1 1 12 0 1 0 0 0 0 16 5 0 8 2 0 0 1 1 1 6 1 3 0 0 4 0 0 2 5 0 0
369 GAA 13 0 0 0 0 0 2 0 0 0 0 0 0 0 0 0 0 0 0 0 0 2 0 0 1 0 0 0 0 1 0 0 190794 0 37 0 3 0 0 0 14 1 10 1 3 0 0 0 1 0 0 0 0 1 0 4 0 0 0 0 0 0 0 1
370 AAC 1 189951 2 10 0 18 2 0 0 19 1 0 7 5 2 0 2 4 1 0 0 0 5 0 3 0 3 0 0 1 4 0 0 18 6 7 0 1 0 0 0 2 0 0 0 0 0 0 0 0 0 2 0 0 2 0 0 5 0 0 2 2 2 0
371 ATG 0 0 0 0 0 1 15 0 0 2 5 0 35 7 190666 14 1 0 1 0 0 0 2 0 0 0 0 0 0 15 2 0 2 0 0 0 0 0 0 0 0 0 0 0 0 0 6 0 0 0 0 0 0 0 2 0 0 1 0 5 2 0 0 0
372 GAT 0 0 0 20 0 0 0 0 1 0 0 1 0 0 0 0 1 0 0 2 0 0 2 0 0 0 0 0 0 2 0 0 5 8 55 190147 0 3 1 2 0 30 18 18 0 0 0 0 0 0 1 2 0 0 0 0 1 0 0 0 0 0 1 0
373 GCT 0 0 0 0 0 3 0 47 9 0 31 3 0 0 2 1 0 0 114 3 0 6 0 0 1 1 0 0 1 0 1 0 0 0 2 2 17 72 8 190262 1 0 1 5 1 0 0 25 0 0 0 0 4 1 0 2 5 9 1 0 0 0 0 2
374 ATG 0 1 0 0 0 0 8 0 0 0 3 0 26 2 190419 18 0 0 0 0 0 1 0 0 1 0 1 0 1 0 4 22 0 0 0 0 0 0 2 0 0 0 1 1 0 1 17 0 0 0 2 0 0 0 0 0 0 0 2 0 0 0 0 0
375 GAA 11 1 0 0 0 0 0 5 0 6 0 0 0 0 0 18 3 0 0 0 0 1 1 0 3 0 0 0 6 1 0 0 188014 2 12 2 1 7 3 0 24 2 3 0 1 1 14 1 1 0 2 3 2 0 2 0 0 1 3 0 8 1 2 0
376 TCA 1 0 0 0 2 0 1 0 0 44 1 2 0 0 0 0 0 1 1 2 9 0 0 0 1 1 0 0 1 0 1 0 0 0 2 0 0 18 4 9 0 0 4 5 4 1 5 11 1 0 0 2 170233 2 138 3 0 0 4 6 5 0 2 0
377 AGT 0 7 0 34 8 0 9 3 2 15 2 187725 3 1 93 10 0 4 2 2 0 0 0 0 0 4 18 36 0 0 3 0 0 0 0 1 0 15 8 75 0 1 11 16 0 52 2 0 0 0 0 11 0 0 4 0 0 0 1 16 0 23 0 0
378 ACT 0 0 0 2 1 15 22 170206 0 1 34 3 0 0 3 6 0 0 0 3 0 0 1 3 48 8 12 0 1 3 3 0 1 0 0 0 9 4 4 18 1 0 1 3 0 0 1 0 0 0 0 0 7 4 20 0 0 0 0 0 2 0 3 1
379 CTT 0 0 0 0 0 0 1 0 0 0 0 0 0 0 0 5 0 1 0 2 0 0 0 35 0 0 2 5 11 51 27 166606 0 0 2 0 0 0 0 0 0 3 1 0 1 0 1 0 0 0 0 0 0 0 2 3 1 0 1 4 0 0 0 1
380 GAA 15 0 0 0 0 0 0 0 0 0 1 0 0 0 2 0 1 0 2 0 0 0 0 0 0 1 0 0 0 0 0 0 188454 5 13 2 0 0 0 0 10 0 1 9 0 3 0 0 3 0 0 0 0 0 3 0 0 0 3 0 0 0 0 0
381 CTG 0 0 0 0 1 0 0 1 0 0 0 0 0 0 6 0 0 0 2 0 0 0 29 0 0 1 0 1 24 4 186874 2 0 1 1 0 0 1 0 0 0 1 0 1 0 0 3 0 0 0 2 0 0 0 2 0 0 1 0 0 0 5 12 0
382 AGA 24 10 1 2 0 2 2 0 184070 0 28 2 4 0 0 0 0 1 0 0 2 0 0 0 6 6 0 9 0 1 0 0 0 0 0 0 0 2 0 0 19 4 0 2 0 0 0 0 1 0 2 1 11 0 0 0 5 0 0 0 0 0 0 0
383 AGC 0 20 1 0 7 0 10 3 7 187737 8 185 0 3 0 1 0 10 0 0 0 2 0 0 0 2 0 0 2 0 0 0 0 0 0 5 10 6 8 0 1 6 1 2 0 0 25 0 0 0 3 0 0 6 43 31 1 2 0 2 0 0 1 0
384 AGG 5 2 40 0 0 0 0 0 81 0 184829 2 0 0 2 0 0 0 1 4 0 0 0 0 6 7 165 11 0 0 5 0 0 0 1 0 2 0 0 0 3 2 72 0 0 0 0 0 0 0 2 2 0 0 0 0 0 0 6 2 0 0 0 1
385 TAC 0 4 1 0 1 0 0 0 2 0 0 2 6 2 0 0 1 14 0 1 0 4 0 0 0 0 0 0 0 0 1 1 1 3 2 0 0 3 0 0 3 0 2 0 2 1 0 0 4 184837 0 20 32 2 0 0 0 21 1 1 0 0 5 1
386 TGG 0 0 0 0 0 0 0 0 27 0 10 0 0 0 0 1 0 2 0 0 0 0 0 0 5 0 28 1 0 3 0 0 0 0 4 0 0 1 0 1 0 0 5 0 0 0 0 0 0 0 14 0 0 0 2 0 9 0 179866 4 0 0 5 0
387 GCC 0 0 0 0 0 36 1 0 0 2 0 0 0 0 0 0 0 0 0 0 0 8 0 0 0 0 0 0 0 1 0 0 2 1 0 0 7 176415 71 10 2 2 3 2 0 35 3 0 0 0 2 0 0 4 0 16 0 0 0 2 0 0 0 0
388 ATA 0 0 0 0 16 0 0 0 2 0 0 0 182916 3 50 2 0 1 0 0 0 0 1 0 2 0 0 1 9 0 2 0 0 0 3 0 0 0 0 0 1 0 0 0 16 0 1 0 0 0 0 0 0 0 0 0 3 0 0 4 1 0 5 0
389 AGA 19 0 0 0 0 0 0 0 178499 0 10 3 6 0 0 0 1 0 0 0 0 0 1 0 36 2 1 1 0 0 0 0 0 0 0 0 0 0 0 0 24 0 0 1 1 0 0 1 0 0 0 0 0 0 0 0 4 0 0 0 0 0 0 0
390 ACC 1 3 0 0 2 176099 2 12 0 6 1 1 0 3 0 1 0 0 0 1 0 0 1 0 3 2 0 0 0 0 0 0 0 0 0 1 0 10 2 0 0 0 3 0 0 0 1 0 0 0 0 1 0 3 3 0 2 0 0 0 0 0 0 0
391 AGA 10 2 6 0 0 0 1 0 177578 0 18 2 3 0 0 0 0 0 0 0 0 0 0 0 47 15 3 0 0 0 0 1 2 0 0 0 0 0 0 0 33 0 0 0 0 0 1 0 0 0 1 2 0 0 0 0 1 0 0 0 0 1 0 1
392 AGT 6 0 0 23 4 1 0 0 9 19 3 186531 0 0 0 2 0 0 0 0 0 0 0 0 1 0 1 2 1 0 0 0 1 1 1 0 0 0 1 0 0 1 1 9 0 0 0 0 0 0 0 1 0 5 1 14 0 1 0 1 1 0 0 0
393 GGA 0 0 0 0 0 0 0 0 23 1 0 0 0 0 0 0 0 0 1 0 0 0 0 1 0 0 0 1 0 2 0 0 10 0 0 0 0 0 0 0 190177 23 117 17 2 3 0 1 0 0 0 0 0 0 1 0 1 0 0 0 0 0 0 0
394 GGA 0 0 0 0 0 0 0 0 16 0 0 0 0 0 0 0 0 0 0 0 0 0 0 0 0 0 0 0 0 0 0 0 18 0 0 0 1 0 0 0 190236 2 23 8 1 0 0 0 1 0 0 0 1 0 1 0 8 3 0 0 2 1 0 0
395 AAC 8 189815 19 19 0 5 56 7 1 23 15 4 0 2 0 0 16 3 15 0 0 0 0 4 6 9 16 152 2 1 0 1 0 7 0 0 0 2 1 0 13 0 8 4 9 1 2 3 0 2 2 5 1 0 3 0 2 1 0 1 0 2 0 1
396 ACT 0 2 2 2 0 59 12 189857 38 69 150 20 3 3 5 8 7 2 15 1 1 10 1 9 1 3 9 13 4 0 17 45 1 0 2 0 21 4 5 21 7 4 5 9 2 2 4 7 0 9 0 4 3 0 0 2 0 2 3 12 30 0 4 2
397 AAT 2 11 7 190297 1 0 1 5 1 7 8 10 29 2 1 1 1 19 5 4 0 0 4 2 9 3 12 3 1 0 1 0 0 0 2 19 3 4 7 1 0 8 10 0 0 0 4 2 0 0 0 5 1 0 23 24 2 20 20 6 2 0 0 15
398 CAA 22 2 2 0 3 4 1 0 102 1 67 0 0 13 1 1 189879 9 26 2 2 4 13 1 30 31 2 27 6 1 0 0 2 3 1 0 1 0 0 0 12 2 4 9 10 2 0 7 7 0 0 2 9 1 6 0 0 1 5 2 9 0 0 1
399 CAG 0 1 3 0 0 0 1 22 0 0 39 0 13 5 4 4 31 26 189572 7 25 10 8 7 30 71 68 46 10 84 0 4 0 1 8 3 0 0 20 2 8 4 166 1 0 3 9 0 0 0 21 0 0 9 4 5 0 0 3 23 0 27 8 13
400 AGG 3 0 24 0 1 0 0 0 45 0 189843 3 0 0 16 1 0 1 0 0 0 0 0 3 13 10 10 0 1 0 0 0 0 0 0 0 0 0 0 0 2 0 70 0 0 0 1 0 0 0 0 0 3 0 16 1 0 0 4 4 0 0 0 1
401 GCC 0 12 25 0 0 42 0 0 13 1 28 5 0 0 2 0 5 0 2 0 79 7 0 1 3 9 16 30 0 0 1 2 0 6 1 0 22 190039 10 19 5 13 18 1 3 96 0 0 0 0 0 0 12 24 0 20 0 0 0 7 0 0 0 0
402 TCT 0 0 9 1 0 0 6 10 13 0 6 11 0 0 2 0 1 118 0 1 1 0 3 31 45 14 4 0 0 0 0 0 1 2 0 0 0 11 18 0 0 10 40 5 0 0 2 0 0 1 0 9 10 109 2 189991 0 3 1 1 0 0 0 5
403 GCA 2 22 0 8 44 2 2 2 2 2 13 3 3 1 1 1 0 7 2 0 2 34 2 0 0 5 14 6 0 2 0 0 3 0 0 0 190066 25 98 6 18 0 11 3 111 1 6 0 0 1 3 0 4 2 2 8 0 22 1 0 1 2 3 0
404 GGT 0 0 0 1 0 2 0 1 1 13 3 13 0 0 1 0 0 0 0 0 0 0 0 0 0 1 3 0 0 2 1 0 1 0 0 24 6 0 11 3 63 88 51 190149 4 1 0 5 0 0 0 0 0 5 1 3 0 0 2 5 0 0 0 2
405 CAA 5 0 0 0 1 1 0 1 0 0 0 0 0 0 2 1 190611 0 164 1 2 0 0 3 19 0 0 0 3 0 0 0 0 0 0 0 0 0 5 0 0 0 0 0 0 0 2 0 7 0 0 0 0 0 0 2 0 0 0 0 0 0 0 0
406 ATC 0 3 0 0 4 19 2 0 19 1 0 0 1 190761 3 27 0 0 0 0 0 1 0 0 0 0 1 0 0 2 0 0 4 0 0 0 0 0 0 1 0 0 0 0 0 19 0 0 0 0 0 2 0 11 2 0 0 0 0 1 0 0 0 0
407 AGT 0 0 0 19 0 0 1 0 2 15 0 190621 0 0 0 3 11 0 0 0 0 0 0 0 0 0 0 3 0 0 0 0 0 0 0 0 0 35 0 1 0 1 11 49 0 0 0 0 0 1 0 0 3 0 5 0 0 0 0 22 0 1 0 0
408 GTG 1 0 0 0 0 0 0 0 0 0 0 0 0 0 25 0 0 0 0 0 0 0 1 0 0 0 0 0 0 0 0 0 0 0 0 0 0 0 13 0 0 0 0 1 130 1 190313 1 0 0 0 0 0 0 0 1 0 0 0 5 0 0 2 0
409 CAA 3 3 0 0 5 37 0 1 0 12 0 0 0 10 1 0 190018 44 15 1 3 0 0 0 6 0 2 0 4 1 3 11 2 0 1 0 0 0 36 5 2 0 1 4 13 3 34 18 120 5 3 38 5 14 188 19 0 0 35 15 0 0 0 0
410 CCT 0 0 0 0 0 0 0 3 0 0 0 1 0 1 0 0 0 0 0 23 18 79 12 190210 0 1 1 0 0 0 0 3 0 1 0 0 11 2 43 1 0 0 10 7 1 0 0 0 1 0 0 0 0 1 4 24 0 9 0 2 0 0 0 0
411 GCA 0 0 0 0 227 1 2 0 0 92 2 0 0 0 2 1 0 0 0 4 1 3 1 0 0 0 0 0 1 0 0 0 1 0 0 0 190171 10 12 1 1 0 6 1 51 0 2 4 0 0 0 0 11 97 0 26 0 2 0 0 0 0 0 0
412 TTT 0 0 0 0 0 0 0 0 0 0 0 0 0 0 0 6 0 0 1 0 0 0 0 0 0 0 0 0 20 0 3 11 0 0 0 0 0 0 0 0 0 0 1 0 3 0 0 2 1 8 0 0 0 1 0 11 0 3 0 1 2 25 4 190596
413 TCT 1 0 4 0 0 0 0 4 2 118 2 12 0 0 0 2 0 0 0 2 0 0 1 12 0 1 0 10 0 0 0 0 1 0 0 0 4 0 2 2 1 0 9 1 0 0 0 0 0 0 0 4 13 51 18 190401 0 3 2 0 0 1 0 19
414 GTG 0 0 0 0 6 6 3 3 0 0 2 4 0 2 36 0 0 0 3 0 0 0 0 0 0 1 2 0 0 0 7 18 0 0 2 0 2 2 31 1 6 0 1 2 55 5 190324 12 12 2 0 0 1 1 0 0 0 1 1 42 0 0 28 3
415 CAA 4 0 8 0 1 1 38 20 5 2 0 20 0 0 4 0 189926 2 22 2 4 0 2 0 31 13 154 3 4 2 21 7 4 0 4 0 14 7 23 93 2 12 60 8 3 17 4 1 32 8 0 6 0 0 97 21 0 0 3 4 0 1 5 17
416 AGA 8 0 1 4 1 2 0 0 190659 0 26 1 4 0 0 0 0 0 0 1 0 0 0 0 10 16 22 11 0 0 1 0 1 0 0 0 0 0 1 0 20 0 3 0 0 0 1 0 0 0 2 0 0 0 0 0 1 0 0 0 1 0 0 0
417 AAC 7 188957 42 30 69 51 6 0 3 10 4 11 0 0 0 6 0 21 8 0 3 1 0 1 41 4 2 0 2 1 11 11 6 14 0 0 17 29 1 12 1 23 36 1 13 4 9 46 0 13 0 0 0 1 0 0 0 1 4 5 1 0 41 7
418 CTC 0 0 0 0 2 0 11 0 0 0 0 0 0 85 0 0 0 1 1 0 0 45 0 0 3 0 0 0 12 179381 25 20 2 0 0 0 0 4 5 1 0 0 1 0 0 6 34 1 0 0 0 1 0 0 0 0 0 7 0 1 0 16 0 0
419 CCA 5 0 6 0 6 0 0 0 0 0 3 0 0 3 5 1 4 0 4 0 179226 2 22 5 7 0 0 0 9 0 6 0 16 0 1 1 8 5 15 10 1 0 2 7 1 12 16 19 0 0 0 0 9 0 0 0 0 1 0 5 0 0 0 3
420 TTT 0 0 0 9 3 7 2 0 0 1 0 13 1 5 34 8 0 49 0 0 0 0 1 0 0 0 0 0 6 6 25 18 0 0 1 0 22 25 35 9 1 4 6 2 74 0 89 13 0 0 0 14 7 3 7 78 0 3 2 7 7 74 66 178524
421 GAC 0 86 1 11 8 31 1 6 0 97 0 7 0 206 0 8 20 65 0 2 0 0 0 0 7 13 1 1 68 2 1 0 4 178714 9 36 11 10 18 14 5 28 5 2 109 2 26 8 0 19 0 1 7 0 146 2 0 2 1 0 26 7 2 14
422 AAA 179264 25 47 0 13 14 0 3 7 20 136 2 10 0 0 0 2 5 5 6 0 0 0 0 0 0 15 3 0 0 0 4 24 0 3 0 1 2 1 15 0 1 26 6 0 0 6 2 0 1 0 8 0 0 0 17 0 0 0 0 4 5 0 7
423 CCA 80 2 0 5 8 0 0 0 12 29 125 8 0 0 0 0 5 11 8 1 177628 6 38 19 453 185 206 21 15 1 0 0 3 0 0 0 29 1 11 3 246 23 175 96 3 0 2 2 0 2 1 0 21 5 9 0 2 2 0 17 3 0 8 2
424 ACC 0 49 6 2 7 179123 2 37 0 54 1 4 0 20 1 0 3 17 4 5 0 1 12 1 1 2 1 3 0 4 2 0 0 3 5 5 6 50 1 5 3 5 4 6 1 4 18 1 0 1 0 0 5 39 30 0 0 0 7 2 1 0 0 7
425 ATC 0 0 0 0 0 35 51 5 0 1 1 0 25 179556 3 30 0 0 0 0 0 0 0 0 0 0 0 0 2 4 1 1 0 0 1 0 20 0 2 2 1 0 1 0 7 31 36 2 0 0 0 0 0 1 1 0 2 3 1 14 0 0 2 0
426 ATG 0 7 2 16 1 2 16 3 9 12 3 0 12 15 178811 34 0 5 3 0 0 0 3 0 3 2 3 0 4 48 32 28 0 0 2 0 20 13 1 3 2 2 1 0 13 0 29 0 0 0 0 0 9 5 5 6 0 11 0 5 23 1 4 3
427 GCA 2 4 1 0 97 0 0 30 21 0 1 1 3 0 39 0 1 6 6 1 0 11 2 2 2 5 15 1 0 10 2 0 1 0 5 5 178315 8 38 55 13 21 31 27 100 1 18 2 0 4 0 3 5 23 464 18 4 5 10 2 29 3 56 8
428 GCA 0 3 1 0 176 0 2 4 1 36 1 1 0 0 0 0 0 11 8 0 2 1 3 1 0 0 5 3 0 0 0 1 3 0 0 0 179216 0 25 1 6 9 11 4 79 0 7 4 5 0 0 1 9 2 2 0 0 4 2 9 0 0 0 0
429 TTC 0 4 0 0 0 0 3 0 0 0 0 3 1 0 1 0 1 0 1 1 1 0 0 3 2 0 4 1 1 24 4 2 0 2 1 0 0 0 1 1 1 1 2 0 8 1 0 3 0 74 0 129 1 19 1 0 6 4 3 2 5 179179 8 29
430 ACT 4 0 17 9 14 51 16 179134 2 0 20 39 0 2 4 17 0 0 9 0 1 31 0 4 6 0 4 0 1 2 0 0 1 0 1 0 3 8 15 26 10 25 83 5 0 0 0 0 0 3 0 1 6 3 24 7 2 1 32 43 0 0 0 0
431 GGG 8 0 2 0 0 0 2 16 0 0 25 34 0 6 0 5 0 51 0 1 4 0 3 0 0 0 0 0 1 4 0 1 0 0 14 0 1 0 3 4 67 15 179524 74 0 1 9 2 0 0 0 17 0 0 6 4 0 0 12 25 1 3 2 1
432 AAT 3 25 5 179038 7 1 4 24 1 0 3 81 3 0 1 34 0 4 26 14 0 1 0 1 0 4 15 31 4 0 3 52 0 1 0 23 1 1 2 6 9 3 18 9 8 2 16 7 0 11 0 3 2 1 3 1 3 14 7 27 4 33 2 3
433 ACA 14 0 16 0 179125 6 93 25 4 0 1 6 92 2 10 3 22 0 3 0 4 16 1 0 3 0 2 0 1 0 1 0 5 0 1 11 68 0 0 0 0 0 0 2 0 1 8 0 0 1 1 3 2 0 0 0 0 6 2 3 16 0 4 2
434 GAG 2 0 13 0 0 0 0 0 1 2 2 15 0 0 1 9 1 0 16 1 0 0 30 0 2 3 6 0 5 2 0 0 35 0 179256 32 2 6 4 1 1 5 46 4 2 2 65 40 1 0 5 0 0 0 11 0 0 0 2 0 0 0 6 3
435 GGA 0 0 0 0 0 0 0 2 17 0 0 0 0 0 0 0 0 0 0 17 0 0 5 0 0 1 0 0 0 0 0 0 14 1 1 0 1 0 0 0 179299 6 170 14 2 0 0 0 0 1 0 0 0 0 0 0 0 0 1 1 0 0 1 0
436 AGA 26 0 0 0 4 0 2 0 179394 2 84 0 4 0 0 1 0 0 0 0 0 0 0 0 37 0 10 55 0 0 0 3 0 0 4 0 0 0 4 0 10 2 0 1 0 1 2 2 0 0 0 0 0 0 0 0 1 0 1 0 0 0 0 0
437 ACA 1 0 0 0 179308 3 30 21 1 4 1 3 8 0 0 0 0 0 0 0 0 3 2 0 1 0 1 1 0 1 1 1 0 1 4 2 22 0 1 3 2 0 4 1 1 0 0 0 0 0 0 0 15 0 1 1 3 0 1 0 0 0 0 2
438 TCA 5 7 0 0 3 0 0 0 0 3 0 8 1 0 10 0 1 27 2 0 17 11 0 0 1 0 0 0 0 2 0 0 0 0 1 0 10 4 102 2 46 59 115 13 0 0 0 0 3 0 2 7 179220 9 123 8 0 2 3 0 17 0 0 0
439 GAC 0 17 0 0 0 0 0 0 0 0 1 0 0 2 0 0 0 0 1 0 0 0 0 2 0 0 0 0 0 0 0 0 4 179773 5 8 0 0 0 0 1 15 0 0 1 0 0 3 6 3 0 0 0 0 0 0 0 1 0 0 0 0 0 0
440 ATG 0 2 15 0 0 0 14 0 1 0 6 0 26 0 179263 4 0 1 0 0 1 0 2 0 0 4 0 0 0 1 3 2 1 1 3 3 0 0 8 2 1 2 5 1 0 0 13 0 0 38 1 16 0 0 1 1 0 1 10 0 0 0 1 0
441 AGG 1 0 21 0 0 0 0 0 30 0 179758 5 0 0 18 0 0 0 0 0 0 0 0 0 0 0 10 15 0 0 0 0 0 1 4 1 0 0 0 0 1 0 34 0 0 0 0 0 0 0 0 0 0 0 0 0 0 0 2 0 0 0 0 0
442 GCA 4 3 15 3 200 54 23 0 5 17 3 0 1 20 2 0 0 2 10 0 1 0 0 0 0 4 0 1 1 0 13 0 6 0 0 1 179255 28 66 30 6 7 8 8 42 2 13 28 0 0 0 0 6 36 37 12 0 8 2 0 1 0 1 0
443 GAA 12 0 0 3 0 0 0 0 1 0 0 0 0 0 0 0 0 0 0 0 0 0 0 0 0 0 1 0 0 0 0 0 179727 2 11 2 1 0 0 0 12 2 0 0 1 0 0 1 5 0 0 2 0 0 0 2 0 0 0 1 0 0 0 0
444 ATT 0 0 3 2 0 3 0 5 0 0 0 0 1 23 3 179439 0 0 0 0 0 0 0 0 0 1 2 7 0 1 0 7 1 0 0 0 0 0 0 0 2 0 2 1 0 0 24 22 0 0 0 0 0 0 0 1 0 0 1 2 0 0 0 2
445 ATA 0 0 0 1 13 1 0 0 1 0 13 0 179611 8 27 3 1 0 2 0 0 0 0 0 0 0 0 0 1 0 0 3 2 0 0 0 4 0 0 0 0 1 2 0 11 0 1 4 1 0 0 0 0 0 0 1 0 1 0 1 0 0 6 0
446 AGG 2 3 53 1 7 0 30 5 27 9 176924 6 1 6 22 2 8 2 1 7 0 2515 1 1 8 9 46 23 1 2 0 0 0 3 6 5 2 4 17 4 1 16 66 9 1 2 11 2 0 2 0 3 4 0 4 0 0 0 7 5 1 0 0 1
447 ATG 0 0 4 0 7 0 4 1 3 3 5 1 16 0 179674 3 2 0 0 1 0 1 0 0 1 0 4 14 0 0 2 3 1 2 1 0 0 0 1 3 3 1 5 7 0 0 16 0 1 2 1 6 0 1 1 0 0 0 1 4 0 0 8 0
448 ATG 1 0 3 0 1 0 10 0 0 0 0 0 29 0 179822 4 0 0 0 0 0 0 0 0 0 0 2 0 0 0 9 0 1 0 0 1 2 0 0 0 0 1 0 1 2 1 31 0 0 0 3 0 0 0 0 0 1 0 0 0 0 0 8 0
449 GAA 18 0 0 0 2 0 0 0 4 1 0 5 0 0 1 0 3 0 0 2 1 0 0 0 1 0 0 0 1 0 0 0 179701 3 70 0 0 0 0 0 37 2 1 0 4 0 0 2 3 0 0 0 5 1 0 0 1 0 0 1 0 0 0 0
450 GGT 19 55 0 61 1 0 16 2 1 22 0 74 1 13 0 0 0 0 0 7 0 1 0 2 11 26 5 11 0 0 0 5 0 0 4 57 1 3 6 1 2 56 51 179297 0 5 2 7 0 17 0 10 1 88 0 6 0 0 2 27 2 2 7 0
451 GCA 0 0 4 1 162 0 0 10 2 65 0 4 4 8 35 0 0 141 21 0 2 0 0 0 6 4 0 12 0 0 52 0 24 0 1 1 178187 5 111 3 11 18 43 9 168 3 3 0 0 569 0 9 29 1 1 1 0 0 1 0 0 46 10 2
452 AAA 179887 32 12 0 3 0 0 1 9 0 0 0 9 4 1 2 1 0 1 1 26 0 3 4 5 0 5 0 3 0 1 0 8 0 1 0 0 0 0 1 3 5 11 1 0 2 1 0 0 0 0 0 0 0 0 1 0 1 0 0 0 2 2 0
453 CCA 0 3 0 0 4 0 0 0 53 5 0 8 0 1 0 0 3 0 10 0 179415 7 22 3 11 0 12 4 5 12 2 1 1 0 0 1 2 0 0 1 16 5 56 4 0 34 1 0 0 15 0 0 7 0 0 1 0 5 14 3 0 0 2 0
454 GAA 8 0 0 0 0 0 0 3 5 9 3 0 0 0 0 7 15 0 0 0 15 10 0 0 0 3 1 0 192 31 0 0 179674 7 12 1 1 2 3 2 13 2 31 0 18 32 17 1 0 13 0 1 0 14 3 23 0 17 12 2 36 1 0 19
455 GAA 16 7 1 5 42 2 7 3 13 0 0 2 64 0 5 10 34 10 4 1 1 0 0 3 3 0 1 3 3 0 15 98 179465 0 24 9 28 7 2 7 26 1 17 2 13 116 9 34 2 1 0 2 1 21 20 17 1 4 2 33 3 0 1 1
456 ATG 1 0 14 1 3 1 9 1 1 0 3 0 21 0 179712 5 0 0 17 20 0 0 0 0 2 0 6 0 7 0 1 0 0 0 1 0 0 0 2 1 8 3 10 0 0 1 73 1 0 5 0 3 57 5 14 1 0 1 44 12 3 11 11 16
457 TCC 0 0 0 0 0 11 0 0 0 0 0 4 0 1 0 3 8 15 0 3 0 25 0 0 2 0 0 0 96 12 24 9 0 0 2 0 2 3 11 0 1 29 1 2 0 1 0 0 0 0 0 0 116 178791 100 274 0 1 0 2 6 5 14 0
458 TTC 0 0 0 0 0 0 0 1 0 0 1 3 0 1 0 1 0 0 0 2 0 0 0 0 0 0 0 0 0 5 0 0 3 0 0 0 0 0 0 0 1 1 0 1 0 2 0 1 0 2 6 2 0 13 0 0 0 1 20 0 3 179672 2 11
459 CAG 1 0 2 0 0 1 0 3 8 0 4 0 0 1 1 3 24 0 179395 9 0 0 6 0 0 0 188 2 0 0 9 2 0 0 6 0 2 0 1 0 8 3 15 3 1 1 0 8 0 0 8 0 2 0 6 8 0 0 0 0 0 0 0 8
460 GGG 4 0 0 0 2 0 0 1 0 0 29 1 0 0 0 0 0 0 0 0 0 0 0 0 3 0 21 0 0 0 0 0 0 0 5 0 0 0 3 0 17 1 147056 5 0 0 2 1 0 0 0 1 0 0 0 0 0 0 10 0 1 0 5 0
461 CGG 1 0 0 0 0 0 0 0 0 0 11 0 0 0 0 0 1 0 36 1 0 0 2 0 19 1 130460 3 0 0 1 0 0 0 0 0 0 0 0 0 0 1 5 0 0 0 0 0 0 0 0 0 0 0 0 0 0 0 10 1 0 0 1 0
462 GGA 0 0 0 0 0 0 0 0 6 0 0 0 0 0 0 0 0 0 0 0 0 0 0 0 0 0 0 0 0 0 0 0 9 0 0 0 0 1 17 4 137551 1 98 48 2 0 0 0 0 6 0 1 0 0 0 0 4 2 1 1 0 0 0 0
463 GTC 0 0 0 0 0 0 0 0 0 1 0 0 61 35 1 0 0 0 0 0 0 0 0 0 0 0 1 0 0 0 0 0 0 0 1 0 0 12 0 0 1 1 0 0 47 148838 73 5 0 0 0 1 0 0 0 0 1 0 1 0 0 4 1 0
464 TTC 0 0 0 0 0 0 0 0 0 0 0 0 0 4 0 0 0 0 0 0 28 0 0 0 0 0 0 0 0 13 0 0 0 0 0 0 0 0 0 0 0 1 0 0 0 6 0 0 0 0 0 0 1 19 1 0 0 0 0 0 0 161579 1 26
465 GAG 0 0 3 0 0 0 0 0 0 0 0 0 0 0 0 0 0 0 0 0 0 0 0 0 0 0 0 1 0 0 0 0 7 0 154576 1 0 0 0 0 5 0 24 1 0 0 1 0 0 0 0 0 0 0 0 0 0 0 1 0 0 0 0 0
466 CTC 6 1 5 17 3 5 0 0 0 0 4 1 1 44 43 1 3 4 2 13 38 24 1 20 1 2 1 0 6 120001 4 27 0 1 1 0 3 0 1 0 1 0 3 9 6 9 6 10 0 1 0 1 3 0 1 1 0 1 106 1 18 97 7 14
467 TCG 1 0 2 1 3 3 8 9 0 0 17 1 0 1 1 1 0 0 2 1 0 0 15 0 0 0 6 0 0 1 1 0 0 0 0 0 0 0 1 0 2 1 1 0 0 1 0 0 0 0 3 4 18 8 157573 12 0 1 3 0 0 0 29 4
468 GAC 0 14 0 0 0 0 0 0 0 0 0 0 0 0 0 0 0 0 0 0 0 0 0 0 0 0 0 0 0 0 0 0 0 157973 1 16 0 1 0 0 0 22 0 0 0 0 0 0 0 3 0 0 0 0 0 0 0 0 0 0 0 0 0 0
469 GAA 26 0 0 0 3 2 0 3 0 0 0 1 0 0 1 1 14 0 1 0 0 0 0 0 0 0 0 0 0 0 0 0 158313 3 30 4 1 0 0 0 15 0 0 1 1 3 2 8 3 0 0 0 0 0 0 0 0 0 0 0 0 0 1 1
470 AGG 1 0 24 0 0 0 0 0 5 0 157099 2 0 0 17 0 0 0 2 0 0 0 0 0 0 0 2 0 0 0 0 0 0 0 0 0 0 0 0 0 0 0 25 0 0 0 0 0 0 0 0 0 0 0 0 0 0 0 2 0 0 0 0 0
471 GCA 0 0 0 0 25 0 0 0 0 0 0 0 0 0 0 0 0 0 0 0 0 0 0 2 0 0 0 0 0 0 0 0 0 0 0 0 153660 1 79 2 1 1 2 0 83 0 0 0 0 0 0 0 1 0 0 0 0 1 0 0 0 0 0 0
472 GCG 0 0 0 0 7 15 108 0 0 0 0 0 0 0 0 0 0 0 0 0 0 0 2 0 0 1 0 0 0 0 0 0 0 0 0 0 24 0 144805 3 0 0 3 0 0 1 74 0 0 0 0 0 0 0 9 0 0 1 0 0 0 0 0 0
473 AAC 1 158054 1 31 1 1 0 0 26 5 1 0 0 2 0 0 0 10 0 2 0 0 0 0 1 8 6 1 0 0 0 0 0 12 4 0 0 0 2 1 0 0 0 0 0 0 0 0 0 1 0 0 0 0 0 0 1 0 2 8 0 0 0 0
474 CCG 0 0 0 0 0 0 5 0 0 0 0 0 0 0 0 0 0 0 12 0 34 2 177444 3 2 0 1 1 0 0 13 0 0 0 0 0 0 0 1 0 0 0 0 0 0 0 0 0 0 0 0 0 0 0 11 0 0 0 0 0 0 0 0 0
475 ATC 0 1 0 0 0 14 0 0 0 1 0 0 2 179379 1 17 0 0 0 0 1 0 0 0 0 0 0 0 0 2 0 0 0 0 0 0 0 0 0 0 0 0 0 0 0 31 1 0 0 1 0 0 0 0 0 0 0 2 0 0 0 2 0 0
476 GTG 0 0 0 0 0 0 8 0 0 0 0 0 0 0 59 0 0 0 0 0 1 0 0 0 0 0 5 0 0 0 1 0 0 0 4 0 19 3 27 1 1 0 0 0 74 0 179035 0 0 0 0 0 0 0 0 0 0 0 0 0 0 0 2 0
477 CCC 0 0 0 0 0 4 0 0 0 0 0 0 0 0 0 0 0 2 0 0 5 179711 0 10 0 0 0 0 0 10 0 0 0 0 0 0 0 0 0 0 0 0 0 0 0 0 0 0 0 0 0 0 0 25 0 0 0 0 0 0 0 0 0 0
478 TCT 0 0 2 0 0 0 0 0 0 0 0 0 4 0 0 0 0 0 0 3 0 0 0 22 0 1 0 2 0 0 1 0 0 0 1 0 0 0 0 0 0 0 0 0 0 0 1 0 0 0 0 3 3 209 14 179753 0 0 1 0 0 0 8 8
479 TTT 0 0 0 0 1 0 0 0 1 0 0 0 4 0 0 1 0 0 0 0 0 0 0 0 1 0 0 0 0 0 0 12 0 0 0 0 0 0 1 0 1 0 0 1 0 2 0 5 0 0 0 3 0 0 0 11 0 0 0 3 1 18 2 179484
480 GAC 0 9 1 0 0 6 0 0 0 0 1 0 0 0 0 0 0 3 0 1 0 5 3 0 0 15 0 0 0 0 2 0 3 179861 1 28 2 2 2 0 1 23 1 0 0 1 0 0 2 6 0 2 0 5 0 0 0 0 1 0 6 0 0 0
481 ATG 1 0 0 0 0 0 19 0 1 0 2 0 10 0 179797 0 0 1 0 0 0 0 0 0 0 0 0 0 0 0 5 0 0 0 0 0 0 0 5 1 0 0 2 0 1 1 24 0 0 0 0 5 0 0 0 0 0 1 8 1 1 0 1 0
482 AGT 0 0 0 35 0 0 0 0 0 22 0 180130 0 0 0 2 0 0 0 0 0 0 0 0 0 0 0 1 0 0 0 0 0 0 0 0 0 0 0 0 0 0 2 16 0 0 0 0 0 0 0 0 0 0 0 0 0 0 0 1 0 0 0 0
483 AAT 77 185 2 179861 0 0 0 0 0 1 0 4 0 0 0 0 0 0 0 1 0 0 0 0 0 0 0 0 0 0 0 0 0 0 0 15 0 0 0 0 0 1 0 0 0 0 0 0 0 0 0 0 0 0 0 0 0 0 2 0 0 0 2 0
484 GAA 8 0 0 0 0 0 0 1 0 2 0 0 0 0 0 0 0 0 0 0 0 5 0 0 0 0 0 0 0 0 0 0 179511 3 18 12 0 2 1 0 15 0 0 0 0 1 384 1 0 0 0 1 0 0 0 0 0 0 0 0 0 0 0 0
485 GGA 0 0 0 1 0 0 0 0 52 8 14 1 0 2 1 0 0 0 0 2 0 0 0 0 25 0 15 54 0 0 0 0 13 0 0 0 9 1 0 0 179169 3 42 61 2 0 28 1 0 0 0 0 0 0 4 0 3 28 11 487 0 0 0 11
486 TCT 0 2 0 0 0 0 0 0 0 0 0 0 0 0 0 0 0 0 0 0 0 0 0 8 0 0 0 0 0 0 0 0 0 0 0 0 0 0 0 0 0 0 0 0 0 0 0 0 0 0 0 2 0 13 1 180216 0 0 0 0 0 0 0 2
487 TAT 0 0 0 0 0 0 0 0 0 0 0 0 0 0 0 0 0 0 0 27 0 0 0 0 0 0 0 0 0 0 0 1 0 0 0 1 0 0 0 0 0 0 0 0 0 0 0 0 0 3 0 180048 0 0 0 0 0 0 0 9 0 0 0 0
488 TTC 0 0 0 0 1 0 0 0 0 0 0 0 0 1 0 0 0 0 0 0 0 0 0 0 0 0 0 0 0 4 0 0 0 0 0 0 0 0 0 0 0 0 0 0 0 0 0 0 0 0 0 0 0 5 0 0 0 0 1 0 3 178845 2 8
489 TTC 0 0 0 0 0 0 0 0 0 0 0 0 0 1 0 0 0 0 0 0 0 0 0 0 0 0 0 0 0 3 0 0 0 0 0 0 0 0 0 0 0 0 0 0 0 1 0 0 0 0 0 1 0 17 0 0 0 0 0 0 1 179273 0 14
490 GGA 0 0 0 0 0 1 0 0 21 0 0 0 0 0 0 0 0 0 0 0 0 0 0 0 0 0 0 0 0 0 0 0 5 0 0 0 0 0 0 0 180094 0 21 1 1 0 0 0 0 0 0 0 0 0 0 0 1 0 0 0 0 0 0 0
491 GAC 0 5 0 0 0 0 0 0 1 0 0 0 0 2 0 0 0 1 0 0 0 0 0 0 0 0 0 0 0 0 0 0 1 180086 4 15 0 3 0 0 0 41 3 0 1 0 12 0 0 6 0 0 0 0 0 0 0 4 0 0 0 1 1 0
492 AAT 3 7 0 179864 0 0 0 3 0 0 0 12 0 0 0 2 0 0 0 1 0 0 0 0 0 3 0 0 0 0 0 0 0 0 0 19 0 0 0 111 0 0 0 0 0 0 0 0 0 0 0 0 0 0 0 0 0 0 0 0 0 0 0 0
493 GCA 0 0 0 0 90 0 0 0 0 0 0 0 0 0 0 0 0 0 5 2 2 0 0 0 3 0 7 0 2 0 0 1 2 0 0 0 179800 2 26 26 2 0 4 3 78 0 1 1 0 0 0 0 1 0 0 0 0 0 0 0 7 1 1 1
494 GAG 0 0 5 0 0 0 0 0 0 0 0 1 0 0 1 0 0 1 0 0 0 0 0 0 0 0 0 0 0 0 0 0 46 5 179778 9 0 0 5 0 1 0 36 0 0 0 1 0 0 1 4 0 0 0 0 0 0 0 0 0 0 0 0 0
495 GAG 0 2 8 3 0 0 0 0 2 0 2 0 0 2 0 0 0 0 0 0 0 0 0 0 0 0 0 0 0 0 0 0 42 41 180031 15 0 0 0 0 0 1 15 0 0 0 3 0 0 0 1 0 0 1 0 0 0 0 0 0 0 0 0 0
496 TAC 0 1 0 0 0 0 0 0 1 0 0 0 0 0 0 3 0 22 0 0 0 0 0 0 0 0 0 0 0 0 0 0 0 0 0 0 3 0 0 0 0 1 1 0 6 0 1 5 0 180080 2 36 1 0 0 0 3 60 10 0 0 4 17 8
497 GAC 0 41 2 0 0 25 0 3 1 23 6 0 1 6 61 11 0 10 1 5 0 0 0 0 1 1 0 1 0 0 0 3 1 179275 15 6 19 19 16 21 27 127 15 20 7 240 11 3 0 8 4 2 1 2 1 4 2 0 0 2 0 1 40 0
498 AAT 95 78 36 178103 17 1 16 118 214 38 121 134 30 24 31 35 5 2 9 20 0 11 1 0 50 28 31 25 6 4 1 0 2 1 1 8 19 7 9 7 92 201 11 65 19 1 9 6 3 1 4 4 3 0 3 21 37 25 10 9 4 4 2 9
499 TAA 1 0 0 0 0 0 0 0 0 0 0 0 0 0 0 0 10 0 0 0 0 0 0 0 0 0 0 0 0 0 0 0 0 0 0 0 0 0 0 0 0 0 0 0 0 0 0 0 180092 0 10 13 0 0 0 0 20 0 1 0 6 0 0 0
