# Supplementary material for: Destabilized adaptive influenza variants critical for innate immune system escape are potentiated by host chaperones
Source: PLoS Biol. 2018 Sep 17;16(9):e3000008. doi: 10.1371/journal.pbio.3000008 (PMC6160216; doi:10.1371/journal.pbio.3000008)
Supplement: S1 File — This zip file contains the computer code and required input files for the deep mutational scanning data analysis reported in this manuscript. (ZIP) [file pbio.3000008.s023.zip › 2018_NP_DMS-master/preferences/Rep2-DMSO37_counts.txt]

# POSITION WT AAA AAC AAG AAT ACA ACC ACG ACT AGA AGC AGG AGT ATA ATC ATG ATT CAA CAC CAG CAT CCA CCC CCG CCT CGA CGC CGG CGT CTA CTC CTG CTT GAA GAC GAG GAT GCA GCC GCG GCT GGA GGC GGG GGT GTA GTC GTG GTT TAA TAC TAG TAT TCA TCC TCG TCT TGA TGC TGG TGT TTA TTC TTG TTT
1 ATG 0 0 1 0 0 0 12 0 0 0 2 0 4 0 237164 14 0 0 0 0 0 0 0 0 0 0 0 0 0 0 0 0 0 0 0 0 0 0 0 0 0 0 0 0 0 0 70 0 0 0 0 0 0 0 0 0 0 0 0 0 0 0 0 0
2 GCG 0 0 0 0 0 0 1 0 0 0 0 0 0 0 0 0 0 0 0 0 0 0 0 0 0 5 0 0 0 0 0 0 0 0 1 0 50 0 236804 1 0 0 0 0 0 0 76 0 0 0 0 0 0 0 0 0 0 0 0 0 0 0 0 0
3 TCC 13 4 0 1 9 18 1 28 0 2 0 0 0 0 2 0 4 7 0 18 0 11 0 0 16 3 3 2 20 5 13 0 0 0 2 0 1 14 1 0 0 1 0 0 0 1 0 1 1 18 1 3 18 236457 5 23 0 0 1 0 1 12 3 0
4 CAA 85 340 1 7 216 17 4 227 4 0 0 5 351 6 15 79 234762 45 53 6 16 0 0 1 40 1 0 1 88 56 9 11 10 4 1 5 40 2 12 15 3 0 0 8 221 2 10 0 10 13 1 3 71 33 40 289 3 0 1 30 52 17 29 72
5 GGC 0 0 0 0 0 25 0 0 0 43 0 0 0 0 0 0 0 2 0 0 0 18 0 0 0 46 0 0 0 1 0 0 0 29 0 0 0 29 0 0 1 237105 0 21 0 2 0 0 0 1 0 0 0 48 0 0 0 108 0 0 0 0 0 0
6 ACC 0 0 0 0 2 237123 0 5 0 0 0 0 0 6 0 0 0 0 0 0 0 0 0 0 1 0 0 0 0 0 0 0 0 0 0 0 0 6 0 0 0 0 0 0 0 0 0 0 0 0 0 0 0 1 0 0 0 0 0 0 0 0 0 0
7 AAA 237303 7 13 7 0 0 0 1 3 0 0 0 1 0 0 0 1 0 0 0 0 0 0 0 0 0 0 0 0 0 0 0 19 0 0 0 0 0 0 0 0 0 0 0 4 0 0 0 0 0 0 1 0 0 0 0 0 0 0 0 0 0 0 0
8 CGG 0 0 0 0 0 1 0 0 0 0 2 0 0 0 0 0 7 0 16 0 11 2 5 1 75 0 237347 2 4 0 5 0 0 0 0 0 0 0 0 0 0 0 0 0 0 0 0 0 0 0 0 0 0 0 0 0 0 0 50 0 0 0 0 0
9 TCT 1 0 0 4 1 2 3 7 1 0 0 0 1 0 5 2 3 0 0 0 0 2 0 7 1 0 0 0 1 0 0 5 0 0 0 0 18 2 0 13 0 0 0 0 0 0 0 0 1 1 1 4 4 123 26 236589 0 0 0 0 20 0 4 6
10 TAT 0 13 0 6 15 4 0 10 2 8 0 4 21 64 1 14 0 5 8 49 18 4 0 8 1 0 0 8 12 13 7 3 6 1 31 2 1 3 1 12 3 5 1 0 18 5 3 2 7 32 1 236812 4 45 0 9 0 5 0 24 1 4 3 2
11 GAA 15 1 1 0 8 4 0 6 0 0 0 0 1 0 2 0 12 0 0 0 7 0 1 0 0 3 0 0 0 0 0 0 236653 2 60 5 8 3 1 1 16 3 0 0 3 4 1 0 3 3 0 0 1 3 0 1 1 1 0 3 2 0 0 0
12 CAG 32 41 235 5 0 17 20 4 4 54 12 0 2 8 1 3 55 80 235907 347 11 4 13 0 13 42 70 0 46 15 91 21 1 2 3 0 24 8 15 22 0 1 81 4 2 1 0 17 1 3 24 2 6 19 7 16 0 8 5 2 16 10 3 7
13 ATG 3 2 2 0 1 0 12 0 0 1 0 0 22 0 237186 4 2 3 0 0 0 1 0 0 2 0 1 2 0 0 10 2 0 0 0 0 2 0 0 0 0 4 2 0 0 1 18 0 6 1 0 0 0 0 0 0 0 0 2 0 1 0 1 0
14 GAA 18 5 0 0 11 1 0 0 139 0 0 3 0 0 1 1 3 1 4 0 1 0 0 0 3 1 3 0 0 5 0 4 236718 3 10 10 2 2 0 3 14 0 0 0 0 0 1 0 0 2 0 6 0 1 1 0 1 3 5 0 1 0 0 0
15 ACT 0 0 0 9 7 33 2 237185 0 0 3 0 1 6 0 6 0 2 1 0 0 0 0 1 0 0 2 2 3 1 0 0 0 0 0 0 0 1 0 8 0 0 0 0 2 0 0 1 0 0 2 0 0 1 0 7 0 0 0 2 0 0 0 0
16 GAT 0 6 9 13 5 0 0 0 0 1 0 0 0 0 0 1 1 0 1 1 3 0 0 1 0 0 0 0 0 0 0 0 5 16 13 237296 0 2 0 7 0 1 9 44 0 0 1 1 0 0 0 2 1 0 0 0 1 0 1 0 0 1 0 0
17 GGG 1 2 2 0 6 1 0 8 0 1 16 0 1 0 2 0 5 4 0 5 3 8 12 0 1 1 1 0 0 0 0 0 1 0 10 0 0 3 12 6 75 6 237231 19 0 0 10 9 0 0 0 0 1 1 3 0 0 0 6 0 0 0 0 0
18 GAA 51 8 2 65 1 40 3 1 0 2 0 5 10 4 0 0 18 4 1 1 56 51 86 3 1 6 3 0 3 3 0 9 236681 11 58 9 5 114 2 2 36 12 3 0 0 1 0 20 7 24 3 0 53 18 0 19 4 0 4 0 3 5 1 0
19 CGC 2 0 0 0 0 10 0 1 0 5 0 0 0 0 0 0 0 103 0 0 0 4 0 0 3 237157 2 14 0 3 0 0 0 0 0 0 1 3 0 0 0 3 0 0 0 0 0 0 0 0 1 1 0 0 0 1 0 55 0 0 0 0 0 0
20 CAG 1 1 3 0 0 0 0 0 0 0 0 0 0 1 0 0 5 1 235793 13 1 4 392 19 1 6 89 8 0 2 7 1 0 0 2 0 1 1 0 3 0 0 0 0 1 0 0 0 0 1 10 0 4 1 1 1 0 0 0 0 0 0 0 0
21 AAT 7 17 2 236863 96 57 57 52 1 2 1 20 1 1 6 3 5 13 9 5 6 6 0 3 24 11 7 37 3 17 9 4 1 4 0 17 0 2 2 4 1 8 1 0 7 2 0 7 2 1 2 0 37 47 6 4 2 0 0 8 0 0 2 0
22 GCA 52 0 7 1 100 15 31 7 73 4 6 1 1 2 0 0 1 4 8 1 20 10 0 2 437 137 8 37 5 1 1 0 3 1 2 1 236012 71 16 40 6 0 4 0 68 25 25 34 31 1 0 2 6 5 1 4 0 0 1 1 0 1 0 0
23 ACT 3 6 1 6 73 27 37 236287 11 4 3 5 3 1 3 4 11 51 11 11 10 5 3 14 22 15 5 49 8 23 0 5 0 2 1 0 10 10 6 15 13 0 30 5 4 3 1 3 1 5 9 4 30 82 97 415 10 2 0 5 8 3 0 2
24 GAG 11 2 102 4 1 12 27 0 1 0 1 2 7 9 18 0 108 5 11 0 1 2 2 2 3 6 1 2 11 2 1 1 150 0 236910 6 10 5 21 4 1 0 16 0 6 10 6 4 1 1 12 2 10 0 1 3 2 1 3 7 2 4 0 0
25 ATC 0 1 0 0 0 14 3 0 0 1 0 1 18 237420 11 12 10 3 6 2 1 6 1 3 3 2 0 0 1 1 0 0 0 0 0 0 0 1 0 0 0 2 1 1 0 17 0 1 6 1 1 1 0 0 1 1 0 0 6 0 0 1 1 0
26 AGA 23 0 0 0 0 3 0 0 237306 1 36 0 4 1 4 0 0 4 0 0 1 9 0 1 21 10 1 1 0 0 0 0 0 0 0 0 4 0 3 0 45 0 1 0 0 0 1 0 3 2 0 0 0 1 0 0 10 6 0 0 1 0 0 0
27 GCA 1 4 3 0 32 4 2 0 0 2 47 4 0 5 1 1 1 8 3 5 4 0 0 1 4 19 8 4 2 0 0 0 5 1 0 0 237219 14 7 3 4 0 9 2 56 0 0 2 3 0 0 0 3 1 2 4 0 1 1 1 2 10 1 1
28 TCC 29 16 6 0 0 2 0 5 2 0 2 4 2 0 0 1 1 11 5 4 37 17 5 0 0 1 5 3 0 7 1 2 0 3 0 0 0 5 5 0 1 61 15 3 0 2 0 0 1 16 3 0 11 237165 3 19 0 6 4 0 2 9 0 0
29 GTC 1 0 2 1 2 3 1 0 0 1 0 0 3 58 2 2 1 1 0 1 0 23 0 0 1 1 0 0 0 2 0 2 0 0 0 0 0 4 2 0 0 2 0 0 20 237307 0 29 0 2 1 0 0 0 1 0 4 1 0 1 1 2 1 0
30 GGG 1 1 0 0 0 0 0 2 1 0 48 0 0 0 0 0 2 2 2 0 0 6 1 17 3 3 4 0 0 1 1 0 0 1 11 0 7 5 0 4 29 20 236500 5 3 0 2 1 0 1 3 0 0 0 0 0 0 1 6 0 2 2 0 2
31 AAG 20 2 234308 5 0 0 0 0 6 0 9 0 1 0 9 0 4 0 5 0 1 1 1 2 12 5 0 7 0 0 3 0 2 0 10 0 0 0 1 1 4 0 0 3 13 2 0 0 1 0 4 1 0 17 7 0 2 0 0 4 0 0 1 1
32 ATG 3 0 9 3 0 0 14 2 1 5 4 0 13 4 237425 4 1 1 0 1 0 9 0 3 0 6 1 0 1 0 1 1 3 0 0 2 0 4 0 0 0 0 1 0 0 0 10 0 1 0 1 1 0 2 0 2 2 4 4 2 0 0 2 2
33 ATT 3 5 7 1 1 1 0 10 7 2 0 4 10 15 1 237329 2 2 1 1 1 0 0 1 1 1 0 2 19 3 0 3 5 1 0 1 1 0 0 1 11 1 2 0 7 8 2 80 1 9 2 0 7 0 0 1 1 1 0 10 0 0 2 1
34 GAT 1 2 0 31 11 1 5 13 0 5 1 7 9 54 9 6 2 13 10 12 1 0 3 0 1 28 1 0 53 7 1 9 9 9 12 236779 11 15 2 11 9 29 3 156 4 2 6 42 2 18 1 6 14 3 29 6 0 0 0 36 8 11 26 2
35 GGA 2 1 2 1 1 0 0 1 31 4 0 0 0 0 0 0 0 1 0 4 4 3 3 5 0 5 0 0 0 1 1 0 16 2 0 0 13 1 0 0 237259 23 22 3 8 7 0 0 0 0 4 1 3 3 1 1 16 4 0 0 0 0 0 0
36 ATT 0 0 0 1 3 0 0 7 0 1 0 0 3 24 0 237249 0 0 2 2 5 0 2 0 4 1 0 0 0 0 0 0 1 3 0 1 1 1 0 4 0 0 0 1 0 0 3 9 0 0 1 0 0 1 0 2 0 0 0 0 3 0 12 1
37 GGA 0 0 0 0 6 2 0 0 5 0 5 0 1 0 0 6 0 0 1 0 1 4 0 1 3 1 0 0 0 0 0 0 8 3 0 1 2 0 2 1 237210 2 147 6 0 0 0 0 0 0 1 2 1 0 0 0 11 1 0 0 0 5 0 0
38 CGA 0 0 0 2 0 1 0 0 4 0 0 0 0 3 2 0 32 2 0 0 1 8 1 4 234961 1 13 0 4 1 0 1 1 0 0 0 0 1 1 0 0 0 0 1 0 0 0 1 0 0 0 0 0 2 0 0 26 0 0 2 0 0 0 0
39 TTC 2 6 1 0 0 2 0 0 1 0 1 1 0 2 0 0 6 7 1 0 2 11 22 1 1 2 0 2 7 22 2 0 1 1 0 0 0 4 2 0 7 5 2 1 0 2 3 0 0 0 1 0 6 14 0 0 0 7 0 5 4 236625 0 15
40 TAC 1 0 0 0 0 1 0 1 1 2 0 0 3 0 3 0 0 44 0 0 0 0 1 1 5 0 0 0 3 0 5 1 1 3 0 0 1 0 1 2 4 5 2 0 0 0 0 0 3 236549 4 29 2 1 0 2 4 31 1 0 2 2 1 0
41 ATC 0 20 3 0 3 20 3 1 3 32 6 0 5 235089 42 25 13 44 2 2 1 4 2 0 3 1 2 3 4 51 7 0 1 0 4 1 1 4 0 1 4 0 15 1 1 8 1 0 3 6 4 19 1 0 1 1 2 5 0 4 70 0 4 3
42 CAA 3 2 4 0 1 3 0 2 0 1 1 0 1 1 2 0 219951 4 36 0 4 5 2 0 10 1 0 0 19 2 1 2 5 1 1 0 0 0 1 0 1 0 0 2 0 3 1 0 3 1 0 0 1 0 0 0 0 0 0 1 0 0 0 0
43 ATG 2 42 8 0 2 0 7 0 0 0 4 1 15 4 223985 6 1 4 2 3 0 5 0 0 1 0 0 1 1 0 4 5 1 1 1 17 0 6 1 4 0 1 0 0 0 4 6 4 2 0 0 1 0 0 0 0 0 0 2 1 1 0 3 0
44 TGC 0 6 0 0 1 4 5 1 0 1 2 2 5 1 0 0 3 1 0 0 3 3 0 1 1 6 0 1 5 3 0 1 0 0 2 0 2 5 0 0 2 0 0 0 0 3 0 32 0 40 0 0 2 0 0 2 3 203989 5 119 1 2 1 0
45 ACT 3 1 0 13 12 32 3 218460 7 0 0 0 3 1 2 13 4 3 0 11 2 1 4 3 6 2 1 0 1 6 5 0 0 0 2 0 0 1 14 9 0 1 0 0 0 9 4 0 1 3 1 1 1 2 1 0 1 0 1 10 1 1 0 0
46 GAA 13 2 0 0 3 8 0 4 0 1 0 1 1 1 2 8 4 0 3 2 1 3 0 2 0 1 1 0 2 5 1 0 225229 4 11 0 2 0 0 1 12 4 1 0 5 11 4 0 5 0 0 0 1 2 1 5 0 4 0 0 0 0 0 3
47 CTT 0 1 0 0 1 0 0 0 0 0 0 0 5 2 5 3 1 1 0 3 9 2 6 9 6 2 0 1 78 57 8 229423 0 0 0 0 0 0 1 0 0 0 0 0 0 0 0 0 0 0 0 1 3 0 3 1 2 0 0 0 0 0 86 11
48 AAA 228817 9 12 3 4 0 0 0 14 0 1 0 3 1 0 1 3 6 1 0 1 0 0 1 9 0 1 0 0 6 0 0 21 1 0 0 0 0 0 0 5 0 0 1 7 0 0 0 2 2 0 1 1 0 0 0 3 0 0 0 0 2 1 0
49 CTC 13 4 6 0 4 8 5 8 8 3 0 6 7 4 11 8 18 4 9 0 17 17 38 17 9 4 16 0 82 219170 13 17 4 1 7 5 3 0 12 5 9 3 10 7 6 16 4 3 16 4 10 11 6 7 5 3 3 13 11 1 19 9 67 9
50 AGT 14 34 4 8 18 181 27 21 4 30 5 219439 1 3 1 10 7 19 85 0 30 81 27 30 1 19 13 10 6 12 12 5 22 18 2 6 23 12 74 12 30 10 12 77 4 10 6 3 1 3 1 2 22 32 32 30 10 19 4 6 0 9 5 1
51 GAT 1 5 4 11 14 15 6 3 1 0 0 4 2 5 7 9 0 14 1 4 2 3 5 35 0 0 0 0 9 2 5 12 17 22 6 220109 29 4 6 4 2 0 1 16 1 8 0 20 5 3 8 6 0 4 0 0 0 0 2 2 0 26 4 6
52 TAT 1 5 5 6 4 4 7 3 5 2 2 3 8 1 0 2 0 3 1 15 1 6 0 1 2 6 0 0 2 1 0 8 0 4 4 3 29 0 3 9 6 2 7 3 19 0 34 7 6 16 8 225963 2 4 15 2 0 1 3 21 7 1 2 0
53 GAG 4 2 11 5 1 3 0 9 0 0 0 1 0 0 1 0 3 2 0 0 3 10 5 1 0 1 2 0 1 2 0 0 35 7 208027 84 9 1 4 1 3 4 48 56 0 4 2 0 0 0 3 11 2 4 5 2 11 9 2 0 1 0 5 0
54 GGG 1 6 3 0 2 26 11 9 0 17 20 2 0 0 5 4 0 4 7 1 7 10 5 4 7 0 7 0 0 1 0 1 0 7 29 1 1 8 16 16 20 13 207521 7 1 0 10 5 1 0 0 0 2 0 6 0 1 0 12 4 0 0 1 1
55 CGA 0 21 0 0 3 10 0 0 23 1 27 0 0 1 0 0 41 4 0 6 4 8 4 4 211231 13 37 3 11 8 1 5 0 0 0 0 0 2 3 0 4 1 1 0 1 0 2 0 0 0 0 3 0 5 0 0 73 8 1 0 0 0 0 0
56 CTG 9 16 3 3 6 4 7 9 0 1 3 7 0 2 16 5 5 14 2 4 7 31 52 6 0 1 11 2 96 39 220627 53 0 2 12 2 2 1 3 6 0 6 1 10 0 2 14 3 4 4 9 2 3 2 8 7 1 0 4 0 4 4 41 8
57 ATC 1 0 3 1 11 36 21 2 1 12 3 9 14 236991 2 37 8 4 0 2 12 12 1 0 3 3 2 0 4 25 94 14 2 0 2 1 1 6 0 5 1 2 11 0 4 26 20 7 5 4 1 0 0 3 1 2 5 6 0 0 4 6 0 0
58 CAG 1 22 12 1 7 1 2 4 0 3 9 5 1 0 1 1 62 6 237165 15 1 10 26 0 8 3 39 5 0 3 4 3 0 4 2 2 0 3 0 2 2 2 8 3 2 2 6 6 0 0 2 7 0 6 2 1 0 4 4 0 2 4 1 4
59 AAC 8 237163 4 37 1 5 3 3 0 17 1 5 1 1 0 3 2 4 4 8 3 1 6 6 6 10 6 1 4 0 2 4 2 12 6 10 1 1 4 5 16 6 6 2 16 3 2 5 4 3 9 2 0 0 0 1 10 1 22 5 6 2 7 2
60 AGC 0 15 0 2 0 10 7 4 3 237025 1 11 3 2 2 0 3 2 0 3 2 1 3 6 29 4 0 0 5 1 0 0 3 0 1 2 6 3 0 1 0 9 6 0 0 0 0 0 1 7 4 0 5 6 15 12 1 2 0 10 0 2 0 3
61 TTA 0 0 2 4 0 2 0 8 0 3 0 2 26 4 1 29 0 23 0 0 1 2 0 6 0 0 3 0 24 3 6 4 3 1 1 3 1 3 1 1 3 3 1 0 7 16 3 4 5 13 0 0 22 2 0 1 3 21 3 18 236927 2 15 2
62 ACA 0 7 0 4 236735 69 12 26 1 36 0 6 12 6 0 6 4 6 0 2 14 24 0 10 15 3 1 17 2 12 2 4 3 2 1 0 18 12 3 3 0 2 2 0 2 2 2 1 0 8 3 2 9 160 10 24 2 3 0 17 3 0 0 1
63 ATA 12 3 2 29 16 2 0 2 3 0 5 3 237095 15 48 20 2 4 1 5 0 10 1 8 1 1 0 3 16 19 0 3 1 1 0 4 10 0 1 0 0 2 0 1 9 1 0 0 1 6 0 3 0 4 0 2 0 1 5 0 3 4 0 0
64 GAG 0 4 9 2 2 4 5 0 0 1 2 1 3 17 29 0 4 1 4 10 5 23 2 2 1 2 0 1 1 7 1 7 17 5 237147 7 0 5 1 7 7 10 36 0 0 2 7 0 9 1 4 3 0 3 1 2 0 0 1 0 1 1 0 1
65 AGA 24 3 2 1 13 1 0 0 237131 0 12 2 2 0 2 1 1 0 0 3 2 1 1 3 23 0 0 7 3 0 2 0 2 3 0 0 0 4 0 0 17 0 0 0 1 0 1 0 7 11 0 1 5 2 2 2 0 2 0 0 0 0 2 0
66 ATG 0 0 1 0 2 5 9 0 0 1 0 2 10 0 236974 7 1 0 0 1 0 0 1 0 1 0 0 0 0 0 1 0 0 1 0 0 0 0 0 0 0 0 1 1 0 0 16 0 0 0 1 2 1 0 0 0 0 0 0 0 0 1 1 0
67 GTG 0 0 0 0 0 0 3 0 0 0 0 0 0 1 18 0 0 0 0 0 1 0 0 0 0 0 0 0 7 0 2 0 0 0 0 0 0 0 5 0 0 0 7 0 96 1 237185 4 0 0 0 0 0 0 5 0 0 0 0 0 0 0 1 0
68 CTC 3 5 0 0 0 6 3 4 4 1 0 1 0 9 3 7 0 12 1 0 2 34 8 3 0 4 3 6 39 237158 0 76 1 0 1 0 0 10 0 5 2 0 3 0 0 1 0 0 2 0 10 2 2 10 2 1 3 1 4 0 0 22 2 2
69 TCT 4 1 0 5 9 3 0 6 0 10 0 11 2 2 1 0 1 6 3 1 2 2 1 30 1 0 0 0 0 0 1 3 0 0 3 0 0 0 1 3 8 0 3 3 6 0 5 0 5 0 1 5 8 59 2 237299 6 0 0 0 0 1 1 15
70 GCT 0 3 0 1 8 4 24 83 0 24 3 4 3 1 2 0 0 0 3 0 5 5 7 6 7 7 0 0 6 2 0 3 1 1 4 5 48 49 61 236978 5 0 15 0 0 0 0 13 9 0 6 5 3 20 4 7 2 1 0 1 0 1 4 1
71 TTT 13 2 1 1 0 0 0 0 0 0 0 2 0 0 0 1 3 7 0 0 2 3 0 0 1 1 3 0 1 1 2 9 1 10 0 0 0 0 1 0 5 0 0 0 0 0 5 6 5 0 4 9 0 0 1 11 2 5 2 3 3 42 3 237225
72 GAC 0 10 0 3 0 0 1 0 2 1 0 3 2 3 0 0 2 0 4 1 2 5 0 3 0 0 1 0 3 1 0 0 15 237018 4 157 0 2 0 0 3 46 1 0 0 2 0 0 0 5 0 0 0 3 0 0 11 3 0 0 0 0 0 0
73 GAA 57 15 0 0 5 6 0 4 0 0 0 23 9 3 2 0 28 60 0 1 0 0 0 2 10 12 4 0 42 1 1 3 236662 11 116 9 6 7 0 0 41 0 56 14 28 1 0 33 4 2 0 21 2 3 0 0 0 40 1 12 3 2 0 1
74 AGA 38 0 0 0 0 4 0 0 237285 0 45 3 3 2 2 0 0 0 0 2 2 4 2 0 11 0 3 13 1 6 2 0 1 2 0 0 0 0 5 6 12 0 0 0 0 0 0 0 3 1 4 1 0 2 0 2 1 3 0 2 1 2 0 0
75 AGG 0 0 17 0 0 0 1 0 11 1 237248 3 0 0 8 0 0 0 0 0 0 2 0 0 0 29 31 150 0 0 7 2 0 0 1 0 4 0 0 3 1 0 28 0 0 0 0 0 0 0 0 1 0 0 0 0 0 0 9 1 0 0 0 0
76 AAT 4 33 1 237340 1 5 0 11 7 0 0 9 3 1 0 0 0 0 1 1 0 3 0 0 0 0 0 1 3 1 9 0 0 0 10 15 1 3 2 2 0 0 0 1 0 0 7 0 0 3 0 1 0 9 2 3 1 3 0 0 2 0 0 1
77 AAA 237151 19 15 5 2 6 0 7 17 4 1 138 14 7 1 0 3 31 0 0 0 2 1 0 8 7 0 4 12 6 1 2 26 7 9 2 0 8 1 0 0 3 1 1 9 4 3 7 0 1 0 0 0 0 2 20 2 0 0 41 4 0 2 0
78 TAT 4 0 0 5 2 0 0 1 0 0 0 1 0 0 1 3 1 9 0 23 1 0 0 0 0 1 0 2 0 0 11 2 1 0 0 2 0 0 0 1 0 0 0 0 4 0 1 0 7 24 4 237272 0 0 3 1 11 1 2 17 0 11 0 4
79 CTG 1 4 0 0 0 4 0 1 7 0 7 0 3 2 7 5 5 1 6 0 0 6 37 0 6 0 6 0 20 27 236639 7 13 1 2 0 1 2 2 0 3 0 1 1 2 0 5 0 0 0 2 0 1 0 0 0 1 1 1 3 0 1 16 0
80 GAA 19 6 5 2 0 20 14 12 8 10 0 5 9 25 25 3 21 27 7 6 1 3 1 1 9 11 2 0 6 57 1 8 236768 10 11 11 12 13 4 14 16 5 2 4 35 30 4 7 14 10 0 4 20 14 5 12 1 7 0 30 5 13 8 5
81 GAA 27 16 9 3 3 13 0 4 1 4 0 5 6 10 0 7 11 16 3 2 2 0 0 0 2 0 3 0 2 34 1 10 236965 11 34 4 8 6 1 11 24 8 12 13 8 8 13 41 30 4 6 15 5 13 3 1 6 10 5 24 2 4 0 13
82 CAT 24 4 3 31 4 1 2 0 5 10 2 1 7 12 39 8 75 47 10 236319 4 0 0 3 6 3 52 143 73 6 0 0 8 0 3 5 6 0 7 1 5 1 4 3 5 6 15 8 4 1 7 120 19 11 0 37 11 1 57 4 6 10 3 194
83 CCC 6 49 13 4 2 25 4 20 0 15 2 48 7 6 5 0 28 15 5 14 9 235712 29 15 4 10 5 22 2 7 14 0 2 0 11 0 15 14 35 71 17 23 13 20 3 16 11 2 5 4 11 1 57 13 9 0 16 18 6 10 0 9 5 2
84 AGC 2 74 4 6 0 26 54 1 8 234665 8 117 1 7 3 7 32 2 295 39 0 4 4 0 0 12 4 1 0 1 0 3 5 5 0 2 39 21 5 19 40 55 67 14 0 6 20 2 19 1 42 2 1 1 12 57 7 11 0 5 21 0 23 10
85 GCG 1 2 1 2 33 64 54 0 1 1 1 5 38 7 11 1 3 1 1 6 1 3 6 0 1 8 14 19 6 2 2 0 3 0 6 2 39 9 154388 18 1 10 58 15 1 0 13 8 2 1 8 14 23 3 52 1 0 3 1 15 0 1 3 0
86 GGG 19 6 14 22 17 2 49 65 2 8 16 1 4 3 2 1 16 50 29 7 1 13 8 3 15 12 11 0 0 18 0 15 0 3 9 0 2 10 4 0 16 28 154394 13 4 1 1 2 6 5 1 19 1 5 0 1 0 0 4 0 5 33 4 2
87 AAG 26 0 155698 26 0 0 1 2 2 0 17 0 0 0 2 0 5 0 0 2 0 1 0 0 3 1 1 3 1 0 0 0 0 0 25 0 2 1 6 0 0 1 1 3 0 2 2 0 2 3 3 2 0 2 2 0 3 0 0 0 0 1 0 0
88 GAT 1 31 0 165 1 0 0 1 1 11 0 0 1 0 0 0 9 2 5 3 5 6 0 3 0 0 0 0 5 1 3 0 4 24 5 155709 0 1 0 2 2 0 12 8 0 0 1 0 10 0 10 5 10 1 5 3 16 4 2 23 0 2 5 1
89 CCT 0 5 2 3 2 7 2 9 3 24 5 11 5 2 2 3 4 9 5 15 43 177 354 154761 2 3 4 6 2 2 1 8 0 2 0 7 6 41 6 25 16 23 14 9 2 3 9 16 24 10 17 6 1 4 5 12 19 23 25 17 1 5 4 18
90 AAG 26 13 155621 29 1 8 9 1 7 1 99 8 10 2 10 6 0 29 3 12 0 0 0 0 8 16 18 43 22 13 6 14 1 2 14 0 0 7 9 1 22 16 12 26 1 1 4 8 1 5 8 15 2 11 1 1 4 1 3 6 1 0 2 4
91 AAA 155948 4 18 4 0 0 2 2 3 1 4 2 1 0 0 0 3 2 0 0 2 1 1 6 12 15 7 7 3 0 4 0 11 0 1 0 0 0 0 0 3 1 0 0 4 2 1 2 22 0 15 1 0 1 0 0 12 1 0 1 3 1 0 1
92 ACT 2 3 0 1 16 151 27 155448 1 3 0 0 0 0 0 4 1 3 0 0 1 1 1 0 0 0 0 4 1 1 0 2 2 4 2 1 0 1 0 7 0 0 0 7 1 0 0 1 2 0 1 0 1 2 0 1 0 2 0 0 0 0 0 0
93 GGA 0 0 1 9 0 0 0 0 8 0 0 1 1 2 0 0 2 3 0 0 0 3 0 2 0 1 0 1 0 1 1 0 2 0 0 0 1 0 0 0 155430 2 49 7 1 1 1 0 3 2 1 2 1 1 2 0 17 0 0 1 0 1 4 0
94 GGA 0 1 0 0 1 1 1 0 16 0 3 0 4 0 0 1 3 0 0 2 2 17 1 0 0 1 0 0 0 8 0 1 12 0 0 0 0 0 0 0 155415 20 29 2 0 0 1 0 6 0 10 0 0 2 0 0 49 0 3 1 2 1 0 1
95 CCC 0 0 0 0 0 0 0 0 1 0 0 0 0 0 0 0 1 9 0 0 28 155666 3 120 0 1 1 1 1 6 0 2 0 0 1 0 12 1 0 16 0 0 0 0 1 0 0 0 6 3 14 0 3 32 0 10 0 0 3 0 0 2 0 0
96 ATA 2 0 0 0 11 0 0 0 1 0 1 0 155827 2 13 0 2 2 0 0 0 1 7 1 3 0 3 0 10 15 1 3 4 0 2 3 3 2 5 0 1 1 0 1 17 2 1 1 9 0 12 0 1 2 0 1 2 1 0 0 4 0 2 1
97 TAC 1 7 1 1 1 0 1 4 0 0 0 0 0 0 1 3 0 10 2 0 0 2 0 0 6 2 0 0 3 0 1 1 1 3 0 1 2 0 2 0 1 0 0 4 2 2 0 1 3 155493 27 15 1 2 1 7 0 12 0 1 0 1 1 5
98 AAG 25 0 155778 2 1 7 9 3 1 0 29 0 0 0 6 1 2 3 3 1 2 8 1 1 1 2 6 0 0 6 0 0 0 1 22 1 2 0 0 0 0 0 0 1 0 2 0 0 0 3 3 1 2 0 2 0 0 1 0 0 0 0 1 0
99 AGA 17 7 0 0 0 3 0 0 156034 1 8 2 2 1 0 2 0 0 0 1 0 0 7 0 10 12 2 3 1 4 1 2 0 0 0 0 5 2 0 0 8 3 0 0 0 2 0 2 0 0 0 1 0 2 1 0 3 1 0 5 2 3 0 0
100 GTA 2 0 2 10 1 4 4 0 1 6 1 1 25 1 14 0 1 11 10 7 35 22 32 2 5 21 9 4 11 16 7 8 4 1 5 0 31 9 0 5 2 2 10 1 155566 3 76 9 15 0 1 1 13 42 0 0 1 23 0 10 6 4 0 4
101 GAT 0 2 0 20 0 3 7 2 0 1 0 1 0 1 1 1 9 2 4 8 0 11 5 3 0 1 8 0 2 2 2 5 4 118 5 155822 3 3 2 1 0 0 0 12 0 2 1 8 0 0 5 5 9 9 11 20 0 0 1 3 0 0 2 0
102 AGA 18 1 0 0 4 5 3 0 155911 2 23 2 1 2 6 2 2 4 0 1 6 14 2 2 2 9 0 1 0 3 0 0 0 0 0 0 0 13 1 2 12 0 4 0 0 0 0 0 16 9 0 0 0 3 0 0 5 2 8 15 3 2 4 1
103 AAG 15 0 156061 17 0 1 1 1 1 0 12 0 5 0 1 0 0 1 4 0 0 2 1 1 14 3 2 2 0 0 0 0 1 0 9 0 0 0 3 0 3 1 28 0 0 1 0 0 0 0 0 0 0 3 0 23 1 2 0 4 0 0 2 0
104 TGG 3 2 0 1 5 0 0 2 0 1 1 0 2 4 2 2 1 2 8 3 0 5 1 3 5 1 11 8 0 1 1 0 0 0 0 0 1 1 0 0 0 0 0 1 1 0 1 0 7 1 20 1 1 2 4 5 17 2 155917 1 0 5 2 2
105 ATG 2 0 1 2 6 4 6 0 0 3 2 0 12 2 155812 2 0 4 1 39 2 1 0 0 3 0 4 1 6 4 9 1 0 0 1 0 10 0 0 0 0 0 1 3 0 0 36 1 1 1 1 2 4 1 0 0 9 10 0 2 3 0 6 0
106 AGG 3 2 16 0 0 1 1 4 20 1 155816 4 1 0 10 1 0 6 0 0 1 4 2 0 0 27 11 0 3 0 0 0 0 0 0 2 1 0 0 2 1 2 48 1 0 0 1 0 3 0 1 0 2 0 1 0 0 0 3 0 0 2 1 1
107 GAA 13 0 1 0 1 0 0 0 0 1 0 0 0 0 0 0 2 3 2 1 0 0 0 0 0 4 0 0 2 2 0 0 155960 5 7 6 0 0 2 0 14 0 0 0 1 0 1 0 2 1 0 0 1 0 0 0 0 0 0 2 0 8 1 0
108 CTC 0 0 0 0 0 7 0 2 2 0 0 0 0 5 0 0 0 14 11 0 0 30 0 2 1 5 0 1 6 156035 0 10 0 2 0 0 0 1 0 1 0 0 1 18 0 3 0 2 0 0 0 0 1 1 0 2 8 1 2 2 1 10 1 1
109 GTC 0 1 0 1 0 0 1 0 0 14 0 0 1 53 0 0 6 1 0 0 1 0 0 0 1 1 3 4 0 2 6 0 3 4 0 0 0 32 0 0 0 0 0 0 199 155740 1 24 0 0 1 0 0 2 4 0 0 4 2 0 1 9 0 1
110 CTT 0 0 0 0 0 1 0 0 0 0 0 0 2 0 0 10 0 0 0 2 6 2 0 13 1 0 0 0 1 2 29 156077 1 0 0 3 2 3 1 0 0 0 0 0 0 0 0 0 2 0 1 0 0 0 0 0 0 0 0 0 0 0 0 7
111 TAT 1 0 0 0 4 2 0 6 0 0 0 0 1 25 0 0 0 5 1 21 0 0 0 1 0 0 0 1 7 0 0 0 0 0 0 1 0 3 3 4 0 0 0 0 3 1 4 1 3 131 4 155870 0 1 0 4 1 4 40 19 2 6 2 2
112 GAC 0 39 1 1 0 1 1 3 0 1 1 0 1 0 0 1 1 1 0 0 1 2 2 1 0 2 2 0 1 1 0 0 3 155855 6 10 0 3 1 0 1 20 3 2 1 0 2 0 1 5 1 0 0 2 3 2 3 1 4 2 0 0 2 2
113 AAA 156102 1 29 2 3 0 0 1 10 0 2 1 0 0 1 0 0 0 0 1 1 0 0 0 0 0 1 0 5 1 1 0 7 1 0 0 0 2 0 0 0 1 0 0 1 0 1 0 2 1 1 0 0 1 0 0 0 0 2 0 1 1 0 0
114 GAA 18 13 0 1 1 0 0 0 4 0 5 1 2 0 0 0 6 5 3 3 2 0 4 1 0 1 3 0 7 0 0 6 156022 2 13 1 0 11 0 0 9 0 1 0 0 0 0 0 2 9 0 2 1 7 16 0 1 4 0 0 2 2 0 6
115 GAA 14 3 0 0 0 1 0 0 0 0 0 0 0 0 1 0 3 8 0 5 1 0 1 4 2 1 0 0 0 1 0 0 156093 2 5 1 0 1 1 0 8 2 0 0 0 0 1 0 2 1 0 0 0 3 0 0 0 0 1 0 6 0 1 0
116 ATA 2 0 8 0 22 0 0 0 0 0 0 0 155919 1 32 11 0 0 3 3 3 1 0 0 2 1 0 1 3 1 0 8 1 0 0 0 11 2 0 1 1 0 1 2 47 63 4 1 0 3 0 1 1 0 0 3 1 3 0 2 0 0 0 0
117 AGG 0 1 8 3 1 5 10 1 5 0 155793 1 1 2 9 6 6 7 8 8 2 2 0 0 1 0 14 6 1 3 0 1 0 0 1 0 0 5 3 0 4 3 25 0 0 1 0 3 3 4 0 0 4 0 1 2 0 0 2 52 1 0 1 1
118 CGA 0 0 1 0 1 0 0 0 6 0 0 0 0 1 0 0 21 3 1 1 2 4 2 0 153733 1 29 1 1 11 0 2 0 0 0 0 0 0 0 1 3 2 0 1 0 0 0 0 0 0 0 0 3 0 0 3 13 0 0 0 0 0 0 0
119 ATC 0 0 0 0 0 10 3 0 5 1 1 0 12 153317 0 17 0 0 1 0 0 0 0 0 0 0 0 0 0 0 1 0 0 1 0 0 0 1 1 0 0 1 0 0 0 4 17 0 0 0 0 0 0 0 0 0 0 3 2 1 1 1 0 0
120 TGG 6 1 0 0 0 0 4 1 0 5 1 0 0 0 0 0 3 0 0 0 0 4 0 0 0 0 14 0 0 1 2 1 1 7 0 0 1 0 0 1 0 3 13 1 0 0 2 0 0 0 12 0 1 0 1 0 18 3 154370 3 0 0 4 0
121 CGC 1 1 2 1 3 6 9 9 0 3 3 0 3 4 0 1 0 51 3 1 5 4 0 2 1 154077 4 6 0 4 0 1 0 2 1 0 0 2 4 4 0 0 19 1 7 2 2 1 1 0 5 5 0 5 4 2 3 44 1 1 3 1 0 0
122 CAA 2 0 0 0 12 11 4 9 0 5 3 1 3 0 3 13 152278 17 52 1 1 0 5 2 25 1 17 3 10 6 0 0 1 0 0 1 2 3 4 5 6 2 2 1 3 1 104 3 6 0 1 0 0 0 1 0 1 1 2 1 0 0 37 0
123 GCC 0 1 0 2 0 39 0 0 0 47 6 2 0 0 0 1 1 0 1 0 0 6 0 0 5 1 3 0 0 1 0 0 0 6 0 2 3 152497 7 9 3 3 0 3 6 17 0 0 0 1 1 0 0 4 2 0 8 1 0 0 2 0 0 0
124 AAT 0 8 0 129487 1 1 0 2 0 0 0 3 0 0 0 1 0 0 0 4 1 1 1 1 4 1 0 1 0 0 0 1 0 0 1 6 2 0 0 0 0 0 0 0 0 0 0 0 3 1 1 1 0 0 1 0 2 1 0 0 0 0 1 3
125 AAT 2 20 3 121279 0 2 0 2 4 7 7 6 0 0 0 2 0 9 1 14 2 1 0 1 1 0 10 0 2 6 0 2 1 2 1 12 4 2 0 3 1 0 2 1 0 1 1 0 0 6 0 28 4 2 5 0 1 5 1 13 6 22 0 2
126 GGT 19 4 8 3 3 1 4 4 0 1 0 14 3 0 2 3 1 3 13 0 9 3 0 2 6 3 1 2 4 2 9 4 1 0 1 14 0 1 3 0 1 3 27 117641 3 6 0 0 0 0 2 1 12 1 0 1 0 4 0 8 0 0 4 0
127 GAT 4 8 11 58 2 0 1 3 8 3 20 0 32 19 0 15 1 2 2 11 2 1 0 1 0 18 0 1 3 9 0 0 12 21 7 112054 38 3 9 0 0 2 5 17 8 20 0 2 0 5 0 23 24 1 0 0 0 0 0 2 1 0 0 2
128 GAT 17 34 2 11 37 0 12 2 6 16 1 7 5 0 4 4 6 1 1 2 0 3 0 1 2 0 2 0 13 1 8 0 3 9 45 124136 14 4 4 12 1 0 3 12 8 0 10 14 2 0 5 3 12 2 15 7 0 0 0 0 0 2 0 0
129 GCA 16 6 0 0 58 7 2 0 0 15 4 3 0 14 11 0 0 1 0 0 0 3 2 1 6 34 0 0 1 11 0 6 9 2 0 0 141908 7 19 5 7 17 0 0 24 6 0 0 2 1 10 3 4 3 0 15 2 1 0 0 6 1 2 0
130 ACA 52 0 4 10 148443 34 17 4 5 0 2 0 14 0 2 3 1 3 2 8 1 4 5 0 6 3 16 10 1 1 5 0 0 0 0 0 10 4 4 0 1 0 1 0 0 1 5 0 1 3 0 0 2 0 0 0 0 0 1 1 1 2 0 1
131 GCT 0 0 0 2 1 4 5 27 1 16 1 11 0 0 0 2 3 5 0 43 0 21 5 19 0 1 1 1 0 1 1 1 0 0 0 5 13 20 7 139933 1 0 3 4 6 6 1 18 3 0 1 1 2 6 1 7 0 0 0 0 0 0 0 2
132 GGT 5 1 0 1 1 5 0 0 1 3 2 6 1 0 1 0 1 5 2 0 1 2 0 0 0 1 0 1 0 0 0 0 0 1 0 6 0 0 0 7 3 37 199 136968 0 1 0 2 5 1 0 0 0 0 0 0 0 3 0 3 6 2 0 1
133 CTG 0 6 0 3 2 0 0 0 5 0 0 1 8 1 4 2 2 0 1 1 0 0 20 1 2 0 2 3 35 12 142386 15 0 0 2 0 0 0 0 0 0 1 0 0 3 1 0 0 0 0 0 1 0 0 2 3 0 0 0 1 4 0 14 0
134 ACT 0 2 0 4 34 87 4 128709 0 2 0 0 0 0 0 7 0 1 3 1 4 2 0 1 2 0 0 3 1 1 0 1 0 0 0 0 3 14 0 7 4 0 0 1 0 12 0 7 0 0 0 0 3 2 0 15 0 0 0 0 0 0 0 0
135 CAC 1 0 0 1 2 0 2 3 2 0 1 1 1 0 1 1 5 132981 0 11 2 4 1 0 0 15 0 1 0 0 0 1 1 0 3 1 0 1 0 3 1 0 0 0 0 1 0 1 0 3 2 0 0 0 0 0 0 1 1 0 0 1 2 1
136 ATG 1 1 2 0 9 0 13 0 0 0 1 0 10 2 137284 48 1 0 0 0 0 0 1 1 1 0 1 0 10 20 5 3 1 0 2 0 1 2 4 1 0 7 0 4 4 1 27 1 2 2 2 4 0 2 0 0 0 0 2 0 2 2 50 0
137 ATG 1 1 0 8 0 0 3 0 0 0 0 0 21 0 122043 4 2 2 3 0 1 4 3 2 2 0 0 0 0 0 0 4 0 0 0 1 0 0 3 0 0 1 1 1 0 0 10 0 0 0 1 0 0 0 1 1 1 1 0 0 2 0 1 2
138 ATC 2 2 0 0 0 4 0 0 0 0 0 2 3 116179 1 8 0 0 0 1 0 2 0 4 0 0 1 0 9 1 4 0 0 0 0 0 0 0 0 0 0 0 0 0 0 4 0 0 3 0 1 1 0 0 1 0 4 0 0 0 0 1 0 0
139 TGG 1 0 1 0 0 1 1 0 0 0 2 0 0 0 1 0 0 0 0 0 3 0 0 0 0 1 30 0 0 1 0 0 0 1 0 0 0 0 0 0 2 0 2 0 1 0 0 0 0 1 9 0 1 0 0 0 27 0 146711 0 0 0 1 0
140 CAT 1 0 1 3 0 0 0 2 0 2 0 0 2 0 0 0 0 6 1 155773 0 0 1 2 0 0 0 1 0 0 1 1 0 2 0 2 5 0 0 0 0 1 1 0 0 0 0 0 0 0 4 14 0 5 0 0 0 0 0 0 0 0 1 0
141 TCC 0 1 0 0 0 4 0 2 0 1 0 12 0 0 1 0 0 0 0 1 1 17 0 0 0 1 1 1 0 0 0 0 0 1 0 0 0 8 0 0 0 1 0 0 0 0 0 0 4 0 3 0 3 155919 10 23 1 3 0 0 0 7 0 1
142 AAT 2 7 1 155585 1 0 0 5 0 5 0 6 4 0 0 2 0 3 0 0 1 0 0 7 0 0 0 0 0 1 0 0 3 0 0 15 2 5 0 0 0 0 2 0 0 0 0 0 1 0 0 0 0 0 0 1 4 0 0 0 0 0 0 1
143 TTG 2 0 1 0 1 0 0 1 0 1 0 0 4 0 0 0 0 2 0 0 2 2 1 3 1 0 0 3 3 1 6 1 0 0 0 0 0 0 0 0 1 2 1 1 1 2 1 0 1 3 2 0 0 0 13 0 0 0 2 0 12 0 155738 3
144 AAT 1 10 1 155496 0 2 2 1 0 0 0 11 2 0 1 0 1 1 0 1 0 0 0 2 0 1 0 0 0 3 0 0 3 1 0 17 1 1 2 1 0 1 0 3 1 0 0 0 1 0 0 0 0 0 2 0 0 1 0 0 0 0 0 0
145 GAT 0 0 0 4 0 0 0 0 0 0 0 0 0 0 0 0 0 0 1 2 1 1 0 0 0 0 0 0 1 0 2 0 0 32 0 155924 0 0 0 0 0 0 1 7 0 0 1 1 0 0 0 1 1 0 0 0 0 0 0 0 0 0 1 1
146 ACA 2 2 0 1 155771 63 40 4 1 1 0 5 11 1 0 0 0 1 0 0 1 3 1 0 2 1 1 0 0 0 0 0 0 3 0 0 55 1 0 0 0 1 0 1 0 0 1 0 0 0 1 0 2 7 1 0 0 0 0 1 0 0 0 0
147 ACA 0 0 0 0 155982 3 13 1 3 0 0 0 5 0 0 0 1 1 0 0 1 0 0 0 0 3 0 1 0 0 0 0 0 0 0 1 13 0 0 2 2 0 2 0 0 0 1 1 0 1 0 0 3 0 0 2 0 1 0 0 0 0 0 0
148 TAC 0 0 0 0 0 1 0 0 0 0 0 0 0 0 0 0 1 5 0 0 0 1 0 1 0 1 1 0 0 1 1 0 0 0 0 0 0 0 0 0 2 0 0 0 0 0 0 2 0 155986 1 10 0 1 1 0 1 9 0 0 0 0 0 0
149 CAG 0 0 2 1 0 0 0 0 0 0 0 1 0 0 0 0 6 0 155698 3 1 1 5 0 1 0 24 0 0 2 4 0 0 0 3 0 0 0 4 0 0 0 2 0 0 0 3 0 1 0 21 0 0 0 0 0 1 0 0 0 0 1 0 1
150 AGG 0 0 20 2 0 0 0 0 16 0 155933 2 0 0 1 1 0 0 0 4 0 0 1 0 0 4 30 0 0 0 0 1 0 0 1 0 0 0 0 1 0 0 21 0 0 0 0 0 1 0 0 0 2 0 0 0 0 0 0 0 0 0 0 0
151 ACA 1 0 3 1 155888 3 46 13 2 1 0 0 3 0 0 0 1 0 0 0 2 1 6 0 5 4 0 0 0 0 0 4 0 0 0 0 12 1 1 0 0 0 2 1 0 1 0 3 1 0 0 0 0 3 0 1 5 0 0 0 0 0 0 0
152 AGA 15 0 5 1 2 1 0 2 155481 0 16 0 10 2 0 0 1 0 2 1 3 0 3 3 33 3 50 31 1 1 1 0 0 0 2 0 2 1 0 0 30 0 0 0 2 0 0 0 1 0 10 0 3 0 0 0 9 0 0 0 3 1 1 0
153 GCT 0 1 1 5 1 0 2 19 19 0 3 0 0 0 1 0 6 1 2 6 0 1 0 1 0 1 0 0 2 1 0 0 2 0 0 4 3 25 0 155842 5 0 1 4 0 2 0 9 0 0 3 2 3 1 0 10 4 0 0 2 3 1 0 1
154 CTT 1 0 0 2 3 0 2 0 2 0 2 7 3 2 2 21 2 0 1 1 0 2 1 9 4 0 1 5 18 22 12 154921 1 1 0 0 0 0 1 0 0 3 0 2 3 3 2 3 2 0 5 0 1 1 2 1 2 0 0 0 11 0 28 8
155 GTT 9 0 5 1 2 11 0 8 0 0 2 0 4 1 2 15 2 9 0 0 1 1 2 0 17 1 1 1 5 0 3 2 1 0 0 0 5 0 2 2 6 0 4 0 31 16 6 153112 5 1 2 3 2 5 1 2 6 0 0 0 3 0 2 0
156 CGC 1 1 1 0 5 3 2 2 34 2 2 0 1 6 0 0 0 62 0 2 0 4 0 1 8 151416 31 38 0 4 0 1 0 0 1 0 1 0 7 0 0 2 0 3 0 0 0 0 6 3 0 2 1 2 0 0 2 18 4 0 0 1 0 0
157 ACC 2 3 1 3 21 152766 160 75 1 1 1 6 14 45 4 2 7 1 7 0 0 4 3 1 1 2 0 0 0 11 0 0 0 1 2 1 5 12 7 1 2 4 8 3 13 5 27 7 0 2 2 0 0 9 20 0 0 2 0 3 6 0 7 8
158 GGC 0 1 0 3 2 8 1 0 1 41 1 0 0 0 0 3 4 0 0 1 2 5 2 1 2 1 0 1 5 2 0 0 0 56 2 0 0 4 0 0 40 155551 110 17 2 4 14 3 1 3 2 0 1 1 2 0 0 4 0 0 0 0 1 0
159 ATG 6 2 0 1 0 1 5 0 1 0 1 1 12 0 155886 9 0 3 2 0 0 4 1 1 3 3 2 0 2 36 4 6 8 1 0 0 0 2 2 0 1 0 1 0 1 1 8 0 25 0 1 0 0 1 0 2 1 1 0 0 23 0 38 0
160 GAT 0 0 0 8 0 0 1 0 1 0 8 0 2 0 1 0 0 1 0 1 0 2 2 1 0 0 4 3 0 0 2 0 19 22 1 155882 3 0 1 0 2 1 4 9 5 0 2 3 1 0 0 1 1 2 1 1 4 1 0 9 5 2 0 0
161 CCC 1 7 8 0 1 4 2 0 3 1 8 3 2 4 0 2 0 4 0 2 69 154570 16 14 9 1 18 3 1 4 2 1 0 0 6 0 15 12 26 3 3 2 3 7 2 0 16 1 2 1 5 0 27 76 9 1 0 1 1 2 1 1 2 0
162 AGG 7 0 14 0 0 1 0 0 221 2 155505 1 3 0 5 0 1 0 0 2 1 13 0 0 2 6 19 5 1 1 4 3 1 4 3 0 2 0 2 3 2 0 38 0 4 0 9 2 2 3 0 1 2 0 3 2 4 1 5 1 2 2 1 4
163 ATG 0 4 4 0 16 2 8 15 0 2 0 2 17 0 155893 4 0 2 0 1 0 0 0 2 2 0 0 0 1 0 0 2 0 0 3 0 1 1 2 0 0 0 3 0 0 0 24 37 0 0 0 0 0 0 0 1 0 7 0 3 2 1 13 0
164 TGC 2 2 1 7 1 1 2 2 0 2 2 1 7 0 7 1 0 3 2 3 1 5 2 11 5 15 2 3 0 0 0 0 0 2 0 0 22 5 5 6 0 10 2 0 7 5 12 2 5 60 2 0 2 1 0 0 2 155770 0 42 0 5 0 0
165 TCT 0 11 0 31 7 12 2 4 0 2 0 2 1 0 0 1 1 0 2 0 3 22 0 25 1 0 0 0 0 0 1 4 0 2 2 3 6 10 13 2 7 5 4 5 1 0 1 0 0 0 1 1 5 40 7 155745 0 1 0 13 5 0 0 3
166 CTG 2 1 3 1 1 0 2 1 0 0 3 3 5 0 24 17 4 0 6 8 0 2 21 0 0 0 1 0 11 16 155916 6 0 1 1 0 0 0 1 0 0 0 1 0 8 0 0 2 1 2 0 0 0 0 0 0 4 0 4 2 0 0 26 0
167 ATG 0 11 5 0 1 1 5 2 0 0 2 0 46 2 155906 4 2 0 2 0 3 0 2 0 0 0 2 0 29 0 34 5 2 0 0 0 0 0 1 0 1 0 4 1 1 1 16 1 2 1 3 0 1 0 1 0 2 1 2 4 4 0 3 2
168 CAG 1 1 2 3 0 3 0 0 0 0 0 9 5 0 2 1 45 1 178735 8 8 4 10 1 4 8 53 1 1 0 2 0 2 0 3 0 5 2 22 2 1 3 5 0 0 0 1 3 6 2 49 0 5 2 5 6 1 0 0 3 3 0 0 1
169 GGT 1 2 0 1 1 0 2 1 0 0 0 14 0 0 0 1 0 3 0 2 0 0 0 0 0 1 1 1 0 1 0 0 0 0 1 13 0 0 3 1 20 19 79 178082 1 0 0 7 9 0 6 1 0 0 0 0 0 0 0 9 0 5 0 1
170 TCG 0 2 1 0 1 4 0 0 0 0 0 2 0 0 0 0 4 0 1 2 2 0 9 3 0 4 0 0 1 1 0 0 0 4 0 0 1 0 3 3 0 0 3 3 0 1 0 0 0 2 4 1 53 0 178246 63 2 0 15 0 0 1 25 1
171 ACT 0 0 2 0 1 25 1 178908 0 0 0 2 0 0 2 9 2 0 0 0 0 3 2 4 0 0 0 0 1 0 2 0 0 0 0 0 0 0 0 25 0 0 1 0 0 0 0 2 0 0 0 4 1 0 5 1 6 2 2 0 1 0 0 0
172 CTC 0 0 0 0 18 3 2 3 0 0 0 0 1 24 1 4 4 1 2 0 4 9 1 0 2 3 3 0 15 178874 19 2 0 0 1 0 0 3 0 0 2 2 0 4 0 3 0 0 0 3 4 0 0 1 0 0 0 0 1 8 0 8 0 0
173 CCT 1 10 0 7 2 3 0 10 0 0 2 0 0 1 0 1 2 3 1 7 48 76 493 178364 1 0 0 2 1 0 0 9 0 0 1 0 9 10 0 5 0 1 3 0 0 3 0 1 5 0 0 2 1 3 3 13 3 1 1 2 4 1 1 0
174 AGG 1 1 4 0 2 0 0 1 14 0 179018 1 0 0 5 2 1 0 0 0 0 1 2 0 2 0 10 0 0 3 3 7 0 0 0 0 0 2 0 0 0 0 17 0 0 1 0 0 6 0 18 3 0 2 2 2 0 0 0 0 0 3 5 1
175 AGG 0 0 23 6 1 1 1 0 17 1 178721 0 2 0 0 0 1 0 0 0 0 0 0 0 4 0 1 9 0 1 0 0 0 1 0 0 0 0 1 0 0 1 14 1 0 0 0 0 0 0 4 0 0 0 2 0 3 0 2 0 0 1 2 0
176 TCT 2 0 2 3 0 1 0 3 0 0 0 0 1 0 0 0 0 0 0 1 2 0 1 13 0 0 0 0 0 0 5 0 6 0 0 0 1 0 1 0 1 0 3 1 0 0 0 0 0 0 0 6 6 174 8 178916 3 0 0 0 2 0 0 5
177 GGA 1 0 0 2 0 0 0 0 15 0 0 0 0 1 0 1 2 7 0 1 0 3 1 0 0 1 0 5 0 4 1 1 14 0 4 2 1 2 0 1 178924 1 16 7 1 0 0 0 3 0 3 3 3 0 0 0 5 0 0 0 0 0 0 0
178 GCT 12 2 0 1 0 5 0 27 0 0 1 0 0 0 0 0 0 2 21 0 1 24 6 0 2 17 1 2 5 10 1 2 2 0 0 5 10 54 3 178384 1 0 0 1 1 0 1 32 0 0 3 1 2 1 0 1 1 8 1 0 0 0 3 0
179 GCA 1 0 0 0 102 0 0 0 0 0 0 1 0 0 0 0 0 1 0 0 1 0 0 1 1 0 0 0 0 0 2 0 1 0 3 0 177828 78 181 20 1 0 2 0 36 0 2 0 2 3 1 0 4 0 3 9 0 1 0 3 0 0 0 2
180 GGC 0 0 0 0 0 5 0 3 0 10 0 0 0 3 1 0 0 0 0 1 1 1 0 2 0 0 1 2 0 0 0 0 0 16 0 0 0 0 2 0 4 178361 11 52 1 5 2 0 0 0 2 0 0 0 0 0 2 13 0 0 0 0 0 0
181 GCT 0 0 0 4 9 0 0 64 0 2 1 1 0 0 3 3 1 8 2 0 1 2 0 2 0 2 4 0 0 2 0 1 0 4 4 5 3 119 18 177837 1 1 4 3 0 0 1 14 4 0 2 0 0 0 1 4 0 0 44 0 0 0 0 1
182 GCA 0 4 0 13 93 2 0 0 0 3 0 0 0 0 0 2 0 4 3 0 0 2 1 0 0 1 1 2 0 1 1 3 0 2 0 0 177804 31 41 11 0 2 7 0 100 0 2 0 0 1 0 0 2 2 0 0 0 1 1 0 0 0 0 0
183 GTC 0 1 1 4 2 22 0 0 0 2 0 2 2 26 2 0 0 0 6 0 1 2 2 1 0 0 1 3 0 3 0 0 0 3 0 2 0 11 0 0 0 2 2 0 3 178588 5 42 0 9 0 0 4 0 2 0 0 0 3 1 0 4 2 0
184 AAA 178664 23 84 11 3 4 0 0 12 0 0 0 1 0 0 0 1 0 0 0 0 0 0 0 1 0 2 0 0 0 2 0 10 1 1 1 1 1 4 0 0 1 0 0 0 0 3 0 12 0 2 1 1 1 2 0 2 2 0 0 0 0 0 0
185 GGA 2 0 2 1 2 0 0 1 17 0 1 2 0 0 0 0 0 3 1 0 1 0 0 7 0 1 2 1 0 0 0 0 18 9 0 1 0 0 0 1 178983 10 28 32 2 0 3 0 0 0 0 0 1 0 0 0 11 4 0 0 0 3 0 0
186 GTT 0 1 0 0 0 2 5 0 0 0 0 0 2 37 2 83 3 3 0 1 1 2 1 1 2 0 0 0 3 0 0 2 0 0 3 7 1 1 1 1 2 0 2 3 13 30 7 178942 0 2 4 5 0 0 0 2 4 4 1 6 1 0 1 4
187 GGG 2 1 0 0 3 1 0 0 1 2 10 1 1 0 0 2 0 0 4 2 2 3 0 3 0 0 2 0 0 0 0 1 0 1 24 0 0 1 0 0 30 4 178656 3 0 2 9 1 0 0 1 0 0 0 3 0 2 2 3 1 0 0 3 0
188 ACA 0 2 5 0 178868 13 43 1 2 0 0 0 2 1 0 0 1 0 0 1 1 0 2 0 0 0 2 0 0 0 1 0 0 2 0 0 25 0 2 1 3 0 2 0 0 0 3 0 0 0 0 0 1 2 1 1 1 2 0 0 0 0 1 0
189 ATG 1 10 1 0 0 0 12 0 1 2 1 2 23 0 178926 18 2 9 5 1 1 0 2 2 0 0 6 0 9 11 15 4 0 0 0 0 1 0 0 0 24 4 0 0 3 0 10 0 1 1 1 0 1 2 0 0 0 23 3 23 1 4 0 2
190 GTG 0 0 0 4 7 2 0 4 0 2 4 0 0 2 4 0 0 2 4 2 0 1 1 0 1 1 4 0 1 0 3 0 0 1 0 0 2 6 28 0 0 0 15 1 40 3 178793 2 0 1 0 1 2 0 10 14 0 4 0 7 4 0 2 0
191 ATG 3 0 1 2 0 1 10 0 0 2 2 2 15 2 178862 9 1 0 0 4 1 7 0 0 0 3 2 0 0 1 1 0 0 0 1 0 0 0 3 6 4 0 3 0 2 0 16 2 5 0 2 2 0 0 0 0 1 0 2 1 9 0 3 0
192 GAG 0 0 13 0 0 0 0 0 0 0 0 0 0 0 1 0 0 2 2 0 0 0 0 0 1 0 0 1 0 1 0 0 50 0 179004 2 0 0 3 1 1 0 35 1 0 0 5 0 3 1 4 0 0 0 0 0 0 0 0 0 0 1 1 0
193 TTG 0 2 0 0 1 0 0 1 4 1 0 1 0 0 5 1 0 0 1 0 0 1 0 0 0 0 2 0 3 0 70 0 0 0 2 0 1 0 3 2 0 0 3 0 6 0 1 1 0 0 5 2 1 3 23 0 1 1 5 11 26 0 178950 11
194 ATA 1 2 7 2 14 6 0 4 3 0 1 2 179057 8 18 15 3 3 0 0 1 6 1 3 0 0 1 0 2 0 0 5 0 1 0 3 1 4 0 0 3 1 0 0 15 0 0 2 1 0 0 1 0 0 2 2 0 0 1 4 0 2 0 0
195 AGG 0 0 5 0 1 0 2 5 34 1 178978 2 0 0 13 0 0 1 1 2 0 5 0 1 15 0 7 6 1 4 1 0 0 0 1 0 0 7 0 0 0 2 23 0 0 1 1 0 1 1 0 0 2 0 0 1 0 0 1 0 0 1 0 0
196 ATG 2 4 1 0 0 0 14 0 0 3 0 0 19 1 178993 1 3 2 0 0 0 6 2 0 0 0 4 0 0 3 3 0 7 0 1 0 14 8 0 0 3 0 1 1 2 2 16 1 3 0 0 0 2 0 0 0 2 0 8 0 0 3 3 0
197 ATC 0 0 0 0 0 7 76 0 0 0 0 0 6 178763 3 116 0 0 0 0 1 5 1 0 1 3 2 0 0 4 0 2 0 0 0 0 0 8 0 0 0 7 0 0 0 45 26 20 2 0 1 0 0 0 0 0 2 2 0 0 4 0 3 3
198 AAA 179162 6 16 0 3 1 1 0 7 0 0 0 2 0 0 0 3 0 0 0 1 0 0 0 0 1 0 0 0 1 0 0 12 2 0 0 0 0 0 0 0 0 0 0 0 0 0 0 1 0 4 0 0 0 0 0 0 0 0 0 0 2 0 0
199 CGT 1 0 0 2 0 0 0 0 2 0 8 4 0 0 1 0 6 1 1 17 0 6 1 0 1 12 4 179063 0 0 0 3 0 0 0 0 0 0 1 0 0 0 3 2 0 2 1 2 0 1 0 0 0 1 0 2 0 0 0 12 0 0 0 0
200 GGG 2 0 0 0 0 3 10 1 0 1 29 0 0 0 3 0 0 0 1 0 0 0 0 1 0 0 0 0 0 0 3 1 0 0 7 0 0 2 0 1 49 2 177829 3 0 0 8 2 0 0 0 1 1 0 1 0 0 1 4 2 0 0 0 0
201 ATC 16 3 2 0 2 26 2 0 0 6 1 1 4 178900 1 8 3 9 1 0 0 4 2 7 3 1 1 1 1 4 11 8 0 0 0 2 5 9 0 1 0 1 1 2 0 43 17 20 0 0 0 0 0 0 0 0 1 0 2 6 0 0 2 0
202 AAT 2 44 0 178962 1 3 3 6 1 0 0 16 1 0 1 13 3 8 0 4 2 6 1 0 0 0 2 1 0 1 1 0 0 1 1 39 1 0 8 0 0 0 7 0 13 0 0 0 1 0 1 1 0 0 0 0 1 1 3 0 0 0 4 8
203 GAT 5 0 3 7 0 0 0 0 1 0 0 0 0 0 0 0 1 1 0 0 0 0 0 0 0 0 0 0 0 0 0 1 1 10 2 179085 1 2 0 1 1 1 0 10 0 0 0 3 1 0 4 5 0 0 0 0 0 1 0 1 2 0 3 0
204 CGG 2 4 0 0 4 0 0 0 6 0 69 0 0 0 0 2 1 0 22 0 0 0 0 0 31 21 178719 11 0 0 2 0 0 2 0 0 0 1 1 2 0 1 0 0 0 0 0 1 2 0 0 0 0 0 0 0 1 0 30 1 0 1 1 0
205 AAC 10 176141 2 3 1 1 0 0 0 5 0 3 40 0 0 0 0 0 0 0 0 4 0 0 0 0 0 0 0 0 0 1 0 12 0 1 22 0 0 17 0 0 1 0 0 0 2 0 2 13 0 0 3 1 1 0 1 1 2 2 0 0 2 5
206 TTC 0 2 0 0 0 1 1 1 0 0 1 0 17 1 9 0 5 1 0 0 2 0 0 0 0 0 1 0 0 12 0 0 0 0 0 0 1 1 1 1 0 0 0 0 0 1 0 0 0 1 2 1 0 6 0 0 0 0 0 0 5 178857 2 8
207 TGG 0 0 0 2 0 0 0 0 1 0 0 0 0 0 0 0 0 8 0 0 0 1 0 0 2 0 27 0 0 4 0 0 0 0 0 0 6 0 0 0 1 0 0 0 0 0 1 0 1 1 11 0 1 2 0 0 8 1 178799 1 0 5 4 23
208 AGA 4 0 0 0 0 1 0 0 176708 0 92 2 5 0 0 0 0 2 0 0 1 1 1 0 32 29 0 0 0 0 0 0 0 0 0 0 0 2 0 0 22 0 1 0 0 0 0 0 2 0 0 2 0 0 0 1 0 0 0 1 0 1 0 0
209 GGT 0 0 0 0 0 0 0 1 0 1 0 29 1 0 0 0 1 1 0 0 0 2 0 0 0 0 1 5 0 0 0 1 0 0 3 10 0 0 1 0 8 32 114 151691 0 0 0 1 0 0 2 0 1 0 0 0 0 1 2 6 0 0 0 0
210 GAA 10 0 0 0 1 1 0 0 0 9 0 0 1 0 0 0 0 0 2 1 0 0 0 0 0 0 0 0 1 0 0 0 174768 8 9 2 2 0 0 0 14 1 1 0 1 0 0 0 2 0 0 1 1 2 0 0 2 0 1 1 0 1 0 0
211 AAT 1 12 2 162063 0 0 0 19 0 55 0 20 0 58 1 3 1 2 2 8 3 9 0 6 2 0 0 0 3 0 1 0 0 2 50 10 5 0 2 0 0 33 22 0 0 40 6 3 1 4 0 0 0 0 26 3 1 9 1 13 1 3 76 0
212 GGA 1 0 0 0 1 1 1 2 25 0 0 0 2 1 0 0 0 0 0 0 0 1 2 2 1 0 0 0 4 0 5 0 6 0 1 4 1 3 0 0 161566 3 39 30 5 0 0 2 0 0 1 0 0 3 1 0 9 0 7 2 1 0 1 0
213 CGA 1 0 0 0 1 0 0 0 4 0 5 0 0 1 0 0 45 2 0 2 0 1 0 0 161814 33 13 1 5 1 0 2 0 0 0 0 0 0 0 0 0 0 0 0 0 0 0 0 0 2 0 0 1 2 1 0 17 0 1 0 0 0 0 1
214 AAA 169808 3 10 0 1 0 1 0 34 0 7 0 3 0 0 0 1 3 3 0 1 0 0 0 2 3 6 0 0 1 0 0 7 0 0 0 0 3 0 0 0 0 12 3 0 0 9 0 0 0 0 0 0 2 0 0 2 0 0 0 0 1 1 1
215 ACA 2 0 0 0 173151 30 31 22 0 0 0 0 3 0 0 0 1 0 3 0 48 0 0 2 0 1 0 0 0 2 0 0 0 2 1 3 23 3 0 0 1 0 0 16 10 4 0 1 0 0 1 1 0 0 1 14 0 0 0 0 2 0 0 0
216 AGG 2 0 17 0 0 0 0 3 22 1 166651 0 0 0 11 0 0 3 0 0 0 0 1 0 0 0 9 0 0 0 0 0 0 2 0 0 1 0 1 2 1 0 29 0 0 0 0 0 1 0 0 3 0 1 0 0 3 0 3 1 1 0 0 0
217 AGT 0 0 2 56 6 21 11 0 3 16 1 152232 0 0 1 6 1 0 0 5 1 0 0 0 0 2 0 11 0 0 4 2 4 0 4 0 2 4 0 4 4 0 0 17 0 0 1 1 0 0 0 1 1 1 13 0 0 0 1 4 9 0 1 1
218 GCT 0 0 0 0 0 5 1 28 0 41 0 2 0 0 0 0 0 0 0 0 0 0 0 1 0 0 0 0 0 0 6 0 0 0 0 3 2 27 5 152598 0 0 0 1 0 0 1 7 0 1 0 0 0 0 0 4 0 0 0 0 0 0 0 0
219 TAC 0 0 0 3 0 1 0 0 0 0 0 0 0 0 0 1 0 11 0 0 0 1 0 0 0 0 1 1 0 6 0 0 0 4 0 0 0 0 2 0 0 0 0 0 0 0 0 0 3 163571 1 25 0 3 0 0 0 7 0 0 0 0 0 0
220 GAG 0 0 10 8 60 1 6 0 0 0 0 0 0 0 0 0 0 0 1 0 0 0 0 0 1 0 1 0 0 0 0 0 2 0 159039 3 0 0 1 1 0 2 22 0 0 0 2 0 0 0 3 0 0 0 1 0 1 0 0 0 0 1 0 0
221 AGA 14 0 3 0 0 0 0 0 163758 1 7 0 5 0 0 0 0 0 5 1 0 0 0 0 3 0 0 0 0 0 0 0 0 0 0 0 1 0 0 0 14 0 0 0 0 0 0 0 0 0 0 0 0 0 0 0 2 0 0 0 0 0 0 0
222 ATG 0 0 0 0 0 0 5 10 0 1 1 0 7 0 153507 0 3 1 1 0 0 0 0 0 0 0 0 0 0 4 0 0 0 0 0 0 0 0 0 5 0 1 21 0 0 0 7 0 0 5 0 0 0 0 0 2 0 0 0 7 0 0 0 0
223 TGC 0 0 0 0 0 90 0 0 0 0 0 0 0 0 0 0 0 0 0 0 0 0 0 0 0 7 0 0 0 0 0 0 0 0 0 0 2 0 0 0 0 1 0 0 1 0 0 0 0 19 0 0 0 0 0 0 4 137132 0 29 0 0 0 0
224 AAC 1 142903 1 7 0 2 0 0 0 16 0 1 0 2 0 0 0 2 0 0 0 0 0 0 0 0 0 0 0 0 0 0 0 8 0 0 0 0 0 0 0 0 0 0 0 0 0 0 0 0 0 0 0 0 0 0 0 0 0 0 0 0 3 0
225 ATT 0 0 0 0 0 0 0 7 0 2 0 4 0 18 1 178925 1 0 0 1 0 0 0 0 0 0 0 0 0 0 17 2 0 0 0 1 0 0 0 0 0 0 0 0 2 1 0 5 0 0 0 0 0 0 0 0 0 9 0 0 0 10 0 2
226 CTC 0 0 0 0 0 0 0 0 0 0 0 0 0 3 0 0 0 0 0 0 0 19 0 0 0 0 0 0 4 178994 0 3 0 0 0 0 0 0 0 0 0 0 0 0 0 0 0 0 0 0 0 0 0 0 0 0 0 0 0 1 0 1 0 0
227 AAA 178794 4 57 1 0 0 0 0 8 0 0 0 1 0 0 0 1 0 0 0 0 0 0 0 0 0 0 0 0 0 0 0 7 1 0 0 0 0 0 0 1 0 1 0 0 0 0 0 0 0 0 0 0 0 0 0 1 0 0 0 0 0 0 0
228 GGA 0 0 2 0 1 0 0 1 10 10 0 0 0 0 0 0 0 0 0 4 0 0 0 0 6 0 3 2 0 0 0 0 8 0 0 0 0 16 0 0 178881 2 43 2 5 0 4 0 0 0 0 0 0 0 8 2 2 0 0 3 6 0 0 9
229 AAA 178764 1 10 10 1 2 0 0 7 0 4 0 0 0 0 0 0 0 0 0 0 0 2 0 0 0 1 0 0 0 0 0 4 0 0 0 0 0 0 1 0 0 0 1 0 0 0 0 0 0 1 0 0 0 0 0 0 0 0 0 0 1 0 0
230 TTT 0 0 0 3 0 0 0 0 0 0 0 0 2 0 0 2 0 0 1 1 0 1 0 1 0 0 0 0 0 0 0 3 1 0 0 0 0 0 0 0 0 0 0 0 1 0 1 2 0 18 0 1 0 1 0 3 0 0 3 8 2 15 1 178975
231 CAA 1 1 0 1 0 12 0 0 1 1 2 0 0 0 2 1 178846 0 19 1 1 5 10 2 50 0 0 1 5 3 20 0 1 0 0 0 0 4 5 0 1 4 0 1 2 0 0 0 6 5 0 0 0 4 2 0 0 0 1 2 1 0 0 0
232 ACA 1 0 0 3 179011 3 6 2 2 0 0 0 9 2 0 0 0 5 0 3 4 0 1 2 13 2 0 0 1 0 1 0 0 0 0 0 8 3 0 2 0 0 0 1 0 2 0 5 0 0 1 0 0 1 0 1 5 1 0 1 0 0 0 0
233 GCT 0 0 0 61 2 0 0 37 4 0 2 0 0 3 0 1 5 0 2 2 18 2 0 51 0 0 1 2 0 1 0 0 0 0 0 10 7 22 9 178738 1 3 0 1 5 0 15 28 2 0 0 0 0 0 0 2 0 2 1 1 0 1 0 3
234 GCA 0 3 1 0 89 0 0 3 0 3 0 3 0 0 0 2 0 1 0 0 15 25 13 4 0 1 0 1 2 0 1 0 6 0 2 0 178468 0 16 2 1 0 0 0 13 8 0 0 0 0 0 0 0 0 5 0 0 4 0 7 0 2 0 0
235 CAA 2 1 0 0 0 1 0 1 1 0 5 5 1 0 0 0 179015 3 14 1 4 3 0 0 12 1 0 2 1 1 5 0 1 0 1 0 2 0 0 2 0 0 0 0 0 2 0 1 11 1 0 0 0 1 0 0 0 0 0 0 0 0 2 0
236 AGG 8 0 23 0 0 0 1 1 72 0 178853 1 0 0 5 0 0 0 0 0 3 1 2 0 55 7 17 2 2 1 2 0 0 0 4 1 0 0 0 0 0 0 35 0 0 0 0 0 0 0 0 0 0 1 0 0 0 1 4 5 0 0 0 0
237 GCA 6 2 0 0 37 6 0 2 0 5 1 6 0 0 0 0 0 0 2 1 1 2 2 1 1 0 5 2 7 0 1 0 2 2 1 0 178750 1 16 12 9 0 2 10 26 0 0 0 4 2 3 2 81 1 4 0 1 0 0 3 1 0 0 0
238 ATG 0 4 2 0 2 1 4 1 2 0 0 0 16 1 178827 2 2 0 0 2 1 0 0 0 2 0 1 0 0 4 4 11 1 1 2 1 0 0 0 3 0 0 1 4 0 0 10 1 2 0 1 1 1 7 1 0 0 2 0 11 0 3 2 0
239 ATG 0 0 1 0 7 1 14 11 4 5 0 0 25 3 178859 9 0 0 0 0 2 0 0 0 4 2 1 9 0 0 1 0 0 0 1 0 4 2 58 3 2 2 1 0 1 1 64 0 0 3 2 1 2 0 6 0 1 0 0 0 0 0 1 3
240 GAT 4 0 0 29 3 0 9 5 0 0 0 2 0 1 1 0 60 7 4 19 0 2 0 1 0 2 2 0 3 0 2 2 3 16 4 178838 0 2 0 1 3 2 13 19 4 0 0 3 0 0 0 1 0 0 2 1 0 0 0 0 0 0 0 0
241 CAA 1 0 2 1 3 2 2 0 1 0 0 4 1 1 0 3 178852 1 52 3 1 1 2 0 37 3 0 3 2 1 0 0 3 0 0 0 0 0 0 1 1 3 0 4 0 0 7 6 28 0 0 0 0 0 0 0 0 0 0 1 1 0 3 1
242 GTG 0 0 1 0 0 5 1 1 0 1 6 0 0 0 34 2 3 2 1 1 0 0 0 0 0 0 1 1 0 1 4 6 0 0 1 5 3 5 10 3 0 2 9 2 148 25 178664 26 1 0 3 0 0 3 1 0 0 3 1 0 1 3 8 0
243 AGA 16 0 13 0 0 2 1 0 178760 6 67 5 8 0 0 1 3 1 0 1 5 2 5 0 7 1 10 2 0 3 0 1 0 0 2 0 1 1 5 0 36 12 2 0 1 4 6 0 0 3 0 1 0 0 0 1 6 0 1 5 1 34 3 4
244 GAA 27 2 1 0 4 2 2 6 0 2 0 0 0 0 0 0 4 0 0 0 0 3 2 0 0 4 0 0 0 4 0 1 179012 3 25 0 4 12 1 3 16 4 2 1 2 0 1 2 3 1 12 0 2 0 1 0 3 0 0 0 2 8 0 0
245 AGT 0 0 0 14 3 0 1 3 1 8 0 178358 0 0 0 3 0 0 0 1 0 18 6 0 0 0 1 1 1 0 1 0 0 0 0 0 3 11 32 0 0 10 57 24 0 0 0 0 0 0 0 0 5 1 2 0 0 4 1 9 0 2 0 0
246 CGG 0 2 0 3 0 1 0 1 0 4 10 0 1 0 0 1 0 0 27 2 0 2 1 0 34 0 177822 1 0 0 6 1 2 2 0 0 0 7 2 9 3 0 1 4 0 0 2 0 0 9 0 0 0 0 0 0 0 0 21 0 0 0 0 2
247 AAC 5 178788 1 31 5 5 0 0 1 8 2 0 1 0 0 0 0 1 2 0 0 1 0 7 0 7 0 0 0 0 1 0 0 17 0 0 3 14 0 4 4 7 2 2 0 0 0 0 0 0 0 0 0 35 0 0 0 1 1 9 0 0 0 1
248 CCA 0 1 0 0 1 0 1 2 0 2 0 0 0 1 2 0 6 0 7 0 178895 19 78 9 0 0 0 2 6 0 2 1 1 0 0 0 1 0 0 0 2 0 0 0 0 5 1 0 1 0 0 0 3 0 0 0 1 2 0 0 0 0 0 1
249 GGA 0 3 1 4 0 0 1 0 22 0 0 0 0 0 0 0 0 2 1 0 0 0 0 5 0 0 0 0 0 0 1 0 15 1 0 1 2 0 0 0 179035 2 24 28 3 0 0 0 0 0 0 0 0 0 0 1 13 1 1 0 0 2 0 1
250 AAT 9 10 2 178915 2 1 6 4 0 0 6 6 1 0 2 8 0 0 1 9 1 3 0 3 0 0 3 0 3 0 1 3 0 1 1 4 11 1 0 0 2 0 10 7 0 2 7 0 0 0 7 0 1 0 6 2 0 0 3 3 0 0 0 0
251 GCT 1 0 0 0 0 0 0 34 0 0 0 0 0 0 0 0 0 0 0 0 0 1 0 0 1 0 0 0 0 4 0 0 0 2 0 4 3 54 11 217436 0 0 2 0 0 2 8 31 0 0 0 3 3 0 1 3 0 0 0 5 0 0 5 0
252 GAG 0 0 2 0 0 0 0 0 0 0 0 2 0 0 1 0 0 0 0 0 0 0 0 0 0 0 1 0 0 6 1 0 51 0 217446 1 0 0 0 1 0 0 26 0 0 0 2 0 0 0 2 0 0 0 0 0 1 0 0 0 0 4 1 0
253 ATC 0 1 0 1 0 18 0 1 0 0 0 0 6 217447 7 26 0 0 0 0 0 0 0 0 0 0 3 0 0 1 0 0 0 2 0 0 0 1 0 0 0 0 2 0 0 16 0 4 0 0 0 0 0 0 0 0 0 1 0 1 0 0 0 0
254 GAA 41 0 0 0 0 0 0 0 0 0 0 0 0 0 1 0 0 0 0 0 0 0 0 0 0 0 0 0 0 0 0 0 217570 0 7 0 0 0 0 0 22 0 0 0 2 0 0 0 1 0 0 0 0 0 0 0 0 0 0 0 0 0 0 0
255 GAT 0 0 0 11 0 0 2 0 0 0 0 0 0 0 0 0 0 0 0 0 0 1 0 0 0 0 1 0 0 0 0 0 2 25 2 217726 0 0 1 0 0 0 0 8 0 0 1 0 1 0 0 3 0 0 0 0 2 0 2 0 0 0 0 0
256 CTC 0 0 0 0 0 0 1 0 2 0 1 2 0 9 0 0 0 4 0 0 0 26 0 0 0 0 0 0 13 217530 8 27 3 1 0 2 0 0 0 0 0 1 0 0 0 4 0 7 0 4 1 1 1 1 0 1 2 0 2 10 0 10 11 4
257 ATC 0 1 0 0 1 15 4 0 0 17 0 0 2 217319 1 7 2 0 2 2 4 4 0 0 0 0 0 0 8 21 3 0 2 0 1 1 0 0 10 0 0 0 0 2 0 21 1 1 0 1 0 0 0 1 0 0 4 0 1 3 0 0 75 1
258 TTT 2 0 2 1 0 0 0 1 0 0 1 3 0 1 0 4 0 6 7 0 1 1 0 0 1 0 0 1 0 0 0 9 2 0 0 0 5 2 0 1 8 1 2 0 0 10 3 2 3 0 0 1 0 1 1 10 0 1 0 2 3 12 4 217665
259 CTG 7 0 1 0 1 0 0 10 3 3 1 0 2 3 11 3 0 1 3 2 0 3 9 1 2 0 1 0 36 11 217457 6 0 1 0 0 0 4 2 6 1 2 1 1 2 0 4 0 1 2 2 1 0 2 2 0 0 0 0 1 2 0 22 0
260 GCA 0 0 1 0 59 0 0 4 0 0 0 1 0 0 0 0 0 4 0 1 5 0 0 0 0 1 0 0 0 1 0 0 3 0 0 0 216971 7 35 17 5 0 0 1 45 1 0 0 1 4 0 1 5 0 5 6 2 2 1 2 0 0 0 0
261 CGG 0 0 2 0 0 1 1 1 0 0 202 0 0 0 1 0 0 0 24 0 1 2 0 2 24 2 216589 60 0 0 4 0 0 0 0 0 0 0 0 0 0 0 4 0 0 0 0 0 0 0 5 0 0 0 0 0 0 0 57 0 0 1 0 0
262 TCT 1 0 1 0 2 1 2 0 0 0 3 3 1 0 0 0 0 1 1 1 0 0 0 11 0 1 0 0 1 0 3 0 0 1 2 0 3 0 0 3 1 1 0 0 2 0 1 8 12 0 6 4 29 123 2 217014 0 2 0 0 1 0 1 10
263 GCA 1 0 0 0 99 0 0 0 0 3 0 0 21 1 0 0 0 0 0 0 4 1 0 1 0 1 0 0 0 1 0 3 4 0 0 1 217295 33 13 2 3 0 28 0 46 0 0 1 8 1 0 0 5 0 0 0 0 1 3 0 0 0 1 1
264 CTC 2 0 0 8 1 0 1 0 0 6 0 0 0 4 0 0 5 5 1 1 0 25 1 0 0 2 0 0 82 217213 4 17 0 2 0 0 1 0 0 0 1 3 0 1 4 6 0 4 4 0 1 4 1 1 0 2 3 0 1 3 1 22 2 1
265 ATA 1 0 2 2 46 11 3 2 1 1 0 0 217117 1 31 9 2 0 3 0 0 6 0 0 8 0 1 0 3 33 5 1 0 0 0 0 0 3 19 0 3 0 0 1 23 5 3 4 0 0 9 0 0 2 1 2 2 2 1 5 1 0 1 0
266 TTG 4 0 0 0 0 2 1 1 3 0 3 1 27 0 7 1 2 3 0 0 0 1 0 1 1 0 4 0 51 14 11 27 1 2 4 0 0 0 2 1 0 0 0 1 2 2 5 3 0 1 8 0 0 0 21 1 1 1 0 0 8 1 217317 2
267 AGA 12 0 21 1 0 3 0 0 217442 0 92 2 4 3 2 0 2 0 2 1 0 16 1 7 3 2 8 2 2 0 1 1 0 0 0 0 0 2 3 0 37 8 0 1 2 0 0 0 2 3 0 1 2 0 3 0 2 1 2 0 4 3 0 0
268 GGG 0 0 0 0 191 1 1 0 0 6 18 0 0 0 1 0 0 11 5 0 0 33 10 0 0 2 1 0 0 0 1 0 0 1 25 1 0 1 0 0 21 1 217209 2 0 1 6 21 5 0 0 0 0 18 28 3 0 0 6 0 0 0 0 2
269 TCA 0 0 0 0 1 11 5 0 0 27 2 3 1 0 1 0 1 1 6 1 23 16 0 0 0 6 0 0 1 3 1 4 3 0 0 0 9 15 0 8 0 0 0 0 0 5 0 0 3 0 3 0 217400 7 82 1 0 3 1 0 11 0 0 0
270 GTT 2 0 1 0 0 0 5 0 0 5 0 0 1 0 0 27 1 0 1 1 0 0 0 4 0 1 0 0 4 0 0 0 0 1 0 0 5 4 0 11 0 2 6 8 13 72 15 217440 0 1 0 0 0 1 2 2 0 1 1 3 0 2 0 5
271 GCT 5 0 9 0 1 2 1 41 0 2 0 1 0 1 0 1 1 3 0 0 1 3 1 0 0 0 0 0 2 0 0 0 0 0 0 2 33 39 2 217425 6 13 4 22 0 0 2 29 0 1 4 0 1 6 1 5 3 0 0 0 0 0 1 0
272 CAC 0 11 0 1 0 4 7 2 0 0 0 2 0 2 0 4 3 217415 0 26 2 1 2 1 3 11 0 0 5 3 11 3 4 0 0 1 0 3 3 0 2 1 10 3 0 0 0 2 2 10 2 0 4 1 0 1 2 3 0 2 1 3 0 0
273 AAA 217440 4 77 26 1 0 2 1 11 3 1 2 2 2 0 1 2 5 0 0 0 1 0 0 10 0 0 1 1 0 0 2 14 0 0 1 0 0 4 9 4 0 3 2 1 0 0 0 1 0 1 6 0 1 0 0 9 2 11 2 0 0 0 1
274 TCT 0 3 0 1 26 9 11 6 0 29 0 68 4 1 0 1 0 4 0 4 1 21 1 4 0 0 0 0 0 3 0 0 0 7 0 4 1 1 1 7 0 3 1 0 0 2 0 0 4 1 5 5 54 82 11 217369 0 2 0 2 1 0 1 5
275 TGT 1 5 2 1 1 5 2 2 4 3 0 2 0 1 0 3 0 2 3 1 3 8 1 3 1 3 0 35 1 0 2 1 0 0 5 1 0 9 0 2 0 5 0 1 4 3 3 3 10 1 4 14 19 2 4 7 2 36 1 217460 0 1 0 11
276 CTG 1 2 0 0 0 0 2 0 1 1 0 0 4 3 10 0 0 1 4 1 0 0 17 0 0 2 1 1 144 8 217368 10 0 0 0 0 1 2 0 1 5 0 0 0 0 0 0 0 0 1 0 1 1 2 2 0 3 3 2 2 0 0 38 0
277 CCC 2 0 3 0 0 3 0 1 1 1 1 1 0 0 0 0 0 2 1 0 41 217344 1 41 1 1 0 1 0 17 4 0 0 0 2 1 0 7 2 0 0 5 1 4 0 1 1 0 0 0 3 0 0 54 1 0 0 0 0 5 2 0 0 0
278 GCC 2 0 1 0 2 46 0 0 0 0 0 0 0 2 7 0 3 0 0 1 0 1 0 0 2 1 0 0 3 0 0 0 5 12 1 0 43 215938 31 19 0 8 7 0 10 15 0 0 0 0 7 1 0 7 2 1 0 0 0 5 4 0 0 1
279 TGT 0 1 1 0 0 0 1 0 0 0 0 12 0 2 3 1 0 3 0 0 4 7 0 1 1 1 3 108 0 3 0 1 2 2 1 1 5 10 0 4 0 3 1 17 1 0 0 6 5 0 3 31 0 0 2 1 4 106 3 217256 2 0 1 3
280 GTG 0 2 1 1 1 0 0 0 0 0 0 1 19 24 72 0 0 0 0 5 1 2 0 7 0 7 1 1 0 3 0 0 2 1 0 2 0 2 17 7 0 2 2 0 67 80 217274 43 1 0 3 0 3 0 0 2 0 48 2 12 0 0 5 0
281 TAT 0 11 5 7 4 1 4 0 0 0 1 0 3 0 1 1 0 0 1 38 2 6 4 2 0 1 0 0 2 0 1 0 2 7 3 0 0 2 0 0 2 0 4 0 9 1 1 3 8 18 7 217556 4 0 0 1 10 0 3 23 2 3 5 4
282 GGA 0 0 5 1 0 3 5 3 15 6 1 8 2 3 3 6 0 1 1 0 1 0 1 1 1 1 6 2 2 1 3 0 17 1 1 0 2 0 5 29 217235 6 99 57 9 7 1 4 5 0 3 5 0 5 2 4 8 2 7 3 0 0 1 2
283 CCT 2 5 2 9 7 13 15 86 3 8 8 6 13 1 16 0 21 0 12 53 13 69 26 216377 52 26 38 21 0 3 27 74 3 1 18 0 17 17 41 123 35 14 93 27 2 3 141 3 0 11 2 3 3 13 15 28 0 5 40 12 1 0 3 10
284 GCC 1 0 0 0 2 62 7 0 2 0 2 4 0 0 0 0 2 0 2 0 0 0 1 0 0 0 2 0 0 0 2 1 0 1 0 0 22 217320 13 73 2 1 8 0 13 23 1 0 0 0 0 0 0 16 0 0 1 0 0 2 1 0 0 18
285 GTA 0 13 0 0 0 4 1 0 0 10 0 0 39 7 0 0 2 4 0 0 2 5 0 3 0 4 0 0 2 3 0 0 1 0 1 0 11 1 0 1 0 2 0 0 216246 0 44 0 2 2 7 0 2 1 0 0 0 2 0 1 1 3 0 9
286 GCC 3 0 0 0 1 24 0 3 0 0 0 1 1 0 5 0 0 0 0 0 2 1 1 2 0 0 0 2 3 2 0 3 0 2 0 3 4 217469 1 10 0 0 0 0 0 21 0 5 0 0 2 1 10 16 0 0 0 0 0 0 0 0 0 0
287 AGT 0 0 0 40 0 0 0 6 20 15 4 217108 0 0 0 1 0 0 0 0 0 0 0 0 0 0 0 32 0 0 0 0 0 0 0 0 0 0 0 0 0 0 0 20 0 0 0 0 0 0 0 0 0 0 0 0 0 0 0 4 0 0 0 0
288 GGC 0 0 0 0 0 0 0 0 2 6 0 2 1 0 0 0 0 0 2 0 0 0 0 0 0 1 0 0 0 0 0 0 0 7 1 0 0 0 1 0 12 217522 2 9 3 3 1 0 0 0 1 0 1 0 4 0 2 1 0 0 0 0 0 0
289 TAC 0 17 5 0 0 1 44 0 1 1 0 0 0 0 0 0 0 205 0 0 0 0 0 0 4 25 2 2 8 0 0 1 3 3 1 0 36 8 2 4 6 54 0 4 0 5 4 0 0 216872 4 143 6 10 10 0 0 11 0 5 0 1 13 0
290 GAC 0 28 1 0 0 1 0 2 2 1 3 0 0 0 0 0 0 0 3 0 4 2 0 0 0 3 2 0 0 0 0 0 7 217145 0 12 0 0 0 0 0 8 6 1 0 0 0 0 1 6 1 0 0 0 0 0 0 0 11 1 3 1 0 1
291 TTC 0 0 0 0 0 0 0 0 0 0 0 0 0 2 0 0 0 1 2 0 1 0 1 1 0 0 0 1 0 12 0 0 0 0 0 0 0 6 0 3 1 1 1 0 0 6 3 0 0 0 0 0 0 29 0 0 0 1 0 1 4 217022 2 24
292 GAA 33 1 0 0 11 1 0 0 7 0 11 0 2 0 1 0 1 0 9 0 0 0 1 0 0 0 0 1 0 2 49 4 214494 2 10 0 1 4 0 14 35 0 21 1 5 32 0 5 3 0 0 0 0 4 0 0 0 24 0 0 0 0 0 7
293 AAA 215298 5 94 2 1 1 4 1 7 0 0 0 0 0 0 0 2 1 0 7 0 0 1 3 0 0 0 8 0 0 0 1 13 0 0 0 0 0 0 5 0 0 0 3 0 1 1 2 1 1 0 0 0 0 0 0 0 0 2 1 0 0 0 6
294 GAG 1 3 39 0 0 0 16 0 1 0 0 0 174 1 4 0 6 130 3 0 0 4 0 0 0 0 0 0 1 4 5 7 23 4 212507 17 0 1 8 0 3 6 326 5 0 1 21 0 1 0 1 0 4 18 5 12 0 0 2 8 1 0 2 5
295 GGA 0 0 0 0 0 2 0 0 6 0 0 0 1 1 0 0 0 0 0 0 1 0 0 0 0 0 0 0 0 0 0 0 12 0 0 1 1 0 0 0 182188 0 35 0 0 0 1 0 2 0 1 0 1 4 0 0 7 0 0 0 0 0 0 0
296 TAC 0 4 1 0 0 0 0 1 1 0 1 0 0 2 1 0 0 13 0 1 0 0 0 3 0 2 0 1 0 0 0 0 0 5 0 0 1 0 0 0 0 0 0 0 0 1 1 0 6 200339 0 11 0 1 0 0 1 24 1 0 0 1 0 0
297 TCT 1 1 0 0 0 1 0 0 1 1 0 18 1 1 0 1 0 0 0 0 0 0 0 11 0 0 0 0 0 0 2 0 0 0 0 3 0 0 2 1 0 2 0 0 0 0 0 0 1 2 2 1 1 23 42 177417 0 0 0 0 0 0 2 4
298 TTA 2 0 2 1 0 1 0 0 0 0 0 1 1 0 1 0 0 1 2 0 0 1 0 0 1 0 0 0 27 4 8 0 2 0 0 1 0 1 0 3 0 1 1 0 0 1 0 4 7 1 0 2 16 0 1 1 2 0 0 0 194916 1 16 0
299 GTG 0 0 1 0 0 0 7 1 3 0 0 1 0 0 19 0 1 0 0 0 0 1 0 0 6 0 2 0 0 0 0 0 0 0 2 0 0 0 10 0 0 0 2 0 18 8 196778 17 0 0 0 1 0 0 0 0 1 4 7 0 0 2 3 0
300 GGA 0 0 0 1 5 1 0 0 16 0 0 0 1 0 0 0 0 0 1 0 2 0 0 0 0 1 1 1 2 0 0 0 25 0 1 0 3 0 0 2 191014 2 31 21 3 1 1 0 0 4 0 0 2 1 0 0 4 0 0 0 0 1 0 1
301 ATA 0 5 0 0 9 0 0 1 2 0 81 0 193425 1 53 31 1 4 2 0 0 3 2 0 0 0 1 4 9 1 4 0 0 0 0 0 0 0 6 0 0 0 2 0 23 25 5 0 0 2 1 3 1 0 0 2 0 3 2 1 0 0 0 5
302 GAC 1 10 0 4 0 0 0 0 3 0 10 0 0 1 2 0 3 5 3 0 1 2 1 5 4 4 3 0 0 0 1 0 11 185626 11 9 57 2 21 0 1 10 10 0 0 2 8 0 1 3 1 0 5 4 1 0 0 1 10 0 0 0 0 0
303 CCT 0 0 0 0 0 0 2 5 0 0 3 0 1 0 1 0 1 0 0 5 10 45 15 193775 0 1 0 5 3 1 0 5 0 0 0 0 0 1 2 1 0 6 2 2 0 0 4 0 0 0 1 0 0 0 1 7 0 0 0 0 0 0 4 0
304 TTC 0 1 0 0 0 0 1 0 0 20 1 0 2 2 0 2 3 1 0 2 0 6 1 0 1 0 1 0 0 18 0 2 1 0 6 0 13 7 24 1 2 0 2 3 9 3 0 1 3 2 0 7 0 15 0 0 0 9 1 0 2 195717 2 4
305 AAA 195663 4 26 0 0 1 0 0 28 0 1 0 1 1 0 4 1 0 2 5 0 0 0 3 4 15 1 1 1 1 0 0 12 1 2 1 0 1 5 0 1 1 0 0 0 3 2 0 2 0 0 2 0 15 1 0 7 3 0 4 0 1 1 0
306 CTG 0 0 0 0 3 0 0 0 1 0 0 0 20 4 4 0 10 1 9 0 1 0 12 0 0 0 3 2 55 0 179645 9 0 0 0 2 0 0 6 0 0 5 9 0 0 0 1 1 12 0 0 1 1 0 0 0 2 0 0 0 0 0 20 1
307 CTT 0 0 0 1 1 0 0 0 0 0 0 0 0 0 3 5 0 1 0 12 0 1 0 17 0 1 4 1 52 780 11 192700 0 0 0 0 0 0 0 1 1 0 3 0 1 9 2 3 3 7 0 1 0 0 1 2 0 0 0 1 0 1 3 11
308 CAA 5 3 2 1 1 17 0 0 0 2 1 0 1 19 1 2 216381 10 16 7 4 2 2 0 22 4 3 10 0 0 0 0 3 0 1 1 0 2 2 0 0 0 0 1 3 0 1 1 10 0 0 0 0 9 6 0 0 2 0 1 0 0 16 0
309 AAC 7 216782 19 29 1 38 8 0 5 156 26 3 2 0 1 1 0 17 2 1 1 1 0 0 47 1 17 0 6 3 20 0 1 16 1 0 0 10 7 0 7 2 36 126 0 3 1 1 0 1 0 0 2 2 4 16 4 2 1 3 2 0 36 2
310 AGC 0 40 0 1 1 4 9 1 5 217050 7 63 0 3 0 0 1 0 2 0 0 0 2 0 0 7 0 3 0 1 0 4 0 0 3 1 3 22 20 12 0 14 13 2 1 0 10 8 1 0 0 1 5 1 6 6 1 213 8 55 0 1 2 0
311 CAA 2 64 21 1 2 1 2 72 6 51 11 0 4 3 2 2 217264 7 17 2 2 2 0 0 53 5 1 2 1 1 1 0 2 1 1 0 0 4 0 0 0 0 11 0 2 3 4 2 4 1 0 0 0 6 8 3 0 0 0 0 0 1 7 0
312 GTA 0 0 0 0 3 0 0 3 0 1 0 0 18 0 0 2 0 1 0 2 4 3 3 1 2 0 0 0 1 2 9 0 13 0 3 0 20 5 0 0 3 0 1 1 217393 23 21 13 0 0 0 1 0 0 0 0 2 0 0 9 9 4 1 0
313 TAC 0 2 3 2 0 1 7 0 4 1 3 0 0 2 2 0 2 15 2 0 0 0 3 0 0 1 1 2 1 1 2 0 0 2 0 0 0 0 0 0 3 8 3 1 1 4 1 5 2 216970 2 92 1 4 1 4 1 26 6 3 0 0 0 0
314 AGC 0 17 0 1 19 1 1 2 3 217165 6 20 2 10 3 1 1 0 0 1 0 2 1 0 1 11 1 0 1 1 1 4 0 2 4 1 4 2 11 0 8 49 3 0 0 0 11 1 4 0 0 0 0 7 5 1 0 11 0 5 0 0 5 2
315 CTA 3 0 0 1 6 0 5 0 2 1 0 1 6 4 2 23 4 0 1 4 27 5 3 0 1 2 1 0 217216 14 28 8 0 1 4 2 0 0 0 0 2 0 3 2 2 2 1 1 0 0 8 1 1 4 0 1 0 1 2 3 41 0 5 2
316 ATC 0 2 3 0 1 14 2 3 3 1 8 6 4 217191 16 27 0 0 0 0 0 4 0 3 0 7 0 0 75 5 2 0 0 0 0 0 4 0 3 1 0 1 5 2 4 15 3 13 0 0 0 2 1 0 5 0 1 2 0 1 6 0 9 0
317 AGA 18 1 2 1 3 3 1 3 217373 2 97 0 2 0 0 0 3 0 0 0 0 0 1 0 11 0 0 0 3 0 0 0 0 0 7 0 0 0 1 0 62 2 0 0 1 0 2 0 3 0 1 1 0 0 0 0 2 0 6 0 1 0 1 3
318 CCG 0 0 1 1 0 0 7 0 2 0 5 2 13 1 1 0 0 1 21 3 82 59 216599 11 4 4 10 1 2 0 16 2 0 0 29 0 0 3 8 1 2 1 9 2 0 0 7 4 0 3 0 0 8 0 14 9 0 1 1 0 0 0 3 0
319 AAC 8 216624 32 91 0 13 2 4 56 17 22 9 1 0 5 1 8 1 4 0 0 1 4 0 107 6 0 19 0 7 2 1 0 25 15 0 4 20 2 4 18 14 24 15 0 4 1 1 1 0 1 2 7 7 5 6 3 9 2 0 23 3 31 1
320 GAG 0 0 7 0 4 1 1 0 0 0 0 1 0 0 0 0 0 0 0 2 1 0 2 1 0 0 0 0 0 0 1 0 44 1 217152 6 5 0 5 1 2 1 26 3 2 0 0 0 2 0 8 0 0 1 1 0 0 1 4 0 2 0 0 2
321 AAT 0 22 2 217341 0 1 0 11 0 1 24 19 1 8 8 9 0 0 0 0 0 2 2 2 1 0 4 5 0 2 0 0 0 1 0 13 1 0 0 1 2 0 4 0 0 1 6 0 0 2 2 2 3 0 5 3 0 0 3 1 0 0 2 0
322 CCA 0 1 6 2 2 0 7 0 0 0 4 1 5 5 2 0 1 2 3 2 217239 44 171 11 0 3 2 0 24 1 4 0 3 0 19 0 15 1 2 1 0 6 12 2 3 0 1 6 0 5 1 0 11 0 1 0 0 0 1 0 3 0 0 3
323 GCA 0 7 1 3 37 2 0 4 1 10 5 307 33 19 0 0 8 0 5 1 4 0 1 6 1 46 20 29 3 15 2 11 4 1 0 1 216855 13 12 2 6 11 6 0 44 1 6 0 0 0 1 4 9 0 6 0 0 0 5 6 10 0 3 3
324 CAC 0 3 0 2 1 3 0 1 0 0 0 0 1 0 2 0 4 217395 1 38 2 3 0 1 0 6 5 1 0 2 2 1 0 1 3 0 0 0 0 0 0 0 7 3 0 0 2 0 0 8 0 0 0 1 1 1 1 0 1 0 0 0 0 0
325 AAG 23 0 217498 4 0 0 4 0 0 0 37 0 0 0 4 0 0 0 0 22 3 0 0 1 0 0 0 0 0 0 0 0 0 0 38 0 0 0 0 1 0 0 0 0 1 0 0 0 0 0 1 0 1 0 2 0 0 0 0 0 0 0 0 0
326 AGT 0 0 0 28 0 0 0 0 0 19 0 217597 0 0 0 4 0 1 0 0 0 0 0 0 0 0 0 2 0 0 0 0 0 0 0 0 0 0 0 0 0 0 3 11 0 0 0 0 0 0 0 0 0 0 0 0 0 0 0 3 0 0 0 0
327 CAG 1 0 3 0 0 0 0 0 2 1 0 0 0 0 0 0 22 0 217462 2 1 0 5 0 0 5 35 0 0 1 1 0 0 0 1 0 0 1 0 0 0 0 0 0 0 1 0 1 0 0 19 1 1 0 0 0 0 3 0 0 0 0 0 0
328 CTG 3 0 1 0 2 10 1 0 3 2 4 1 5 0 2 2 1 4 5 4 4 2 11 1 0 3 5 0 27 2 217353 9 0 1 0 3 0 0 2 0 1 3 4 0 9 10 3 2 4 0 7 0 0 0 0 0 4 4 0 3 9 0 97 3
329 GTG 2 0 5 3 1 2 4 0 0 0 6 3 0 5 22 9 0 2 10 0 0 0 1 0 0 5 5 0 0 0 3 1 0 1 3 0 1 0 10 1 0 1 16 10 38 11 217390 84 1 3 1 0 1 1 1 0 5 0 5 0 9 0 1 4
330 TGG 2 2 1 2 2 1 2 0 3 1 2 2 0 0 3 0 0 3 0 4 4 3 1 0 0 0 10 2 0 1 0 1 1 0 0 0 0 1 0 2 0 0 3 4 2 1 2 0 0 0 29 3 0 3 2 0 30 0 217511 1 0 0 8 2
331 ATG 0 1 3 3 1 2 9 0 7 0 6 1 18 0 217359 3 0 0 1 5 0 3 0 0 0 3 3 0 12 0 4 2 3 3 4 0 2 1 1 0 2 0 2 1 0 0 22 4 1 0 6 0 0 0 1 0 0 0 1 1 0 0 4 0
332 GCA 0 1 2 1 34 5 1 0 0 1 7 3 3 0 1 0 0 3 0 1 2 11 0 1 3 5 0 2 1 1 0 1 5 0 0 3 216529 6 11 13 11 2 3 4 34 3 0 0 3 0 0 2 4 1 3 0 1 1 0 0 1 4 0 0
333 TGC 1 0 0 0 0 1 0 0 0 4 1 6 0 4 2 0 0 3 3 3 0 7 0 4 3 38 2 5 2 3 1 0 0 0 0 1 0 2 1 2 1 2 5 2 2 6 4 17 2 48 4 1 2 1 0 1 2 217115 1 127 2 4 1 4
334 AAT 1 17 8 217467 2 0 0 3 0 0 0 6 0 0 1 1 0 0 4 0 1 0 4 1 0 3 1 1 0 0 3 0 2 0 1 12 1 0 3 0 39 0 25 0 1 0 0 0 0 1 11 5 3 1 1 1 4 0 3 0 0 2 3 4
335 TCT 0 0 7 3 3 1 1 7 0 9 1 4 0 0 0 0 0 0 1 0 0 0 0 9 0 0 1 1 0 0 0 1 3 1 1 2 0 0 3 2 1 0 10 3 0 1 1 0 0 2 1 4 24 16 3 227731 4 3 3 2 2 0 2 17
336 GCT 1 0 1 5 0 0 5 100 1 1 0 2 0 0 2 0 4 0 0 0 1 5 0 1 0 0 2 0 3 46 42 0 3 0 0 12 3 55 47 227064 17 2 20 4 2 0 4 19 2 0 1 0 0 3 6 12 0 0 0 1 120 0 62 2
337 GCA 1 0 0 2 33 3 0 0 1 4 0 7 0 0 0 0 0 2 0 0 12 1 1 0 0 1 0 0 1 0 0 0 6 4 1 0 227418 3 13 8 1 0 2 2 23 0 0 3 0 1 0 0 4 1 1 6 1 2 0 1 2 0 2 0
338 TTT 0 2 0 0 0 0 0 0 8 1 1 0 0 2 0 2 0 1 2 0 0 0 0 0 0 1 1 1 0 0 0 2 0 0 0 1 3 0 2 5 7 5 14 5 0 0 3 9 0 0 0 1 1 1 2 7 0 0 8 1 0 61 3 227490
339 GAA 1 0 0 0 1 1 0 0 0 0 0 0 0 0 0 0 0 0 0 0 0 1 1 0 0 1 0 1 0 0 2 1 227556 5 87 98 1 1 1 1 31 4 3 1 0 0 0 0 3 0 1 0 0 0 0 0 2 0 0 0 0 0 0 0
340 GAT 0 3 0 20 1 4 0 0 3 3 0 0 0 0 0 1 0 0 0 5 0 1 0 0 0 1 1 1 0 2 0 0 0 25 3 227813 0 2 0 0 0 0 15 19 0 1 0 3 0 0 2 0 0 3 3 2 0 0 0 1 0 0 1 0
341 CTA 0 0 0 0 0 0 0 5 1 1 0 0 6 27 0 5 0 0 3 0 33 0 1 0 4 0 2 0 227777 15 12 0 0 3 0 0 1 0 2 0 0 0 3 4 19 0 0 1 0 1 0 0 0 0 0 0 0 0 0 0 3 0 0 0
342 AGA 34 0 1 0 0 0 0 1 227396 1 51 4 7 0 0 0 0 0 0 0 3 1 0 2 4 40 0 0 1 1 1 0 0 3 0 3 0 1 3 0 11 15 11 9 1 0 1 0 0 0 0 0 0 0 0 1 1 0 7 3 2 0 0 3
343 GTA 0 2 0 0 0 0 0 0 0 0 0 0 160 0 1 10 0 0 1 0 2 0 0 2 0 0 0 0 0 0 0 0 1 0 0 0 28 2 0 0 1 7 9 3 227606 4 30 3 0 0 0 0 0 5 2 0 0 1 0 1 4 0 0 0
344 TTA 1 0 0 0 2 5 0 2 0 2 0 0 2 2 0 0 0 2 0 0 2 0 0 0 0 4 0 0 19 6 0 1 0 0 0 0 0 2 0 0 0 0 5 0 0 5 0 2 4 1 0 0 14 0 0 2 1 1 1 2 227666 0 48 0
345 AGC 0 26 0 1 16 46 1 0 6 227105 0 26 1 5 0 0 1 0 0 0 0 1 1 1 0 3 2 0 0 0 0 0 0 4 2 6 3 1 2 2 4 20 2 0 3 0 6 4 0 0 1 0 37 16 18 4 0 15 1 1 0 0 5 1
346 TTC 0 0 4 0 0 3 0 1 0 0 0 0 2 10 2 6 0 1 1 0 0 2 0 0 7 0 1 3 0 6 2 0 1 0 7 7 1 10 2 0 3 0 6 1 1 16 10 1 4 1 0 0 0 20 0 0 0 3 1 6 1 226925 1 175
347 ATC 0 9 0 0 0 12 0 5 0 3 0 0 5 227067 22 9 0 1 0 0 0 0 0 0 0 0 0 0 2 58 1 0 0 6 0 0 1 3 1 5 0 4 0 0 0 13 7 0 0 2 0 0 1 0 2 0 0 0 92 0 0 0 0 0
348 AGA 12 0 0 1 1 0 0 1 227626 5 71 3 1 0 2 0 0 0 3 2 0 0 0 1 6 0 2 5 1 0 0 0 0 0 1 3 2 0 0 3 28 0 0 0 0 5 0 0 2 0 0 0 0 0 0 0 2 0 0 1 2 0 3 0
349 GGG 0 0 1 0 0 1 0 0 0 0 17 0 2 0 0 0 0 0 0 0 0 0 0 0 0 0 5 0 0 0 1 0 0 0 15 0 2 0 0 0 29 4 227464 6 0 0 2 0 0 0 0 0 0 1 0 0 0 0 8 0 0 0 0 1
350 ACC 0 6 0 0 6 226862 27 4 19 1 0 14 0 19 28 5 0 14 4 4 0 2 7 0 4 16 3 12 0 2 0 5 0 0 0 0 3 65 5 0 0 1 14 5 0 1 10 9 0 0 1 0 10 3 4 0 0 0 13 2 0 11 0 2
351 AAA 227481 8 55 6 7 0 0 0 14 0 0 0 0 1 1 0 0 1 1 0 0 0 0 0 3 1 2 0 0 6 0 0 22 0 0 0 0 1 0 1 0 2 2 1 0 0 0 0 2 11 1 3 0 0 0 0 0 5 1 1 5 0 0 1
352 GTA 0 1 0 0 1 0 0 0 0 0 0 0 21 1 0 5 0 0 0 0 0 0 0 1 0 0 0 1 1 1 0 0 1 0 0 0 16 1 0 0 1 0 1 0 227862 9 27 1 0 1 0 1 0 0 0 2 0 0 0 0 11 0 2 1
353 TCC 0 3 2 51 0 0 0 0 0 0 27 0 0 0 6 0 0 5 0 20 0 151 0 0 19 0 2 1 0 5 0 155 0 0 2 0 0 6 0 0 0 0 0 0 0 0 2 5 0 3 0 0 3 227309 1 7 0 1 0 0 4 18 0 19
354 CCA 0 2 2 0 3 1 0 2 17 0 0 0 0 0 0 1 1 0 3 0 227710 1 24 1 1 1 0 0 3 0 0 0 0 0 1 2 11 0 0 0 1 5 0 1 1 0 1 5 2 0 0 2 6 0 0 0 5 3 1 0 0 0 0 1
355 AGG 0 0 28 0 0 0 0 0 20 0 227699 0 0 0 21 0 0 1 0 0 0 0 0 0 0 0 2 0 0 0 0 0 0 1 0 0 0 0 0 0 0 0 25 0 0 0 0 0 0 0 0 0 0 0 0 0 0 0 1 0 0 0 0 0
356 GGG 0 0 1 0 0 1 2 0 0 0 4 0 0 0 0 1 0 0 0 0 0 0 0 0 0 0 1 0 0 0 0 0 0 0 15 2 0 0 0 0 27 0 224274 0 0 0 0 0 0 0 2 0 0 0 0 0 0 0 4 3 0 0 0 0
357 AAA 226414 12 13 1 1 0 0 0 10 5 0 0 1 0 0 0 1 1 1 0 0 0 0 0 0 0 0 0 0 0 0 0 45 0 2 0 0 0 1 0 1 0 0 0 0 0 2 2 2 1 1 0 0 0 0 0 0 0 0 2 1 0 0 0
358 CTT 0 0 2 1 0 0 0 0 0 0 0 0 0 0 1 6 0 0 0 0 0 0 0 6 2 0 1 4 8 17 1 227648 0 0 2 0 0 0 0 0 1 0 0 0 0 2 2 0 0 0 0 0 0 0 1 1 5 0 1 0 0 0 0 12
359 TCC 47 0 0 0 0 1 0 1 0 10 0 0 8 8 0 1 2 1 3 1 1 35 0 0 4 46 43 1 1 2 0 9 0 2 1 1 2 3 1 0 0 0 3 0 2 0 0 13 1 0 0 0 2 227471 53 11 1 12 1 0 2 7 38 0
360 ACT 0 0 0 2 1 49 1 227807 2 0 0 0 5 0 0 4 4 0 1 0 0 0 2 2 1 0 1 3 0 0 0 1 0 0 0 3 0 0 0 10 0 0 1 0 7 0 0 3 1 2 1 0 23 0 3 4 1 0 3 0 0 0 0 0
361 AGA 8 0 3 0 0 0 1 0 227789 2 31 1 7 0 0 0 0 2 0 0 0 1 0 0 1 9 7 0 0 1 5 0 1 0 0 0 1 1 0 2 10 1 2 0 0 1 1 0 0 1 1 0 0 0 0 0 4 2 3 1 0 3 1 0
362 GGA 0 0 0 0 0 0 0 0 15 0 0 1 0 0 0 0 0 0 0 0 0 0 4 0 0 5 2 0 0 0 0 0 10 0 0 0 1 0 3 1 227658 28 72 2 1 1 0 1 0 0 0 0 0 0 1 0 22 0 0 0 0 0 0 0
363 GTA 1 0 0 2 0 0 1 0 0 0 0 1 34 0 0 1 0 0 0 0 0 0 0 0 3 0 3 0 0 2 0 4 3 0 1 1 25 0 14 0 1 0 1 2 227575 6 52 0 0 0 0 0 0 0 4 0 0 6 0 51 41 4 3 0
364 CAA 5 1 1 0 0 1 0 1 0 0 0 2 1 0 4 13 227740 2 46 3 1 1 4 0 10 1 0 0 2 2 0 3 1 1 0 0 0 3 0 0 0 0 7 6 0 0 0 5 6 0 0 0 0 3 0 0 2 0 3 0 4 0 20 1
365 ATT 0 0 0 5 0 0 1 8 0 2 1 2 1 20 1 227861 0 1 3 0 0 1 0 0 0 2 0 0 0 0 3 27 0 0 0 0 0 0 5 0 1 1 3 1 1 3 0 4 0 1 0 1 1 3 0 0 0 2 1 0 0 0 1 0
366 GCT 0 0 0 0 2 0 0 23 0 3 0 5 2 0 0 0 0 2 0 0 0 0 0 3 0 0 0 0 1 0 0 2 0 0 0 2 1 10 17 227754 0 1 8 4 0 0 0 7 0 0 0 0 2 0 0 6 0 1 0 1 1 0 1 0
367 TCA 1 13 5 0 1 14 15 1 2 8 0 0 0 1 0 1 0 0 0 2 20 0 0 0 0 0 1 4 0 0 0 0 0 0 1 0 9 33 54 0 2 15 84 6 0 4 1 0 10 1 0 0 227472 2 11 4 1 2 1 8 7 0 1 0
368 AAT 1 12 1 227610 2 3 22 4 1 1 1 9 0 2 10 1 16 5 0 7 0 3 1 0 2 6 0 0 0 0 0 0 14 0 16 19 1 19 3 40 19 18 11 0 1 15 10 1 0 0 0 0 0 4 3 1 1 6 2 0 1 3 12 0
369 GAA 11 0 0 1 0 0 2 1 0 0 0 1 0 0 1 1 2 0 1 1 1 0 2 1 1 0 0 3 3 0 1 0 227875 2 19 2 2 1 0 1 21 0 1 2 1 2 1 0 1 0 1 0 0 0 0 1 4 0 0 0 0 2 0 0
370 AAC 1 227615 0 5 0 10 0 0 0 14 2 3 6 4 1 2 0 4 1 0 0 1 0 0 0 0 7 0 0 4 2 3 0 12 12 0 0 2 0 0 5 0 1 6 0 11 2 63 1 7 1 0 0 0 0 0 0 0 4 1 16 1 4 1
371 ATG 0 2 1 2 0 0 16 0 0 0 7 0 39 1 227548 30 2 7 3 0 0 2 1 0 0 1 0 0 0 15 43 0 0 4 1 1 1 3 0 0 1 0 0 7 1 0 25 0 0 5 2 3 1 1 0 0 1 0 2 1 1 0 12 0
372 GAT 0 0 0 23 0 0 11 2 3 0 0 0 0 0 1 0 0 0 1 2 2 2 0 0 6 0 0 1 2 0 0 0 4 3 5 227156 0 0 2 3 0 4 0 33 5 0 0 0 0 0 1 1 0 0 0 1 0 3 0 2 0 0 0 1
373 GCT 0 0 2 0 0 0 3 44 7 2 0 1 0 1 0 0 7 2 0 0 0 0 1 4 4 1 13 5 0 2 9 0 0 0 1 8 1 59 31 227532 19 0 4 0 1 0 5 11 0 3 1 3 0 0 0 2 0 1 0 0 0 6 3 0
374 ATG 0 0 3 0 0 1 11 3 0 0 3 0 50 1 227639 3 0 0 0 0 5 0 0 2 0 1 2 0 0 2 5 0 1 0 0 0 0 0 3 0 0 2 1 2 2 0 18 4 0 6 0 0 0 0 1 0 0 3 1 2 0 18 4 5
375 GAA 16 8 2 3 0 0 3 0 1 2 2 0 0 1 9 4 1 0 4 0 1 0 1 0 0 2 0 0 4 0 0 0 225540 45 29 1 2 0 9 7 20 0 0 0 1 1 72 0 0 0 0 0 0 4 0 1 0 0 0 2 3 1 0 2
376 TCA 0 0 0 0 3 1 0 0 0 0 1 1 2 0 7 0 0 1 0 0 8 4 0 2 2 0 1 0 0 0 1 0 3 1 0 0 3 0 3 1 3 9 2 3 0 7 8 0 1 2 0 1 196899 0 34 0 0 1 1 0 5 0 0 0
377 AGT 1 9 6 26 0 1 0 12 2 26 19 224447 7 6 15 2 0 1 0 0 0 1 1 0 2 3 28 2 24 9 15 1 0 2 2 0 0 0 4 2 1 3 8 18 0 0 8 0 0 0 0 0 2 0 34 2 0 1 0 4 0 0 3 5
378 ACT 10 1 0 2 52 7 9 196271 0 12 4 9 0 0 2 12 0 0 1 2 0 1 0 0 4 14 4 4 0 0 0 0 0 0 0 1 1 4 0 20 3 1 1 6 1 0 0 0 1 0 0 0 14 0 3 5 0 1 0 0 0 0 2 5
379 CTT 0 0 0 0 6 0 1 0 0 0 0 0 1 1 0 5 5 1 0 4 0 4 1 40 0 0 1 8 1 88 1 203731 0 2 0 0 0 2 0 0 0 2 5 1 1 3 6 1 0 0 0 3 1 0 0 0 40 0 0 0 0 2 6 6
380 GAA 14 0 0 0 2 0 0 1 0 0 2 1 0 0 0 0 0 0 0 1 1 0 0 0 0 1 0 0 0 0 0 0 224728 0 36 3 2 4 30 2 16 2 6 2 1 0 3 0 2 0 0 3 0 0 0 3 2 0 1 9 0 0 2 0
381 CTG 5 0 0 1 0 1 3 1 0 0 0 2 0 1 4 0 4 3 1 0 0 0 22 0 0 7 1 5 30 5 222534 14 0 1 0 1 0 2 0 1 20 2 2 0 0 16 8 0 0 0 0 0 0 0 0 0 0 0 5 0 12 0 6 1
382 AGA 20 0 7 2 1 2 0 2 223149 6 1154 5 2 0 2 2 4 0 0 0 2 2 3 1 1 21 1 3 0 0 0 3 1 0 1 3 0 0 0 0 26 1 2 3 0 0 0 2 0 1 1 0 0 2 0 0 13 0 0 0 1 0 0 3
383 AGC 0 26 3 1 3 2 2 1 1 219042 4 96 2 4 0 0 2 3 0 0 3 0 1 0 0 1 1 0 1 0 0 3 0 4 0 0 10 1 25 24 8 25 4 0 0 2 2 2 1 0 0 0 0 5 2 0 3 1 1 1 1 2 0 1
384 AGG 4 0 14 4 0 0 1 4 40 6 219022 4 1 0 6 0 1 0 0 0 0 0 0 0 16 0 124 3 0 2 1 1 0 0 1 0 0 1 0 1 0 1 82 1 2 4 6 13 1 1 6 0 1 0 0 16 0 3 6 0 1 0 2 1
385 TAC 1 0 2 0 2 5 0 0 0 0 1 3 0 0 1 0 0 24 1 2 4 2 2 0 4 1 2 0 0 1 0 2 0 0 3 0 0 0 3 0 0 0 2 0 2 0 2 5 2 210477 8 46 0 0 0 0 0 12 2 1 3 2 2 2
386 TGG 1 1 1 0 0 0 1 0 0 0 17 0 1 0 0 0 1 4 4 4 0 0 0 0 0 1 22 0 0 0 0 1 1 0 0 1 0 0 0 2 0 0 4 7 2 1 3 1 0 1 15 2 0 1 1 0 10 0 193561 9 0 0 15 1
387 GCC 0 0 0 0 5 54 0 0 0 0 0 1 0 0 0 0 0 0 0 0 2 6 1 0 0 0 0 0 0 0 6 0 0 4 0 16 3 188697 4 19 6 0 7 0 0 19 0 5 0 0 0 7 2 6 0 0 0 0 0 0 0 0 0 1
388 ATA 4 2 33 0 27 0 0 0 3 0 5 2 209977 1 79 8 1 0 0 0 0 0 2 1 0 0 1 0 4 0 0 0 0 0 0 0 0 0 0 1 0 0 1 0 9 0 2 0 1 0 0 0 2 0 0 1 1 0 1 0 1 0 1 0
389 AGA 14 0 0 0 0 0 1 0 189865 0 24 0 6 0 0 3 0 0 0 0 0 0 0 0 5 0 3 1 0 0 0 1 0 2 0 0 1 0 3 0 16 0 0 0 1 0 0 0 0 0 0 1 2 0 0 0 4 0 0 1 0 2 0 0
390 ACC 2 3 0 0 8 181330 4 14 1 1 0 4 1 5 0 0 0 0 1 2 0 3 0 0 0 0 1 0 0 0 0 1 0 0 0 0 5 6 1 0 0 1 1 3 0 2 0 2 8 0 0 0 1 0 0 0 1 0 0 0 2 0 2 1
391 AGA 35 1 1 0 0 1 2 0 187636 1 22 1 5 0 1 2 2 0 0 1 0 0 0 0 8 4 34 0 0 1 0 0 1 1 2 0 1 0 6 0 17 1 1 0 0 3 0 0 0 1 3 0 0 1 0 0 4 0 5 0 0 1 6 0
392 AGT 0 3 3 20 1 0 1 0 6 8 5 215725 0 1 2 2 2 1 0 1 0 1 0 3 3 1 0 2 1 0 0 4 0 1 0 0 0 0 0 3 0 0 1 3 0 0 0 0 0 2 0 0 0 1 9 18 0 6 0 5 0 2 0 0
393 GGA 0 1 0 1 0 0 0 0 19 1 0 0 0 0 0 0 0 1 0 0 0 1 3 0 0 0 1 0 0 0 1 0 4 0 0 0 2 1 4 0 227371 13 116 6 0 0 2 0 0 0 1 0 3 0 2 0 6 3 1 0 0 0 3 0
394 GGA 1 0 2 0 0 0 0 0 21 0 0 0 0 0 0 0 0 1 0 0 0 0 0 0 0 1 0 0 2 0 0 3 25 0 0 0 0 1 0 0 227074 6 95 4 0 0 0 0 1 0 0 0 0 0 0 1 11 0 0 0 0 0 0 0
395 AAC 10 227037 32 12 0 7 5 1 7 18 2 1 1 1 1 1 2 31 0 0 1 1 2 0 20 2 15 119 1 0 1 1 0 8 1 0 0 8 0 0 2 5 6 0 5 2 0 6 6 0 3 8 0 4 5 5 4 1 0 16 2 3 1 0
396 ACT 0 25 32 9 8 35 14 226538 8 23 29 1 0 5 4 46 8 109 7 3 6 1 4 3 47 4 17 84 0 8 8 1 11 0 0 1 185 5 17 4 3 2 6 11 12 2 18 3 2 0 13 5 1 1 2 9 0 25 32 4 1 2 7 28
397 AAT 17 27 10 226975 1 10 1 5 162 1 64 16 0 0 2 100 7 0 29 7 0 1 6 5 2 27 92 1 0 0 6 3 3 0 3 6 1 0 6 11 4 1 7 8 1 4 0 1 2 4 0 12 2 1 2 0 5 0 15 40 5 4 3 2
398 CAA 25 0 25 13 2 20 0 4 7 5 80 4 1 4 0 10 226452 44 17 5 6 1 6 7 166 62 8 3 1 0 0 6 3 1 2 4 0 5 1 2 1 3 6 2 9 6 0 3 6 0 0 8 1 1 2 1 3 1 22 13 1 2 9 2
399 CAG 44 2 551 0 5 8 2 12 0 57 22 0 6 4 1 17 19 3 225733 7 5 64 38 3 11 4 705 49 0 5 4 4 0 0 4 4 0 0 1 8 6 8 114 43 3 3 5 0 1 10 11 5 11 2 1 3 1 2 11 29 2 2 0 16
400 AGG 4 0 34 0 0 0 2 1 11 0 226588 7 0 1 22 2 3 0 2 0 2 1 1 0 1 15 5 5 0 0 0 0 0 0 0 2 2 1 3 0 1 3 77 1 0 1 1 1 0 0 4 0 2 4 1 0 6 0 11 0 2 0 1 1
401 GCC 0 2 53 0 1 72 0 0 3 0 149 6 0 0 3 5 4 86 22 24 1 39 11 3 177 27 13 39 0 0 1 0 1 8 0 0 17 226724 23 17 16 6 22 4 0 39 2 1 0 0 0 0 43 14 1 0 0 0 3 5 6 0 4 1
402 TCT 1 2 75 0 2 0 1 3 5 5 10 9 0 0 22 2 2 3 3 8 59 8 4 55 1 1 24 94 6 0 0 0 0 13 6 6 3 3 3 6 0 2 10 4 2 0 13 2 1 0 0 5 14 62 9 227191 0 12 1 6 1 0 2 9
403 GCA 49 0 4 0 88 1 21 15 0 3 26 0 2 0 6 0 0 2 6 20 2 0 5 1 7 1 5 10 10 3 7 0 4 0 1 0 226951 12 146 6 6 25 13 3 117 1 0 1 0 1 1 0 0 5 13 1 0 1 0 2 5 4 2 1
404 GGT 2 0 2 1 0 17 4 2 4 1 3 20 0 2 2 4 0 0 0 3 0 2 0 2 0 2 1 0 0 1 0 0 0 1 3 14 0 30 31 3 34 226 216 226868 3 4 13 17 0 1 7 0 11 1 11 7 1 1 1 16 1 5 0 9
405 CAA 3 3 0 0 0 0 0 0 0 0 0 0 0 0 2 0 227570 1 54 1 1 4 3 2 22 0 0 0 0 2 0 3 0 0 1 0 0 3 1 1 0 0 0 0 1 0 3 1 5 0 0 0 0 3 2 0 0 0 0 0 0 0 0 2
406 ATC 0 3 0 0 1 31 13 0 0 1 0 1 4 227620 0 21 1 0 0 0 0 18 0 5 0 0 0 0 3 3 0 0 0 1 0 0 0 0 0 0 0 0 0 0 8 16 1 0 0 0 0 0 3 1 15 1 1 0 0 0 1 1 13 0
407 AGT 0 0 0 16 0 0 0 0 2 16 1 227571 0 0 0 1 0 0 0 0 0 0 0 0 0 0 0 1 1 1 0 0 0 0 0 0 0 3 0 0 0 15 0 53 0 0 0 0 0 0 0 0 1 0 0 0 1 1 0 5 0 0 0 0
408 GTG 0 0 0 0 23 0 0 0 0 0 0 0 0 0 16 0 0 0 0 0 0 0 0 0 0 0 0 0 0 2 0 1 0 0 0 0 0 19 9 0 0 0 2 3 148 0 227418 7 0 0 0 0 0 0 0 0 0 0 0 0 0 0 4 0
409 CAA 7 0 5 0 0 1 6 199 0 1776 0 32 3 0 4 34 225141 1 8 8 0 0 1 0 13 5 3 0 1 3 1 8 3 0 0 0 7 0 12 29 14 1 18 2 12 1 14 0 100 4 0 3 0 0 28 4 0 3 46 59 16 0 4 2
410 CCT 0 0 0 2 0 0 1 3 0 0 0 0 2 0 1 0 2 0 0 13 32 150 88 227356 0 0 0 0 0 1 0 9 4 1 0 0 12 3 15 0 2 1 7 1 0 3 1 1 0 0 1 2 3 0 2 34 0 0 0 6 0 0 0 0
411 GCA 2 0 0 0 155 52 2 11 0 1 0 0 0 0 0 0 0 0 0 1 2 0 0 0 0 1 0 0 0 3 0 1 3 0 0 1 227360 2 14 5 0 3 1 2 45 2 13 1 0 0 0 0 9 2 0 0 0 9 0 111 0 0 0 0
412 TTT 0 0 0 3 0 0 0 0 0 0 0 0 0 0 0 7 1 0 0 0 0 1 0 0 1 0 10 2 4 0 6 9 0 0 0 0 0 0 1 0 1 0 1 2 0 1 5 1 0 0 1 1 0 0 1 5 0 0 2 14 0 17 13 226816
413 TCT 3 5 2 1 0 1 1 1 6 5 1 2 1 0 0 0 0 1 0 0 2 0 6 24 0 0 5 4 1 3 2 1 0 5 2 2 1 3 4 2 12 5 4 3 0 0 2 0 1 4 0 3 109 68 18 227460 0 0 1 3 0 0 0 18
414 GTG 0 0 5 0 2 5 19 0 2 3 2 2 0 0 45 0 1 1 2 0 0 0 0 1 1 0 0 1 0 14 32 1 2 0 3 0 2 6 37 2 1 11 12 1 109 3 227126 10 2 1 0 5 0 0 4 2 0 5 2 49 1 1 3 5
415 CAA 2 1 0 0 27 2 11 253 12 7 19 12 0 1 4 5 226739 6 33 1 3 15 5 4 74 50 152 45 9 0 16 9 2 0 3 1 1 17 29 32 6 2 59 15 4 7 3 10 16 7 0 7 2 0 16 3 0 3 7 27 0 66 1 5
416 AGA 12 0 3 0 0 0 0 1 227669 0 24 3 2 3 0 0 0 0 0 4 0 0 0 0 15 0 24 4 0 0 0 0 0 0 0 0 1 2 0 2 28 0 3 1 0 0 0 1 0 0 0 0 0 0 0 0 3 0 1 0 0 3 1 0
417 AAC 80 225401 2 23 0 23 0 0 1 22 11 18 11 1 11 0 5 3 2 0 0 77 0 0 5 1 48 1 1 33 2 16 2 12 0 0 1 9 5 0 4 8 0 57 3 1 7 14 0 3 0 0 0 8 41 1 0 3 0 0 1 13 2 2
418 CTC 0 0 0 0 7 1 0 1 0 0 0 1 0 5 5 22 1 3 0 0 0 24 0 0 0 0 5 0 31 198361 9 9 0 1 0 0 1 0 0 8 0 0 0 0 5 1 14 2 1 0 1 0 0 0 0 0 1 13 0 0 8 8 3 0
419 CCA 0 0 5 0 4 0 1 1 1 0 7 3 1 1 2 0 3 0 4 0 198523 5 9 9 5 3 0 0 3 1 9 0 12 0 3 0 2 1 15 11 0 0 0 1 7 0 44 17 0 0 0 0 7 1 0 0 0 5 0 0 0 0 1 0
420 TTT 0 0 0 38 10 0 5 3 0 1 0 8 0 0 3 0 0 1 6 4 3 0 0 1 2 1 12 4 1 0 17 13 1 1 0 0 0 1 16 3 4 0 7 8 0 55 88 5 0 0 0 32 0 12 13 15 11 0 7 6 2 97 65 198355
421 GAC 13 22 1 0 0 1 0 9 3 3 17 20 68 31 4 1 0 0 0 0 0 0 0 0 0 0 2 4 1 37 14 0 3 197335 10 287 1 3 31 0 2 34 3 1 36 35 40 5 1 29 0 4 3 19 12 542 0 2 3 26 0 6 9 0
422 AAA 198440 38 16 1 10 0 1 0 15 26 0 15 19 1 0 12 5 0 6 0 0 0 0 0 10 0 186 4 0 11 0 0 27 0 10 4 16 4 25 5 1 0 17 9 6 0 2 3 2 9 0 0 1 0 5 5 0 0 0 0 1 5 0 4
423 CCA 0 14 21 1 3 18 4 12 0 68 64 0 0 2 0 0 7 2 34 17 197220 4 44 41 71 25 515 16 7 5 0 19 2 0 5 3 8 22 7 0 13 30 184 23 2 0 12 23 0 3 0 0 39 4 0 2 1 0 0 3 0 1 1 0
424 ACC 0 1 3 2 5 197991 14 9 0 1 4 15 0 42 1 10 0 35 0 1 0 12 4 0 1 10 10 17 2 11 7 6 4 16 2 2 0 40 75 5 3 4 9 7 18 35 6 190 0 5 0 0 2 1 12 25 1 0 28 5 7 1 4 8
425 ATC 0 0 0 0 0 28 1 1 0 2 3 0 10 198616 3 16 0 0 0 0 0 4 2 1 0 0 0 0 6 2 0 0 0 0 3 9 5 1 16 19 2 1 4 0 2 26 20 76 3 0 0 0 0 0 5 0 1 32 0 16 0 1 1 1
426 ATG 6 2 1 1 0 0 42 0 12 0 14 4 39 4 198079 6 5 1 0 1 0 0 3 2 0 2 5 1 23 3 8 9 2 1 11 7 7 0 0 2 3 2 5 3 2 1 38 3 1 0 1 0 5 0 7 0 5 1 1 26 2 0 3 1
427 GCA 1 1 0 5 72 2 0 52 41 33 14 1 2 1 446 11 0 19 5 5 15 0 7 0 17 8 31 7 20 18 3 0 6 0 6 1 197261 9 64 2 1 0 93 17 67 3 10 0 2 1 0 7 3 1 64 146 0 3 0 7 0 1 2 5
428 GCA 0 0 0 0 133 3 10 0 0 0 7 0 0 0 12 0 1 25 4 0 5 4 4 6 9 1 7 2 1 0 0 1 2 0 3 0 197903 6 24 5 2 3 12 14 32 1 16 1 0 0 0 3 5 3 0 0 0 3 0 119 1 5 1 0
429 TTC 0 7 2 1 3 0 2 1 4 1 7 2 0 2 4 5 3 3 4 1 0 1 0 4 1 2 6 3 4 11 0 3 4 3 2 0 11 0 1 1 0 3 19 2 0 5 2 1 1 42 1 3 1 12 0 3 4 1 23 5 16 198594 16 28
430 ACT 2 0 1 31 32 46 9 197782 0 2 18 17 12 1 1 12 0 0 0 13 4 2 0 12 0 8 5 0 6 0 4 0 0 1 2 0 6 5 1 11 27 55 26 131 0 3 1 9 0 1 6 1 0 91 61 19 2 0 2 0 0 0 2 0
431 GGG 0 1 7 2 1 0 7 0 7 0 15 0 0 4 0 3 4 2 0 0 0 0 2 0 2 1 0 0 1 9 0 0 1 1 23 0 0 0 4 5 64 53 196956 68 1 4 7 9 2 887 1 34 11 2 5 0 1 3 6 30 8 7 34 39
432 AAT 15 27 5 197948 3 14 9 6 39 9 12 21 0 1 0 9 0 5 99 4 14 5 0 1 27 7 1 1 6 1 8 3 0 0 1 18 28 9 14 2 1 14 6 81 4 6 11 6 5 0 0 24 1 0 22 63 0 39 17 20 6 35 11 1
433 ACA 6 1 1 2 198010 19 80 7 0 1 0 0 117 2 7 0 0 2 7 0 3 5 0 3 0 1 8 2 13 1 10 85 1 13 2 0 39 5 1 0 25 9 0 12 0 8 14 27 2 24 0 0 6 20 1 8 0 1 0 36 48 1 0 36
434 GAG 0 0 9 2 0 1 13 3 6 0 15 2 0 0 2 0 37 0 1 1 0 2 9 0 1 2 10 0 2 2 1 0 28 3 198480 7 9 0 26 2 15 1 64 9 28 49 7 6 1 0 6 1 0 5 8 5 3 1 0 2 0 0 8 1
435 GGA 0 0 6 0 0 3 0 2 18 1 0 2 0 0 0 0 0 0 0 0 0 1 1 0 0 0 5 0 0 0 13 0 20 0 0 0 0 1 1 1 197668 14 1053 5 0 0 0 1 0 0 0 1 0 0 0 0 3 1 2 0 0 1 0 3
436 AGA 20 1 0 2 0 0 0 2 198763 1 83 1 2 0 6 0 0 0 1 0 1 1 0 0 17 15 12 1 0 0 3 0 1 0 2 1 2 1 0 0 14 2 5 0 4 5 4 0 0 0 0 0 0 1 6 1 2 0 0 0 0 0 0 4
437 ACA 7 26 0 0 198633 4 25 4 3 4 1 4 9 1 1 4 0 0 0 3 5 1 3 0 0 1 0 10 0 3 1 3 0 0 1 0 11 2 2 2 1 0 3 0 0 0 2 0 0 0 0 4 2 15 3 8 2 13 0 1 0 0 1 1
438 TCA 1 9 0 69 2 0 3 0 1 7 0 5 0 0 7 0 3 0 4 8 21 0 0 0 1 2 1 1 0 0 5 0 0 0 7 2 7 1 2 6 3 19 159 16 3 4 1 1 1 0 2 1 198241 11 143 7 0 0 4 5 14 1 1 0
439 GAC 0 8 0 0 0 0 0 0 3 0 0 0 1 0 0 0 0 0 1 0 0 0 0 0 0 0 0 0 0 0 0 0 0 198704 3 2 0 0 2 1 2 18 2 0 0 4 0 0 0 4 0 0 0 0 0 0 0 0 0 0 0 0 0 0
440 ATG 2 0 6 5 0 0 14 4 0 7 17 22 16 1 198663 5 0 0 0 6 0 1 5 0 0 1 12 3 0 1 3 1 1 7 6 1 0 13 2 8 5 2 16 0 1 2 13 3 0 0 0 6 2 1 9 2 0 2 11 1 1 6 3 1
441 AGG 4 0 11 0 1 0 0 0 23 0 198702 8 0 0 16 0 0 0 0 0 0 0 0 0 1 15 7 0 0 0 0 2 0 0 5 0 0 7 0 0 10 1 40 2 0 0 2 1 0 0 1 4 0 0 1 0 0 0 1 0 0 2 4 0
442 GCA 2 3 1 5 84 0 30 0 1 3 1 2 28 18 25 56 0 1 1 1 1 0 1 1 0 2 1 4 7 4 0 11 25 1 0 2 197641 2 131 25 3 4 4 7 41 135 458 1 0 10 0 4 28 4 4 2 1 21 2 3 0 0 5 2
443 GAA 11 0 0 1 0 1 3 0 0 2 0 0 0 5 0 0 1 0 0 0 0 0 0 0 0 0 1 0 0 0 0 0 198869 4 17 9 3 0 6 0 8 1 4 0 2 1 1 0 3 0 0 0 0 4 1 0 0 0 3 3 0 0 3 0
444 ATT 0 0 2 1 0 0 0 4 1 1 1 0 32 25 3 198855 1 2 0 2 0 0 0 1 0 0 4 2 0 0 2 2 4 0 0 0 0 0 0 0 0 5 8 3 3 12 10 8 0 1 2 0 0 0 2 0 0 5 1 19 1 3 1 3
445 ATA 0 1 1 1 17 0 0 0 3 1 4 3 198759 3 47 4 0 1 0 4 3 0 1 0 11 1 1 1 1 4 1 0 2 0 1 0 0 10 2 0 3 4 9 7 30 1 10 12 0 1 1 0 2 0 3 4 4 4 1 11 7 0 1 1
446 AGG 3 16 32 1 2 18 72 2 28 8 197901 17 4 1 24 2 12 10 123 2 1 0 5 1 13 10 62 22 2 7 1 16 1 32 114 8 3 4 18 20 6 29 111 13 15 5 18 2 4 0 3 0 2 2 27 6 2 3 19 27 2 1 1 1
447 ATG 0 1 6 1 0 1 5 5 2 0 3 1 26 3 198606 15 0 0 6 4 2 0 0 0 2 4 0 0 8 5 2 0 0 2 6 0 8 2 20 1 6 2 2 6 18 1 27 2 0 0 3 1 3 1 0 0 1 64 0 18 0 0 5 0
448 ATG 0 2 2 6 0 4 11 0 0 1 1 1 31 11 198622 4 1 0 4 0 1 4 0 1 0 0 3 0 1 1 0 1 1 0 5 5 1 0 0 1 1 0 0 1 7 1 58 0 0 0 0 1 2 0 0 0 4 0 4 0 40 0 6 0
449 GAA 19 0 0 0 0 0 6 5 0 0 2 1 1 0 0 0 0 1 0 6 0 1 0 0 1 0 1 0 0 1 2 2 198717 18 61 4 1 2 1 0 28 1 1 1 2 7 3 0 2 0 4 2 1 1 0 0 4 2 0 3 4 0 0 0
450 GGT 22 1 3 0 0 18 13 9 0 6 2 104 1 1 3 0 0 4 1 0 0 1 1 0 23 3 29 5 1 1 7 36 0 3 0 11 0 1 0 0 0 37 33 198363 1 16 66 2 0 0 0 1 1 0 0 5 0 0 1 24 0 23 21 0
451 GCA 0 0 246 3 216 0 0 0 0 1 15 2 0 61 10 14 2 3 33 0 2 0 4 0 1 4 0 4 2 2 0 3 26 3 2 2 197477 15 61 0 30 6 91 13 237 7 28 1 0 0 0 0 13 0 2 1 0 5 24 0 13 1 1 3
452 AAA 198637 37 12 1 4 2 12 1 5 1 2 8 2 0 0 0 1 6 0 7 0 0 0 0 13 0 15 2 101 0 10 0 5 0 0 0 0 0 13 1 0 0 9 1 0 0 6 0 11 1 1 0 0 1 1 0 2 0 1 0 2 0 0 0
453 CCA 0 0 14 0 2 0 0 0 90 0 1 0 0 38 0 3 0 0 14 0 197624 0 48 1 0 1 0 0 15 6 0 0 0 8 0 1 1 0 15 0 258 3 15 16 2 0 31 0 0 0 0 0 11 4 0 1 0 11 2 0 0 0 1 0
454 GAA 25 0 2 0 0 0 0 9 0 0 1 0 3 0 1 0 46 0 0 3 2 26 2 0 0 1 3 2 1 0 0 0 198040 7 11 86 90 0 6 20 18 289 20 0 6 56 14 5 1 3 0 0 36 0 1 3 0 5 2 1 14 0 4 2
455 GAA 16 6 5 9 16 2 6 3 11 11 0 0 16 0 10 2 10 3 1 2 0 0 13 0 2 1 1 10 3 2 2 8 198349 6 38 10 10 1 19 1 19 18 24 4 53 16 46 10 2 0 1 13 8 3 6 5 1 4 0 24 9 5 3 42
456 ATG 1 0 14 0 0 1 17 0 4 4 400 4 5 0 198078 1 8 0 0 12 3 1 0 1 8 0 5 8 3 0 2 1 0 0 1 1 0 0 4 1 2 0 32 3 2 0 9 0 0 0 1 12 42 0 48 0 1 60 13 18 22 0 7 0
457 TCC 4 1 0 2 20 6 0 2 0 3 0 1 0 2 0 2 3 2 5 1 1 16 1 0 0 1 1 5 10 1 1 38 0 1 0 0 10 6 1 17 19 62 0 5 0 0 4 0 0 1 0 0 82 198202 8 115 0 0 0 0 5 19 0 0
458 TTC 0 0 1 1 1 2 0 0 2 0 0 2 1 6 4 1 0 0 1 0 0 0 0 0 0 0 0 0 0 9 2 0 0 0 0 1 0 0 0 0 3 1 3 2 2 2 0 0 0 11 0 10 0 7 0 2 1 4 2 0 13 198535 3 21
459 CAG 2 0 24 0 4 6 2 0 0 0 0 6 2 0 3 0 30 1 197663 25 0 0 4 0 73 4 369 60 2 1 13 3 0 0 5 1 0 0 0 0 1 0 34 3 6 0 5 0 0 0 19 14 0 0 0 1 0 0 1 0 0 0 0 8
460 GGG 863 1 0 0 0 0 0 0 1 5 39 0 0 0 0 0 0 2 0 0 0 0 0 0 5 1 7 0 0 0 1 0 0 0 5 0 0 0 5 0 25 1 153207 7 1 1 1 1 1 0 1 0 0 0 0 0 0 4 8 4 0 0 0 0
461 CGG 0 0 0 0 0 1 0 0 0 0 22 0 0 0 0 0 0 0 35 0 0 0 3 0 11 1 153872 11 0 0 3 1 0 0 0 0 0 0 2 0 0 0 5 0 0 0 0 0 0 0 0 0 0 0 1 0 0 1 12 0 0 0 0 0
462 GGA 0 0 0 1 0 0 0 0 4 0 0 0 0 0 0 0 0 0 0 0 1 1 2 0 1 0 0 1 0 0 1 0 14 0 0 1 8 3 21 4 143865 10 47 8 0 0 2 2 0 0 0 0 1 6 1 0 3 3 1 0 0 3 0 0
463 GTC 0 5 1 2 0 0 1 0 2 2 0 0 8 26 8 0 0 0 0 0 0 0 0 0 0 0 0 0 0 1 0 0 0 0 1 0 3 9 3 1 8 6 0 3 28 130874 30 12 0 0 0 0 0 0 0 0 0 0 11 3 13 0 17 0
464 TTC 0 0 0 0 0 0 0 0 0 0 0 0 0 11 0 0 0 1 0 0 0 0 0 0 0 0 0 0 0 14 0 0 0 0 0 0 0 0 0 0 0 0 0 0 0 3 0 0 0 6 0 0 0 17 0 2 0 0 0 0 0 159447 1 32
465 GAG 0 0 8 0 0 0 0 0 0 55 2 0 0 0 0 0 0 0 2 0 0 0 0 0 0 0 0 0 0 0 0 0 8 0 155586 2 0 0 0 0 8 1 29 1 0 0 6 0 0 0 0 0 0 0 0 0 0 0 2 0 0 0 0 0
466 CTC 3 0 14 1 4 0 0 0 20 0 2 2 0 13 54 9 6 28 20 26 23 66 7 30 2 0 4 5 42 133348 8 17 0 3 0 7 90 3 15 2 25 0 12 2 2 6 7 13 0 43 0 21 2 3 1 2 0 3 91 5 6 53 44 19
467 TCG 5 0 8 1 0 3 34 0 0 3 2 0 3 5 4 1 1 0 7 0 0 0 5 0 1 2 0 4 1 1 0 0 0 0 3 0 0 0 0 0 2 1 29 1 3 0 3 0 1 0 2 3 36 12 159372 11 0 0 1 0 1 5 35 2
468 GAC 0 19 0 0 1 1 0 0 0 0 0 1 0 0 0 0 0 0 0 1 0 0 0 0 0 0 0 0 0 0 0 0 2 160352 3 18 3 0 0 0 0 27 1 0 0 0 0 0 0 1 0 0 1 0 0 0 0 0 0 0 1 0 0 0
469 GAA 30 0 0 2 2 4 0 2 0 1 0 0 0 1 0 2 8 3 43 0 0 0 0 0 0 0 0 0 1 0 0 0 157488 7 29 3 0 1 0 0 8 4 0 0 1 0 2 1 0 2 4 0 0 3 0 2 0 0 1 2 0 0 14 0
470 AGG 1 0 14 0 0 0 0 0 5 0 159121 2 0 0 10 0 0 0 0 0 0 0 0 0 0 0 5 0 0 0 0 0 0 0 0 0 0 0 0 0 0 0 31 0 0 0 0 0 0 0 0 0 0 0 0 0 0 0 2 0 0 0 0 0
471 GCA 0 0 0 0 33 0 0 0 0 0 0 0 0 0 0 0 0 0 0 0 0 0 0 0 0 1 0 0 0 0 0 0 0 0 0 0 144569 7 60 2 0 1 0 0 45 0 0 0 0 0 0 0 0 0 0 0 0 0 0 0 8 0 0 0
472 GCG 0 0 0 0 1 5 119 0 0 0 0 0 0 0 0 0 0 57 0 0 0 2 6 0 0 0 0 3 0 0 0 0 0 0 1 0 31 1 148792 4 0 0 0 0 0 0 75 2 0 0 0 0 1 0 12 0 0 1 0 0 0 0 0 0
473 AAC 3 165028 1 31 0 1 0 0 2 8 0 0 0 0 0 0 3 2 4 0 1 0 2 0 4 0 11 13 2 2 1 0 1 15 1 0 0 1 1 0 0 0 1 0 6 0 1 0 0 6 0 0 0 0 4 0 0 0 8 0 0 7 0 0
474 CCG 0 0 0 0 0 0 5 0 0 0 0 0 0 0 0 0 0 0 10 0 26 3 197846 1 4 0 2 0 0 0 9 0 0 0 1 0 0 2 5 0 0 0 0 0 0 0 0 0 0 0 0 0 0 0 10 0 0 0 0 0 0 0 1 0
475 ATC 0 0 2 0 0 11 0 0 0 2 1 0 1 198611 0 20 0 0 0 0 0 0 0 0 0 11 0 0 0 41 0 0 0 0 0 0 2 1 1 0 0 8 0 0 0 67 0 0 0 0 0 0 0 1 0 0 0 2 0 0 0 3 0 0
476 GTG 0 0 0 0 0 0 2 0 0 0 0 0 0 0 43 0 0 0 0 0 0 0 0 0 0 0 40 0 0 0 2 0 0 0 2 0 17 0 100 30 0 0 13 0 45 1 198251 0 0 0 0 0 0 0 0 0 0 1 0 0 0 0 3 0
477 CCC 0 0 0 0 0 2 3 0 0 0 0 0 0 0 0 0 0 5 0 0 4 198731 0 11 0 0 2 0 0 4 0 0 0 0 0 0 0 0 0 0 0 0 0 0 0 0 0 0 0 0 0 0 0 20 0 0 0 0 0 0 0 0 0 0
478 TCT 0 0 1 0 0 0 6 1 1 1 0 0 0 1 0 0 2 3 1 0 5 11 2 26 0 1 2 0 0 1 1 6 0 0 0 0 0 0 2 1 0 0 0 0 0 1 3 8 0 0 0 13 6 372 157 197631 0 0 28 4 0 0 45 3
479 TTT 0 0 0 1 0 0 0 0 3 0 0 0 2 0 5 11 1 0 0 0 0 0 0 6 1 0 0 0 0 0 0 9 0 0 0 0 0 0 0 0 10 0 0 2 3 0 0 11 0 5 0 3 0 0 0 7 0 3 1 6 18 16 0 198520
480 GAC 0 43 0 0 0 1 0 0 1 0 0 0 0 0 1 0 9 60 11 0 6 10 0 39 1 32 0 4 2 0 0 0 7 198157 0 65 0 16 1 6 0 23 3 14 2 4 1 0 0 7 0 0 0 0 0 0 0 0 1 2 1 1 3 0
481 ATG 0 0 3 1 0 0 10 0 0 0 17 1 11 0 198694 1 1 0 0 0 0 0 0 0 0 0 0 0 0 0 5 0 1 0 1 1 0 0 2 0 7 0 0 1 0 0 26 0 0 5 0 1 0 0 0 0 0 0 8 0 0 0 1 0
482 AGT 0 1 6 23 0 0 0 0 0 16 2 198739 0 0 0 4 0 0 0 0 0 0 0 0 0 4 0 13 0 0 0 0 0 0 0 0 0 0 0 0 0 0 0 27 0 0 0 0 0 0 0 0 0 0 0 0 0 0 0 0 0 0 0 0
483 AAT 2 14 23 198951 0 0 0 2 0 0 0 5 0 3 4 1 0 0 0 0 0 0 0 0 0 0 0 0 0 0 0 0 0 0 0 12 0 0 0 0 0 0 0 0 0 0 0 0 0 0 0 0 0 0 0 0 0 0 0 0 1 0 0 0
484 GAA 6 4 0 0 0 1 0 0 0 0 0 0 0 0 0 0 0 0 0 0 0 2 0 0 0 0 0 0 0 0 0 0 198412 1 10 3 0 0 0 0 12 0 1 0 1 0 0 27 2 0 0 0 0 0 0 0 0 0 1 0 0 0 0 0
485 GGA 0 0 1 0 0 1 0 2 21 7 0 8 0 0 3 0 3 9 5 0 0 0 0 0 5 1 6 1 0 0 0 2 6 0 1 0 0 1 0 0 198500 4 44 22 1 0 17 30 0 0 0 0 0 0 1 2 9 0 16 24 0 0 2 1
486 TCT 0 0 0 0 0 0 0 0 0 0 0 0 0 0 0 0 0 0 0 0 0 0 0 8 0 0 0 0 0 0 0 0 0 1 0 0 0 0 0 0 0 0 0 0 0 0 0 0 0 0 0 2 0 12 0 198884 0 0 0 0 0 0 0 3
487 TAT 0 0 0 0 0 0 0 0 0 0 0 0 0 0 0 0 0 0 0 37 0 0 0 0 0 0 0 0 0 0 0 0 0 0 0 0 0 0 0 0 0 0 1 0 0 0 0 4 0 5 1 198897 0 0 0 1 0 0 0 8 0 0 0 0
488 TTC 0 0 0 0 0 0 0 0 0 0 0 0 0 8 0 0 0 11 0 0 0 0 0 0 0 0 0 0 0 4 0 0 0 0 0 0 0 0 0 0 0 0 0 0 0 3 0 0 0 0 0 0 0 3 0 0 0 0 0 0 3 198124 1 11
489 TTC 0 0 0 0 0 0 0 0 0 0 0 0 0 2 0 0 0 0 0 0 0 0 0 0 0 0 0 0 0 9 0 0 0 0 0 0 0 0 0 0 0 0 0 0 0 0 0 0 0 2 0 28 0 11 0 0 0 0 0 0 4 197074 2 16
490 GGA 0 0 0 0 0 0 0 0 19 0 0 0 0 0 0 0 0 0 0 0 0 0 0 0 0 0 0 0 0 0 0 0 5 0 0 0 0 0 0 0 198728 0 19 2 1 0 0 0 0 0 0 0 0 0 0 0 1 0 0 0 0 0 0 0
491 GAC 0 10 0 0 0 2 3 0 1 0 11 0 0 19 1 0 0 0 0 0 0 0 0 0 0 0 0 0 0 0 0 0 2 198499 2 7 0 1 0 0 2 22 4 0 2 50 14 0 0 2 0 0 3 2 0 0 5 3 3 0 0 0 1 0
492 AAT 5 5 2 198719 0 0 0 2 3 0 2 16 0 0 0 2 0 0 0 2 0 0 0 0 0 0 0 0 0 0 0 0 0 0 0 24 0 0 0 0 0 0 0 0 0 0 0 0 0 0 1 1 0 0 0 0 0 0 0 0 0 0 0 0
493 GCA 0 0 0 0 108 0 0 0 0 0 0 0 0 0 0 0 0 0 0 0 4 0 0 0 3 1 0 2 0 0 2 0 0 0 0 0 198565 6 29 12 1 0 0 1 66 0 12 2 1 0 0 0 0 0 8 0 0 0 1 0 2 0 1 0
494 GAG 0 1 18 0 0 0 3 0 0 0 0 0 0 0 8 2 0 0 0 0 0 3 0 0 0 0 0 0 0 0 0 0 30 0 198700 13 0 3 2 0 9 0 36 0 12 7 5 0 0 1 1 0 0 0 0 0 0 0 0 0 0 1 2 0
495 GAG 0 40 14 0 0 0 1 0 1 0 15 1 2 1 0 0 0 0 1 0 0 0 4 0 1 0 1 0 0 0 0 0 44 14 198705 2 0 0 3 0 3 0 48 0 0 1 5 3 0 0 1 0 0 0 13 0 0 0 1 1 0 3 0 0
496 TAC 0 1 0 0 0 0 0 0 0 1 0 0 0 1 0 2 0 22 0 0 0 0 0 0 0 0 1 0 1 0 1 0 0 0 2 4 1 1 1 0 3 1 0 0 0 0 9 4 2 198507 1 53 0 3 0 0 2 69 2 1 0 8 0 0
497 GAC 0 87 12 27 0 4 2 1 1 34 18 3 0 12 52 2 0 0 0 0 0 0 0 0 0 1 0 0 1 3 0 0 3 196838 10 13 10 22 15 2 1 121 13 3 9 25 5 141 40 52 5 6 3 32 3 6 2 0 23 42 17 40 6 2
498 AAT 348 61 556 194610 52 51 64 41 807 118 341 112 31 177 32 70 3 562 6 11 2 0 0 2 55 43 29 13 2 1 4 5 0 1 4 6 16 7 17 25 148 44 1 20 16 5 21 10 6 3 8 10 8 5 10 4 27 30 15 28 22 4 56 3
499 TAA 0 0 0 0 0 0 0 0 0 0 0 0 0 0 0 0 20 0 0 0 0 0 0 0 0 0 0 0 0 0 0 0 0 0 0 0 0 0 0 0 0 0 0 0 0 0 0 0 198834 0 2 13 0 0 0 0 22 0 0 0 14 0 0 0
