# Supplementary material for: Destabilized adaptive influenza variants critical for innate immune system escape are potentiated by host chaperones
Source: PLoS Biol. 2018 Sep 17;16(9):e3000008. doi: 10.1371/journal.pbio.3000008 (PMC6160216; doi:10.1371/journal.pbio.3000008)
Supplement: S1 File — This zip file contains the computer code and required input files for the deep mutational scanning data analysis reported in this manuscript. (ZIP) [file pbio.3000008.s023.zip › 2018_NP_DMS-master/preferences/Rep2-DMSO39_counts.txt]

# POSITION WT AAA AAC AAG AAT ACA ACC ACG ACT AGA AGC AGG AGT ATA ATC ATG ATT CAA CAC CAG CAT CCA CCC CCG CCT CGA CGC CGG CGT CTA CTC CTG CTT GAA GAC GAG GAT GCA GCC GCG GCT GGA GGC GGG GGT GTA GTC GTG GTT TAA TAC TAG TAT TCA TCC TCG TCT TGA TGC TGG TGT TTA TTC TTG TTT
1 ATG 0 0 3 0 0 0 18 0 0 0 0 0 7 0 256724 10 0 0 0 0 0 0 0 0 0 0 0 0 0 0 2 0 0 0 0 0 0 0 0 0 0 0 0 0 0 0 58 0 0 0 0 0 0 0 0 0 0 0 0 0 0 0 1 0
2 GCG 0 0 0 0 0 0 7 0 0 0 0 0 0 0 0 0 0 0 0 0 0 0 1 0 0 0 0 0 0 0 0 0 0 0 3 0 47 1 256321 2 0 0 0 0 1 0 86 0 0 0 0 0 0 0 0 0 0 0 0 0 0 0 0 0
3 TCC 5 2 0 0 9 20 0 8 0 0 0 0 0 0 4 0 0 13 0 28 0 17 0 0 12 0 0 0 7 7 3 0 1 0 0 0 0 16 0 1 0 3 0 0 0 0 0 0 0 13 0 0 13 256206 6 28 1 0 1 0 0 20 0 0
4 CAA 77 384 1 7 187 13 2 169 4 2 1 8 414 15 28 78 254106 40 50 9 20 0 0 0 45 0 0 0 115 66 16 7 11 1 0 7 51 1 3 34 3 0 0 8 275 0 6 2 20 15 0 5 113 14 34 290 4 2 0 29 57 14 25 85
5 GGC 0 0 0 0 0 37 0 0 0 34 0 0 0 0 0 0 0 2 0 0 0 28 0 0 0 44 0 0 0 0 0 0 0 46 0 0 0 43 0 0 3 256586 0 9 0 2 0 0 0 0 0 0 0 39 0 0 0 143 0 0 0 0 0 0
6 ACC 0 0 0 0 1 256759 0 7 0 0 0 0 0 9 0 0 0 0 0 0 0 0 0 0 0 0 0 0 0 0 0 0 0 0 0 0 0 13 0 0 0 0 0 0 0 0 0 0 0 0 0 0 0 1 0 0 0 0 0 0 0 0 0 0
7 AAA 256935 4 10 1 1 0 0 0 9 0 0 0 0 0 0 0 0 0 0 0 0 0 0 0 0 0 0 0 0 0 0 0 27 0 0 0 0 0 0 0 0 0 0 0 1 0 0 0 1 0 0 0 0 0 0 0 0 0 0 0 0 0 0 0
8 CGG 0 0 0 0 0 0 0 0 0 0 2 0 0 0 0 0 4 0 12 0 8 2 4 0 58 0 256896 2 0 0 4 0 0 0 0 0 0 0 0 0 0 0 1 0 0 0 0 0 0 0 0 0 0 0 0 0 0 0 38 0 0 0 0 0
9 TCT 0 0 0 0 0 7 0 2 1 0 0 0 1 0 1 0 2 0 1 0 0 2 3 12 0 0 0 0 0 0 0 8 0 0 0 0 10 4 0 8 0 0 0 0 0 0 0 0 1 0 2 1 4 155 17 256258 0 0 0 1 26 1 0 9
10 TAT 1 3 0 7 37 2 1 24 0 5 0 3 22 23 0 20 1 11 11 58 19 6 0 12 0 0 0 5 12 21 6 10 29 2 30 2 1 4 4 22 9 4 0 0 16 3 3 1 8 35 1 256284 9 39 1 6 0 5 0 26 2 7 5 3
11 GAA 18 0 0 0 5 0 0 4 0 0 0 0 0 1 0 3 1 1 0 0 7 0 2 0 0 1 1 0 3 2 2 0 256388 0 39 1 5 3 2 1 23 4 5 2 0 3 0 0 6 2 0 0 1 1 0 0 1 0 0 4 0 1 3 0
12 CAG 16 38 275 5 4 14 8 0 10 53 11 0 1 8 0 2 80 62 255548 260 9 0 12 3 12 56 72 0 75 19 75 13 0 1 2 0 18 8 4 20 2 0 61 15 1 0 2 13 3 4 26 3 3 17 6 33 0 7 4 0 15 13 5 7
13 ATG 0 3 3 0 0 0 15 0 0 2 2 0 24 0 256732 4 1 2 0 1 0 1 0 1 3 0 5 0 0 4 8 0 1 3 0 0 0 0 0 3 0 2 0 0 0 1 26 0 1 0 2 0 0 0 0 0 3 0 0 0 0 0 1 2
14 GAA 17 0 0 0 8 0 0 0 178 3 0 1 2 0 0 2 5 6 0 0 0 0 0 0 1 4 1 3 1 2 0 0 256313 2 26 8 2 0 0 1 19 1 2 0 0 0 1 0 0 2 0 2 4 0 0 0 0 4 1 0 0 0 0 0
15 ACT 0 1 0 2 2 39 0 256755 0 1 0 0 0 1 0 8 0 1 0 0 1 0 0 5 0 0 0 1 3 0 1 0 0 0 1 0 0 1 0 15 0 0 0 0 1 0 0 0 0 0 0 0 0 1 0 1 0 0 0 3 0 0 0 0
16 GAT 0 4 1 25 1 1 0 0 0 0 0 0 0 0 0 2 0 0 0 0 0 0 0 0 0 0 0 0 0 0 0 0 4 7 11 256844 1 1 0 4 0 1 7 46 0 0 0 1 1 0 0 4 0 0 0 0 2 0 0 0 0 0 0 0
17 GGG 10 2 3 0 6 1 0 2 0 1 15 0 1 1 0 0 1 1 0 1 1 4 4 0 2 1 0 0 1 0 0 1 0 0 13 0 0 2 12 0 76 8 256790 17 0 0 7 6 0 0 0 0 2 0 2 0 0 2 9 0 0 0 0 0
18 GAA 32 11 0 60 1 31 9 0 0 1 0 4 11 2 1 0 20 13 6 1 41 50 89 7 1 2 0 0 1 3 0 4 256261 1 43 7 11 113 3 1 34 6 3 0 4 1 0 14 10 20 0 0 55 22 0 6 7 0 0 0 11 3 0 0
19 CGC 0 0 0 0 0 3 0 0 0 5 0 0 0 0 0 0 0 86 0 0 0 4 0 0 5 256771 0 9 0 3 0 0 0 1 0 0 0 3 0 0 0 6 1 0 0 0 0 0 0 0 0 0 0 0 0 1 0 52 0 0 0 1 0 0
20 CAG 0 1 3 0 1 0 1 0 0 0 0 0 0 0 0 0 6 1 255595 9 2 3 386 9 1 1 93 6 0 0 6 0 0 1 2 0 0 0 0 2 0 0 0 0 1 0 0 0 0 0 10 0 1 0 0 3 0 0 0 0 0 0 0 0
21 AAT 13 16 2 256444 71 72 64 64 0 6 0 22 0 3 6 1 10 6 10 1 1 16 1 0 11 18 3 53 5 9 12 2 0 1 0 12 1 2 1 3 4 0 2 0 10 1 0 3 1 1 1 1 40 9 6 6 1 2 0 2 0 0 0 0
22 GCA 30 3 15 0 173 17 10 3 62 6 2 2 0 1 0 1 1 6 5 2 20 18 0 7 473 134 11 24 1 6 2 2 7 1 1 0 255359 124 13 67 7 0 2 1 97 61 19 27 41 0 0 0 7 3 2 4 0 1 5 0 0 0 0 2
23 ACT 1 3 3 14 134 33 30 255503 14 4 2 6 1 2 6 8 9 69 13 3 1 5 7 4 34 17 6 30 4 6 0 2 1 1 7 3 10 6 1 19 19 0 14 7 2 3 1 4 1 0 5 2 24 151 114 653 9 7 0 2 3 6 0 0
24 GAG 2 1 100 6 0 3 29 6 1 0 2 8 2 7 30 0 79 4 21 6 4 0 3 1 4 9 0 1 6 1 0 0 272 0 256307 4 2 10 36 0 0 0 40 0 2 4 3 1 1 4 16 2 4 1 8 1 8 2 5 0 5 0 1 0
25 ATC 0 2 0 0 0 13 1 0 2 2 0 0 22 256940 14 17 6 3 3 0 1 0 2 2 2 5 0 1 3 2 0 0 0 1 0 0 0 0 0 0 0 1 0 0 0 11 3 0 2 3 10 1 0 0 1 1 3 0 0 0 2 0 1 0
26 AGA 23 0 1 2 0 1 1 0 256852 1 33 1 5 0 0 0 0 0 0 0 1 4 0 0 14 15 3 1 0 0 0 0 2 2 3 0 3 1 2 0 60 0 2 0 0 0 0 0 1 1 2 1 0 1 0 0 12 2 0 0 0 1 0 0
27 GCA 2 0 2 0 46 0 0 2 0 12 58 10 1 1 0 0 0 2 11 2 1 0 3 0 0 37 8 10 1 0 1 0 7 0 3 0 256689 26 16 0 9 0 2 2 47 0 0 0 4 0 1 1 5 2 4 2 0 0 2 0 2 0 0 0
28 TCC 51 7 2 3 1 1 0 1 17 0 3 5 0 0 0 0 4 20 4 8 8 15 0 1 0 3 2 0 0 6 0 0 0 2 0 5 0 9 2 0 2 36 12 2 0 1 1 0 6 9 2 1 16 256750 3 17 0 2 5 2 0 9 1 0
29 GTC 0 0 7 0 0 5 3 0 0 1 0 0 3 50 3 2 0 0 1 0 1 5 0 0 3 0 0 0 0 0 0 3 0 0 0 0 0 15 0 0 0 1 0 0 16 256860 0 26 1 0 0 0 0 0 0 0 9 1 0 1 0 2 0 0
30 GGG 0 6 0 0 0 1 0 0 0 0 53 5 0 0 1 0 3 0 0 0 2 7 1 4 2 0 0 0 0 0 1 0 0 0 13 0 0 8 0 2 44 28 256222 2 0 0 2 0 0 2 4 0 0 0 0 0 1 1 5 0 0 0 0 0
31 AAG 24 0 254364 6 1 0 2 2 4 0 11 1 0 0 1 0 1 1 7 0 1 0 0 1 11 9 8 7 2 0 3 0 0 0 8 0 0 1 0 0 0 0 0 1 1 0 1 2 4 0 9 0 0 4 3 1 2 0 0 0 0 0 0 0
32 ATG 3 0 3 0 1 0 14 2 2 2 2 0 21 3 256974 3 2 2 0 0 0 3 0 1 1 4 0 0 1 1 0 0 2 0 2 2 2 0 0 0 0 1 2 1 0 2 16 0 1 0 4 0 0 1 0 1 0 0 1 1 2 0 1 0
33 ATT 4 4 0 2 0 0 0 7 12 2 0 3 20 24 0 256899 0 0 2 0 1 0 0 0 0 0 0 0 6 0 0 0 1 0 1 0 1 0 0 0 3 0 0 0 1 14 1 69 4 0 10 0 1 0 0 0 2 0 0 1 3 1 2 2
34 GAT 0 2 1 69 4 4 6 17 0 1 5 14 9 10 19 4 5 10 27 20 2 0 4 1 0 25 0 1 66 4 7 15 15 16 4 256103 16 38 0 8 26 35 6 167 3 1 7 56 5 16 5 14 43 1 61 7 0 2 3 44 13 3 17 5
35 GGA 2 0 1 0 0 0 0 1 27 0 0 1 0 0 0 0 0 0 0 0 2 1 0 1 0 0 0 2 0 0 0 1 21 0 0 0 4 1 0 3 256862 19 23 5 5 1 0 0 2 1 5 2 1 1 1 0 32 4 0 0 0 0 0 0
36 ATT 0 0 1 1 2 1 0 6 0 0 0 4 2 16 0 256832 0 0 1 0 0 0 0 0 3 0 0 0 0 0 5 0 2 0 0 3 0 1 2 0 0 0 0 0 0 0 1 5 1 0 0 0 0 0 0 0 0 0 0 0 1 0 1 2
37 GGA 0 1 0 0 0 0 0 0 10 0 2 0 0 0 0 2 0 0 0 0 2 1 0 1 0 0 0 0 0 0 0 1 8 0 0 0 1 0 5 0 256750 4 157 2 3 0 0 0 1 0 0 0 0 1 0 0 10 0 0 0 0 0 0 0
38 CGA 0 1 0 0 0 1 1 0 5 0 0 0 0 1 3 0 38 0 1 0 3 8 1 1 254820 0 14 3 3 0 0 1 2 0 0 0 0 4 0 0 0 0 0 0 0 0 0 0 0 0 0 0 0 3 0 0 16 0 0 0 0 0 0 0
39 TTC 1 3 2 0 0 0 1 0 0 0 0 0 0 0 0 0 1 1 0 0 1 7 50 3 1 1 2 0 1 11 2 0 2 4 1 0 0 4 0 2 0 0 2 0 1 3 5 0 0 1 5 1 0 5 1 0 2 1 0 2 7 256384 2 3
40 TAC 0 1 0 0 0 1 0 0 0 1 0 0 1 1 0 0 0 36 0 0 0 0 2 0 4 3 0 0 1 0 0 1 2 4 3 0 0 6 2 0 0 1 2 1 0 0 0 0 2 256188 7 24 0 0 0 1 5 37 0 1 0 1 0 0
41 ATC 4 36 0 1 1 15 1 4 2 25 3 0 2 254905 42 35 12 28 6 5 3 6 1 0 1 2 3 0 2 37 7 0 1 0 1 4 0 0 1 1 5 1 13 0 0 15 2 0 2 2 4 9 1 1 0 2 2 2 2 0 43 1 1 3
42 CAA 3 1 16 0 2 3 2 0 0 0 0 1 2 0 0 0 242234 1 62 0 1 3 4 0 18 0 0 0 5 1 3 0 1 2 0 0 0 0 1 0 0 1 0 1 0 0 1 0 5 2 0 0 0 0 0 0 1 0 1 0 0 0 0 1
43 ATG 0 14 2 0 0 1 8 0 0 0 4 0 12 2 245988 3 0 1 0 0 0 1 1 1 0 0 0 1 0 0 2 2 0 1 0 6 0 2 0 0 1 0 0 0 1 0 10 1 0 2 0 0 0 0 0 0 4 0 2 0 1 0 3 0
44 TGC 0 0 0 0 0 2 1 0 0 3 0 0 6 1 0 0 0 0 0 0 1 1 0 2 1 11 0 0 2 0 2 0 0 0 0 0 0 0 2 0 0 1 0 2 0 2 0 12 0 31 0 0 0 0 0 0 6 229523 0 125 0 4 0 0
45 ACT 0 0 0 3 7 36 0 239865 9 0 0 0 1 0 0 16 2 2 0 7 2 2 1 2 8 1 1 0 2 7 4 0 0 0 5 0 0 0 4 6 1 0 2 1 0 3 2 0 2 1 6 3 0 3 0 1 0 1 0 7 3 2 0 0
46 GAA 18 0 1 0 0 4 0 2 0 4 0 0 3 1 0 2 1 0 3 0 0 2 0 2 0 1 3 0 0 1 4 0 246365 3 11 0 0 0 0 0 18 0 2 0 2 4 1 0 15 1 1 0 2 1 0 3 0 2 0 0 0 0 0 0
47 CTT 0 0 0 0 1 0 0 0 1 0 1 0 0 1 2 6 0 8 1 6 9 0 5 6 2 0 0 1 79 45 10 249975 0 0 0 1 0 0 0 1 0 0 2 0 0 0 0 0 0 0 0 0 0 2 1 0 3 0 0 0 0 0 71 8
48 AAA 249104 2 38 0 4 0 0 1 20 0 0 0 6 1 0 0 2 12 0 0 0 0 0 2 1 0 2 0 4 3 0 0 19 0 0 1 0 0 0 0 2 1 0 0 1 0 0 0 4 2 0 0 1 1 0 0 0 3 0 0 0 0 1 0
49 CTC 8 4 2 3 4 2 0 8 1 0 0 0 6 7 4 0 3 5 6 0 11 16 15 20 9 1 2 1 84 241068 5 43 6 0 0 8 0 0 7 0 11 8 3 2 1 2 4 1 20 3 14 2 6 4 4 2 25 2 7 2 27 11 76 4
50 AGT 12 24 1 6 14 187 26 12 5 22 2 241047 0 1 1 6 0 4 40 1 13 37 1 20 1 1 1 12 0 1 3 3 10 22 0 0 6 4 33 10 20 2 3 38 5 2 3 0 8 5 9 1 18 22 9 19 6 13 3 4 0 1 4 0
51 GAT 0 5 1 26 8 7 0 1 2 0 0 2 2 2 2 2 0 12 0 2 2 1 1 5 0 0 0 0 2 1 1 5 22 26 4 241115 11 5 3 0 1 0 0 17 0 1 0 5 13 1 4 4 0 2 0 0 0 0 1 0 0 7 2 0
52 TAT 0 8 2 2 9 6 0 1 0 1 1 0 7 0 0 0 1 4 1 40 0 5 2 1 0 1 0 0 0 1 0 6 0 0 0 3 11 0 1 8 2 3 5 3 16 0 29 1 13 18 19 247239 1 0 3 0 3 0 0 20 6 1 1 1
53 GAG 1 0 10 10 5 0 1 4 0 0 0 0 0 0 0 0 0 2 0 0 0 1 0 0 0 4 2 0 2 0 1 0 32 25 225595 42 1 2 3 0 4 0 60 18 0 3 4 0 6 1 10 2 2 5 2 0 3 0 1 1 1 0 1 0
54 GGG 1 1 13 0 0 36 12 3 0 37 39 0 1 0 1 0 1 2 5 0 4 9 7 0 10 1 2 0 1 0 0 4 0 0 23 0 0 19 45 24 28 16 226299 13 1 1 5 1 1 1 2 1 3 0 10 2 3 0 6 0 0 0 0 0
55 CGA 0 6 0 0 1 4 1 1 26 0 20 0 0 0 0 2 41 6 0 2 2 2 5 5 232106 17 46 2 1 1 0 2 0 0 0 0 0 1 2 2 6 1 1 1 0 1 1 0 3 2 0 0 0 1 0 0 93 2 1 1 2 0 0 1
56 CTG 3 2 1 0 4 1 7 8 0 0 2 0 0 1 2 3 3 1 1 1 3 6 48 1 2 7 3 0 143 59 242277 61 1 0 10 0 0 1 5 2 0 1 0 3 0 1 3 3 1 4 8 0 1 1 2 6 1 2 4 0 0 1 55 0
57 ATC 1 1 0 0 3 32 11 1 2 7 1 0 11 256696 1 35 5 0 0 4 5 4 2 0 0 2 1 0 2 14 77 5 1 0 0 0 1 5 0 0 0 0 6 0 1 22 17 2 5 0 12 0 2 0 1 0 5 9 0 3 4 3 1 0
58 CAG 0 7 4 3 3 0 0 4 0 2 5 4 0 0 0 0 63 3 256792 7 2 6 7 3 6 2 49 1 0 0 6 2 1 0 0 1 0 1 2 0 2 2 0 2 1 1 0 1 0 0 13 4 0 5 0 0 1 2 0 2 0 1 0 0
59 AAC 3 256792 1 46 5 5 2 3 4 8 1 1 1 5 1 0 0 0 1 1 2 0 4 2 4 8 9 6 3 0 0 2 2 15 1 5 1 0 4 3 5 4 2 4 3 1 1 1 10 0 10 0 0 0 0 1 12 0 3 1 3 1 2 3
60 AGC 0 13 2 0 0 10 2 1 5 256639 6 17 0 5 9 0 0 0 0 2 3 0 1 2 19 4 1 0 2 1 2 0 1 13 0 2 3 0 0 0 1 14 1 0 0 1 1 0 2 2 4 0 2 10 21 7 0 3 1 2 1 1 0 0
61 TTA 0 1 3 4 0 1 2 11 1 1 0 2 23 4 4 22 0 8 0 1 0 1 3 1 0 0 1 0 16 2 5 1 0 3 2 5 0 3 1 0 0 5 0 0 12 4 1 1 3 0 0 0 19 0 0 0 5 13 2 11 256579 6 30 1
62 ACA 2 3 0 2 256514 44 11 23 2 8 0 6 8 1 0 1 1 1 1 2 6 20 0 0 7 4 5 9 0 4 2 0 2 5 4 0 25 2 5 2 0 0 0 0 4 0 0 0 0 1 2 0 2 107 3 19 0 7 1 1 0 2 0 0
63 ATA 3 3 0 10 18 1 0 0 1 1 2 2 256729 27 40 19 0 4 0 2 2 9 3 1 0 1 0 1 4 11 0 0 0 2 1 1 15 0 0 1 0 1 0 0 9 1 0 0 6 0 2 0 0 4 0 0 1 0 3 1 1 0 0 1
64 GAG 0 1 11 1 1 0 6 0 0 1 3 1 2 6 35 0 1 1 1 11 1 6 0 4 1 0 0 1 0 3 3 9 11 5 256728 3 0 5 1 0 8 1 31 2 0 7 1 0 3 0 8 1 0 5 3 0 0 2 0 1 0 0 0 3
65 AGA 32 0 3 0 7 1 0 0 256717 3 21 0 3 0 4 0 0 0 0 2 3 0 2 1 9 0 1 1 1 2 0 0 1 0 0 0 0 1 0 0 19 0 0 1 0 0 0 0 1 5 0 0 0 2 1 3 2 0 1 0 0 0 0 0
66 ATG 0 0 3 0 0 4 10 0 0 0 2 1 7 1 256596 4 0 0 0 0 0 0 3 0 0 0 0 0 0 0 2 0 0 2 0 0 0 0 1 0 0 0 0 0 2 0 9 0 0 0 1 0 0 0 0 0 0 0 0 0 0 0 0 0
67 GTG 0 0 0 0 0 0 0 0 0 0 2 0 0 0 24 0 0 0 0 0 0 0 0 0 0 0 1 0 4 0 1 0 0 0 2 0 0 3 15 0 0 0 0 0 112 0 256712 14 0 0 0 0 0 0 1 0 0 0 0 0 0 0 1 0
68 CTC 0 1 0 0 0 0 0 1 2 0 1 0 0 6 0 1 0 6 0 0 0 26 7 1 0 9 0 7 15 256820 0 57 0 0 1 0 0 5 1 4 1 0 0 0 0 1 0 0 2 0 13 0 0 1 0 0 12 0 8 1 0 29 1 1
69 TCT 3 0 0 9 2 1 0 3 0 22 0 11 0 0 0 0 3 1 2 0 0 2 0 42 0 0 0 0 0 2 1 1 0 0 2 0 1 1 3 5 3 3 7 0 3 0 0 0 6 0 2 4 5 35 2 256852 11 0 0 3 0 0 1 2
70 GCT 0 3 0 0 2 2 3 70 0 16 0 1 1 0 0 0 3 0 1 0 0 1 0 1 0 2 0 0 0 3 0 2 0 1 1 4 33 55 43 256687 5 0 2 2 0 1 0 17 12 0 15 0 1 16 1 4 5 2 0 0 0 3 3 0
71 TTT 1 4 0 0 0 1 0 1 0 0 0 0 0 2 0 0 0 3 1 1 0 6 0 0 0 0 0 0 0 0 0 13 0 1 0 0 0 0 0 0 1 0 0 0 0 1 2 6 1 4 1 6 0 1 0 11 0 1 2 0 2 35 3 256847
72 GAC 0 11 0 0 0 1 0 0 0 0 0 1 0 1 0 0 0 0 0 3 7 2 0 0 0 0 0 0 2 1 0 0 4 256610 5 182 0 4 1 1 0 37 1 0 0 3 0 0 0 4 3 0 0 1 0 0 12 1 1 6 0 0 0 0
73 GAA 36 10 0 0 4 4 0 0 1 0 2 19 3 0 0 7 19 77 0 4 2 3 0 0 11 3 3 0 27 3 1 1 256344 9 130 2 5 2 1 2 29 0 24 18 41 0 0 10 8 7 0 19 1 4 0 0 0 19 0 5 1 15 0 0
74 AGA 33 0 3 0 0 5 0 1 256805 0 52 0 6 0 6 0 1 0 0 1 1 0 0 1 8 0 3 9 0 7 1 0 2 0 0 0 1 6 6 11 17 0 0 0 0 0 1 0 3 0 6 1 0 3 0 0 8 0 2 1 2 1 0 0
75 AGG 0 0 25 0 1 1 0 0 15 1 256736 1 1 0 6 0 0 0 0 0 0 0 0 0 0 29 37 173 1 0 5 0 0 0 0 0 5 0 0 3 0 0 32 0 0 0 0 0 1 0 0 0 1 0 0 0 0 0 5 0 0 1 0 0
76 AAT 0 59 0 256897 2 1 0 4 2 0 0 10 0 2 5 1 0 1 0 0 0 5 0 0 1 2 0 0 1 3 4 0 0 0 3 14 2 0 1 2 0 0 0 0 1 0 1 0 0 2 0 0 0 2 1 2 1 1 0 0 3 1 1 1
77 AAA 256881 14 23 2 2 1 0 5 19 2 0 48 11 4 1 0 1 18 2 0 0 3 0 0 4 0 0 4 7 2 1 0 28 4 9 2 0 2 0 0 2 1 0 0 0 0 0 1 4 1 0 0 0 0 0 4 1 0 0 15 3 0 3 0
78 TAT 0 0 3 4 1 1 0 0 2 0 0 0 0 0 0 2 0 5 0 23 0 0 0 0 0 0 0 0 0 0 6 2 0 0 0 1 0 0 3 0 0 0 0 0 1 2 0 0 21 21 7 256866 0 0 0 2 8 2 0 14 1 8 0 10
79 CTG 0 0 3 0 0 0 1 0 0 0 0 2 1 4 12 3 2 2 8 0 0 5 43 0 1 0 4 0 34 25 256241 11 4 0 0 0 0 1 0 0 0 3 0 0 3 0 5 0 1 0 3 0 0 2 0 0 0 0 0 3 0 1 37 0
80 GAA 19 9 3 8 2 15 33 4 15 10 0 1 25 25 15 2 15 43 1 0 0 0 0 1 4 12 5 0 2 23 6 7 256351 8 11 4 14 3 3 27 10 6 0 0 29 35 9 20 23 4 2 1 11 20 6 13 7 12 2 23 5 6 10 2
81 GAA 36 4 5 5 6 6 0 17 0 1 4 1 42 7 1 1 10 18 5 1 3 0 0 0 2 2 3 1 5 12 0 2 256578 6 28 2 6 5 0 3 19 11 8 3 3 1 6 26 28 3 4 3 2 11 1 3 3 8 1 13 0 9 0 12
82 CAT 21 2 5 21 1 1 0 0 13 2 2 0 2 0 11 4 38 71 2 256287 0 0 0 5 4 6 66 130 59 3 0 0 3 0 2 1 1 0 0 0 4 0 3 1 1 4 2 3 1 1 6 47 13 2 1 20 16 1 19 1 5 4 1 78
83 CCC 4 32 11 5 2 7 0 18 0 12 1 21 2 1 1 0 18 13 2 7 13 255793 39 15 1 3 2 13 2 8 2 1 2 0 4 2 4 15 23 28 8 10 3 2 7 4 3 1 4 5 8 1 32 7 4 0 4 3 0 4 0 1 0 6
84 AGC 1 44 1 7 4 14 34 3 11 254792 14 95 1 7 0 2 45 0 219 23 0 1 4 0 1 6 0 0 1 1 0 11 4 1 1 1 46 33 11 17 12 40 32 10 3 12 11 8 9 0 84 1 3 0 6 67 6 10 0 1 17 0 14 1
85 GCG 1 1 0 1 26 30 66 0 3 6 2 1 24 4 12 0 3 0 0 4 2 10 5 0 2 9 15 18 7 0 1 0 1 0 6 0 30 9 167480 14 0 2 35 6 0 2 22 6 4 7 7 14 15 0 60 0 1 0 5 21 0 4 2 1
86 GGG 5 3 3 12 8 2 40 47 2 1 14 0 2 1 2 1 5 35 11 1 1 10 13 0 6 0 1 0 0 13 0 7 3 0 12 0 0 6 0 0 13 15 167568 18 0 0 1 2 4 2 1 7 1 1 5 0 0 1 4 5 5 43 1 3
87 AAG 29 1 168586 30 0 0 1 3 3 2 13 0 0 0 0 0 1 0 0 0 0 1 1 0 0 0 3 1 3 0 0 1 0 0 39 0 0 1 1 1 0 0 0 1 0 0 0 0 4 4 3 0 0 5 1 1 4 1 0 0 0 0 2 0
88 GAT 0 13 0 57 2 0 0 0 0 1 1 0 0 0 0 0 4 0 1 0 5 0 0 1 0 1 0 0 1 0 3 0 4 22 1 168757 0 1 0 1 2 2 6 7 0 2 4 0 8 0 11 2 7 2 3 0 8 9 0 7 0 0 0 0
89 CCT 0 7 1 6 0 1 2 8 2 15 2 5 7 0 5 1 6 3 1 18 33 177 406 167774 0 1 3 3 1 2 1 6 1 2 1 4 8 27 1 15 5 5 9 1 2 1 1 5 18 1 14 0 2 3 6 3 19 8 22 13 3 7 2 9
90 AAG 39 8 168556 21 0 8 10 6 5 0 75 2 12 0 8 2 1 20 4 23 4 0 0 0 5 8 12 24 9 5 9 22 0 1 16 1 0 13 9 5 19 14 14 17 1 2 1 1 1 4 9 13 1 6 0 1 0 1 5 6 2 0 5 0
91 AAA 168866 1 15 1 1 0 0 0 10 1 3 0 1 0 0 0 4 1 0 0 1 0 0 1 6 17 1 9 2 0 1 0 10 1 0 0 0 0 0 0 1 2 0 1 1 0 1 0 18 0 10 0 0 1 0 0 5 1 0 0 3 2 1 0
92 ACT 0 2 0 1 29 131 15 168378 0 0 0 1 0 0 0 2 0 1 3 0 0 2 0 1 1 0 1 2 0 0 0 0 0 1 0 0 0 2 0 15 1 0 0 3 0 1 1 0 1 0 0 0 0 0 0 2 0 3 0 0 0 0 0 0
93 GGA 0 0 0 3 0 0 0 0 3 0 0 0 0 0 0 0 1 0 0 1 0 2 0 0 0 0 0 0 0 0 0 0 7 0 0 0 0 0 0 0 168377 1 52 5 3 0 0 1 3 0 2 0 0 1 0 0 19 1 0 1 0 1 2 0
94 GGA 0 3 0 0 0 0 0 0 23 0 2 0 1 0 0 0 2 0 0 2 0 4 0 0 0 1 0 0 0 0 0 3 4 0 0 0 0 0 1 0 168354 17 26 2 1 1 0 0 7 0 12 0 0 0 0 0 27 0 0 0 0 0 0 0
95 CCC 0 1 0 0 0 4 0 0 2 0 0 0 0 0 0 0 0 7 0 0 32 168505 2 149 0 0 0 0 0 6 0 2 0 0 1 0 7 1 0 6 0 3 0 0 0 0 0 0 4 0 6 0 1 18 0 2 0 0 1 0 0 0 0 0
96 ATA 0 0 0 1 21 0 0 0 1 0 0 1 168764 10 8 2 0 0 0 0 0 0 0 0 2 0 1 1 5 1 0 6 4 0 0 0 0 0 0 0 0 1 0 0 7 4 0 0 2 0 9 0 0 2 0 0 4 2 0 1 1 0 1 1
97 TAC 1 0 0 1 0 1 3 1 0 0 0 0 0 1 0 1 0 16 0 0 0 0 0 0 0 0 0 0 1 0 0 2 0 4 0 0 0 0 3 0 0 0 1 1 0 1 0 4 3 168393 32 35 1 0 0 0 0 7 0 0 0 0 1 1
98 AAG 45 0 168613 2 1 6 5 1 3 0 45 0 0 0 3 0 1 4 0 2 0 2 0 0 0 1 6 0 0 2 1 0 1 4 17 2 0 0 0 0 1 1 0 0 1 0 0 0 2 0 3 1 1 0 0 0 2 1 0 0 0 0 1 0
99 AGA 7 2 0 0 0 1 0 0 168930 1 4 1 2 0 0 0 0 1 0 0 0 0 2 0 23 12 2 3 0 0 2 3 0 2 0 0 1 0 0 0 14 0 1 0 0 2 0 1 0 0 1 1 0 0 0 1 2 2 0 0 0 3 1 0
100 GTA 1 3 2 4 4 1 4 0 1 8 2 1 25 0 12 0 1 5 7 1 30 25 14 1 5 29 17 1 11 26 7 16 2 0 4 0 26 1 0 0 3 3 8 0 168438 13 57 26 19 0 1 0 8 28 0 0 5 17 0 6 6 5 0 0
101 GAT 0 1 0 20 1 2 1 0 0 2 0 2 0 0 1 1 8 0 4 13 0 4 2 0 0 0 4 1 2 1 0 2 2 118 5 168726 2 4 4 0 0 1 0 31 1 0 3 3 0 0 9 7 0 2 12 2 0 0 1 6 1 0 1 0
102 AGA 24 2 0 0 4 0 1 0 168776 0 21 5 1 1 0 0 3 2 3 0 3 5 2 2 2 11 1 0 0 0 0 0 0 0 0 0 0 13 0 0 21 0 6 0 1 0 0 0 21 7 0 0 2 1 1 1 4 2 5 4 1 0 3 0
103 AAG 33 2 168926 8 0 0 0 1 0 0 18 0 2 0 0 0 0 3 1 0 0 1 0 0 9 2 2 1 3 2 1 0 0 0 4 0 3 0 3 0 0 0 28 1 0 2 0 0 3 2 0 0 0 0 0 7 0 1 0 0 0 0 1 0
104 TGG 1 1 0 0 1 0 0 1 0 0 1 0 1 0 0 0 0 0 3 1 1 1 0 5 3 1 4 3 0 4 0 1 0 0 5 0 1 0 0 0 0 0 0 0 0 0 0 0 9 3 17 1 1 6 2 1 24 0 168803 1 0 3 3 0
105 ATG 0 0 3 1 2 9 8 0 0 14 3 0 19 2 168658 5 1 5 0 50 0 0 0 0 1 1 14 0 15 2 4 1 0 1 0 0 1 1 0 1 0 0 1 0 0 0 44 2 0 3 1 3 0 0 0 0 5 6 0 5 2 0 6 2
106 AGG 0 2 17 0 0 4 1 0 25 0 168764 0 0 0 19 0 1 8 3 0 0 1 0 3 0 24 2 0 4 1 0 0 0 0 0 1 0 0 0 0 0 0 53 0 0 0 0 0 1 0 0 0 0 1 2 0 0 1 3 0 0 0 1 0
107 GAA 26 0 0 0 1 0 0 0 0 0 0 0 0 0 0 0 1 0 0 0 0 0 0 0 0 0 0 0 0 1 0 0 168819 8 11 3 1 0 0 0 13 0 0 0 1 0 0 0 1 0 0 0 2 2 0 0 0 0 0 1 0 1 0 0
108 CTC 0 0 2 0 0 0 0 3 0 0 0 2 0 6 1 0 0 8 2 2 1 21 0 0 0 0 0 0 4 168851 1 24 0 2 0 0 0 2 0 0 0 0 0 8 0 3 1 2 0 0 0 0 1 0 0 0 7 0 0 1 2 13 3 0
109 GTC 0 0 0 0 0 0 0 0 0 4 0 0 0 33 0 0 3 0 0 0 0 1 0 0 0 2 2 1 0 1 2 1 0 0 0 0 1 18 0 0 0 0 2 0 180 168658 0 33 0 0 1 0 1 0 0 0 0 3 1 0 1 7 0 2
110 CTT 0 0 1 0 0 1 1 1 0 0 0 1 0 0 0 5 0 0 0 4 1 0 1 5 0 0 1 2 2 13 30 168939 0 1 0 0 0 1 0 0 0 0 0 0 0 0 0 0 2 0 3 0 0 0 0 0 0 0 0 0 0 0 0 3
111 TAT 1 0 0 1 1 1 0 1 0 1 0 0 2 29 0 1 0 6 1 21 0 0 0 0 0 0 0 2 7 0 0 1 1 0 1 1 2 1 2 0 0 0 0 0 10 0 2 1 1 131 0 168744 1 1 0 1 0 0 41 19 3 4 4 2
112 GAC 0 40 0 0 0 0 0 2 0 0 0 0 0 0 0 0 0 2 0 0 0 0 3 2 0 0 0 0 1 1 0 0 0 168758 2 1 0 3 2 0 1 26 3 0 0 0 1 1 0 3 2 0 1 0 0 0 1 0 4 1 0 0 0 0
113 AAA 168924 2 31 3 1 0 0 0 4 0 0 1 1 0 0 0 2 2 0 0 0 0 0 0 0 1 3 0 8 15 0 0 11 0 0 0 0 0 0 0 0 0 2 0 0 0 1 0 1 0 0 0 0 0 0 0 2 0 1 0 1 1 0 0
114 GAA 18 6 0 0 0 0 0 0 3 0 7 0 0 0 0 0 0 0 0 1 1 1 0 0 1 0 2 0 0 1 0 0 168885 3 23 0 2 3 2 0 9 0 1 0 1 0 0 0 8 4 0 0 0 11 4 0 0 6 0 0 0 0 0 5
115 GAA 16 1 0 2 0 0 0 2 0 0 0 0 0 0 0 0 0 2 0 1 0 1 1 4 0 0 0 0 0 0 0 0 168972 1 10 0 0 0 0 0 14 0 0 0 0 0 1 0 1 0 2 0 0 0 0 1 0 0 0 0 0 0 0 0
116 ATA 1 4 3 0 9 0 0 0 0 0 0 0 168835 6 37 4 0 1 2 0 0 0 0 0 0 1 0 0 3 1 0 7 0 0 0 0 7 0 0 1 0 0 0 0 52 52 4 3 4 4 0 1 1 2 0 0 0 0 0 1 0 0 0 0
117 AGG 0 0 6 1 0 3 1 1 5 0 168748 3 2 0 18 1 1 2 6 1 0 0 0 1 4 0 15 1 1 3 0 0 0 2 0 0 2 3 0 0 0 1 25 0 0 0 1 1 9 2 3 0 0 0 1 1 0 0 3 19 2 0 2 0
118 CGA 0 0 5 0 0 1 0 0 7 0 0 3 0 0 0 0 20 1 1 0 1 1 1 0 166930 0 22 3 2 6 0 1 0 0 0 0 1 0 0 0 1 0 0 0 1 0 0 0 0 0 0 0 0 0 0 4 18 0 0 0 0 0 0 0
119 ATC 0 0 1 0 0 8 0 0 0 1 1 0 11 166431 1 13 0 0 0 0 0 0 0 0 0 0 0 0 0 1 2 0 0 0 0 0 0 1 1 0 0 0 0 0 0 4 5 0 0 0 0 0 0 0 1 0 0 7 3 2 0 1 0 0
120 TGG 3 0 0 0 0 0 3 0 0 4 0 0 1 0 0 0 0 0 0 0 0 2 1 0 0 0 17 0 0 1 1 0 0 0 0 0 1 0 0 2 3 1 5 0 0 0 1 0 0 0 11 0 0 0 1 0 22 0 167341 4 0 2 5 0
121 CGC 0 7 0 1 0 2 3 6 0 0 4 0 2 2 1 6 0 38 1 2 0 5 0 0 5 167157 15 5 0 3 0 0 0 1 0 0 0 1 0 2 1 4 12 1 7 3 0 0 1 2 4 3 0 4 1 0 5 33 1 2 0 0 0 1
122 CAA 1 0 2 1 6 1 2 7 2 2 5 1 1 0 0 6 165972 12 50 0 1 1 0 1 28 1 21 2 22 8 0 0 3 2 1 0 4 0 12 6 5 1 0 1 3 2 69 5 12 0 8 0 0 0 1 0 2 0 7 0 0 0 26 0
123 GCC 0 0 0 2 0 45 1 0 0 24 0 1 1 0 0 1 0 0 0 0 0 1 0 1 0 0 0 0 0 0 0 0 0 1 0 0 7 165743 6 9 1 4 2 0 2 19 0 0 0 0 1 0 0 9 0 0 6 1 0 0 0 1 0 0
124 AAT 0 8 0 143870 0 0 0 3 0 0 0 8 0 0 0 0 0 2 0 5 1 2 0 2 0 0 0 1 0 0 0 0 1 0 1 14 1 0 0 0 0 0 0 0 0 0 0 1 0 0 1 4 0 2 1 1 0 0 0 0 0 0 2 3
125 AAT 1 24 2 135837 0 0 0 0 1 3 5 3 0 1 1 5 1 4 5 8 1 0 0 0 1 0 6 0 1 3 0 0 0 0 0 13 2 1 1 1 0 0 4 2 0 0 0 0 6 2 0 16 12 2 4 0 1 4 0 11 1 16 0 0
126 GGT 7 8 7 1 0 0 6 0 0 0 0 9 1 0 2 0 0 2 4 2 1 0 0 0 1 1 1 0 4 5 2 19 0 0 0 6 1 0 0 3 3 10 30 130386 2 0 2 0 0 0 2 0 7 1 0 0 1 1 0 2 0 2 5 0
127 GAT 7 6 11 44 1 2 0 2 16 1 34 0 6 5 1 9 0 1 0 11 0 1 1 0 0 20 0 0 0 11 0 0 4 23 9 126671 34 2 7 1 0 2 3 14 8 6 0 0 2 1 0 11 23 1 0 1 0 0 0 0 6 0 0 7
128 GAT 17 32 10 14 34 0 21 1 3 5 0 1 0 0 0 6 2 1 5 1 0 0 1 0 1 1 0 0 3 1 6 0 4 6 24 139671 11 2 0 3 0 1 6 12 2 0 8 6 1 0 1 2 12 2 5 1 2 2 2 0 1 0 0 2
129 GCA 7 6 0 0 45 2 0 0 0 21 0 4 1 1 1 0 0 2 0 2 0 0 0 0 2 12 1 0 1 3 0 2 9 1 0 1 156444 4 20 8 6 6 1 2 22 5 1 0 4 1 10 2 6 1 0 28 0 0 0 0 1 0 2 0
130 ACA 59 1 6 2 162190 31 16 11 3 0 2 0 8 2 1 1 0 3 1 4 2 2 3 0 1 0 17 6 0 2 1 0 0 0 0 0 11 0 2 0 0 0 1 0 1 0 30 0 2 2 1 0 6 1 0 3 1 0 0 1 2 1 3 1
131 GCT 0 3 0 7 0 1 0 22 1 14 1 6 0 0 0 0 2 3 0 12 0 11 0 17 0 2 0 3 0 0 0 0 1 0 0 4 14 28 9 154112 3 0 4 4 0 1 0 11 4 0 2 0 0 5 0 7 0 2 0 0 0 0 0 1
132 GGT 2 0 0 0 0 0 0 0 0 3 1 9 0 0 1 0 0 0 1 0 0 3 0 0 0 1 0 1 0 0 0 0 0 0 0 4 0 0 0 1 2 53 290 151645 1 3 0 1 5 0 0 0 2 0 0 0 0 0 0 2 0 1 0 0
133 CTG 0 0 0 0 3 0 1 0 0 0 0 0 8 0 6 1 2 0 3 1 0 0 20 0 0 1 4 1 44 14 157321 17 0 0 3 0 0 0 0 0 0 1 0 0 2 0 0 0 0 1 0 0 0 0 0 0 0 1 0 0 3 0 11 0
134 ACT 1 0 1 1 37 102 1 144533 0 1 0 2 0 1 0 5 0 1 2 2 1 1 1 0 1 0 0 2 3 0 1 0 0 0 0 0 3 4 0 15 1 0 0 0 0 14 2 23 0 0 0 0 1 1 0 5 0 0 1 4 0 0 0 0
135 CAC 0 0 0 0 1 0 0 0 0 0 0 2 0 0 1 1 3 148115 2 13 2 1 0 0 0 12 0 2 0 0 0 0 0 3 1 0 0 0 0 0 0 2 0 0 0 0 0 0 3 0 1 0 0 0 0 0 0 0 3 0 0 0 0 0
136 ATG 0 1 1 0 1 1 10 1 0 0 4 0 35 7 151224 136 0 0 0 0 0 0 1 0 0 0 0 0 7 42 11 3 0 0 0 0 0 2 0 1 0 7 0 0 1 3 33 0 4 0 6 1 0 0 0 1 1 0 0 1 2 0 67 0
137 ATG 0 0 0 3 0 0 7 0 0 0 2 0 10 0 133851 3 2 0 3 0 3 2 6 0 0 0 0 0 0 0 1 0 0 0 0 0 0 0 0 0 0 0 0 0 0 0 8 1 1 1 4 0 0 0 2 0 0 0 0 0 0 0 0 0
138 ATC 1 2 0 0 0 8 0 2 1 0 0 0 9 128333 0 10 1 0 0 2 3 2 0 0 0 0 0 0 4 2 4 0 0 1 0 0 0 1 0 0 0 0 0 0 0 8 0 0 0 1 1 1 0 0 0 0 5 0 0 0 0 0 1 0
139 TGG 0 0 0 0 0 0 0 0 0 0 0 0 0 0 0 0 0 0 0 0 2 0 1 0 0 0 28 0 0 0 0 0 1 0 0 0 0 0 0 0 2 0 4 0 0 0 0 0 1 0 15 0 0 0 0 0 38 0 159666 0 1 0 2 1
140 CAT 1 0 0 7 0 0 0 0 0 2 0 0 0 0 1 0 4 14 3 168693 0 0 0 0 1 0 0 6 0 0 0 0 0 0 0 0 1 0 0 0 0 0 0 0 0 0 0 0 2 0 1 13 0 0 0 0 0 0 2 0 0 0 0 0
141 TCC 1 0 0 0 0 0 0 0 0 1 0 1 0 0 1 0 0 0 0 0 1 15 0 0 0 0 1 0 0 0 0 0 0 0 0 0 0 0 0 0 1 0 1 0 0 0 0 0 5 2 0 0 3 168790 10 24 2 2 0 0 0 7 0 0
142 AAT 2 4 1 168546 0 0 0 1 0 4 0 2 2 0 0 2 0 3 0 2 0 0 0 4 0 0 1 0 0 0 0 0 0 0 0 13 1 1 0 0 0 0 2 0 0 1 1 0 0 0 0 1 0 0 0 0 1 0 0 0 1 0 0 0
143 TTG 0 0 2 0 0 1 0 0 0 2 0 0 1 0 2 0 1 0 0 0 0 1 0 2 0 0 0 1 3 0 10 0 0 0 0 0 0 0 0 0 0 0 0 0 0 0 1 0 0 1 0 0 0 0 15 0 3 0 2 0 27 0 168624 2
144 AAT 4 9 0 168421 0 0 0 3 1 0 0 19 0 0 0 2 0 0 0 1 0 1 0 2 0 2 0 0 0 2 0 0 1 0 0 27 4 0 0 0 0 0 0 1 0 0 0 0 0 0 0 0 0 0 0 0 0 0 0 0 0 0 0 0
145 GAT 1 0 0 10 0 0 0 0 0 0 0 0 0 0 0 1 0 0 0 1 0 0 0 0 0 0 0 0 0 0 0 0 0 41 0 168766 0 0 0 1 0 0 0 11 0 0 0 2 0 0 0 2 0 0 0 0 0 0 0 0 0 0 0 0
146 ACA 1 0 0 0 168642 66 23 1 2 0 0 0 15 1 0 0 0 0 1 0 1 0 0 0 0 0 0 0 0 0 0 0 0 0 0 0 93 6 0 0 0 1 0 0 0 0 0 0 0 0 0 0 4 4 0 0 0 0 0 0 0 0 1 0
147 ACA 3 0 0 0 168812 1 17 0 3 0 0 0 3 1 0 0 0 0 0 0 1 0 0 1 0 1 0 0 0 1 1 0 0 2 0 0 23 0 0 0 0 0 0 0 0 1 0 1 0 0 0 0 1 1 0 0 0 0 0 0 0 0 0 0
148 TAC 0 0 0 0 0 2 0 0 0 0 0 0 0 0 1 0 0 11 0 0 0 0 0 0 0 0 0 0 0 1 0 0 0 0 0 0 0 0 1 0 0 0 0 0 0 0 1 0 3 168799 6 3 0 0 0 0 0 13 1 0 0 0 0 0
149 CAG 0 0 2 1 0 0 0 1 0 0 0 0 0 0 0 0 16 0 168548 4 1 0 3 0 0 0 37 0 0 0 1 0 0 0 1 0 0 0 1 0 0 0 0 0 0 0 1 1 5 0 10 0 0 0 2 0 2 2 0 0 0 0 0 2
150 AGG 0 0 16 0 0 0 0 0 14 0 168769 2 0 0 4 0 0 0 0 1 0 0 0 0 0 8 35 0 0 1 0 0 0 0 0 0 0 0 0 0 0 0 27 0 0 0 0 0 0 0 2 1 0 0 0 0 0 0 2 0 0 1 0 0
151 ACA 2 0 0 0 168685 9 38 69 0 0 0 0 5 0 0 0 0 2 0 0 1 0 1 0 0 1 0 0 1 0 0 2 0 0 0 0 12 3 1 0 0 0 0 1 0 1 0 1 1 0 2 2 0 0 0 1 12 0 0 0 0 0 0 0
152 AGA 21 0 2 0 0 0 0 1 168370 1 18 0 6 0 0 0 0 0 0 0 1 0 2 0 61 4 36 38 0 0 1 0 0 0 0 0 3 0 0 0 19 0 1 0 0 0 1 0 0 0 9 0 1 0 0 0 3 0 0 0 1 1 0 0
153 GCT 0 3 2 0 0 0 2 12 4 0 0 1 0 0 0 0 5 1 0 1 0 0 0 1 0 0 0 0 0 0 0 0 2 0 0 5 10 25 0 168721 2 0 0 4 0 1 0 7 3 0 0 0 0 0 0 2 0 0 0 0 1 0 0 0
154 CTT 1 4 0 2 3 0 1 0 0 0 0 13 0 1 3 9 3 0 0 3 0 1 1 6 1 1 0 0 14 37 13 167826 2 0 1 0 2 0 0 0 0 0 0 0 1 3 1 2 5 0 4 0 0 2 1 0 0 0 1 0 16 0 29 4
155 GTT 9 0 7 2 0 3 3 2 0 0 2 1 6 0 0 20 1 2 0 0 0 1 1 0 9 2 2 0 1 1 0 1 2 0 0 0 5 0 2 7 2 0 3 0 38 13 0 166271 4 2 2 0 0 11 0 0 11 4 0 0 5 2 0 1
156 CGC 0 2 0 0 1 1 1 1 14 0 2 0 1 3 0 0 1 73 1 2 0 6 0 1 8 164610 39 40 1 2 0 0 0 0 0 0 1 2 1 0 0 2 0 4 1 0 0 0 5 3 1 2 1 1 0 3 3 18 2 0 0 0 0 0
157 ACC 1 4 2 3 9 165953 235 46 0 0 1 7 5 35 2 1 4 1 6 0 0 0 0 0 0 0 0 0 3 19 0 1 0 0 0 0 20 12 5 0 0 1 5 3 16 22 72 22 0 0 3 0 1 6 12 0 6 4 0 5 2 0 4 4
158 GGC 0 0 1 0 1 2 1 0 1 47 1 0 0 0 0 2 2 0 0 0 1 4 1 1 1 0 0 1 1 0 0 1 2 58 0 0 1 5 1 0 39 168451 116 26 0 0 5 0 0 1 1 0 1 2 0 0 3 2 0 0 0 0 1 0
159 ATG 3 1 1 0 0 0 12 2 0 0 4 2 17 0 168734 3 0 1 0 0 3 0 0 1 3 2 0 0 6 37 7 8 2 0 0 0 1 0 0 0 0 0 2 0 0 0 16 0 30 0 1 0 0 0 0 1 0 1 0 0 30 1 28 0
160 GAT 0 2 1 14 0 2 1 0 1 0 7 0 2 0 4 0 2 1 0 0 0 1 0 2 1 0 0 2 0 0 0 0 18 35 2 168768 3 1 3 0 3 0 1 13 0 0 0 0 0 3 1 4 1 0 2 0 1 0 0 1 0 2 0 0
161 CCC 0 1 8 1 2 8 0 0 1 4 2 1 1 3 4 0 1 7 0 0 72 167571 11 27 6 6 12 4 0 5 0 0 3 2 1 0 12 3 11 0 4 0 9 8 0 0 5 1 4 0 5 0 20 75 13 0 1 1 2 2 0 2 1 0
162 AGG 1 1 11 3 2 0 1 0 227 5 168436 3 2 2 13 2 2 1 3 0 0 0 0 0 0 2 16 2 0 0 1 1 0 1 1 0 0 2 0 1 2 1 41 0 0 0 9 0 0 3 2 0 0 0 4 1 0 0 3 1 0 1 0 1
163 ATG 0 1 7 0 13 0 5 3 1 2 2 0 16 0 168842 1 0 1 1 0 0 0 1 0 1 0 0 0 0 0 0 6 1 0 0 0 4 0 0 1 0 1 0 0 0 0 24 3 0 0 0 0 2 0 0 0 0 7 0 2 2 2 6 0
164 TGC 2 4 0 11 4 2 0 2 0 4 0 1 2 0 14 0 2 0 2 1 0 8 0 1 0 17 0 0 0 0 0 0 0 0 0 0 38 11 9 17 0 9 4 0 8 5 20 4 3 63 0 0 3 1 0 0 4 168581 2 47 0 8 0 0
165 TCT 0 7 0 43 7 11 0 4 0 7 0 8 1 0 2 0 0 5 0 0 2 12 0 20 0 0 0 0 4 4 0 1 0 3 1 1 6 11 20 0 7 8 5 6 0 0 0 2 0 0 1 2 5 45 7 168622 0 2 0 19 1 0 0 3
166 CTG 0 0 2 1 0 0 0 3 1 2 2 0 2 0 8 15 1 0 3 1 1 0 21 0 0 1 2 0 6 19 168831 5 0 0 0 0 0 0 0 0 1 0 0 0 2 1 0 0 2 0 1 0 0 0 0 0 2 0 1 1 0 3 26 1
167 ATG 0 4 2 0 0 0 3 0 0 1 2 0 73 2 168820 4 1 0 2 0 0 0 0 0 0 0 2 0 23 0 17 2 0 1 0 0 0 1 0 0 0 0 1 1 0 2 4 1 0 3 2 0 4 1 0 0 2 0 3 0 3 0 2 0
168 CAG 0 0 6 1 1 2 3 0 0 2 0 2 5 2 2 0 55 0 232251 9 0 3 20 3 6 17 46 1 0 0 4 2 2 0 2 0 8 1 16 0 0 0 0 1 2 0 1 0 12 0 61 0 5 6 7 1 2 1 0 1 0 0 0 2
169 GGT 0 0 0 1 0 0 0 0 0 0 1 16 0 1 1 0 0 1 0 1 0 0 0 0 0 0 0 0 0 0 0 2 0 3 0 26 0 0 0 0 69 17 90 231541 0 1 2 8 17 2 3 0 0 1 0 0 0 0 0 1 0 0 2 0
170 TCG 0 0 2 0 0 0 0 0 0 0 0 1 0 0 2 0 0 0 0 0 1 1 11 3 1 2 0 1 0 0 0 0 0 0 0 0 0 1 0 0 0 0 3 1 0 3 2 0 0 1 2 0 79 4 231695 82 0 0 7 0 0 0 44 0
171 ACT 0 0 0 3 2 45 1 232481 0 0 0 2 0 0 0 13 0 0 0 0 0 2 0 1 0 1 0 0 3 0 3 1 0 0 0 0 0 0 0 21 0 0 0 0 0 0 0 3 0 0 1 0 0 4 3 0 5 0 3 0 0 0 0 0
172 CTC 3 0 0 0 21 0 0 0 0 0 0 0 0 15 0 2 3 1 4 0 0 32 1 0 0 7 1 0 17 232355 43 8 0 0 2 0 0 2 0 0 0 3 0 1 0 0 0 2 1 0 1 0 0 0 0 0 0 0 2 1 0 2 1 0
173 CCT 0 1 0 2 0 0 1 11 0 0 10 0 1 4 1 1 1 1 0 4 116 86 500 231872 0 2 0 1 0 0 0 1 0 0 0 0 0 2 1 2 0 0 6 0 0 0 0 0 5 0 2 0 3 2 2 11 3 0 0 0 1 1 1 5
174 AGG 0 1 9 0 2 0 0 3 23 0 232514 0 0 0 5 2 4 0 0 0 0 2 2 0 0 1 8 0 1 1 0 4 0 0 0 0 0 0 0 0 0 0 23 1 0 1 1 0 8 0 5 1 0 1 0 1 3 0 4 0 1 0 3 1
175 AGG 1 4 23 0 0 0 0 0 37 0 232195 1 6 0 6 0 0 0 0 0 0 0 1 0 5 0 3 12 0 0 0 0 0 0 0 0 0 0 0 0 1 0 26 0 0 0 0 0 1 0 2 0 0 0 1 0 4 0 2 0 0 1 2 0
176 TCT 0 2 0 0 0 1 0 0 0 0 0 0 2 0 0 0 0 0 0 0 5 0 3 20 0 0 0 1 0 1 0 1 3 0 0 0 3 0 3 4 1 1 0 1 0 0 0 1 0 0 0 3 9 197 13 232385 0 1 0 0 1 0 0 3
177 GGA 1 1 0 0 0 0 0 0 11 0 0 0 0 1 0 0 1 3 0 1 0 0 0 0 0 0 0 1 0 2 0 0 15 1 0 0 0 0 0 0 232437 1 43 14 2 0 2 0 1 0 1 1 0 0 0 0 4 0 0 1 1 2 0 0
178 GCT 18 0 0 1 0 0 2 29 0 0 0 0 0 0 0 1 1 3 11 1 1 24 1 4 0 9 0 0 1 2 0 1 1 0 0 2 11 108 0 231913 0 0 0 0 2 0 0 21 1 2 0 1 1 1 0 6 0 3 1 0 0 0 2 0
179 GCA 0 0 0 1 102 0 0 0 0 1 0 1 0 0 0 0 0 0 0 0 1 0 0 0 0 0 0 0 0 0 0 0 4 0 2 0 231193 90 237 36 0 0 1 1 48 0 0 0 6 0 0 0 3 1 0 12 0 0 0 0 1 0 0 3
180 GGC 0 0 0 0 0 6 1 4 0 15 0 0 0 7 0 0 0 0 0 1 0 4 0 0 1 1 0 0 0 0 0 0 0 20 0 0 0 0 0 0 5 231843 15 74 0 2 0 0 0 0 1 0 0 0 0 0 8 11 0 0 1 0 0 0
181 GCT 0 1 0 0 5 0 0 93 0 8 0 1 0 0 2 0 0 22 1 1 0 3 0 3 1 1 2 0 0 9 0 0 0 0 2 9 1 129 18 231282 0 0 5 0 1 1 0 11 0 0 1 2 0 0 1 5 4 0 24 0 0 0 1 0
182 GCA 0 0 0 8 117 1 0 0 0 3 0 0 0 0 0 0 0 5 0 0 0 1 0 0 0 1 6 1 0 0 0 1 1 2 0 0 231272 51 42 9 3 2 5 1 123 0 3 1 0 1 1 1 2 1 4 0 0 1 0 0 0 0 0 0
183 GTC 0 1 0 1 0 2 0 0 0 3 1 2 3 38 3 1 0 0 2 2 1 1 1 0 1 0 0 0 0 6 0 0 0 1 0 0 0 22 0 0 0 1 2 0 15 232172 6 37 0 1 4 0 3 0 1 0 0 0 0 1 0 6 0 0
184 AAA 232147 12 117 25 3 4 1 0 24 0 0 0 1 0 0 0 0 1 2 0 1 2 0 0 2 1 0 0 0 1 0 0 15 0 0 0 6 0 0 0 1 0 0 0 1 0 0 0 12 3 1 0 5 1 1 0 7 0 1 1 1 0 0 0
185 GGA 1 0 0 1 1 0 0 0 16 0 0 0 0 0 0 0 0 2 3 0 0 0 0 14 0 0 0 1 0 0 0 0 9 1 2 0 1 0 1 0 232513 14 28 27 1 0 2 0 1 1 13 0 0 0 3 0 13 2 0 0 1 0 0 0
186 GTT 0 0 0 0 0 3 4 1 0 1 0 0 14 81 0 104 1 0 0 3 1 0 1 11 0 0 0 0 0 1 0 2 0 3 6 0 2 1 2 5 4 0 2 1 32 30 23 232363 4 0 0 3 0 0 0 1 3 1 1 3 1 0 3 5
187 GGG 1 0 0 0 1 1 0 0 0 0 8 1 0 0 0 0 1 0 0 1 1 2 1 3 1 0 0 0 0 0 0 0 0 3 19 0 0 0 0 0 30 9 232242 3 0 0 2 2 2 1 0 0 0 1 1 0 0 3 2 2 0 0 0 0
188 ACA 0 0 2 0 232404 27 39 3 0 0 0 0 2 0 0 0 0 1 0 1 2 0 1 1 0 0 2 0 0 0 0 0 0 0 0 0 21 1 3 0 2 0 0 0 1 0 1 2 0 0 5 0 1 0 6 0 0 0 0 0 0 0 0 0
189 ATG 1 4 2 0 1 0 15 1 0 0 1 1 36 0 232436 16 4 8 4 2 0 0 0 1 0 0 6 1 13 7 17 8 0 0 0 0 0 2 0 0 7 0 0 2 0 2 24 3 0 2 0 0 2 0 0 1 2 18 0 17 2 5 0 0
190 GTG 0 0 0 10 0 4 0 0 0 1 0 0 1 0 17 0 1 0 0 2 2 2 0 0 0 0 1 0 0 0 2 0 0 1 0 0 1 5 19 0 0 0 8 2 48 9 232342 5 0 0 0 1 1 3 6 4 0 0 0 0 0 0 5 0
191 ATG 0 0 1 2 0 2 15 0 0 0 1 0 17 0 232395 5 2 1 0 2 0 3 0 0 0 1 0 0 0 3 0 0 0 2 4 0 1 0 0 1 0 0 0 0 0 0 21 0 1 0 5 1 0 0 1 0 0 0 0 1 9 0 7 4
192 GAG 0 1 13 0 0 0 0 0 0 0 3 0 0 0 3 0 0 1 1 0 0 1 0 0 0 0 2 0 0 0 3 0 84 0 232544 3 1 0 2 0 0 0 28 0 1 0 2 0 0 0 9 0 0 0 0 0 0 0 0 0 1 0 1 0
193 TTG 0 0 0 0 1 1 0 0 0 0 0 0 0 0 1 0 0 0 1 0 0 0 0 0 0 0 0 0 0 0 110 1 0 0 2 3 3 0 0 2 0 0 1 0 1 0 4 0 1 0 0 0 0 1 17 0 0 0 1 3 31 0 232487 5
194 ATA 1 0 1 1 21 2 0 2 2 0 0 0 232557 6 16 25 2 0 1 0 0 7 0 3 0 0 0 0 0 1 0 3 0 1 0 0 0 2 0 2 0 1 0 2 35 1 1 6 4 0 0 4 0 1 0 0 0 1 1 1 1 2 0 0
195 AGG 0 0 10 0 6 0 0 2 23 1 232494 1 0 0 18 0 0 2 0 8 1 0 1 0 23 9 15 11 0 0 0 0 0 1 0 0 0 1 0 0 0 0 32 0 0 3 0 0 1 1 0 0 0 0 0 2 2 0 4 0 0 1 0 0
196 ATG 1 3 0 0 0 0 10 0 0 2 1 0 22 1 232556 10 4 0 1 0 1 2 6 0 0 0 3 0 0 9 1 0 10 0 0 0 3 1 0 0 1 0 1 0 0 0 26 1 4 0 0 0 3 0 0 0 0 0 9 0 0 1 2 0
197 ATC 0 1 0 0 0 11 38 0 1 1 0 0 13 232337 1 128 0 0 0 0 0 1 2 0 0 4 1 1 1 0 1 2 0 0 0 0 2 2 0 0 0 15 0 0 0 52 31 19 2 0 1 1 0 1 1 0 1 0 0 0 1 2 0 0
198 AAA 232697 16 19 0 1 1 0 0 13 0 0 0 0 0 0 0 1 0 1 0 0 1 1 0 0 0 0 0 0 0 0 0 11 0 0 0 0 0 0 0 0 0 0 0 1 0 0 0 3 0 4 0 0 3 0 0 0 0 0 0 0 0 0 0
199 CGT 1 2 0 0 1 0 0 0 2 0 35 4 0 0 2 0 1 1 2 18 1 3 0 0 2 18 8 232554 0 0 0 5 1 0 0 0 0 0 0 1 0 0 2 2 0 1 0 0 0 0 0 0 0 0 0 2 2 2 0 15 0 1 0 0
200 GGG 0 1 0 0 1 5 4 0 0 0 28 0 0 0 4 0 0 0 3 2 0 1 0 1 0 0 0 0 0 0 3 0 0 2 20 0 0 1 0 0 54 4 231278 3 0 0 6 0 1 0 1 0 0 1 0 0 0 0 15 4 0 0 0 0
201 ATC 33 5 0 0 0 19 0 4 0 0 2 8 4 232451 1 10 5 2 0 0 0 2 5 1 0 1 2 0 2 3 11 2 0 0 0 0 1 2 2 1 0 3 3 2 0 46 16 28 0 0 0 0 0 0 0 1 0 0 2 7 0 0 2 0
202 AAT 2 69 1 232477 0 2 0 4 1 0 0 21 0 0 0 16 2 6 0 2 2 1 0 4 0 2 0 0 3 2 3 0 0 0 0 46 6 0 2 0 0 1 5 0 4 0 0 0 0 1 0 1 0 2 1 0 1 3 5 0 0 0 4 4
203 GAT 19 0 0 11 0 0 0 0 0 0 0 3 0 0 0 0 0 0 0 0 0 0 0 0 0 0 0 0 0 0 0 1 0 21 0 232597 1 0 1 1 6 1 0 10 2 0 0 0 1 0 1 2 0 0 0 1 0 2 1 0 1 0 0 0
204 CGG 0 3 0 0 0 0 0 0 12 0 66 0 1 0 0 0 0 0 38 1 0 0 0 0 46 13 232199 20 0 0 2 0 1 0 0 0 1 2 0 0 0 1 0 0 0 1 0 0 2 1 0 0 0 0 0 0 2 0 34 0 0 4 0 0
205 AAC 8 229733 1 9 0 4 0 0 0 11 0 0 13 0 5 0 0 1 0 4 0 1 0 2 0 0 0 0 0 0 0 3 0 16 0 0 9 1 0 5 0 0 0 0 0 2 0 0 2 7 0 0 1 1 1 0 0 2 0 5 0 0 0 1
206 TTC 1 0 0 1 0 0 1 1 0 2 1 1 12 0 0 1 1 0 3 0 0 0 0 0 0 2 3 0 0 13 3 1 0 0 0 0 0 0 4 0 0 0 0 0 0 3 0 0 0 0 0 0 0 20 0 0 0 1 0 0 2 232394 0 3
207 TGG 0 4 0 0 0 0 0 0 0 0 3 0 0 0 0 0 0 2 0 0 0 0 0 0 2 0 39 0 0 2 0 0 0 0 0 0 2 0 0 0 0 0 1 0 0 0 0 0 0 1 14 0 0 0 0 0 17 0 232355 0 0 6 4 14
208 AGA 17 0 0 0 0 0 0 1 230223 0 90 0 1 0 0 0 0 4 0 0 0 0 1 0 43 39 1 2 0 0 0 0 1 0 0 0 0 0 0 0 25 0 0 0 0 1 0 0 0 0 2 2 0 3 0 0 2 0 0 0 0 0 0 0
209 GGT 0 0 0 0 0 0 0 0 1 0 0 26 0 0 0 1 0 0 0 0 0 0 0 0 0 0 0 1 0 0 1 0 0 0 1 19 0 0 5 2 17 37 201 202643 0 0 0 2 0 0 4 0 1 0 0 0 0 0 0 3 0 0 2 0
210 GAA 31 0 0 0 0 0 0 0 0 16 0 0 0 0 0 0 0 8 3 0 0 1 2 0 0 0 0 3 5 0 0 0 228223 11 15 0 0 1 0 0 26 1 0 2 0 0 1 0 3 0 0 0 0 0 0 0 1 0 0 0 0 0 0 0
211 AAT 1 11 0 214793 2 0 0 28 0 20 0 21 0 63 0 0 0 4 0 2 0 8 1 7 2 0 0 0 1 0 0 0 0 0 24 11 6 0 9 2 0 51 28 0 0 16 10 22 1 3 0 1 0 1 24 3 2 6 0 9 0 4 65 0
212 GGA 1 0 0 0 0 4 3 2 51 0 0 0 0 4 0 0 0 0 0 3 0 0 1 1 0 0 1 0 0 0 1 4 10 0 0 0 1 1 0 1 215142 0 36 48 0 0 0 0 0 0 0 0 0 0 0 0 24 1 0 0 1 0 0 0
213 CGA 1 0 0 0 0 0 0 0 4 0 12 0 0 1 1 0 62 1 0 0 0 3 0 0 215026 66 36 0 5 0 0 0 0 2 0 0 0 0 0 2 5 0 0 0 0 0 0 0 0 0 2 0 0 2 0 0 37 0 0 0 0 0 0 2
214 AAA 222767 3 13 0 1 0 0 1 27 0 16 0 3 0 0 0 3 6 1 0 0 0 0 0 2 4 1 3 0 1 2 0 13 0 2 0 1 0 0 0 1 0 21 2 0 0 5 0 2 0 1 0 0 2 0 0 0 0 2 0 0 3 0 0
215 ACA 5 0 1 0 226190 39 33 31 0 0 2 0 5 0 0 0 5 0 1 0 65 0 0 1 0 1 0 0 0 0 0 0 0 0 0 4 31 23 0 0 1 0 0 19 4 2 0 1 0 0 0 0 0 0 1 8 1 0 0 0 0 0 0 0
216 AGG 2 0 20 0 0 0 0 0 34 0 218571 0 1 0 17 0 0 0 0 0 0 0 0 0 1 0 8 0 0 4 0 0 0 0 0 0 0 0 0 0 0 1 33 0 0 0 0 0 0 0 0 0 0 1 0 0 0 0 5 2 1 0 0 0
217 AGT 0 4 5 67 6 53 33 1 5 25 2 201172 0 0 1 3 1 1 0 1 0 0 0 1 1 5 1 8 0 2 1 0 4 0 0 0 1 13 1 4 0 0 2 24 0 3 0 0 0 0 1 0 0 0 20 1 0 0 0 1 11 0 0 0
218 GCT 0 0 0 0 0 0 0 46 0 33 0 1 0 0 0 0 0 0 0 0 0 0 0 0 0 0 0 0 0 0 17 0 0 0 0 11 6 21 3 201023 0 0 0 0 0 0 0 9 0 1 0 0 0 0 0 1 0 0 0 0 0 0 2 0
219 TAC 0 1 0 1 0 0 0 0 0 0 0 0 0 0 1 0 0 16 0 0 3 0 0 0 0 0 0 0 0 1 0 0 0 0 0 0 0 0 0 0 1 0 1 0 0 0 0 0 5 214601 4 37 0 1 0 0 0 12 0 0 0 0 0 0
220 GAG 0 0 8 3 127 0 10 0 0 0 0 0 0 1 0 2 0 0 0 0 0 0 0 1 0 0 0 0 0 0 0 0 4 0 208994 6 0 0 0 0 0 4 22 0 0 0 3 0 0 0 2 0 0 0 0 1 1 0 0 0 0 0 0 0
221 AGA 23 0 2 0 1 0 0 0 217013 0 21 0 1 0 0 0 0 0 5 1 0 0 0 0 6 1 0 0 0 0 0 0 0 0 0 0 1 0 0 0 23 0 1 0 0 0 0 0 1 0 0 0 0 0 2 0 2 0 0 0 0 0 1 0
222 ATG 0 1 3 0 0 0 12 8 0 0 1 0 19 1 202740 1 6 0 0 0 0 0 0 0 0 2 0 0 0 4 3 0 0 0 0 0 0 0 0 7 0 1 36 1 0 0 11 0 1 2 0 0 0 0 0 0 0 0 0 0 0 0 0 0
223 TGC 0 0 0 0 0 40 0 0 0 0 0 0 0 0 0 0 0 0 0 0 0 0 0 0 0 8 0 0 0 0 0 0 0 0 0 0 0 0 0 0 0 2 0 0 1 0 0 0 0 17 0 0 0 0 0 0 1 184983 0 37 0 1 0 0
224 AAC 2 190025 2 10 0 3 0 0 0 15 0 0 0 0 0 0 0 0 0 0 0 0 0 0 0 0 0 0 0 0 0 0 0 12 0 0 0 0 0 0 0 0 0 0 0 0 0 0 0 3 0 0 0 0 0 0 0 0 0 0 0 0 0 0
225 ATT 0 0 0 0 0 0 0 15 0 1 0 2 2 28 0 232472 0 0 0 1 0 0 0 0 0 0 0 0 0 0 23 1 0 0 0 1 0 0 0 0 0 0 1 0 3 6 0 12 0 0 0 0 0 0 0 0 0 2 0 0 0 0 0 1
226 CTC 0 0 0 0 0 0 0 0 0 0 0 0 0 3 0 0 0 3 0 0 0 18 0 0 0 1 0 0 4 232532 0 1 0 0 0 0 0 0 0 0 0 0 0 0 0 0 0 0 0 0 0 0 0 0 0 0 0 0 0 0 0 2 0 0
227 AAA 232315 8 62 0 2 0 0 0 4 0 0 0 1 0 0 0 2 0 0 0 0 0 0 0 0 0 1 0 0 0 0 0 17 0 0 0 0 0 0 0 0 0 1 0 0 0 0 0 2 0 1 0 0 0 0 0 0 0 0 0 0 0 0 0
228 GGA 0 0 2 0 6 0 0 0 22 15 0 0 0 0 1 0 0 0 0 0 0 0 0 0 7 0 0 2 0 1 0 0 29 0 0 0 0 17 0 0 232386 2 51 1 5 0 7 0 0 0 0 0 0 0 23 0 3 0 0 0 4 0 0 19
229 AAA 232262 3 11 12 0 0 0 0 4 0 0 0 1 0 0 0 2 0 0 0 0 6 0 0 0 0 0 0 0 0 0 1 6 0 0 0 0 0 0 0 0 0 0 5 0 1 0 0 0 0 3 0 0 0 0 0 0 0 1 0 0 0 0 0
230 TTT 0 3 0 0 0 0 0 0 0 0 0 1 0 0 0 2 0 0 0 0 0 0 0 0 0 0 0 0 0 0 1 11 0 0 0 0 0 0 0 0 0 0 0 5 0 0 0 2 0 5 0 1 2 0 0 11 0 0 1 4 0 23 0 232523
231 CAA 0 2 0 1 0 22 0 0 0 0 2 0 0 0 1 0 232336 3 20 7 1 1 27 0 71 0 1 0 7 1 27 0 0 0 0 0 0 1 3 0 0 1 0 0 6 0 0 0 8 1 0 0 0 0 0 0 0 0 0 0 0 0 0 0
232 ACA 1 1 0 3 232543 13 18 3 6 0 0 1 11 0 0 0 0 4 0 0 2 1 3 0 8 5 0 0 0 0 1 0 0 0 0 0 9 0 2 0 0 0 0 0 0 1 0 8 0 0 0 0 0 0 0 3 2 1 0 0 0 0 0 0
233 GCT 1 0 1 65 0 0 0 23 2 0 0 0 0 1 0 1 4 1 2 3 21 0 2 43 1 2 0 2 0 0 0 0 0 0 0 6 9 28 5 232289 19 0 0 3 2 0 3 20 0 0 0 1 0 0 0 3 0 0 2 0 0 0 0 0
234 GCA 0 2 0 0 99 0 1 1 0 0 0 7 0 0 0 0 0 0 0 0 45 38 4 17 0 0 1 0 3 0 0 0 2 0 0 0 231974 1 16 1 3 0 2 0 24 2 0 0 0 0 0 0 1 0 0 0 0 6 0 3 0 5 0 0
235 CAA 3 1 0 0 0 0 0 0 3 0 2 0 0 0 0 0 232548 3 24 3 5 0 0 2 15 0 0 1 2 2 4 0 2 0 0 0 0 0 0 0 0 0 0 0 0 0 0 1 2 0 0 0 0 1 0 0 0 0 0 0 0 0 0 0
236 AGG 8 0 29 0 0 0 0 0 129 1 232314 3 0 0 4 0 0 1 0 0 2 2 1 0 62 3 21 0 1 0 1 2 0 0 0 1 0 0 0 0 2 0 48 0 0 0 0 0 0 0 1 0 0 0 0 1 0 1 3 2 0 0 0 0
237 GCA 4 1 0 0 38 5 0 2 0 4 0 4 0 0 0 0 0 0 1 0 5 2 0 1 1 2 0 2 6 1 1 0 1 0 0 1 232344 7 17 23 8 1 7 2 61 0 2 0 2 0 11 0 42 2 0 0 0 0 0 1 0 0 1 1
238 ATG 0 0 0 0 0 1 14 0 0 0 1 1 17 0 232346 11 2 0 0 0 2 0 1 0 0 0 1 0 0 5 2 11 0 0 1 0 0 0 0 2 2 0 1 2 0 0 13 0 2 1 3 0 2 3 2 0 1 0 0 0 0 0 0 0
239 ATG 0 0 0 0 4 0 16 9 0 4 1 0 28 1 232437 10 0 0 0 0 0 0 0 5 4 0 0 4 0 0 0 1 1 4 0 0 1 5 27 3 0 0 0 1 0 0 86 0 0 1 2 0 0 0 3 0 1 0 0 0 1 0 2 7
240 GAT 0 2 0 17 2 0 1 5 1 0 0 0 0 0 0 0 25 6 0 5 0 2 0 0 0 0 0 1 0 1 0 0 2 39 8 232447 1 1 0 2 0 1 2 26 3 0 0 2 0 0 0 0 0 0 1 1 0 0 0 1 0 0 0 0
241 CAA 1 0 0 0 3 1 0 2 2 3 2 10 0 0 0 7 232348 3 50 4 0 3 1 0 44 1 0 2 0 0 0 0 3 0 0 0 5 0 0 1 0 0 0 0 1 0 2 1 51 0 0 0 0 0 1 0 0 0 0 0 1 0 7 0
242 GTG 0 0 0 0 2 1 0 0 0 0 10 0 0 0 37 1 3 5 0 0 0 0 2 0 0 0 0 3 3 0 2 2 0 0 1 1 0 1 11 0 0 0 14 0 84 24 232272 26 1 0 2 0 0 1 0 0 1 2 0 0 0 1 3 0
243 AGA 15 1 41 0 0 2 0 0 232246 5 89 8 1 0 2 1 1 1 0 1 1 0 6 1 12 9 11 6 1 6 0 1 0 0 0 1 2 1 12 1 28 11 1 0 0 1 1 0 0 0 0 1 0 0 1 0 4 0 0 5 0 10 0 4
244 GAA 33 4 0 0 0 6 0 3 0 0 0 0 0 0 0 1 2 3 0 0 1 4 0 0 0 1 1 0 0 1 0 2 232575 3 35 1 1 4 0 8 17 2 2 0 3 0 4 1 0 0 4 0 0 0 2 0 3 0 0 0 1 5 0 0
245 AGT 0 0 0 25 0 1 1 0 1 26 2 231815 0 0 0 13 0 0 0 1 0 15 2 0 0 0 1 1 0 2 4 0 0 0 0 0 0 28 25 0 0 15 72 40 0 0 0 2 0 0 0 0 0 3 0 0 0 1 0 9 0 0 0 0
246 CGG 0 1 0 4 0 1 2 2 0 0 12 0 0 0 0 0 0 2 37 0 1 0 1 2 47 0 231288 3 0 0 11 0 1 0 0 1 0 4 0 4 0 0 1 2 0 5 1 1 1 2 0 0 0 0 0 0 0 0 31 0 1 0 0 4
247 AAC 16 232271 3 40 8 6 0 0 3 17 4 0 3 1 0 0 0 0 0 0 0 0 0 7 0 8 1 3 0 0 0 2 0 15 0 0 5 11 0 1 0 8 0 0 0 0 0 0 0 2 0 0 0 46 0 0 0 1 0 4 0 0 0 9
248 CCA 0 0 0 0 0 0 1 0 0 0 0 0 1 0 2 0 4 3 4 1 232395 23 68 21 0 0 4 1 8 0 2 0 0 0 0 0 0 0 0 0 2 0 0 0 0 5 0 0 1 1 0 0 8 1 0 0 0 0 0 0 0 0 0 2
249 GGA 0 1 1 3 0 0 0 0 16 0 0 0 0 0 1 0 0 0 0 0 0 2 0 1 0 0 0 0 0 0 0 0 14 0 0 0 0 0 0 0 232594 1 31 48 0 0 0 0 1 2 0 0 0 0 0 0 14 0 0 0 1 0 0 0
250 AAT 13 8 4 232420 5 0 4 5 0 0 3 10 0 0 0 4 1 1 0 5 0 3 0 6 0 0 4 1 9 0 1 3 0 0 0 10 10 2 0 1 5 0 15 3 0 2 2 2 0 1 13 1 0 0 2 0 2 0 0 2 1 3 1 0
251 GCT 0 0 0 0 0 0 0 36 0 0 0 0 0 0 0 0 0 0 0 0 0 0 0 0 0 0 0 0 0 4 0 0 0 0 0 5 4 43 15 220879 0 0 1 1 0 5 5 23 1 0 0 4 1 0 0 8 0 0 0 3 0 0 7 0
252 GAG 0 0 5 0 0 0 0 0 0 0 0 0 0 0 1 0 0 0 0 0 0 0 2 0 0 0 0 0 0 0 0 0 29 0 220897 2 0 0 5 6 0 1 32 1 0 0 5 0 0 0 2 0 0 0 0 0 2 1 0 0 0 1 0 0
253 ATC 0 0 1 0 0 10 0 0 0 0 5 0 3 220887 5 26 0 0 0 0 0 0 0 0 0 0 0 0 0 0 0 0 0 0 0 0 0 0 0 0 0 0 0 0 1 11 4 6 0 0 1 0 0 0 0 0 0 0 0 0 0 1 0 0
254 GAA 19 0 0 0 0 0 0 0 0 0 0 0 0 0 0 0 0 0 0 0 0 0 0 0 0 0 0 0 0 0 0 0 221058 2 8 0 0 0 0 0 18 0 0 0 0 0 0 0 0 0 0 0 0 0 0 0 0 0 0 0 0 0 0 0
255 GAT 0 0 0 10 0 0 0 0 0 0 0 0 0 1 0 0 0 0 0 0 0 0 0 0 0 0 0 0 0 0 0 0 0 26 0 221118 0 0 0 0 0 0 1 14 0 0 0 0 0 0 0 2 0 0 0 0 1 0 1 0 0 0 0 0
256 CTC 0 0 0 0 1 0 0 0 1 0 0 0 2 5 0 0 0 4 1 0 0 26 0 0 0 0 0 0 20 220977 5 25 1 0 0 0 0 0 0 0 0 0 1 0 0 1 0 2 0 0 1 0 0 1 0 0 2 0 0 1 0 4 18 0
257 ATC 0 1 0 0 0 10 1 0 0 16 0 0 11 220826 1 5 0 1 0 1 1 2 0 0 0 0 0 0 3 5 6 0 0 1 0 0 0 0 8 0 2 0 0 4 0 10 1 2 1 1 0 0 0 3 0 0 4 0 0 4 0 1 44 1
258 TTT 1 0 0 1 1 0 0 0 0 0 0 0 0 1 1 8 0 2 2 0 1 0 0 2 0 0 0 0 0 2 0 2 4 0 1 0 3 1 0 0 9 2 0 0 0 4 3 2 2 0 0 4 0 3 2 8 0 0 0 3 2 11 2 221055
259 CTG 1 0 2 1 2 0 0 4 1 1 1 0 0 0 6 2 0 3 11 1 0 0 9 0 0 0 2 0 31 25 220911 5 0 3 1 1 0 2 0 2 0 3 0 3 1 0 1 1 0 1 0 0 2 0 0 0 0 2 0 0 1 0 17 0
260 GCA 0 0 1 1 62 0 0 2 0 0 0 0 0 0 0 0 0 0 0 6 0 0 0 0 0 0 0 0 0 1 0 0 3 1 2 0 220523 4 28 15 5 6 0 1 35 0 0 0 0 1 0 1 3 0 1 5 0 2 1 1 0 0 0 0
261 CGG 0 0 0 0 0 0 0 0 0 0 209 0 0 0 2 0 0 1 24 0 2 0 0 0 27 1 220118 115 0 1 7 0 0 0 0 0 0 0 0 0 0 0 3 0 0 0 0 0 0 0 3 0 1 0 0 0 0 0 44 0 0 0 0 0
262 TCT 1 1 0 0 1 1 0 1 0 0 0 1 2 0 0 0 0 0 0 0 0 3 0 19 0 1 0 0 0 0 0 0 0 1 0 0 3 0 0 1 0 3 0 0 0 0 2 2 9 0 7 6 32 125 2 220516 0 0 0 1 0 0 0 11
263 GCA 1 0 0 0 76 1 0 0 0 4 1 0 29 0 0 0 0 0 1 0 1 0 0 0 1 0 0 0 0 1 0 5 1 0 0 0 220762 29 9 5 1 2 12 0 63 0 0 0 2 0 1 0 3 1 0 0 0 0 3 1 1 2 0 0
264 CTC 0 0 0 4 0 0 0 0 0 2 0 0 1 8 0 1 9 2 0 0 0 24 2 0 0 2 0 0 67 220754 13 13 0 1 3 0 0 0 0 0 0 0 0 0 4 1 0 0 1 0 0 1 0 0 0 0 3 0 0 0 1 33 6 4
265 ATA 0 0 0 1 41 17 3 1 0 9 0 0 220594 6 21 4 2 1 4 1 2 4 0 2 6 0 0 0 22 18 3 0 2 1 0 0 1 4 5 0 1 1 1 1 30 0 0 3 3 0 2 0 1 1 0 3 4 0 0 1 0 0 3 0
266 TTG 6 0 0 0 0 1 0 2 1 0 1 0 15 0 1 0 3 1 0 0 0 3 0 1 1 0 1 0 60 9 13 11 0 3 0 0 0 0 0 0 1 1 2 0 0 3 8 0 0 1 9 0 0 0 24 0 0 0 1 0 21 0 220746 1
267 AGA 25 1 42 0 0 0 0 0 220848 1 93 7 4 0 0 0 0 0 0 3 0 15 0 1 3 0 7 7 0 1 0 0 0 0 0 0 2 1 1 0 25 0 0 1 4 0 0 0 0 0 1 1 2 0 0 0 0 0 1 0 0 1 0 0
268 GGG 0 0 0 0 113 1 2 0 0 1 21 1 0 0 0 0 0 5 4 0 0 72 39 12 0 0 1 0 0 0 0 0 0 0 19 0 0 5 0 0 38 0 220669 1 0 2 12 12 2 1 0 0 0 11 18 8 0 0 5 0 0 0 0 0
269 TCA 1 0 0 0 0 1 5 0 0 26 1 0 0 0 1 0 2 3 0 0 27 6 0 0 0 5 0 2 0 0 2 2 1 0 0 0 14 17 0 3 0 0 0 0 0 0 0 0 5 0 1 1 220874 11 70 3 1 1 0 0 8 0 0 0
270 GTT 0 0 0 0 2 0 6 0 0 1 0 0 4 2 0 33 0 0 0 1 0 0 1 1 0 0 0 0 0 1 1 0 0 0 0 0 1 1 0 11 0 0 2 1 5 61 7 220953 0 0 0 1 1 3 0 0 1 0 0 0 1 0 0 7
271 GCT 2 1 7 1 0 0 4 39 0 0 0 0 0 2 0 0 6 1 0 0 0 5 0 0 0 0 0 0 0 0 0 3 0 0 0 5 32 40 1 220833 3 6 1 10 0 0 0 40 1 0 9 0 0 4 5 3 0 0 0 0 1 0 0 0
272 CAC 1 2 0 0 3 2 0 2 0 2 0 1 0 0 0 3 0 220908 1 24 0 2 4 0 0 16 0 0 1 6 8 4 2 0 0 0 0 0 0 0 2 0 2 1 0 0 0 3 0 17 2 0 3 0 0 2 1 3 2 0 0 0 1 0
273 AAA 220891 3 60 17 4 2 1 0 11 1 2 0 2 0 2 7 0 7 1 0 0 0 2 0 1 0 0 0 3 0 0 2 27 0 2 1 0 0 1 10 3 0 4 0 0 0 0 2 0 0 0 5 0 0 1 0 4 0 4 1 0 0 0 0
274 TCT 1 1 0 0 10 12 5 3 0 30 0 67 1 0 1 0 0 5 1 0 0 28 0 7 0 1 0 1 0 0 0 0 2 2 0 6 5 1 0 8 0 3 1 0 0 1 0 1 2 0 5 4 32 119 10 220764 0 1 0 1 3 2 0 11
275 TGT 1 6 5 0 0 1 3 0 1 1 1 3 2 1 0 1 0 0 0 0 0 0 0 1 0 4 0 33 1 1 1 3 0 0 3 2 0 2 4 2 0 0 2 2 0 6 0 0 6 0 1 6 5 0 1 5 4 29 0 220980 0 0 0 5
276 CTG 1 0 0 0 0 2 3 0 0 1 0 0 2 1 5 0 0 3 0 0 0 1 10 0 0 0 3 0 160 9 220770 11 0 0 0 0 0 0 1 0 1 0 0 2 0 3 0 0 1 0 0 0 0 0 3 0 1 1 2 0 0 0 43 0
277 CCC 0 0 0 0 0 3 0 0 0 1 0 1 0 0 0 1 1 5 0 0 66 220747 7 71 0 4 0 0 0 11 1 0 0 0 1 0 0 0 0 0 0 2 2 2 0 0 0 0 0 0 0 0 0 62 1 0 0 0 0 2 0 0 0 0
278 GCC 0 0 0 0 1 52 0 1 0 1 0 0 0 0 1 0 1 0 1 5 0 1 0 0 2 0 0 0 2 1 0 0 1 3 1 0 70 219764 27 23 0 3 1 0 1 24 0 0 0 0 4 2 0 5 0 0 0 0 0 1 0 2 2 0
279 TGT 0 1 0 0 0 0 0 0 0 0 0 14 0 0 0 2 0 1 0 0 1 4 1 0 0 0 0 111 2 2 0 0 1 0 1 0 0 4 0 0 0 0 0 31 0 0 0 1 0 0 4 21 0 0 3 0 2 83 7 220743 0 0 0 4
280 GTG 0 2 0 0 0 0 1 0 0 1 0 1 17 38 37 1 0 0 1 1 0 5 0 20 0 5 0 0 0 0 2 0 0 0 0 0 0 0 15 4 0 0 2 1 42 94 220731 34 1 0 0 0 2 0 1 1 0 28 2 2 1 0 2 0
281 TAT 0 4 2 2 0 0 1 0 0 0 0 0 0 0 2 2 0 0 0 45 1 0 2 0 0 0 0 1 2 3 0 0 0 7 1 0 1 2 0 0 2 0 1 1 1 1 1 5 3 24 4 220986 2 0 0 0 5 3 3 23 1 6 1 2
282 GGA 2 0 3 0 0 1 0 1 27 1 0 1 3 2 1 1 0 0 2 0 0 0 0 1 0 0 3 1 0 1 1 0 18 1 0 0 1 2 0 14 220762 7 106 77 7 0 2 0 0 0 0 1 0 3 0 1 3 0 4 2 1 0 0 2
283 CCT 4 3 3 20 18 36 35 123 1 12 12 1 23 1 55 0 58 1 20 86 22 99 18 218837 27 36 70 32 0 1 57 157 0 1 31 0 59 65 106 240 72 35 206 44 0 3 78 6 3 8 0 5 6 37 27 21 1 2 83 31 4 1 0 21
284 GCC 0 0 0 0 0 53 2 0 0 0 1 2 1 0 0 0 0 0 0 0 0 0 0 0 0 0 0 0 0 0 3 0 0 1 1 0 18 220799 31 51 1 1 5 0 4 27 0 0 0 0 0 0 0 4 0 0 0 0 0 4 1 0 0 6
285 GTA 0 9 0 0 0 0 1 0 0 5 0 0 27 5 0 4 0 0 1 0 0 2 0 1 0 3 0 0 0 2 0 0 1 0 0 1 11 0 0 3 0 0 0 0 220110 2 35 0 0 2 0 0 0 4 0 0 0 0 0 0 2 1 0 2
286 GCC 0 0 0 0 1 12 0 0 0 0 0 0 0 0 1 2 0 0 0 2 0 2 2 0 0 0 0 2 0 0 0 0 0 1 0 4 6 220967 1 10 0 0 0 0 0 15 0 4 0 1 1 1 7 4 0 0 0 1 0 0 0 0 0 0
287 AGT 0 0 0 28 0 0 0 2 8 9 6 220675 0 0 0 4 0 0 2 0 0 0 0 0 0 0 0 21 0 0 0 0 0 0 0 0 0 0 0 0 0 0 0 10 0 0 0 0 0 0 0 0 0 0 0 0 0 0 0 1 0 0 0 0
288 GGC 0 0 0 0 0 0 0 0 0 5 0 0 0 0 0 0 0 0 0 0 0 0 0 0 0 0 1 0 0 1 0 0 0 16 2 0 0 0 0 0 10 220952 3 15 0 3 0 0 0 0 3 0 0 0 7 0 2 1 0 0 0 0 0 0
289 TAC 0 7 6 0 0 8 21 0 0 0 0 0 0 0 1 0 0 284 0 0 0 0 0 0 3 64 1 10 8 0 0 0 1 0 1 0 21 6 1 1 0 27 0 0 1 1 20 0 2 220316 1 113 4 7 5 0 0 18 0 0 0 1 10 0
290 GAC 0 58 1 0 0 0 0 0 3 2 4 0 0 0 0 0 0 1 4 1 1 2 0 0 0 0 0 0 0 0 0 0 19 220665 9 7 0 0 0 0 1 14 6 0 0 0 0 0 0 2 0 0 1 0 0 0 0 0 4 0 0 1 0 1
291 TTC 0 0 0 0 1 0 0 0 1 0 0 0 0 2 0 0 0 0 2 0 1 1 0 0 0 0 0 0 0 5 0 0 0 0 0 0 0 1 0 1 1 4 0 0 0 2 2 1 0 0 0 0 0 24 0 0 0 0 0 1 1 220573 0 18
292 GAA 34 1 0 0 15 1 0 0 4 0 7 0 0 0 0 0 0 0 3 0 0 0 0 0 1 0 0 0 0 0 28 4 218655 0 20 1 1 3 0 16 39 1 15 0 3 12 1 9 1 0 0 0 0 2 1 0 0 19 0 0 0 0 1 6
293 AAA 219283 4 107 0 1 2 1 2 9 0 1 0 0 0 0 0 2 0 0 1 0 0 0 3 5 0 0 7 0 1 3 0 14 0 0 0 0 0 0 0 0 0 0 0 0 0 0 0 0 0 0 0 0 0 1 0 2 1 2 1 1 0 0 0
294 GAG 0 7 37 0 1 0 11 0 5 0 0 0 128 2 4 0 4 154 1 0 0 0 0 0 0 0 0 0 3 2 0 0 13 6 217103 12 0 1 7 0 3 1 129 5 0 2 12 0 0 0 4 0 3 12 4 13 0 0 1 4 0 0 3 2
295 GGA 0 0 0 0 0 1 0 0 10 0 0 0 1 3 0 0 0 0 1 0 0 0 0 0 0 0 0 0 0 0 0 0 12 0 0 0 0 0 0 0 191611 1 38 1 1 0 0 0 0 0 1 0 0 1 0 0 5 0 0 0 0 0 0 0
296 TAC 0 1 0 0 0 0 0 0 0 0 0 1 0 2 0 0 0 19 1 1 0 0 0 0 0 0 0 0 0 0 0 1 0 1 0 0 0 0 0 0 0 0 3 0 0 0 7 0 0 207445 0 5 0 0 0 0 2 30 0 0 0 1 0 0
297 TCT 1 0 0 0 0 1 0 0 1 0 0 26 0 0 0 0 0 0 0 0 0 1 0 13 0 1 0 0 1 0 0 0 1 0 0 0 0 1 1 0 0 1 1 0 0 0 0 0 0 0 0 4 0 23 78 186906 0 0 0 4 0 0 4 3
298 TTA 0 0 0 1 0 0 0 1 0 0 0 0 0 0 1 0 0 0 0 0 0 0 1 0 0 0 0 0 33 3 6 0 0 0 0 0 0 1 0 0 1 0 1 0 2 0 0 0 0 1 0 0 12 0 0 0 2 0 0 0 202872 1 23 3
299 GTG 0 0 0 0 0 0 2 0 0 0 0 0 0 0 15 0 0 0 8 0 0 0 0 0 2 0 0 0 0 0 0 1 0 0 0 0 0 0 4 0 0 0 2 0 30 6 204408 28 0 0 1 1 0 0 0 1 0 3 0 0 0 1 2 0
300 GGA 0 0 0 2 1 0 0 0 12 0 1 0 0 0 0 0 0 0 0 0 0 0 0 1 1 0 1 0 0 0 0 0 15 0 0 0 0 0 0 0 200072 2 42 23 4 0 0 0 1 1 0 0 1 0 0 0 3 0 0 2 1 0 0 0
301 ATA 3 0 0 0 11 0 0 0 3 0 43 0 200634 0 42 53 0 0 0 1 0 1 3 0 0 0 1 4 8 2 0 0 0 0 0 0 0 0 0 1 0 0 1 0 29 51 2 0 0 0 0 5 0 0 0 0 0 4 1 1 2 0 1 2
302 GAC 0 20 0 11 0 0 0 0 3 1 5 0 0 0 2 0 1 0 1 2 0 2 0 1 1 2 2 0 0 0 0 0 10 193401 7 11 17 1 5 1 0 12 1 0 0 1 2 0 0 3 2 0 2 0 4 0 0 0 6 2 0 0 1 0
303 CCT 0 0 1 0 0 0 0 2 0 0 1 0 0 0 0 0 0 0 0 11 10 64 15 200751 0 0 0 3 0 0 0 5 0 0 3 0 0 1 0 1 0 0 2 5 0 0 3 1 0 0 4 1 0 0 1 10 0 0 1 0 0 0 3 0
304 TTC 0 0 0 0 0 0 0 0 0 24 0 0 0 2 0 3 1 0 1 0 0 7 2 0 0 0 0 0 0 12 0 0 0 0 0 0 9 7 20 7 0 1 4 3 5 6 0 1 0 1 2 4 0 11 0 0 0 5 1 0 0 202078 0 10
305 AAA 202888 5 27 0 3 3 0 0 15 0 0 0 1 1 0 0 0 0 1 2 0 1 0 1 3 8 0 2 2 0 2 0 12 1 1 0 0 0 5 0 0 0 1 0 0 2 0 0 2 0 0 2 0 8 1 0 1 1 0 0 0 0 2 0
306 CTG 0 2 1 0 2 0 0 0 0 0 2 0 12 0 5 0 2 0 2 0 0 0 9 0 2 1 1 0 70 4 186727 2 0 0 2 0 1 1 1 0 0 0 3 0 1 0 4 1 12 0 0 0 0 0 0 0 0 0 0 0 0 1 45 0
307 CTT 0 1 0 1 1 0 0 0 0 0 1 0 2 0 3 2 0 1 0 2 0 0 0 20 0 1 2 2 51 604 3 197911 0 0 0 0 0 0 0 0 0 1 1 1 0 3 0 10 2 2 0 0 0 0 0 1 2 0 0 1 0 0 6 8
308 CAA 5 4 0 0 0 7 0 0 0 0 1 0 2 6 0 0 220092 21 16 11 4 3 0 0 22 1 2 3 1 0 0 0 3 0 0 0 0 0 0 1 0 0 0 0 0 0 0 0 3 0 0 0 1 1 5 0 0 6 0 0 0 0 12 0
309 AAC 10 220371 27 43 2 29 5 0 4 126 36 0 0 3 3 0 0 5 3 3 1 2 1 0 48 12 28 0 1 0 7 0 11 16 2 0 0 8 12 1 3 3 20 67 0 2 1 0 0 0 0 0 2 4 1 12 3 3 0 2 1 0 11 0
310 AGC 0 48 0 0 0 9 5 1 5 220533 1 36 0 5 0 0 3 0 0 0 0 0 2 0 0 3 1 0 0 1 0 0 0 0 2 0 6 42 22 25 2 11 8 1 2 0 7 3 0 0 1 5 2 0 6 10 0 178 3 25 0 0 2 0
311 CAA 2 36 11 0 0 1 2 92 14 17 24 0 2 0 0 0 220696 4 23 2 1 0 1 1 99 2 5 0 0 0 0 0 1 0 1 0 0 0 0 2 0 0 0 5 1 2 1 3 3 0 0 0 1 1 2 0 0 0 0 0 0 1 1 0
312 GTA 0 1 4 0 2 0 0 0 0 0 0 0 27 0 0 4 0 0 0 2 2 3 4 0 1 1 0 0 0 0 16 1 5 0 1 1 12 4 0 0 2 0 0 1 220889 22 17 12 0 0 2 0 0 0 0 0 0 0 0 3 4 0 1 0
313 TAC 0 0 2 0 1 3 2 0 2 2 0 1 0 0 1 0 1 21 0 0 0 0 1 2 3 0 0 6 1 1 1 0 0 2 2 0 0 1 1 0 1 5 0 0 0 0 1 2 1 220499 2 114 0 0 2 0 0 15 2 2 0 1 0 2
314 AGC 0 21 0 0 6 0 3 0 2 220666 1 50 0 5 2 0 0 0 0 0 0 0 0 0 0 4 1 0 1 3 0 1 0 1 1 0 0 2 6 0 6 36 1 0 0 1 8 2 0 0 2 0 1 3 6 4 0 14 1 6 0 0 5 0
315 CTA 0 0 0 0 2 0 1 3 0 0 0 2 5 1 4 10 0 0 0 3 40 3 0 2 2 2 0 0 220624 23 30 5 0 0 1 1 0 0 0 2 0 0 1 0 1 1 2 1 0 0 0 0 4 9 0 1 1 0 2 0 88 0 16 1
316 ATC 0 1 0 0 0 4 1 0 1 3 17 0 4 220729 6 12 0 0 0 0 0 1 0 0 0 1 0 0 45 1 0 0 0 0 0 0 0 0 0 0 0 1 2 0 0 9 4 5 0 0 0 0 0 0 3 0 0 0 0 0 4 2 8 0
317 AGA 15 0 0 1 0 3 0 0 220870 0 77 0 1 0 0 0 4 0 0 0 0 1 0 0 3 0 0 4 0 0 0 1 0 0 0 0 0 0 0 0 75 0 0 0 0 0 0 1 1 0 0 0 0 1 0 0 2 0 1 0 0 0 1 2
318 CCG 0 0 0 2 0 0 4 0 1 0 5 1 5 2 0 1 0 3 9 2 87 69 220270 6 1 0 5 1 1 0 14 0 0 0 3 0 0 0 8 0 2 0 5 0 0 0 4 1 0 2 0 1 3 0 16 0 0 0 3 0 0 0 1 0
319 AAC 8 220322 19 63 0 4 1 2 28 12 17 2 0 0 1 0 3 6 0 0 0 4 0 1 48 3 1 18 0 5 1 1 0 13 3 0 1 8 1 0 32 19 55 50 2 0 2 0 0 1 2 1 0 3 4 3 0 4 1 0 26 1 9 1
320 GAG 0 0 6 0 2 0 1 0 0 0 0 1 0 1 0 0 1 0 1 0 1 0 0 0 1 0 0 0 0 0 0 0 53 0 220684 3 4 1 9 0 0 0 16 0 0 0 0 2 0 0 5 0 0 0 0 0 0 0 0 0 0 0 0 0
321 AAT 0 12 1 220894 0 1 0 1 0 0 2 10 2 7 0 7 0 2 0 0 1 1 0 0 0 0 2 1 3 4 0 1 0 0 0 10 2 2 0 0 3 0 2 3 0 0 6 0 0 2 0 1 0 0 0 5 0 0 1 1 0 0 0 0
322 CCA 0 2 4 0 4 0 2 0 0 0 4 0 2 2 1 0 2 0 0 0 220656 78 181 14 0 1 0 0 18 0 1 0 2 2 9 1 3 0 2 0 0 1 6 2 3 0 0 2 1 2 3 0 17 0 0 0 1 0 0 0 0 0 0 3
323 GCA 0 2 0 6 29 2 1 2 1 11 5 215 26 7 4 0 5 0 15 2 4 0 0 2 0 13 10 11 0 22 0 12 3 4 0 0 220471 4 4 0 4 0 5 0 59 0 4 0 0 0 3 2 3 1 2 1 1 1 2 3 8 0 2 2
324 CAC 0 4 0 0 1 0 0 0 0 0 0 0 1 0 0 0 2 220877 2 26 0 2 0 0 0 3 3 7 0 0 0 1 0 2 0 0 0 0 0 0 0 0 2 0 0 0 2 0 0 8 0 2 0 1 1 1 0 0 0 0 2 0 1 0
325 AAG 12 1 220927 4 0 0 4 0 0 0 31 0 0 0 5 0 0 0 6 9 1 0 0 0 0 0 0 0 0 0 0 0 0 0 38 0 0 0 0 0 0 1 0 0 0 0 0 0 0 0 1 0 0 0 1 0 0 2 0 0 0 0 0 0
326 AGT 0 0 0 20 0 0 0 0 0 25 0 221006 0 0 0 0 0 1 0 0 0 5 0 0 0 0 0 0 0 0 0 0 0 0 0 0 0 0 0 0 0 0 0 5 0 0 0 0 1 0 0 0 0 0 0 0 0 0 0 1 0 0 0 0
327 CAG 1 0 3 0 0 0 0 0 0 1 0 0 0 0 0 0 18 0 220896 2 0 0 6 0 0 3 42 0 0 0 3 0 0 0 0 0 0 0 1 0 0 0 0 0 0 0 0 0 0 1 12 0 0 0 0 1 0 1 0 0 0 0 1 0
328 CTG 2 2 0 1 1 6 1 0 0 0 1 1 4 1 5 0 0 2 4 0 0 0 11 1 0 4 9 0 27 0 220807 5 0 0 1 1 0 0 1 0 0 1 1 3 9 8 3 1 3 1 2 1 0 0 1 2 2 7 0 1 18 0 97 2
329 GTG 0 0 1 0 1 2 2 0 0 0 0 0 3 0 18 6 0 0 20 0 0 1 0 0 0 1 1 2 0 0 2 0 0 0 0 0 0 0 11 0 1 0 5 1 54 14 220860 85 1 0 0 0 0 2 0 0 5 1 2 0 6 0 1 1
330 TGG 0 3 1 0 0 0 0 0 0 1 0 0 0 0 0 0 0 1 0 1 0 0 0 0 1 0 6 0 0 1 0 0 0 0 0 0 0 0 0 1 0 0 4 0 0 1 0 0 0 0 25 1 3 2 0 1 18 0 221021 1 0 0 2 2
331 ATG 0 0 4 2 0 0 7 0 4 0 9 2 17 0 220864 4 1 0 0 0 0 2 0 0 0 1 0 0 2 0 1 0 1 1 0 0 1 2 2 2 0 1 2 0 0 0 20 0 1 1 4 0 0 2 0 0 0 1 0 2 0 0 8 0
332 GCA 0 1 1 0 27 3 0 0 0 0 0 0 2 2 2 0 1 0 0 0 0 0 0 0 5 0 2 3 1 0 0 0 5 0 0 1 220195 2 12 12 6 2 3 0 29 0 0 0 2 0 0 1 2 1 1 0 0 0 1 0 0 2 0 0
333 TGC 0 1 0 0 0 0 0 0 0 1 0 0 3 1 1 1 0 0 8 1 0 5 0 1 0 33 0 0 0 2 1 0 1 0 1 0 1 0 0 1 3 4 3 0 0 0 1 6 5 46 3 0 1 0 2 1 1 220604 1 159 1 1 3 1
334 AAT 1 31 12 220825 3 0 0 5 0 0 0 7 0 0 41 2 1 8 2 25 1 0 1 0 0 2 0 0 1 1 1 1 0 0 0 13 0 0 2 0 3 0 36 0 1 0 0 1 0 7 4 9 2 0 0 4 3 0 3 0 0 8 2 3
335 TCT 0 0 6 1 2 0 0 2 0 8 0 2 0 2 0 1 0 3 0 2 0 0 1 7 0 0 2 2 0 0 1 0 0 0 0 0 0 0 1 0 3 0 8 3 0 2 2 0 1 0 1 4 32 35 3 247487 2 8 1 1 1 0 5 13
336 GCT 1 0 1 4 3 0 1 66 0 3 0 2 0 0 1 1 4 1 0 0 1 3 0 0 0 0 1 0 5 48 44 1 2 0 0 11 3 70 40 246888 4 4 15 7 0 0 0 24 5 0 1 0 1 2 2 5 0 0 0 0 116 0 71 2
337 GCA 0 0 0 1 55 0 0 0 0 1 0 3 0 0 0 0 0 4 0 0 23 0 0 0 0 0 0 0 1 0 0 0 2 0 0 2 247086 6 31 19 0 0 2 1 29 0 0 0 0 1 0 0 4 1 0 2 0 1 0 0 0 0 0 0
338 TTT 0 1 0 0 0 0 0 0 8 0 0 0 0 0 0 2 0 0 0 0 0 0 0 0 0 0 1 4 0 0 0 6 0 0 1 2 1 0 1 1 4 6 3 2 0 0 2 11 0 0 1 1 1 0 2 8 0 0 2 1 0 52 2 247322
339 GAA 15 1 0 0 0 0 0 0 0 0 0 0 0 0 0 0 0 0 0 0 1 0 0 0 0 0 0 0 0 0 0 0 247182 14 97 181 0 0 1 0 45 0 1 0 1 0 0 0 1 0 0 0 0 0 0 0 1 0 0 0 0 0 0 0
340 GAT 0 0 0 29 0 1 0 0 0 0 0 0 2 0 0 1 0 0 0 3 0 0 0 0 0 1 0 1 0 0 0 0 2 15 0 247579 0 0 0 0 0 0 6 16 0 0 0 0 0 0 2 1 0 0 3 1 0 0 0 1 0 0 0 0
341 CTA 0 0 0 0 0 0 0 1 1 0 0 0 3 26 0 2 0 0 0 0 33 1 2 0 3 0 2 0 247514 10 17 0 0 13 1 0 1 0 2 0 0 0 1 0 10 0 1 0 0 0 0 0 0 0 0 0 0 0 0 0 2 0 0 0
342 AGA 30 0 2 2 1 0 0 0 247181 0 62 2 3 0 0 0 1 0 0 0 0 1 1 0 5 24 0 0 0 0 0 1 1 0 2 0 0 0 0 0 9 4 6 6 0 3 0 1 0 0 0 0 0 0 0 0 0 0 2 6 2 0 0 0
343 GTA 0 6 1 0 0 0 0 0 0 0 0 0 167 0 0 14 0 0 0 0 0 0 0 0 0 1 0 1 1 0 0 0 0 0 1 0 14 0 0 0 1 3 9 0 247384 7 27 1 0 0 0 0 0 1 1 0 0 0 0 0 6 0 0 0
344 TTA 1 0 0 0 5 4 0 1 0 0 0 0 1 0 0 2 0 0 0 0 2 1 0 0 0 2 0 0 8 12 0 0 0 0 0 0 0 3 0 0 0 0 1 0 0 0 0 0 1 0 0 0 18 0 0 2 1 0 0 1 247475 6 50 0
345 AGC 0 26 0 0 9 28 0 9 6 246948 0 47 0 3 0 0 0 0 0 0 0 3 0 0 0 3 1 0 0 0 0 0 0 0 1 3 1 0 3 1 4 8 3 0 0 0 1 0 0 0 1 0 51 13 17 0 0 3 3 0 0 0 0 0
346 TTC 0 0 0 0 1 4 0 0 1 0 0 0 0 3 2 3 0 0 1 0 0 3 0 0 1 0 0 2 0 11 1 0 0 0 1 0 0 8 5 0 2 0 5 1 3 4 10 0 0 0 0 0 0 28 0 0 1 1 2 0 3 246743 0 200
347 ATC 1 5 0 0 0 18 0 7 0 0 0 0 4 246942 16 5 0 0 0 1 0 0 0 0 0 0 0 0 4 25 1 0 0 1 0 1 0 0 0 1 0 0 0 0 0 16 0 1 0 2 0 0 0 0 0 0 1 1 58 0 0 0 0 0
348 AGA 12 0 3 0 0 1 0 0 247392 4 82 1 9 0 0 0 0 0 1 2 0 0 0 3 6 0 0 6 0 0 0 0 0 0 0 1 2 0 0 0 45 0 1 0 0 1 4 0 2 0 0 1 0 0 0 0 1 0 0 0 2 0 0 0
349 GGG 0 0 0 0 0 0 0 0 0 0 14 0 0 0 0 0 0 0 0 0 0 0 0 0 0 0 1 0 0 0 0 0 0 0 15 1 1 0 0 0 26 1 247300 2 0 0 1 0 0 0 2 0 0 0 0 0 0 0 13 1 0 0 0 1
350 ACC 0 6 0 0 6 246782 35 9 31 2 0 12 0 13 22 5 0 9 0 2 0 1 2 0 0 7 6 17 0 0 3 1 0 2 0 0 6 66 12 0 0 1 3 1 0 0 4 3 0 0 0 0 3 2 2 0 2 0 5 0 3 9 0 1
351 AAA 247226 10 96 7 6 0 0 0 22 0 0 1 0 0 1 0 1 0 0 0 0 0 0 0 2 3 0 0 0 4 0 0 23 0 0 0 0 4 0 1 0 4 5 0 0 0 1 0 3 2 3 2 0 0 0 0 0 1 0 0 0 1 0 0
352 GTA 0 0 0 0 3 0 0 0 0 0 0 0 31 0 0 9 0 1 0 0 0 0 0 0 0 0 0 0 1 4 0 0 1 0 0 0 20 0 0 1 1 6 0 0 247604 3 33 0 0 0 0 1 0 0 0 1 1 0 0 0 3 0 2 1
353 TCC 0 3 0 69 0 2 0 0 2 0 41 1 0 0 1 2 0 23 0 42 0 202 0 0 76 0 0 0 0 35 0 582 0 0 0 0 1 0 0 0 0 0 0 0 0 0 1 4 0 4 0 0 7 246345 1 9 0 0 0 0 7 68 0 58
354 CCA 0 0 0 0 3 2 0 0 6 0 1 0 0 1 0 0 2 2 1 0 247502 3 20 0 2 0 0 0 1 0 0 0 0 0 1 0 11 0 1 0 0 10 0 1 0 0 0 5 1 0 0 1 2 0 0 0 5 0 0 0 0 1 0 1
355 AGG 0 0 37 0 0 0 1 0 18 1 247433 2 0 0 21 0 0 0 0 0 0 0 0 0 0 0 3 0 0 0 0 0 0 0 0 0 0 0 0 0 0 0 33 0 0 0 0 0 0 0 0 0 0 0 0 0 0 0 0 0 0 0 0 0
356 GGG 0 2 0 0 0 0 0 0 0 0 13 0 0 0 0 0 0 0 0 0 0 0 0 0 0 0 0 0 0 0 0 0 0 0 13 3 0 0 0 0 26 0 244600 1 0 0 1 0 0 0 0 0 0 0 0 0 0 0 1 0 0 1 0 0
357 AAA 246435 6 14 2 1 0 0 0 12 4 0 0 0 0 0 0 1 0 0 0 0 0 0 0 0 0 3 0 0 0 0 0 42 0 0 0 0 0 1 0 2 0 0 0 0 0 0 0 2 0 1 0 0 0 0 0 0 0 0 2 0 0 0 0
358 CTT 0 0 0 0 0 0 0 2 0 0 0 0 1 0 0 4 0 0 1 0 0 1 1 20 0 0 0 1 5 12 1 247464 1 0 0 0 0 0 0 1 1 0 2 1 0 0 0 1 0 0 0 0 0 0 0 1 0 0 0 0 0 0 0 11
359 TCC 39 2 0 0 0 6 0 0 0 17 3 0 9 4 0 0 8 0 1 0 0 29 0 0 0 51 156 2 1 3 0 16 1 0 0 0 2 5 0 0 0 0 1 0 1 0 0 16 0 0 2 1 4 247096 69 12 0 3 0 0 4 6 27 0
360 ACT 0 0 0 16 0 65 1 247548 0 0 0 0 1 0 0 4 0 0 0 0 0 0 2 0 0 0 0 0 2 0 0 0 0 0 0 0 0 0 0 6 1 0 0 0 5 0 0 0 1 1 0 0 7 0 0 3 0 0 1 0 1 0 0 0
361 AGA 14 0 1 0 2 0 0 0 247624 0 13 0 1 1 0 0 0 2 0 0 0 0 1 1 1 5 4 4 0 0 0 1 0 1 0 0 0 0 0 0 10 1 1 0 0 0 0 0 0 0 1 0 0 0 0 0 0 0 1 2 1 1 0 0
362 GGA 0 0 0 0 0 0 0 0 10 0 0 0 0 0 0 0 0 0 0 0 0 0 0 0 0 1 0 0 0 0 0 0 8 0 0 0 0 0 8 0 247477 19 72 0 2 0 0 0 0 0 0 0 0 0 0 0 11 0 0 0 0 0 1 0
363 GTA 0 0 0 0 0 0 0 0 0 0 0 1 35 0 0 1 0 0 0 0 0 0 0 0 0 1 5 0 0 3 0 2 0 0 0 2 35 0 10 0 0 0 0 0 247400 4 53 2 1 0 0 0 0 0 0 0 0 0 0 24 40 0 2 0
364 CAA 2 1 1 0 0 0 0 1 0 0 0 0 0 0 3 4 247547 2 48 0 2 0 4 2 17 0 0 0 1 3 0 0 0 0 1 0 0 0 0 0 1 0 2 1 0 0 0 3 6 0 1 0 0 0 0 1 1 0 2 0 0 0 11 0
365 ATT 0 0 0 5 0 0 1 14 1 1 0 0 1 19 0 247643 0 0 2 0 0 0 1 0 0 0 0 0 0 0 1 6 0 0 1 0 0 0 1 0 0 0 3 1 1 1 0 12 2 0 0 0 0 1 0 0 1 0 0 0 0 0 0 2
366 GCT 0 0 0 0 0 0 0 36 0 0 0 0 0 0 1 0 0 0 0 0 0 0 0 1 0 1 0 0 0 0 1 0 1 0 0 4 2 21 12 247495 4 0 2 2 0 0 0 14 0 0 3 0 2 0 1 3 0 1 0 0 0 0 1 0
367 TCA 0 10 0 0 1 10 7 1 0 18 0 0 0 1 0 2 0 0 0 0 16 0 0 0 0 0 0 1 0 0 0 0 0 0 0 0 6 41 33 0 0 4 15 0 0 0 2 0 3 2 3 1 247358 8 11 10 0 3 0 0 9 0 3 2
368 AAT 5 9 5 247464 0 3 14 2 0 1 0 16 0 1 5 1 10 8 0 4 0 0 5 0 1 1 0 2 0 0 0 0 7 1 16 13 0 21 0 17 5 8 14 1 0 3 4 0 0 0 2 0 0 1 2 1 0 0 2 0 0 1 3 1
369 GAA 9 0 0 0 1 0 1 0 0 0 0 0 0 0 0 2 0 0 1 0 1 0 0 0 0 0 0 0 1 1 0 0 247650 3 11 1 1 1 1 0 16 1 2 0 1 0 0 0 2 0 1 0 0 0 0 0 0 0 0 1 1 1 0 0
370 AAC 6 247435 0 11 0 17 0 0 0 22 2 2 4 1 1 6 1 1 1 0 0 0 0 0 0 0 3 0 0 0 1 3 0 11 12 0 0 4 0 0 0 1 0 1 1 4 3 26 0 0 0 0 0 0 0 0 0 0 1 1 8 1 2 1
371 ATG 0 1 1 1 0 0 16 0 0 0 6 0 60 1 247401 47 1 1 7 0 0 0 0 0 0 0 0 0 0 9 9 0 0 5 0 0 1 1 0 0 0 0 0 2 2 0 28 0 0 2 0 2 0 0 0 0 0 0 1 0 0 1 10 0
372 GAT 0 0 0 33 0 1 4 2 1 0 0 0 0 0 0 0 0 0 0 0 0 1 0 0 3 0 0 0 0 0 0 0 1 14 3 247066 1 0 1 2 0 0 0 29 3 0 0 1 0 0 0 2 0 0 0 0 0 1 0 0 0 1 0 0
373 GCT 0 0 0 0 0 0 2 52 8 0 0 0 0 0 0 0 1 2 0 0 0 0 0 5 2 2 21 2 0 0 3 1 2 0 2 7 5 70 22 247307 21 0 0 1 5 2 7 8 0 0 1 3 0 0 0 4 0 0 1 4 0 6 4 0
374 ATG 0 1 1 0 0 2 12 0 0 0 1 0 49 2 247410 7 0 0 0 0 3 2 0 0 0 0 3 0 0 0 16 0 0 0 0 0 0 0 1 0 0 0 0 0 1 0 12 0 0 6 0 0 0 0 0 0 0 0 0 0 2 13 0 3
375 GAA 15 5 0 1 1 7 9 0 0 0 1 0 0 0 8 7 4 0 6 0 0 0 0 0 1 0 0 0 0 0 0 0 245633 58 30 0 2 0 11 4 22 0 2 0 0 0 61 1 1 0 0 1 0 2 5 2 0 0 0 1 0 2 1 11
376 TCA 1 0 0 1 0 2 0 0 1 0 2 0 0 0 1 1 0 0 0 0 11 2 1 0 1 0 0 0 0 0 1 0 0 0 0 0 6 0 6 0 3 4 1 0 1 2 11 0 1 0 0 1 220932 3 27 0 0 1 0 0 1 0 1 0
377 AGT 0 7 1 36 0 0 0 7 5 44 22 244641 12 2 50 6 0 1 0 0 0 0 1 1 1 10 33 4 8 1 7 0 0 0 0 1 2 0 4 4 1 4 8 18 0 0 32 0 0 0 0 0 3 0 54 9 0 4 1 12 0 0 5 1
378 ACT 5 0 0 7 67 13 7 221023 1 7 0 11 0 0 6 14 0 1 0 1 0 0 0 2 13 53 3 8 0 0 0 2 0 0 1 0 0 0 0 19 3 3 1 0 0 0 0 0 1 1 1 1 14 0 4 3 0 0 1 0 0 0 2 4
379 CTT 0 0 0 0 0 0 0 0 0 0 1 0 2 0 1 5 1 0 0 4 0 2 0 35 0 0 0 5 2 138 0 227195 0 1 0 0 0 1 0 0 0 1 3 1 0 0 2 0 0 0 3 0 0 0 1 1 12 0 0 0 0 3 4 3
380 GAA 11 0 0 0 0 0 0 0 0 0 0 2 0 0 0 0 0 0 0 0 0 1 0 0 12 0 1 0 0 0 0 0 244770 9 27 3 4 0 43 2 12 0 3 0 2 1 3 0 5 0 0 0 0 0 0 0 0 5 0 13 0 0 2 0
381 CTG 1 1 0 0 0 0 0 0 0 0 0 1 0 0 4 0 0 7 1 0 1 0 24 0 0 28 1 4 48 2 243002 12 1 1 2 0 0 0 0 0 4 4 1 2 0 13 1 0 0 1 0 0 0 2 0 0 0 0 0 0 21 0 36 1
382 AGA 25 1 6 0 0 2 2 0 243210 2 947 0 2 0 0 3 0 0 0 0 1 0 0 0 7 41 2 5 1 0 0 5 0 0 1 0 0 0 0 0 42 1 8 2 0 0 0 0 0 0 2 0 0 0 0 0 7 1 0 0 2 0 2 0
383 AGC 0 23 0 0 1 1 6 0 6 239867 3 87 1 1 0 1 2 2 0 1 1 0 0 0 0 4 0 0 0 0 0 1 0 4 0 0 11 1 13 22 1 22 0 1 0 5 1 0 0 0 3 0 0 1 8 0 0 2 0 1 3 0 1 0
384 AGG 11 0 19 1 0 0 0 0 39 4 239725 3 1 0 2 0 0 0 0 0 0 0 0 0 5 1 141 2 0 0 2 0 0 0 0 0 0 1 4 2 1 0 74 0 0 0 2 7 0 0 1 0 0 0 0 16 0 4 11 3 1 0 4 1
385 TAC 0 3 2 0 0 6 0 2 0 0 2 1 0 0 3 0 0 29 0 2 0 4 1 0 0 5 0 0 0 0 0 2 0 2 0 1 0 0 0 0 0 0 3 1 1 0 2 2 5 231985 4 33 0 0 0 0 0 22 0 3 0 1 1 3
386 TGG 0 1 0 0 0 0 1 0 1 2 6 0 0 0 0 0 1 2 3 2 0 0 0 0 0 1 19 0 0 0 0 0 0 0 0 0 2 1 0 0 0 0 3 2 2 0 1 6 0 0 13 8 0 0 2 0 6 0 214076 7 0 0 7 1
387 GCC 0 1 0 0 5 51 1 0 0 0 0 5 0 0 0 0 0 0 0 0 0 2 0 0 0 0 0 0 0 0 3 0 0 5 0 4 5 208023 5 20 5 2 3 0 0 24 0 1 0 0 0 6 0 6 0 2 0 0 0 0 0 0 0 0
388 ATA 0 0 21 1 25 0 0 0 3 0 4 2 231189 4 82 12 0 0 0 0 0 0 1 1 1 0 0 0 3 0 0 1 0 0 0 0 1 0 0 0 1 0 1 0 19 0 2 0 0 0 2 0 0 0 1 0 6 0 0 0 1 0 0 7
389 AGA 14 1 0 2 1 0 0 0 210880 0 27 0 4 0 0 0 0 0 0 0 0 0 0 0 8 0 0 0 0 0 0 2 1 0 0 0 0 0 0 0 22 0 0 0 0 1 0 1 0 0 0 0 0 0 0 0 6 0 1 0 0 1 1 0
390 ACC 4 4 1 0 6 201746 4 16 0 0 0 0 0 4 0 0 1 0 0 0 0 0 0 1 0 0 1 0 0 0 0 0 0 0 0 0 0 2 1 0 0 2 0 0 0 2 1 0 2 2 1 0 0 0 0 0 1 0 0 0 0 0 1 0
391 AGA 42 0 0 1 0 2 1 0 207693 1 25 1 2 1 0 1 0 0 1 0 0 0 0 0 7 8 39 0 0 2 0 0 0 0 0 0 4 0 1 0 20 0 0 0 0 0 0 0 0 1 0 1 1 0 0 0 5 1 0 0 0 0 4 0
392 AGT 0 0 0 19 3 0 0 0 1 8 3 236482 0 0 1 4 0 0 0 0 0 1 0 10 4 4 3 12 4 0 1 9 0 2 0 0 1 1 0 1 1 0 0 4 0 0 0 0 1 1 0 1 2 3 5 17 1 8 1 1 0 2 0 0
393 GGA 0 0 0 0 0 0 0 0 24 0 0 0 0 0 0 0 4 0 0 0 1 1 3 0 0 0 0 0 0 0 0 0 7 0 0 0 1 0 3 1 247177 11 120 11 0 2 3 0 0 0 7 0 0 0 1 0 5 1 2 0 0 0 1 0
394 GGA 0 2 0 0 0 1 0 0 14 1 0 0 0 0 0 0 9 1 0 0 0 0 0 0 0 0 0 0 0 0 0 2 27 0 0 0 0 0 1 1 246978 1 83 1 0 0 0 0 0 0 0 0 0 0 0 1 16 0 0 0 0 0 0 0
395 AAC 9 246828 22 19 0 2 1 2 3 29 0 2 0 0 0 1 3 50 0 3 3 0 0 2 9 7 9 119 1 0 1 0 0 14 1 1 0 5 0 0 5 0 5 5 1 1 0 6 1 0 2 11 1 1 5 1 4 0 0 9 0 3 0 1
396 ACT 0 17 21 13 1 50 19 246496 5 16 41 3 0 2 0 45 17 86 8 6 11 1 0 4 58 7 15 60 0 7 7 0 4 0 1 0 186 2 21 14 0 3 8 5 5 1 19 2 0 0 7 4 5 0 2 9 0 31 24 10 2 0 10 15
397 AAT 28 51 8 246903 0 13 0 5 59 1 51 16 0 1 1 92 8 0 54 5 0 0 2 1 0 14 49 0 0 0 1 0 0 1 2 14 1 0 16 9 2 1 6 9 0 8 2 0 3 0 0 3 5 0 7 0 8 0 13 11 1 3 2 3
398 CAA 36 1 31 11 1 10 0 0 17 14 59 4 0 6 0 5 246432 41 24 11 7 0 6 3 109 35 2 5 3 0 0 0 2 0 0 5 1 1 0 1 1 7 5 0 16 10 0 0 6 0 0 9 0 3 2 1 1 1 19 18 0 1 8 2
399 CAG 31 1 554 0 7 24 1 6 0 28 32 2 2 1 0 20 30 3 245019 2 4 84 22 5 16 3 1148 70 6 4 1 4 1 0 2 0 0 0 4 22 0 13 148 70 1 10 7 1 0 18 10 4 7 2 16 3 2 2 2 14 1 1 0 7
400 AGG 3 0 41 0 0 0 1 2 17 0 246578 6 0 0 15 2 3 1 2 0 0 0 6 0 0 11 7 2 0 0 0 0 0 1 0 0 5 0 2 0 2 0 77 1 0 0 0 1 0 0 3 0 0 0 0 0 0 0 9 1 0 1 0 0
401 GCC 0 1 36 0 0 53 0 0 0 2 123 14 0 0 2 1 1 61 20 14 0 47 9 0 153 18 35 24 0 0 0 0 7 8 1 0 14 246602 14 13 17 9 34 0 1 34 2 0 0 0 0 0 14 12 1 0 0 1 9 2 8 0 8 0
402 TCT 1 0 99 0 0 0 0 4 0 3 7 23 0 0 9 0 1 4 0 8 50 4 0 66 2 0 18 81 3 2 0 0 1 7 8 3 1 0 1 9 0 6 5 2 1 1 1 1 1 1 0 5 8 56 27 247031 0 4 0 5 0 2 0 11
403 GCA 19 0 1 1 70 1 14 6 0 0 7 2 0 0 6 0 1 2 1 20 0 1 5 5 8 2 0 3 1 4 5 2 4 0 0 0 246839 9 147 7 4 13 34 2 118 5 0 1 0 2 1 0 4 2 1 2 0 5 0 1 2 2 0 0
404 GGT 0 1 0 0 0 9 1 0 4 0 0 14 1 0 1 3 0 0 1 0 1 1 0 1 0 0 2 0 0 0 0 0 0 0 2 27 0 10 23 3 28 245 244 246708 0 0 3 9 0 3 6 0 13 0 6 4 0 3 0 14 0 2 0 1
405 CAA 6 3 0 0 0 0 1 0 0 0 0 0 2 0 3 1 247398 1 36 7 0 0 0 0 23 0 0 0 0 1 0 0 1 0 0 1 5 10 0 2 0 0 1 0 0 0 0 1 7 0 0 0 0 0 0 0 0 0 0 0 0 0 0 3
406 ATC 0 10 0 0 2 36 29 0 0 6 0 0 7 247388 0 27 0 1 0 0 0 6 0 1 0 0 0 0 2 1 0 0 0 0 0 0 0 2 0 0 0 0 1 1 2 22 0 0 0 0 0 0 1 0 20 0 0 0 0 0 0 2 25 0
407 AGT 0 0 0 22 0 0 0 0 0 27 0 247335 0 0 0 3 0 0 0 0 0 0 0 0 0 0 0 6 1 0 0 0 0 0 0 0 0 1 0 0 0 12 0 43 0 0 0 0 0 0 0 0 1 0 0 0 0 1 0 2 0 0 0 0
408 GTG 0 0 0 0 12 0 0 0 0 0 0 0 1 0 21 0 0 0 0 0 0 0 0 0 0 0 0 0 0 2 2 0 0 0 1 0 0 22 21 0 0 0 0 0 146 0 247206 7 2 0 0 0 0 0 0 0 0 0 0 0 0 0 4 0
409 CAA 1 0 0 0 0 1 4 251 0 2947 0 50 4 0 6 44 243646 7 9 7 1 0 1 0 5 0 1 0 0 1 1 3 0 0 0 0 6 0 13 57 19 0 14 1 8 1 22 5 120 8 0 2 0 0 16 9 0 3 46 81 6 0 3 3
410 CCT 0 0 1 4 0 0 5 4 0 0 0 0 0 0 0 0 2 0 0 14 45 176 116 247057 0 0 0 0 0 0 0 7 0 1 0 0 16 0 9 0 3 1 15 2 0 3 2 0 0 0 0 0 3 2 0 34 0 1 1 7 0 0 0 0
411 GCA 3 0 1 0 171 57 0 2 0 1 0 1 0 0 0 0 0 0 0 0 0 0 1 0 1 0 0 0 0 0 0 0 3 0 0 0 247088 8 26 3 1 8 0 0 49 0 6 5 0 1 0 0 13 12 0 0 3 18 0 89 0 0 0 0
412 TTT 0 0 3 0 1 0 4 0 0 0 0 1 0 0 4 5 0 0 0 0 0 0 0 0 0 0 7 2 1 0 8 29 0 0 0 0 0 0 0 0 0 0 0 7 2 0 11 2 3 0 0 0 0 0 1 7 0 0 0 3 5 15 11 246589
413 TCT 2 22 4 0 0 0 1 0 2 10 0 2 1 1 0 0 0 0 1 0 4 14 8 13 0 0 1 2 3 1 1 0 0 9 0 0 1 2 2 2 8 3 5 2 0 0 6 0 0 4 0 1 104 68 46 247153 1 0 1 0 0 1 0 19
414 GTG 0 0 10 0 0 0 22 2 2 0 0 3 0 0 54 1 0 0 0 0 0 0 2 1 0 0 2 0 0 6 27 0 0 0 5 0 0 7 24 2 8 3 3 1 105 2 246884 5 0 0 1 2 0 0 3 1 0 2 1 47 0 2 6 5
415 CAA 8 3 0 0 19 3 2 346 21 18 13 8 0 1 7 0 246470 5 30 4 2 14 5 2 75 36 98 22 4 0 7 8 1 0 0 2 4 22 26 57 5 1 76 12 2 3 0 6 15 6 0 3 0 0 27 5 0 1 6 13 3 42 0 4
416 AGA 14 0 1 0 0 0 0 0 247480 1 30 3 1 3 0 0 0 0 0 4 0 1 0 0 11 2 5 4 0 0 0 0 0 0 0 0 2 1 2 0 27 0 3 0 1 0 1 0 0 0 0 0 0 0 0 0 1 0 1 0 0 4 1 1
417 AAC 90 245431 1 19 0 17 0 0 0 28 18 9 3 0 14 0 3 5 2 0 0 119 0 1 18 1 38 1 9 43 2 32 3 16 2 2 0 23 7 0 0 6 0 58 0 0 8 31 0 19 1 0 0 0 27 0 0 0 1 2 4 3 1 1
418 CTC 0 0 0 0 1 2 1 0 0 1 0 0 0 13 3 59 2 0 1 0 0 30 0 0 0 1 5 1 33 229802 12 9 0 0 0 0 1 0 0 5 1 1 1 0 0 0 18 3 0 0 1 0 0 0 0 0 0 6 0 0 4 22 1 0
419 CCA 0 0 7 0 1 0 1 0 1 0 3 1 0 2 3 0 6 0 0 0 229914 2 25 4 5 4 0 0 9 1 7 0 3 0 10 0 3 0 10 9 0 0 2 0 28 0 60 33 0 0 0 0 6 0 0 0 0 10 0 6 0 0 1 0
420 TTT 0 0 4 38 3 1 5 0 0 9 0 14 0 0 7 2 0 0 1 4 4 0 0 0 0 0 0 2 2 0 20 27 2 8 0 0 2 10 19 1 1 0 8 20 0 101 141 2 1 0 0 55 0 23 19 33 5 1 3 6 1 84 80 229604
421 GAC 9 19 2 0 1 0 0 2 4 2 5 15 43 9 1 5 0 4 0 2 0 0 0 0 0 0 1 3 3 13 3 0 3 228864 2 438 1 1 28 1 0 37 3 0 33 32 25 2 2 21 0 1 1 15 6 483 0 2 3 63 1 8 5 0
422 AAA 229913 32 36 0 5 0 6 1 14 18 0 11 21 3 2 8 2 1 12 0 0 0 0 0 3 7 130 3 0 17 0 1 24 0 6 2 7 29 16 0 1 0 26 22 3 4 8 0 0 6 0 0 3 2 3 6 0 0 0 0 0 10 0 10
423 CCA 0 28 12 0 7 11 1 18 6 149 73 0 0 2 0 0 9 6 71 6 228172 2 91 42 87 50 694 10 8 8 0 11 1 0 4 0 4 60 2 0 32 37 223 22 0 3 17 32 0 0 0 0 105 12 3 8 1 2 5 9 0 0 0 3
424 ACC 0 2 0 3 6 229565 14 11 1 2 1 15 0 39 0 10 0 23 0 2 0 1 2 1 4 2 7 6 11 18 3 0 3 20 0 13 1 37 123 18 7 10 1 5 11 30 2 80 0 0 0 5 4 0 17 42 0 0 7 8 7 2 3 3
425 ATC 0 2 0 0 0 44 0 2 0 3 3 1 11 229985 1 18 0 0 2 0 1 2 0 2 1 0 0 0 3 6 1 0 0 0 3 3 4 1 12 16 1 2 8 1 9 64 31 129 0 3 0 0 0 1 1 0 0 21 0 12 1 0 2 0
426 ATG 4 0 4 1 0 1 39 0 5 0 14 2 26 1 229608 10 1 0 0 0 0 0 0 0 0 5 5 8 11 3 9 23 0 0 5 6 3 1 0 3 1 0 0 4 2 2 63 0 0 0 0 0 7 0 2 4 0 3 1 46 5 0 1 0
427 GCA 1 0 1 3 75 1 0 127 9 11 3 3 2 0 531 19 0 6 12 0 16 1 6 0 9 2 20 6 23 24 2 0 5 0 0 1 228682 19 56 6 6 0 84 19 50 6 7 0 0 3 0 4 4 0 63 171 0 15 1 0 0 6 1 6
428 GCA 0 0 1 1 179 5 2 0 0 0 19 0 1 0 15 0 0 27 5 0 1 0 1 2 2 3 7 6 0 1 0 0 3 0 1 0 229375 17 27 9 2 3 4 14 41 0 16 1 0 0 0 1 3 1 0 2 0 1 0 108 0 2 1 0
429 TTC 0 1 0 0 2 0 0 0 1 2 5 0 0 0 5 6 0 1 2 5 1 1 0 1 0 0 1 1 0 13 0 3 0 5 0 3 3 0 1 0 0 0 26 3 1 4 0 1 1 27 0 1 1 24 1 0 6 0 14 8 3 230089 12 45
430 ACT 12 0 1 38 26 50 18 229093 0 2 28 17 9 0 1 5 0 1 0 28 12 10 0 20 3 6 4 1 6 0 4 1 0 0 8 0 13 6 2 22 18 45 44 178 0 2 3 7 0 0 1 1 0 131 65 36 0 0 1 0 0 0 2 0
431 GGG 0 0 8 0 3 0 3 0 2 1 24 0 0 3 1 0 1 2 2 0 0 2 7 2 0 1 0 1 0 5 0 0 2 3 18 4 1 0 7 1 69 70 228630 52 0 5 8 11 0 778 1 21 3 8 4 0 0 0 11 21 16 6 38 32
432 AAT 12 40 10 229289 10 8 8 2 27 14 25 34 0 5 1 10 1 5 127 9 46 4 0 4 8 2 2 0 18 1 7 5 0 0 2 23 16 4 14 2 1 27 3 87 9 9 9 6 0 0 2 25 0 2 30 89 3 38 12 21 8 35 2 0
433 ACA 5 0 1 3 229525 19 90 2 0 0 0 0 85 1 15 0 0 3 1 1 2 2 0 2 0 1 12 2 14 6 9 88 0 32 1 1 42 0 1 0 25 9 2 20 0 1 10 29 2 22 0 1 7 30 6 2 0 2 0 43 36 1 0 12
434 GAG 0 0 18 2 0 0 12 2 1 0 10 2 0 1 0 0 37 0 0 1 0 1 6 0 1 2 3 0 4 1 0 0 39 2 229991 13 11 0 18 0 8 3 59 5 33 32 9 3 0 0 4 0 0 0 21 2 0 0 1 0 0 0 4 0
435 GGA 1 0 0 0 0 0 1 4 26 0 1 0 0 0 0 1 1 1 0 0 0 0 0 0 0 0 5 0 0 0 23 0 26 0 1 1 1 0 4 1 229375 11 781 14 5 0 0 4 0 0 0 0 0 0 0 0 1 1 2 0 0 0 0 2
436 AGA 28 0 0 0 0 0 0 0 230182 1 100 4 4 0 0 2 1 0 0 0 0 1 0 0 11 25 4 1 4 0 0 1 0 0 0 1 1 0 1 0 15 3 3 0 0 1 2 1 0 0 0 1 0 0 0 0 1 0 0 0 1 0 1 2
437 ACA 2 16 0 0 230101 7 29 4 2 1 0 2 9 0 1 2 0 0 1 0 2 0 0 0 0 0 0 2 0 0 1 4 0 1 1 0 17 0 3 5 1 0 6 0 0 0 3 1 0 1 0 0 1 15 3 7 1 17 0 1 0 1 1 0
438 TCA 0 4 0 54 0 0 3 0 0 10 1 4 1 0 4 0 1 0 0 4 27 0 1 0 0 1 1 1 0 0 2 0 2 0 0 0 7 3 3 0 5 25 235 9 2 2 0 0 2 0 2 2 229616 12 162 13 1 0 10 0 15 0 0 0
439 GAC 0 22 2 0 0 0 0 0 0 0 0 0 0 0 0 0 0 1 3 0 0 1 0 0 1 1 1 0 0 1 0 0 1 230120 1 6 0 2 1 0 0 15 1 0 0 2 0 0 1 3 0 0 0 1 0 0 0 0 0 0 0 0 0 0
440 ATG 7 0 4 3 0 2 12 0 0 12 7 8 19 1 230172 5 0 0 0 1 0 0 0 0 0 0 5 0 0 0 2 0 1 0 2 0 0 1 4 10 0 1 1 0 0 0 18 0 0 0 1 6 0 1 4 1 0 3 18 3 1 3 3 0
441 AGG 7 0 21 0 0 0 0 0 29 0 230142 8 0 0 21 0 0 0 0 0 0 0 0 0 0 29 8 1 0 0 0 0 0 1 2 0 1 2 1 0 10 1 49 1 0 0 1 0 0 0 1 2 0 0 0 0 0 0 1 0 0 0 3 0
442 GCA 2 0 0 0 105 1 31 0 3 1 0 1 30 15 17 79 1 0 0 1 2 0 1 0 0 0 0 7 12 4 2 8 30 0 0 0 229006 0 172 30 4 7 8 2 42 162 399 1 0 10 0 9 42 0 20 2 0 10 1 1 0 1 2 0
443 GAA 11 0 0 0 1 1 2 0 0 0 0 0 0 0 0 0 0 0 0 0 1 0 0 0 0 0 1 0 0 0 0 0 230307 1 23 9 2 0 2 0 19 0 1 0 0 0 2 1 4 0 0 0 0 5 1 0 0 0 1 1 0 0 0 0
444 ATT 0 0 0 1 0 3 0 12 0 3 1 0 45 34 0 230288 0 1 0 2 0 0 0 1 0 2 0 0 1 1 0 3 1 0 1 0 0 0 1 1 2 10 6 4 7 3 10 8 0 0 0 0 0 0 1 1 0 2 0 6 4 0 4 0
445 ATA 1 3 1 0 16 0 0 0 0 1 1 2 230214 0 50 4 0 1 0 0 1 1 0 0 11 0 0 1 0 2 0 1 1 0 1 0 2 9 2 0 2 5 5 3 21 1 8 14 2 0 0 0 0 0 2 3 0 4 1 10 5 1 2 1
446 AGG 0 9 25 0 1 12 48 2 43 14 229639 10 1 0 27 1 3 8 78 4 0 0 4 0 7 9 45 29 1 4 0 10 0 8 51 2 2 2 26 5 3 16 111 14 13 0 10 0 3 1 0 2 0 1 9 3 2 0 7 14 2 3 1 1
447 ATG 0 0 4 1 0 0 9 9 1 1 0 0 19 3 230123 9 1 0 8 6 1 0 1 0 2 0 1 0 12 6 12 0 0 0 0 0 9 0 23 0 1 2 0 0 5 0 23 0 1 0 0 0 0 4 1 0 1 65 0 12 1 0 12 0
448 ATG 0 1 2 0 0 1 20 0 0 0 2 0 44 4 230104 6 1 0 0 0 0 2 0 0 1 0 2 2 1 1 1 0 0 0 2 1 0 0 0 0 0 0 0 0 3 0 55 3 0 0 0 1 1 0 0 0 0 1 0 0 44 0 1 0
449 GAA 25 0 0 0 0 0 8 7 0 0 0 2 0 2 0 0 0 0 0 3 0 0 0 0 0 0 0 0 0 0 2 0 230176 9 63 3 0 0 0 0 25 0 6 0 11 10 1 1 1 0 0 2 2 0 0 0 1 2 0 2 6 0 0 0
450 GGT 28 2 0 2 6 22 14 34 5 8 3 171 1 0 4 0 0 0 1 0 0 3 1 0 49 1 13 2 1 1 6 56 1 2 0 20 1 1 0 1 2 44 38 229536 1 45 120 6 0 0 0 2 0 0 0 9 0 0 1 26 0 30 21 1
451 GCA 0 0 194 1 233 0 0 2 3 1 15 0 0 48 11 16 3 0 34 0 0 2 8 2 0 0 0 5 0 1 0 1 13 1 0 4 228954 9 70 3 21 6 90 6 295 10 47 0 0 0 1 1 2 0 2 0 0 5 27 0 7 1 1 0
452 AAA 230141 25 12 0 3 0 3 0 11 0 0 0 2 0 1 0 1 0 0 2 0 0 1 5 17 1 14 9 50 1 15 0 20 0 0 0 1 0 27 0 0 2 10 2 1 0 5 0 11 0 0 0 4 0 0 0 0 0 3 0 6 0 1 0
453 CCA 0 1 14 0 3 0 0 0 43 0 0 0 0 17 0 0 1 0 15 0 229233 6 37 3 1 3 0 0 15 8 0 1 0 17 0 0 1 0 16 0 177 1 14 19 1 1 31 0 0 2 0 0 10 3 0 0 0 20 3 0 1 0 0 1
454 GAA 34 0 4 0 0 0 0 18 0 0 0 0 1 1 0 0 31 1 0 1 6 7 0 0 0 0 3 2 1 0 0 1 229583 5 15 116 102 1 2 14 18 199 13 0 3 45 24 1 0 1 0 0 40 0 0 1 0 5 0 0 20 0 5 3
455 GAA 22 4 0 14 11 3 15 8 2 6 0 1 3 0 2 0 14 1 0 2 1 0 18 1 2 0 0 7 1 3 0 16 229835 4 29 4 13 0 12 2 14 9 11 11 44 6 89 16 2 2 1 9 1 2 6 5 0 0 0 24 2 2 2 37
456 ATG 1 0 22 0 0 0 30 0 0 1 292 1 9 0 229559 4 2 3 0 9 5 0 3 0 1 0 5 6 3 0 4 0 0 0 0 0 1 0 10 0 0 0 50 5 4 0 23 0 0 0 0 16 26 0 55 1 0 81 18 10 11 3 5 0
457 TCC 1 0 0 1 21 2 0 2 0 2 0 2 5 0 0 0 6 2 1 3 0 22 1 1 0 0 1 4 19 0 0 58 0 0 0 0 22 3 1 33 37 84 0 4 0 2 4 0 0 2 0 0 90 229544 3 143 2 2 0 0 3 13 1 0
458 TTC 0 0 0 2 2 0 1 0 0 0 0 0 0 31 0 0 0 1 0 0 0 0 0 0 0 0 0 0 0 11 2 0 0 0 0 0 0 0 0 0 1 3 4 2 0 2 1 0 0 3 0 5 0 9 0 2 1 5 4 0 12 229998 3 9
459 CAG 0 2 18 2 3 7 2 1 1 0 1 6 3 0 0 0 40 9 229203 23 1 0 7 3 33 0 271 17 0 0 12 2 0 0 5 1 0 3 0 0 4 1 32 0 7 0 3 0 0 0 13 22 0 0 0 0 0 1 0 0 0 0 0 6
460 GGG 535 0 0 0 0 0 1 0 0 1 38 0 1 0 0 1 0 2 0 1 0 0 0 0 7 0 7 0 0 0 0 2 0 0 11 0 0 0 1 0 21 1 186706 1 2 2 2 0 0 1 1 0 0 0 0 0 0 5 6 1 1 0 2 2
461 CGG 0 0 0 0 0 0 0 0 0 0 17 0 0 0 0 0 0 0 33 0 0 1 1 0 9 1 185567 8 0 0 3 0 0 0 0 0 0 2 0 0 0 3 3 0 0 0 0 0 0 0 0 0 0 0 0 0 0 1 21 0 0 0 0 0
462 GGA 0 0 0 1 0 0 0 0 7 1 0 0 0 0 0 0 0 0 0 0 0 0 1 2 0 1 0 0 0 0 0 1 14 0 0 0 4 4 35 8 174263 14 59 8 1 0 0 1 0 0 0 2 1 5 3 2 3 0 1 3 0 1 0 0
463 GTC 0 1 0 0 2 0 0 0 0 0 0 0 10 29 0 0 0 0 0 0 0 0 0 0 0 0 0 0 1 0 0 0 0 1 6 0 4 14 0 1 3 4 1 1 31 160666 8 27 0 0 0 0 0 0 0 0 0 2 4 0 3 2 6 0
464 TTC 0 0 0 0 0 0 0 0 0 1 0 0 2 4 0 0 0 0 0 0 0 0 0 0 0 0 0 0 0 22 0 0 0 0 0 0 1 0 0 0 0 0 0 0 0 3 0 0 0 0 0 0 1 18 2 0 0 3 0 0 3 190672 0 25
465 GAG 0 0 4 0 0 0 0 0 0 54 6 0 0 0 0 0 0 0 1 0 0 0 0 0 0 0 0 0 0 0 0 0 7 0 186020 1 0 0 2 0 3 0 18 0 0 0 4 0 0 0 0 0 0 0 0 0 0 0 1 0 0 0 0 0
466 CTC 0 0 6 2 0 0 0 0 11 0 0 0 2 14 77 7 3 25 12 23 21 61 14 32 2 0 0 2 33 164332 2 10 0 6 2 5 46 5 6 1 12 0 11 1 0 6 9 2 1 47 0 26 0 2 1 2 1 3 180 2 7 78 44 29
467 TCG 1 0 5 4 0 6 53 0 0 4 3 0 1 7 6 0 3 0 2 0 0 0 19 0 0 3 2 2 0 2 0 0 0 0 2 0 0 0 1 0 4 1 21 0 1 0 2 0 0 0 4 0 37 5 190761 4 1 0 3 0 0 8 37 1
468 GAC 0 24 0 0 0 0 0 0 0 0 0 0 0 0 0 0 0 0 1 0 0 0 0 0 0 0 0 0 0 0 0 0 2 189336 1 19 0 0 0 0 0 44 0 0 0 0 0 1 0 2 0 0 0 0 0 0 0 1 0 0 0 0 0 0
469 GAA 26 1 0 1 0 2 0 0 0 0 0 0 0 1 0 0 3 0 28 0 0 0 0 0 0 0 0 0 0 0 1 0 187655 4 34 2 0 5 0 0 15 2 0 0 2 1 0 3 2 0 2 0 1 0 0 0 0 0 0 0 0 1 5 0
470 AGG 0 0 24 0 0 0 0 0 8 0 186513 0 0 0 15 0 0 0 0 0 0 0 0 0 0 0 1 0 0 0 0 0 0 0 0 0 0 0 0 2 0 0 32 0 0 0 0 0 0 0 0 0 0 0 0 0 0 0 5 0 0 0 0 0
471 GCA 0 0 0 0 40 0 1 0 0 0 0 0 0 0 0 0 0 0 0 0 0 0 0 1 0 0 0 0 0 0 0 0 1 0 0 0 171029 5 72 7 2 1 0 0 58 0 0 0 0 0 0 0 0 0 0 0 0 0 0 0 3 0 0 0
472 GCG 0 1 0 0 1 0 145 0 0 0 0 0 0 0 0 0 0 79 0 0 0 1 0 0 0 0 0 1 0 0 0 0 0 0 1 0 28 1 176458 3 0 0 0 1 0 0 63 1 0 0 0 0 1 0 8 0 0 2 0 0 0 1 0 0
473 AAC 3 195978 3 26 0 1 0 0 0 7 1 0 0 0 0 0 0 3 7 0 0 0 4 0 2 0 6 4 0 1 0 0 0 14 1 0 0 0 1 0 1 0 0 0 0 0 0 0 0 0 0 0 0 0 0 0 0 0 0 0 0 4 0 0
474 CCG 0 0 0 0 0 0 2 0 0 0 0 0 0 0 0 0 0 0 5 0 35 3 229426 2 2 0 2 0 0 0 9 0 0 0 0 0 0 0 4 0 0 0 1 0 0 0 0 0 0 0 0 0 0 0 15 0 0 0 0 0 0 0 1 0
475 ATC 0 0 1 0 0 15 0 0 0 4 0 0 3 230146 0 13 0 0 0 0 0 0 0 0 0 6 0 0 0 25 0 0 0 0 0 0 0 2 0 0 0 3 0 0 1 67 0 0 0 0 0 0 0 0 0 0 0 1 0 0 0 1 0 0
476 GTG 0 0 0 0 0 2 0 0 0 0 0 0 0 0 43 0 0 0 0 0 0 0 0 0 0 0 31 0 0 0 2 0 0 0 2 0 4 0 90 20 0 0 6 0 68 0 229776 0 0 0 0 0 0 0 1 0 0 0 0 0 0 0 3 0
477 CCC 0 0 0 0 0 1 0 0 0 0 0 0 0 0 0 0 0 2 0 0 4 230191 1 10 0 1 1 0 0 4 0 0 0 0 0 0 0 0 0 0 0 0 0 0 0 0 0 0 0 0 0 0 0 26 0 0 0 0 0 0 0 0 0 0
478 TCT 0 0 2 0 0 0 5 2 0 0 0 0 0 0 0 0 8 7 3 0 3 13 1 33 0 1 1 0 1 0 0 7 0 0 1 0 0 0 4 0 0 0 0 0 0 0 0 7 0 1 0 16 2 386 254 228943 0 1 16 4 1 0 49 9
479 TTT 0 0 0 0 0 0 0 0 2 0 0 1 0 4 3 9 3 0 0 0 0 0 0 0 0 0 0 0 0 0 0 9 0 0 0 0 0 0 0 0 1 0 0 0 1 0 0 7 0 18 0 5 0 0 0 9 0 0 0 6 46 29 1 229982
480 GAC 0 41 0 0 0 1 0 0 0 0 0 0 0 0 1 0 12 37 9 0 3 11 0 14 2 21 0 7 0 2 0 0 4 229721 5 67 0 10 0 11 0 32 1 5 0 0 0 0 0 3 0 0 0 0 0 6 0 2 0 5 0 0 2 0
481 ATG 0 0 3 0 0 0 19 0 0 0 7 0 22 0 230153 5 3 0 0 0 0 0 0 0 0 0 0 0 0 0 7 0 1 0 0 1 0 0 0 0 5 0 1 0 0 0 17 0 0 6 0 3 0 0 0 0 0 1 2 0 1 0 2 0
482 AGT 0 5 0 23 0 0 0 1 1 12 4 230230 0 0 0 8 0 0 0 2 0 0 0 0 0 3 0 6 0 0 0 0 0 0 0 0 0 0 0 0 0 0 0 18 0 0 0 0 0 0 0 0 0 0 0 0 0 0 0 2 0 0 0 0
483 AAT 1 20 17 230375 0 0 0 1 0 0 0 8 0 2 3 0 0 0 3 0 0 0 0 0 0 0 0 0 0 0 0 0 0 0 0 11 0 0 0 0 0 1 0 0 0 0 0 0 0 0 0 0 0 0 0 0 0 0 0 0 0 0 1 0
484 GAA 12 4 0 0 0 0 0 1 0 0 0 0 0 1 0 0 0 0 0 0 0 0 0 1 0 0 0 0 0 0 0 0 229901 2 31 4 1 0 1 0 21 0 0 0 0 0 0 29 3 0 0 1 0 0 1 0 1 0 0 0 0 0 0 0
485 GGA 0 0 0 0 0 0 0 0 48 26 0 25 0 0 0 1 1 2 10 0 0 0 2 0 0 3 4 0 0 0 0 2 13 0 0 0 0 0 0 0 229868 4 41 39 1 3 24 82 0 0 0 0 0 0 0 0 13 0 10 32 0 0 0 0
486 TCT 0 0 0 0 0 0 0 0 0 0 0 0 0 0 0 0 0 0 0 0 0 1 0 12 0 0 0 0 0 0 0 0 0 0 0 0 0 0 0 0 0 0 0 0 0 0 0 0 0 0 0 2 1 15 2 230308 0 0 0 1 0 0 0 6
487 TAT 0 0 1 0 0 0 0 0 0 0 0 0 0 0 0 0 0 0 0 37 0 0 0 0 0 0 0 0 0 0 0 0 0 0 0 0 0 0 0 0 0 0 0 0 0 0 0 2 0 4 1 230370 0 0 0 0 0 0 0 15 0 0 0 1
488 TTC 0 0 0 0 0 0 0 0 0 0 0 0 0 6 0 0 0 3 0 0 0 0 0 0 0 0 0 0 0 6 0 0 0 0 0 0 0 0 0 0 0 0 0 0 0 0 0 0 0 0 0 0 0 6 0 1 0 1 0 0 2 229616 1 8
489 TTC 0 0 0 0 0 0 0 0 0 0 0 0 0 5 0 0 0 0 0 0 0 0 0 0 0 0 0 0 0 9 0 0 0 0 0 0 0 0 0 0 0 0 0 0 0 0 0 0 0 1 0 31 0 15 0 0 0 0 0 0 1 228726 1 35
490 GGA 0 0 0 0 0 0 0 0 20 0 0 0 0 0 0 0 0 0 0 0 0 0 0 0 0 0 0 0 0 0 0 0 10 0 0 0 0 0 0 0 230188 0 24 1 2 0 0 0 0 0 0 0 0 0 0 0 1 0 0 0 0 0 0 0
491 GAC 0 20 0 0 0 0 0 0 0 0 3 0 0 35 2 0 0 0 0 0 0 0 0 0 1 2 1 0 0 0 0 0 3 230043 1 11 0 4 0 0 0 32 0 0 4 15 8 2 0 3 1 0 0 3 0 0 2 0 5 1 0 0 0 0
492 AAT 2 7 1 230190 0 0 0 4 0 1 8 19 0 0 0 1 0 0 0 1 0 0 0 0 0 0 0 0 0 0 0 0 0 0 0 28 0 0 0 0 0 0 1 0 0 0 0 0 0 0 0 0 0 0 0 0 0 0 0 0 0 0 0 0
493 GCA 0 0 2 0 114 0 0 4 0 0 0 2 0 0 0 0 0 0 0 0 2 0 0 0 2 0 0 0 0 0 0 0 2 0 0 0 229988 10 24 19 2 0 2 0 67 0 9 1 0 0 0 0 2 0 1 0 0 0 0 0 3 0 0 0
494 GAG 0 3 10 0 0 0 0 0 0 0 0 0 0 0 1 0 0 6 0 0 1 8 0 0 0 0 1 0 0 0 0 0 54 1 230177 6 1 0 3 0 4 2 34 1 0 0 3 1 0 0 3 0 0 0 0 0 0 0 0 0 0 0 0 0
495 GAG 0 19 16 0 0 0 0 0 0 0 7 0 0 0 0 0 0 0 2 0 0 0 0 0 0 0 0 0 0 0 0 0 67 18 230142 11 0 0 2 0 2 0 40 0 0 0 4 2 0 0 2 1 0 0 11 0 0 0 2 0 0 0 2 0
496 TAC 0 0 0 0 0 3 0 0 0 0 0 1 0 0 2 2 0 15 0 0 0 0 0 0 0 0 0 0 0 1 0 0 0 0 3 0 0 0 1 0 0 2 1 3 0 2 1 1 3 230014 0 46 0 1 0 0 3 52 5 0 2 12 0 6
497 GAC 0 62 11 15 0 6 0 0 0 34 13 2 0 13 62 2 0 0 0 4 0 0 0 0 0 0 0 0 0 0 0 0 5 228431 30 22 3 10 4 0 2 109 12 0 1 20 8 156 20 17 10 8 0 22 2 6 0 2 15 41 8 42 0 2
498 AAT 329 54 478 225950 53 54 73 37 750 108 443 114 32 188 38 61 12 504 6 7 0 2 0 5 66 40 46 28 4 5 4 5 1 2 8 21 25 13 20 10 285 51 5 30 11 8 24 8 8 5 13 7 4 0 16 7 29 24 11 26 19 6 64 3
499 TAA 0 0 0 0 0 0 0 0 0 0 0 0 0 0 0 0 17 0 0 0 0 0 0 0 0 0 0 0 0 0 0 0 0 0 0 0 0 0 0 0 0 0 0 0 0 0 0 0 230269 0 4 24 1 0 0 0 21 0 0 0 16 0 0 0
