# Supplementary material for: Destabilized adaptive influenza variants critical for innate immune system escape are potentiated by host chaperones
Source: PLoS Biol. 2018 Sep 17;16(9):e3000008. doi: 10.1371/journal.pbio.3000008 (PMC6160216; doi:10.1371/journal.pbio.3000008)
Supplement: S1 File — This zip file contains the computer code and required input files for the deep mutational scanning data analysis reported in this manuscript. (ZIP) [file pbio.3000008.s023.zip › 2018_NP_DMS-master/preferences/Rep2-HSF1i37_counts.txt]

# POSITION WT AAA AAC AAG AAT ACA ACC ACG ACT AGA AGC AGG AGT ATA ATC ATG ATT CAA CAC CAG CAT CCA CCC CCG CCT CGA CGC CGG CGT CTA CTC CTG CTT GAA GAC GAG GAT GCA GCC GCG GCT GGA GGC GGG GGT GTA GTC GTG GTT TAA TAC TAG TAT TCA TCC TCG TCT TGA TGC TGG TGT TTA TTC TTG TTT
1 ATG 0 0 1 0 0 0 4 0 0 0 2 0 6 0 224803 6 0 0 0 0 0 0 0 0 0 0 0 0 0 0 1 0 0 0 0 0 0 0 0 0 0 0 0 0 0 0 50 0 0 0 0 0 0 0 0 0 0 0 0 0 0 0 0 0
2 GCG 0 0 0 0 0 0 8 0 0 0 0 0 0 0 0 0 0 0 0 0 0 0 0 0 0 1 0 0 0 0 0 0 0 0 1 0 43 0 224474 0 0 0 0 0 0 0 61 0 0 0 0 0 0 0 1 0 0 0 0 0 0 0 0 0
3 TCC 4 3 0 0 8 18 0 14 0 2 0 0 0 0 5 3 2 10 3 14 0 9 0 0 5 1 1 1 9 4 5 0 0 0 6 0 0 32 1 0 0 0 0 0 0 2 0 0 1 32 0 2 20 224256 3 21 0 1 2 2 2 12 0 0
4 CAA 71 331 1 12 170 7 2 164 0 6 0 13 357 4 23 63 222469 57 38 8 18 0 0 0 31 0 0 1 102 47 16 7 12 5 0 3 39 2 8 16 2 0 0 6 234 1 3 0 17 14 0 6 80 28 33 264 4 1 1 38 53 16 28 75
5 GGC 0 0 0 0 0 21 0 1 0 37 0 0 0 0 0 0 0 2 0 0 0 27 0 0 0 37 0 0 0 1 0 0 0 27 0 0 0 36 0 0 1 224652 0 16 0 1 0 0 0 1 0 0 0 42 0 0 0 121 0 0 0 1 0 0
6 ACC 0 0 0 0 3 224791 0 2 0 0 0 0 0 3 0 0 0 0 0 0 0 0 0 0 0 0 0 0 0 0 0 0 0 0 0 0 0 6 0 0 0 0 0 0 0 0 0 0 0 0 0 0 0 0 0 0 0 0 0 0 0 0 0 0
7 AAA 224907 4 4 2 1 0 0 0 4 0 0 0 2 0 0 0 3 0 0 0 0 0 0 0 0 0 0 0 0 0 0 0 24 0 0 0 0 0 0 0 0 0 0 0 0 0 0 0 1 0 0 0 0 0 0 0 0 0 0 0 0 0 0 0
8 CGG 0 0 0 0 0 1 0 0 0 0 1 0 0 0 0 0 5 0 17 0 5 0 2 0 78 0 224875 1 2 0 5 0 0 0 0 0 0 0 0 0 0 0 0 0 0 0 0 0 0 0 0 0 0 0 0 0 0 0 33 0 0 0 0 0
9 TCT 1 0 0 3 1 7 2 8 1 0 0 0 0 0 2 0 4 0 0 0 0 1 4 8 0 0 1 0 0 0 0 6 0 0 0 0 15 0 0 9 0 0 0 0 0 0 0 0 0 1 2 2 3 117 19 224331 0 0 0 0 36 0 2 6
10 TAT 2 6 0 3 28 2 0 13 3 7 0 2 22 29 0 31 1 18 6 63 24 5 1 2 0 6 1 7 18 26 9 7 27 0 10 4 0 7 3 7 0 3 3 0 18 2 4 0 6 26 0 224345 10 28 0 4 0 10 0 35 3 5 0 4
11 GAA 22 0 0 0 2 2 0 3 0 1 0 0 0 1 0 0 8 0 0 0 2 0 3 0 0 0 0 0 0 2 2 1 224438 0 54 0 3 1 2 2 14 2 0 2 6 0 1 0 4 1 1 0 3 1 0 1 0 1 0 0 1 0 2 0
12 CAG 22 34 258 5 1 11 19 6 7 44 8 0 1 21 1 4 77 77 223506 294 2 7 15 5 18 51 70 0 51 24 83 23 0 2 8 0 19 8 5 9 2 0 80 9 0 0 4 10 0 0 17 3 8 8 13 19 0 6 1 3 19 8 6 3
13 ATG 0 5 5 0 2 0 12 0 1 3 1 3 23 0 224776 2 2 3 0 0 0 3 2 0 1 0 1 0 0 0 3 0 2 1 0 4 2 1 0 2 0 3 1 1 0 2 16 0 6 2 0 0 1 0 1 3 0 0 2 1 0 0 0 0
14 GAA 17 2 0 2 8 0 1 0 87 6 1 0 0 0 2 0 0 3 0 0 0 0 2 1 3 1 1 0 1 4 0 6 224467 3 8 14 2 2 1 1 12 1 1 0 1 1 0 0 2 0 0 0 6 0 2 1 1 2 0 0 0 0 0 0
15 ACT 0 1 0 8 15 31 6 224776 1 1 0 0 2 1 0 10 0 1 0 0 1 0 0 3 0 0 1 1 1 1 0 1 0 0 0 0 0 0 0 10 0 0 0 0 2 0 0 0 0 0 0 0 0 1 0 3 0 2 0 2 0 0 0 0
16 GAT 0 5 1 6 1 2 2 1 0 1 0 0 0 0 0 4 0 0 0 0 0 0 0 0 0 0 0 0 0 0 0 0 1 20 10 224903 0 0 0 2 0 2 8 33 0 0 0 1 0 0 0 2 0 3 0 0 1 0 0 0 0 0 0 0
17 GGG 4 2 5 0 12 1 0 6 0 0 14 1 0 0 0 0 0 1 1 0 4 6 5 2 1 0 0 0 0 1 0 0 0 0 13 0 0 0 10 2 63 3 224806 15 0 1 5 5 0 0 0 0 0 0 1 0 0 0 9 0 0 0 0 0
18 GAA 35 4 0 66 4 43 1 0 0 1 0 7 11 6 1 0 21 8 2 4 37 52 89 6 0 1 2 0 3 19 1 2 224291 5 40 3 7 98 3 7 39 6 0 2 3 1 0 13 7 23 0 0 43 13 0 6 1 0 0 0 12 4 0 0
19 CGC 0 1 0 0 0 2 0 1 0 4 0 0 0 0 0 0 1 105 0 0 0 5 1 0 2 224761 0 13 0 2 0 0 0 0 0 0 0 4 0 0 0 3 0 0 0 0 0 0 0 0 0 0 0 3 1 1 0 53 0 0 0 1 0 0
20 CAG 0 0 7 0 0 0 0 2 0 0 0 0 0 0 0 0 4 3 223765 8 2 4 379 16 0 9 71 3 0 0 5 2 0 0 1 0 0 0 1 0 1 0 0 2 0 1 0 0 0 0 4 0 2 0 2 6 0 0 0 0 0 2 0 0
21 AAT 12 24 6 224423 102 58 62 39 0 1 2 30 1 1 8 2 6 9 2 8 1 13 2 1 12 17 7 31 5 16 13 1 0 1 0 16 5 2 1 2 4 4 1 0 10 2 0 8 0 3 0 1 37 43 1 2 3 0 0 12 0 0 0 0
22 GCA 42 2 6 2 126 12 21 2 82 3 4 5 1 6 1 0 0 4 2 1 15 9 1 4 439 108 10 34 1 10 2 3 4 4 0 1 223579 84 10 32 3 2 0 0 94 18 35 26 28 0 0 1 1 3 3 11 0 1 0 2 0 0 0 1
23 ACT 9 8 6 7 114 36 37 223950 3 2 0 1 2 1 10 9 4 48 19 6 3 10 5 10 18 18 14 35 6 18 0 5 1 3 2 2 12 5 6 21 8 0 20 12 2 0 6 2 5 3 1 7 14 85 110 307 11 7 2 4 3 1 0 3
24 GAG 12 6 86 5 0 7 20 6 3 0 1 1 3 7 15 1 72 2 15 1 1 1 4 1 2 5 2 0 11 2 0 0 139 0 224526 6 1 3 19 2 2 0 23 0 8 3 2 10 0 1 6 2 10 0 4 0 5 1 1 1 0 2 0 2
25 ATC 0 0 0 0 0 11 3 1 1 0 2 1 25 224971 4 11 2 0 7 0 3 1 1 0 10 2 0 0 1 0 0 2 2 1 0 1 0 0 0 0 1 0 0 0 0 13 0 0 1 0 2 1 2 0 0 0 4 0 3 0 0 0 1 0
26 AGA 21 3 0 1 0 0 0 0 224890 4 22 0 5 0 3 0 0 3 0 0 2 11 0 0 9 9 0 0 0 0 0 0 0 0 3 0 2 1 2 0 52 0 0 0 0 0 0 0 1 0 2 0 0 2 1 0 5 2 0 0 1 0 1 0
27 GCA 0 1 6 0 27 2 0 3 2 5 43 12 1 2 0 0 0 3 6 1 1 0 4 0 2 14 18 1 1 1 2 0 4 0 0 0 224751 22 6 1 4 4 8 2 48 0 1 2 3 2 0 0 7 3 10 5 1 0 0 0 0 3 1 1
28 TCC 29 24 1 0 1 4 0 3 2 0 1 4 2 0 0 0 2 12 5 13 0 20 1 0 0 7 4 1 1 6 1 0 0 1 0 0 0 6 3 0 1 51 9 4 1 1 0 0 0 7 3 2 13 224776 11 20 0 1 4 0 0 18 0 1
29 GTC 0 0 2 1 0 2 0 0 0 1 0 0 1 54 2 1 1 0 0 0 0 2 0 0 0 2 0 0 0 3 0 0 0 1 0 0 0 12 0 0 0 0 0 1 19 224912 0 24 0 0 0 0 0 0 0 0 2 1 0 1 0 1 3 0
30 GGG 0 2 0 0 0 0 0 2 0 0 43 0 0 0 3 0 0 1 1 0 1 2 1 5 3 2 1 0 0 0 0 0 0 0 14 0 2 2 0 4 31 16 224371 0 1 0 0 0 1 1 1 0 1 1 0 0 2 1 9 0 0 0 1 0
31 AAG 15 1 222614 9 0 1 1 0 4 0 8 1 0 0 2 0 2 1 3 1 0 0 1 2 12 12 6 6 3 2 2 1 1 0 13 0 1 1 2 0 0 0 0 1 0 2 1 0 5 0 2 2 1 10 9 0 1 2 1 2 1 0 1 0
32 ATG 6 0 5 1 0 0 8 5 0 0 0 0 21 8 224980 1 0 0 0 0 0 5 0 0 0 5 1 2 2 0 1 0 1 1 0 3 0 1 0 0 1 0 2 0 1 0 10 0 0 3 1 0 0 2 0 0 0 1 0 0 0 0 3 0
33 ATT 5 1 2 0 0 1 0 13 5 2 0 5 20 30 1 224870 0 0 0 0 0 0 0 0 0 0 0 0 5 0 0 0 3 2 1 0 0 2 0 0 0 0 1 0 8 28 1 64 0 5 2 1 1 0 0 2 0 2 0 6 1 0 2 0
34 GAT 0 2 0 49 5 4 3 7 0 4 0 3 12 28 18 7 8 7 8 11 0 0 0 0 1 17 1 0 55 0 9 7 13 13 6 224355 7 12 0 9 9 19 2 151 1 1 3 42 1 8 0 11 18 6 36 14 4 1 0 21 20 11 17 5
35 GGA 1 0 0 0 0 0 0 1 25 1 0 1 1 0 0 3 0 1 0 1 0 4 1 9 1 0 0 1 1 0 1 0 19 1 1 0 7 1 0 0 224880 16 23 2 7 0 0 0 2 0 3 1 0 4 1 0 10 5 0 0 4 0 0 0
36 ATT 0 0 0 0 1 0 0 1 0 0 0 3 5 22 1 224844 0 0 1 1 1 0 2 0 0 0 0 0 0 0 3 1 0 0 0 2 1 1 0 1 0 0 1 0 0 0 1 7 0 0 1 2 1 2 0 0 0 0 0 0 0 0 10 0
37 GGA 0 0 0 0 2 1 0 0 3 0 2 0 0 0 0 2 0 2 0 0 0 4 3 0 0 0 0 0 0 1 0 0 5 0 0 1 1 2 1 1 224814 6 122 2 0 2 0 0 1 0 0 1 0 0 0 0 4 0 0 0 0 0 0 0
38 CGA 0 1 0 0 1 1 0 0 6 0 0 0 0 1 0 0 27 3 0 0 1 7 0 2 223300 5 12 1 2 0 0 0 2 0 0 0 0 1 0 0 3 0 0 0 0 0 0 0 1 0 2 0 0 2 0 1 46 6 0 0 0 0 0 0
39 TTC 0 1 1 0 0 5 1 1 0 0 0 0 0 4 0 2 3 1 1 0 3 11 13 3 0 0 3 1 0 20 2 0 1 0 1 0 1 4 1 1 5 0 0 1 0 0 8 1 0 0 6 0 2 11 1 1 1 2 0 6 1 224469 1 14
40 TAC 0 1 0 1 1 0 2 0 2 0 0 0 1 0 0 0 0 37 0 0 1 0 2 0 3 0 1 0 0 0 0 0 1 5 1 0 0 1 2 0 2 5 0 0 0 0 0 0 3 224295 3 24 1 2 0 0 4 34 1 0 0 1 0 1
41 ATC 0 24 2 0 6 34 1 2 2 18 9 0 3 223340 33 38 2 24 2 2 2 5 2 4 2 0 2 1 12 35 14 1 0 0 2 1 3 1 2 2 1 1 15 1 2 5 0 0 3 2 9 14 1 0 1 1 1 2 0 3 55 0 4 4
42 CAA 3 0 7 0 0 4 1 0 0 1 3 0 1 0 1 1 214265 2 50 0 1 1 2 0 13 0 1 1 6 1 1 5 1 0 0 0 1 1 2 0 2 1 0 0 2 0 0 0 7 1 0 0 0 2 0 0 0 0 0 1 0 0 0 2
43 ATG 1 4 2 0 0 1 3 0 0 0 2 1 14 2 216559 3 1 2 0 1 0 6 0 1 0 0 0 2 0 1 1 1 0 4 1 10 0 3 0 1 0 0 0 1 0 0 4 1 2 1 0 0 0 0 0 0 0 1 1 0 1 1 1 0
44 TGC 2 0 0 1 0 3 1 1 0 0 0 3 1 0 0 0 0 0 0 0 2 2 0 0 0 7 0 1 5 0 1 0 0 0 0 0 0 2 0 0 0 4 1 0 0 1 0 17 0 28 0 0 0 1 0 0 5 203549 4 93 0 3 0 0
45 ACT 5 0 0 12 10 37 0 212749 11 3 0 1 2 0 0 4 2 2 0 15 0 0 1 4 5 3 4 0 2 2 3 3 0 0 0 0 0 0 4 5 1 2 0 0 1 5 3 0 3 1 2 1 1 2 0 1 0 4 1 7 1 0 0 1
46 GAA 14 3 0 0 1 2 0 4 0 0 0 0 4 0 1 5 2 0 1 2 0 1 1 1 3 6 0 0 0 2 0 0 217367 0 13 0 0 0 1 0 7 1 0 0 4 5 6 0 7 0 0 0 0 1 0 6 0 5 1 0 1 0 0 1
47 CTT 2 0 0 0 2 0 0 0 0 1 0 0 4 1 0 3 0 6 0 1 8 0 2 9 2 0 1 6 106 49 12 219829 0 0 0 0 0 0 0 2 0 1 0 0 0 0 0 0 0 0 0 1 0 0 2 1 3 0 1 0 0 0 54 11
48 AAA 219299 4 9 0 1 0 0 0 16 0 1 0 1 1 0 0 1 5 0 0 0 0 0 2 1 0 0 0 2 1 0 0 25 0 1 0 1 0 1 0 3 1 0 0 4 0 0 0 1 1 0 0 0 1 0 1 0 1 0 0 0 0 0 3
49 CTC 11 7 2 3 6 4 1 13 3 1 3 5 3 8 1 6 10 3 13 1 9 22 26 10 8 5 6 2 89 213425 9 23 5 0 2 2 3 2 10 2 5 7 5 8 11 1 1 2 9 0 2 6 9 5 6 0 5 6 10 3 19 4 70 6
50 AGT 11 47 2 11 10 187 40 21 11 37 4 212951 0 4 0 4 4 15 46 2 15 65 11 23 4 13 8 11 3 8 8 12 9 25 2 3 21 12 45 15 28 5 18 54 1 10 4 4 4 1 7 2 20 38 20 15 5 12 2 6 1 2 1 1
51 GAT 0 9 3 14 4 20 5 2 0 0 0 4 1 13 9 5 0 18 2 0 0 0 3 18 0 0 0 0 5 1 6 3 25 15 2 214265 35 2 6 14 3 2 1 17 1 0 1 5 11 2 5 7 0 5 0 2 0 0 0 0 0 9 5 0
52 TAT 1 4 6 5 7 5 6 1 4 0 1 0 3 2 0 1 0 3 0 24 0 7 0 0 1 3 0 0 0 2 0 5 1 2 3 5 20 2 0 5 5 1 2 4 14 0 31 1 15 21 3 218355 1 3 11 1 0 0 4 18 3 3 1 1
53 GAG 0 0 17 5 3 1 0 2 2 0 0 0 1 0 0 0 2 1 0 0 1 6 3 3 0 0 3 0 1 0 0 2 36 8 203843 52 2 0 3 0 2 0 49 36 0 2 5 0 2 3 4 2 1 4 0 1 9 3 0 1 1 0 9 0
54 GGG 1 3 5 0 4 21 8 3 0 13 15 2 0 0 2 1 3 1 4 1 7 6 6 0 6 3 1 0 2 0 0 4 0 3 28 0 0 10 32 9 27 16 205359 7 1 1 13 4 1 0 4 1 8 0 8 0 2 0 7 1 0 1 3 0
55 CGA 0 6 1 0 2 5 3 1 34 0 14 1 0 0 0 0 39 3 0 1 0 12 3 2 206673 12 35 1 15 7 0 4 0 2 0 0 0 0 1 1 5 1 3 0 0 0 0 0 4 0 0 0 0 0 0 0 95 2 1 0 0 0 0 0
56 CTG 1 7 6 3 4 1 9 4 1 2 6 7 0 2 9 0 5 7 2 3 5 19 59 7 2 6 2 5 96 45 213976 46 1 2 8 1 1 1 5 1 0 3 2 4 0 2 1 2 3 3 4 2 2 4 1 6 0 0 2 1 3 3 50 0
57 ATC 4 0 1 3 11 16 7 4 1 8 1 2 17 224686 1 32 8 3 0 2 6 9 3 4 0 1 0 0 10 13 87 13 1 1 0 1 4 3 0 1 0 1 6 2 2 33 12 2 2 0 1 0 3 1 0 2 4 5 0 0 9 7 3 0
58 CAG 0 5 4 0 3 1 3 5 0 4 6 3 2 1 0 0 56 3 224826 8 3 1 15 2 2 5 43 1 0 6 5 5 0 0 0 0 1 0 3 2 1 0 0 4 0 0 0 2 1 4 7 4 0 3 0 0 3 1 3 1 0 1 0 0
59 AAC 3 224739 1 40 7 5 2 2 2 7 2 4 1 3 2 2 1 4 3 7 7 1 6 5 6 8 6 7 2 0 1 2 1 14 3 7 3 1 7 3 3 11 2 2 4 0 2 3 7 1 4 2 0 0 0 1 8 0 11 0 1 5 1 11
60 AGC 0 18 1 0 1 4 6 5 5 224686 1 12 1 4 2 0 1 2 0 0 3 0 0 2 18 6 0 0 15 2 3 1 0 0 0 2 3 2 0 0 1 8 0 0 0 1 0 2 0 2 0 0 2 6 26 4 0 3 2 2 2 0 0 2
61 TTA 0 0 1 2 0 0 4 7 0 0 1 0 33 3 1 27 0 17 0 0 2 1 0 3 0 0 1 0 15 1 4 0 1 0 0 3 0 3 1 0 0 1 0 2 8 3 2 2 3 11 0 2 15 5 4 2 3 8 0 14 224628 3 26 0
62 ACA 5 6 0 3 224442 62 13 20 2 33 2 13 6 2 1 0 0 2 2 2 8 15 0 5 7 2 0 22 0 2 2 0 0 2 1 0 28 3 1 0 2 3 1 2 3 1 0 0 1 3 11 1 3 112 4 29 0 4 1 2 0 1 1 0
63 ATA 4 5 1 20 7 1 1 0 4 0 2 0 224735 16 36 22 3 2 2 3 2 10 3 2 1 3 0 4 10 5 0 0 0 1 0 1 10 0 0 0 0 0 0 0 16 2 0 0 4 2 0 1 1 0 2 0 0 0 2 0 3 1 2 1
64 GAG 1 2 9 0 3 3 8 0 0 2 1 1 3 7 17 0 2 7 4 12 3 22 1 3 0 0 0 0 0 8 1 5 10 1 224780 2 0 3 2 0 1 1 29 3 1 1 4 1 7 1 5 0 1 1 1 0 2 0 0 0 1 0 0 1
65 AGA 28 2 0 11 17 5 2 0 224759 0 15 1 1 0 1 0 2 0 0 1 3 2 2 2 11 2 0 8 2 0 1 0 0 2 0 0 0 0 0 0 10 0 0 0 2 0 0 0 2 7 1 4 2 5 0 3 3 0 0 0 2 0 0 0
66 ATG 0 0 0 0 1 6 2 0 1 0 1 2 11 1 224695 2 1 0 0 1 0 1 2 0 3 0 0 0 0 0 1 0 0 0 0 0 0 0 0 0 0 0 0 0 0 0 5 0 0 0 1 0 0 0 0 0 0 0 0 0 0 0 0 0
67 GTG 0 0 0 0 0 1 0 0 0 0 0 0 0 0 24 0 0 0 0 0 0 0 1 0 0 0 0 0 12 0 1 0 0 1 1 0 0 0 10 0 0 1 1 0 122 0 224713 6 0 0 1 0 0 0 1 0 0 0 0 0 0 0 1 0
68 CTC 2 1 0 0 4 0 0 2 0 3 0 1 3 5 0 4 0 12 2 0 0 31 9 0 0 6 1 5 14 224781 0 80 0 0 0 0 0 2 0 4 1 0 0 0 0 2 0 1 2 0 8 0 1 2 2 0 5 0 3 1 0 18 4 4
69 TCT 2 1 0 2 2 0 1 6 0 6 0 6 4 3 0 0 2 8 2 0 0 2 0 33 0 0 0 0 1 0 0 1 0 2 0 0 1 1 7 4 7 0 13 1 2 0 0 0 7 0 1 8 8 67 7 224802 9 0 0 0 0 1 0 7
70 GCT 0 4 0 1 6 4 10 76 0 18 2 3 3 0 2 0 0 2 1 0 1 1 3 2 3 12 0 0 2 3 0 0 0 0 1 7 30 64 32 224680 4 1 2 2 0 1 0 23 19 2 4 2 4 12 0 4 1 0 0 2 0 2 1 0
71 TTT 4 1 0 1 0 0 0 0 0 0 0 0 0 0 0 1 0 4 0 0 2 2 0 0 0 0 3 1 2 2 0 5 0 5 0 0 0 0 4 0 3 0 0 0 0 2 4 5 0 1 0 6 1 0 1 9 0 2 0 1 2 31 3 224860
72 GAC 0 11 0 0 0 1 1 0 1 0 1 0 0 1 2 0 0 1 1 0 6 5 0 5 0 0 0 0 0 0 0 0 12 224640 5 167 0 4 1 0 0 36 0 0 0 2 1 0 1 6 1 0 0 1 0 0 13 4 0 0 0 0 0 0
73 GAA 54 19 0 0 2 4 1 4 2 0 2 13 2 4 0 1 15 57 0 0 0 0 0 0 19 34 5 0 29 0 3 0 224352 6 123 4 4 1 0 2 44 1 48 16 28 0 0 12 9 6 0 25 0 1 0 0 0 40 1 6 0 4 0 0
74 AGA 28 0 0 0 0 0 1 0 224843 0 33 2 12 2 8 0 0 0 0 0 1 0 0 1 5 1 1 11 3 9 1 0 0 3 0 0 2 2 3 3 26 1 0 0 0 0 1 0 2 1 1 0 0 2 0 0 3 3 1 3 0 2 0 1
75 AGG 0 1 10 0 0 0 0 2 18 1 224788 3 0 0 6 0 0 0 0 0 0 0 0 0 0 29 30 164 0 0 9 0 1 0 0 0 1 0 0 3 1 0 17 0 0 0 0 0 0 0 0 0 0 0 0 0 0 0 1 0 1 0 0 0
76 AAT 1 32 0 224934 0 1 0 12 1 0 0 15 3 5 0 2 0 2 0 0 0 2 0 0 0 0 1 0 4 4 1 0 3 0 4 7 1 1 0 4 0 0 0 0 0 3 2 0 0 2 3 0 0 13 0 2 1 1 0 0 6 0 1 1
77 AAA 224763 13 15 2 4 2 2 6 17 4 0 112 6 3 9 3 0 13 2 0 0 1 0 2 7 4 0 8 9 0 0 0 34 5 18 1 0 4 3 0 2 4 1 0 4 6 4 3 2 1 0 0 0 0 0 4 2 0 0 29 3 0 0 0
78 TAT 2 0 1 5 0 0 1 2 0 0 0 0 2 1 1 0 0 8 0 31 0 0 0 0 2 0 0 3 0 0 2 0 1 0 0 0 1 0 0 1 0 0 0 0 2 1 1 0 12 15 9 224880 0 0 0 1 6 0 1 12 0 7 2 9
79 CTG 0 1 1 0 0 4 2 0 1 0 1 2 2 2 16 6 2 2 5 1 0 9 30 1 3 0 0 0 14 21 224375 10 2 0 0 0 0 2 0 1 1 0 0 0 1 0 2 0 3 2 3 0 0 0 1 0 0 1 0 2 1 1 19 1
80 GAA 10 5 1 0 3 33 42 8 6 4 0 3 23 12 32 20 25 25 5 1 0 1 0 0 5 7 6 0 5 61 4 11 224371 8 6 5 12 9 0 13 18 5 1 1 28 23 4 1 9 4 1 2 11 7 5 13 3 14 4 13 11 6 14 7
81 GAA 38 16 1 3 6 12 1 11 2 4 1 5 8 4 0 4 3 14 1 0 6 1 0 0 1 1 2 0 3 30 2 7 224573 2 20 3 12 3 0 10 19 5 12 6 1 14 4 35 27 2 7 10 9 9 0 12 1 14 0 17 2 5 2 20
82 CAT 22 0 0 17 0 0 0 0 8 4 2 1 1 10 19 9 60 49 7 224135 2 0 0 2 3 0 48 135 49 11 0 1 6 0 3 3 2 1 4 3 3 0 0 1 15 8 18 6 3 6 3 73 7 5 0 37 9 2 48 0 4 2 4 121
83 CCC 8 43 5 3 2 19 2 13 0 11 4 45 8 4 5 7 21 24 4 13 14 223708 33 18 4 5 3 18 4 13 10 1 2 1 7 2 22 14 42 53 11 15 5 10 2 3 6 2 2 6 10 0 57 13 7 2 2 13 3 12 0 3 3 1
84 AGC 0 39 0 11 4 13 51 10 13 222924 5 102 3 5 2 1 25 2 258 38 0 0 1 2 0 8 4 0 2 3 0 4 11 1 0 2 56 36 3 17 39 56 26 22 1 11 12 4 11 4 50 1 7 1 19 31 4 11 0 1 16 0 18 4
85 GCG 1 0 0 1 26 52 59 0 5 7 2 0 35 14 21 0 3 0 1 2 2 6 6 0 0 16 14 26 12 3 0 0 1 0 8 2 33 16 170950 11 1 7 53 11 0 1 19 14 0 3 5 13 14 2 62 0 0 0 4 19 1 3 5 0
86 GGG 16 2 8 35 23 1 43 58 3 0 13 0 3 2 4 1 8 30 22 6 1 17 12 0 5 9 6 0 0 25 0 26 1 0 10 0 1 13 4 0 17 18 170990 12 6 0 0 4 18 4 3 15 0 1 4 2 0 1 3 5 0 50 6 2
87 AAG 36 1 172195 39 1 0 3 1 0 0 29 0 1 0 4 0 2 2 0 1 1 0 0 0 2 0 0 1 0 0 0 0 1 0 32 0 1 3 2 0 0 2 1 5 0 0 0 0 3 4 2 1 0 6 0 1 4 1 0 0 0 0 1 0
88 GAT 0 20 0 120 2 0 0 2 0 4 0 1 3 0 1 0 2 0 2 5 6 0 0 0 0 1 0 0 1 0 3 0 8 41 4 172248 0 1 0 6 1 0 6 5 0 0 3 3 12 0 13 1 9 8 3 2 13 1 1 31 0 0 0 1
89 CCT 2 7 2 8 2 6 3 11 5 10 0 9 1 0 5 4 1 8 1 10 37 157 334 171303 2 1 5 7 0 0 1 6 2 6 3 7 10 56 15 27 25 18 15 7 2 5 5 16 24 4 18 8 0 3 9 13 18 18 30 22 2 4 1 16
90 AAG 29 9 172033 21 5 8 12 5 13 2 100 4 19 6 13 1 3 46 3 17 0 0 1 0 2 8 22 38 14 3 9 20 0 6 24 0 0 11 6 5 16 36 15 30 2 0 9 2 1 1 8 13 1 5 0 1 2 0 2 12 4 0 6 0
91 AAA 172451 2 16 1 0 0 0 1 7 0 4 1 0 0 0 0 2 3 1 0 1 3 1 4 9 26 6 7 1 1 3 0 14 0 1 0 0 2 0 2 1 0 0 0 1 0 0 1 21 0 18 1 0 0 0 0 6 0 0 3 6 0 1 2
92 ACT 0 0 0 1 29 167 23 171930 0 1 0 4 0 1 0 3 0 3 1 0 4 1 4 3 2 2 0 0 0 3 0 0 1 2 0 0 0 2 0 9 1 0 0 6 1 1 0 0 7 1 2 0 1 0 0 0 1 1 0 0 2 3 0 1
93 GGA 1 0 1 6 0 1 1 0 6 0 0 0 0 2 0 0 1 0 0 0 0 0 0 1 0 0 0 0 0 0 0 0 9 0 0 1 0 1 0 0 171910 5 62 5 2 1 0 1 5 1 5 0 0 0 0 0 14 0 0 0 0 3 4 0
94 GGA 0 1 0 0 3 0 0 0 17 0 1 0 2 0 0 0 1 0 0 0 0 11 0 0 0 0 0 0 0 0 0 0 5 0 2 0 0 0 1 0 171972 16 39 2 1 1 0 0 12 0 9 0 0 1 0 0 44 0 1 0 0 0 0 0
95 CCC 0 0 0 0 0 0 0 1 1 0 1 0 0 1 0 0 0 4 0 3 29 172125 3 134 0 0 1 0 0 4 0 3 0 0 2 0 3 2 0 16 0 1 0 0 2 0 0 0 4 0 11 0 1 25 0 7 0 3 1 0 0 1 0 0
96 ATA 0 0 0 1 18 0 0 1 1 0 0 1 172378 7 11 2 0 0 0 3 0 1 0 1 2 1 0 1 7 6 0 3 7 0 0 0 0 1 0 0 0 0 0 0 10 6 4 0 10 0 5 0 1 2 0 0 3 3 0 1 4 0 2 0
97 TAC 3 1 0 2 0 1 5 2 0 0 0 1 1 2 0 0 0 13 0 0 0 1 1 0 1 1 0 0 5 0 0 0 0 2 0 0 0 1 0 0 0 0 1 1 1 0 0 4 9 171997 37 25 2 0 0 2 0 11 0 1 0 1 0 7
98 AAG 46 0 172244 4 0 4 8 2 1 0 33 0 0 1 6 0 8 5 1 3 1 1 1 1 0 2 7 0 1 4 0 2 0 1 33 0 0 0 1 0 0 1 0 2 1 0 0 0 0 3 8 0 0 0 2 0 2 0 1 0 0 1 3 0
99 AGA 18 2 0 0 1 1 0 0 172499 1 14 2 4 2 0 0 0 2 0 3 0 0 5 0 15 16 3 7 1 3 3 1 0 1 0 0 0 1 3 0 6 4 0 0 0 1 0 1 0 0 0 3 0 2 0 0 1 2 0 1 3 0 0 0
100 GTA 0 4 0 9 5 2 2 0 1 2 0 3 25 0 11 0 4 13 5 7 45 45 27 2 9 21 3 0 13 36 3 7 2 0 7 0 38 4 2 4 9 3 17 2 171950 8 108 14 12 0 0 0 6 47 0 6 2 24 0 7 7 4 0 1
101 GAT 1 3 0 31 0 4 0 2 0 0 0 0 0 0 6 3 15 3 1 13 1 3 0 1 0 2 2 0 0 0 0 2 8 120 3 172307 4 1 1 1 0 1 0 30 0 0 0 12 0 0 4 3 3 7 13 9 0 0 0 2 0 1 0 0
102 AGA 11 3 2 1 2 2 5 0 172406 1 20 8 4 2 1 1 2 4 3 0 4 11 4 1 4 3 0 2 0 0 1 0 0 0 1 0 0 14 1 1 14 1 7 0 2 0 0 0 12 13 0 0 1 2 0 0 3 1 9 10 5 1 6 1
103 AAG 16 0 172559 17 0 0 6 3 1 0 20 1 4 1 4 0 1 1 3 0 0 1 0 0 12 2 1 1 1 0 0 0 0 0 4 0 1 0 0 0 2 1 24 0 0 0 0 0 1 1 0 0 0 1 0 8 0 0 1 2 0 0 0 0
104 TGG 0 3 0 0 3 0 1 2 1 2 2 0 2 2 0 0 2 0 1 2 0 6 0 3 4 3 8 2 0 1 1 0 0 1 1 0 2 0 0 0 2 0 1 1 0 0 1 0 4 2 18 1 1 7 0 0 13 0 172434 2 0 7 1 0
105 ATG 1 0 5 3 3 7 9 0 0 8 6 0 18 3 172301 3 1 4 2 37 1 3 0 0 1 0 6 0 15 1 5 0 0 0 0 0 1 0 0 0 0 0 1 1 0 1 27 1 0 2 0 3 0 1 2 0 5 4 0 2 0 1 11 3
106 AGG 1 4 7 0 1 3 0 1 20 0 172333 8 0 0 19 0 0 5 1 0 0 2 0 4 1 30 6 0 2 0 0 0 0 0 1 1 0 0 0 0 3 2 50 0 0 0 1 1 4 0 1 0 1 0 2 1 0 2 7 0 0 0 0 0
107 GAA 17 0 0 0 1 0 0 0 0 0 0 0 0 1 0 0 7 2 2 1 0 0 0 0 0 1 1 0 1 0 0 0 172455 12 10 5 0 0 2 0 9 0 0 0 0 0 0 0 2 0 0 1 0 0 1 0 0 0 0 0 0 2 1 0
108 CTC 0 0 0 0 2 7 0 1 2 0 1 0 1 2 0 0 0 11 17 0 0 34 0 0 2 2 0 0 3 172428 2 12 0 3 0 0 0 1 0 0 0 1 0 16 0 7 1 4 0 0 0 0 0 0 0 3 8 3 0 1 3 17 0 0
109 GTC 0 0 2 0 0 0 2 2 0 6 0 0 0 43 0 0 1 0 0 0 0 0 0 0 2 4 3 2 0 0 2 0 1 1 1 0 1 33 0 1 0 0 1 0 239 172202 0 20 0 1 1 0 0 0 1 1 0 2 2 1 4 4 1 0
110 CTT 0 0 1 0 0 6 3 0 0 0 0 0 0 0 0 18 0 0 0 2 1 1 0 16 1 1 0 3 1 13 32 172512 1 3 0 1 0 1 3 0 0 0 0 0 1 0 0 0 2 0 0 0 0 0 0 0 0 0 0 0 0 0 0 6
111 TAT 1 0 1 1 0 0 0 1 0 1 0 0 0 30 0 0 0 2 2 27 0 0 0 2 0 0 2 0 3 3 1 1 1 0 2 0 0 4 2 0 0 2 0 0 7 0 4 1 7 126 3 172339 2 1 0 2 1 1 34 22 2 1 12 1
112 GAC 0 34 0 0 1 1 2 1 1 0 0 0 0 0 0 0 1 1 0 0 0 1 4 2 0 1 3 0 2 2 0 0 2 172370 4 14 1 4 2 0 1 16 4 1 2 0 0 0 0 3 8 0 0 0 0 0 3 0 2 1 0 0 0 0
113 AAA 172557 0 29 2 2 1 0 1 6 0 0 2 2 0 1 0 2 0 0 0 0 0 0 0 0 0 2 0 6 5 0 0 7 0 1 0 0 0 1 0 0 0 0 0 3 0 4 0 1 0 0 0 0 0 0 0 0 0 0 1 0 0 0 0
114 GAA 13 20 0 0 0 1 0 0 4 0 1 0 1 0 0 0 2 7 0 5 2 2 1 0 0 0 1 0 1 0 0 2 172511 2 28 0 1 8 1 4 7 0 6 0 0 0 0 0 2 14 0 1 0 9 5 0 2 7 0 2 2 2 3 3
115 GAA 13 0 0 2 0 0 0 1 1 0 1 0 0 0 0 0 2 4 0 4 0 2 0 3 0 0 0 1 2 1 1 0 172572 1 5 0 2 0 0 0 10 3 2 0 0 0 0 0 0 0 0 0 0 2 0 0 0 0 0 0 1 0 0 0
116 ATA 2 0 1 0 14 1 0 0 0 0 0 0 172430 2 27 2 0 0 3 0 2 2 0 0 0 1 1 0 2 0 0 2 1 0 0 0 4 0 0 0 0 0 3 0 73 57 4 0 2 3 0 1 3 1 0 0 0 1 0 2 1 0 0 0
117 AGG 0 2 14 1 0 4 3 2 7 1 172329 4 0 4 19 1 6 5 14 1 0 0 0 0 4 2 13 1 3 2 0 0 0 0 1 0 0 2 0 0 2 0 20 0 0 0 0 1 1 4 5 0 3 2 1 1 0 1 4 25 1 1 4 1
118 CGA 0 0 1 0 2 2 0 0 7 0 0 0 0 0 0 0 29 4 0 0 0 0 1 2 170608 0 29 0 5 3 0 4 1 0 0 0 1 0 0 0 1 2 1 2 1 0 1 0 0 0 0 0 0 0 0 2 14 0 0 0 0 0 0 0
119 ATC 0 1 0 0 0 11 0 0 1 1 2 1 7 170400 1 18 0 0 0 0 0 0 0 0 0 0 0 0 0 1 1 0 0 1 0 0 0 0 0 0 0 2 0 1 0 10 16 0 0 0 0 0 0 0 2 0 0 4 0 0 0 3 0 0
120 TGG 3 4 0 0 0 0 1 3 0 1 0 0 0 0 0 0 0 0 3 0 0 2 0 0 0 0 26 0 0 0 1 0 0 0 0 0 0 0 0 1 2 1 2 0 0 0 3 0 0 0 14 0 1 0 2 1 15 0 171002 3 0 1 6 0
121 CGC 0 2 3 7 0 9 4 8 0 3 4 0 3 5 0 3 1 47 0 3 2 12 0 0 2 170801 19 10 0 1 2 0 0 3 0 0 1 7 3 2 0 3 10 0 3 1 1 1 0 2 2 5 0 2 0 1 1 48 0 4 0 3 0 0
122 CAA 0 0 0 2 8 11 2 12 4 4 7 1 1 0 5 12 169422 12 42 5 2 0 1 0 33 0 29 4 17 15 0 0 0 0 2 1 5 0 6 2 12 2 0 6 8 0 117 5 8 1 5 0 1 0 0 0 2 1 2 0 0 0 55 2
123 GCC 0 3 0 0 2 44 0 0 1 30 6 0 0 0 2 0 0 1 0 1 0 2 0 0 0 0 1 0 1 1 0 0 1 2 0 2 3 169598 2 8 0 3 0 1 5 32 1 0 0 0 0 0 0 5 1 4 5 1 0 0 1 0 0 0
124 AAT 2 15 0 149756 0 0 0 2 0 0 0 5 0 0 0 3 0 1 0 4 0 0 0 1 0 0 0 2 0 1 0 5 1 4 1 17 0 0 3 0 2 0 0 0 0 0 0 0 0 0 1 3 0 1 5 0 3 0 0 0 1 0 0 0
125 AAT 2 11 4 143000 0 4 0 0 1 8 7 8 1 1 0 6 0 9 3 14 1 0 2 0 1 0 9 0 3 2 0 1 1 2 2 15 2 4 1 3 3 2 1 3 0 0 0 0 2 3 0 24 6 1 6 0 1 8 1 4 10 18 2 2
126 GGT 14 5 7 1 2 3 7 1 0 0 0 4 1 1 0 1 3 2 2 1 11 5 2 0 4 2 2 0 5 7 7 2 0 0 0 9 0 0 1 3 3 7 31 136307 1 2 1 2 0 0 3 0 13 0 0 1 0 1 0 5 1 1 5 0
127 GAT 8 2 11 47 7 2 0 3 18 1 36 0 28 26 1 20 2 4 2 9 3 1 2 1 4 28 2 1 2 18 0 1 7 36 1 133675 54 6 9 2 0 3 1 17 5 6 1 0 3 3 0 19 22 0 0 0 0 0 0 5 0 0 0 11
128 GAT 19 40 1 16 43 3 18 5 6 15 1 4 1 1 2 1 5 3 11 3 0 2 0 1 2 1 1 0 14 3 6 0 1 10 42 145431 12 7 0 17 0 1 3 18 2 0 20 16 2 0 1 6 17 4 13 5 2 0 3 1 3 4 0 0
129 GCA 4 8 0 0 42 11 0 0 0 20 0 3 0 1 8 0 1 2 0 1 1 0 1 0 6 18 2 0 1 4 0 1 2 2 0 0 161109 8 33 7 6 10 1 0 23 6 0 0 1 1 9 3 9 2 0 23 0 0 0 0 3 0 2 1
130 ACA 55 0 6 4 166392 29 20 2 3 0 0 1 12 0 1 2 0 4 2 6 0 4 4 0 1 1 23 19 1 0 2 0 0 0 0 1 12 3 2 0 0 0 0 0 1 1 16 0 0 2 1 0 4 0 0 0 1 0 1 2 0 2 0 0
131 GCT 0 5 0 2 0 3 3 29 3 12 0 11 0 1 0 0 2 4 1 19 0 15 1 14 0 1 3 2 0 0 2 0 1 0 0 3 17 23 11 159680 2 0 4 3 1 9 0 14 3 1 1 1 0 9 0 8 0 0 0 0 1 0 0 2
132 GGT 2 3 0 1 1 4 0 0 0 3 1 9 2 0 0 0 1 1 0 0 0 4 1 0 0 0 0 0 0 0 0 1 0 0 1 5 0 0 0 1 3 43 235 157470 0 4 1 0 2 1 0 1 0 0 0 0 2 0 0 1 2 2 2 0
133 CTG 0 4 0 1 0 0 0 0 0 0 0 0 5 2 6 0 1 1 2 0 2 0 26 2 0 1 1 1 54 10 162445 7 0 0 1 0 0 0 0 0 0 0 0 1 2 1 0 1 2 1 0 1 0 0 1 2 1 0 0 0 7 0 14 0
134 ACT 1 0 0 0 27 90 2 151372 0 5 0 1 3 0 0 4 0 1 0 1 5 3 0 1 0 0 0 1 0 0 0 0 0 0 0 0 2 6 2 16 2 1 0 1 0 6 2 8 1 0 0 0 2 1 2 10 0 1 1 2 0 0 0 0
135 CAC 0 2 0 0 0 0 0 1 1 0 2 0 0 0 0 0 6 154715 4 17 1 1 0 0 0 14 0 2 1 2 0 0 0 1 3 0 0 0 1 0 0 0 1 0 0 0 0 1 2 4 3 2 0 2 0 0 1 0 0 0 0 3 0 0
136 ATG 0 2 0 0 6 0 15 0 0 1 5 0 26 8 157872 96 2 3 0 1 0 2 1 1 1 0 0 0 5 26 5 0 0 0 2 0 0 4 0 1 0 2 0 0 1 3 28 2 2 1 8 3 0 0 0 0 0 0 0 0 2 1 84 1
137 ATG 0 1 0 3 0 0 6 0 0 0 1 0 8 0 145392 2 1 0 2 0 4 3 1 1 0 0 0 0 0 0 5 1 0 0 0 2 0 0 5 0 0 1 0 0 0 0 11 0 0 1 0 0 0 0 0 0 0 0 2 1 1 0 1 0
138 ATC 1 0 0 0 0 7 1 2 0 0 0 0 2 139842 1 7 0 0 2 3 2 2 0 2 0 1 0 0 7 1 1 0 0 2 0 0 0 2 0 0 0 0 0 0 0 11 0 0 1 1 2 0 0 0 0 0 0 1 0 1 0 2 2 0
139 TGG 0 0 1 0 0 0 0 0 0 0 4 0 0 0 0 0 0 0 0 0 1 0 0 0 0 0 41 0 0 0 0 0 0 0 0 0 1 0 0 0 2 0 6 0 0 0 0 0 0 0 13 0 0 1 0 0 25 0 165338 0 1 0 3 0
140 CAT 1 0 0 1 0 0 0 0 0 0 0 0 0 0 3 0 2 11 1 172276 0 0 0 1 0 0 0 5 0 1 1 0 0 0 0 0 3 0 0 0 0 0 0 0 0 0 0 0 2 0 4 19 0 2 0 0 1 0 0 0 0 0 0 0
141 TCC 1 1 0 0 0 4 0 2 0 1 1 7 0 0 0 0 0 0 0 0 0 17 0 1 0 0 0 0 0 0 0 1 0 2 0 0 0 11 0 0 0 0 0 0 1 0 0 0 2 1 0 0 6 172378 10 33 0 2 0 0 0 12 0 1
142 AAT 1 7 1 172110 2 0 0 2 0 9 0 8 1 0 0 3 1 7 0 2 0 0 0 1 1 0 0 0 1 1 0 0 0 0 0 17 1 2 0 0 0 0 1 0 0 0 0 0 0 0 0 1 5 0 1 1 2 0 0 0 0 0 0 1
143 TTG 1 0 1 0 3 1 1 0 0 1 1 0 0 0 5 0 0 0 0 1 1 1 0 4 0 0 0 0 1 0 5 0 0 0 0 0 0 0 0 0 0 1 0 0 1 0 1 0 9 0 0 0 0 0 17 0 0 0 1 0 18 0 172278 2
144 AAT 2 9 0 172077 0 0 0 5 0 0 0 15 2 0 1 0 4 2 0 2 0 0 2 2 0 1 0 0 0 0 0 0 0 0 2 21 2 2 1 1 0 0 0 1 0 0 0 1 0 0 2 1 0 0 1 0 0 1 0 0 0 1 0 0
145 GAT 0 0 0 5 0 0 0 0 0 0 0 0 0 0 0 0 0 0 0 0 0 0 1 0 0 0 0 0 1 1 0 0 1 33 0 172401 0 0 0 0 0 0 0 10 1 0 0 1 0 1 1 4 0 0 0 0 0 0 0 1 0 0 0 0
146 ACA 4 1 0 0 172205 66 43 4 3 1 1 4 14 0 0 0 0 0 0 0 1 2 0 0 0 0 0 0 0 0 0 0 0 1 0 0 65 1 3 0 0 2 1 3 0 0 0 0 0 0 0 0 4 2 1 0 0 0 0 0 0 0 0 0
147 ACA 2 0 0 0 172459 2 9 1 1 0 0 0 11 0 0 0 0 0 0 0 0 0 0 1 0 0 0 0 0 0 0 1 0 0 0 0 25 0 0 0 0 0 1 0 0 0 0 1 0 0 0 0 1 0 0 0 0 0 3 0 0 0 0 0
148 TAC 0 1 0 0 0 1 0 0 0 0 0 0 1 2 0 0 0 11 0 0 2 0 0 0 2 1 0 1 0 0 0 0 0 1 0 0 1 1 0 0 2 0 0 0 0 0 0 2 1 172398 0 4 0 1 0 0 5 9 0 0 0 1 0 0
149 CAG 0 2 4 0 0 0 0 0 0 0 0 2 0 0 0 0 14 0 172191 1 1 1 1 0 0 0 33 0 1 0 2 0 0 0 1 0 0 1 1 1 0 0 1 0 0 0 0 2 1 0 17 0 0 1 0 0 1 0 0 0 2 0 0 0
150 AGG 0 0 13 0 0 0 0 0 9 0 172365 1 0 0 5 0 0 0 0 2 0 0 0 1 0 3 29 0 0 0 0 0 0 0 0 0 0 0 0 0 0 0 24 0 1 0 0 0 0 0 0 0 1 0 0 0 0 1 1 0 0 0 0 0
151 ACA 0 0 0 2 172339 5 51 20 0 0 1 0 5 0 0 0 0 1 0 0 2 0 5 0 1 2 0 0 0 1 0 1 0 0 0 0 12 5 0 1 1 0 0 0 0 0 0 6 2 1 2 0 0 1 0 1 4 0 0 0 0 0 0 0
152 AGA 26 1 5 0 1 1 0 0 172007 2 21 1 6 0 0 0 0 0 1 0 0 1 0 2 48 6 54 29 2 1 1 0 0 0 2 0 4 2 0 0 23 0 0 0 0 1 0 0 5 0 6 3 0 2 0 1 5 0 0 0 1 0 0 0
153 GCT 0 0 4 3 0 0 0 18 9 0 0 2 0 3 0 1 1 1 2 0 1 0 0 1 2 1 0 1 4 1 2 0 1 0 0 8 3 24 3 172328 3 0 0 2 0 2 0 6 0 2 1 0 2 2 0 7 2 1 0 1 0 1 0 0
154 CTT 0 2 0 1 0 0 0 1 4 0 0 6 2 5 1 22 2 0 0 0 0 1 1 6 2 0 2 4 25 32 5 171499 3 0 0 2 3 0 0 1 0 1 0 1 3 0 2 3 1 1 6 0 1 0 0 0 6 1 0 1 18 0 26 2
155 GTT 13 0 6 0 3 9 1 14 1 0 2 0 4 0 0 15 1 5 2 0 0 4 1 0 14 3 3 1 1 1 0 4 0 0 0 1 0 0 1 8 2 0 7 4 33 22 0 170005 2 0 1 6 3 4 0 1 5 3 0 0 8 0 2 1
156 CGC 0 2 2 0 0 2 2 1 38 3 1 1 1 2 0 0 0 76 0 1 1 0 0 0 11 168324 34 41 0 6 2 1 0 0 0 0 0 2 3 1 3 3 0 2 0 1 0 1 1 1 1 2 1 0 0 2 3 30 2 0 0 0 0 0
157 ACC 0 2 0 6 16 169618 163 57 0 1 2 6 16 44 6 1 10 0 6 0 0 4 2 1 0 1 0 0 0 17 1 0 1 0 1 0 17 12 17 0 0 1 7 5 13 10 45 16 0 0 7 0 0 7 21 0 5 1 0 6 5 0 6 13
158 GGC 0 0 2 2 0 4 1 1 0 37 1 0 0 0 0 1 1 2 0 0 2 4 1 0 0 0 0 0 3 0 0 0 1 65 0 0 1 6 0 0 31 171992 116 31 5 7 8 1 0 0 3 0 0 4 1 0 0 1 0 0 0 0 2 1
159 ATG 3 0 0 0 0 1 7 3 2 0 4 1 15 0 172282 13 0 1 0 1 0 2 0 1 0 1 2 1 0 49 3 4 1 0 0 0 1 1 1 1 2 1 0 1 0 1 13 0 31 0 3 0 1 0 0 1 5 3 0 0 41 0 54 1
160 GAT 1 1 7 13 0 0 0 1 1 0 2 0 6 0 3 1 1 1 0 0 0 1 1 1 2 0 1 1 1 1 1 0 24 11 6 172385 1 0 0 1 0 0 0 12 3 1 1 0 0 1 0 1 1 0 2 0 0 0 1 6 1 1 0 2
161 CCC 1 1 5 0 3 3 1 0 0 1 9 1 3 2 0 2 2 6 0 0 71 171088 12 20 9 3 15 2 1 3 1 0 1 0 1 0 18 7 34 1 7 2 6 9 0 2 19 0 1 7 3 0 36 97 12 0 2 1 2 1 0 0 1 0
162 AGG 8 0 10 1 3 0 1 0 269 5 171961 5 5 1 2 0 0 1 1 3 1 5 0 0 7 3 15 8 4 1 0 0 0 1 0 1 1 0 2 1 2 0 33 0 1 1 5 0 2 5 0 1 1 0 5 0 0 0 4 5 3 1 1 1
163 ATG 0 3 5 0 19 2 6 6 0 2 0 0 22 0 172424 1 0 1 0 0 0 0 1 0 0 0 1 0 3 0 1 12 0 0 3 0 3 0 1 0 0 0 2 1 0 0 13 20 2 0 1 1 4 0 0 0 0 7 2 10 1 2 16 2
164 TGC 2 5 3 9 5 0 1 3 0 1 0 0 6 0 10 1 0 0 3 0 1 10 1 6 4 16 1 2 1 0 0 0 0 1 0 1 34 7 12 9 0 4 2 0 2 1 8 0 2 60 5 0 4 7 0 0 2 172229 0 52 0 3 0 0
165 TCT 0 12 0 44 14 12 0 9 0 2 0 1 4 0 0 0 0 0 0 0 1 24 0 26 0 0 0 0 1 0 0 3 0 0 0 5 4 4 14 1 4 6 4 7 0 0 0 0 1 0 0 3 4 45 7 172253 0 2 0 19 7 0 2 2
166 CTG 2 0 0 0 1 0 2 0 2 0 0 2 1 0 18 19 1 0 5 1 0 0 31 0 0 0 1 0 18 19 172370 3 0 0 0 0 0 0 2 0 0 0 1 0 1 0 0 2 4 1 0 0 1 0 0 0 0 2 7 1 0 0 30 0
167 ATG 0 6 4 1 0 1 5 0 0 0 2 1 63 2 172348 2 2 3 3 2 0 0 0 2 0 1 2 0 40 0 60 1 1 0 0 0 0 0 0 0 0 0 4 1 0 0 12 1 1 0 0 0 3 0 0 0 2 0 1 0 3 0 3 0
168 CAG 2 0 6 3 0 4 0 0 0 0 0 8 5 1 1 1 81 0 242393 9 0 1 20 0 13 11 47 2 0 0 4 0 1 1 3 0 19 7 32 1 0 0 6 0 1 0 1 0 3 2 69 0 8 6 3 4 3 0 1 2 0 0 0 7
169 GGT 0 2 1 0 0 1 2 1 0 0 1 18 0 0 1 0 0 3 0 2 0 0 1 1 0 0 0 2 0 0 0 0 0 0 2 22 0 0 3 0 51 16 104 241832 2 1 0 6 23 0 1 0 0 0 0 0 1 0 3 2 0 2 0 1
170 TCG 0 1 0 0 0 0 3 0 0 0 0 5 0 0 2 0 0 0 0 0 2 1 14 2 0 7 0 0 1 0 0 1 0 4 0 0 3 2 6 0 0 0 4 1 0 2 0 1 2 0 7 1 63 5 241980 66 3 0 4 0 0 1 36 0
171 ACT 0 1 0 6 3 31 0 242690 0 0 0 1 0 0 2 16 1 1 0 0 0 3 0 0 0 1 0 0 0 0 0 0 0 0 0 0 0 0 0 28 0 1 0 0 0 0 0 0 0 1 0 0 1 0 0 0 1 5 1 0 1 0 0 0
172 CTC 4 0 0 0 13 0 0 0 0 0 0 0 0 19 0 1 3 3 2 0 1 18 2 0 0 7 3 1 12 242619 28 4 0 1 1 3 0 6 1 1 0 2 2 0 3 1 0 0 0 1 2 0 0 0 3 0 0 0 4 6 0 4 2 0
173 CCT 7 0 1 0 1 1 3 12 0 1 3 0 1 1 0 1 1 0 0 10 79 86 607 241963 0 2 2 1 0 0 0 9 0 0 1 0 5 8 1 3 5 0 3 0 0 0 0 0 6 0 3 3 2 6 3 17 2 2 2 4 1 1 2 1
174 AGG 0 6 11 0 1 0 0 1 23 0 242715 1 0 0 6 0 0 0 0 0 0 0 1 0 1 6 6 0 0 5 0 2 0 0 0 0 0 0 0 0 0 0 22 0 0 0 0 0 19 0 16 1 0 3 0 1 0 0 1 0 2 2 1 0
175 AGG 1 1 29 0 1 1 0 0 23 2 242461 3 4 0 3 0 0 1 1 0 0 0 3 0 5 0 0 23 0 0 0 0 0 0 0 0 0 3 1 0 2 1 22 0 0 0 0 0 0 0 1 0 1 0 0 1 9 0 1 0 0 0 4 0
176 TCT 0 10 1 2 0 1 0 2 0 0 0 0 0 0 2 0 0 0 4 1 3 1 0 18 0 0 0 0 0 1 0 0 6 0 0 0 1 0 6 2 0 1 0 0 0 0 0 0 1 0 0 5 4 245 7 242543 2 0 0 0 1 0 1 5
177 GGA 0 0 0 0 0 0 1 1 22 1 0 0 0 2 0 0 2 3 0 0 0 2 0 0 4 0 0 0 0 1 0 0 10 0 2 0 0 3 0 0 242649 1 35 16 1 0 0 0 0 0 1 0 2 0 0 0 7 0 0 0 0 0 0 0
178 GCT 21 4 3 1 0 2 1 21 0 0 0 0 0 0 1 3 3 5 26 0 19 39 2 0 0 19 1 0 2 12 0 2 0 0 0 4 11 72 4 242122 0 0 2 1 0 0 0 34 3 0 1 0 1 2 0 7 0 11 4 0 0 1 4 0
179 GCA 1 0 0 0 133 0 0 0 1 1 0 1 0 2 1 0 2 0 0 0 3 0 0 0 0 0 0 1 0 0 0 0 2 0 6 0 241393 108 256 28 1 0 1 0 48 0 0 0 6 0 1 0 2 1 1 5 0 0 1 0 0 2 0 1
180 GGC 1 0 0 0 0 5 0 0 0 13 0 0 0 6 0 0 0 0 0 0 0 2 0 0 1 0 1 3 1 0 0 0 1 18 0 0 0 0 0 0 3 241977 34 104 0 3 0 0 0 0 4 0 0 0 0 0 1 12 0 0 0 0 0 0
181 GCT 0 0 2 2 10 1 1 87 0 8 0 0 0 1 7 0 1 4 0 1 0 2 0 1 5 3 8 1 0 17 0 0 1 1 6 4 6 128 24 241499 0 3 1 1 3 0 0 23 1 0 3 0 0 0 1 5 0 0 24 1 0 2 1 2
182 GCA 0 2 0 9 140 6 1 0 0 6 0 0 0 0 0 1 0 12 2 0 0 2 0 0 0 0 0 3 0 0 0 0 3 4 0 0 241479 43 52 14 2 3 9 0 159 0 1 2 0 2 1 1 4 2 5 0 1 3 3 0 0 0 0 0
183 GTC 0 0 0 9 5 20 1 0 0 2 2 4 1 44 1 0 4 0 4 1 4 2 2 0 0 3 0 1 2 9 0 0 0 2 0 0 0 22 0 0 0 1 0 0 18 242311 7 44 0 3 2 0 4 0 3 0 4 0 0 0 0 6 0 0
184 AAA 242371 14 117 16 10 0 0 0 14 0 0 0 0 0 0 0 2 0 0 0 0 0 0 0 2 3 2 0 1 0 1 0 19 0 3 0 4 0 1 0 1 3 1 0 0 0 1 0 8 0 3 1 2 1 0 0 0 0 0 0 0 0 4 0
185 GGA 1 0 0 2 1 0 1 3 25 0 0 1 0 0 0 0 0 4 0 0 2 1 0 8 4 2 0 3 0 0 0 0 13 4 4 0 0 0 1 0 242707 19 31 28 1 0 0 0 0 0 5 0 0 0 0 0 8 0 0 3 0 0 0 0
186 GTT 0 0 0 2 0 0 6 3 0 0 0 0 11 50 1 60 0 3 1 0 1 1 2 0 0 0 1 0 0 2 0 0 0 2 3 0 2 1 1 8 3 1 1 0 44 32 16 242605 4 1 4 4 0 0 0 1 2 5 0 1 1 0 3 5
187 GGG 3 0 0 0 0 2 0 0 1 4 12 0 2 0 0 0 0 0 1 1 0 1 2 0 0 1 0 0 0 1 0 0 2 2 10 0 0 0 4 0 39 6 242502 5 0 0 6 1 0 0 4 0 0 0 3 0 0 2 3 1 0 0 2 0
188 ACA 0 0 5 0 242583 17 67 3 2 0 0 2 3 0 0 0 0 1 0 0 2 1 1 1 0 1 0 0 1 0 0 0 0 1 0 0 19 3 0 0 3 0 0 1 1 0 1 3 2 0 3 0 1 0 1 1 0 0 0 2 0 1 0 0
189 ATG 2 4 1 0 0 1 18 0 0 0 2 3 39 0 242578 20 1 2 6 2 1 1 0 0 1 0 3 0 16 18 28 2 0 0 0 3 10 0 0 0 6 2 0 1 0 0 26 0 2 3 0 0 1 1 0 0 3 17 0 44 6 0 1 0
190 GTG 0 0 0 4 8 2 2 1 0 1 0 0 0 4 11 0 2 0 3 1 2 3 0 0 0 0 3 0 0 0 2 0 0 4 1 0 1 2 25 0 0 0 18 0 42 9 242489 4 1 0 0 1 4 4 11 4 1 5 0 8 2 0 5 3
191 ATG 0 1 0 1 0 2 11 0 0 0 1 0 28 3 242634 8 0 1 0 4 0 4 0 0 0 2 1 0 0 0 1 0 1 0 1 0 2 0 2 3 3 0 0 0 1 0 20 0 2 2 4 0 0 0 0 0 3 0 0 1 17 0 4 0
192 GAG 0 0 13 0 0 0 2 0 0 1 2 0 0 0 1 0 0 1 2 0 0 0 0 0 0 0 0 2 0 0 1 0 79 3 242681 7 1 1 1 0 0 0 47 4 1 0 12 0 1 0 4 0 2 0 0 0 0 5 1 0 0 1 0 0
193 TTG 0 0 0 0 1 0 0 2 0 0 0 0 3 1 0 0 1 0 1 1 0 0 0 0 0 0 0 0 4 0 92 0 0 0 2 0 4 1 1 1 0 0 4 1 2 2 2 10 4 0 0 0 0 1 16 0 2 1 3 7 46 0 242689 0
194 ATA 4 0 2 0 21 2 0 4 1 0 1 1 242762 22 17 25 1 1 1 2 1 11 0 5 0 0 1 0 3 0 0 2 1 0 0 0 0 6 0 0 0 0 0 0 27 0 0 5 1 0 0 0 0 1 0 0 0 0 0 4 0 1 1 0
195 AGG 0 0 16 0 2 1 0 5 35 0 242631 0 0 0 22 2 1 4 0 3 1 2 0 0 22 3 22 23 0 1 2 0 0 2 0 0 2 6 2 0 0 0 36 0 0 0 0 0 2 0 0 0 1 0 0 1 2 1 1 1 0 2 1 0
196 ATG 0 0 0 0 0 1 4 0 0 0 0 0 23 0 242763 7 4 1 1 1 2 6 2 0 2 0 5 0 1 12 2 0 5 0 0 0 8 4 0 0 1 0 1 2 0 0 23 3 0 2 0 0 4 0 0 1 0 0 9 0 0 0 1 0
197 ATC 0 0 0 0 0 28 54 0 3 0 0 1 22 242494 1 132 0 0 0 0 0 6 0 0 0 1 1 1 0 1 0 0 0 0 0 0 0 6 1 0 0 16 0 0 0 41 40 31 4 0 2 0 0 0 0 0 3 1 0 0 0 0 0 1
198 AAA 242846 10 22 2 1 2 0 0 16 0 0 0 1 0 0 0 2 0 0 1 0 2 1 1 0 0 0 0 0 1 0 0 16 5 0 0 0 1 1 1 1 0 1 0 0 0 0 0 2 0 3 0 0 3 1 0 3 0 0 0 0 3 0 0
199 CGT 0 0 0 1 0 0 0 0 0 0 21 8 2 0 4 0 3 2 1 14 0 4 0 0 1 15 8 242759 0 0 0 5 2 0 0 0 0 0 3 0 0 0 6 1 0 1 0 0 0 0 0 0 0 0 0 2 3 2 0 19 0 1 0 0
200 GGG 0 0 0 1 3 2 8 3 0 0 26 0 1 0 3 0 0 0 0 0 0 3 0 0 0 0 0 0 0 0 0 0 0 1 18 0 1 6 0 0 85 6 241703 5 0 1 6 4 0 0 0 2 0 0 0 1 0 2 8 5 0 0 1 1
201 ATC 18 5 2 0 0 18 0 3 1 0 1 8 8 242675 0 15 0 2 0 0 1 1 0 2 2 0 2 1 4 3 8 7 0 0 0 0 2 3 1 0 0 1 0 0 0 42 32 17 0 0 0 0 1 0 0 0 1 1 4 7 0 2 2 0
202 AAT 2 99 1 242570 0 9 5 6 0 0 1 20 1 0 0 17 6 1 0 12 2 1 1 1 0 4 1 0 4 2 1 0 0 0 2 53 3 0 8 0 0 0 3 0 15 2 0 0 3 0 0 5 1 0 0 0 0 1 4 0 0 0 13 6
203 GAT 14 0 0 16 1 0 3 0 0 0 0 0 1 0 0 0 1 2 0 1 0 1 1 1 0 0 0 0 1 0 0 0 1 29 2 242789 0 1 1 9 0 3 0 15 0 0 1 1 0 0 0 4 1 0 0 0 0 0 3 1 1 0 1 0
204 CGG 1 0 0 0 1 0 0 0 5 0 74 0 0 0 1 0 0 0 33 0 0 1 0 0 35 15 242375 22 0 0 2 0 2 2 3 0 1 6 2 2 1 2 0 2 1 0 0 0 4 0 0 0 0 0 0 0 5 0 26 0 3 4 2 1
205 AAC 11 240371 4 19 0 3 0 0 0 12 1 2 27 1 0 0 0 4 0 5 0 1 1 0 0 0 0 0 0 0 0 1 0 15 0 0 21 3 1 11 1 0 0 0 0 2 0 0 4 19 1 0 1 1 2 0 0 1 0 0 1 0 2 0
206 TTC 0 0 0 0 0 0 0 3 0 1 6 0 29 2 9 0 5 0 5 0 0 2 2 0 0 6 4 0 0 22 0 0 0 0 2 0 0 2 0 2 0 0 0 0 0 1 0 2 0 2 2 0 0 11 0 0 0 3 1 0 2 242560 4 7
207 TGG 4 0 0 0 0 0 0 0 0 0 2 0 0 0 2 0 0 8 0 0 0 2 0 1 1 1 40 0 2 0 0 0 0 0 0 0 4 0 2 1 0 2 2 1 0 0 0 0 1 1 15 0 3 0 2 0 18 0 242531 1 0 12 3 28
208 AGA 17 2 0 0 3 0 0 1 240645 0 123 3 4 0 0 0 0 5 0 0 2 1 1 2 34 31 0 2 0 0 0 0 1 0 0 0 0 1 2 0 31 0 0 1 0 1 0 0 0 0 3 1 0 0 0 0 1 0 0 0 0 0 0 0
209 GGT 0 0 1 0 1 1 0 0 1 0 2 26 0 0 0 0 2 0 0 0 0 0 0 0 0 0 1 0 0 0 0 0 0 0 0 12 0 0 1 0 17 51 163 215692 0 0 0 3 0 0 2 0 2 0 0 0 0 1 0 7 0 0 0 0
210 GAA 22 0 0 0 0 0 0 1 0 22 0 0 0 0 0 0 1 0 3 1 0 2 2 0 0 1 0 1 1 0 0 0 239238 12 16 1 2 1 0 0 24 0 0 0 2 0 0 0 2 0 0 0 1 2 0 0 1 0 0 0 0 0 0 0
211 AAT 1 14 0 227759 2 3 2 32 0 51 0 13 0 64 2 2 0 5 2 11 1 33 0 8 2 0 0 0 4 0 0 0 0 0 45 13 6 0 7 0 0 36 26 1 1 38 10 14 2 2 1 0 0 0 37 7 1 4 3 7 1 12 83 0
212 GGA 4 0 0 0 1 4 2 0 41 0 0 0 1 0 1 0 0 0 0 1 0 0 1 3 0 0 3 0 4 0 3 0 11 0 3 4 0 7 0 1 227884 4 40 40 2 0 0 0 0 1 1 0 0 6 2 0 17 1 13 0 0 0 1 0
213 CGA 0 0 0 0 0 1 0 0 7 0 21 0 0 2 2 0 60 0 0 0 2 2 0 0 227930 42 30 1 4 1 0 1 0 0 0 0 0 1 0 0 1 1 2 0 1 0 1 0 0 1 2 0 0 1 0 0 26 0 1 0 0 0 1 2
214 AAA 235007 4 16 0 2 0 0 3 35 0 10 0 3 0 0 0 2 4 3 0 1 2 0 3 4 1 0 1 0 3 3 5 10 0 0 0 0 0 0 0 1 0 10 8 0 0 4 1 1 0 0 0 0 1 0 0 4 0 2 0 4 3 1 0
215 ACA 2 0 0 0 237575 53 40 47 1 1 1 0 4 0 0 0 1 0 3 0 65 0 0 2 1 0 0 2 0 0 2 0 0 0 4 2 30 27 1 0 0 0 4 40 1 2 0 3 0 0 0 0 0 1 0 18 0 0 0 0 0 1 0 0
216 AGG 4 3 30 0 0 0 0 3 28 1 231601 2 0 0 18 0 0 6 0 0 0 1 0 0 1 0 14 1 0 2 0 0 0 1 0 0 0 0 0 0 1 0 47 0 0 0 2 0 0 0 0 2 0 0 0 1 0 0 10 3 0 0 2 2
217 AGT 0 13 5 90 7 32 18 2 3 21 3 216874 0 0 0 5 0 2 1 1 1 0 1 1 2 1 1 7 0 1 7 6 0 0 6 0 4 12 0 3 1 0 0 21 0 5 2 1 0 1 0 3 0 0 25 0 0 0 0 6 8 2 2 2
218 GCT 0 0 0 0 0 0 1 38 0 74 0 6 0 0 0 3 0 0 0 0 0 0 0 0 0 0 0 0 0 0 16 0 0 0 0 7 15 29 2 217500 0 0 0 3 0 0 1 9 0 0 0 0 0 0 0 1 0 0 0 0 0 0 0 0
219 TAC 0 0 0 0 0 0 0 1 0 1 0 0 0 0 1 0 0 17 0 0 2 0 1 0 0 0 0 1 0 3 0 0 0 1 1 0 0 0 3 0 0 0 4 0 0 0 1 0 4 228643 7 33 0 2 0 0 0 10 0 0 0 0 0 0
220 GAG 0 0 8 3 105 0 7 0 0 0 0 0 0 0 0 0 0 0 0 0 0 0 0 0 0 0 0 0 0 0 0 0 6 0 224058 7 0 0 4 0 0 2 18 0 0 0 2 0 0 0 4 0 0 0 0 0 1 0 0 0 1 1 0 0
221 AGA 21 0 3 0 0 0 0 0 227974 0 18 0 4 0 1 0 0 0 5 0 0 0 0 0 0 0 0 0 0 0 0 0 0 0 0 0 1 0 0 0 27 0 0 0 0 0 0 0 0 0 0 0 0 0 0 0 3 0 1 0 0 0 0 0
222 ATG 0 0 4 0 0 0 8 13 0 3 6 1 20 0 218099 2 2 0 0 0 0 0 0 0 0 1 2 0 0 2 4 0 0 0 0 0 1 0 0 4 0 0 31 3 0 0 12 0 0 6 0 0 0 0 0 0 0 0 0 2 0 0 0 0
223 TGC 0 0 0 0 2 120 0 0 0 0 0 0 0 0 0 0 0 0 0 0 0 0 0 0 0 7 0 0 0 0 0 0 0 0 0 0 1 6 0 0 0 0 0 0 2 0 0 0 0 27 0 0 0 4 0 0 8 195816 0 64 0 2 0 0
224 AAC 1 205569 0 8 0 1 0 0 0 10 0 0 0 0 0 0 0 0 0 0 0 0 0 0 0 0 0 0 0 0 0 0 0 12 0 0 0 0 0 0 0 0 0 0 0 0 0 0 0 1 1 0 0 0 0 0 1 0 0 0 0 0 0 0
225 ATT 0 0 0 0 0 0 0 15 0 1 0 5 1 17 1 242707 0 0 0 3 0 0 0 0 0 0 0 0 0 0 19 1 0 0 0 1 0 0 0 0 0 0 0 0 1 1 0 11 0 0 0 0 0 0 0 0 0 6 1 0 0 10 0 5
226 CTC 0 0 0 0 0 0 0 0 0 0 0 0 0 2 0 0 0 0 0 0 0 22 0 2 0 1 0 0 4 242727 1 5 0 0 2 0 0 0 0 0 0 0 0 0 0 3 0 0 0 0 0 0 0 0 0 0 0 0 0 0 0 3 0 0
227 AAA 242554 4 60 5 0 0 0 0 12 0 0 0 0 0 0 0 5 0 0 0 0 0 0 0 0 0 0 0 0 0 0 0 13 0 0 0 0 0 0 0 0 0 1 0 0 0 0 0 0 0 0 0 0 0 0 0 0 0 0 0 0 0 0 0
228 GGA 0 0 1 0 2 0 0 0 21 20 0 0 0 0 1 0 0 0 0 3 0 0 0 0 5 0 4 4 0 0 0 0 28 0 0 0 0 16 0 3 242581 4 61 2 2 0 3 0 0 0 0 0 0 0 8 0 2 0 0 0 6 4 0 10
229 AAA 242539 1 11 16 0 0 0 0 4 0 0 0 1 0 0 0 1 0 0 0 0 5 0 0 0 1 1 0 0 0 0 0 7 0 0 0 0 0 0 0 0 0 0 2 0 3 0 0 1 0 2 0 0 0 0 0 0 1 0 1 0 0 0 0
230 TTT 0 0 0 1 0 0 0 1 0 0 1 1 0 0 0 0 0 0 0 0 0 1 0 0 0 0 0 0 0 0 2 4 0 0 2 0 0 0 0 0 0 0 0 0 0 0 0 1 0 11 0 0 0 0 0 8 0 0 0 8 1 12 1 242736
231 CAA 5 1 0 1 5 27 0 2 0 1 2 0 1 0 2 2 242518 3 19 3 2 3 10 5 81 0 1 1 14 4 17 0 1 0 0 0 0 3 4 0 1 2 0 3 1 1 0 0 6 9 0 0 0 2 1 0 1 0 2 3 2 0 3 0
232 ACA 2 0 1 0 242739 18 8 0 3 2 0 3 11 1 0 0 1 3 0 1 7 1 0 5 12 2 0 0 0 4 0 1 0 0 0 0 19 1 2 1 0 0 0 0 0 2 0 5 0 0 2 0 1 0 0 2 6 1 0 2 0 0 0 0
233 GCT 1 0 0 94 0 0 0 34 0 0 0 0 0 1 2 4 3 1 2 3 33 4 3 60 0 1 0 0 0 3 0 0 0 0 0 5 14 27 8 242404 0 1 0 8 5 0 6 22 4 0 2 0 0 1 0 2 1 8 0 0 0 0 0 0
234 GCA 0 0 0 0 109 0 0 3 0 0 0 7 0 1 0 0 0 1 0 0 25 26 11 4 0 0 0 0 1 0 0 0 8 0 0 0 242228 3 14 0 2 1 0 0 17 5 0 0 0 0 0 0 3 1 3 0 0 8 0 6 0 2 0 0
235 CAA 2 0 0 0 0 0 0 1 0 1 3 1 0 0 0 0 242737 1 23 1 7 1 1 1 26 0 0 7 2 2 2 0 1 0 0 0 0 2 2 0 0 0 0 0 0 0 0 0 2 0 0 0 0 1 0 0 0 0 0 2 0 0 0 1
236 AGG 3 1 30 3 0 0 1 2 65 3 242504 5 0 0 9 0 2 0 0 0 1 6 3 1 96 5 21 1 0 0 0 0 0 0 0 0 0 1 0 0 0 0 59 1 0 0 0 2 0 0 4 0 0 1 0 0 0 2 5 3 1 0 0 0
237 GCA 4 5 0 3 54 14 2 0 0 6 0 17 1 0 0 1 1 0 0 0 3 0 0 3 0 0 0 2 5 1 3 0 10 3 1 0 242462 1 21 15 18 2 2 5 49 0 0 0 7 0 4 0 91 5 0 0 0 0 0 1 1 0 1 0
238 ATG 1 0 3 1 1 3 12 3 0 0 0 1 12 0 242599 5 1 0 0 1 0 0 4 1 1 0 0 1 0 1 3 14 3 0 3 0 0 0 1 1 0 0 8 2 0 0 11 0 4 0 3 4 0 1 1 0 2 0 0 5 0 2 1 0
239 ATG 1 0 2 0 12 3 15 7 0 2 2 0 27 1 242538 16 0 0 0 0 3 0 0 1 1 0 0 4 2 3 3 2 0 1 0 0 5 2 60 6 0 0 0 2 0 0 91 1 0 1 4 1 1 1 4 0 3 0 0 0 0 0 2 4
240 GAT 0 8 0 22 1 0 8 8 1 0 1 0 0 0 0 0 92 4 3 10 0 3 0 1 0 1 0 1 0 2 2 0 1 21 2 242586 2 0 0 1 0 0 7 26 5 0 0 0 0 0 0 2 0 0 2 2 0 0 0 0 0 0 0 0
241 CAA 1 0 0 1 0 0 3 1 3 1 2 5 2 0 0 6 242592 2 42 0 2 3 0 0 50 2 1 0 0 0 0 0 1 0 0 0 6 1 0 2 0 6 0 3 0 0 2 0 40 0 0 0 0 0 0 2 0 1 0 1 4 0 1 1
242 GTG 0 0 2 0 0 5 1 0 0 0 14 0 1 0 22 0 0 3 2 0 1 2 0 0 0 1 1 3 2 2 0 8 0 0 5 1 0 1 8 1 0 2 7 0 214 36 242372 43 2 0 1 0 0 1 0 0 0 0 3 0 0 1 2 0
243 AGA 15 0 18 3 0 8 0 0 242459 7 90 6 3 0 0 0 0 2 0 3 6 1 5 0 4 7 5 4 0 6 0 0 0 0 0 0 0 4 4 10 35 22 1 0 6 0 4 3 1 2 0 3 2 0 0 2 4 4 1 3 0 21 2 0
244 GAA 45 0 1 1 2 10 8 6 0 0 0 0 0 0 0 1 0 3 0 0 0 3 1 0 0 5 1 0 0 0 0 0 242706 5 45 0 2 19 1 13 11 3 1 0 2 0 1 4 3 0 8 0 1 0 1 0 3 0 0 0 1 4 0 0
245 AGT 1 0 0 25 3 3 1 0 0 17 2 242105 1 0 0 8 0 0 1 0 0 39 3 0 0 0 2 1 0 1 3 0 0 0 1 0 1 9 42 1 1 9 73 33 0 0 1 3 0 0 0 0 1 6 0 0 0 1 0 14 0 2 0 0
246 CGG 1 0 0 1 0 3 3 2 0 5 3 0 2 0 0 0 1 2 49 0 0 0 0 0 41 0 241607 5 1 0 5 0 1 2 0 0 0 4 2 12 3 2 1 3 0 5 1 0 0 2 0 0 0 1 1 0 1 0 18 1 0 0 1 0
247 AAC 11 242480 1 42 10 7 0 0 0 8 0 0 2 0 1 0 0 2 3 2 0 0 0 14 1 2 4 5 0 0 0 1 0 14 0 0 6 15 0 9 2 12 1 1 0 0 1 0 1 3 0 0 0 82 1 0 0 0 2 2 1 2 0 0
248 CCA 0 0 0 0 3 0 1 0 0 0 1 0 0 0 1 0 3 0 7 0 242619 6 89 23 0 0 1 2 9 0 6 0 0 0 0 2 1 0 1 0 6 2 0 0 0 2 2 0 0 0 0 0 4 1 1 1 0 4 0 0 0 0 0 0
249 GGA 1 0 4 1 0 0 0 0 18 0 0 0 0 0 2 0 0 0 0 2 1 2 0 4 0 0 0 1 0 0 0 0 15 0 0 0 0 2 0 0 242729 5 45 53 0 0 0 0 0 5 0 0 0 0 1 0 11 4 0 0 0 0 0 3
250 AAT 16 9 7 242640 1 2 9 3 1 2 14 13 0 0 1 5 0 0 0 0 0 1 0 2 0 0 3 1 5 0 0 3 0 0 0 7 11 0 0 0 5 0 7 12 0 4 1 2 1 0 9 0 1 0 7 1 0 0 0 5 1 1 4 1
251 GCT 0 1 0 0 0 0 0 36 0 0 0 0 0 0 0 0 0 0 0 0 0 4 0 0 0 0 0 0 1 0 0 0 0 2 0 6 2 48 21 212112 0 0 0 1 0 2 4 22 0 0 0 2 0 0 0 2 1 0 0 5 1 0 7 0
252 GAG 0 0 6 0 0 0 0 0 0 0 0 0 0 0 1 0 0 0 0 0 0 0 2 0 0 0 0 0 0 0 0 0 35 1 212172 3 0 0 2 1 0 0 22 1 0 0 5 0 0 0 0 0 0 0 0 0 0 0 0 0 0 0 0 0
253 ATC 0 1 1 0 0 6 0 0 0 0 1 0 3 212183 3 16 1 1 0 0 0 0 0 1 0 0 2 1 0 0 0 0 0 1 0 0 0 0 0 0 0 1 0 1 1 7 0 4 0 0 0 0 0 0 0 0 0 1 0 0 0 0 0 0
254 GAA 32 0 0 0 0 0 0 0 0 0 0 0 0 0 0 0 0 0 0 0 0 0 0 0 0 0 0 0 0 0 0 0 212277 1 8 3 0 0 0 0 9 0 0 0 1 0 0 0 3 0 0 0 0 0 0 0 0 0 0 0 0 0 0 0
255 GAT 0 0 0 5 0 0 0 0 0 0 0 0 0 0 0 0 0 0 0 0 0 1 0 0 0 0 0 0 0 0 0 0 0 33 1 212359 0 0 0 0 0 0 0 10 0 0 1 1 0 0 0 2 1 0 0 0 3 0 4 0 0 0 0 0
256 CTC 0 0 0 0 0 1 0 0 0 0 0 0 3 2 0 0 0 3 4 0 0 26 0 0 0 1 0 0 8 212173 8 44 1 1 0 3 0 2 1 0 0 0 1 1 1 4 0 5 0 0 0 0 1 0 0 1 0 0 0 7 0 5 26 1
257 ATC 0 0 0 0 0 11 1 0 0 25 0 0 4 212038 0 8 1 3 1 1 0 2 1 0 0 1 0 0 13 10 3 0 0 0 0 1 0 0 4 0 0 0 0 3 0 11 1 1 0 0 0 1 0 5 0 0 1 1 1 2 2 1 66 3
258 TTT 0 0 2 1 0 0 0 0 0 0 0 0 0 0 0 2 1 5 3 0 0 0 0 0 1 1 0 0 0 4 1 2 6 0 0 0 1 1 0 1 5 2 1 0 1 3 7 0 1 0 0 1 0 0 1 6 0 0 0 2 3 10 1 212321
259 CTG 0 0 1 1 0 0 0 6 1 0 2 0 0 2 16 1 2 3 7 0 0 2 8 0 3 0 5 0 22 15 212193 2 0 1 0 1 0 3 0 4 0 1 0 0 0 0 6 1 1 2 1 1 0 0 2 0 0 1 0 0 1 0 9 0
260 GCA 2 2 0 0 54 0 0 2 0 0 0 0 1 0 0 0 0 0 0 1 0 0 0 0 0 0 0 0 0 0 0 0 5 0 1 0 211762 3 30 18 6 0 0 1 47 0 0 0 0 0 0 2 4 0 3 3 1 0 0 0 0 0 0 0
261 CGG 0 0 3 1 0 3 0 0 0 0 232 0 0 0 1 0 0 0 26 0 0 0 0 0 21 0 211431 78 1 0 4 0 0 0 0 0 0 0 0 0 0 0 4 0 0 0 0 0 0 0 6 0 0 0 2 0 0 0 47 0 0 0 0 0
262 TCT 1 0 0 0 4 0 0 1 0 0 1 1 0 0 0 0 1 0 0 0 0 0 0 13 0 0 0 0 1 0 0 1 0 1 0 0 2 0 0 1 0 5 0 0 1 0 0 0 1 0 7 10 20 106 9 211841 2 0 0 0 0 0 0 8
263 GCA 0 2 0 0 76 0 0 0 0 4 0 1 18 1 0 1 1 0 0 0 0 0 0 6 0 0 0 0 0 0 0 0 2 1 0 0 212025 29 13 3 0 1 20 0 59 0 0 0 4 1 0 0 1 1 0 0 2 0 0 0 0 0 0 1
264 CTC 1 1 0 6 0 0 1 3 0 1 0 2 3 0 0 0 5 0 0 4 0 18 1 0 0 0 0 0 51 212045 5 9 1 0 1 0 0 1 3 0 0 1 0 0 3 0 0 3 2 1 0 0 1 0 0 2 4 0 0 2 3 15 9 1
265 ATA 1 0 1 2 27 12 10 1 1 2 0 0 211845 3 38 11 0 0 5 1 1 5 3 0 10 0 1 0 3 32 5 4 0 1 1 0 0 4 14 0 2 1 1 1 38 0 0 1 0 0 11 0 4 0 0 2 3 2 0 0 1 0 1 0
266 TTG 3 0 0 0 0 2 0 0 3 0 0 0 35 0 2 0 1 2 0 0 0 0 1 0 3 0 6 1 35 4 6 35 0 3 2 3 0 1 0 2 1 2 4 1 2 9 9 2 0 0 6 0 1 1 22 1 2 1 1 2 13 2 212003 1
267 AGA 15 0 17 4 1 1 0 0 212113 5 101 5 6 0 0 0 0 0 0 2 0 11 1 0 1 1 11 7 0 1 0 1 0 1 0 1 0 1 3 2 36 1 0 0 1 0 0 0 1 0 1 0 4 0 0 0 2 1 3 0 1 2 0 0
268 GGG 1 0 0 4 146 5 1 0 0 3 14 0 0 0 0 0 1 3 1 0 0 25 9 1 0 0 0 0 0 0 0 0 0 0 13 0 0 1 1 0 39 0 211989 4 0 4 4 13 5 0 1 0 0 11 21 6 0 1 8 0 1 0 0 1
269 TCA 0 1 0 1 0 4 7 0 3 26 3 0 1 0 0 0 0 5 1 1 15 4 0 0 0 6 1 0 0 3 1 1 2 0 0 0 9 18 0 21 2 0 0 0 0 0 0 0 0 0 0 0 212106 5 76 6 1 2 0 1 6 0 0 0
270 GTT 0 0 0 0 0 0 4 0 0 2 0 0 0 0 1 26 0 8 0 0 1 0 2 0 0 0 0 0 1 0 0 1 0 0 1 1 4 7 0 8 2 0 2 0 15 63 13 212181 0 0 0 1 2 2 1 0 1 0 0 0 0 0 0 1
271 GCT 1 1 8 1 1 4 4 42 0 5 0 0 0 0 0 1 2 0 0 0 1 7 2 1 1 0 1 0 0 0 1 0 1 1 1 2 27 35 7 212069 1 9 2 23 0 0 5 41 4 0 6 0 1 7 0 2 3 0 0 0 0 0 2 0
272 CAC 0 4 0 1 4 0 0 3 1 1 0 0 0 0 0 0 1 212200 1 22 1 2 1 2 0 6 0 0 2 3 2 2 2 0 0 0 1 2 0 0 0 2 8 0 0 1 0 0 1 8 2 2 0 3 2 0 0 0 2 0 0 1 1 0
273 AAA 212142 2 73 43 1 0 2 1 3 1 0 0 1 0 0 3 2 8 0 0 0 2 0 0 2 0 1 0 0 1 0 2 13 0 0 0 0 0 0 8 0 1 1 2 0 0 0 1 4 0 3 1 0 3 0 1 8 1 19 0 1 0 0 0
274 TCT 2 0 0 0 26 13 13 2 0 41 0 75 4 0 0 0 0 1 0 2 0 19 1 9 0 1 0 1 0 1 0 1 0 9 0 3 7 2 1 8 0 2 4 1 0 1 1 0 8 0 2 7 48 75 7 211985 0 2 0 1 1 0 0 8
275 TGT 2 1 1 0 0 2 0 3 1 4 2 1 0 2 0 0 0 1 5 0 5 1 0 0 1 2 0 26 0 0 4 1 0 0 4 4 1 4 2 2 0 1 0 5 3 2 4 1 6 0 3 14 4 1 3 7 4 34 0 212221 0 0 0 6
276 CTG 0 2 0 0 0 0 2 1 1 0 1 0 5 0 4 1 0 1 0 2 1 0 14 1 0 1 4 0 173 12 212038 20 0 0 0 0 1 1 0 1 1 0 0 3 0 2 0 0 0 0 0 0 1 1 0 0 0 0 0 0 0 2 28 1
277 CCC 0 1 2 0 0 8 0 0 0 1 0 4 1 0 0 0 0 0 1 0 44 212071 0 65 2 4 0 0 0 8 1 0 0 0 2 1 0 2 1 0 0 2 4 2 0 0 0 0 1 0 0 0 0 59 0 0 0 0 0 0 1 2 0 0
278 GCC 0 0 0 0 1 36 0 0 2 0 0 0 0 0 5 0 2 0 0 0 0 3 0 0 0 1 0 0 1 0 2 0 5 5 0 1 56 211202 33 30 1 2 2 0 4 9 0 0 0 0 3 3 1 4 0 0 1 0 0 0 1 0 1 0
279 TGT 0 0 0 0 0 1 1 2 1 0 1 10 1 1 0 2 2 2 2 0 1 2 0 0 1 3 1 116 2 0 1 2 2 1 4 0 0 9 1 0 0 0 1 26 0 0 1 2 3 0 2 26 0 0 1 1 1 106 3 211953 2 1 2 4
280 GTG 0 1 0 0 0 0 0 0 1 2 0 0 15 41 54 0 0 3 0 1 1 0 0 13 0 0 0 0 0 3 0 0 1 1 1 0 0 1 16 5 0 0 3 0 62 75 211977 31 2 1 1 1 3 0 2 0 0 35 1 14 0 0 5 0
281 TAT 0 7 3 1 1 0 1 0 0 0 2 1 0 0 3 0 0 1 0 41 0 6 0 0 0 0 1 0 1 0 0 0 1 9 1 1 0 1 1 0 4 0 3 4 3 2 1 4 4 16 3 212240 2 1 2 1 4 0 1 17 1 4 1 4
282 GGA 0 0 6 0 0 0 1 1 22 4 0 3 0 2 1 3 0 0 0 0 0 3 1 0 2 1 3 1 0 1 1 0 20 2 1 0 3 1 1 15 212045 4 80 47 3 2 1 0 3 0 4 1 1 1 0 1 5 0 9 0 2 1 0 4
283 CCT 2 6 1 5 14 12 9 89 3 7 19 10 6 0 5 1 42 1 5 44 10 87 21 211025 48 20 28 13 0 4 35 71 4 5 19 4 9 24 29 149 47 18 98 17 0 3 144 0 2 7 1 3 7 22 7 23 1 2 45 23 0 0 0 2
284 GCC 2 0 0 0 0 66 8 0 1 0 2 3 0 0 0 0 0 0 2 0 0 0 1 0 1 0 2 0 1 0 1 0 1 3 0 0 17 212061 10 63 0 0 3 0 6 29 0 0 0 0 0 0 0 6 0 0 0 0 0 3 1 0 1 9
285 GTA 3 7 0 0 0 3 0 0 2 1 0 0 29 7 0 1 1 0 0 0 0 5 0 0 0 1 0 0 0 0 0 0 0 0 0 1 11 1 0 0 1 0 0 1 211369 8 32 0 1 1 1 0 0 2 1 2 0 2 0 0 5 1 0 2
286 GCC 0 0 0 0 1 15 0 2 0 0 0 0 0 0 6 0 0 0 0 0 1 7 1 2 0 0 0 4 0 0 0 1 0 2 0 1 7 212185 0 7 0 0 0 1 0 14 0 9 2 0 2 2 9 12 0 0 0 0 0 0 0 0 0 0
287 AGT 0 0 0 32 0 0 0 1 15 10 1 211923 0 0 0 3 0 0 0 0 0 0 0 0 0 0 0 33 0 0 0 0 0 0 0 0 0 0 0 0 0 0 0 18 0 0 0 0 0 0 0 0 0 0 0 0 0 0 0 6 0 0 0 0
288 GGC 0 0 0 0 0 0 0 0 0 8 0 0 0 0 1 0 0 0 1 0 0 0 0 0 0 0 1 0 0 3 0 0 0 13 0 0 0 0 0 0 15 212199 4 11 2 0 0 0 0 0 2 1 0 0 13 0 0 1 0 0 0 0 0 1
289 TAC 0 12 0 0 0 0 30 0 0 0 0 0 0 0 1 1 0 229 0 0 0 0 0 0 8 37 4 4 12 0 0 0 0 1 0 0 41 5 3 1 3 38 1 3 3 9 7 0 2 211599 0 112 8 11 2 0 0 22 0 0 0 2 18 0
290 GAC 0 29 2 0 0 3 0 3 5 0 0 0 0 0 2 0 0 0 1 0 3 1 0 0 1 2 0 0 0 0 0 1 4 211989 3 19 0 0 0 0 0 17 7 0 0 1 0 0 0 2 0 0 0 1 0 0 0 0 5 0 2 1 0 0
291 TTC 1 0 1 0 0 0 0 0 0 0 0 0 0 3 0 0 0 1 0 0 1 0 0 0 0 1 1 1 2 8 1 0 0 0 0 0 0 0 1 4 2 6 1 0 0 2 0 0 0 0 0 0 0 14 0 0 1 0 0 0 0 211942 2 22
292 GAA 25 0 0 0 13 1 0 0 2 0 8 0 0 0 0 0 0 0 3 0 0 1 1 0 0 0 0 0 0 0 39 3 210279 2 10 1 1 5 0 15 28 1 23 0 2 13 0 5 1 0 0 0 0 4 0 0 0 19 0 0 0 0 0 5
293 AAA 210834 5 101 1 1 1 0 2 4 0 0 3 0 0 0 0 2 5 0 0 0 0 0 1 0 0 1 9 1 1 0 1 12 0 0 0 0 0 0 0 0 1 0 0 0 0 0 0 1 0 0 0 0 0 2 0 0 0 0 1 3 0 0 2
294 GAG 1 2 45 0 0 0 25 0 9 0 0 0 163 3 6 0 2 107 1 1 0 0 0 0 1 0 0 0 0 5 2 1 9 5 208658 15 0 3 11 0 0 10 272 4 0 0 14 0 0 0 5 0 2 14 8 5 0 0 1 10 0 0 4 5
295 GGA 0 3 0 0 0 4 0 0 7 0 0 0 1 0 0 0 0 0 0 0 0 0 0 0 0 0 0 0 1 0 0 0 15 0 0 0 0 0 0 0 186872 2 30 0 0 0 1 0 3 0 1 0 0 0 0 0 4 0 0 0 0 0 0 0
296 TAC 0 0 0 0 0 0 1 0 0 0 0 0 0 0 0 0 0 20 0 0 0 0 0 1 0 0 0 0 0 0 0 0 0 1 0 0 1 0 0 0 0 0 0 1 0 0 1 0 1 200429 2 11 0 0 0 0 1 22 0 0 0 0 0 0
297 TCT 0 0 0 0 0 1 0 6 0 0 0 22 0 0 0 0 0 0 0 0 0 0 0 11 0 0 0 0 0 0 1 0 0 0 0 5 2 0 1 0 1 2 0 1 0 0 0 0 0 0 0 2 0 22 57 182625 0 0 2 0 0 2 0 0
298 TTA 0 0 1 0 1 0 0 0 2 0 1 0 0 0 1 0 0 1 0 0 0 1 2 0 1 1 1 0 42 4 11 1 0 0 0 0 0 0 0 0 0 0 3 0 1 1 0 1 2 0 0 1 17 1 0 0 5 0 0 0 197009 1 19 1
299 GTG 0 0 0 0 0 0 1 0 0 0 0 0 0 0 14 0 0 0 1 0 1 1 0 0 8 0 2 0 0 0 2 0 0 0 0 0 0 0 7 0 0 0 4 0 15 10 198073 15 2 0 0 1 0 0 0 0 0 2 0 0 0 3 3 2
300 GGA 0 0 0 0 2 0 1 0 14 0 0 0 0 0 0 0 0 0 0 0 0 1 0 0 0 2 3 0 1 0 0 0 20 0 0 0 0 0 0 0 192539 5 23 19 1 0 2 0 2 0 0 0 0 1 0 0 2 0 1 1 0 2 0 0
301 ATA 2 3 0 2 15 0 0 0 3 0 54 1 194892 1 51 40 0 3 1 0 0 0 2 0 0 0 5 7 8 0 1 0 0 0 0 0 0 0 0 0 0 0 1 2 29 44 13 0 0 0 0 5 3 0 0 1 1 3 0 0 0 0 0 0
302 GAC 0 11 0 6 0 1 0 0 0 0 1 0 0 0 0 2 0 2 1 3 0 3 0 2 3 2 2 0 0 0 0 2 5 188876 7 13 27 1 17 0 0 8 8 1 0 4 0 0 1 6 0 0 2 1 1 0 0 0 6 0 0 0 1 2
303 CCT 0 0 0 0 0 0 0 6 0 0 1 0 0 0 0 0 0 1 0 12 10 46 6 195014 0 0 2 1 1 0 0 3 0 0 3 0 1 1 0 0 0 0 3 1 1 0 0 2 0 0 3 0 0 0 0 10 0 1 0 1 0 0 2 0
304 TTC 1 1 0 0 0 0 2 3 0 9 0 0 0 0 0 0 1 0 1 2 0 10 0 0 0 0 0 0 1 8 0 2 1 0 4 0 18 3 23 1 5 0 2 3 15 4 0 1 2 6 1 5 0 17 0 1 0 2 2 0 1 196234 4 7
305 AAA 196565 2 15 0 1 0 0 0 24 0 0 1 2 2 0 3 0 0 3 4 0 0 0 0 1 12 0 1 0 1 1 0 12 0 2 0 1 0 6 1 0 2 0 0 1 3 1 0 1 0 0 1 0 8 1 0 3 1 0 0 0 0 3 0
306 CTG 1 0 0 0 4 0 0 0 0 0 1 0 28 0 5 0 4 1 4 3 1 0 7 0 2 0 1 0 54 0 182001 3 0 0 0 0 0 1 4 0 1 1 5 0 0 0 2 0 12 0 5 0 0 0 0 0 2 0 1 0 0 0 23 0
307 CTT 0 0 1 0 0 0 0 0 0 0 5 2 0 0 2 2 0 1 0 3 0 2 0 17 2 1 0 3 56 803 2 192166 0 0 0 0 0 0 1 0 0 0 1 2 0 8 0 6 4 2 0 2 0 0 0 0 0 0 0 2 0 0 3 14
308 CAA 4 0 0 1 1 10 0 0 0 4 2 0 3 7 0 0 211421 9 8 11 3 5 2 0 19 3 3 6 0 1 0 0 1 0 0 0 0 2 1 0 0 0 0 0 1 0 0 2 7 0 2 0 0 4 3 0 0 4 4 0 0 0 14 0
309 AAC 11 211560 10 47 0 47 19 0 9 124 28 0 0 3 1 0 1 17 0 1 0 3 1 0 27 2 23 0 1 1 9 2 1 17 2 0 1 10 4 0 2 1 29 140 0 3 2 0 0 1 0 0 1 8 7 12 2 0 0 4 2 2 33 2
310 AGC 0 40 0 0 4 18 6 0 3 211755 2 77 0 5 0 0 6 0 3 0 0 1 1 0 0 1 1 0 0 2 0 0 0 4 1 0 7 22 12 8 1 9 8 2 0 3 6 2 1 0 0 0 12 0 2 19 0 197 4 38 0 3 4 0
311 CAA 3 66 18 2 1 0 4 54 6 46 8 0 1 0 0 0 211919 5 13 2 2 1 0 0 109 2 2 0 0 4 3 0 4 0 1 1 0 0 0 1 0 0 5 0 2 0 0 2 3 0 0 0 0 5 6 1 1 0 0 0 0 1 3 0
312 GTA 0 1 0 1 3 0 0 0 0 0 0 0 30 0 0 7 1 0 2 0 2 1 4 0 0 1 0 0 0 0 7 0 8 0 2 0 21 4 1 0 1 0 0 4 212154 9 32 13 0 1 0 0 0 0 2 1 0 0 0 3 2 0 3 0
313 TAC 0 1 2 0 0 1 3 0 0 3 2 2 0 0 7 0 3 10 0 0 0 0 2 0 4 1 1 5 0 0 0 0 0 1 0 0 0 2 1 0 4 1 3 0 4 0 0 3 3 211829 1 105 0 0 2 1 0 17 2 0 1 0 0 0
314 AGC 0 17 0 0 13 0 1 5 1 211901 3 34 0 8 2 0 0 0 1 0 2 5 0 0 0 5 1 1 0 0 0 1 0 1 1 0 3 0 9 0 7 44 0 0 1 2 3 1 0 0 0 0 0 2 7 2 0 10 1 9 0 0 3 0
315 CTA 2 0 4 0 2 0 2 4 0 1 1 1 5 1 3 16 1 0 0 4 40 5 2 3 2 0 0 0 211895 19 31 8 1 3 5 0 2 0 0 2 0 3 2 2 1 1 2 0 0 0 4 2 2 12 0 1 0 0 0 1 69 0 8 0
316 ATC 0 0 1 0 0 14 1 2 0 0 10 1 3 211925 9 23 0 0 0 0 0 0 0 1 0 3 0 1 63 3 2 0 0 0 0 0 0 0 0 0 0 3 1 0 2 5 5 16 1 0 0 2 0 0 4 0 1 1 0 1 6 1 16 1
317 AGA 12 0 3 1 0 1 0 0 212093 2 78 0 9 0 2 0 1 0 0 0 0 0 0 0 17 0 1 5 1 1 0 0 0 0 1 0 0 0 2 2 57 0 0 0 0 0 0 1 0 0 1 0 0 0 0 0 2 0 2 1 0 0 0 4
318 CCG 0 0 0 0 0 0 4 0 1 0 2 0 6 0 0 0 0 1 7 1 70 85 211555 7 1 2 5 3 0 0 10 2 0 0 16 0 1 1 6 3 1 1 6 0 0 1 2 3 2 3 0 0 0 0 14 4 1 0 4 1 4 1 1 0
319 AAC 9 211567 30 69 0 8 0 0 18 12 24 6 0 1 1 0 13 2 4 0 0 0 1 1 76 6 1 27 0 3 0 0 2 12 4 4 4 11 5 0 21 8 18 29 1 2 2 0 1 0 2 0 2 0 5 5 1 7 2 0 27 2 31 0
320 GAG 0 0 12 0 3 0 0 0 2 0 0 0 0 2 3 0 0 0 0 0 0 0 1 0 1 0 0 0 0 0 0 0 40 1 211946 3 3 2 11 0 0 2 24 0 0 0 0 0 3 0 3 0 0 0 1 0 0 0 2 1 4 0 0 1
321 AAT 0 10 2 212069 0 0 2 3 0 0 15 8 1 8 2 9 1 0 0 0 0 2 4 0 1 0 5 5 0 1 1 1 0 1 0 17 2 0 0 0 1 0 1 1 0 4 2 1 2 3 1 0 4 1 0 5 3 0 2 0 0 0 5 0
322 CCA 0 0 6 0 2 0 10 0 0 0 2 1 4 2 0 1 1 0 0 0 211975 48 175 4 2 1 1 3 20 1 0 0 3 0 4 0 5 2 3 2 0 0 8 1 3 3 0 4 1 2 3 1 6 1 0 0 0 1 0 0 1 1 0 3
323 GCA 0 13 0 6 25 0 1 0 2 4 3 304 17 14 0 0 11 0 3 0 0 0 0 2 3 40 12 40 0 8 1 21 0 0 0 0 211586 10 11 0 7 2 5 0 54 4 7 0 1 0 1 2 2 1 1 2 0 0 0 4 12 0 0 0
324 CAC 0 1 2 0 0 1 0 0 0 0 0 0 2 0 0 1 4 212157 0 26 2 1 0 0 0 9 0 1 0 0 1 0 0 1 1 1 0 0 0 0 0 0 0 1 0 0 0 0 0 8 1 0 0 1 1 0 0 0 0 0 1 0 0 0
325 AAG 25 1 212156 5 0 2 5 0 0 0 35 0 0 0 6 0 0 1 0 17 0 0 0 0 0 1 0 0 0 0 0 0 0 1 29 0 3 0 0 0 0 0 0 0 0 0 1 0 0 0 0 0 2 0 1 0 0 0 0 0 0 0 0 0
326 AGT 0 0 0 28 0 0 0 0 0 21 0 212250 0 0 0 2 0 0 0 0 0 0 0 0 0 0 0 1 0 0 0 0 0 0 0 0 0 0 0 0 2 0 0 11 0 0 0 0 0 0 0 1 0 0 0 0 0 0 0 1 0 0 0 0
327 CAG 0 0 2 0 0 0 0 0 0 2 0 0 0 0 0 0 14 3 212159 6 0 0 16 0 1 4 42 0 0 0 1 0 0 0 1 0 0 0 0 0 0 0 0 0 0 1 0 0 1 0 17 0 2 0 0 0 0 3 0 0 0 0 0 0
328 CTG 1 1 2 1 0 8 3 0 1 0 5 0 5 0 6 4 0 0 16 0 0 0 15 0 0 0 0 1 15 0 212014 11 3 1 0 2 0 0 0 1 1 3 5 2 11 23 4 2 5 1 6 0 0 2 1 3 5 4 1 0 21 0 116 0
329 GTG 0 0 3 1 0 4 1 0 0 0 0 0 3 2 26 7 0 0 17 2 0 1 1 1 0 0 4 0 2 0 0 3 0 1 4 0 0 0 5 0 0 4 2 7 41 14 212105 93 2 0 2 0 0 2 0 0 2 0 1 1 7 0 0 0
330 TGG 0 0 0 0 2 1 0 0 1 0 0 0 0 0 1 1 0 0 0 0 0 0 0 0 0 0 10 0 2 0 0 0 0 0 0 0 0 0 0 1 0 0 4 1 1 0 1 0 2 0 29 0 1 0 0 1 17 1 212254 3 0 0 5 2
331 ATG 0 2 3 2 0 2 10 1 1 0 6 0 21 2 212126 8 3 0 0 1 0 6 1 0 1 2 1 0 9 0 4 1 0 3 3 0 1 1 3 0 0 1 2 1 0 0 22 0 0 0 0 0 0 1 0 0 1 1 3 2 2 0 6 0
332 GCA 2 0 1 1 35 1 1 0 0 0 3 0 0 0 0 0 1 0 0 1 0 4 0 0 4 8 0 2 0 0 0 3 6 1 0 1 211462 6 7 27 1 3 4 4 35 0 0 0 3 2 0 3 3 1 0 0 0 0 0 0 0 0 0 0
333 TGC 0 0 0 0 3 0 0 0 1 2 0 1 1 2 2 1 0 0 6 0 0 4 0 0 0 40 0 1 0 1 1 1 0 0 0 0 0 2 1 0 0 4 4 0 1 6 2 9 0 38 6 1 0 1 0 1 8 211849 0 153 0 5 2 5
334 AAT 1 13 9 212212 1 0 0 4 0 0 0 8 0 0 6 5 3 0 2 3 0 1 1 1 0 1 0 1 0 1 1 0 0 0 2 14 0 1 1 0 11 0 25 0 2 0 0 0 0 3 7 11 2 1 0 0 4 0 0 0 0 1 1 1
335 TCT 0 0 4 1 0 0 1 2 0 13 0 4 0 0 0 1 2 1 1 0 0 0 1 18 0 0 2 0 0 0 2 0 1 0 1 0 1 1 3 0 4 0 15 8 0 0 1 0 0 1 0 10 26 20 7 244224 2 8 3 8 5 0 2 17
336 GCT 0 0 0 4 3 1 0 83 1 0 0 3 0 0 1 1 0 1 1 0 4 2 0 0 0 0 0 0 6 49 17 3 2 0 0 10 5 47 34 243620 5 1 9 8 4 0 0 31 0 0 1 0 1 0 3 17 1 0 0 1 126 0 85 0
337 GCA 0 0 0 2 36 0 0 0 1 5 1 10 0 0 1 0 0 2 0 0 15 1 0 0 0 0 0 0 2 0 0 0 3 3 1 0 243875 5 27 15 1 0 0 4 18 0 0 0 0 0 1 0 0 4 0 1 4 1 1 1 1 1 1 0
338 TTT 0 1 1 0 0 0 0 1 8 0 1 0 0 2 0 1 0 0 0 0 0 0 0 0 0 0 0 3 0 0 0 5 0 0 0 0 1 1 1 5 11 7 2 3 1 0 3 21 0 0 2 0 5 0 0 6 0 0 5 0 0 55 1 244000
339 GAA 4 1 0 0 1 0 0 0 0 0 0 0 0 0 0 0 0 0 0 0 0 1 0 0 0 0 0 0 0 1 0 0 243977 7 103 124 2 7 0 0 42 1 0 0 1 0 0 0 2 0 0 0 0 0 0 0 2 0 1 0 0 0 0 0
340 GAT 0 2 0 28 0 0 0 0 0 0 0 0 0 0 0 0 0 1 0 2 0 3 0 0 0 0 0 0 2 0 0 0 0 25 2 244314 0 4 0 0 0 2 5 11 0 0 0 0 0 0 1 5 0 0 1 3 0 0 0 0 0 0 0 0
341 CTA 0 0 0 0 0 0 0 3 1 1 0 0 2 40 0 2 3 0 1 0 32 1 7 1 2 1 1 1 244222 11 24 0 0 5 0 0 2 0 0 0 1 0 0 1 8 0 0 0 0 1 0 0 0 0 0 1 0 0 0 0 4 0 0 0
342 AGA 22 0 6 0 0 0 0 0 243901 1 61 4 2 0 0 0 1 0 0 0 1 0 0 0 2 28 0 0 0 0 0 0 0 0 0 4 0 0 2 0 9 11 9 5 0 1 0 0 0 0 0 0 0 0 0 1 1 0 8 1 1 0 0 0
343 GTA 0 2 3 0 0 0 0 0 1 1 0 0 166 0 1 6 0 0 0 0 2 0 1 0 0 0 0 0 0 0 0 0 0 1 1 0 24 0 0 0 3 3 5 0 244141 8 28 1 0 0 0 0 0 1 1 0 0 1 0 0 6 0 0 0
344 TTA 0 0 0 0 3 5 0 3 0 1 0 0 1 0 0 0 0 0 0 0 2 0 0 0 0 0 0 1 4 13 0 2 0 1 0 0 0 1 0 0 0 0 0 0 0 1 0 2 4 0 0 0 14 0 1 0 0 0 1 5 244213 0 63 0
345 AGC 0 20 0 0 5 38 2 5 3 243705 3 42 4 3 0 1 0 0 0 1 0 0 0 0 0 1 4 0 0 0 0 1 0 0 9 5 0 0 1 0 3 11 1 0 0 0 3 1 0 0 1 0 30 9 20 0 0 5 0 2 0 0 3 0
346 TTC 0 0 3 0 1 1 0 0 0 1 0 0 0 7 2 4 0 0 0 0 1 3 0 0 9 0 0 2 0 8 0 0 0 0 0 1 0 9 10 0 3 1 2 1 1 12 11 1 0 1 1 0 0 21 0 0 1 2 2 3 4 243478 1 211
347 ATC 1 3 0 0 0 11 0 0 0 1 0 0 2 243674 20 8 0 1 0 0 0 0 0 0 0 0 0 0 1 49 2 1 0 2 0 0 0 0 0 3 0 1 0 0 0 7 5 1 0 0 0 0 0 0 0 0 0 0 73 0 0 0 0 0
348 AGA 11 0 0 0 0 1 1 0 244044 2 96 5 4 0 0 0 1 0 0 1 0 0 0 0 0 0 1 7 0 4 1 0 1 0 0 1 0 0 0 3 47 0 1 0 0 2 1 0 2 4 0 1 1 0 0 0 4 0 0 0 1 0 0 0
349 GGG 0 0 0 0 0 0 0 1 0 0 18 0 0 0 0 1 0 0 0 0 0 0 0 0 0 0 0 0 0 0 0 0 1 0 12 2 0 0 0 0 27 3 244055 6 0 0 2 0 0 0 0 0 0 0 0 0 0 0 8 0 0 0 0 0
350 ACC 1 3 0 0 6 243453 33 10 20 4 0 17 0 19 32 6 0 19 2 1 0 2 3 0 1 5 11 22 1 1 3 0 0 0 0 0 3 76 6 0 1 4 9 2 0 0 8 6 0 0 0 0 5 1 4 0 4 0 2 4 0 10 0 2
351 AAA 243973 13 50 3 5 0 1 0 20 0 0 0 0 0 0 0 3 6 0 0 0 0 0 0 0 3 0 1 0 10 0 0 24 0 0 0 0 0 0 0 0 3 2 1 0 1 0 0 3 5 0 7 1 0 0 0 0 1 3 0 6 0 0 1
352 GTA 0 1 0 0 1 0 0 0 0 2 0 0 24 2 0 9 1 0 0 0 3 0 0 0 0 0 0 0 0 3 0 0 0 0 0 0 24 0 0 0 0 0 0 2 244314 5 25 0 0 0 0 0 0 1 0 0 0 0 0 0 20 0 3 0
353 TCC 0 1 1 82 0 0 0 1 0 0 37 1 0 0 5 0 0 9 0 14 0 151 0 1 38 0 1 0 1 6 0 197 0 0 0 0 1 0 0 0 0 0 0 0 0 0 1 0 0 3 0 0 3 243725 2 9 0 0 0 2 6 17 0 18
354 CCA 1 0 0 0 6 0 0 0 8 0 0 0 1 0 0 0 0 0 0 0 244216 1 13 0 6 0 0 0 3 0 0 0 0 1 1 1 3 1 1 0 0 5 2 0 0 0 2 3 1 0 4 0 8 0 0 0 4 1 1 0 0 0 0 0
355 AGG 0 0 16 0 0 0 0 0 22 0 244193 0 0 0 21 0 0 0 0 0 0 0 0 0 0 0 1 0 0 0 0 0 0 0 0 0 0 0 0 0 0 0 23 0 0 0 0 0 0 0 0 0 0 0 0 0 0 0 3 0 0 0 0 0
356 GGG 0 0 0 0 0 0 0 0 0 0 7 0 0 0 0 0 0 0 0 0 0 0 0 0 0 0 0 1 0 0 0 0 0 0 21 0 0 0 2 0 18 0 241583 0 0 0 0 0 0 0 0 0 0 0 0 0 0 0 2 0 0 0 0 0
357 AAA 243292 7 15 0 0 1 0 0 18 8 1 0 2 0 0 0 1 1 0 0 0 0 0 0 0 0 3 0 0 0 0 0 40 0 0 0 0 0 5 1 1 1 0 0 0 0 0 0 1 2 3 0 0 0 0 1 0 0 0 3 4 0 2 0
358 CTT 0 0 1 1 0 0 1 0 0 0 0 0 1 0 0 5 0 0 0 2 0 0 0 5 0 0 1 2 10 10 2 244166 0 0 0 0 0 0 1 2 0 0 3 0 0 0 0 1 0 0 0 0 0 0 0 1 2 0 0 0 0 0 0 16
359 TCC 31 2 0 0 1 0 0 0 0 8 5 0 21 10 0 1 5 0 1 2 1 19 0 1 3 37 70 2 0 0 0 6 1 0 1 1 3 5 0 0 0 0 7 0 2 1 0 9 0 1 0 1 4 243920 65 13 0 7 0 0 7 5 51 0
360 ACT 1 0 0 1 1 40 3 244270 1 0 0 0 7 0 0 4 1 0 0 0 0 0 2 0 1 0 0 0 0 0 0 0 0 0 0 0 0 0 0 20 0 0 1 0 6 0 1 0 0 3 0 1 17 0 2 2 0 0 1 0 2 0 0 0
361 AGA 12 0 2 0 0 0 0 0 244327 0 20 3 4 0 0 0 0 0 0 0 0 0 1 0 1 12 4 6 0 0 5 0 0 0 0 0 0 0 0 0 12 0 2 0 0 1 0 0 1 1 0 0 0 0 0 0 0 0 0 0 1 1 0 0
362 GGA 0 0 0 0 0 0 0 0 7 0 1 0 0 0 0 0 0 0 0 0 0 0 1 0 2 1 0 0 0 0 0 1 5 0 1 0 1 0 1 0 244214 17 88 3 0 0 0 0 0 0 0 0 0 1 0 0 10 0 0 0 0 0 0 0
363 GTA 1 0 0 0 0 0 0 0 0 0 1 7 29 0 0 0 0 0 0 0 2 0 0 3 4 0 3 0 2 1 0 5 2 0 0 1 31 1 10 0 3 0 0 0 244096 5 56 3 0 0 0 0 0 1 0 0 1 0 0 36 39 1 5 1
364 CAA 5 1 0 0 0 0 0 0 0 0 0 1 0 0 1 13 244239 1 47 1 4 0 2 0 7 0 0 0 0 4 0 1 0 0 0 0 0 3 0 0 4 2 7 0 0 0 0 8 10 0 2 0 4 0 0 1 3 0 1 0 3 0 16 0
365 ATT 0 0 0 0 0 0 0 8 0 0 0 2 2 26 1 244345 0 0 2 0 0 1 2 0 0 0 0 0 0 0 0 14 0 0 0 0 1 0 1 0 0 0 1 0 0 4 1 6 1 0 0 1 0 1 0 1 0 0 2 0 0 0 0 3
366 GCT 0 0 0 0 0 0 0 31 0 0 0 0 3 0 0 0 0 1 0 0 0 1 0 0 0 0 0 0 1 0 0 2 0 0 0 5 1 22 14 244193 1 0 3 1 0 1 0 15 0 0 0 0 1 2 3 7 0 0 2 1 0 0 0 1
367 TCA 0 18 1 0 2 41 12 2 3 16 0 0 0 2 0 2 0 0 0 0 10 0 0 0 0 0 0 1 0 1 0 0 0 0 2 0 12 35 31 1 1 3 70 5 0 0 0 2 5 1 1 0 243994 5 19 12 0 6 1 4 10 0 2 0
368 AAT 4 12 2 244112 1 3 11 6 5 3 1 7 0 1 13 0 16 8 1 2 0 2 0 0 2 2 1 4 0 0 0 2 12 0 14 15 0 17 4 29 21 15 13 2 2 3 5 0 0 0 3 1 1 2 1 0 0 2 1 0 3 2 8 2
369 GAA 17 0 0 1 0 0 2 0 0 0 0 1 0 0 1 3 0 0 0 0 1 0 1 1 1 0 3 0 0 0 0 0 244346 2 7 0 2 2 0 0 14 3 4 1 2 0 0 0 0 0 2 0 0 0 0 0 2 0 0 0 0 0 0 1
370 AAC 3 244134 2 9 0 13 0 0 0 10 0 0 1 0 0 2 0 3 0 0 0 1 0 0 0 0 6 0 0 3 0 0 0 6 24 1 0 4 0 0 2 0 1 1 0 4 0 54 2 2 4 1 1 0 0 0 0 0 9 0 18 0 2 2
371 ATG 2 0 6 0 0 0 12 0 0 0 5 0 38 0 244115 44 4 1 2 1 0 0 0 0 0 1 1 0 0 8 23 0 0 4 0 0 3 0 0 0 0 0 0 0 2 0 38 0 0 0 0 2 0 0 0 1 1 0 1 0 1 0 11 0
372 GAT 0 0 0 37 0 0 10 0 0 0 0 0 0 1 0 0 0 0 1 5 0 1 0 0 2 2 0 1 0 0 0 0 0 3 3 243795 0 0 4 3 0 3 0 24 8 0 0 0 0 0 2 1 0 0 2 1 0 1 0 0 0 0 0 0
373 GCT 0 0 1 0 1 0 3 39 9 0 0 0 0 1 0 0 3 1 0 0 0 0 1 2 9 1 7 1 0 0 4 1 2 0 3 7 2 62 33 244034 15 0 0 3 4 0 6 13 0 1 0 2 0 0 0 5 0 0 0 3 2 10 0 0
374 ATG 0 1 0 0 1 0 18 2 0 0 3 0 41 0 244154 3 0 1 0 0 2 0 3 0 0 1 2 0 1 0 4 0 1 0 0 0 0 0 1 2 0 1 1 1 1 0 12 2 0 4 0 0 0 0 0 0 0 0 0 2 0 8 5 1
375 GAA 15 8 0 4 0 3 6 0 1 0 4 0 1 0 19 4 4 0 5 0 1 0 0 0 3 1 0 0 1 0 0 0 242569 48 33 1 3 0 20 16 29 0 0 0 0 0 66 0 2 0 0 0 5 0 6 3 0 0 1 0 5 1 2 1
376 TCA 1 1 0 0 2 0 0 0 0 0 0 1 0 0 9 0 1 0 0 0 8 2 0 1 0 0 0 1 0 0 1 2 0 1 0 1 2 0 2 3 6 9 4 3 0 3 6 0 3 2 0 0 220225 1 34 2 0 0 0 0 6 0 0 0
377 AGT 0 18 3 28 0 0 1 5 3 27 36 241655 4 8 22 9 0 1 0 0 0 1 1 0 0 4 44 0 26 2 8 0 1 2 0 5 0 0 5 0 1 3 11 21 0 0 23 0 0 0 0 0 4 0 50 8 0 0 0 6 0 0 4 6
378 ACT 11 0 0 2 54 15 7 220760 0 2 2 13 0 0 1 10 0 0 0 4 0 0 0 2 3 28 1 2 0 0 1 2 1 0 0 0 1 1 0 21 4 0 0 1 0 1 0 0 2 0 0 0 19 0 2 3 0 1 0 0 0 0 0 4
379 CTT 0 0 0 1 3 0 0 2 0 0 0 0 0 1 0 5 0 0 0 5 0 3 1 32 0 0 0 4 2 91 1 226420 0 2 0 0 0 1 0 3 1 0 2 1 0 2 5 0 0 0 2 0 0 1 0 0 11 1 0 0 0 2 1 3
380 GAA 12 0 0 1 0 0 0 0 0 0 0 0 0 0 0 0 0 0 0 0 0 0 0 1 5 0 0 0 0 0 0 0 241758 4 35 3 0 1 43 0 12 0 2 0 2 0 2 1 0 0 0 1 0 0 0 0 0 1 0 9 0 0 3 0
381 CTG 2 0 1 0 1 0 0 0 0 0 0 0 0 1 12 0 0 1 2 0 2 0 21 0 0 6 2 3 32 3 240205 8 1 1 3 0 2 1 0 0 18 1 0 3 0 6 3 1 0 1 0 0 0 2 0 0 0 0 1 0 19 1 18 0
382 AGA 20 1 6 1 0 3 2 2 240253 2 1122 7 2 0 0 6 4 1 0 0 0 2 2 0 0 15 0 1 1 1 0 1 2 0 1 1 0 0 0 0 36 0 0 0 0 0 0 6 0 0 0 0 0 2 0 1 8 0 0 2 2 1 2 2
383 AGC 0 21 1 0 1 0 3 0 2 237262 4 107 1 2 1 0 4 1 2 0 1 1 0 0 0 7 0 0 1 2 0 2 0 9 1 0 9 0 58 27 5 11 5 2 0 1 1 0 1 0 1 0 0 3 6 1 1 1 0 1 1 0 0 0
384 AGG 7 0 17 1 0 0 0 3 46 11 237158 3 0 0 9 0 3 1 0 0 0 0 0 0 21 0 123 6 1 0 0 0 0 0 1 3 3 2 2 1 0 0 89 4 0 7 4 8 0 1 0 0 0 4 0 9 0 4 4 0 1 0 2 0
385 TAC 0 2 0 0 0 2 0 1 0 0 1 0 0 0 1 0 0 17 0 2 1 1 0 0 0 0 0 0 0 4 0 2 1 4 0 0 0 0 1 1 0 0 3 0 0 0 2 2 5 230295 2 53 0 2 0 0 1 14 2 0 2 1 0 4
386 TGG 0 0 2 0 0 0 0 0 4 0 11 0 0 0 0 0 2 2 2 1 0 0 0 0 0 1 20 0 0 0 0 0 0 0 0 0 5 0 1 0 1 1 5 2 4 2 0 2 0 0 7 6 0 0 0 0 7 0 214698 4 1 0 12 0
387 GCC 0 0 0 1 6 56 0 0 0 0 0 0 0 0 0 0 0 0 0 0 2 4 3 0 0 0 0 0 0 0 9 0 0 6 0 9 8 209629 3 16 4 4 2 3 2 29 1 3 0 0 0 9 0 3 0 2 0 0 0 0 0 0 0 0
388 ATA 5 0 12 1 30 0 2 0 4 0 5 4 230455 2 80 15 0 0 1 0 2 0 5 1 0 0 1 1 6 0 1 0 0 0 0 1 5 0 0 0 0 0 0 0 19 0 2 2 0 0 0 1 0 1 0 0 2 0 2 0 2 0 0 1
389 AGA 18 0 2 0 0 2 0 0 211886 0 20 2 1 1 0 0 0 0 0 0 0 0 0 0 5 1 1 2 0 0 1 2 0 0 0 0 0 0 0 0 20 0 0 2 0 0 0 0 0 0 0 1 0 0 0 0 3 0 0 0 0 3 0 0
390 ACC 1 1 0 0 5 203355 7 18 0 2 0 1 2 2 0 0 0 0 0 0 0 0 0 0 0 1 1 0 0 0 0 1 0 0 0 0 1 10 0 0 0 0 0 2 0 0 0 0 1 1 1 0 0 0 0 0 2 0 0 0 0 0 1 0
391 AGA 31 0 0 0 1 1 1 0 208538 2 26 0 3 0 0 0 1 0 0 2 0 0 1 0 5 5 42 0 0 1 0 0 0 0 1 0 1 0 0 0 28 0 1 0 0 0 0 0 1 0 1 1 2 1 0 0 5 1 0 1 1 0 4 0
392 AGT 0 0 1 27 1 1 2 6 1 5 6 234444 1 2 2 9 1 1 0 1 0 0 0 3 5 0 0 3 0 1 0 3 0 0 1 0 3 3 1 5 3 0 1 14 0 0 0 0 0 6 0 0 1 0 4 28 1 3 0 4 0 7 0 0
393 GGA 0 1 0 0 1 0 1 0 25 1 0 0 0 0 1 0 2 2 0 1 1 2 3 0 0 0 0 0 0 0 0 0 14 0 0 0 1 5 1 0 243858 12 112 23 0 0 0 0 0 0 5 0 0 0 0 0 3 1 3 0 0 0 1 0
394 GGA 0 1 0 0 0 0 0 0 19 0 0 0 0 0 0 0 0 2 0 0 0 0 0 0 0 0 0 0 2 0 0 1 20 0 0 0 0 0 0 0 243689 8 87 3 0 0 0 1 0 1 0 0 0 0 0 2 18 0 2 1 0 1 0 0
395 AAC 9 243572 49 17 1 11 2 1 2 15 4 6 0 2 0 0 1 33 0 0 3 4 2 1 26 4 14 114 1 0 1 0 0 13 1 0 2 5 1 0 2 1 8 6 3 1 0 3 5 0 4 16 0 4 9 5 2 0 0 24 0 1 0 1
396 ACT 0 28 28 16 7 46 22 243070 13 21 37 2 1 4 0 50 8 93 8 7 9 1 2 4 58 9 19 90 0 3 9 0 5 0 0 0 170 4 19 24 1 1 3 15 15 2 16 6 1 0 8 6 1 0 1 16 1 38 31 7 1 0 4 30
397 AAT 13 40 21 243511 3 2 0 3 133 4 65 16 0 0 1 170 6 0 51 6 1 0 2 3 0 23 90 0 1 0 3 4 1 0 6 17 0 0 8 4 1 2 4 4 3 3 0 2 1 0 2 1 0 1 6 2 2 0 8 31 5 2 1 0
398 CAA 42 1 21 12 0 15 0 1 16 10 80 5 0 10 0 5 243173 18 18 8 6 0 2 7 196 46 8 2 0 0 0 8 0 0 2 4 1 0 3 3 1 5 4 3 17 11 0 4 6 1 1 16 4 4 0 0 0 0 15 14 2 2 4 3
399 CAG 41 1 654 0 3 11 1 10 0 47 21 1 4 3 1 30 28 8 242087 6 2 61 34 8 11 1 753 41 2 3 7 1 0 0 4 2 0 0 3 14 4 14 125 55 1 6 11 10 0 14 14 3 9 1 1 4 0 2 8 14 2 1 0 14
400 AGG 10 0 17 0 0 0 0 2 14 0 243341 8 0 0 17 3 15 1 0 0 2 3 0 0 2 11 4 2 0 0 3 0 1 0 0 0 0 3 3 0 4 5 72 1 0 5 5 1 0 0 6 0 0 1 0 0 1 0 8 0 1 0 0 0
401 GCC 0 1 43 0 0 56 0 0 0 0 152 5 0 0 0 1 1 51 17 31 0 26 10 2 151 38 30 39 2 1 1 0 3 3 3 0 13 243274 26 11 18 7 16 1 0 65 2 0 0 0 1 1 27 9 0 0 0 3 3 11 10 0 7 0
402 TCT 1 1 113 0 0 0 0 4 3 4 8 9 0 0 12 0 0 3 0 13 46 11 4 57 11 4 28 111 3 0 0 2 0 8 1 5 1 4 4 8 3 5 8 2 1 1 14 0 0 0 0 8 14 63 12 243682 0 12 1 1 0 0 5 5
403 GCA 53 0 1 0 97 1 16 5 2 1 25 3 0 0 9 4 0 1 2 15 1 0 11 2 6 8 3 15 8 0 5 0 4 0 0 0 243531 9 143 2 4 20 21 0 103 3 0 2 0 5 2 0 8 5 6 2 0 1 0 5 1 1 1 1
404 GGT 0 0 0 0 1 11 3 5 0 2 1 25 7 0 0 5 0 3 2 2 0 3 4 6 0 0 0 0 0 1 1 0 0 0 4 20 0 10 35 5 36 251 229 243383 4 3 8 14 2 1 11 0 8 0 9 9 1 5 1 8 3 1 0 1
405 CAA 0 4 0 0 0 0 0 0 0 0 0 0 4 0 11 1 244144 0 36 3 1 0 0 0 21 0 0 0 0 2 0 4 0 0 0 0 0 3 0 4 0 0 1 0 0 0 1 1 2 0 0 0 0 4 0 0 0 0 0 0 0 0 0 0
406 ATC 1 3 0 0 2 39 19 0 0 5 0 2 2 244113 0 14 1 0 0 0 0 19 0 0 0 1 0 0 5 4 0 0 0 1 0 0 0 1 0 0 0 0 0 2 4 17 0 0 0 0 0 0 1 1 12 0 0 2 0 0 0 1 12 0
407 AGT 0 0 0 22 0 0 0 2 1 25 1 244047 0 0 0 1 0 0 0 0 0 0 0 0 0 0 0 0 0 1 0 0 0 0 0 0 0 1 0 0 0 14 0 73 0 1 0 0 0 0 2 0 0 0 0 0 0 3 0 9 0 0 0 0
408 GTG 0 0 0 0 27 0 0 0 0 0 0 0 0 2 21 0 0 0 0 0 0 0 0 0 0 0 0 0 0 2 0 0 0 0 0 0 0 11 11 1 0 3 6 1 176 0 243933 5 0 0 0 0 0 0 0 0 0 0 0 0 0 0 3 0
409 CAA 0 0 1 0 0 3 6 215 0 2147 3 34 2 0 9 34 241157 21 18 10 1 0 4 0 12 2 4 0 10 0 1 6 3 0 0 0 7 0 18 56 4 0 13 2 12 0 17 0 111 7 0 11 0 2 15 4 0 1 50 90 12 0 2 4
410 CCT 0 0 0 1 0 0 1 0 0 0 0 1 2 0 1 0 0 0 1 16 27 172 114 243832 0 0 0 1 0 0 0 7 1 0 0 0 21 1 11 0 1 0 5 1 0 2 3 0 0 0 0 0 8 0 1 38 1 0 0 4 0 0 0 0
411 GCA 2 0 0 0 173 55 0 8 0 2 0 4 0 0 0 0 0 0 0 0 1 0 0 0 0 0 0 6 0 3 0 0 4 0 0 2 243776 9 11 10 0 3 0 3 40 1 6 0 0 0 0 0 22 3 0 0 3 5 0 109 0 2 0 0
412 TTT 0 0 0 0 0 0 3 0 0 0 0 0 0 0 6 6 0 0 0 0 0 1 3 0 0 0 12 0 4 0 3 12 0 0 0 1 0 0 0 1 3 2 1 2 1 4 7 2 0 0 0 5 0 0 0 12 0 0 1 6 0 15 13 243393
413 TCT 1 9 3 0 0 0 0 2 1 2 0 1 0 0 0 0 1 0 0 0 5 8 3 27 0 0 7 1 0 0 1 0 0 13 0 3 0 0 8 3 8 8 4 0 0 1 7 1 1 0 0 3 110 83 20 243873 1 2 0 4 0 0 1 20
414 GTG 0 0 10 0 2 1 14 0 0 6 0 3 0 0 45 1 0 0 0 0 0 0 1 1 1 0 0 3 0 10 25 0 0 0 3 0 1 6 45 1 1 4 8 0 104 6 243659 11 0 0 0 3 0 0 2 3 0 2 2 37 0 2 2 9
415 CAA 8 5 0 0 21 6 6 312 6 7 12 10 1 1 7 4 243166 7 42 1 6 16 5 8 69 46 142 32 16 0 9 6 1 0 0 0 2 12 26 49 2 2 75 8 1 6 3 12 17 4 0 3 0 0 18 3 0 0 10 23 0 54 0 1
416 AGA 19 0 1 0 0 0 1 0 244139 0 22 1 1 5 0 3 0 0 0 2 0 0 0 0 9 0 19 1 0 0 0 0 0 2 0 0 0 1 2 0 43 3 0 1 2 1 0 2 0 0 0 0 0 2 1 0 2 0 1 1 1 7 0 1
417 AAC 90 242410 4 17 0 25 0 0 0 21 7 18 14 1 14 0 4 6 1 0 0 84 3 0 5 3 59 0 2 52 2 20 0 9 1 4 2 19 3 0 0 7 1 54 0 0 7 26 0 7 1 0 0 1 31 3 0 5 0 0 1 10 0 0
418 CTC 0 0 0 0 1 1 1 0 0 1 2 0 1 6 2 12 2 2 0 1 0 24 0 0 1 1 6 0 24 201999 19 11 0 0 0 0 1 3 3 8 1 0 1 0 0 1 9 1 0 0 1 0 0 0 0 0 0 0 0 0 5 13 5 0
419 CCA 1 0 7 0 1 0 0 2 3 0 9 5 3 4 3 0 3 1 0 1 202062 2 15 0 1 5 0 0 9 0 3 0 3 0 6 0 3 0 11 9 0 0 1 0 10 1 54 11 0 0 0 0 2 0 1 0 0 9 0 0 0 0 0 1
420 TTT 0 0 0 49 4 0 4 2 0 1 0 13 1 1 1 0 0 4 5 3 0 0 0 0 2 2 5 5 1 0 11 15 3 2 5 0 3 2 16 2 4 1 11 4 1 48 95 10 0 0 0 52 0 19 16 19 7 2 5 6 6 108 84 201777
421 GAC 21 16 3 1 3 0 0 2 4 3 13 19 70 18 5 1 0 2 0 0 0 1 1 0 1 0 0 0 0 21 7 0 4 201048 5 259 1 2 23 1 0 37 4 0 37 44 33 11 1 17 0 2 0 18 16 474 0 1 3 30 1 7 1 1
422 AAA 201934 40 25 1 8 0 1 1 10 16 0 7 12 2 0 13 6 0 5 0 0 0 0 0 5 0 156 3 0 11 0 1 21 0 8 3 5 24 16 5 1 0 29 4 13 3 3 8 2 15 4 1 3 1 7 2 0 2 0 0 1 9 0 7
423 CCA 1 21 4 0 6 5 1 9 5 88 75 0 0 3 2 0 12 5 36 16 200659 1 59 55 89 28 499 19 17 9 0 18 3 0 3 1 14 31 8 0 13 28 197 30 3 8 26 13 0 4 0 0 38 10 7 2 1 1 0 5 0 1 1 1
424 ACC 0 1 3 9 2 201525 6 11 0 2 5 13 0 39 1 21 0 49 1 1 0 11 0 0 3 3 11 6 4 4 3 3 0 22 1 4 1 37 123 14 4 1 3 9 11 49 7 166 0 16 0 3 1 2 10 32 0 0 13 5 7 1 6 7
425 ATC 0 2 0 0 1 27 0 4 0 2 2 0 9 202105 2 15 0 0 0 1 0 2 0 5 0 0 1 0 6 4 1 0 0 0 3 5 3 1 14 14 1 3 2 2 3 49 24 103 0 0 0 2 0 0 2 0 0 35 0 13 3 0 0 0
426 ATG 8 2 7 2 0 3 52 2 12 1 24 0 27 6 201711 4 2 0 0 0 0 0 0 0 0 1 1 0 12 8 17 10 0 1 9 2 2 2 0 0 4 0 2 3 0 5 50 2 2 3 2 0 1 1 5 2 0 9 0 26 2 1 2 4
427 GCA 0 1 1 5 67 2 0 37 32 52 1 11 3 0 509 23 0 22 9 2 19 3 3 0 10 3 36 12 18 30 1 0 14 1 1 1 200721 7 43 7 7 0 97 34 52 1 5 1 0 1 1 6 6 1 79 140 0 12 2 1 4 4 1 9
428 GCA 2 1 1 8 160 1 10 0 0 0 4 0 0 0 14 2 0 23 11 0 9 0 5 5 5 2 15 2 0 0 1 0 5 0 3 0 201399 14 22 8 1 0 8 13 47 0 31 0 0 0 0 2 4 6 0 3 0 4 0 126 1 2 0 1
429 TTC 0 5 1 0 3 0 4 2 2 4 7 1 0 0 0 5 2 8 5 1 1 4 0 3 0 0 2 0 0 14 0 4 0 5 1 0 4 0 0 0 1 1 28 3 0 5 8 8 3 21 2 8 4 21 0 1 4 1 17 15 8 202099 10 29
430 ACT 8 0 3 37 30 52 11 201392 0 1 19 16 9 0 1 6 0 0 0 19 10 1 1 4 1 7 2 3 2 0 3 0 0 0 0 2 8 7 2 14 15 37 37 127 0 0 1 10 0 0 0 2 0 96 68 6 2 0 8 0 1 1 6 2
431 GGG 0 0 9 1 3 0 10 0 3 1 15 0 0 2 3 0 8 1 0 0 0 1 5 1 0 1 0 0 0 13 0 0 1 0 21 2 2 0 6 4 80 50 200553 97 2 4 4 8 0 896 0 26 7 6 5 0 0 4 8 34 13 12 42 42
432 AAT 18 34 7 201453 2 15 4 3 36 22 22 18 0 1 2 10 2 9 101 11 10 7 1 2 18 5 1 0 12 1 7 8 0 1 4 22 20 4 10 2 1 7 3 111 5 6 18 7 3 0 1 40 0 2 10 56 4 21 7 14 5 27 5 0
433 ACA 3 2 0 2 201478 20 114 4 1 0 0 0 131 3 12 1 0 7 0 0 2 5 5 2 0 1 2 1 20 9 14 85 0 8 1 2 31 5 0 0 26 7 0 20 0 2 11 47 0 37 1 6 5 25 2 6 2 1 0 40 38 2 0 38
434 GAG 0 0 14 2 0 1 11 3 1 0 10 4 0 0 1 0 53 0 1 3 0 1 8 0 0 1 20 0 4 2 0 0 19 3 201936 16 15 0 30 1 15 4 82 6 36 54 14 2 0 0 13 0 1 3 15 7 1 1 1 2 0 0 5 0
435 GGA 0 0 0 0 0 1 0 0 14 0 0 1 0 0 0 0 0 0 0 0 0 0 1 0 2 1 3 0 0 0 9 0 21 0 0 1 2 0 0 0 201658 16 629 5 2 0 0 0 1 0 0 1 0 0 0 0 0 1 2 0 1 0 0 0
436 AGA 21 0 0 0 0 0 1 0 202268 1 70 1 3 0 2 0 2 0 1 0 0 0 0 0 15 16 12 0 0 0 1 0 0 0 0 0 0 0 0 0 18 1 7 1 5 2 2 0 1 0 0 0 1 1 0 0 5 0 1 0 0 0 1 2
437 ACA 1 14 1 0 202184 1 17 5 1 2 0 9 7 1 0 5 2 1 0 2 5 0 0 0 0 0 1 3 0 0 0 1 1 2 0 0 14 2 3 3 1 0 6 1 0 2 8 1 0 2 0 1 3 9 2 16 0 7 0 0 1 0 4 0
438 TCA 1 3 1 62 6 0 1 0 1 4 1 5 0 0 2 0 0 0 0 0 18 1 0 0 0 0 0 0 1 0 4 0 0 0 2 1 5 0 1 0 2 38 183 12 1 0 0 1 2 0 1 1 201748 12 186 12 0 0 13 0 7 1 0 0
439 GAC 0 23 0 0 0 0 0 0 0 0 1 0 0 0 1 0 0 0 1 0 0 0 0 0 0 1 0 0 0 0 0 0 2 202251 1 11 0 0 3 0 1 20 0 1 1 1 0 0 1 3 0 0 0 0 1 0 0 0 0 0 0 0 0 0
440 ATG 0 0 4 1 2 1 16 3 0 10 17 15 9 0 202194 3 0 1 1 2 0 0 2 0 1 0 13 4 0 5 0 1 0 3 4 0 0 6 4 12 7 1 4 1 0 0 14 0 0 1 0 5 0 5 7 3 0 0 10 1 3 8 2 0
441 AGG 0 0 15 0 1 0 0 0 41 0 202204 5 0 0 19 0 0 0 0 0 0 0 1 0 0 29 9 2 0 1 0 0 0 1 3 0 0 4 0 0 3 1 31 4 0 1 1 0 0 1 0 2 1 1 0 0 0 0 1 0 0 1 2 0
442 GCA 3 0 3 0 94 0 34 1 0 9 1 1 28 21 6 75 1 1 0 0 2 0 2 0 0 0 1 7 0 2 0 9 18 0 1 0 201157 2 162 32 2 5 1 4 39 137 421 2 1 5 0 3 22 2 8 1 0 7 0 0 0 0 2 1
443 GAA 16 0 0 1 1 0 1 0 0 0 1 0 0 2 0 2 0 0 1 0 0 0 0 0 0 0 1 0 0 0 0 0 202346 3 22 14 4 2 0 0 10 2 2 0 1 0 0 0 3 0 0 0 0 1 4 0 0 0 5 1 0 0 3 0
444 ATT 0 0 1 4 0 0 0 6 2 0 0 0 31 18 3 202382 0 0 0 1 0 0 1 0 0 0 2 1 2 0 0 2 0 0 0 0 0 0 0 2 0 3 5 0 1 3 6 13 0 0 1 0 1 0 1 0 0 3 0 19 2 0 2 0
445 ATA 2 3 0 1 12 0 0 0 0 2 5 4 202220 1 50 1 3 3 2 1 3 0 0 4 12 0 0 2 0 9 0 1 0 0 2 1 0 4 1 1 1 2 6 10 35 3 12 11 2 2 0 0 0 0 3 4 1 1 1 15 5 1 1 0
446 AGG 2 6 29 0 0 16 54 3 49 5 201444 15 1 0 28 6 15 13 140 0 3 1 10 0 16 10 58 24 6 1 0 11 3 21 97 3 1 1 22 17 5 43 106 17 12 0 12 1 2 1 0 0 1 0 19 10 2 6 8 18 2 0 5 1
447 ATG 0 0 0 0 0 2 6 6 4 3 2 0 31 3 202170 10 0 1 2 6 2 0 0 0 2 2 0 1 5 3 1 0 0 0 2 0 8 1 21 1 5 1 4 6 10 0 24 3 2 0 0 1 0 2 1 0 0 19 1 16 0 1 7 1
448 ATG 0 2 0 2 0 2 7 0 1 0 2 0 28 16 202206 5 0 0 0 0 1 0 0 0 0 0 0 2 4 0 2 2 1 0 3 0 0 1 1 0 0 0 0 1 7 0 48 1 0 0 0 0 2 0 0 0 2 0 1 0 41 0 6 0
449 GAA 12 1 0 0 0 0 9 8 1 0 2 0 1 1 1 0 0 1 0 4 0 1 0 0 0 0 0 2 0 0 0 0 202241 6 64 10 4 1 0 0 28 0 1 0 3 11 0 2 0 0 2 3 1 1 3 0 3 1 1 1 3 0 0 0
450 GGT 5 0 1 2 1 17 2 16 3 9 2 103 2 0 7 0 0 1 4 0 0 0 1 0 33 2 17 1 0 5 12 54 3 3 0 24 0 2 0 0 0 25 35 201843 1 30 64 3 0 0 0 1 0 0 0 1 0 2 1 21 0 26 11 1
451 GCA 1 1 266 0 244 0 0 0 0 0 10 1 1 52 10 22 7 2 49 1 1 0 4 1 4 1 0 7 2 3 0 2 11 2 0 4 200984 11 97 2 31 8 75 10 234 12 14 0 0 0 0 4 5 0 1 0 0 1 19 0 8 0 0 0
452 AAA 202207 27 9 0 1 2 4 0 10 3 0 2 5 0 0 0 2 4 0 9 0 0 0 1 10 0 9 1 58 0 16 0 5 0 0 0 1 0 20 3 0 0 7 3 4 0 4 0 13 0 0 0 0 1 0 3 0 1 0 1 5 1 1 0
453 CCA 1 0 21 0 0 0 0 0 88 0 1 0 0 15 0 0 3 3 13 0 201290 5 35 3 1 1 8 4 16 2 0 0 0 19 0 1 2 1 22 0 250 3 16 27 0 0 33 0 0 0 0 0 6 2 0 8 0 10 1 1 0 0 0 0
454 GAA 28 0 1 0 0 0 0 12 0 0 0 0 5 0 0 0 40 2 0 7 0 8 3 0 0 0 2 0 0 0 0 2 201612 4 9 56 87 2 1 17 35 270 22 1 2 70 21 0 0 1 0 0 58 0 0 1 0 2 1 0 19 0 7 5
455 GAA 19 4 3 9 19 0 17 11 14 5 0 2 9 2 10 9 7 2 0 20 0 1 15 0 2 1 0 11 2 1 0 14 201844 6 34 6 9 1 12 1 20 17 15 5 38 13 62 19 2 2 0 7 2 3 7 9 0 1 0 16 8 10 1 44
456 ATG 1 0 24 1 0 0 36 0 2 1 379 4 5 0 201571 6 4 3 1 12 6 1 3 1 7 0 1 8 2 0 2 5 0 0 2 0 1 0 7 0 6 1 37 1 1 0 13 0 0 1 1 13 31 2 51 0 0 59 16 7 22 1 4 0
457 TCC 3 0 0 2 18 4 0 5 0 0 0 2 4 1 0 5 12 2 11 5 0 26 1 1 0 0 1 0 10 1 1 39 2 0 0 0 7 3 0 23 17 74 0 8 1 1 7 0 0 0 0 0 64 201740 5 133 0 3 0 0 2 8 1 0
458 TTC 0 1 1 2 1 0 0 2 0 0 0 0 0 11 1 1 0 0 0 0 0 0 0 0 0 0 0 0 0 11 0 0 0 0 0 0 0 0 0 0 2 1 2 0 1 2 1 0 0 15 0 8 0 9 0 0 0 7 9 1 5 202116 1 6
459 CAG 0 9 15 2 8 8 1 0 5 0 0 8 2 0 8 1 36 3 201225 21 0 0 12 0 46 2 398 28 2 1 7 3 0 0 4 3 0 1 2 1 5 0 30 2 2 1 3 0 0 0 13 17 0 0 0 0 0 1 0 1 0 1 0 5
460 GGG 348 0 0 0 0 0 0 0 1 4 34 0 0 0 0 0 0 2 2 0 0 0 0 0 2 1 18 0 0 2 0 0 0 2 8 0 1 0 2 0 18 2 167134 9 2 1 5 0 0 0 1 0 0 0 1 0 0 4 8 1 0 0 2 0
461 CGG 0 0 0 0 0 0 1 0 0 0 31 0 0 0 2 0 1 0 31 0 0 0 0 0 11 0 166104 23 0 0 3 0 0 0 2 0 0 2 3 1 0 0 3 0 0 0 0 0 0 0 0 0 0 1 0 0 0 2 20 0 0 0 0 0
462 GGA 0 0 0 0 0 0 0 0 10 3 0 0 0 0 0 0 0 0 0 1 4 3 3 1 2 0 0 1 0 0 0 0 8 0 0 0 1 2 28 4 158107 26 70 9 0 0 0 1 0 2 0 1 3 3 3 0 2 0 1 3 0 1 0 0
463 GTC 1 1 0 2 0 0 1 0 1 1 0 0 6 29 3 0 0 0 0 0 0 0 0 0 0 0 0 0 0 0 0 0 0 0 0 0 4 12 1 2 5 2 1 1 23 145092 25 20 0 0 0 0 0 0 0 0 0 1 5 0 7 1 15 1
464 TTC 0 0 0 0 0 2 0 0 0 2 0 0 0 5 0 0 0 0 0 0 0 1 0 0 0 0 0 0 0 15 0 0 0 0 0 0 1 0 0 0 0 2 0 0 0 4 0 0 0 4 0 0 0 18 1 0 0 1 0 0 0 170717 1 25
465 GAG 0 0 2 0 0 0 0 0 0 37 2 0 0 0 0 0 0 0 0 0 0 0 0 0 0 0 1 0 0 0 0 0 5 0 167260 0 0 0 1 0 1 1 40 5 0 0 5 0 0 0 2 0 0 0 0 0 0 0 1 0 0 0 0 0
466 CTC 0 0 11 0 0 0 0 1 15 2 4 2 3 23 62 9 3 38 19 34 22 67 7 34 2 0 0 0 31 148391 6 15 1 3 0 4 64 8 9 2 11 0 12 3 0 1 12 9 0 49 0 44 2 3 5 3 0 0 120 1 14 37 54 13
467 TCG 2 0 13 3 0 10 25 0 0 1 3 0 0 6 2 2 4 0 4 1 0 0 14 0 0 1 1 2 1 3 0 0 0 1 0 0 0 0 0 0 5 1 23 0 0 0 2 0 1 2 3 2 37 3 170491 5 2 0 3 3 0 5 29 3
468 GAC 0 13 0 0 0 0 0 0 0 0 0 1 0 0 0 0 0 0 1 0 0 0 0 0 0 0 0 0 0 0 0 0 3 168901 3 16 0 3 0 0 0 25 0 0 0 1 0 0 0 1 0 0 0 0 0 0 0 2 0 0 1 0 0 1
469 GAA 28 0 2 1 2 8 2 3 0 1 0 1 0 1 0 0 13 2 36 0 0 0 0 0 0 0 0 0 0 0 0 0 167403 4 28 5 1 7 0 3 18 3 2 1 4 0 1 2 1 1 5 1 2 1 0 0 0 0 0 0 0 1 15 0
470 AGG 0 0 16 0 0 0 0 0 8 0 168309 0 0 0 21 0 0 0 0 0 0 0 0 0 0 0 6 0 0 0 0 0 0 0 0 0 0 0 0 1 0 0 25 0 0 0 0 0 0 0 0 0 0 0 0 0 0 0 3 0 0 0 0 0
471 GCA 0 0 0 0 35 0 1 0 0 0 0 0 0 0 0 0 0 0 0 0 1 0 0 1 0 0 0 0 0 0 0 0 0 0 0 0 154916 7 74 2 0 2 1 0 63 0 0 0 0 0 0 0 0 0 0 0 0 2 0 0 2 0 0 0
472 GCG 0 0 0 0 4 1 133 0 0 0 0 1 0 0 1 0 0 68 0 0 0 4 2 0 0 0 0 2 0 0 0 0 0 0 1 0 22 0 159309 2 0 0 0 0 0 0 63 1 0 0 0 0 1 0 13 0 0 0 0 0 0 0 0 0
473 AAC 4 173927 1 31 0 2 0 3 0 13 0 0 0 0 0 0 0 5 4 0 0 0 0 0 2 1 7 6 0 0 0 0 1 10 0 0 0 0 1 1 1 0 0 0 5 0 1 0 0 5 0 0 0 0 4 0 0 0 4 0 0 8 0 0
474 CCG 0 0 0 0 0 0 1 0 0 0 0 0 0 0 0 0 0 0 3 0 29 3 201646 2 5 0 2 0 0 0 10 0 0 0 0 0 0 0 6 0 0 0 0 0 0 0 0 0 0 0 0 0 0 0 12 0 0 0 0 0 0 0 0 0
475 ATC 1 2 0 0 0 7 0 0 0 2 1 0 0 202194 2 18 0 0 0 0 0 0 0 0 0 4 0 0 0 34 0 0 0 0 0 0 1 1 0 0 0 3 0 0 0 74 0 0 0 1 0 0 0 0 0 0 0 0 0 0 0 0 0 0
476 GTG 0 0 0 0 0 0 3 0 0 0 0 0 0 0 58 0 0 0 0 0 0 0 1 0 0 0 36 0 0 0 2 0 0 0 7 0 10 0 126 24 0 1 12 0 65 0 201822 2 0 0 0 0 0 0 0 0 0 1 0 0 0 0 0 0
477 CCC 0 0 0 0 0 1 0 0 0 0 0 0 0 0 0 0 0 2 0 0 3 202277 0 6 0 0 0 0 0 7 0 0 0 0 0 0 0 0 0 0 0 0 0 0 0 0 0 0 0 0 0 0 0 16 0 0 0 0 0 0 0 0 0 0
478 TCT 0 0 3 0 0 0 3 1 0 0 0 0 1 0 0 0 7 7 3 0 7 9 2 24 0 0 0 0 1 0 3 17 0 0 0 0 0 0 7 1 0 0 0 0 1 0 4 5 0 0 0 11 2 375 149 201197 1 1 33 1 0 0 41 5
479 TTT 0 0 0 2 0 0 0 0 2 0 0 0 0 2 1 2 1 0 0 0 0 0 0 2 0 0 0 0 0 0 0 15 0 0 0 0 0 0 0 0 1 0 0 2 7 1 0 4 0 6 0 3 0 0 0 6 0 3 0 4 23 27 1 202068
480 GAC 0 52 0 0 0 2 0 1 2 0 0 0 0 0 0 0 7 56 12 0 1 2 0 18 0 14 0 2 0 0 0 0 5 201828 1 43 0 18 1 15 0 25 2 3 0 1 1 0 0 2 0 0 0 1 0 0 0 0 2 2 0 1 1 0
481 ATG 0 0 1 0 0 0 13 0 0 0 16 0 8 0 202240 2 0 0 0 0 0 1 0 0 0 0 0 0 0 0 7 0 0 0 0 2 0 0 2 0 6 0 1 0 0 0 20 0 0 2 0 0 0 0 0 0 0 1 10 0 1 0 3 0
482 AGT 0 13 1 27 0 0 0 0 0 14 4 202265 0 0 0 1 0 0 0 1 0 0 0 0 0 0 0 12 0 0 0 0 0 0 0 0 0 0 0 0 0 0 0 27 0 0 0 1 0 0 0 0 0 0 0 0 0 0 0 1 0 0 0 0
483 AAT 2 8 37 202405 0 0 0 0 0 0 0 3 0 5 3 0 0 0 0 0 0 0 0 0 0 0 0 0 0 0 0 0 0 0 0 7 0 0 0 0 0 0 0 0 0 0 0 0 0 0 0 0 0 0 0 0 0 0 0 0 0 0 0 0
484 GAA 10 3 0 1 0 1 0 3 0 0 0 0 0 2 0 0 0 0 0 0 0 1 0 0 0 0 0 0 0 0 0 0 202012 1 21 3 0 0 0 0 9 0 0 0 0 0 2 36 1 0 0 0 0 0 0 0 1 0 0 0 0 0 0 0
485 GGA 0 0 0 0 0 0 0 2 24 15 1 6 0 0 0 0 1 5 5 0 3 0 0 0 0 11 5 0 0 0 0 2 8 0 0 0 0 1 0 0 202073 4 40 23 3 0 11 33 0 0 0 0 0 0 0 2 10 0 14 6 0 0 2 0
486 TCT 0 0 0 0 0 0 0 0 0 0 0 0 0 0 0 0 0 0 0 0 0 0 0 2 0 0 0 0 0 0 0 0 0 0 0 0 0 0 0 1 0 0 0 0 0 0 0 0 0 0 0 4 0 13 1 202382 0 0 0 0 0 0 0 4
487 TAT 0 0 0 0 0 0 0 0 0 0 0 0 0 0 0 0 0 0 0 34 0 0 0 0 0 0 0 0 0 0 0 0 0 0 0 0 0 0 0 0 0 0 0 0 0 0 0 0 1 2 1 202421 0 0 0 0 0 0 0 15 0 0 0 0
488 TTC 0 0 0 0 0 0 0 0 0 0 0 0 0 5 0 0 0 2 0 0 0 0 0 0 0 0 0 0 0 7 0 0 0 0 0 0 0 0 0 0 0 0 0 0 0 0 0 0 0 0 0 0 0 7 0 0 0 0 0 0 0 201809 0 15
489 TTC 0 0 0 0 0 0 0 0 0 0 0 0 0 5 0 0 0 0 0 0 0 0 0 0 0 0 0 0 0 12 0 0 0 0 0 0 0 0 0 0 0 0 0 0 0 1 0 0 0 1 0 29 0 23 0 0 0 0 0 0 2 201040 1 20
490 GGA 0 1 0 0 0 0 0 0 24 0 0 0 0 0 0 0 0 0 0 0 0 0 0 0 0 0 0 0 0 0 0 0 5 0 0 0 0 0 0 0 202209 2 18 3 0 0 0 0 0 0 0 0 0 0 0 0 1 0 0 0 0 0 0 0
491 GAC 0 12 0 0 0 1 0 0 1 0 4 1 0 37 0 0 0 0 0 0 0 0 0 0 0 5 0 0 0 0 0 0 0 202084 1 13 0 1 1 0 0 24 3 0 2 34 14 0 0 2 0 0 0 0 0 0 1 0 6 0 0 0 3 0
492 AAT 6 4 2 202302 1 0 0 4 0 0 1 16 0 0 0 0 0 0 2 2 0 0 0 0 0 0 0 0 0 0 0 0 0 0 0 24 0 0 0 0 0 0 0 0 0 0 0 0 0 0 0 0 0 0 0 0 0 0 0 0 0 0 0 0
493 GCA 0 0 0 0 104 0 0 1 0 0 0 0 0 1 0 0 0 1 0 0 2 0 1 0 1 1 0 1 0 0 2 0 2 0 0 0 202045 5 39 11 1 0 1 0 45 0 8 5 0 0 0 0 4 0 2 0 0 0 0 0 2 1 0 0
494 GAG 0 4 24 0 0 0 0 0 0 0 0 0 0 0 6 0 0 6 0 0 1 1 0 0 0 0 0 0 0 0 0 0 72 0 202218 13 0 0 2 0 4 0 21 0 2 0 3 1 1 1 5 0 0 0 0 0 0 0 0 0 0 0 0 0
495 GAG 0 32 17 0 0 0 0 0 0 0 11 0 1 2 0 0 0 0 1 0 0 0 0 0 1 0 1 0 0 0 0 0 44 15 202236 3 0 0 0 0 7 0 27 1 0 0 4 5 0 0 4 0 0 0 12 0 0 1 2 0 0 0 0 0
496 TAC 0 0 1 1 0 1 0 0 0 2 0 0 0 0 4 0 0 21 0 0 0 0 0 0 1 0 0 0 0 0 0 0 0 0 5 0 0 0 2 0 0 5 1 4 1 7 11 2 2 202049 1 47 0 0 0 0 1 43 7 1 3 13 0 1
497 GAC 0 77 18 20 0 1 0 0 0 26 6 5 0 14 53 3 0 0 0 7 0 0 0 0 1 1 0 0 3 0 0 0 6 200533 4 21 9 14 21 1 4 113 20 1 7 11 10 153 36 46 5 8 0 21 2 8 1 0 29 49 17 32 2 1
498 AAT 329 72 534 198334 75 56 70 50 735 142 360 104 49 147 30 51 6 486 3 11 1 0 0 0 47 43 26 11 5 4 6 2 3 1 1 9 26 7 17 8 173 37 2 16 16 10 14 18 5 1 7 7 6 1 17 6 23 28 13 15 21 4 35 5
499 TAA 0 0 0 0 0 0 0 0 0 0 0 0 0 0 0 0 14 0 0 0 0 0 0 0 0 0 0 0 0 0 0 0 0 0 0 0 0 0 0 0 0 0 0 0 0 0 0 0 202348 0 3 20 0 0 0 0 24 0 0 0 5 0 0 0
