# Supplementary material for: Destabilized adaptive influenza variants critical for innate immune system escape are potentiated by host chaperones
Source: PLoS Biol. 2018 Sep 17;16(9):e3000008. doi: 10.1371/journal.pbio.3000008 (PMC6160216; doi:10.1371/journal.pbio.3000008)
Supplement: S1 File — This zip file contains the computer code and required input files for the deep mutational scanning data analysis reported in this manuscript. (ZIP) [file pbio.3000008.s023.zip › 2018_NP_DMS-master/preferences/Rep2-HSF1i39_counts.txt]

# POSITION WT AAA AAC AAG AAT ACA ACC ACG ACT AGA AGC AGG AGT ATA ATC ATG ATT CAA CAC CAG CAT CCA CCC CCG CCT CGA CGC CGG CGT CTA CTC CTG CTT GAA GAC GAG GAT GCA GCC GCG GCT GGA GGC GGG GGT GTA GTC GTG GTT TAA TAC TAG TAT TCA TCC TCG TCT TGA TGC TGG TGT TTA TTC TTG TTT
1 ATG 0 0 1 0 0 0 6 0 0 0 1 0 5 0 207798 9 0 0 0 0 0 0 0 0 0 0 0 0 0 0 0 0 0 0 0 0 0 0 0 0 0 0 0 0 0 0 57 0 0 0 0 0 0 0 0 0 0 0 0 0 0 0 0 0
2 GCG 0 0 0 0 0 0 2 0 0 0 0 0 0 0 0 0 0 0 0 0 0 0 1 0 0 0 0 0 0 0 0 0 0 0 4 0 45 0 207405 0 0 0 0 0 0 0 61 0 0 0 0 0 0 0 2 0 0 0 0 0 0 0 0 0
3 TCC 4 0 0 0 14 7 2 6 0 1 0 0 0 0 4 0 0 21 0 37 0 20 0 0 5 1 1 0 3 4 0 0 0 0 0 0 0 38 0 0 0 1 0 0 0 0 0 0 0 33 0 0 20 207233 5 17 0 0 1 0 11 12 0 0
4 CAA 24 452 0 5 140 13 4 102 5 2 0 10 366 4 30 48 205639 72 45 4 23 0 0 1 23 0 0 0 76 70 16 8 5 0 0 1 54 6 2 20 0 0 0 2 121 0 20 0 5 19 0 3 75 21 80 201 4 0 1 30 35 6 12 74
5 GGC 0 0 0 0 0 20 0 0 0 42 0 0 0 0 0 0 0 3 0 0 0 30 0 0 0 37 0 0 0 1 0 0 0 31 0 0 0 59 0 0 0 207637 0 11 0 3 0 0 0 0 0 0 0 30 0 0 0 118 0 0 0 2 0 0
6 ACC 0 0 0 0 3 207727 0 4 0 0 0 0 0 5 0 0 0 0 0 0 0 0 0 0 0 0 0 0 0 0 0 0 0 0 0 0 0 5 0 0 0 0 0 0 0 0 0 0 0 0 0 0 0 0 0 0 0 0 0 0 0 0 0 0
7 AAA 207886 5 7 4 0 0 0 0 9 0 0 0 0 0 0 0 1 0 0 0 0 0 0 0 1 0 0 0 0 0 0 0 16 0 0 0 0 1 0 0 0 0 0 0 0 0 0 0 2 0 0 0 0 0 0 0 0 0 0 0 0 0 0 0
8 CGG 0 0 0 0 0 0 0 0 0 0 2 0 0 0 0 0 1 0 8 0 5 0 2 0 72 0 207897 5 3 0 6 0 0 0 0 0 0 0 0 0 0 0 0 0 0 0 0 0 0 0 0 0 0 0 0 0 0 0 37 0 0 0 0 0
9 TCT 0 1 0 1 0 0 4 1 0 0 2 0 1 0 0 0 2 0 0 0 0 0 0 9 0 0 0 2 0 1 0 3 0 0 0 0 27 4 0 4 0 0 0 0 0 0 0 2 0 1 1 4 9 129 8 207238 0 0 0 0 51 6 2 3
10 TAT 3 2 0 9 54 3 1 13 0 2 0 1 17 32 0 35 1 2 4 49 17 7 0 3 0 0 0 1 8 11 11 0 7 1 21 0 0 2 4 3 0 4 0 0 5 2 5 1 3 17 3 207432 9 22 0 5 0 17 0 28 1 4 0 2
11 GAA 11 0 0 0 5 1 0 0 0 0 0 0 1 0 0 0 11 0 0 0 3 0 1 0 0 0 0 0 0 0 0 0 207373 2 43 0 0 0 1 2 23 0 0 0 2 1 0 0 5 0 0 0 1 0 0 0 0 0 0 3 0 1 2 0
12 CAG 15 93 245 1 0 7 13 0 5 31 13 0 2 5 0 2 66 46 206727 197 6 3 19 8 7 26 58 0 47 8 70 20 1 2 2 0 33 6 1 19 0 2 45 3 0 0 1 16 0 1 27 0 2 21 1 38 0 14 0 3 15 3 3 9
13 ATG 0 0 4 0 0 1 5 0 1 1 2 0 18 0 207781 5 0 4 0 0 1 0 1 0 0 2 1 1 0 0 9 0 2 0 0 0 0 3 0 0 0 2 0 0 0 0 22 0 0 1 0 0 1 0 1 0 1 0 0 1 0 0 1 0
14 GAA 17 0 0 0 4 0 0 0 222 2 1 0 0 0 0 1 0 0 3 0 2 0 0 0 0 1 0 0 1 1 1 0 207299 9 4 20 1 0 0 0 23 0 0 0 1 0 0 0 0 0 0 5 0 0 0 0 1 2 1 0 0 1 0 3
15 ACT 0 1 0 7 5 23 3 207784 0 0 0 0 0 0 0 6 0 0 0 0 0 0 4 1 0 0 1 3 1 1 0 0 0 0 0 1 0 0 0 7 0 0 0 0 0 0 0 0 0 0 0 0 0 0 0 0 0 1 0 1 0 0 0 0
16 GAT 0 0 0 15 2 1 0 1 0 0 0 0 0 0 0 5 1 0 0 0 0 0 0 0 0 0 0 0 0 0 0 0 5 11 7 207925 2 0 0 2 0 0 5 26 0 0 0 1 0 0 0 0 0 0 0 0 1 0 0 0 0 0 0 0
17 GGG 2 0 1 0 2 1 0 9 0 5 10 0 0 0 0 0 7 1 0 1 2 3 4 0 3 0 0 0 0 0 0 2 0 0 15 0 1 0 6 1 70 4 207831 5 0 0 7 5 0 0 0 0 1 3 0 1 0 0 12 0 0 0 1 0
18 GAA 46 2 1 23 1 23 6 0 0 1 0 1 0 4 0 0 4 6 1 0 30 42 61 2 0 1 1 0 0 3 0 1 207566 9 42 4 5 42 3 3 31 3 0 0 1 1 0 13 14 5 1 0 13 2 1 4 8 1 0 1 3 3 0 0
19 CGC 1 0 0 0 0 0 0 0 0 9 0 0 0 0 0 0 0 94 0 0 0 0 0 0 1 207782 0 9 0 0 0 0 0 2 0 2 0 5 0 0 0 1 0 0 1 0 0 0 0 0 0 0 0 0 0 0 3 38 0 0 0 1 0 0
20 CAG 0 1 0 0 0 0 0 0 0 0 0 0 0 0 0 0 8 1 206948 9 2 0 241 5 0 1 71 9 0 0 3 0 2 1 0 0 1 1 0 0 0 1 0 0 0 0 0 0 0 1 3 0 0 0 0 0 2 0 0 0 0 0 0 0
21 AAT 12 12 2 207452 77 67 86 94 4 7 0 20 0 1 3 0 16 8 5 0 1 3 0 1 15 3 9 18 2 4 12 5 0 0 0 8 0 0 1 4 1 1 0 0 5 2 0 1 4 0 0 0 57 27 0 4 0 4 0 3 0 0 0 0
22 GCA 47 0 2 0 98 9 30 1 28 3 1 0 0 0 0 0 0 2 1 1 19 15 0 4 296 68 7 16 1 2 0 1 2 0 2 0 206828 85 12 42 4 0 0 1 49 100 21 24 64 0 0 0 1 7 7 5 1 0 0 0 0 1 0 0
23 ACT 1 23 0 8 103 34 81 206941 6 4 1 0 0 0 0 5 8 81 10 5 2 4 2 6 11 6 5 17 1 8 0 0 0 2 4 8 10 2 2 11 6 0 11 1 1 0 8 0 4 0 7 2 16 119 142 323 2 2 1 0 5 1 3 2
24 GAG 0 1 43 1 8 2 11 2 1 0 1 0 2 1 8 0 21 7 18 0 0 0 7 0 3 4 0 4 7 0 0 0 196 0 207612 7 3 2 18 1 0 0 18 0 3 2 1 0 4 2 6 0 0 0 0 1 36 0 0 0 0 0 0 2
25 ATC 0 0 0 0 0 10 0 0 0 13 0 0 9 207961 32 17 3 2 1 0 1 1 0 0 4 1 0 0 1 0 0 0 0 1 0 0 0 0 0 0 0 1 0 0 0 11 0 2 5 2 5 0 0 0 0 0 5 0 0 0 0 1 2 0
26 AGA 20 0 0 2 0 5 0 0 207870 1 27 3 6 0 0 0 0 1 0 0 0 5 0 0 8 42 6 0 0 0 0 0 0 0 0 0 0 1 3 0 47 0 1 0 0 0 0 0 0 0 4 0 0 2 0 0 6 1 0 0 0 0 0 0
27 GCA 0 0 1 2 18 0 1 0 0 0 49 2 0 0 1 0 0 5 1 1 1 0 0 0 0 14 9 26 0 0 1 0 7 0 0 0 207792 19 6 0 4 1 2 0 51 1 0 0 5 0 1 2 1 0 0 0 0 0 2 0 7 6 0 1
28 TCC 33 14 1 1 0 3 1 0 3 0 1 2 0 0 0 0 0 9 0 3 2 16 0 0 0 0 1 0 0 2 0 0 0 0 0 2 0 6 3 0 0 20 7 0 0 9 0 0 4 10 11 0 28 207816 2 9 4 0 1 0 0 16 1 0
29 GTC 0 0 8 1 0 1 0 0 0 0 0 0 0 38 0 3 13 0 1 0 0 0 0 0 1 3 0 0 0 5 0 0 0 0 0 0 0 9 0 0 0 3 1 0 22 207883 0 19 1 1 1 0 0 0 0 0 4 0 0 3 2 0 0 0
30 GGG 0 6 0 1 0 0 0 0 0 0 50 0 0 0 2 0 0 1 2 0 0 3 0 0 1 0 3 0 0 0 0 0 0 0 8 0 0 13 0 1 36 30 207270 0 3 0 0 0 3 0 3 0 0 0 0 0 0 1 4 0 1 0 0 0
31 AAG 23 0 205640 0 0 1 1 0 3 0 9 0 0 0 0 0 0 0 0 1 0 0 0 0 8 56 20 15 0 0 0 0 1 0 14 0 0 0 0 0 0 0 0 1 0 0 1 0 3 0 7 0 1 1 4 0 4 1 0 3 0 0 0 1
32 ATG 1 0 1 0 0 0 3 4 0 0 1 0 14 3 207930 5 2 2 2 0 0 1 0 2 0 0 2 0 3 0 0 0 9 1 1 0 1 2 0 0 0 0 0 2 0 0 11 1 4 0 42 0 0 0 0 0 0 0 1 0 1 0 3 0
33 ATT 3 4 0 4 0 2 0 12 4 0 0 3 6 37 2 207915 1 1 0 0 2 0 0 1 0 0 0 0 0 0 0 2 1 0 1 0 0 0 0 0 0 0 0 0 5 5 0 35 4 1 12 0 0 0 0 1 28 0 0 3 0 0 0 2
34 GAT 1 1 1 199 13 1 9 24 1 6 3 16 7 11 47 2 12 8 23 40 1 0 0 0 0 17 0 4 23 1 4 11 5 18 1 206946 14 77 0 16 31 32 2 85 1 1 8 16 2 42 16 1 45 23 96 22 3 1 0 22 6 2 27 0
35 GGA 0 0 0 2 0 0 0 0 16 1 0 2 0 1 2 0 1 1 0 0 0 3 1 6 0 2 0 0 0 2 0 1 20 1 2 0 1 0 0 0 207879 12 22 0 6 1 0 0 1 0 8 1 0 2 1 0 58 7 0 0 0 1 0 0
36 ATT 0 0 0 0 0 0 0 7 0 0 0 0 3 8 3 207873 0 0 0 0 0 0 0 3 0 0 2 0 0 0 1 2 0 0 0 4 0 0 0 0 1 1 2 0 0 0 0 7 1 0 2 0 0 0 0 0 0 0 0 0 0 0 2 0
37 GGA 0 0 0 1 0 0 0 0 10 0 1 0 0 0 0 0 0 0 0 0 0 0 1 1 1 1 0 1 0 0 0 0 8 0 0 0 1 0 0 4 207728 2 124 1 0 0 0 0 2 0 0 0 0 4 0 1 48 0 0 0 0 0 0 0
38 CGA 0 0 0 0 1 3 2 0 1 0 0 0 0 0 2 0 26 0 0 1 15 3 0 0 206204 0 14 0 2 2 0 0 2 0 0 0 0 0 0 0 0 0 0 0 0 0 0 0 0 0 0 0 0 5 0 0 24 0 0 0 0 0 0 0
39 TTC 0 3 0 0 0 2 1 0 0 0 0 0 0 1 0 0 1 0 1 0 0 2 35 0 2 4 0 0 2 9 2 0 1 1 0 0 1 1 0 0 2 1 1 0 0 0 5 0 0 2 16 0 0 12 1 0 3 0 0 2 3 207491 2 6
40 TAC 0 2 0 0 0 1 0 1 1 1 0 0 0 0 0 0 0 41 0 0 0 0 0 0 4 0 0 0 0 0 1 1 0 0 6 0 0 1 2 0 0 3 2 0 0 0 0 0 9 207311 10 21 0 1 0 2 22 27 2 2 1 0 0 0
41 ATC 3 32 0 1 1 22 0 0 0 10 4 1 9 206353 14 17 3 23 1 1 2 14 4 2 1 0 2 0 7 21 3 1 2 0 0 1 0 8 0 1 1 0 9 0 0 16 1 0 6 0 64 2 0 5 1 1 47 2 1 0 23 0 2 2
42 CAA 3 1 3 0 0 0 0 0 0 0 0 0 0 0 0 0 196418 1 28 1 2 0 4 0 16 0 1 0 9 2 0 1 1 1 0 0 0 0 0 0 1 0 0 0 0 1 0 0 6 1 0 0 0 3 0 0 0 0 0 0 0 0 0 0
43 ATG 1 0 5 1 0 0 3 0 1 0 1 0 13 3 198949 2 0 3 0 0 0 10 0 0 0 0 0 2 0 2 4 0 0 0 0 1 0 1 0 0 0 2 0 0 0 0 3 0 9 1 0 0 0 0 0 0 3 0 3 0 0 0 1 0
44 TGC 0 0 0 0 0 1 0 3 0 3 1 0 1 0 0 0 1 1 0 0 0 0 0 0 1 9 0 2 0 0 0 0 0 0 0 0 0 1 0 0 1 1 0 1 0 0 0 10 0 29 0 0 1 0 0 0 17 185391 1 101 1 1 1 0
45 ACT 2 1 0 8 10 27 1 195085 2 1 0 1 0 0 0 4 8 0 0 5 2 0 0 1 6 0 2 0 4 0 1 0 0 0 0 0 0 0 1 9 2 0 2 0 0 2 0 0 3 0 3 0 0 1 0 1 4 1 0 2 0 0 0 0
46 GAA 13 0 0 0 0 2 0 5 0 1 0 0 3 0 0 1 0 0 0 0 0 0 0 0 0 0 0 0 0 0 1 0 199800 1 7 0 1 0 0 0 9 0 1 0 1 1 3 0 7 0 1 0 0 2 0 0 0 0 0 0 0 0 0 0
47 CTT 0 0 0 0 0 1 0 0 0 0 0 0 2 0 3 3 0 0 0 0 15 4 1 6 2 0 0 6 66 41 11 202674 0 0 0 0 0 0 0 0 0 0 0 0 0 0 0 0 0 1 0 0 0 0 0 1 2 0 0 0 0 0 36 10
48 AAA 202068 3 12 0 0 0 0 0 6 0 3 0 2 0 0 0 0 5 0 0 0 0 0 1 0 0 0 0 1 1 0 0 13 0 0 1 0 0 1 0 2 0 0 0 1 0 4 0 1 1 0 0 0 0 0 0 1 0 0 0 0 0 0 2
49 CTC 6 3 0 1 6 0 1 9 2 2 2 3 5 4 1 2 7 3 6 1 6 10 10 9 7 0 0 3 30 195974 16 35 0 1 4 21 4 4 5 1 5 1 0 2 3 4 1 0 25 2 73 3 9 2 5 0 32 3 1 2 11 2 46 5
50 AGT 3 10 2 10 6 134 10 4 1 14 1 196253 0 1 0 7 3 5 19 4 9 19 3 8 1 7 4 4 2 2 3 5 6 7 0 1 4 8 16 3 15 1 2 31 0 5 1 0 9 0 38 3 19 13 17 5 11 15 1 2 0 7 0 0
51 GAT 1 0 1 14 0 3 1 0 0 0 0 1 1 7 2 0 0 3 0 3 1 2 6 5 0 0 0 0 0 0 0 2 6 15 3 196285 6 0 0 0 3 0 0 15 0 2 0 9 6 0 19 0 0 2 0 1 0 0 0 0 1 4 0 1
52 TAT 0 0 0 2 1 1 1 1 0 0 0 0 8 1 0 0 0 1 0 31 2 2 2 0 3 0 0 0 1 0 0 2 3 0 0 1 3 3 0 3 0 0 5 1 0 0 24 0 113 17 9 200379 0 2 3 0 1 1 1 14 2 1 3 1
53 GAG 0 2 7 0 0 0 2 5 0 0 0 0 0 0 0 0 1 0 0 0 0 3 0 0 0 0 3 1 2 3 2 1 18 17 187586 33 1 0 5 2 12 4 41 20 0 2 4 1 23 0 39 2 0 1 0 2 15 1 0 0 0 0 4 0
54 GGG 0 4 3 0 1 27 6 2 0 40 20 0 0 2 3 2 4 1 4 0 1 3 0 1 2 1 1 0 2 0 0 4 0 2 19 0 0 2 53 12 24 22 190287 2 0 0 9 4 0 0 1 0 7 2 10 0 5 0 7 1 0 0 2 4
55 CGA 0 1 1 0 2 4 1 0 30 1 3 0 0 0 0 0 34 2 0 0 3 3 1 0 189400 21 33 1 4 1 1 2 0 0 0 0 0 1 4 0 9 0 0 1 2 2 0 0 5 0 0 0 0 0 0 0 162 0 0 0 0 0 0 1
56 CTG 6 4 0 2 2 1 3 6 0 1 2 3 0 0 1 5 1 3 2 1 1 2 31 1 0 12 5 0 102 47 196863 47 1 1 9 0 1 0 4 11 0 1 1 3 2 2 0 1 0 2 23 0 2 2 1 0 0 1 2 1 0 1 49 0
57 ATC 0 0 1 0 2 13 15 1 0 5 1 1 11 207808 0 43 3 0 0 0 8 0 0 0 0 2 0 1 0 10 34 6 0 0 1 1 0 1 0 2 0 0 4 1 1 16 5 0 3 1 2 0 1 0 1 0 12 6 0 0 1 11 2 0
58 CAG 0 8 2 0 6 0 2 0 0 1 2 1 0 0 0 0 71 3 207801 4 2 2 9 5 1 1 28 3 0 1 4 1 0 0 1 0 0 1 4 0 1 0 3 3 1 2 0 0 2 0 16 0 0 0 0 0 18 0 1 1 0 0 0 0
59 AAC 2 207735 1 30 0 2 0 3 0 12 0 0 0 1 0 13 3 3 2 13 4 0 0 1 3 3 9 0 3 0 2 0 1 16 0 5 1 0 0 0 1 8 4 5 0 0 0 0 46 2 28 0 0 0 0 0 34 0 3 0 0 2 5 1
60 AGC 0 17 1 1 0 4 0 5 7 207640 0 27 1 2 1 0 0 1 0 0 3 0 3 1 15 17 1 0 20 2 2 0 0 0 0 2 4 0 0 0 0 12 0 0 0 0 0 0 4 1 0 0 0 2 17 0 11 0 3 4 0 0 0 2
61 TTA 0 0 0 4 0 0 2 0 1 0 0 2 38 1 3 24 0 7 1 0 2 0 3 0 0 0 0 0 13 3 14 2 2 0 0 3 1 2 1 0 0 0 3 1 1 0 0 0 0 2 2 0 10 0 1 0 14 11 0 1 207632 1 17 0
62 ACA 2 2 0 0 207604 31 10 8 1 5 0 4 8 4 0 0 0 1 0 3 3 5 0 3 11 0 0 1 1 5 2 1 1 1 4 0 17 5 3 3 0 1 0 0 1 1 1 0 0 3 27 0 7 60 16 11 7 0 0 0 3 0 0 0
63 ATA 5 1 1 8 12 4 1 1 1 0 3 0 207792 19 39 11 0 0 0 1 0 10 0 1 0 0 0 0 6 3 0 1 0 0 0 1 6 1 0 0 0 0 0 0 9 3 0 0 2 2 0 1 1 2 3 3 0 0 5 0 1 0 0 0
64 GAG 0 3 4 0 0 3 3 0 0 4 0 0 0 9 130 7 1 1 0 5 3 11 2 4 0 6 0 0 2 3 3 1 9 2 207730 3 0 3 0 0 1 0 15 3 0 4 0 0 1 0 4 2 0 0 1 0 0 0 0 1 0 0 0 3
65 AGA 19 0 3 1 7 0 0 0 207696 0 20 0 2 0 1 0 0 0 0 0 0 1 1 3 7 0 0 4 0 0 1 0 4 0 0 0 0 3 2 0 17 0 0 0 0 0 0 0 8 7 0 0 1 0 0 4 0 0 0 0 0 0 1 0
66 ATG 0 0 0 0 0 3 7 0 0 0 1 2 7 0 207598 6 0 0 0 0 0 0 2 0 0 0 0 0 0 0 2 0 0 1 0 0 0 0 0 0 0 0 0 0 0 0 11 0 0 0 2 0 0 0 0 0 0 0 0 0 0 0 0 0
67 GTG 0 0 0 0 0 0 0 0 0 1 0 0 0 0 18 0 0 0 0 0 0 0 2 0 0 0 1 0 2 0 0 0 0 0 0 0 0 0 5 0 0 0 0 0 79 1 207773 7 0 0 0 0 0 0 0 0 0 0 0 0 0 0 1 0
68 CTC 0 1 0 0 0 3 0 0 1 0 0 0 0 0 0 1 1 7 0 0 0 23 1 3 0 0 0 19 19 207800 0 36 0 0 0 0 0 0 0 1 0 0 1 1 0 0 2 0 0 0 16 0 0 2 0 0 45 0 4 0 0 25 0 0
69 TCT 0 0 0 18 4 5 0 4 0 4 1 7 0 0 0 0 0 7 0 0 0 3 0 20 0 0 0 0 0 0 1 0 0 0 0 0 0 0 0 7 3 0 3 0 0 0 0 0 18 1 2 1 67 72 13 207760 23 0 0 0 0 0 0 3
70 GCT 0 2 1 0 2 2 3 73 1 4 0 2 1 0 0 0 2 0 1 0 4 1 1 3 0 8 0 0 2 3 0 1 0 0 0 3 17 59 30 207665 2 0 3 1 0 1 0 22 64 3 5 0 0 6 0 1 6 1 0 0 0 0 0 0
71 TTT 0 2 0 0 1 0 0 0 0 0 0 0 0 0 0 3 0 4 0 0 1 1 0 0 0 0 1 3 0 0 0 5 1 1 0 0 0 1 0 0 0 0 0 0 1 0 1 1 1 0 7 1 0 0 1 9 2 0 0 4 1 43 0 207863
72 GAC 0 15 2 6 0 0 0 0 0 0 0 6 0 0 1 0 0 4 1 0 2 7 0 0 0 0 0 0 0 1 0 0 10 207587 4 200 0 0 0 0 1 27 0 0 0 1 0 0 0 3 3 0 0 0 0 0 13 1 0 0 0 0 0 0
73 GAA 26 16 0 0 3 1 1 1 0 0 0 7 1 0 0 1 9 54 0 5 2 0 0 0 3 5 1 0 12 0 0 1 207487 9 78 6 16 0 0 0 33 0 54 3 8 0 0 18 57 2 0 13 0 2 0 1 0 15 0 5 0 1 0 1
74 AGA 26 0 1 0 0 2 3 0 207831 0 38 1 5 1 2 0 0 0 1 0 1 0 0 0 6 0 5 27 2 8 0 2 0 0 0 0 0 0 8 4 15 0 0 0 0 0 0 0 6 0 8 0 0 1 0 1 12 0 0 1 1 0 0 0
75 AGG 0 0 11 0 0 0 1 0 60 1 207767 1 0 0 7 0 0 0 0 0 0 1 0 0 0 24 20 172 0 0 1 0 0 0 0 0 0 0 0 0 0 0 20 0 0 0 1 0 0 1 0 0 1 0 0 0 1 1 1 1 0 0 0 0
76 AAT 0 47 0 207958 0 0 0 7 4 0 0 15 1 0 0 0 0 0 0 1 0 0 0 0 0 0 0 0 0 0 1 0 0 0 0 10 0 2 0 3 0 0 0 0 0 0 3 0 0 0 1 0 0 7 0 0 5 0 0 0 2 0 1 2
77 AAA 207917 6 26 2 0 1 0 5 14 0 0 48 7 0 3 0 2 3 0 0 0 0 0 0 7 2 1 0 3 0 0 0 19 0 48 0 0 0 0 1 1 2 0 1 0 0 0 2 2 1 0 1 0 0 0 2 0 0 0 5 0 0 4 0
78 TAT 3 0 0 21 0 0 0 1 0 0 0 0 1 0 1 2 1 3 0 18 0 0 0 0 1 5 0 0 0 0 4 0 0 0 0 1 0 0 0 0 0 0 0 0 2 0 1 0 9 12 2 207842 0 0 0 0 6 2 0 10 0 1 1 73
79 CTG 0 0 2 0 0 1 1 0 1 0 1 0 4 16 7 5 1 2 6 0 0 8 34 0 2 0 7 0 18 28 207269 8 2 0 0 0 1 0 0 0 1 0 0 0 6 0 8 0 1 1 2 2 2 0 0 0 0 0 0 0 2 0 29 1
80 GAA 18 12 2 5 1 47 20 2 1 2 0 5 9 13 12 5 6 24 3 0 0 1 0 0 3 5 1 0 0 17 2 12 207509 3 9 1 4 6 1 22 16 2 0 0 26 19 1 6 37 6 1 1 16 12 1 8 3 9 0 26 0 1 11 0
81 GAA 34 4 4 2 2 8 0 7 2 3 0 3 80 4 0 1 1 6 1 0 6 0 1 0 1 2 3 0 1 2 0 0 207554 2 36 3 3 2 0 2 20 15 16 0 3 1 11 12 43 5 3 1 5 3 0 1 1 18 0 61 0 1 0 0
82 CAT 36 6 2 9 0 0 1 0 12 2 0 0 0 0 13 4 11 43 6 207444 1 0 0 4 0 6 75 134 36 2 0 1 0 1 4 2 3 0 0 0 2 0 2 0 1 4 3 1 12 1 2 23 2 9 0 5 23 3 12 0 3 0 1 39
83 CCC 1 12 3 3 0 7 0 4 0 4 2 48 2 1 1 0 18 3 13 3 5 206928 44 8 0 3 21 7 1 6 6 0 1 0 1 0 1 3 6 26 5 12 1 16 1 2 2 0 6 3 7 1 11 4 0 0 1 10 0 10 1 2 0 0
84 AGC 1 38 0 4 0 11 19 1 4 206123 14 81 1 5 0 5 8 0 149 14 0 0 8 0 0 3 2 2 4 4 0 0 6 0 0 1 70 8 2 32 13 36 26 6 4 7 6 5 21 0 47 0 1 0 17 41 30 5 0 1 9 0 11 0
85 GCG 0 3 0 0 17 21 41 0 1 1 0 1 15 15 7 0 1 0 2 0 0 3 4 0 0 10 9 8 10 0 0 0 5 0 8 0 23 10 152720 9 0 1 19 14 0 4 16 19 2 4 23 31 10 0 28 0 2 3 5 19 0 0 6 0
86 GGG 11 3 0 11 9 0 33 30 1 0 15 0 1 2 2 2 2 11 4 1 1 3 6 0 4 0 0 0 0 4 0 6 0 0 13 0 2 18 3 0 21 14 152875 11 2 0 1 1 12 1 5 9 0 1 0 0 0 0 4 4 1 33 0 0
87 AAG 19 0 153727 33 1 0 2 1 1 0 13 0 0 0 5 0 4 1 0 0 1 1 1 1 0 0 1 0 0 0 0 0 0 0 33 0 0 2 2 0 0 1 3 0 1 0 0 0 4 1 7 0 0 9 0 0 5 0 0 0 0 1 8 0
88 GAT 0 12 0 17 0 0 0 2 2 3 0 1 0 0 0 0 0 0 2 2 2 0 0 1 0 0 0 0 0 0 1 0 8 30 2 153882 1 0 0 2 0 0 5 5 0 0 0 2 29 0 0 3 24 1 0 1 22 1 0 11 0 0 0 1
89 CCT 1 2 0 6 0 2 7 9 2 2 3 4 1 2 3 0 0 2 1 6 13 141 331 153152 1 1 6 0 1 2 1 2 0 2 0 0 3 19 5 13 2 8 3 3 2 3 4 2 21 1 17 2 2 0 3 8 18 9 2 5 0 1 1 13
90 AAG 29 11 153768 17 4 8 8 5 5 3 46 2 2 0 10 1 1 26 0 4 0 0 0 0 13 8 14 20 15 3 12 19 0 1 20 1 0 35 6 0 12 8 8 13 0 0 0 1 0 1 13 2 1 8 0 5 0 1 0 2 0 0 3 1
91 AAA 153999 1 26 0 1 0 0 0 5 0 1 0 1 1 1 0 2 5 0 0 0 3 0 2 7 19 1 1 1 0 0 0 6 0 0 0 0 0 0 2 2 0 0 0 0 0 1 0 31 1 7 0 0 0 0 0 11 1 0 1 3 0 0 0
92 ACT 0 0 0 3 23 100 12 153580 0 0 0 0 0 0 0 1 0 0 0 0 0 0 0 1 0 0 0 1 0 1 1 0 0 1 0 0 0 0 0 4 0 0 1 1 1 1 5 1 5 0 1 0 0 1 0 1 0 4 0 0 0 0 0 0
93 GGA 0 0 0 3 0 0 0 0 9 0 0 0 0 1 0 0 1 4 0 0 1 0 1 1 0 2 0 0 0 0 1 0 4 1 0 0 2 0 1 0 153379 1 61 9 1 0 0 0 7 0 3 0 0 1 0 0 50 0 0 1 0 0 0 0
94 GGA 0 4 0 0 0 0 0 0 15 0 0 0 0 0 0 0 0 1 0 0 0 3 0 0 0 0 0 0 0 1 0 0 9 0 1 0 0 0 1 0 153453 23 28 1 0 2 0 0 7 0 70 0 0 8 2 0 29 0 1 0 0 0 0 0
95 CCC 0 0 0 0 0 1 0 2 0 0 0 0 0 0 0 0 0 4 0 0 43 153738 3 110 0 0 0 0 0 4 0 0 0 0 0 0 9 0 0 2 0 1 0 0 0 0 0 0 6 0 30 0 0 16 0 2 0 0 1 0 0 0 0 0
96 ATA 0 0 0 0 15 0 0 0 1 0 0 0 153873 3 10 1 0 0 0 0 0 0 2 0 3 0 1 0 3 2 0 4 9 0 1 0 0 2 2 0 0 0 0 1 17 0 4 0 7 0 3 0 1 2 0 1 6 1 0 1 0 0 0 0
97 TAC 0 1 0 1 0 0 0 0 0 0 0 0 0 0 0 0 0 11 2 0 1 0 0 0 1 0 1 0 0 0 0 1 0 2 0 0 0 1 0 0 0 0 0 2 0 1 0 3 1 153554 52 12 0 0 1 1 0 14 0 0 0 1 1 0
98 AAG 19 0 153687 4 1 1 1 0 13 0 55 0 1 0 7 0 1 1 0 5 0 3 2 0 0 0 58 0 0 2 0 0 0 5 26 0 0 0 0 0 0 1 0 0 0 0 0 0 1 0 7 0 0 0 3 0 0 0 0 0 0 0 2 0
99 AGA 7 0 0 0 0 0 0 0 154075 0 21 1 0 1 0 0 0 1 0 0 0 0 4 0 6 18 0 2 0 3 0 1 0 0 1 0 0 0 1 0 6 0 0 0 0 0 0 1 1 0 0 1 0 0 1 0 1 0 0 0 0 0 0 1
100 GTA 3 1 0 5 3 4 3 0 3 1 4 0 21 0 4 0 0 21 4 2 14 87 14 0 10 31 13 1 7 18 3 2 1 0 0 0 32 4 0 2 3 0 14 0 153588 3 97 11 28 0 1 0 11 14 0 0 4 12 0 8 2 3 0 0
101 GAT 0 1 0 18 4 5 0 1 0 1 0 2 1 0 1 1 20 0 0 5 1 8 1 1 0 0 1 0 0 0 2 0 14 65 2 153864 4 1 1 3 0 0 2 70 1 0 0 3 0 0 12 4 1 3 4 7 0 0 1 1 0 0 0 0
102 AGA 5 1 1 0 0 1 1 0 153998 0 11 10 3 0 2 0 5 10 0 0 6 5 1 1 1 3 0 0 0 0 0 0 0 0 0 0 1 13 0 3 20 0 4 0 0 0 0 0 13 7 2 0 0 0 0 0 6 1 4 1 0 0 5 2
103 AAG 22 0 154083 10 0 1 5 1 0 0 21 0 4 0 0 0 0 0 0 0 0 0 0 1 12 6 0 1 0 0 0 0 0 0 4 0 0 0 0 0 1 0 25 1 0 0 0 0 6 0 0 0 0 0 0 1 0 0 8 1 0 0 0 0
104 TGG 0 4 0 0 0 0 0 3 0 1 0 0 1 1 0 0 0 2 1 0 0 4 0 4 0 0 9 1 4 1 1 2 0 0 1 0 2 0 0 0 0 0 0 0 0 0 2 0 10 1 17 2 0 7 0 0 33 25 153944 3 0 3 1 0
105 ATG 0 0 1 0 14 21 8 0 0 1 4 0 26 0 153757 2 4 6 4 39 0 4 1 0 6 0 20 0 5 1 0 0 0 1 0 0 3 0 0 0 0 0 2 0 2 0 37 1 2 1 0 0 0 3 4 0 16 3 0 2 0 0 2 8
106 AGG 0 5 17 0 0 8 1 0 20 0 153904 2 0 0 24 0 0 3 0 0 0 1 0 1 1 15 2 0 5 0 0 0 0 0 0 0 0 0 0 0 0 1 46 1 0 0 0 0 0 0 5 0 0 0 0 0 0 0 8 0 0 0 0 0
107 GAA 25 0 0 0 0 1 0 0 0 0 0 0 0 0 0 0 3 0 1 0 0 0 0 2 0 1 0 0 0 1 0 0 153949 5 4 3 0 0 0 0 13 0 0 0 3 0 0 0 6 0 0 0 1 0 0 0 0 0 0 0 0 0 0 0
108 CTC 0 0 0 0 3 3 0 1 0 0 1 0 2 3 0 0 0 2 4 0 0 23 0 0 0 1 1 1 4 154014 1 7 0 2 0 0 0 0 0 0 0 0 0 7 0 2 0 0 0 0 0 0 0 0 0 3 14 0 1 0 0 7 5 0
109 GTC 0 0 0 1 3 0 0 0 0 1 0 0 0 36 0 0 26 1 0 0 0 0 0 1 0 6 2 3 0 5 2 1 0 0 0 0 0 14 0 0 1 1 1 0 143 153805 0 25 0 0 10 0 0 0 0 0 0 0 2 0 0 2 0 0
110 CTT 0 0 0 0 0 0 0 0 0 0 0 0 0 0 0 6 1 0 0 2 0 0 0 9 0 1 0 3 1 13 72 154025 1 0 0 0 0 0 1 0 0 0 0 0 4 0 0 0 2 0 1 0 0 0 0 0 0 0 0 0 1 0 0 8
111 TAT 0 0 0 0 0 0 0 3 0 0 0 0 1 10 0 0 0 1 0 19 0 0 0 0 0 0 1 0 0 0 0 0 0 0 1 1 0 1 2 0 0 0 0 0 62 66 1 0 2 108 0 153816 2 2 0 0 0 0 44 13 2 3 0 13
112 GAC 0 29 0 0 0 0 1 0 0 0 0 0 1 0 0 0 0 3 0 0 3 2 0 0 0 0 1 1 1 2 0 0 1 153943 0 4 0 3 2 0 0 20 1 0 0 0 1 0 0 2 4 0 0 0 0 0 0 0 0 1 0 0 0 1
113 AAA 154069 1 32 2 1 0 0 2 2 0 0 2 0 1 0 0 2 0 0 0 0 1 0 0 0 0 1 0 2 1 0 0 10 0 0 0 0 0 0 0 0 0 0 0 0 0 1 0 2 0 0 0 1 0 0 0 2 0 0 0 0 0 0 1
114 GAA 9 5 0 1 0 0 0 0 2 0 0 1 0 0 0 0 0 2 1 1 0 1 0 0 0 0 0 0 0 1 0 0 154062 3 15 0 1 5 0 0 14 0 1 1 0 0 0 0 10 2 6 0 0 0 1 1 4 0 0 0 0 0 1 4
115 GAA 14 0 0 0 0 2 0 0 0 0 0 0 1 0 1 0 0 16 0 3 0 0 0 1 0 0 0 0 0 1 0 1 154080 2 4 1 1 7 0 0 6 0 0 0 0 0 0 0 1 0 1 0 0 0 0 0 0 0 0 0 0 0 0 0
116 ATA 0 0 1 0 10 3 0 0 1 0 0 0 154001 1 28 10 1 1 2 3 0 0 0 0 0 0 0 0 0 1 0 0 1 0 0 0 3 0 0 0 0 0 0 1 63 17 8 0 2 0 1 1 2 1 0 2 0 0 0 2 0 1 0 0
117 AGG 0 0 9 0 0 4 3 0 3 0 153884 3 0 2 17 0 2 4 7 4 0 0 0 0 6 0 9 0 1 3 0 0 0 0 0 0 0 1 0 0 0 0 28 0 0 3 0 0 3 4 0 0 0 0 0 0 0 1 1 9 0 0 0 0
118 CGA 0 0 3 0 0 1 0 0 4 0 0 0 0 0 0 0 29 1 0 1 0 0 1 1 152190 0 29 2 4 3 1 0 0 5 0 0 1 0 0 0 3 1 0 0 0 0 1 0 0 0 0 0 0 0 0 2 70 0 0 0 0 0 0 0
119 ATC 0 2 0 0 0 10 0 0 4 0 0 0 26 151879 1 11 0 0 0 0 0 0 0 1 0 0 0 0 0 2 0 0 0 3 0 0 0 0 0 0 0 1 0 0 0 7 6 0 0 0 0 0 0 2 0 0 0 1 0 0 0 2 0 0
120 TGG 1 0 0 0 0 0 0 0 0 0 6 0 0 0 0 0 0 0 1 0 0 3 3 0 0 0 12 0 0 0 0 0 0 1 0 0 0 0 0 0 0 6 3 1 1 0 1 0 0 0 10 0 0 0 1 0 9 1 152655 0 2 0 5 0
121 CGC 0 0 0 0 1 3 3 3 0 0 0 0 0 1 0 1 0 35 0 0 0 4 1 0 2 152527 5 13 1 2 0 0 0 0 1 0 1 1 1 1 0 2 4 0 1 0 0 2 0 1 7 0 0 0 1 2 0 30 1 0 0 0 0 0
122 CAA 4 0 0 2 0 3 0 2 0 1 0 3 0 0 1 6 151454 5 29 1 3 0 0 0 21 0 7 0 7 6 0 0 1 0 0 0 30 2 1 4 12 0 1 1 0 0 52 1 23 0 1 0 0 0 0 0 4 1 2 1 0 0 16 0
123 GCC 0 0 0 1 0 26 1 0 0 19 1 0 0 0 0 0 0 0 0 0 0 4 0 1 0 0 1 1 1 1 0 0 0 6 1 1 3 151337 5 8 0 3 0 0 4 32 0 0 0 0 0 0 5 5 0 1 18 0 0 0 0 2 0 0
124 AAT 0 11 0 133560 0 0 0 0 0 0 0 4 0 1 0 0 0 0 0 0 0 1 0 0 0 0 0 4 0 0 0 0 0 0 0 10 0 0 0 1 2 0 0 0 0 0 0 0 2 1 2 1 0 0 2 0 0 0 0 0 4 0 1 0
125 AAT 0 14 1 126645 0 0 0 1 1 2 5 4 0 1 0 4 0 2 1 17 0 1 0 0 1 1 4 0 1 3 0 0 0 3 0 16 1 1 0 1 0 0 10 2 0 0 0 0 9 2 2 5 56 2 3 0 2 2 1 2 1 10 0 1
126 GGT 9 1 3 0 0 2 3 0 0 1 0 6 1 0 1 0 0 8 4 0 1 0 0 0 0 0 1 1 2 4 2 5 0 0 0 6 0 0 0 1 0 8 25 121362 0 0 0 0 0 1 3 0 1 0 0 1 0 0 0 7 0 0 0 0
127 GAT 1 1 1 36 3 0 0 5 27 1 86 0 10 5 0 4 2 2 0 4 5 0 2 0 0 15 0 0 0 7 0 0 6 18 7 118851 32 2 3 1 0 1 1 14 4 5 4 0 5 2 0 7 32 0 0 0 0 0 0 2 2 0 0 0
128 GAT 18 29 0 5 18 2 13 0 0 6 1 2 1 0 2 0 4 2 2 0 0 1 1 1 0 0 1 0 7 0 0 0 1 8 22 129423 7 6 1 7 0 0 6 11 1 1 11 2 1 0 1 5 5 0 5 4 0 0 1 0 0 0 0 0
129 GCA 3 2 0 0 50 1 0 0 0 4 0 1 0 2 2 0 1 0 0 0 0 1 0 0 3 15 1 0 0 5 0 2 1 0 0 1 143771 8 19 14 2 5 0 0 21 3 0 0 3 2 3 4 11 0 1 22 2 0 0 0 1 0 2 0
130 ACA 73 0 4 0 148367 60 11 2 6 0 0 0 9 0 2 1 1 11 3 5 1 0 2 0 3 0 13 8 0 0 11 0 0 0 0 1 2 0 3 0 1 0 0 0 0 1 27 2 4 0 0 0 0 0 0 0 0 0 5 0 0 1 0 0
131 GCT 0 1 0 1 0 0 1 16 0 16 0 6 0 0 0 0 0 1 0 11 0 8 0 5 0 0 0 0 0 0 0 1 1 0 0 11 11 17 15 141577 2 0 3 2 0 0 2 9 12 1 2 0 0 2 0 8 0 0 0 0 0 0 0 3
132 GGT 1 0 0 0 1 1 0 0 0 3 0 6 0 0 0 0 0 1 1 2 2 0 0 0 0 1 0 0 0 0 0 0 0 0 0 6 0 0 0 1 1 47 241 140370 0 1 0 1 5 0 1 1 0 0 0 0 0 0 0 1 0 1 0 0
133 CTG 0 0 0 2 6 0 0 0 1 0 0 0 2 0 2 0 7 0 2 0 3 1 26 0 0 0 0 0 48 8 144886 9 0 0 0 0 0 0 0 0 0 0 0 0 0 0 0 1 0 0 1 0 0 0 0 0 0 0 0 0 8 0 15 0
134 ACT 0 0 0 3 16 106 9 136135 0 0 0 1 4 0 0 8 0 0 0 0 2 0 2 3 0 0 0 0 1 0 0 0 0 0 0 0 0 8 0 13 2 0 1 1 0 29 1 7 0 0 0 0 3 0 0 4 0 0 0 3 0 0 0 0
135 CAC 1 1 0 1 1 1 0 1 1 0 0 1 0 1 0 0 4 137706 2 17 1 0 0 0 0 13 0 1 0 1 1 0 0 3 1 0 0 0 0 1 0 0 0 0 0 0 0 0 4 2 1 0 0 0 0 0 3 0 0 0 0 1 0 0
136 ATG 0 2 0 0 0 1 16 1 0 0 3 0 12 135 140048 432 0 0 0 0 2 0 0 0 0 1 0 0 10 34 6 0 0 0 1 0 2 0 2 2 0 5 0 0 1 0 24 0 7 0 2 0 0 0 0 0 2 0 0 0 0 0 91 0
137 ATG 0 0 0 6 0 0 9 0 0 0 0 0 14 0 128455 3 0 1 0 0 3 1 0 0 0 0 0 0 0 0 3 1 0 0 0 0 0 1 7 0 0 0 0 0 1 0 15 0 2 2 1 0 0 0 0 0 0 0 0 0 1 0 1 1
138 ATC 0 0 0 0 0 2 0 1 0 1 0 0 3 125364 0 7 0 0 0 1 2 0 0 0 0 0 0 0 1 0 0 0 0 1 0 0 0 0 0 0 0 0 0 0 0 4 0 0 1 0 1 0 0 0 0 0 0 0 0 0 1 0 0 0
139 TGG 0 0 0 0 0 0 0 0 0 0 22 0 0 0 0 0 0 0 0 0 0 0 0 0 0 0 28 0 0 1 0 0 0 0 0 0 0 0 0 0 1 0 2 0 0 0 0 0 1 0 7 0 0 0 0 0 34 0 147916 1 1 0 2 0
140 CAT 0 0 0 7 0 0 0 0 0 0 0 0 0 0 0 0 2 5 1 153799 0 0 0 1 0 0 0 6 0 0 0 0 0 0 0 0 3 0 0 0 0 0 0 0 0 0 1 0 1 0 1 16 0 0 0 0 0 0 0 0 0 0 0 0
141 TCC 0 0 1 0 0 2 0 1 0 9 0 1 0 0 4 0 0 0 0 0 2 22 0 0 0 0 0 0 0 0 0 0 0 0 0 0 0 1 0 0 0 1 0 0 0 0 0 0 0 2 0 0 3 153925 4 24 0 3 0 0 0 4 0 0
142 AAT 0 7 0 153684 1 0 0 1 0 6 0 8 12 0 1 0 0 0 0 3 0 1 3 1 0 0 0 0 0 0 0 0 0 0 0 15 0 0 0 0 0 0 1 0 0 0 0 0 0 0 0 1 0 0 0 0 6 0 0 0 0 0 0 0
143 TTG 0 0 1 0 3 0 1 1 0 3 0 0 0 0 1 0 1 0 0 0 0 1 0 0 0 0 0 0 2 0 11 0 0 0 0 0 0 0 0 0 0 0 1 0 0 0 0 0 1 1 1 0 1 0 43 0 0 0 0 0 20 0 153819 0
144 AAT 2 14 1 153603 0 0 0 3 0 0 0 14 1 0 0 0 0 2 0 1 0 0 0 4 0 2 0 0 26 0 0 0 0 0 0 28 5 3 0 0 0 0 0 0 0 0 0 0 2 0 0 1 0 0 0 0 1 0 0 0 0 0 0 0
145 GAT 0 0 0 5 0 0 0 0 0 0 0 0 0 0 0 0 0 0 0 3 1 2 2 0 0 0 0 0 0 1 0 0 2 25 0 153934 0 0 0 2 0 0 1 6 0 0 1 0 2 0 3 0 0 0 0 0 2 0 0 0 0 0 1 0
146 ACA 4 0 0 0 153764 68 24 1 3 0 0 0 11 0 0 0 0 0 0 0 1 0 1 0 0 0 0 0 0 0 0 0 0 1 1 0 117 5 7 1 0 0 0 2 0 0 0 0 0 0 0 0 1 3 0 0 0 0 0 0 0 0 0 0
147 ACA 1 0 0 0 154013 2 5 0 0 0 0 0 4 0 0 0 0 0 0 0 2 3 0 1 0 0 0 1 0 0 0 0 0 0 0 0 14 0 0 0 0 0 2 0 0 0 0 0 0 0 0 0 2 0 0 1 0 0 0 0 0 0 0 0
148 TAC 0 0 0 0 0 5 0 0 0 0 0 0 0 0 0 0 0 4 0 0 1 0 0 0 0 0 0 0 1 0 0 0 0 0 0 0 0 0 0 0 0 0 0 0 0 0 0 0 6 153943 8 8 0 0 0 0 2 8 0 0 0 0 0 0
149 CAG 0 0 2 0 0 0 0 0 0 0 0 0 0 0 0 0 10 0 153696 5 1 0 1 0 0 0 44 0 2 0 3 0 0 0 1 0 0 0 0 0 0 0 0 0 0 0 0 0 1 0 21 0 0 1 0 0 0 0 0 0 0 0 0 1
150 AGG 0 0 10 0 0 0 1 0 13 1 153913 0 0 0 4 0 0 0 0 2 0 1 0 0 0 5 35 0 0 0 0 0 0 0 0 0 0 0 0 0 0 0 33 0 0 0 0 0 0 0 0 0 0 0 0 0 0 0 1 1 0 0 0 0
151 ACA 4 0 0 0 153894 3 36 28 0 0 0 0 5 0 0 0 0 0 0 0 0 0 3 0 1 2 0 0 0 1 0 0 0 0 1 0 20 1 1 0 0 0 1 0 0 0 0 0 0 0 1 0 0 0 0 0 9 0 0 0 1 0 0 0
152 AGA 11 0 1 0 0 1 0 0 153683 0 8 2 5 0 0 0 0 0 0 0 2 0 3 0 34 7 15 18 0 0 0 0 0 0 0 0 1 0 0 0 18 0 0 0 2 0 0 0 3 0 1 0 0 0 0 0 3 0 0 0 0 0 0 0
153 GCT 1 0 0 1 0 0 0 14 1 3 1 0 0 0 1 2 5 0 0 1 0 0 0 0 3 0 0 0 3 0 1 1 1 0 0 4 8 12 1 153900 3 0 0 3 0 1 0 3 6 0 0 0 1 1 0 3 2 5 0 0 0 1 4 0
154 CTT 0 1 0 0 1 0 0 0 0 0 1 26 2 3 0 2 2 0 3 1 0 2 3 5 0 0 0 3 5 28 7 153067 0 4 0 1 0 0 0 0 0 2 0 0 1 0 0 1 2 0 4 1 1 0 1 0 1 0 1 0 0 10 38 4
155 GTT 1 0 1 3 0 3 0 4 0 0 1 0 3 1 1 14 3 1 0 0 0 0 1 0 9 2 1 2 0 0 6 8 1 0 0 1 0 0 1 5 0 0 2 4 12 14 3 151679 2 0 0 0 0 0 0 1 5 0 1 0 1 1 0 0
156 CGC 0 0 0 0 2 1 1 0 17 2 1 1 0 0 0 3 14 56 0 0 0 0 1 0 5 149958 45 33 0 3 1 0 0 0 0 0 0 0 1 0 1 2 0 13 0 0 0 0 1 0 0 1 1 0 0 4 10 18 0 0 0 0 0 0
157 ACC 1 11 9 0 9 151097 166 54 1 2 3 5 8 43 1 2 1 0 3 0 0 3 1 0 1 3 0 1 0 41 1 0 0 2 0 0 20 14 7 0 0 0 0 3 2 18 85 27 3 0 3 1 3 23 12 0 7 7 1 13 31 2 5 2
158 GGC 0 0 3 0 0 1 0 0 0 28 1 0 0 0 0 1 0 0 0 0 1 5 0 0 0 0 0 0 2 0 0 0 0 48 0 0 1 0 0 2 16 153580 105 24 3 1 3 2 0 0 2 0 3 0 0 0 3 3 0 0 0 0 1 0
159 ATG 1 0 0 0 0 1 6 0 0 0 1 0 16 0 153820 14 0 6 0 0 1 6 2 0 0 2 0 0 1 61 3 11 1 0 0 0 0 0 1 1 0 0 0 2 0 0 16 0 29 0 3 0 0 1 0 0 2 0 2 0 31 0 49 0
160 GAT 0 1 0 10 0 1 0 1 1 0 8 2 16 0 9 0 0 2 0 0 0 0 0 2 1 0 1 2 0 0 0 0 10 8 2 153910 1 0 3 1 0 0 2 17 3 0 0 0 0 0 0 2 1 0 0 0 3 1 0 6 0 2 0 0
161 CCC 1 0 4 0 1 7 1 0 0 1 1 0 0 1 0 2 0 4 0 0 71 152781 10 21 6 2 13 0 1 3 2 0 1 0 0 0 5 10 6 0 2 0 3 4 0 6 5 0 4 4 6 1 17 59 8 0 2 1 0 1 0 0 0 0
162 AGG 4 0 22 2 0 0 0 0 227 2 153553 2 13 2 10 1 0 0 3 3 0 4 0 1 0 1 21 10 0 0 1 0 0 1 0 0 0 3 2 0 1 0 31 2 0 0 10 6 1 8 0 0 0 0 3 1 0 0 0 0 4 0 0 0
163 ATG 1 3 1 1 7 2 5 1 0 1 0 0 17 0 154009 2 0 0 3 0 0 0 0 1 0 0 1 2 0 2 3 0 0 0 0 0 1 0 1 0 0 0 2 0 0 0 13 8 0 0 0 0 1 0 0 0 0 5 0 11 1 0 3 0
164 TGC 0 3 0 3 2 0 0 1 1 7 0 1 10 2 3 0 0 0 1 0 0 3 2 3 6 20 0 1 0 0 0 0 1 0 0 0 94 126 11 15 0 6 0 0 4 26 17 4 0 60 0 1 2 6 0 0 6 153546 0 45 0 4 0 0
165 TCT 0 7 0 18 11 13 0 12 0 0 0 3 0 0 2 0 0 0 0 0 0 4 0 15 1 0 0 0 0 0 0 0 0 0 0 3 3 3 3 2 4 3 1 5 0 0 1 0 0 0 0 2 4 43 9 153854 0 0 0 22 2 0 1 1
166 CTG 2 0 0 2 0 0 0 0 0 0 0 2 3 0 7 10 2 3 2 1 0 0 29 0 0 0 0 0 11 10 153972 4 0 0 0 1 0 0 0 0 0 3 1 0 1 0 0 0 0 1 0 0 0 0 0 0 0 1 1 0 1 0 13 0
167 ATG 0 2 4 3 1 0 1 0 0 0 2 2 50 0 153950 1 0 0 3 0 0 0 2 1 1 0 5 0 8 0 20 1 0 0 0 0 0 0 1 0 1 0 1 2 0 0 9 0 3 0 0 0 24 0 0 0 0 0 1 0 1 0 3 0
168 CAG 1 0 6 2 0 1 0 0 0 2 0 4 7 0 0 0 69 0 201677 7 1 2 25 0 18 26 56 1 0 0 3 2 0 0 2 0 3 0 48 0 0 1 2 0 1 0 0 0 1 0 63 0 3 4 2 2 4 0 0 1 3 0 0 0
169 GGT 0 0 0 0 0 0 1 0 0 0 0 9 0 0 0 0 0 8 1 2 0 0 0 0 0 0 1 0 6 0 0 0 0 0 0 18 0 0 2 0 26 19 56 201128 0 0 0 0 32 0 2 0 0 0 0 0 0 2 0 1 0 3 0 0
170 TCG 0 0 0 0 0 1 1 0 0 0 0 0 0 3 0 0 0 0 0 0 0 1 13 0 0 5 0 0 0 0 0 0 0 0 4 0 2 0 3 0 0 0 0 2 0 1 0 9 0 0 4 0 65 9 201248 63 0 0 3 0 0 0 34 0
171 ACT 0 0 1 3 1 27 0 201952 0 0 0 3 0 0 1 3 2 0 0 1 1 1 2 1 0 0 0 0 1 0 0 0 0 0 0 0 0 0 0 31 0 0 0 2 0 0 0 3 0 0 0 0 0 0 2 1 1 2 1 2 0 0 0 0
172 CTC 0 0 0 0 19 0 0 0 0 0 1 1 1 6 0 5 0 0 1 0 0 16 0 0 0 2 1 0 4 201895 27 9 0 0 0 2 0 0 0 0 0 0 0 0 0 0 0 1 0 0 2 0 0 0 0 0 0 0 1 0 1 3 2 0
173 CCT 1 0 0 5 0 0 0 6 0 0 0 0 0 0 0 0 1 1 0 7 264 97 272 201441 0 0 0 3 0 1 0 1 0 0 0 0 0 1 1 0 1 0 4 1 1 0 0 0 1 0 1 1 1 3 2 3 3 1 0 0 2 0 0 1
174 AGG 1 1 10 0 5 2 0 0 29 0 201969 0 1 0 5 0 0 0 0 0 0 0 1 0 1 20 4 0 0 3 0 13 0 0 0 0 0 1 0 0 0 0 18 1 0 0 0 0 21 0 5 0 0 1 0 4 1 0 1 0 9 2 2 1
175 AGG 0 0 19 1 0 0 0 0 14 1 201805 2 0 0 5 0 0 0 0 0 0 0 0 0 6 0 0 15 0 0 0 0 0 0 0 0 0 0 0 0 0 0 17 1 0 0 0 0 2 1 1 0 0 0 0 1 0 0 2 0 0 0 0 0
176 TCT 0 7 0 0 0 0 0 1 0 0 0 0 2 0 0 0 0 0 0 0 0 1 0 12 1 0 0 0 0 0 0 0 1 0 0 0 1 0 0 3 2 0 1 0 0 0 0 3 1 0 0 4 9 193 8 201883 4 0 0 6 2 0 0 8
177 GGA 0 0 0 0 0 0 0 0 15 0 0 0 0 2 0 0 0 1 0 1 0 0 0 0 1 0 0 0 2 0 0 0 14 0 0 1 0 1 0 0 201976 0 28 13 2 0 0 0 0 0 0 0 9 0 0 0 3 0 0 0 1 0 0 0
178 GCT 20 2 1 0 1 1 0 24 0 0 0 0 0 0 0 4 0 4 8 0 3 14 1 0 0 5 2 0 1 7 0 2 0 0 0 5 8 366 2 201207 1 0 0 1 0 0 0 13 0 0 1 1 3 0 0 0 0 5 0 0 0 0 3 0
179 GCA 0 0 0 0 85 0 0 0 0 0 0 0 0 0 0 0 0 0 0 0 2 0 0 0 0 0 0 0 0 0 0 0 4 0 0 0 200868 94 166 34 0 0 0 0 35 0 0 0 1 0 0 0 5 10 0 2 0 0 0 0 0 0 0 0
180 GGC 0 0 0 0 0 10 0 0 0 7 0 0 0 11 0 0 0 0 0 0 0 1 0 0 0 1 0 0 0 0 0 0 0 10 0 0 0 0 0 0 42 201344 13 71 0 5 0 0 0 0 1 0 0 0 0 0 0 10 0 0 0 0 0 0
181 GCT 0 2 1 1 4 0 0 61 0 5 2 0 0 0 0 0 2 6 0 0 0 0 0 1 3 1 0 5 0 1 0 0 0 0 0 3 2 121 19 200904 0 0 0 0 0 0 2 12 0 0 5 0 0 1 0 4 2 0 8 0 1 1 0 1
182 GCA 0 1 0 7 88 1 0 0 0 0 4 0 0 0 0 1 0 2 0 0 0 0 0 0 0 0 0 0 0 1 0 0 2 0 0 0 200956 21 43 11 1 0 3 1 107 0 0 0 0 0 1 2 0 0 1 0 0 0 0 0 0 0 0 0
183 GTC 1 0 0 6 5 8 0 0 2 1 0 0 0 32 1 2 0 0 6 0 0 3 0 0 0 2 1 0 0 3 0 0 0 0 0 0 0 20 0 0 0 0 0 0 13 201653 11 36 0 1 0 0 14 0 0 0 2 0 0 2 0 3 0 0
184 AAA 201717 18 79 19 1 0 0 0 15 0 0 0 0 0 0 0 2 0 0 0 0 0 0 0 2 0 0 0 0 1 0 0 10 0 0 0 2 0 0 0 0 0 1 0 0 2 0 2 1 0 2 0 0 0 0 0 0 0 0 0 0 0 1 0
185 GGA 1 0 0 1 3 0 0 1 35 0 0 1 0 0 1 0 0 2 0 0 1 0 1 9 0 1 0 1 0 0 0 0 3 1 1 0 0 4 0 0 202011 1 36 14 6 1 1 0 0 0 5 0 0 0 0 0 14 0 0 0 0 0 0 0
186 GTT 0 2 0 0 1 0 1 2 1 0 1 0 20 112 0 98 2 2 0 1 0 0 3 8 1 0 0 0 0 2 0 0 0 0 1 2 13 1 0 8 0 0 0 0 59 35 12 201760 14 1 0 0 0 1 0 0 0 2 0 3 0 1 7 2
187 GGG 0 0 0 0 0 1 0 0 0 0 10 0 0 0 0 0 0 0 0 0 0 0 1 0 0 0 0 0 0 0 0 0 0 2 25 0 2 1 0 0 29 10 201783 3 0 0 2 1 0 0 2 0 0 0 0 0 1 0 2 0 0 0 0 0
188 ACA 2 0 1 0 201937 5 31 0 1 0 0 0 5 0 0 0 1 0 0 4 0 2 1 0 0 0 1 0 0 0 0 0 0 0 0 0 14 0 0 0 12 0 0 0 0 0 0 0 0 0 0 0 1 0 1 0 0 0 0 0 0 0 0 0
189 ATG 1 0 1 0 0 0 13 0 2 1 3 0 24 0 201983 9 3 1 0 0 0 0 1 1 0 0 1 2 4 11 10 1 0 0 0 0 2 0 0 0 7 0 0 0 1 0 21 0 1 1 6 1 2 6 0 0 3 36 0 28 5 0 1 0
190 GTG 0 0 0 1 0 1 1 1 0 0 0 0 0 2 12 0 0 0 0 1 0 1 0 0 0 0 1 0 0 5 0 0 0 4 1 0 0 4 14 0 0 0 7 0 34 5 201778 1 1 1 0 0 71 0 1 0 3 1 0 2 0 0 3 0
191 ATG 0 0 1 0 0 3 10 0 0 0 5 0 12 0 201924 5 0 0 1 2 1 0 0 0 0 0 2 0 0 0 1 0 0 1 0 2 1 0 0 2 0 1 0 0 0 0 11 0 2 0 0 0 0 0 0 0 0 0 0 2 14 0 1 0
192 GAG 0 0 12 0 0 0 0 1 0 0 1 0 0 0 0 0 0 0 0 0 0 0 0 0 0 0 0 0 0 0 8 0 73 1 202005 0 0 0 0 1 0 2 30 0 1 0 7 0 0 0 3 1 0 0 0 0 0 1 0 0 0 0 2 0
193 TTG 0 0 0 1 0 0 0 0 0 0 0 0 0 0 0 0 0 0 0 0 0 0 1 0 0 0 0 0 0 0 70 0 0 0 0 0 3 0 0 2 0 1 0 0 0 0 1 3 1 0 2 1 0 0 9 1 2 0 0 3 20 0 202057 0
194 ATA 1 0 5 0 15 1 0 0 2 0 0 0 202060 21 19 15 0 0 0 1 1 11 0 0 0 0 0 0 0 0 0 9 5 0 0 0 2 0 0 0 0 0 0 0 21 0 0 4 5 0 1 1 0 0 0 0 0 0 2 1 0 0 0 0
195 AGG 0 0 9 0 0 1 1 1 27 0 201935 2 0 1 27 0 0 0 0 10 0 6 2 0 22 0 15 54 0 0 3 0 0 0 0 0 1 1 0 0 0 0 31 0 0 0 0 0 0 0 0 0 3 0 0 0 4 0 2 0 0 0 0 0
196 ATG 0 2 0 0 0 0 3 0 0 0 3 0 14 0 202113 3 1 1 0 0 0 0 4 0 1 0 6 0 0 2 0 0 5 0 0 0 1 1 0 0 0 1 0 0 0 0 22 2 0 0 0 1 0 0 0 0 2 0 3 0 0 1 2 0
197 ATC 0 1 0 0 0 19 17 0 1 1 1 3 17 201807 1 152 0 0 0 0 0 2 0 0 0 5 4 0 0 0 0 2 0 1 0 0 0 6 0 0 0 17 0 2 0 31 19 17 0 1 0 0 0 0 0 2 2 0 0 0 1 2 0 0
198 AAA 202184 4 15 0 5 0 0 0 17 0 0 0 0 0 0 0 1 0 0 0 0 0 0 0 0 0 0 0 0 0 0 0 12 0 0 0 0 1 0 0 0 0 2 0 2 0 0 0 2 0 8 0 0 0 0 0 0 0 0 0 0 0 0 0
199 CGT 1 0 0 0 0 0 0 0 2 0 7 4 0 0 5 0 1 3 0 20 1 0 13 0 0 6 6 202085 0 0 0 0 0 0 0 0 0 0 1 0 0 1 6 1 0 0 0 0 0 0 0 0 0 1 0 0 0 0 0 15 0 0 0 0
200 GGG 0 0 0 1 1 1 3 0 0 0 19 0 0 0 2 0 0 0 5 3 1 1 0 0 0 0 2 0 0 0 1 0 0 0 14 0 0 3 0 0 85 9 200917 7 0 0 5 0 3 0 1 0 0 0 3 0 0 0 6 0 0 0 1 1
201 ATC 28 1 0 0 0 24 0 0 1 3 0 1 8 201972 0 14 15 5 0 0 1 0 0 1 5 0 0 0 0 1 12 4 0 0 0 0 3 1 2 0 0 2 0 0 0 18 13 9 0 0 0 0 0 0 0 1 0 0 1 8 0 1 1 0
202 AAT 2 39 0 202017 0 3 1 0 0 0 0 33 0 1 0 4 2 0 0 2 0 1 0 1 0 0 0 0 0 0 1 0 0 0 0 58 2 0 0 0 0 0 5 1 3 0 0 0 5 0 0 2 0 0 0 0 1 2 2 0 0 0 3 4
203 GAT 14 0 0 20 0 0 0 0 0 1 0 0 0 1 0 0 0 1 0 0 0 0 0 0 0 0 2 0 0 0 0 0 2 9 1 202106 0 0 0 2 1 4 0 10 0 2 0 1 0 0 1 4 0 0 0 0 0 0 0 0 0 0 0 0
204 CGG 10 0 0 0 0 0 0 0 1 0 54 1 0 0 0 2 0 0 41 0 0 0 0 0 19 6 201727 20 0 0 0 1 1 0 1 0 1 7 0 11 12 1 0 0 0 0 0 0 4 0 3 0 0 0 0 0 15 0 33 1 0 10 0 0
205 AAC 2 199546 0 21 0 2 0 0 0 8 0 2 50 0 3 0 0 1 0 0 0 1 2 0 0 0 2 0 0 0 0 1 0 19 0 0 8 2 0 2 0 0 0 0 0 1 0 0 2 5 1 0 0 1 0 0 0 3 0 3 1 0 2 1
206 TTC 0 0 1 0 0 0 0 1 0 1 0 0 12 1 3 0 1 0 3 0 0 2 0 0 0 1 1 0 0 9 0 0 0 0 0 0 1 0 0 0 0 0 0 0 0 1 0 1 0 0 0 1 0 8 0 0 1 4 0 0 6 201956 1 11
207 TGG 0 1 0 1 0 0 0 0 0 0 0 0 0 0 0 0 0 2 0 0 0 0 0 0 0 0 24 0 0 0 0 0 0 0 2 0 3 0 0 0 0 0 4 2 0 0 0 0 0 0 15 0 0 0 0 0 16 2 201861 0 0 7 7 12
208 AGA 10 1 0 0 0 1 0 0 199978 8 63 1 1 2 1 0 0 1 0 0 0 3 1 0 30 19 0 1 0 0 2 0 0 0 0 0 0 0 0 0 21 0 0 0 0 0 0 0 7 0 3 1 0 0 2 0 3 1 0 0 0 0 0 0
209 GGT 0 0 0 0 0 0 0 0 0 0 0 21 0 0 0 0 0 0 1 0 0 5 0 0 0 0 1 1 0 0 0 0 0 0 0 8 0 0 0 1 13 28 229 176925 0 0 0 0 0 0 4 5 3 0 0 0 1 0 3 1 0 0 1 0
210 GAA 18 0 0 0 0 0 0 0 0 30 0 0 0 0 0 0 0 1 6 1 0 1 3 0 0 0 0 0 1 0 0 0 198344 26 11 1 1 0 0 0 11 0 0 0 1 0 0 0 1 0 0 0 0 0 0 0 0 1 0 0 0 0 3 0
211 AAT 1 14 1 187551 0 1 0 37 0 16 0 21 0 43 0 0 0 9 0 2 0 3 0 5 1 4 0 0 5 0 0 0 0 1 19 4 0 0 6 1 0 78 21 0 0 18 1 11 0 4 0 0 0 0 55 6 1 14 0 1 0 3 33 0
212 GGA 4 0 0 0 2 0 0 0 42 0 0 0 0 0 0 0 1 0 0 0 0 1 0 0 1 0 0 0 0 0 1 0 8 0 1 1 1 3 0 1 187419 0 53 25 0 0 0 0 0 0 0 0 0 0 0 0 17 0 2 1 0 1 1 0
213 CGA 0 0 3 0 0 1 0 0 4 1 20 0 0 0 0 0 61 0 0 0 0 2 0 1 187248 28 42 0 12 0 0 0 0 0 0 0 0 0 2 0 1 0 0 2 0 1 0 0 0 0 41 0 0 0 0 0 56 0 0 0 0 0 0 0
214 AAA 193901 3 140 1 1 0 0 3 12 0 6 0 1 0 0 0 0 2 1 0 0 0 0 0 1 4 0 1 0 0 1 0 7 0 0 0 0 0 1 0 2 0 44 0 0 0 1 0 0 0 0 0 0 0 0 0 3 0 0 0 2 0 0 0
215 ACA 2 0 0 0 196843 38 30 56 0 0 0 0 3 0 0 0 0 0 18 0 56 0 2 0 0 0 0 2 0 0 2 0 0 0 1 4 18 21 0 0 0 0 0 5 1 0 2 0 0 0 0 0 0 0 1 4 0 0 0 0 0 0 0 0
216 AGG 2 0 23 0 0 0 0 2 12 0 190635 1 0 0 13 2 0 1 0 0 0 0 0 0 0 0 8 0 0 0 0 0 0 0 0 0 2 0 1 0 0 0 36 1 0 0 0 0 0 1 0 0 0 2 0 0 2 0 5 1 0 0 1 0
217 AGT 0 0 2 54 1 22 19 1 6 21 3 176940 0 0 0 3 0 1 0 3 0 1 0 2 1 12 0 23 0 1 2 1 1 0 2 0 1 12 0 6 2 0 0 23 0 2 0 0 0 0 0 0 0 0 10 0 0 0 0 3 11 1 1 1
218 GCT 0 0 0 0 0 0 0 22 0 15 0 1 0 0 0 0 0 0 0 0 0 1 0 0 0 1 0 0 0 0 9 0 0 0 0 7 10 33 2 177892 0 0 0 0 3 0 5 5 0 0 0 0 0 0 0 4 0 0 0 0 0 0 0 0
219 TAC 0 0 0 0 0 0 0 0 0 0 0 0 0 0 0 0 0 15 0 0 3 0 0 0 0 2 0 0 0 2 0 0 0 0 0 0 0 0 1 0 0 0 4 0 0 0 0 0 10 188293 0 28 0 1 0 0 0 12 0 0 0 0 0 0
220 GAG 0 0 7 5 43 0 1 0 0 0 0 0 0 6 0 2 0 0 0 0 0 0 0 0 0 0 0 1 1 0 0 0 7 0 183681 2 0 0 1 0 0 0 17 0 0 0 3 0 1 0 2 0 0 0 0 0 0 0 0 0 0 0 0 0
221 AGA 17 0 0 0 0 0 0 0 187720 0 21 0 0 0 0 0 0 0 10 0 0 0 0 0 0 0 0 0 1 0 0 0 0 0 0 0 0 0 0 0 23 0 0 0 0 0 0 0 1 0 0 0 0 0 0 0 2 0 0 0 0 0 0 0
222 ATG 0 1 1 0 0 0 6 5 0 0 1 0 9 0 178307 2 0 0 0 0 0 0 0 0 0 0 0 0 0 1 2 0 0 0 0 0 0 0 0 17 0 1 15 0 1 0 9 0 0 2 0 0 0 0 0 0 0 0 0 2 0 0 1 0
223 TGC 0 0 0 0 0 30 0 0 0 1 0 0 0 0 0 0 0 0 0 0 0 0 0 0 0 8 0 0 0 0 0 0 0 0 0 0 0 2 0 0 0 1 0 0 1 0 0 0 0 15 0 0 0 0 0 0 3 160235 0 51 0 2 0 0
224 AAC 2 167452 2 12 0 0 0 0 0 13 0 0 0 0 0 0 0 0 0 0 0 0 0 0 0 0 0 0 0 0 0 0 0 5 0 0 0 0 0 0 0 0 0 0 0 0 0 0 1 0 1 0 0 0 0 0 0 0 0 0 0 0 0 0
225 ATT 0 0 0 1 0 0 0 4 0 0 0 1 2 34 1 202017 0 0 0 0 0 0 0 0 0 0 0 0 0 0 3 1 0 0 0 0 0 0 0 0 0 0 0 0 0 0 2 4 0 0 0 0 0 0 0 0 0 9 0 0 0 3 0 0
226 CTC 0 0 0 0 0 0 0 0 0 0 0 0 0 3 0 0 0 0 0 0 0 12 0 0 0 0 0 0 1 202038 0 2 0 0 0 0 0 0 0 0 0 1 0 0 0 0 0 0 0 0 0 0 0 0 0 0 0 0 0 0 0 0 0 0
227 AAA 201784 0 79 1 1 0 0 0 8 0 0 0 0 0 0 0 1 0 0 0 0 0 0 0 0 0 0 0 0 0 0 0 16 0 0 1 0 0 0 0 0 0 0 0 0 0 0 0 0 0 9 0 0 0 0 0 0 0 0 0 0 0 0 0
228 GGA 0 0 0 0 1 0 0 0 8 0 0 0 0 0 1 0 0 0 0 0 0 0 0 0 7 0 1 6 0 0 0 0 15 0 0 0 0 6 0 0 201948 0 44 3 7 0 4 0 0 0 0 0 0 0 13 0 2 0 0 0 2 1 0 8
229 AAA 201770 0 31 10 0 0 0 0 6 0 0 0 0 0 0 0 1 0 0 0 0 0 0 0 0 0 0 0 0 0 0 0 7 0 0 0 0 0 0 0 0 0 0 0 0 0 0 0 1 0 2 0 0 0 0 0 1 0 0 0 0 1 0 0
230 TTT 0 0 0 1 0 0 0 0 0 0 0 0 0 0 0 3 0 0 0 1 0 3 0 0 0 0 0 1 0 0 0 8 1 0 1 0 0 1 0 0 0 0 0 8 0 0 0 6 0 2 0 0 0 0 0 9 0 0 0 1 3 33 0 202002
231 CAA 1 1 0 0 1 19 0 0 4 0 1 0 0 0 0 0 201838 1 18 1 3 3 3 1 74 1 0 1 2 0 14 0 0 0 0 0 0 0 2 0 0 0 0 1 0 2 0 0 6 0 0 0 0 2 7 0 0 0 0 0 0 0 0 0
232 ACA 3 0 0 1 202058 8 3 1 10 0 0 0 17 0 0 0 0 3 0 1 3 0 1 1 6 1 0 0 1 0 0 0 0 0 0 0 9 0 0 3 0 0 0 0 0 0 0 1 0 0 1 0 0 0 0 0 3 0 0 0 0 0 0 0
233 GCT 0 0 0 21 0 0 0 17 2 0 1 0 0 0 0 0 2 0 0 0 26 9 0 37 0 1 0 0 1 1 0 0 0 1 0 0 1 17 1 201836 0 7 0 8 0 0 10 22 2 0 0 0 0 0 0 1 0 1 0 2 0 0 0 0
234 GCA 0 4 0 0 77 1 0 1 0 0 0 1 2 0 0 0 0 1 0 0 45 42 32 4 0 0 0 0 0 0 0 0 7 0 0 0 201483 0 14 0 1 0 1 0 22 3 0 0 0 0 4 0 0 0 6 0 0 2 0 2 0 0 0 0
235 CAA 2 0 0 0 0 0 0 1 2 0 5 1 0 0 0 0 202064 4 11 0 3 0 0 1 5 1 0 1 3 1 0 1 2 0 0 0 0 1 0 0 0 2 0 0 0 0 0 0 6 0 0 0 0 0 2 0 0 0 0 1 0 0 0 0
236 AGG 4 0 24 0 2 0 0 0 49 0 201887 1 0 0 5 0 2 0 0 0 1 41 0 0 57 1 16 2 0 0 0 0 0 2 0 0 0 0 0 0 0 0 43 0 0 0 0 0 0 0 4 0 0 0 0 0 0 0 4 2 0 0 0 0
237 GCA 3 0 0 0 36 0 0 0 0 10 0 1 0 0 0 0 1 0 0 0 2 0 0 0 0 0 3 0 0 0 0 0 0 0 1 0 201777 8 69 17 6 1 6 3 45 0 0 0 13 0 35 4 23 5 1 0 0 0 0 0 0 0 0 0
238 ATG 0 0 11 0 0 0 7 3 2 0 4 1 12 0 201885 3 2 0 0 0 2 0 0 0 0 0 2 0 0 2 4 2 0 0 1 2 0 0 1 0 0 0 0 6 0 0 20 1 5 0 1 7 0 0 3 0 0 0 1 1 0 0 0 0
239 ATG 0 0 3 0 16 0 15 5 0 0 4 0 26 1 201948 10 0 0 0 0 0 0 0 0 5 0 0 3 0 0 0 0 0 1 1 0 0 0 12 1 0 0 0 11 2 0 46 0 1 0 2 0 0 0 6 0 3 0 1 0 0 0 2 9
240 GAT 2 0 0 21 0 0 7 0 0 0 0 0 0 0 0 0 15 2 0 2 0 1 0 0 0 0 2 0 0 2 1 0 0 16 15 201954 0 0 1 0 0 0 0 17 0 0 0 1 0 0 0 3 0 0 0 2 0 0 0 0 0 0 0 0
241 CAA 3 0 0 3 0 2 0 0 2 0 5 27 0 2 0 3 201795 1 35 5 2 1 1 0 28 0 2 2 0 0 0 0 0 0 0 0 2 0 0 2 0 2 0 0 0 0 1 4 117 0 0 0 0 0 1 1 3 1 0 0 0 0 1 0
242 GTG 0 0 0 0 0 0 0 1 0 0 11 0 0 1 29 4 1 0 0 0 0 0 0 0 0 0 0 1 0 0 1 2 0 1 7 2 1 1 21 0 0 0 14 0 37 63 201798 22 2 0 5 0 0 0 0 1 0 0 0 0 0 0 2 0
243 AGA 24 0 28 0 0 1 0 0 201758 5 66 0 2 0 0 0 0 1 0 0 5 0 1 0 3 12 6 71 0 2 0 0 0 1 1 0 0 1 1 0 28 3 3 0 0 1 4 0 4 0 1 0 1 0 0 0 4 0 1 2 0 2 0 14
244 GAA 20 1 5 0 1 4 2 0 0 0 0 0 0 0 0 1 2 1 0 1 2 3 2 0 0 1 0 0 0 2 0 0 202059 0 31 0 3 3 2 2 19 1 0 0 0 0 0 1 5 0 13 0 0 0 0 0 3 0 0 0 0 4 1 0
245 AGT 1 0 0 14 0 7 0 0 0 16 1 201442 0 0 0 22 0 0 0 0 0 9 1 2 0 0 0 1 0 1 3 0 0 0 0 0 0 17 22 0 1 6 24 38 0 0 0 0 1 0 0 0 1 2 0 0 1 0 0 10 0 0 0 0
246 CGG 0 1 0 1 0 5 0 0 0 1 16 0 0 0 0 1 0 0 35 2 2 0 0 0 33 0 200789 1 0 0 8 0 1 0 0 1 0 4 0 5 0 0 3 8 0 0 0 1 0 2 0 0 0 0 1 0 0 0 26 0 0 0 0 0
247 AAC 21 201801 0 35 4 7 0 0 1 11 0 0 1 0 0 0 1 0 0 0 0 0 0 2 1 1 0 4 0 0 0 2 0 19 0 0 5 4 4 2 0 2 0 0 0 0 0 2 0 3 0 0 0 24 0 0 0 0 0 4 0 2 0 1
248 CCA 0 0 1 0 6 0 0 3 0 1 0 0 0 0 0 0 1 3 3 0 201913 27 62 10 0 1 1 1 5 0 0 0 0 0 0 0 0 0 0 0 8 3 0 1 0 3 0 0 0 0 0 0 4 0 0 0 1 1 0 0 0 0 0 0
249 GGA 0 0 0 3 0 0 0 0 11 0 0 0 0 0 0 0 0 0 0 0 0 0 0 1 0 0 0 0 0 0 0 0 16 0 0 0 0 1 0 0 202080 2 16 33 0 0 0 1 0 4 0 0 0 2 0 1 10 2 1 0 0 0 0 0
250 AAT 10 16 0 201958 0 0 1 6 0 0 6 11 0 0 2 2 0 0 0 3 0 2 1 1 0 0 1 2 5 0 0 0 0 0 0 6 19 1 1 2 3 0 8 9 0 1 5 0 1 6 5 0 0 0 0 0 0 0 1 1 1 0 1 0
251 GCT 0 0 0 0 0 0 0 36 0 0 0 0 0 0 0 0 0 0 0 0 0 0 0 0 0 0 0 0 0 3 0 0 0 0 0 2 4 68 13 223074 0 0 0 0 0 11 3 29 0 0 0 1 1 0 0 2 1 0 0 1 0 0 0 0
252 GAG 0 0 7 0 0 0 0 0 0 0 0 0 0 0 1 0 0 0 0 0 2 0 0 0 0 0 0 0 2 0 0 4 25 0 223146 1 0 0 1 2 0 0 25 0 0 0 2 0 0 0 5 0 0 0 0 0 1 1 0 0 0 3 0 0
253 ATC 0 0 0 0 2 13 0 0 0 1 0 0 1 223107 0 22 1 0 0 0 0 0 0 0 0 0 1 0 0 0 0 0 0 0 0 0 0 0 0 0 0 0 0 1 0 16 0 1 0 0 0 0 3 0 0 0 0 0 0 0 0 1 0 0
254 GAA 31 0 0 0 0 0 0 0 0 0 0 0 0 0 0 0 0 0 0 0 0 0 0 0 0 0 0 0 0 0 0 0 223212 1 13 3 1 0 0 0 19 0 0 0 1 0 0 0 2 0 0 0 0 0 0 0 0 0 0 0 0 0 0 0
255 GAT 0 0 0 5 0 0 0 0 0 0 0 0 0 0 0 0 0 0 0 0 0 0 0 0 0 0 0 0 0 0 0 0 0 32 0 223364 0 0 0 0 0 0 0 7 0 0 0 0 0 3 0 4 0 0 0 0 0 0 0 0 0 0 0 0
256 CTC 0 0 0 0 0 0 0 0 0 0 0 0 3 3 2 0 0 2 0 1 0 27 1 1 1 0 0 0 14 223189 2 26 0 0 0 0 0 3 0 0 1 6 0 1 0 0 0 2 1 0 0 0 0 0 0 1 1 0 0 5 0 9 19 0
257 ATC 0 1 0 0 0 14 0 0 0 15 0 0 4 223049 0 11 0 1 0 0 1 2 0 1 0 0 0 0 1 3 4 0 0 1 0 0 0 0 0 0 0 0 0 1 0 18 2 1 0 1 0 1 0 1 0 0 5 0 0 2 0 2 19 4
258 TTT 1 3 0 0 0 0 0 2 0 0 1 0 0 0 0 1 2 3 0 0 0 0 0 1 0 0 0 0 0 0 0 8 3 0 0 0 3 1 0 0 10 10 2 0 0 0 4 2 2 0 4 0 0 3 4 5 1 0 0 4 3 24 0 223263
259 CTG 2 0 1 0 0 0 1 4 1 0 1 0 1 0 6 1 0 1 16 1 0 2 15 0 0 0 1 0 29 10 223115 4 0 0 0 0 0 3 1 5 2 0 0 0 0 0 1 0 0 1 1 0 1 0 2 0 0 1 0 0 2 0 33 0
260 GCA 0 0 0 0 71 0 0 0 0 0 0 1 1 0 0 0 0 3 0 1 0 1 0 3 0 0 0 0 0 0 0 0 5 0 0 0 222639 2 26 9 3 3 0 0 43 0 0 0 0 0 0 0 0 0 24 1 1 0 1 4 0 0 0 0
261 CGG 0 0 0 0 0 1 0 0 0 0 246 0 0 0 0 0 1 0 19 0 1 0 0 0 41 0 222170 84 0 0 4 0 0 0 0 0 0 0 0 0 0 0 5 1 0 0 0 0 0 0 5 0 0 0 1 0 0 0 60 0 0 1 0 0
262 TCT 0 0 0 0 1 1 1 2 1 1 0 4 0 0 0 0 0 0 0 0 0 1 0 11 0 0 0 0 0 0 0 0 0 0 1 0 1 0 0 1 0 10 0 0 0 0 2 0 7 0 3 3 21 114 7 222702 0 0 0 0 0 0 0 7
263 GCA 0 0 0 0 71 0 0 0 1 2 0 0 108 0 0 0 2 0 0 0 0 1 0 0 0 1 0 0 0 0 0 0 3 0 0 0 222875 27 26 1 2 2 8 0 55 0 0 0 12 0 2 0 1 0 0 0 0 2 0 0 0 0 0 0
264 CTC 0 0 0 1 0 0 0 0 0 1 0 0 1 10 0 0 2 3 0 1 0 21 0 0 0 1 0 0 16 222990 7 13 3 0 1 0 0 0 0 0 0 0 0 0 0 0 0 0 1 1 1 0 1 0 0 1 2 0 0 1 0 33 9 6
265 ATA 1 0 0 0 42 14 1 0 0 9 0 0 222753 1 30 6 0 0 2 0 8 3 0 0 2 0 0 0 8 7 3 0 0 0 0 0 4 1 11 0 4 0 0 0 38 19 0 1 9 0 10 1 7 6 0 0 0 0 0 1 1 0 2 0
266 TTG 2 0 0 0 0 0 0 0 1 0 1 0 31 0 3 1 0 1 0 0 0 0 1 0 2 0 1 0 28 2 10 4 1 0 1 0 0 1 0 0 0 9 0 0 0 1 1 0 0 0 9 0 0 1 19 0 0 0 0 0 15 4 223031 1
267 AGA 7 1 16 2 0 0 0 0 223087 2 98 2 3 1 0 0 0 0 0 1 0 18 0 1 9 1 11 7 0 1 0 2 0 0 0 0 0 0 3 0 31 2 4 0 1 0 0 0 1 2 0 0 0 0 0 0 4 0 27 1 0 1 0 0
268 GGG 0 0 0 0 35 1 1 1 1 0 16 0 0 0 0 0 0 2 2 0 0 110 112 148 0 0 1 0 0 1 0 0 0 0 10 0 0 1 14 0 47 0 222721 6 0 0 8 15 1 0 0 0 0 14 17 2 0 0 8 0 0 0 0 0
269 TCA 0 0 0 0 1 3 0 0 0 20 22 0 0 0 0 0 3 1 1 0 26 2 2 0 0 4 0 0 0 0 0 0 0 0 0 0 16 7 0 2 1 0 0 0 0 0 0 0 2 4 2 0 223083 2 100 8 0 0 1 0 5 0 0 0
270 GTT 0 0 0 0 0 0 1 0 0 0 0 0 2 6 0 24 0 0 1 0 1 0 1 13 0 0 0 0 1 0 0 0 0 0 0 2 9 9 0 9 0 0 1 4 9 36 10 223165 0 0 0 6 0 0 1 0 0 0 0 0 0 0 0 2
271 GCT 1 1 1 0 0 1 4 46 0 1 0 0 0 0 0 0 0 0 2 0 0 2 0 0 0 0 2 0 0 0 0 0 0 0 0 4 28 43 9 223087 1 6 2 10 0 0 1 33 0 0 7 0 0 2 0 2 1 0 0 0 0 0 0 0
272 CAC 3 4 0 0 3 2 0 0 0 0 0 0 0 0 0 0 2 223140 0 31 0 3 2 1 1 5 0 0 1 2 4 0 1 0 0 0 0 1 1 0 0 0 1 0 0 0 0 0 2 18 1 0 3 1 0 0 5 0 0 0 0 1 0 0
273 AAA 222908 4 75 95 1 0 0 1 6 2 0 1 3 0 2 3 0 24 0 0 0 0 0 0 1 1 1 0 0 1 0 5 16 5 0 0 1 0 0 9 2 0 3 0 0 0 0 14 6 3 1 9 0 2 0 0 4 0 108 0 0 0 0 0
274 TCT 0 1 0 2 24 2 16 2 0 16 0 44 2 0 0 0 0 2 0 2 2 42 15 6 0 0 0 0 0 1 1 0 0 1 0 2 2 0 1 4 14 4 2 0 0 0 0 1 8 0 2 19 32 103 5 222998 0 2 0 1 2 1 0 7
275 TGT 2 1 0 0 2 0 4 0 5 2 1 1 1 0 0 2 0 0 1 0 2 2 0 1 0 3 0 25 0 2 1 1 2 0 5 2 0 5 0 1 0 0 4 0 4 0 1 0 4 0 5 13 3 0 6 5 6 49 1 223179 0 1 0 3
276 CTG 0 0 0 0 0 0 0 0 0 1 0 4 3 0 12 0 0 1 3 0 0 0 11 0 0 0 3 0 145 16 223001 14 0 0 0 0 0 0 0 0 3 0 0 0 0 0 0 0 0 1 0 1 3 2 3 0 1 1 1 0 0 0 23 0
277 CCC 0 0 0 0 0 1 0 3 0 0 0 2 0 0 0 0 0 1 0 0 45 223020 9 42 0 0 0 0 0 7 0 0 1 0 1 0 0 3 0 0 0 2 3 0 0 0 0 0 0 0 0 0 0 68 0 0 0 0 1 1 0 3 0 0
278 GCC 1 0 0 0 0 59 0 0 0 0 0 0 0 1 1 0 0 0 0 0 0 3 0 0 0 0 0 0 0 0 1 0 1 9 1 0 56 221778 35 19 3 1 4 0 1 45 0 0 0 0 5 0 0 6 0 0 0 0 0 1 1 2 0 0
279 TGT 0 1 0 0 0 0 0 0 0 0 0 6 0 0 1 1 0 4 1 0 0 1 0 0 1 1 0 123 0 1 0 0 0 0 3 2 1 7 0 0 0 0 1 29 0 0 0 0 2 1 1 37 0 0 0 6 2 57 1 222979 0 0 0 4
280 GTG 0 2 0 0 0 0 1 0 0 0 1 0 15 81 27 0 0 1 0 3 2 0 0 47 0 1 0 0 4 0 1 0 1 1 0 0 0 3 13 2 0 0 4 2 73 133 222880 27 0 1 1 0 10 0 0 0 0 9 1 9 2 0 1 0
281 TAT 0 0 1 1 0 0 1 0 0 0 0 0 0 0 0 0 0 0 0 42 1 0 0 0 0 6 0 0 0 0 0 0 0 25 1 0 0 1 1 0 2 0 10 0 2 0 0 1 6 17 4 223238 1 0 0 2 6 0 2 19 0 1 2 1
282 GGA 0 1 29 2 0 0 0 0 17 11 4 2 1 1 0 1 0 1 0 0 0 0 0 0 4 0 3 1 0 1 4 0 16 1 0 0 2 2 1 5 223022 11 68 61 5 0 2 0 0 0 1 0 0 2 1 1 3 0 7 2 1 0 0 1
283 CCT 6 12 0 72 43 92 74 483 0 80 17 51 17 0 930 0 284 0 47 221 14 69 43 213213 9 28 157 19 2 0 154 249 0 1 29 0 371 668 949 1940 303 87 1079 175 1 20 40 0 1 17 0 31 72 123 84 140 1 7 464 129 8 0 0 181
284 GCC 0 0 0 0 0 49 3 0 0 0 1 4 0 0 0 0 0 0 0 0 0 0 0 0 0 0 0 0 0 0 1 0 1 0 0 0 13 222992 10 94 0 1 7 1 6 38 0 0 0 0 0 0 0 7 0 0 0 0 0 2 0 0 0 8
285 GTA 0 7 0 0 0 0 0 0 2 6 0 0 34 4 0 2 2 0 0 0 0 0 0 1 0 0 0 0 0 0 0 0 1 0 0 0 6 0 1 0 0 0 0 0 222196 2 33 1 1 0 1 0 0 3 0 0 0 0 0 0 2 1 0 2
286 GCC 0 0 0 0 3 15 0 1 0 0 0 0 1 0 6 0 0 0 2 0 0 1 1 1 2 0 0 2 0 1 0 0 0 0 0 0 9 223141 0 7 0 14 0 0 0 10 0 2 0 0 1 2 1 45 0 0 0 0 0 0 0 0 1 0
287 AGT 0 0 0 44 0 0 0 0 8 19 2 222851 0 0 0 5 0 0 1 0 0 0 0 0 0 0 0 24 0 0 0 0 0 0 0 0 0 0 0 0 0 0 0 17 0 0 0 0 0 0 0 0 0 0 0 0 0 0 0 3 0 0 0 0
288 GGC 0 0 0 0 0 0 0 0 0 9 0 0 0 0 0 0 0 0 0 0 0 0 0 0 0 1 0 0 0 0 0 0 0 15 1 0 0 0 0 0 14 223155 1 22 0 2 0 0 0 0 1 0 0 0 2 0 8 0 0 0 0 0 0 0
289 TAC 1 3 10 0 0 0 27 0 0 0 0 0 0 0 0 3 0 501 0 0 0 1 0 0 14 130 0 7 12 0 0 0 1 1 0 0 26 3 9 0 3 15 0 0 1 5 1 0 3 222245 1 140 3 4 2 0 0 23 0 0 0 2 7 0
290 GAC 0 44 0 0 0 0 3 0 0 0 2 0 0 0 0 0 0 0 0 0 4 5 0 0 0 5 0 0 0 0 0 0 4 222899 0 13 0 0 1 0 0 9 7 0 0 1 0 0 0 6 0 0 1 0 0 0 0 3 3 0 0 1 0 0
291 TTC 0 0 0 0 0 0 0 0 0 0 0 0 0 2 0 0 0 1 0 0 1 0 0 0 0 0 0 0 2 13 0 0 0 0 0 0 0 1 0 0 2 0 1 1 0 4 2 0 3 2 0 0 0 21 0 0 0 0 0 0 0 222812 0 13
292 GAA 34 0 0 0 12 0 0 0 4 0 5 0 3 0 0 1 0 0 12 0 0 0 0 0 0 0 0 1 0 0 13 5 220819 0 9 1 3 7 1 13 52 0 12 0 8 15 0 33 1 1 0 0 0 1 0 0 0 22 0 1 0 0 0 2
293 AAA 221593 2 128 1 1 1 0 1 6 0 0 0 0 0 0 0 0 1 0 0 0 0 0 0 1 0 0 3 0 2 0 0 10 0 0 0 0 0 0 1 0 1 0 0 0 0 0 0 2 0 0 0 0 0 1 0 0 0 0 0 2 0 0 0
294 GAG 0 21 35 0 0 0 18 0 6 0 0 0 81 0 12 0 1 264 1 0 0 0 0 0 0 0 0 0 0 8 1 0 13 0 219164 7 0 0 11 0 0 2 154 3 0 0 6 0 0 0 4 0 11 14 5 13 0 0 1 11 1 0 0 0
295 GGA 0 0 0 0 0 8 0 0 6 0 0 0 0 2 0 0 0 0 0 0 0 0 0 0 1 0 0 0 0 0 0 0 13 0 0 0 0 0 0 0 194933 1 38 1 0 0 0 0 1 0 0 0 0 0 0 0 2 0 0 0 0 0 0 0
296 TAC 0 0 0 0 0 0 0 1 1 0 0 0 0 0 0 0 0 10 0 0 0 0 0 0 0 0 0 0 0 0 0 0 0 0 0 1 0 0 0 0 0 0 1 2 0 2 1 0 4 209183 1 14 0 1 0 0 0 20 0 0 0 1 0 0
297 TCT 1 0 0 0 1 3 0 4 0 0 0 18 0 0 0 0 1 0 0 0 0 0 1 5 0 0 1 4 0 0 1 0 0 0 0 0 0 1 0 0 0 2 0 1 0 0 0 0 0 0 0 3 0 22 46 190077 0 2 0 0 0 0 0 1
298 TTA 0 0 0 0 0 0 0 2 0 0 1 0 0 0 0 0 0 0 0 0 0 1 1 0 1 0 0 1 30 2 4 0 0 0 1 0 0 0 0 1 1 1 0 0 1 0 0 0 2 0 2 1 9 0 1 0 2 0 0 0 205562 2 37 2
299 GTG 0 0 0 0 0 0 0 1 3 0 0 1 0 0 20 0 0 0 9 0 0 1 0 0 1 0 0 1 0 0 0 2 0 0 1 0 0 1 8 0 0 0 3 0 29 10 207067 15 0 0 0 1 0 1 0 1 0 0 0 0 0 1 2 0
300 GGA 0 0 0 0 0 0 0 0 6 0 0 0 0 0 0 0 0 0 0 0 0 0 1 0 0 3 4 0 0 0 0 0 19 0 2 0 0 0 0 3 201749 0 64 65 1 1 1 0 0 0 0 0 0 0 0 0 6 0 0 0 0 1 0 0
301 ATA 1 1 0 0 8 0 0 1 1 2 35 0 203716 2 40 30 0 0 2 0 1 0 3 0 0 0 0 1 3 0 0 0 0 0 0 0 0 0 4 0 0 0 0 0 17 27 10 0 0 0 0 0 2 0 0 0 0 2 0 1 1 0 0 3
302 GAC 0 22 0 1 0 0 0 0 0 0 2 0 0 0 0 2 4 0 0 11 0 4 0 0 1 2 3 0 0 0 0 0 5 197377 4 17 18 1 4 0 0 21 0 1 0 1 0 0 0 0 0 0 0 1 0 1 0 0 1 0 0 1 0 0
303 CCT 0 0 0 0 0 0 0 1 0 0 1 0 0 0 2 0 2 0 0 14 7 51 6 203968 0 0 0 1 0 0 0 5 0 0 1 0 0 0 0 0 0 0 1 0 0 0 0 0 0 0 1 1 0 0 0 9 0 0 0 0 0 0 3 0
304 TTC 0 0 0 0 0 0 0 0 0 33 0 0 0 0 0 0 1 0 0 0 0 4 0 1 0 0 0 0 0 11 0 1 0 0 4 0 6 0 45 1 2 0 2 0 14 6 0 0 0 4 1 4 0 11 1 0 2 1 0 1 0 205014 3 10
305 AAA 205738 2 16 0 1 1 0 0 19 0 0 0 0 0 0 0 0 0 0 0 0 1 0 0 9 5 0 0 0 1 0 0 16 0 0 0 0 0 1 0 0 0 0 0 0 6 0 0 6 1 1 1 0 10 0 0 7 6 0 2 0 0 1 0
306 CTG 0 0 0 0 3 0 0 0 0 0 0 0 11 0 6 0 1 0 2 0 0 0 5 0 0 1 0 1 58 0 190419 4 0 1 0 0 0 1 2 0 0 1 7 0 0 0 1 0 5 0 1 0 1 0 0 0 1 1 0 0 0 0 92 0
307 CTT 0 0 0 0 3 0 0 0 0 0 0 1 0 0 0 4 0 2 2 2 0 2 0 21 0 0 2 6 42 341 5 202270 0 0 15 0 0 0 0 0 1 0 3 3 1 1 1 3 4 1 0 0 2 0 0 0 0 0 0 4 0 0 2 12
308 CAA 5 48 0 0 0 2 1 0 0 0 0 1 0 10 0 2 222163 16 16 8 45 6 0 0 17 2 2 7 0 0 0 0 1 0 1 0 0 1 0 0 0 0 0 0 1 0 1 0 9 0 0 0 1 1 3 0 0 7 1 2 0 0 8 0
309 AAC 8 222731 5 41 0 41 8 0 6 94 22 1 0 0 0 0 0 6 3 1 3 0 0 0 37 2 18 0 2 0 2 0 1 6 5 0 0 3 6 0 1 2 9 47 0 0 0 0 0 0 0 0 2 3 4 20 0 1 0 1 2 1 12 0
310 AGC 0 31 0 0 3 21 2 0 3 222645 0 66 2 4 0 2 3 0 0 0 0 0 1 0 0 1 1 0 0 0 0 0 0 2 0 0 1 44 65 29 0 12 20 1 0 0 1 0 0 0 2 0 16 0 7 10 1 214 0 34 0 1 4 0
311 CAA 3 44 14 1 11 2 7 344 6 23 32 0 3 0 0 0 222478 0 22 0 2 0 1 1 231 0 3 0 0 0 0 0 0 0 0 0 0 1 0 0 1 0 2 1 0 0 2 1 5 0 0 1 0 13 0 0 0 0 0 0 0 1 1 0
312 GTA 0 1 9 0 0 0 4 2 0 0 0 1 22 0 0 6 0 0 0 0 3 3 1 0 5 0 2 0 1 0 3 0 3 0 1 2 11 0 0 0 1 0 0 0 223126 5 21 9 0 0 0 0 0 1 2 0 0 0 0 1 5 0 0 0
313 TAC 0 0 1 0 0 0 1 0 0 2 1 0 0 0 4 2 1 12 0 0 0 0 1 2 0 2 1 14 0 0 1 0 0 2 0 0 0 0 0 0 1 2 1 1 0 0 3 3 2 222670 1 121 1 0 2 2 1 44 1 3 1 0 0 0
314 AGC 0 16 0 0 6 0 2 0 4 222852 8 40 0 5 0 0 0 0 0 0 0 1 0 0 0 8 0 0 0 0 0 1 0 1 2 0 6 1 3 1 5 36 1 0 0 3 0 1 0 0 0 0 0 1 4 0 0 11 0 5 0 0 6 0
315 CTA 0 0 1 0 1 0 4 0 0 0 2 0 15 2 1 4 0 0 0 5 37 1 0 1 0 1 0 2 222879 17 25 8 0 1 2 1 0 0 0 10 0 3 0 3 0 2 1 1 1 0 0 0 0 4 0 1 0 0 0 0 35 1 7 0
316 ATC 0 2 0 0 0 7 0 1 0 0 23 1 4 222827 7 27 1 0 0 0 0 0 0 0 0 1 0 1 74 3 2 0 0 0 1 0 0 0 0 0 0 0 2 0 3 6 3 8 0 0 0 0 0 0 10 2 0 3 0 0 1 0 12 1
317 AGA 23 0 0 0 0 1 0 1 223038 0 82 0 4 0 0 0 3 0 0 0 0 0 0 0 15 1 0 0 0 0 0 0 0 0 1 0 0 0 3 0 72 0 0 0 0 0 2 0 2 0 2 0 0 0 0 1 6 0 5 0 0 0 1 16
318 CCG 0 0 0 0 0 0 5 0 1 0 0 2 1 1 1 0 0 0 12 0 140 74 222332 7 0 3 5 1 2 0 12 1 0 0 5 0 0 1 4 1 1 0 2 2 0 0 1 0 0 1 0 0 1 0 6 0 0 0 0 0 0 0 1 0
319 AAC 4 222283 27 75 0 7 1 1 7 14 11 0 0 0 4 0 1 0 0 0 0 1 4 0 41 2 0 13 0 11 1 0 0 18 9 0 7 1 2 0 124 40 146 102 1 0 1 0 1 0 0 0 5 0 2 1 0 2 0 0 7 0 8 0
320 GAG 0 0 9 0 1 1 0 0 0 0 0 0 0 0 0 0 0 0 0 0 0 0 1 0 0 0 0 0 0 0 0 0 53 1 222877 1 5 0 7 0 0 0 18 0 0 1 2 4 1 1 4 0 1 1 1 0 0 0 0 0 1 1 0 3
321 AAT 13 11 4 223025 0 0 0 4 0 0 2 13 0 2 1 5 0 0 0 0 0 0 1 0 0 0 3 0 1 2 0 0 0 0 0 12 3 0 0 0 12 0 2 1 0 1 9 0 0 0 0 1 6 0 1 0 0 0 2 0 0 0 1 0
322 CCA 0 3 2 1 2 0 1 0 1 0 5 0 0 1 0 0 3 2 0 0 222918 58 167 17 3 2 1 0 21 0 2 0 7 0 5 0 0 1 2 0 0 0 0 1 0 2 0 4 0 0 0 0 12 0 0 0 0 0 0 0 0 0 1 2
323 GCA 0 0 2 2 25 4 0 3 1 2 2 185 31 10 0 0 5 0 4 0 5 0 0 1 1 16 3 15 0 2 0 15 5 3 2 0 222774 0 10 1 3 2 3 0 43 3 3 0 0 0 0 0 2 0 4 0 1 0 3 0 4 0 1 1
324 CAC 0 7 1 0 3 0 0 0 0 0 0 0 1 0 0 0 2 223116 1 9 0 4 0 0 0 4 0 1 0 0 0 0 0 0 0 0 0 0 0 0 0 0 0 1 0 0 0 0 4 6 0 0 0 0 0 2 1 0 1 0 0 0 0 1
325 AAG 25 0 223130 3 0 0 5 0 0 0 31 0 0 0 6 0 0 0 0 18 0 0 0 0 0 0 0 0 0 0 0 0 0 0 37 0 0 0 0 0 0 0 0 0 0 0 0 0 0 0 1 0 8 0 2 0 3 2 0 0 0 1 0 0
326 AGT 0 0 0 25 0 0 0 0 3 26 0 223216 0 0 0 1 0 0 0 0 0 0 0 0 0 0 0 0 0 0 0 0 0 0 1 0 0 0 0 0 0 0 2 7 0 0 0 0 0 0 0 3 0 0 0 0 0 0 0 0 0 0 0 0
327 CAG 0 0 1 0 0 0 0 0 0 3 0 0 0 0 0 0 13 1 223123 2 1 0 3 0 0 3 35 0 0 0 0 0 0 1 0 0 0 0 0 0 0 0 0 0 0 0 0 0 0 0 14 1 0 0 0 0 0 0 0 0 0 0 0 0
328 CTG 1 1 1 0 1 3 1 0 1 7 0 4 1 0 0 0 0 1 2 2 1 0 9 0 0 0 0 2 43 0 223062 7 0 0 0 2 0 0 0 1 0 0 0 0 2 6 2 2 4 1 13 0 0 0 0 1 2 1 0 1 3 0 106 3
329 GTG 0 0 3 0 1 12 0 1 0 0 0 0 0 0 27 2 0 0 10 0 0 0 0 0 0 0 3 0 0 1 0 1 0 0 0 0 0 0 7 0 2 0 4 8 40 15 223119 86 0 0 1 0 2 0 0 0 7 0 3 0 3 0 0 0
330 TGG 0 0 0 0 0 2 0 0 0 1 1 0 0 0 2 1 0 0 0 0 0 0 0 0 0 0 10 1 0 1 0 0 0 0 1 0 0 1 0 1 0 2 11 3 0 0 0 0 0 0 20 0 0 0 1 0 35 0 223195 3 0 0 6 0
331 ATG 0 0 3 5 0 1 8 1 1 4 2 10 21 0 223030 1 0 0 0 1 0 3 0 0 0 0 0 1 3 0 2 0 0 3 0 0 0 2 1 0 1 2 2 0 1 0 24 1 0 0 2 0 0 4 2 0 0 0 0 0 5 0 1 1
332 GCA 0 0 1 0 38 6 1 0 0 1 1 0 0 0 0 0 0 3 0 1 1 3 1 0 1 1 0 0 0 0 0 0 3 1 0 0 222320 1 16 16 5 1 1 2 26 0 0 2 0 1 0 2 1 0 1 1 0 0 0 0 4 0 0 2
333 TGC 0 0 0 0 0 0 0 0 2 1 0 1 0 1 2 0 0 0 7 0 0 1 0 0 0 48 0 0 0 9 1 0 1 0 1 0 0 0 1 0 0 5 1 0 0 0 0 4 1 51 3 2 0 0 0 11 4 222694 1 257 0 4 3 1
334 AAT 0 14 25 222945 0 0 0 3 0 0 0 4 0 0 40 2 0 74 3 35 0 1 2 0 0 2 0 0 0 3 2 2 0 0 0 21 0 0 1 0 12 0 37 0 5 0 0 1 0 5 35 42 0 0 0 1 2 0 0 0 0 3 1 7
335 TCT 1 0 7 0 0 0 1 0 0 2 0 0 0 1 1 0 0 2 0 0 0 0 1 5 0 0 0 0 0 0 0 0 0 0 0 0 0 0 0 0 3 0 8 19 0 0 0 0 0 0 0 6 39 15 9 188327 0 0 1 0 1 0 7 12
336 GCT 0 0 0 1 0 0 1 62 0 0 0 0 0 0 1 0 5 0 0 0 0 1 0 0 0 0 0 0 1 21 15 0 2 0 0 6 2 146 20 187821 2 2 16 0 1 0 0 18 0 0 0 0 0 0 2 4 0 0 0 0 75 0 84 0
337 GCA 0 0 1 0 34 0 0 0 0 2 0 1 0 0 0 0 0 16 0 0 14 0 3 0 0 1 0 0 1 0 0 0 2 1 3 0 188059 5 27 11 0 0 0 0 11 0 0 3 0 0 0 0 5 0 0 7 1 0 1 2 0 0 0 0
338 TTT 0 1 0 0 0 0 0 0 8 0 1 0 1 1 1 1 1 0 0 0 0 0 0 0 0 0 1 9 0 0 0 4 0 0 0 1 2 0 1 0 3 0 2 0 0 1 1 35 0 0 0 0 0 0 1 9 0 0 3 2 2 41 1 188112
339 GAA 3 0 0 0 1 0 0 0 0 0 0 0 0 0 0 0 0 0 0 0 0 2 0 0 0 0 0 0 0 1 0 0 188098 4 67 155 2 0 0 0 29 0 1 1 1 0 0 0 1 0 0 0 0 0 0 0 1 0 0 0 0 0 0 0
340 GAT 0 0 0 17 0 0 0 0 0 1 0 0 0 0 0 0 0 0 0 3 0 0 0 0 0 0 0 0 0 0 0 0 1 19 3 188441 0 0 0 0 0 0 5 14 0 1 0 0 0 0 2 2 0 0 0 1 0 0 0 0 0 0 0 0
341 CTA 0 0 0 0 0 0 0 2 0 0 0 0 4 7 0 1 2 0 0 0 28 0 1 0 4 1 1 0 188401 9 10 2 0 9 0 0 2 0 0 0 0 0 0 1 4 0 0 0 0 0 0 0 0 0 0 0 0 0 0 0 1 0 0 0
342 AGA 8 0 1 0 0 0 0 0 188107 2 17 0 2 0 0 0 0 0 0 0 0 0 1 0 4 8 0 8 0 0 0 0 0 0 0 0 0 0 0 1 13 1 3 3 0 1 0 3 0 1 0 0 0 0 0 0 0 0 1 3 0 0 0 0
343 GTA 0 1 0 0 0 0 0 0 0 0 0 0 108 0 0 1 0 0 0 0 0 0 0 1 0 0 0 0 0 0 0 0 0 0 0 0 8 0 0 0 2 1 4 1 188337 1 26 0 0 0 0 0 0 2 1 0 0 0 0 0 3 0 0 0
344 TTA 0 0 0 0 0 3 0 0 0 1 0 0 0 0 0 1 0 0 0 0 0 0 0 0 0 0 0 0 12 1 0 1 0 0 0 0 0 1 0 0 0 0 0 0 1 1 0 0 2 0 0 0 9 1 0 0 0 0 0 0 188356 0 43 0
345 AGC 0 15 0 0 9 11 0 0 3 187917 1 24 3 0 0 0 0 0 0 0 0 1 0 0 2 3 0 0 0 1 0 0 0 0 1 1 0 0 3 0 0 5 0 0 0 0 0 0 10 0 0 0 18 3 13 0 1 7 0 0 0 0 1 0
346 TTC 0 0 1 0 2 1 0 0 0 0 0 0 0 3 1 0 0 1 0 0 0 0 0 0 1 0 0 1 0 6 0 0 0 0 3 0 0 4 6 0 1 0 1 0 17 4 0 0 1 0 0 0 0 19 0 0 3 1 0 1 0 187749 0 78
347 ATC 1 2 0 0 0 9 0 0 0 0 0 0 2 187819 8 3 0 0 0 0 0 0 0 0 0 0 0 0 0 21 1 0 0 0 0 0 0 1 0 2 1 1 0 0 0 10 1 0 0 0 0 0 0 0 0 1 0 0 61 0 0 1 0 0
348 AGA 10 0 1 0 0 0 0 0 188255 3 54 3 4 0 0 0 0 0 1 1 0 0 0 0 20 0 4 3 0 0 0 0 0 0 1 1 0 1 0 2 19 0 0 0 0 0 1 0 0 0 1 0 2 0 0 0 0 0 0 0 2 0 0 0
349 GGG 0 0 0 0 0 0 0 0 0 0 10 0 0 0 0 0 0 0 0 0 0 0 24 0 0 0 0 0 0 0 1 0 0 0 10 1 0 0 0 0 21 1 188165 1 0 0 3 0 0 0 0 0 0 0 0 0 0 0 7 0 0 0 0 0
350 ACC 0 1 0 0 13 187660 20 19 4 2 0 3 0 13 29 1 0 24 0 0 0 0 4 0 0 5 2 7 0 0 0 0 0 1 0 0 2 75 15 0 0 0 3 0 0 0 2 3 0 0 0 0 3 11 0 1 0 0 2 0 0 6 0 3
351 AAA 188130 5 85 4 1 0 3 0 7 0 0 0 1 0 0 0 1 16 0 0 0 0 0 0 0 0 0 0 0 0 0 0 16 0 0 0 0 0 0 0 0 3 0 0 0 0 0 0 5 5 0 3 0 0 0 0 0 0 0 0 1 0 0 0
352 GTA 0 0 0 0 5 0 0 0 0 0 0 0 8 0 0 6 1 6 0 0 0 0 0 0 0 0 0 0 0 0 0 0 0 0 1 0 16 0 0 0 0 0 0 0 188461 2 22 1 0 0 0 0 0 0 0 0 0 0 0 0 5 0 5 0
353 TCC 0 0 2 47 0 2 0 0 0 0 33 0 0 0 1 0 0 162 0 104 1 160 0 4 319 0 0 0 0 92 0 5249 0 0 0 0 0 7 0 0 0 0 0 0 0 0 0 0 0 6 0 0 3 181973 0 14 0 0 0 1 8 227 0 7
354 CCA 0 0 0 0 4 0 0 2 6 0 0 3 0 0 0 0 2 0 0 0 188302 7 17 1 2 0 0 0 2 0 0 0 0 0 2 0 5 0 1 0 0 29 0 0 0 0 0 0 0 0 1 0 1 0 0 0 6 0 0 0 0 6 0 0
355 AGG 0 0 26 0 0 0 0 0 6 0 188343 4 0 0 23 0 0 0 0 0 0 0 0 0 0 0 2 0 0 0 0 0 0 0 0 0 0 0 0 0 0 0 17 0 0 0 0 0 0 0 0 0 0 0 0 0 0 0 2 0 0 0 0 0
356 GGG 0 0 0 0 0 0 0 0 0 0 7 0 0 0 0 0 0 0 0 0 0 0 0 0 0 0 0 0 0 0 0 0 0 0 14 11 0 0 0 0 18 0 185986 1 0 0 0 0 1 0 0 0 0 0 0 0 0 0 0 1 0 0 0 0
357 AAA 187533 4 4 1 2 0 0 1 10 0 1 0 0 0 0 0 0 0 0 0 0 0 0 0 0 0 0 0 0 1 0 0 41 0 0 0 0 0 2 0 0 0 0 0 0 0 0 0 0 0 1 0 0 0 0 0 0 0 0 0 0 0 0 0
358 CTT 0 0 0 0 0 0 0 0 0 0 0 0 20 0 0 4 0 0 0 1 0 1 0 5 0 0 0 0 6 9 1 188263 0 0 0 0 0 0 0 0 0 0 0 0 0 0 0 0 0 0 0 0 0 0 0 3 0 0 0 0 0 0 0 9
359 TCC 21 0 0 0 0 1 0 1 0 9 0 0 3 7 0 1 3 0 0 2 0 25 0 0 2 30 263 7 0 0 0 12 0 0 0 1 1 0 0 0 0 0 0 0 5 0 0 1 0 1 0 0 2 187954 47 11 0 4 0 0 1 6 43 0
360 ACT 1 0 0 3 1 32 2 188378 1 0 0 0 0 0 0 3 0 0 0 0 0 0 0 0 0 0 2 0 0 0 0 0 0 0 0 0 0 0 0 11 0 0 0 0 7 0 0 1 0 0 0 0 9 0 0 0 0 0 3 0 0 0 0 0
361 AGA 13 0 0 0 1 0 0 0 188415 0 20 0 4 0 0 0 0 0 0 0 0 0 1 0 1 8 5 4 0 0 2 0 0 0 0 0 0 1 0 0 17 0 2 0 0 1 0 0 1 0 0 0 0 0 0 0 2 0 0 0 0 5 0 0
362 GGA 0 0 0 0 0 0 0 0 10 0 0 0 0 0 0 0 0 0 0 2 0 0 0 0 0 1 0 0 0 0 0 0 8 0 0 0 0 0 3 0 188341 10 33 7 0 0 0 0 0 0 0 0 0 0 0 0 11 0 0 0 0 0 0 0
363 GTA 0 0 0 0 0 0 2 0 0 0 1 0 24 0 0 5 0 0 0 0 4 0 0 0 1 0 1 0 0 0 0 0 0 0 0 0 23 0 8 0 1 0 0 0 188300 0 39 0 0 0 0 0 0 0 0 0 0 0 1 5 21 3 0 0
364 CAA 3 0 0 0 0 0 0 0 0 0 1 0 0 0 3 12 188412 2 15 1 3 0 1 0 7 0 0 0 1 1 0 0 0 0 0 0 0 1 0 0 0 3 3 0 2 0 0 0 6 0 0 0 0 0 0 0 4 0 0 0 5 0 17 0
365 ATT 0 0 0 1 0 0 0 5 0 0 0 1 2 18 0 188491 2 0 0 0 0 0 0 0 0 0 0 0 0 0 0 4 0 0 0 0 1 0 0 0 0 0 1 1 0 3 0 6 0 0 0 0 0 0 0 0 2 0 0 0 0 1 0 0
366 GCT 0 0 0 0 1 0 0 27 1 0 0 1 0 1 0 0 0 0 0 0 0 0 0 1 0 0 0 0 0 0 0 1 0 0 0 5 3 15 17 188321 0 0 2 0 0 1 0 6 0 0 0 1 0 0 0 4 0 0 0 0 0 0 0 0
367 TCA 0 1 0 0 1 11 3 0 0 18 0 0 0 0 0 1 0 0 0 0 11 0 0 0 0 0 0 0 0 0 0 0 0 0 2 1 2 5 11 0 0 3 5 0 0 0 0 0 3 1 0 0 188292 3 10 5 0 0 1 0 4 0 0 0
368 AAT 1 9 5 188290 0 7 8 1 1 0 0 9 0 3 3 0 9 1 2 8 0 1 0 0 0 0 0 3 0 0 0 0 9 7 52 25 0 8 2 9 9 4 6 1 0 2 4 0 1 0 2 1 0 5 0 0 0 0 0 0 0 0 0 0
369 GAA 9 0 0 1 0 2 2 0 0 0 0 0 0 0 0 1 1 2 0 0 1 0 1 0 1 0 0 0 2 1 1 0 188418 1 36 2 4 0 0 0 14 0 0 5 1 1 0 0 0 0 0 2 0 0 0 0 0 0 0 2 0 0 0 0
370 AAC 4 188305 1 8 0 6 0 0 0 14 0 0 0 1 0 0 0 3 2 0 0 0 1 0 0 0 0 0 0 0 0 1 0 7 22 0 0 0 0 0 0 0 0 0 0 2 1 14 1 0 0 0 0 0 0 0 7 0 1 0 6 1 1 0
371 ATG 0 0 0 0 0 0 6 0 0 1 3 0 49 0 188298 32 0 0 1 0 0 0 0 0 0 0 6 0 0 1 16 0 0 2 0 2 0 0 0 0 0 0 0 0 2 0 19 0 0 0 0 2 0 0 0 0 0 0 0 0 1 0 7 0
372 GAT 0 0 0 20 0 0 1 0 0 0 0 0 0 0 0 0 0 0 0 0 0 0 0 0 0 0 0 3 0 0 0 0 12 7 0 187986 0 0 2 3 0 0 0 22 0 0 0 0 0 0 0 2 0 0 0 2 0 1 0 0 0 0 0 0
373 GCT 0 0 0 0 0 0 0 21 5 0 0 1 0 1 0 0 2 1 0 0 0 0 3 1 2 0 4 3 0 0 3 0 4 0 0 6 0 47 12 188262 11 0 3 1 6 0 1 7 0 0 2 0 0 0 0 1 0 0 0 3 0 2 0 2
374 ATG 0 11 0 1 0 0 11 0 0 0 1 0 29 0 188303 5 0 1 0 0 1 0 0 0 0 0 2 0 0 0 2 0 0 0 0 0 0 0 0 0 0 1 0 0 0 0 8 0 0 2 0 0 0 0 0 0 0 0 0 0 0 2 2 3
375 GAA 13 0 1 0 0 2 11 0 0 0 0 0 0 0 13 1 0 0 6 0 2 0 1 0 1 2 0 0 0 0 0 0 186979 38 16 1 3 0 6 3 11 0 1 0 0 1 35 0 1 0 0 0 9 0 6 0 0 2 0 0 5 0 0 21
376 TCA 0 1 0 0 0 0 0 0 0 0 0 0 0 0 1 0 0 0 0 0 4 1 0 1 0 0 0 1 0 0 2 0 0 1 0 0 1 1 3 1 2 5 1 1 0 2 1 0 7 0 0 1 168581 1 27 4 0 0 0 0 6 0 0 0
377 AGT 0 1 3 19 0 0 0 1 3 19 9 185755 3 12 322 6 0 24 0 0 0 2 8 0 0 3 28 1 5 0 24 0 0 0 0 0 0 0 11 2 1 2 2 17 0 0 19 0 0 0 0 0 2 0 32 50 0 0 0 11 0 0 0 2
378 ACT 2 0 0 2 24 12 1 167939 0 1 1 8 0 0 3 9 0 0 0 2 0 2 0 1 5 30 0 25 0 0 0 0 0 0 0 0 0 0 0 11 4 0 0 1 1 0 0 0 0 0 1 0 4 0 0 1 0 0 0 0 0 0 0 3
379 CTT 0 1 0 1 4 0 0 0 0 0 0 0 0 3 0 0 0 0 0 8 0 1 0 27 0 0 1 2 1 72 0 172457 0 0 0 0 0 1 0 0 0 1 0 0 0 0 3 0 0 0 0 1 0 0 0 2 3 0 0 1 0 2 3 1
380 GAA 13 0 0 0 0 0 0 2 2 2 0 0 0 0 0 0 0 0 0 0 0 0 0 0 0 0 0 0 0 0 0 0 186201 2 25 3 0 0 37 0 13 0 0 2 4 0 3 0 5 0 0 0 0 0 0 0 0 1 0 0 0 0 1 0
381 CTG 0 0 0 0 0 0 0 0 0 0 0 0 0 0 2 0 0 0 0 0 0 0 21 0 0 6 3 2 21 2 184829 15 0 1 4 0 0 1 0 0 8 5 0 1 0 2 0 0 0 0 0 0 0 0 0 0 0 0 4 0 12 0 11 0
382 AGA 5 0 1 0 0 3 0 1 185602 1 385 5 2 0 1 0 1 0 0 0 0 1 1 0 7 7 0 2 0 0 0 3 1 0 0 0 0 0 0 0 31 0 0 2 0 0 0 0 0 0 0 0 0 0 0 0 5 0 0 0 0 0 0 0
383 AGC 0 15 0 0 0 2 0 0 3 182407 0 86 0 2 0 0 0 0 2 0 0 0 0 0 0 2 1 0 0 0 0 1 1 10 0 0 6 0 94 24 0 15 2 0 0 1 0 0 0 0 0 4 0 9 1 0 0 1 0 0 0 0 0 1
384 AGG 5 0 9 0 0 0 0 0 43 0 182549 2 0 1 7 0 1 0 0 0 0 0 0 0 1 1 81 1 0 0 0 2 0 0 0 1 0 0 1 0 0 0 55 0 0 0 2 2 0 0 0 0 0 0 0 8 0 0 2 0 0 0 1 0
385 TAC 0 1 0 1 0 3 0 0 1 0 0 0 0 0 0 0 0 16 0 0 0 0 1 0 0 1 1 0 0 0 0 1 0 0 0 0 0 0 0 0 1 0 1 2 0 0 5 0 4 176664 2 28 0 0 1 0 0 12 2 0 1 1 1 0
386 TGG 0 0 0 0 0 1 1 0 0 0 2 0 13 0 0 0 0 1 1 0 0 1 0 0 0 0 18 0 1 0 0 1 0 0 0 0 0 0 0 1 2 0 3 0 1 0 0 0 0 0 11 6 0 0 0 0 8 0 164706 7 1 0 11 0
387 GCC 0 0 0 0 10 43 0 0 0 0 0 3 0 0 0 0 0 0 0 0 0 1 3 0 0 0 0 0 0 0 2 0 0 3 0 4 6 160720 4 2 2 1 3 0 0 32 0 2 0 0 0 17 0 3 0 17 0 0 0 0 0 0 0 0
388 ATA 2 2 3 0 26 0 0 1 4 0 5 0 176869 0 76 11 1 0 0 0 0 0 0 0 0 0 0 0 0 0 0 0 0 0 0 0 0 0 1 0 0 1 1 0 9 0 0 2 0 0 1 0 0 0 0 0 0 0 0 0 2 0 0 1
389 AGA 18 0 3 0 0 0 0 0 161743 1 11 2 1 0 0 0 0 0 0 0 3 0 0 0 3 0 1 0 0 0 0 3 0 0 0 2 0 0 0 0 24 0 0 0 4 3 2 0 0 0 0 0 0 0 0 0 5 0 0 1 0 0 0 0
390 ACC 0 3 0 0 7 155385 4 7 0 0 0 1 0 3 0 0 0 0 0 0 1 0 0 0 0 0 0 0 0 0 0 0 0 0 0 0 0 11 1 0 0 1 0 0 0 9 0 0 0 4 1 0 0 0 0 0 0 0 0 2 0 0 1 0
391 AGA 25 0 0 0 1 0 0 0 160014 0 8 1 1 1 0 0 3 0 0 0 0 0 0 0 6 2 20 0 0 0 0 1 0 0 0 0 1 0 0 0 26 0 0 0 0 0 0 0 0 0 0 0 0 0 0 0 3 0 0 1 0 0 4 0
392 AGT 0 0 0 6 0 2 0 0 1 6 3 180381 0 0 0 4 1 0 0 0 0 0 0 4 4 1 0 1 0 0 0 0 0 1 0 0 1 0 2 1 0 0 1 6 2 0 0 0 0 2 0 0 2 1 4 14 1 11 0 2 0 0 0 0
393 GGA 0 0 0 0 0 0 0 0 15 1 0 0 0 1 0 0 0 0 0 2 0 0 0 0 0 0 0 1 0 0 0 0 3 0 0 0 0 1 2 0 188076 10 128 4 0 0 1 0 0 0 1 0 0 0 0 0 1 0 3 1 0 0 1 0
394 GGA 0 0 0 0 0 3 0 0 14 0 0 0 0 0 0 0 1 9 0 0 0 0 0 0 0 0 0 0 0 0 0 21 32 0 0 0 0 0 0 0 187803 1 106 0 0 0 0 0 0 0 0 0 0 0 0 0 4 0 0 0 0 0 0 0
395 AAC 3 187757 15 32 0 7 2 0 5 32 0 4 1 0 0 0 2 127 0 0 0 1 0 3 10 2 8 43 0 0 0 0 0 9 1 0 1 5 4 0 0 0 12 1 1 0 3 1 1 0 0 14 0 4 7 10 3 0 0 8 0 2 0 0
396 ACT 0 11 15 9 2 35 34 187575 7 20 27 3 0 3 0 23 0 83 5 4 3 0 0 2 30 4 3 43 0 8 8 0 2 0 0 0 124 0 9 11 1 2 2 6 9 0 9 4 0 0 2 1 6 0 4 12 0 33 15 2 1 0 5 16
397 AAT 2 20 2 188025 1 6 1 6 18 5 19 17 0 1 2 58 0 3 9 2 0 0 2 0 0 16 23 0 0 0 6 0 1 0 3 12 0 0 2 3 0 1 8 1 0 2 0 0 1 0 0 0 0 1 3 0 0 0 1 6 1 12 2 1
398 CAA 17 10 9 1 0 14 0 1 6 10 38 0 0 21 0 6 187556 28 11 6 9 0 1 0 100 30 1 0 0 0 0 6 0 1 0 0 1 1 2 3 2 12 0 2 12 19 0 0 8 15 0 2 0 1 1 0 0 0 7 8 0 0 0 0
399 CAG 11 1 286 0 1 14 0 12 0 14 19 0 0 1 0 11 19 5 186942 10 9 39 7 0 3 1 531 47 4 0 1 0 0 0 6 2 0 0 5 10 2 5 40 163 4 4 4 1 0 46 20 2 0 1 3 9 0 0 2 27 3 0 1 5
400 AGG 15 0 13 0 0 0 0 0 12 0 187519 5 0 0 13 0 6 1 1 0 0 0 0 0 0 6 3 0 0 0 1 0 0 0 0 0 1 0 4 0 0 0 83 0 1 0 1 0 0 0 3 0 0 0 0 0 1 0 13 0 1 0 1 0
401 GCC 0 0 15 0 0 94 0 0 0 0 23 7 1 0 1 1 0 63 8 12 0 17 4 0 90 9 11 23 0 1 1 0 2 3 2 0 13 187743 19 11 11 8 22 0 0 36 0 11 0 0 0 0 9 11 1 0 0 0 3 0 6 0 1 0
402 TCT 0 0 23 0 0 0 0 6 2 4 7 6 0 0 2 0 18 0 1 2 24 3 0 62 2 1 13 62 0 1 0 0 0 7 1 1 0 1 3 2 0 2 6 1 0 0 5 0 1 1 0 4 3 49 10 188086 0 3 0 1 0 0 1 5
403 GCA 16 0 0 1 57 1 7 8 3 0 7 1 1 0 7 0 2 1 1 4 4 1 1 0 5 0 0 1 1 0 1 0 4 0 0 0 187868 6 137 1 3 12 19 0 93 0 0 1 0 3 1 0 1 2 6 1 0 0 0 0 0 1 0 2
404 GGT 0 0 0 0 0 6 0 1 2 0 0 27 0 1 0 3 0 0 0 0 0 0 0 0 0 0 0 1 0 0 0 0 0 1 3 17 1 9 16 1 25 186 105 187791 0 7 2 12 1 0 7 1 8 2 1 5 0 0 0 11 0 0 0 0
405 CAA 4 2 0 0 0 0 0 0 0 0 0 0 10 1 1 2 188266 2 22 2 1 3 0 0 15 0 1 0 0 0 0 3 2 0 0 0 0 0 0 0 0 0 0 0 0 0 0 0 8 0 0 0 0 0 0 0 0 0 0 0 0 0 0 1
406 ATC 0 0 0 0 1 23 33 0 0 1 0 2 5 188284 0 28 0 0 0 0 0 11 0 4 0 0 1 0 0 1 0 0 0 0 0 1 0 0 0 0 0 0 0 6 2 17 0 0 0 0 0 0 0 0 15 0 0 0 0 0 0 1 13 0
407 AGT 0 0 0 13 0 0 0 1 0 14 0 188292 0 0 0 0 0 0 0 0 0 0 0 0 0 0 1 1 0 1 0 0 0 0 0 0 0 2 0 0 0 13 0 37 0 0 0 0 0 0 0 0 0 0 0 0 0 0 0 2 0 0 0 0
408 GTG 0 0 0 0 15 0 0 0 0 0 0 0 0 0 16 0 0 0 0 0 0 0 0 0 0 0 0 0 0 1 0 0 0 0 0 0 0 6 11 0 0 0 5 0 110 3 188147 2 0 0 0 0 0 0 0 0 0 0 0 0 0 0 0 0
409 CAA 2 0 0 0 0 0 3 84 0 1950 1 24 2 0 5 32 185896 3 21 0 0 0 0 0 8 0 0 0 1 0 1 1 0 0 5 0 8 0 6 46 13 0 6 0 4 1 7 1 86 1 0 2 0 0 6 0 0 0 14 40 8 0 2 2
410 CCT 0 0 0 1 0 0 1 3 0 7 2 0 0 0 0 0 1 0 0 8 15 148 83 188041 0 0 0 0 0 0 0 9 4 2 0 0 7 0 3 1 1 0 3 0 0 1 0 0 0 0 0 0 2 0 0 20 0 0 1 3 0 0 0 0
411 GCA 2 0 0 0 123 31 0 2 0 1 0 0 0 0 0 0 0 0 0 0 1 0 1 0 0 0 0 0 0 0 0 0 1 0 1 0 188065 4 10 2 1 0 0 0 38 2 4 0 0 0 0 0 10 0 0 0 0 2 0 84 0 0 0 0
412 TTT 1 0 0 0 0 0 2 0 0 0 0 2 0 0 0 15 0 0 0 0 0 0 0 0 0 0 20 1 0 0 7 7 0 0 0 0 0 0 0 0 9 0 0 2 0 0 17 0 0 0 0 3 0 0 0 6 0 0 0 4 1 12 1 187552
413 TCT 0 4 0 0 0 0 1 2 1 2 0 2 0 0 0 0 0 0 0 0 1 1 0 12 0 0 1 0 0 0 0 0 0 5 0 0 0 0 1 5 4 0 2 11 2 0 0 0 0 2 0 0 67 67 21 188146 1 1 1 2 1 0 0 4
414 GTG 0 0 6 0 1 3 26 0 1 1 0 3 0 0 22 0 0 0 0 0 0 0 0 0 0 0 0 0 0 14 29 0 0 0 0 0 1 7 17 1 0 2 4 0 86 8 187894 9 1 0 0 0 0 0 1 0 0 5 2 22 0 0 1 8
415 CAA 4 9 0 0 4 3 8 123 2 4 4 1 0 2 4 0 187809 3 24 3 5 12 0 1 38 26 76 18 1 0 5 1 0 0 0 0 3 12 20 19 2 1 38 0 4 4 0 19 16 1 0 1 1 0 21 17 0 1 8 16 0 26 0 0
416 AGA 14 0 2 0 0 0 0 0 188348 0 12 0 2 1 0 0 0 0 0 2 2 0 0 0 12 0 10 4 1 0 0 0 0 0 1 0 0 0 0 1 19 0 0 0 0 0 0 0 1 0 0 0 0 0 0 1 2 0 0 0 1 0 0 0
417 AAC 61 186784 2 13 0 21 0 0 0 13 3 7 8 0 13 0 5 5 1 0 0 66 0 2 2 1 44 0 0 10 2 37 0 27 0 3 0 0 6 0 0 1 0 20 0 0 5 5 0 3 1 0 0 2 20 0 0 0 3 0 0 14 0 0
418 CTC 0 0 0 0 1 1 0 0 0 2 4 0 0 5 1 23 0 4 0 0 0 27 0 0 0 0 2 0 8 225228 13 14 0 0 0 0 3 1 1 6 0 0 0 0 0 0 16 1 0 0 0 0 1 0 0 0 0 5 0 0 5 18 4 0
419 CCA 0 0 3 0 2 0 0 0 0 1 12 2 1 0 6 0 32 1 0 0 225328 9 19 1 6 3 0 0 7 0 3 0 5 0 5 0 2 0 1 4 0 0 0 0 16 1 46 17 0 0 0 0 11 0 0 0 0 4 0 2 1 0 0 0
420 TTT 0 0 0 12 6 0 3 0 0 0 0 8 0 0 3 0 0 0 3 11 0 1 0 0 0 0 3 2 2 0 9 18 1 1 1 0 2 5 4 1 2 0 4 3 2 63 132 9 0 0 0 19 1 18 13 18 0 0 1 9 0 95 48 225228
421 GAC 3 13 2 0 0 0 0 3 8 8 1 18 42 19 2 1 0 0 0 0 0 0 0 0 0 0 1 0 0 16 6 0 6 224634 1 325 0 1 20 0 0 30 0 1 19 31 11 11 0 10 2 0 0 8 4 277 0 4 1 45 2 5 4 0
422 AAA 225455 24 35 2 7 0 2 5 10 12 0 3 3 0 0 2 2 0 7 0 0 0 0 0 1 0 51 4 0 11 0 0 24 0 7 1 3 27 25 1 0 2 9 15 5 1 0 1 2 3 2 0 0 2 2 2 0 1 0 0 0 7 0 17
423 CCA 0 11 5 2 5 2 1 2 4 115 55 9 0 0 0 0 2 1 52 9 224097 1 81 41 58 41 418 4 7 0 0 11 1 0 2 1 3 39 3 0 14 71 184 14 2 7 8 6 0 0 1 0 77 0 2 3 0 0 0 0 0 0 0 1
424 ACC 0 3 1 10 19 225030 10 4 0 3 1 23 0 32 0 3 0 14 0 3 0 5 1 0 4 4 6 3 4 5 1 0 2 13 0 2 0 31 140 3 3 10 0 6 9 41 0 32 0 0 0 1 0 5 5 32 1 0 3 9 3 3 0 1
425 ATC 0 3 0 0 3 27 0 2 0 3 1 0 27 225370 3 12 0 0 0 0 0 1 6 3 1 0 0 0 1 1 1 0 0 0 2 11 1 0 6 4 3 1 4 0 9 132 16 103 0 1 0 0 0 0 0 1 1 24 1 4 0 0 1 0
426 ATG 0 1 4 0 0 0 32 0 5 0 11 0 12 1 225082 14 0 1 0 0 0 0 0 0 0 1 4 0 15 1 7 24 0 0 9 0 1 1 0 0 0 1 2 3 1 0 41 10 0 0 0 0 2 0 2 0 0 0 0 4 1 0 1 0
427 GCA 0 2 2 0 82 6 0 41 9 24 2 8 0 0 444 9 0 14 3 1 24 2 4 0 4 0 9 5 8 15 1 0 24 0 3 1 224259 9 57 8 1 1 104 11 55 3 3 0 0 5 0 2 2 0 71 87 0 7 0 0 4 1 2 0
428 GCA 0 0 0 1 137 0 6 0 0 0 1 0 0 0 2 0 0 8 0 0 4 0 5 3 2 1 3 4 0 0 0 0 3 0 1 0 224798 14 20 11 1 0 21 4 33 1 8 0 1 0 0 0 4 9 1 1 0 2 1 69 0 5 1 0
429 TTC 0 7 0 0 0 0 0 0 0 7 1 1 0 0 16 1 0 0 0 0 0 0 0 0 2 0 5 0 0 6 0 1 0 0 2 2 2 0 1 0 0 0 59 5 3 0 9 1 4 12 0 2 5 28 0 0 0 2 15 9 1 225466 8 12
430 ACT 11 0 5 59 13 44 3 224692 0 13 6 13 4 1 0 12 0 0 0 11 4 1 6 7 0 2 0 6 4 0 4 0 0 0 6 1 13 5 4 55 9 36 42 97 0 0 10 1 0 0 0 0 0 84 53 15 0 0 0 0 0 0 2 4
431 GGG 0 0 1 3 1 0 7 0 0 0 20 1 0 0 0 2 6 0 0 0 0 1 4 1 0 4 0 0 0 8 0 2 0 0 22 1 0 0 2 4 76 51 224219 51 0 0 3 5 1 432 0 13 6 0 5 0 1 0 3 46 10 2 46 68
432 AAT 21 40 4 224603 1 14 4 1 6 31 9 12 1 2 1 6 4 1 164 3 70 0 0 8 12 4 0 1 7 0 18 3 0 0 0 20 11 4 9 0 3 20 4 196 23 2 12 4 0 0 0 14 0 4 8 73 0 24 1 31 1 11 5 1
433 ACA 8 1 3 0 224911 18 106 7 4 0 0 1 77 0 9 2 0 8 0 1 1 6 1 0 0 0 9 6 9 5 5 62 0 4 3 6 49 0 0 0 26 9 2 17 1 6 23 21 0 8 1 0 0 30 2 3 0 0 0 36 10 0 0 14
434 GAG 0 0 11 2 0 0 3 8 1 0 9 0 0 0 3 0 16 0 0 6 0 0 18 0 0 0 1 0 1 0 1 0 50 0 225406 12 4 1 22 0 4 0 55 10 15 18 10 4 0 0 7 0 0 1 16 1 0 1 0 6 3 1 2 0
435 GGA 0 1 0 0 1 1 0 1 11 0 0 0 0 0 0 0 0 0 0 0 0 0 0 0 0 0 3 0 0 0 7 0 23 0 1 0 1 0 1 2 224386 14 1240 6 1 0 0 2 0 0 0 0 0 0 0 0 0 5 0 0 0 0 0 0
436 AGA 34 0 0 0 1 0 1 0 225566 0 117 1 4 1 0 1 0 0 0 0 0 0 0 0 14 8 7 0 1 0 0 1 0 0 1 0 0 0 1 0 24 0 3 2 0 1 1 0 0 2 0 1 0 0 0 0 16 0 0 0 3 0 0 0
437 ACA 4 8 0 0 225407 3 18 18 4 3 0 5 6 0 0 3 0 0 0 4 3 0 0 0 0 4 0 5 0 0 0 1 0 1 0 0 8 0 39 0 0 2 13 0 0 0 0 0 2 0 0 0 3 13 0 7 1 45 0 1 0 0 0 1
438 TCA 0 5 0 53 2 0 0 1 38 0 2 2 3 0 5 0 0 1 0 0 16 0 0 1 3 0 0 0 0 0 3 0 1 0 1 1 4 0 3 0 5 12 185 15 0 0 1 6 1 0 1 0 225061 9 131 6 0 0 16 0 12 0 0 0
439 GAC 0 20 1 2 0 0 0 0 1 0 0 0 0 0 0 0 0 0 0 0 0 0 0 0 0 0 0 2 1 0 0 0 0 225499 1 6 0 0 3 0 0 20 1 0 0 0 0 0 0 1 0 0 0 0 0 0 0 0 0 0 0 0 0 0
440 ATG 6 0 5 0 0 4 27 4 0 8 4 3 15 1 225580 3 0 0 0 3 0 0 0 1 0 0 4 0 1 1 2 0 0 0 1 0 0 2 2 3 4 0 3 3 0 0 9 0 0 0 0 7 3 1 2 0 2 3 16 3 0 5 17 0
441 AGG 0 0 13 0 0 0 0 0 25 0 225497 3 0 0 16 0 1 0 0 0 0 0 0 0 0 23 8 0 0 0 0 0 0 0 2 0 0 0 1 36 4 0 33 0 1 0 0 0 0 0 0 6 0 0 1 0 0 0 7 0 0 0 0 0
442 GCA 2 0 0 2 131 0 35 0 0 0 0 4 14 7 7 78 0 1 0 1 0 0 0 0 0 1 0 0 1 4 3 1 26 0 2 0 224519 9 218 33 2 3 7 7 67 114 303 0 0 1 0 2 38 1 11 0 0 2 0 3 0 0 0 0
443 GAA 14 0 0 1 0 0 6 0 0 0 0 0 0 0 0 0 0 0 0 1 0 0 0 0 0 0 0 0 0 0 0 0 225707 0 15 3 2 0 0 0 15 0 4 0 0 0 0 0 6 0 0 0 0 4 0 0 0 0 2 0 0 0 0 0
444 ATT 0 0 0 2 0 1 0 4 0 1 0 1 48 21 0 225709 0 0 0 5 0 0 0 0 2 0 1 0 0 0 1 0 0 0 0 0 2 0 0 1 0 13 5 1 6 1 8 11 0 0 0 0 1 0 0 0 0 0 1 5 6 1 2 3
445 ATA 1 1 0 0 13 2 0 0 1 2 3 0 225551 2 58 1 1 0 1 0 0 0 1 0 39 0 0 2 1 4 0 0 1 0 0 0 0 4 0 0 4 0 0 5 25 0 1 11 31 1 2 0 0 0 1 2 0 4 0 0 13 0 0 0
446 AGG 5 2 39 0 10 8 29 0 53 0 225081 34 0 0 24 6 15 6 53 0 0 0 8 0 19 6 58 11 0 1 0 3 4 17 60 9 0 6 24 5 4 13 71 6 15 1 2 3 0 0 1 0 0 0 7 0 1 0 4 5 0 1 0 0
447 ATG 0 0 0 3 0 1 8 4 0 1 0 0 14 1 225586 12 0 1 4 2 1 2 0 0 0 0 0 0 3 2 2 0 0 2 1 1 8 1 15 0 0 0 2 1 3 0 19 0 0 0 0 0 0 1 1 0 0 20 8 2 0 0 3 2
448 ATG 0 1 0 1 1 2 18 0 0 0 4 0 36 9 225530 9 3 0 0 0 0 0 0 0 2 0 0 0 2 0 0 0 0 0 0 4 0 0 1 0 0 0 0 0 3 0 37 2 0 0 0 1 0 0 0 0 1 0 0 0 33 0 3 0
449 GAA 8 0 0 0 0 0 11 1 0 0 0 0 1 0 0 0 0 0 0 3 0 0 0 0 0 1 0 1 0 0 0 0 225564 8 73 7 2 0 2 2 50 0 2 1 3 1 0 0 2 0 1 1 0 0 0 0 0 1 0 0 2 0 0 0
450 GGT 149 2 0 1 0 28 42 74 0 16 0 216 0 0 1 0 0 0 1 0 0 1 0 0 33 3 3 0 0 0 14 51 0 0 0 29 0 0 0 2 3 43 48 224758 1 32 90 3 0 0 0 0 1 0 0 3 2 0 1 39 0 22 15 0
451 GCA 2 0 181 2 167 0 0 0 1 1 6 0 0 28 17 3 4 0 47 2 0 0 6 1 2 0 2 28 0 1 0 2 21 0 0 0 224512 17 83 0 23 7 48 4 243 0 22 0 0 0 0 0 3 1 1 0 0 1 14 0 8 4 0 2
452 AAA 225505 26 31 0 2 0 8 0 8 5 0 1 0 0 0 0 1 0 0 1 0 0 0 1 12 0 12 0 37 0 50 0 11 0 4 0 0 0 14 0 1 2 11 2 0 0 0 0 20 0 1 0 1 0 0 0 0 0 0 0 6 0 0 0
453 CCA 0 0 7 0 5 0 0 0 14 0 1 0 0 14 0 0 0 0 17 0 224550 3 53 1 0 0 1 1 37 1 0 0 0 10 0 1 2 0 56 6 135 4 43 27 0 0 20 0 0 0 0 0 7 1 0 0 0 0 0 0 0 0 0 0
454 GAA 17 0 8 0 0 0 0 9 0 0 0 0 5 0 0 0 31 0 0 5 0 8 0 0 0 0 0 0 0 0 0 0 225066 6 17 66 44 0 1 23 21 234 7 5 24 41 17 1 5 0 0 0 29 0 1 0 0 0 0 0 17 0 3 5
455 GAA 12 7 1 19 12 2 3 11 3 6 0 3 3 0 1 0 5 1 0 3 0 0 6 1 2 0 0 5 2 3 0 17 225204 3 40 1 18 5 27 1 13 14 15 5 67 6 53 50 0 3 0 4 1 3 5 5 0 0 0 17 8 2 3 46
456 ATG 1 0 16 31 0 0 36 0 1 3 174 2 4 0 225075 9 3 0 0 3 0 0 0 0 1 0 7 1 1 0 2 1 0 0 0 2 0 0 6 0 4 0 27 0 10 0 42 0 0 1 0 38 23 0 33 0 0 62 17 25 22 0 3 0
457 TCC 1 2 0 1 7 1 1 2 0 5 0 3 0 0 0 0 78 0 4 2 0 22 0 0 0 0 1 6 8 0 0 36 0 1 0 0 11 3 0 9 21 40 0 0 0 1 1 0 0 1 0 1 48 224976 12 216 0 1 0 0 0 10 0 0
458 TTC 0 1 0 0 3 1 0 0 0 0 0 0 0 17 2 0 1 0 0 0 0 0 0 0 0 0 0 0 0 9 0 0 0 0 0 1 0 0 0 0 1 0 2 0 1 6 1 0 0 8 0 0 0 9 0 3 0 23 2 0 12 225400 3 15
459 CAG 0 1 13 0 0 5 0 0 0 1 0 2 2 0 3 0 45 13 224717 8 0 0 8 0 28 6 226 9 5 0 10 2 1 0 8 3 0 0 0 1 10 1 24 2 1 0 3 0 0 0 28 38 0 0 0 0 0 1 0 0 0 1 0 13
460 GGG 605 0 1 0 0 0 0 0 0 9 28 0 0 0 3 0 0 2 0 0 0 0 0 0 22 0 5 2 0 0 0 0 0 0 7 0 0 0 3 0 17 6 185548 3 1 0 2 1 0 0 0 0 0 2 0 0 0 2 15 0 1 0 1 0
461 CGG 0 0 0 0 0 0 0 0 0 0 14 0 0 0 1 0 0 0 39 0 0 0 0 0 14 0 184989 2 0 0 1 0 0 0 0 0 0 0 0 0 0 0 8 0 0 2 0 0 0 0 0 1 0 0 0 0 0 0 16 0 0 0 0 0
462 GGA 0 0 0 1 0 0 0 0 12 3 0 0 0 0 3 0 0 0 0 0 4 4 2 0 0 0 0 0 0 1 0 0 20 0 0 0 14 2 88 14 175937 7 70 4 0 0 0 0 0 1 0 0 0 11 2 0 3 3 0 3 0 3 0 0
463 GTC 0 0 1 0 0 0 0 0 0 1 1 0 17 51 0 0 0 0 0 0 0 0 0 0 0 0 0 0 1 0 0 0 1 0 2 0 2 11 0 0 5 0 0 0 16 162898 18 24 0 0 0 0 0 0 0 0 0 2 0 0 3 1 5 0
464 TTC 0 0 0 0 0 0 0 0 0 0 0 0 0 6 0 0 0 0 0 0 0 0 0 0 0 0 0 0 0 11 0 0 0 0 0 0 0 0 0 0 0 1 0 0 0 6 0 0 0 0 0 0 1 21 3 0 0 0 0 0 0 189634 0 21
465 GAG 0 0 7 0 0 0 0 0 0 70 1 0 0 0 0 0 0 0 0 0 0 0 0 0 0 0 0 0 0 0 0 0 8 0 186503 1 0 0 0 0 2 1 24 0 0 0 4 0 0 0 0 0 0 0 0 0 0 0 1 0 0 0 0 0
466 CTC 1 0 3 0 0 0 1 0 12 1 0 0 0 0 162 1 4 28 7 29 21 94 8 24 0 0 0 2 37 165002 0 9 4 3 1 3 35 3 6 1 3 0 7 1 2 6 5 1 0 27 0 29 0 1 3 3 1 3 176 3 16 207 85 76
467 TCG 3 0 5 6 0 2 31 0 0 3 2 0 4 12 0 2 0 0 4 0 0 0 10 0 0 53 0 12 0 0 0 0 0 0 2 0 0 0 0 0 1 0 8 0 0 0 3 1 0 0 2 1 30 4 190298 4 0 0 1 0 0 0 40 3
468 GAC 0 11 0 0 0 0 0 0 0 0 0 0 0 0 0 0 0 2 0 0 0 0 0 0 0 0 0 0 0 0 0 0 0 189699 1 23 0 0 0 0 0 32 0 0 0 0 0 0 0 0 0 1 1 0 1 1 0 1 0 0 0 0 0 0
469 GAA 18 0 0 0 1 0 0 0 0 0 0 0 0 1 0 0 4 0 15 0 0 0 0 0 0 0 1 0 0 0 0 0 187629 3 28 2 2 5 0 0 18 2 1 0 0 0 2 0 3 0 3 0 1 2 0 0 0 0 1 0 0 0 3 0
470 AGG 0 0 20 0 0 0 0 0 9 2 189133 1 0 0 5 0 0 0 1 0 0 0 0 0 0 0 7 0 0 0 0 0 0 0 0 0 0 0 0 1 1 0 36 0 0 0 0 0 0 0 0 0 0 0 0 0 0 0 3 0 0 0 0 0
471 GCA 0 0 0 0 30 0 0 0 0 0 0 0 0 0 0 0 0 0 0 0 0 0 0 0 0 0 0 0 0 0 0 0 1 0 0 0 174217 4 81 1 0 0 0 0 71 0 0 0 0 0 0 0 2 0 0 0 0 0 0 0 4 0 0 0
472 GCG 0 0 0 0 2 1 125 0 0 0 0 0 0 0 1 0 0 67 0 0 0 0 0 0 0 0 0 0 0 0 0 0 0 0 2 0 18 0 179016 1 0 1 0 0 0 0 61 2 0 0 0 0 1 0 7 0 0 4 0 0 0 1 0 0
473 AAC 1 194309 0 37 0 2 0 0 0 4 0 0 0 0 0 0 0 11 0 0 0 0 0 0 6 5 5 2 0 0 0 0 1 12 0 0 0 0 0 0 0 0 0 0 0 0 0 0 0 3 0 0 0 0 0 0 0 0 3 0 0 2 0 0
474 CCG 0 0 0 0 0 0 4 0 0 0 0 0 0 0 0 0 0 0 6 0 44 0 224728 0 1 0 4 0 0 0 9 0 0 0 0 0 0 1 0 0 0 0 0 0 0 0 1 0 0 0 0 0 0 0 11 0 0 0 0 0 0 0 0 0
475 ATC 0 2 0 0 0 13 0 0 0 1 0 0 2 225490 0 20 0 0 0 0 0 0 1 0 0 5 0 0 0 14 0 0 0 0 0 0 0 2 2 0 0 0 0 0 0 61 0 0 0 0 0 0 0 0 0 0 0 0 0 0 0 2 0 0
476 GTG 0 0 0 0 0 0 0 0 0 0 0 0 0 0 59 0 0 0 0 0 0 0 0 0 0 0 19 0 0 0 5 0 0 0 3 0 5 0 103 13 0 0 1 0 64 0 225177 0 0 0 0 0 0 0 0 0 0 1 0 0 0 0 1 0
477 CCC 0 0 0 0 0 4 0 0 0 0 0 0 0 0 0 0 0 1 0 0 7 225548 0 12 0 0 1 0 0 6 0 0 0 0 0 0 0 2 0 0 0 0 0 0 0 0 0 0 0 0 0 0 0 29 0 0 0 0 0 0 0 0 0 0
478 TCT 0 0 3 0 0 0 0 4 0 0 0 0 0 0 0 0 5 0 0 0 7 34 1 27 0 0 1 0 0 0 0 11 0 0 0 0 0 0 1 1 0 0 0 0 0 0 12 5 0 0 0 6 1 493 258 224173 1 0 25 4 0 0 40 10
479 TTT 0 0 0 0 4 0 0 0 0 0 0 0 0 4 0 3 0 0 0 0 0 0 0 3 0 0 0 1 0 0 0 9 0 0 0 0 0 0 0 0 4 0 0 0 2 0 0 4 0 114 0 1 0 0 0 14 0 1 0 4 36 41 0 225214
480 GAC 0 26 0 0 0 6 0 0 2 0 0 0 0 0 2 0 2 34 8 0 7 0 0 9 0 5 0 1 0 0 0 0 1 225136 1 76 0 1 1 12 0 24 1 2 0 3 0 0 0 19 0 0 0 1 0 0 0 0 1 0 1 0 0 0
481 ATG 0 1 4 0 0 0 11 0 1 0 4 2 14 1 225544 1 1 1 0 0 0 0 1 0 0 0 0 0 0 0 4 0 0 0 1 0 0 0 0 0 2 0 1 2 1 0 24 0 0 11 0 0 0 0 0 0 0 1 2 0 0 0 3 0
482 AGT 0 3 4 37 0 0 0 0 0 19 0 225569 0 0 0 3 0 0 0 0 0 0 0 0 0 1 0 3 0 0 0 0 0 0 0 0 0 0 0 0 0 0 0 30 0 0 0 0 0 0 0 0 0 0 0 0 0 0 0 3 0 0 0 0
483 AAT 0 29 27 225740 0 0 0 2 0 0 0 2 0 15 3 1 0 0 0 0 0 0 0 0 0 0 0 0 0 0 0 0 0 0 0 11 0 0 0 0 0 0 0 0 0 0 0 0 0 0 0 2 0 0 0 0 0 0 0 0 1 0 2 0
484 GAA 12 3 0 0 0 0 0 0 0 0 0 0 0 3 0 0 0 0 0 0 0 0 0 0 0 0 1 0 0 0 0 0 225269 2 18 2 0 0 0 0 11 0 2 1 0 0 0 16 1 0 0 0 0 0 0 0 0 0 2 0 0 0 0 0
485 GGA 0 0 0 0 0 0 0 0 30 25 0 29 0 0 0 0 0 2 24 0 0 0 0 0 0 1 2 2 0 0 0 2 10 1 5 0 0 0 0 0 225196 7 39 18 0 5 25 91 0 0 0 0 0 0 0 0 8 10 11 30 0 0 1 0
486 TCT 0 0 0 0 0 0 0 0 0 0 0 0 0 0 0 0 0 0 0 0 0 0 0 7 0 0 0 0 0 0 0 0 0 0 0 1 0 0 1 0 0 0 0 0 0 0 0 1 0 0 0 3 0 20 4 225718 0 0 0 0 0 0 0 1
487 TAT 0 0 0 1 0 0 0 0 0 0 0 0 0 0 0 0 0 0 0 23 0 0 0 0 0 0 0 0 0 0 0 0 0 0 0 0 0 0 0 0 0 0 0 0 0 0 0 0 1 5 0 225704 0 0 0 0 0 0 0 11 0 0 0 0
488 TTC 0 0 0 0 0 0 0 0 0 0 0 0 0 2 0 0 0 0 0 0 0 0 0 0 0 0 0 0 0 4 0 0 0 0 0 0 0 0 0 0 0 0 0 0 0 1 0 0 0 1 0 0 0 7 0 0 0 0 0 0 0 224995 1 7
489 TTC 0 0 0 0 0 0 0 0 0 0 0 0 0 2 0 0 0 0 0 0 0 0 0 0 0 0 0 0 0 15 0 0 0 0 0 0 0 0 0 0 0 0 0 0 0 3 0 0 0 0 0 35 0 14 0 0 0 1 0 0 3 224180 1 18
490 GGA 0 0 0 0 0 0 0 0 15 0 0 0 0 0 0 0 0 0 0 0 0 0 0 0 0 0 0 0 0 0 0 0 8 0 0 0 0 0 0 0 225572 0 19 0 1 0 0 0 0 0 0 0 0 0 0 0 4 0 0 0 0 0 0 0
491 GAC 0 10 0 0 0 0 0 0 0 0 6 0 0 39 0 0 0 0 0 0 0 0 0 0 0 2 0 0 0 0 0 0 0 225429 0 5 0 4 0 0 1 32 1 0 0 23 7 0 0 2 0 0 0 1 0 0 1 0 8 0 0 0 1 0
492 AAT 1 13 0 225581 0 0 0 3 0 0 0 16 0 0 0 5 0 0 0 0 0 0 0 0 0 0 0 0 0 0 0 0 0 0 0 38 0 0 0 0 0 0 0 0 0 0 0 0 0 0 0 1 0 0 0 0 0 0 0 0 0 0 0 0
493 GCA 0 0 0 0 118 0 0 1 0 1 0 0 0 0 0 0 0 0 0 1 1 0 0 0 1 0 0 0 0 0 2 0 3 0 0 0 225327 11 35 19 1 0 0 1 83 0 40 2 0 0 0 0 4 0 1 0 0 0 0 0 0 0 0 0
494 GAG 0 6 16 0 0 1 1 0 0 0 0 0 0 0 0 0 0 18 0 0 1 5 0 0 0 0 0 0 0 0 0 0 56 1 225511 15 0 1 0 0 2 0 39 0 2 0 2 0 0 1 7 0 0 0 0 0 0 0 0 0 0 0 0 0
495 GAG 0 8 52 0 0 0 0 0 0 0 0 0 3 1 0 0 0 0 0 0 0 0 1 0 0 0 1 0 0 0 0 0 42 19 225572 3 0 0 0 0 2 0 30 0 0 0 5 3 0 1 2 0 0 0 7 0 0 0 0 0 0 0 0 0
496 TAC 0 0 0 0 0 0 0 0 0 3 0 1 0 0 1 1 0 13 0 0 0 0 0 0 0 1 1 0 0 0 0 0 0 1 0 0 0 0 0 0 0 4 0 1 0 1 8 0 1 225376 1 48 0 2 0 0 1 54 10 0 0 6 0 0
497 GAC 0 36 2 10 0 1 0 0 0 4 9 6 0 8 30 0 0 0 0 2 0 0 0 0 2 9 1 0 0 0 0 0 7 223883 14 40 3 20 13 1 2 135 4 0 3 28 23 113 28 27 5 0 0 12 1 2 0 0 11 64 1 17 3 1
498 AAT 162 58 296 221700 41 38 60 34 529 100 305 97 19 142 83 43 5 317 6 5 1 3 1 0 56 39 69 28 0 0 1 6 1 0 2 12 24 5 43 31 794 107 14 76 23 3 3 8 4 8 21 4 11 0 4 5 69 23 4 32 9 6 31 1
499 TAA 2 0 0 0 0 0 0 0 0 0 0 0 0 0 0 0 10 0 0 0 0 0 0 0 0 0 0 0 0 0 0 0 4 0 0 0 0 0 0 0 0 0 0 0 0 0 0 0 225669 5 1 16 1 0 0 0 20 0 0 1 18 0 0 0
