# Supplementary material for: Destabilized adaptive influenza variants critical for innate immune system escape are potentiated by host chaperones
Source: PLoS Biol. 2018 Sep 17;16(9):e3000008. doi: 10.1371/journal.pbio.3000008 (PMC6160216; doi:10.1371/journal.pbio.3000008)
Supplement: S1 File — This zip file contains the computer code and required input files for the deep mutational scanning data analysis reported in this manuscript. (ZIP) [file pbio.3000008.s023.zip › 2018_NP_DMS-master/preferences/Rep2-Hsp90i37_counts.txt]

# POSITION WT AAA AAC AAG AAT ACA ACC ACG ACT AGA AGC AGG AGT ATA ATC ATG ATT CAA CAC CAG CAT CCA CCC CCG CCT CGA CGC CGG CGT CTA CTC CTG CTT GAA GAC GAG GAT GCA GCC GCG GCT GGA GGC GGG GGT GTA GTC GTG GTT TAA TAC TAG TAT TCA TCC TCG TCT TGA TGC TGG TGT TTA TTC TTG TTT
1 ATG 0 0 1 0 0 0 14 0 0 0 0 0 5 0 182171 5 0 0 0 0 0 0 0 0 0 0 0 0 0 0 0 0 0 0 0 0 0 0 0 0 0 0 0 0 0 0 46 0 0 0 0 0 0 0 0 0 0 0 0 0 0 0 0 0
2 GCG 0 0 0 0 0 0 3 0 0 0 0 0 0 0 0 0 0 0 0 0 0 0 0 0 0 2 0 0 0 0 0 0 0 0 0 0 28 0 181761 1 0 0 0 0 0 0 41 0 0 0 0 0 0 0 0 0 0 0 0 0 0 0 0 0
3 TCC 5 4 0 0 14 14 0 13 0 1 0 0 0 0 7 0 2 9 0 25 0 9 0 0 17 0 4 0 17 9 1 0 0 1 1 0 0 15 0 4 0 0 0 0 0 0 0 0 0 20 0 2 18 181534 10 18 0 0 1 1 0 18 0 0
4 CAA 53 264 0 5 133 5 2 173 3 1 0 3 323 12 12 40 180341 57 37 5 19 0 0 1 24 0 0 0 62 47 9 7 6 5 0 7 26 2 6 19 0 1 0 6 168 2 5 0 7 13 0 0 57 19 18 234 1 1 2 28 56 14 15 44
5 GGC 0 0 0 0 0 13 0 0 0 20 0 0 0 0 0 0 0 3 0 0 0 16 0 0 0 41 0 0 0 0 0 0 0 25 0 0 0 48 0 0 0 182159 0 13 0 1 0 0 0 0 0 0 0 29 0 0 0 92 0 0 0 1 0 0
6 ACC 0 0 0 0 0 182079 0 2 0 1 0 0 0 3 0 0 0 0 0 0 0 0 0 0 0 0 0 0 0 0 0 0 0 0 0 0 0 8 0 0 0 0 0 0 0 0 0 0 0 0 0 0 0 0 0 0 0 0 0 0 0 0 0 0
7 AAA 182332 0 8 1 0 0 0 0 4 0 0 0 0 0 0 0 1 0 0 0 0 0 0 0 0 0 0 0 0 0 0 0 8 0 0 0 0 0 0 0 0 0 0 0 5 0 0 0 0 0 0 0 1 0 0 0 0 0 0 0 0 0 0 0
8 CGG 0 0 0 0 0 0 0 0 0 0 0 0 0 0 0 0 4 0 10 0 6 0 4 0 38 0 182405 1 7 0 4 0 0 0 0 0 0 0 0 0 0 0 0 0 0 1 0 0 0 0 0 0 0 0 0 0 0 0 41 0 0 0 0 0
9 TCT 0 0 0 2 2 5 0 2 0 0 0 0 2 0 0 1 2 0 1 0 0 2 0 13 0 0 0 0 0 0 0 2 0 0 0 0 14 0 0 3 0 0 0 0 0 0 0 0 1 1 0 2 2 89 13 181603 0 0 1 0 29 1 1 1
10 TAT 2 13 1 4 19 1 0 6 2 2 0 0 13 31 0 17 2 21 9 47 8 2 0 4 0 2 0 0 4 22 12 4 10 1 22 1 1 3 1 11 2 3 3 0 17 0 0 0 2 17 0 181848 6 33 1 5 0 7 0 21 1 1 2 5
11 GAA 14 0 0 0 8 3 0 5 0 0 0 0 1 3 0 0 1 0 0 0 1 0 4 0 0 2 0 0 0 0 2 0 181683 0 43 2 4 4 2 0 10 3 0 0 0 2 0 0 2 0 1 1 2 0 0 0 0 0 0 0 1 0 3 0
12 CAG 14 30 164 3 4 15 14 7 8 46 9 2 0 7 0 3 49 45 181277 286 4 6 6 4 16 36 49 0 37 12 79 16 1 0 6 1 11 3 6 7 0 1 63 5 3 0 2 17 2 0 17 1 1 9 2 30 0 3 3 3 13 11 2 3
13 ATG 0 2 3 2 0 0 6 0 1 0 3 0 20 0 182201 5 0 3 0 1 1 0 1 0 3 2 3 0 0 0 4 0 1 0 1 2 0 2 0 0 0 2 0 0 0 0 17 0 8 2 0 0 0 0 1 0 0 1 0 1 0 0 0 0
14 GAA 12 1 0 0 6 0 0 0 122 1 0 1 0 0 2 0 0 2 3 2 2 0 1 0 0 1 1 2 0 4 0 1 181718 4 9 10 0 1 2 0 15 1 1 0 1 0 0 1 0 1 0 4 1 1 0 0 0 2 4 1 0 0 0 0
15 ACT 0 0 0 7 8 22 4 182174 0 2 0 0 1 0 0 5 0 0 0 0 1 0 0 2 0 0 0 2 1 0 0 1 0 0 0 0 0 0 0 8 0 0 0 0 3 0 1 0 0 0 0 0 0 0 0 1 1 0 0 1 0 0 0 0
16 GAT 0 3 1 8 4 0 0 0 0 0 0 0 0 0 0 2 2 0 0 0 0 0 0 0 0 0 0 0 0 0 0 0 2 6 4 182367 0 1 0 7 0 1 5 35 0 0 0 0 0 0 0 1 0 0 0 0 2 0 0 0 0 0 0 0
17 GGG 5 1 2 0 4 1 0 8 2 0 3 0 0 0 0 0 2 4 0 0 1 1 1 0 2 0 2 0 0 0 0 2 1 0 1 0 1 0 3 4 51 3 182328 12 0 0 9 4 0 1 0 0 1 0 0 0 0 0 7 0 0 0 0 0
18 GAA 32 18 0 61 4 36 3 0 0 4 0 7 6 11 1 0 17 13 3 3 58 52 65 5 0 0 0 0 1 15 2 3 181819 6 36 3 10 71 1 0 29 4 2 0 1 2 0 19 9 14 0 0 32 14 0 7 0 1 1 0 7 7 0 0
19 CGC 1 1 0 0 0 4 0 0 0 3 1 0 0 0 0 0 0 84 0 0 0 4 0 0 3 182221 0 9 0 2 0 0 0 0 0 0 0 0 0 0 0 2 0 0 0 0 0 0 0 0 0 0 0 0 0 0 0 39 0 0 0 0 0 0
20 CAG 0 0 2 0 1 0 0 0 0 0 0 0 0 0 0 0 11 1 181014 11 2 3 307 26 0 11 66 0 2 0 1 4 0 0 0 0 1 1 0 0 0 0 0 0 0 2 0 0 0 0 5 0 1 0 1 1 1 0 0 0 0 0 1 0
21 AAT 9 12 4 181983 85 44 54 37 0 1 0 16 0 1 9 1 5 5 8 5 4 14 1 5 12 11 8 34 2 12 11 2 0 0 0 9 3 3 0 2 1 6 0 1 11 1 2 9 1 3 2 2 28 28 1 2 0 2 1 9 0 0 1 0
22 GCA 22 1 7 0 81 11 21 2 48 3 5 9 0 1 2 0 2 3 5 1 15 10 4 1 296 72 8 26 1 6 1 2 3 0 0 1 181355 81 16 34 2 0 0 1 67 15 8 39 16 1 0 2 4 4 2 4 0 1 0 0 1 0 1 1
23 ACT 3 6 1 11 79 36 14 181480 9 8 0 1 1 0 6 5 5 52 9 3 2 12 3 5 17 14 9 41 4 16 1 5 0 2 2 5 4 4 12 25 5 0 13 4 2 3 4 3 3 4 1 3 22 75 97 351 4 1 5 2 5 2 0 4
24 GAG 8 4 78 2 0 7 12 2 5 0 3 6 5 2 26 0 71 3 10 1 1 1 3 0 2 5 0 2 10 2 0 0 133 1 182036 6 5 3 17 2 0 0 12 0 12 2 3 8 0 3 3 0 5 0 5 3 6 0 3 2 0 0 1 2
25 ATC 1 2 1 0 0 2 1 0 2 0 1 0 23 182470 2 5 5 0 10 0 1 0 3 1 10 1 0 0 5 1 0 0 0 0 0 0 0 0 0 0 0 0 0 1 1 22 0 3 1 3 0 0 0 0 4 0 0 0 1 0 0 0 1 0
26 AGA 8 0 1 3 0 0 0 0 182403 2 17 3 0 0 5 0 0 3 0 0 2 6 3 0 6 13 0 1 0 0 1 1 0 0 1 0 2 1 3 0 39 0 3 0 0 0 0 0 2 4 4 2 0 0 0 0 3 4 1 0 0 0 0 0
27 GCA 1 0 2 0 21 0 2 1 2 3 38 3 1 1 0 0 0 2 0 3 0 0 1 0 0 8 7 4 1 1 0 0 2 0 0 0 182330 16 5 2 4 3 5 3 44 5 0 1 4 0 0 0 5 0 2 3 0 0 2 0 0 7 2 0
28 TCC 24 18 0 0 0 4 0 4 1 0 4 5 0 0 0 0 8 7 3 6 27 15 2 1 1 5 3 0 0 5 2 0 2 1 0 0 0 4 2 0 1 27 8 1 0 2 1 0 0 7 5 1 19 182243 3 14 1 4 5 0 0 10 1 0
29 GTC 2 0 2 0 0 4 0 0 0 0 0 0 1 54 0 4 0 3 2 0 1 11 0 0 1 0 0 0 0 4 1 1 0 0 0 0 0 25 0 0 0 0 0 0 16 182345 0 26 0 0 0 0 0 0 1 0 3 3 0 1 3 2 0 0
30 GGG 0 4 0 0 1 1 0 1 0 0 41 0 0 0 0 1 2 1 0 0 0 3 0 5 2 1 3 0 0 0 1 0 0 0 16 0 7 3 0 3 34 23 181598 3 1 0 1 0 0 0 1 1 1 0 0 0 0 0 6 0 3 0 0 2
31 AAG 16 0 179397 10 0 0 5 1 1 0 11 0 0 0 2 1 1 5 4 1 0 0 1 0 11 2 0 2 1 3 0 0 1 1 12 0 1 0 2 0 1 0 1 4 7 0 4 0 3 0 3 1 1 9 4 1 0 0 0 3 2 0 1 0
32 ATG 9 0 12 0 0 2 10 6 1 0 1 0 12 3 182438 3 0 1 1 2 0 5 0 2 1 4 2 0 3 1 0 2 0 0 0 2 0 3 0 0 0 3 0 0 0 0 4 1 1 1 1 0 0 0 0 3 1 1 2 0 2 0 3 1
33 ATT 1 3 4 2 0 2 0 6 11 0 0 6 15 24 0 182382 0 1 0 0 2 0 0 3 1 0 0 0 19 0 0 0 0 5 0 0 0 0 0 0 7 1 2 1 1 14 3 60 2 4 0 0 2 0 0 3 2 0 1 7 4 0 0 1
34 GAT 3 7 1 28 2 9 0 5 2 2 2 6 10 30 15 4 3 5 11 4 1 0 0 0 1 18 1 0 38 3 3 10 10 14 3 181919 6 6 0 9 20 7 2 122 3 1 5 25 5 18 3 8 15 2 28 3 0 3 1 28 9 10 19 6
35 GGA 1 0 8 1 1 0 3 0 26 3 0 2 0 0 0 2 1 3 0 0 2 1 0 1 0 2 1 0 0 1 1 1 18 1 0 2 5 6 1 1 182322 15 19 1 1 1 0 0 1 0 2 4 1 0 4 0 11 3 1 0 2 1 1 0
36 ATT 1 0 0 3 3 0 0 2 0 0 0 2 3 27 0 182200 0 1 1 0 1 3 1 1 4 3 2 1 2 0 5 0 1 0 0 1 1 0 0 3 0 0 2 0 0 0 3 8 0 0 2 0 0 2 0 0 0 0 0 0 4 1 2 0
37 GGA 1 0 0 0 0 5 2 0 6 0 3 0 0 0 0 0 0 0 0 0 1 2 2 0 0 1 0 1 0 1 0 0 9 3 0 1 1 2 0 2 182229 5 107 7 1 0 0 0 3 0 0 0 0 4 0 1 5 0 0 0 0 0 0 0
38 CGA 0 0 0 0 0 1 0 0 4 0 0 0 0 0 0 0 21 0 0 0 4 4 0 3 180143 0 10 1 5 1 0 0 1 0 0 0 0 0 0 0 1 0 0 0 0 0 0 0 0 0 0 0 0 1 0 1 18 1 0 0 0 0 0 0
39 TTC 0 4 1 0 0 3 0 0 0 0 1 1 0 2 0 0 2 0 1 0 2 8 19 5 0 1 0 0 2 12 0 1 0 3 0 0 0 9 2 2 1 2 0 0 1 2 8 1 1 2 0 0 2 7 0 2 1 1 0 13 5 181711 0 17
40 TAC 0 0 0 0 2 1 0 1 0 1 0 1 6 0 1 3 0 34 0 0 0 0 2 2 5 0 0 0 0 0 1 2 1 1 2 0 1 1 1 0 5 2 2 0 1 0 0 0 0 181593 2 21 2 1 0 1 8 29 1 0 0 2 0 1
41 ATC 2 15 4 1 0 28 1 0 4 19 3 0 4 180137 33 21 13 29 4 2 6 2 2 1 3 1 3 0 4 33 7 1 3 2 4 2 2 2 4 5 3 0 21 0 0 4 2 0 1 3 7 22 6 1 0 1 0 2 0 3 51 2 2 3
42 CAA 3 0 2 0 0 2 1 0 0 0 0 0 0 0 1 0 167807 1 38 0 6 2 1 0 17 0 1 0 18 0 0 4 1 0 0 0 1 0 0 0 0 0 1 0 0 0 2 3 3 0 0 0 0 0 2 0 0 0 0 0 0 0 2 0
43 ATG 3 31 0 0 0 5 8 1 0 0 1 1 15 1 170966 7 4 1 0 2 0 4 0 4 1 0 1 1 0 4 2 3 0 3 0 8 0 2 0 0 0 4 0 0 0 2 1 0 2 2 1 0 0 2 0 0 0 0 1 1 3 2 1 0
44 TGC 0 2 0 2 0 5 4 0 0 2 0 0 4 0 0 0 0 3 0 0 2 1 0 0 2 7 0 1 10 4 0 1 0 0 0 0 4 1 0 0 0 1 0 0 0 1 0 10 0 20 0 0 0 3 0 2 2 155662 1 111 0 4 0 0
45 ACT 1 1 0 3 13 16 1 166523 1 1 0 0 2 0 1 6 1 4 1 7 0 1 1 3 8 2 3 0 0 11 2 0 0 0 1 0 0 0 8 1 0 1 1 0 0 9 7 0 0 1 1 1 0 0 1 2 0 0 0 10 0 4 0 0
46 GAA 10 3 1 1 0 6 0 2 0 2 0 1 0 1 1 8 2 0 0 0 1 1 0 1 0 5 2 1 4 0 1 1 171693 0 7 0 0 1 0 0 13 5 1 0 5 8 2 0 6 0 2 0 0 3 0 0 0 6 0 0 0 0 3 1
47 CTT 0 0 0 0 0 2 0 0 0 0 0 0 1 5 4 4 1 0 0 4 5 2 3 8 1 3 0 4 76 38 3 175332 0 0 0 0 0 0 0 0 1 0 0 0 0 0 0 0 0 0 0 0 2 0 3 0 1 0 0 0 0 0 51 10
48 AAA 174616 3 18 0 2 0 0 0 11 0 0 0 0 2 0 0 0 4 0 0 0 1 0 0 10 0 0 0 1 5 1 0 13 0 0 1 0 0 0 0 0 0 0 0 1 0 0 0 2 2 0 0 1 1 0 0 3 2 0 0 3 1 0 2
49 CTC 5 7 2 7 7 5 4 8 3 1 2 1 5 7 7 5 9 6 7 0 20 11 18 17 10 2 9 4 50 167164 8 22 3 4 2 2 3 4 9 3 3 10 4 6 4 4 3 1 2 5 5 8 7 8 10 0 9 1 10 0 7 4 46 9
50 AGT 11 31 0 11 11 139 16 20 10 17 6 167755 0 9 2 7 3 13 46 2 18 59 19 24 0 19 9 5 0 4 6 3 24 20 0 6 17 12 65 17 31 6 9 62 2 10 5 1 0 6 3 5 15 19 10 16 6 13 3 0 1 6 6 1
51 GAT 0 7 1 18 10 28 5 0 2 0 0 6 1 7 12 14 0 26 2 0 6 1 4 15 0 0 0 0 8 3 1 7 13 16 3 168939 17 2 11 6 3 0 0 19 6 4 0 6 3 3 2 8 0 0 0 1 0 0 0 1 3 16 1 0
52 TAT 0 2 8 4 2 6 2 1 4 0 3 2 6 1 0 4 0 0 0 19 2 8 2 0 0 0 0 0 3 2 0 9 0 3 0 0 31 0 1 2 4 2 2 0 14 0 16 4 4 11 7 173272 3 0 21 5 0 1 2 16 9 3 6 0
53 GAG 1 0 8 5 4 1 0 6 1 1 1 1 0 0 0 0 0 1 0 0 1 3 3 2 1 2 1 0 1 3 0 2 21 9 156379 67 1 1 3 0 0 7 29 29 0 2 6 0 4 3 5 6 0 3 2 1 12 5 0 1 0 1 7 0
54 GGG 0 0 1 0 0 9 6 5 0 10 13 2 0 1 3 1 1 1 9 0 2 5 5 1 10 2 3 0 1 0 0 2 0 4 17 0 2 5 20 3 18 24 157409 4 0 0 2 2 1 0 0 0 3 1 3 2 1 0 7 2 0 1 0 0
55 CGA 0 7 0 0 3 7 0 1 16 0 19 0 0 0 0 0 35 2 0 3 2 4 2 1 159841 14 22 3 16 5 0 9 2 0 0 0 0 0 0 1 4 1 2 2 1 2 1 0 1 0 0 1 0 3 0 0 68 3 1 1 1 2 0 0
56 CTG 5 10 2 0 5 3 17 7 0 0 5 7 0 2 9 1 5 7 6 8 4 19 53 3 2 6 6 2 85 31 168314 28 0 3 31 5 1 3 8 1 0 4 2 8 2 12 6 5 2 1 8 0 4 2 7 3 0 2 4 1 1 3 39 2
57 ATC 0 1 1 1 12 26 9 4 0 9 1 6 11 182152 2 31 6 3 1 0 7 7 0 2 7 1 2 0 1 10 69 8 2 0 0 0 0 6 0 0 0 0 7 1 2 25 15 0 1 2 0 1 2 5 1 1 4 4 1 0 1 0 2 0
58 CAG 0 17 4 2 2 0 1 0 0 0 9 2 2 0 0 0 65 2 182243 4 2 3 15 2 2 1 45 5 0 2 5 8 0 1 1 0 1 2 1 5 2 1 6 3 5 1 1 3 0 1 8 0 1 5 0 0 0 1 4 0 1 1 1 0
59 AAC 6 182209 2 24 1 5 0 2 1 11 4 4 2 0 4 2 4 6 2 2 1 0 5 3 9 10 4 4 8 1 4 6 1 9 2 5 8 0 5 3 10 2 3 3 8 1 8 6 4 2 7 0 0 0 1 3 9 0 12 0 2 4 3 2
60 AGC 1 15 1 0 1 7 7 7 5 182036 1 15 1 4 3 0 0 3 0 2 0 0 5 1 11 5 0 1 4 1 2 0 1 0 0 0 9 0 0 1 1 7 4 0 1 1 0 0 2 2 4 0 1 8 16 7 0 1 2 4 0 0 0 0
61 TTA 0 0 1 7 0 0 3 6 4 0 2 0 39 2 1 18 0 18 1 0 1 0 0 1 1 0 1 0 22 2 2 1 1 4 1 2 0 2 3 0 3 5 5 1 16 6 3 0 2 16 0 3 13 2 1 3 2 16 1 12 181970 2 20 1
62 ACA 1 6 0 4 181890 40 10 12 2 17 0 4 10 1 0 0 2 1 0 1 6 21 5 7 11 4 2 21 0 6 3 0 0 8 0 1 18 11 2 0 0 1 1 0 3 0 1 0 0 1 6 0 10 114 6 11 3 3 1 2 2 0 0 0
63 ATA 7 1 0 17 8 3 0 1 1 0 4 1 182188 12 33 21 2 3 3 2 2 15 1 1 3 2 0 3 17 8 0 3 0 1 0 0 10 2 1 1 0 0 0 0 13 3 0 1 4 2 0 1 0 5 0 1 1 2 3 0 1 0 1 1
64 GAG 0 5 7 0 1 3 4 0 0 3 0 0 2 4 14 0 0 7 3 12 4 25 3 7 0 3 1 0 3 2 0 8 9 0 182223 5 2 0 3 3 1 1 32 2 1 3 3 3 4 0 2 3 0 0 0 1 0 3 0 2 0 0 1 5
65 AGA 15 1 0 0 11 0 0 1 182167 0 13 1 5 0 2 0 0 1 0 4 4 0 1 2 4 1 1 6 4 0 0 0 0 0 0 0 0 1 1 0 10 0 0 1 0 3 1 0 6 9 0 0 3 0 1 0 1 2 0 0 1 1 0 0
66 ATG 0 0 3 0 0 1 1 0 0 0 2 0 11 0 181938 4 0 0 0 3 0 1 0 0 2 0 0 0 0 0 1 0 0 0 0 0 0 0 0 0 0 0 0 0 2 0 8 0 0 1 0 0 0 0 0 0 0 0 0 0 0 0 0 0
67 GTG 0 0 0 0 0 0 0 0 0 0 0 0 0 0 11 0 0 0 1 0 0 0 0 0 0 0 2 0 12 0 0 0 0 1 1 0 0 0 5 0 0 0 1 0 77 0 182160 6 0 0 0 0 0 0 1 0 0 0 0 1 0 0 0 0
68 CTC 2 2 2 0 1 4 1 2 2 2 0 2 1 8 0 9 0 6 0 0 5 20 3 4 0 2 0 10 17 182218 1 44 0 0 1 0 0 6 1 1 6 1 0 0 0 3 0 0 2 0 3 0 1 2 0 0 1 0 1 3 0 29 4 3
69 TCT 4 0 0 3 2 2 1 9 1 7 0 7 3 0 2 1 1 6 0 2 2 2 3 28 0 0 0 0 0 0 0 1 0 0 2 0 3 0 3 1 5 2 4 2 2 0 2 3 5 0 0 2 1 60 6 182298 0 0 1 1 0 0 0 5
70 GCT 1 6 2 0 7 2 16 51 0 15 4 2 4 0 1 1 2 0 0 0 0 2 0 3 1 7 1 0 9 5 0 1 0 0 0 2 32 44 33 182144 7 0 1 0 0 1 0 11 20 1 6 2 4 11 3 8 0 0 0 2 0 1 3 1
71 TTT 5 1 1 0 0 0 1 1 0 1 0 0 1 0 0 1 2 5 0 0 0 4 0 1 2 0 3 2 1 1 1 4 0 2 0 0 0 0 0 0 1 0 0 0 0 0 1 2 0 3 1 8 2 0 1 23 0 6 3 1 2 31 1 182256
72 GAC 0 8 0 0 1 2 1 0 0 1 0 2 0 0 0 0 0 2 1 0 2 4 1 1 3 0 0 0 1 0 0 0 8 182060 6 129 0 1 0 1 1 33 1 1 0 2 1 0 1 2 1 0 0 3 2 2 11 0 0 0 0 0 0 0
73 GAA 21 14 0 0 3 7 0 1 1 0 0 13 7 1 0 3 9 43 0 1 1 0 0 0 8 11 5 0 15 3 2 3 181887 12 87 4 6 1 0 0 35 1 24 13 32 0 1 13 5 4 0 6 1 4 0 0 0 32 0 4 3 3 0 0
74 AGA 21 0 2 0 1 1 2 0 182318 0 28 1 1 1 5 0 1 0 0 0 2 4 0 0 11 0 1 9 4 9 1 0 1 0 0 0 3 0 6 9 12 0 0 0 0 0 0 0 2 0 0 7 0 1 0 3 3 2 0 0 1 1 0 0
75 AGG 1 0 15 0 0 0 0 2 11 2 182334 1 0 0 8 0 0 0 0 0 0 1 0 0 0 18 12 128 1 0 4 3 0 0 0 1 0 0 1 0 1 0 21 0 0 0 0 0 0 0 1 1 0 0 0 0 0 0 3 5 0 1 0 0
76 AAT 0 31 2 182421 1 2 0 6 3 0 0 7 0 5 0 0 0 1 0 1 0 4 0 1 0 1 0 1 1 1 5 2 0 0 2 9 0 6 5 2 0 0 2 1 0 1 2 0 0 5 0 0 0 3 1 4 0 0 0 0 10 0 0 1
77 AAA 182279 10 12 1 2 2 0 3 18 1 0 132 5 7 3 1 0 16 1 0 0 0 0 1 2 9 0 2 3 3 2 0 20 1 18 0 0 6 0 2 0 3 5 1 1 5 0 3 1 4 0 0 0 0 0 15 1 0 0 26 1 0 0 0
78 TAT 0 0 1 6 1 0 0 1 0 0 0 1 2 1 1 1 6 10 1 26 2 0 0 0 0 2 0 0 0 0 7 1 0 0 0 0 1 0 3 0 0 0 0 0 4 0 0 0 15 10 2 182289 0 0 0 1 4 3 4 6 1 8 1 2
79 CTG 0 1 1 1 0 3 4 1 6 0 0 0 4 0 11 3 2 4 3 0 0 5 20 0 2 0 5 1 17 18 181552 18 5 0 0 0 2 1 2 0 0 1 0 0 1 0 2 0 0 1 1 0 1 1 0 0 1 0 0 4 0 0 13 0
80 GAA 16 10 3 2 3 15 21 5 14 13 1 2 19 26 15 7 26 21 8 3 0 2 1 3 4 10 2 1 1 26 6 14 181862 5 7 9 10 6 1 8 10 2 6 4 17 20 6 4 11 7 1 8 10 8 4 11 2 5 3 37 2 7 6 4
81 GAA 25 15 4 3 1 8 0 3 1 2 5 5 6 10 0 2 3 12 6 2 0 0 0 0 1 6 1 0 2 21 0 4 182086 2 29 9 3 5 0 8 15 8 10 3 1 6 6 33 27 5 4 11 3 12 3 3 5 10 1 24 3 6 1 15
82 CAT 24 2 1 25 2 0 2 0 8 3 1 2 5 1 28 5 67 44 7 181606 0 0 0 1 3 0 30 101 72 8 0 1 1 0 2 4 4 0 1 3 0 1 2 4 10 5 8 10 8 1 5 98 10 4 1 17 12 5 37 1 2 2 2 111
83 CCC 3 18 5 0 4 18 3 13 0 16 0 30 5 4 9 3 16 8 6 29 13 180866 33 10 2 8 3 13 1 7 7 1 3 0 4 2 13 16 48 31 18 25 13 19 2 9 5 0 5 1 12 6 48 12 6 0 3 11 3 10 0 2 1 4
84 AGC 6 44 0 4 0 8 42 0 9 180068 5 70 4 9 2 7 15 1 253 37 0 1 1 0 2 13 1 0 4 4 0 1 2 3 2 2 40 13 0 12 36 32 44 15 2 5 16 1 7 3 36 4 2 1 6 40 1 10 0 6 10 1 21 2
85 GCG 0 0 0 1 17 32 37 0 4 1 0 0 10 6 9 0 1 0 0 0 0 1 3 0 0 6 3 11 6 1 0 1 1 0 8 2 13 8 92342 9 0 3 21 4 0 2 12 4 0 2 2 7 9 1 37 0 0 1 1 11 1 0 3 0
86 GGG 19 0 3 16 8 2 30 29 8 2 11 0 2 0 5 2 6 26 12 3 1 14 10 0 2 3 5 0 1 4 0 13 0 0 10 0 0 6 1 0 7 17 92246 8 4 0 0 0 9 4 1 7 3 2 0 0 0 0 3 0 4 29 5 0
87 AAG 13 0 93110 22 0 0 4 0 2 0 6 0 0 0 0 0 0 1 1 3 1 0 2 0 0 0 3 1 0 0 0 0 0 0 17 0 0 1 0 0 0 0 1 3 0 0 1 1 0 2 0 2 0 1 0 0 0 0 0 0 0 1 2 0
88 GAT 0 30 0 81 1 0 0 0 0 5 1 1 2 0 1 1 7 2 1 8 5 0 0 1 0 2 0 0 2 0 1 0 7 16 1 93174 0 0 0 1 1 0 4 0 0 0 2 2 1 0 5 2 4 2 2 0 9 2 0 9 0 0 1 1
89 CCT 2 7 0 4 1 3 1 5 0 17 0 3 1 2 1 0 3 5 4 5 19 105 178 92573 1 0 5 4 1 1 1 5 0 2 2 2 9 23 6 14 2 10 14 6 1 3 4 5 15 1 10 4 2 0 4 12 15 19 18 7 3 2 0 7
90 AAG 13 5 93009 10 2 13 7 0 11 1 58 0 5 2 5 2 0 34 0 15 0 1 0 0 0 8 19 46 5 1 11 8 0 2 6 2 1 8 4 4 12 20 7 17 0 2 8 4 1 5 2 12 1 3 0 0 0 1 0 5 2 1 2 1
91 AAA 93242 4 17 1 0 0 0 1 5 0 4 3 0 0 1 0 0 2 0 0 1 2 0 3 5 12 6 12 0 0 0 0 14 1 2 0 0 0 0 0 3 0 0 0 2 0 0 2 11 1 10 0 0 0 0 0 5 1 0 1 4 1 0 0
92 ACT 0 0 1 1 25 75 11 92945 0 0 0 0 0 0 0 1 0 2 1 0 0 2 2 1 0 0 0 0 1 0 0 0 0 0 1 0 0 0 0 1 1 0 0 3 0 0 0 0 1 0 0 0 0 0 0 1 0 2 0 2 0 0 0 0
93 GGA 1 0 1 4 1 0 0 0 2 0 2 0 0 0 1 0 1 0 1 3 0 0 2 4 0 1 0 0 0 0 0 0 6 0 0 0 1 0 0 0 92896 1 30 3 0 0 0 0 2 1 0 0 0 1 0 0 7 0 0 0 0 1 1 0
94 GGA 0 0 0 0 0 0 0 0 11 0 2 0 0 0 0 0 0 0 0 0 0 8 0 0 0 1 0 0 0 1 0 0 6 0 0 0 0 0 1 0 92884 14 20 1 1 0 0 0 2 0 7 0 0 0 0 0 24 0 0 0 1 0 0 2
95 CCC 0 0 0 0 0 3 0 1 0 0 2 0 0 0 0 0 0 9 0 2 24 93080 0 73 0 0 0 0 0 3 0 0 0 0 0 0 7 0 0 8 0 0 0 0 0 0 0 0 3 2 6 0 7 12 0 4 0 0 0 0 0 2 0 0
96 ATA 0 0 0 0 6 1 0 0 0 0 0 1 93212 1 4 0 1 0 1 0 0 0 1 0 2 1 1 2 1 2 1 5 3 0 2 2 1 2 1 0 0 1 0 1 7 1 3 0 4 0 4 0 0 0 0 0 4 0 0 0 2 1 0 0
97 TAC 0 5 1 0 0 0 1 1 0 0 0 1 0 3 0 3 2 11 0 1 0 0 0 0 1 1 1 0 4 1 0 2 0 1 0 2 1 0 0 0 1 1 1 2 0 0 2 2 4 92933 18 8 0 1 0 1 0 5 0 1 0 0 0 4
98 AAG 17 0 93106 2 0 2 4 1 1 1 11 0 0 0 2 0 1 6 3 10 1 0 0 1 0 1 6 0 0 2 1 1 0 2 19 0 3 0 2 1 0 1 1 0 0 1 1 0 0 6 5 1 2 0 1 0 0 2 2 0 0 0 3 0
99 AGA 12 5 0 0 0 2 0 0 93322 0 9 0 2 0 0 1 0 0 0 0 0 0 0 0 13 8 1 7 3 0 0 1 0 0 0 0 0 3 3 0 6 1 0 0 0 0 0 0 0 0 0 0 0 2 0 0 1 1 0 2 2 1 0 0
100 GTA 1 1 0 3 2 4 6 0 1 3 0 0 15 0 3 0 3 5 3 1 14 17 7 2 7 6 4 0 6 16 2 7 4 1 3 1 21 3 0 2 5 2 6 0 93067 9 55 9 9 0 1 0 8 19 2 0 2 11 0 5 2 0 0 0
101 GAT 0 2 0 9 1 2 5 1 1 0 0 3 1 0 5 4 12 2 4 8 0 7 0 0 0 1 4 0 4 0 0 3 4 70 0 93206 2 0 0 3 0 0 0 8 0 2 0 5 1 0 1 5 0 4 10 7 0 0 0 3 3 0 0 0
102 AGA 10 2 0 0 0 5 2 0 93255 0 9 3 3 0 0 0 2 1 2 0 2 6 3 2 2 11 0 2 0 3 0 0 0 0 0 0 0 9 1 0 11 0 0 0 1 0 0 0 15 5 0 0 3 2 1 0 2 0 5 2 1 1 11 0
103 AAG 9 1 93356 11 1 3 3 0 0 0 9 0 1 0 0 0 1 0 2 0 0 2 0 0 11 3 3 2 2 2 0 0 0 0 2 0 0 0 2 0 1 1 20 1 0 0 0 0 0 1 0 0 1 1 0 4 0 0 1 1 0 0 0 0
104 TGG 0 3 0 0 0 0 0 0 0 0 1 0 0 2 1 0 2 0 4 0 0 0 1 4 2 1 3 4 1 0 0 0 0 0 0 0 1 2 1 0 2 0 0 0 0 0 0 2 4 0 12 1 0 2 1 1 7 0 93285 0 0 2 1 2
105 ATG 0 0 3 0 3 5 8 0 0 3 2 0 8 1 93213 0 2 1 0 19 1 1 0 0 6 0 4 0 2 2 3 0 0 0 0 0 0 0 0 1 0 0 0 4 0 0 20 1 0 1 0 0 0 1 0 1 2 5 0 0 0 0 1 2
106 AGG 0 1 15 0 0 1 1 0 17 0 93222 3 0 0 8 0 2 2 2 0 0 1 0 0 0 13 2 0 0 0 0 0 0 0 0 1 0 0 0 0 0 2 35 0 0 0 0 0 1 0 0 0 1 0 1 0 0 0 4 0 0 0 0 0
107 GAA 7 0 0 0 0 2 0 0 0 0 0 0 0 0 0 0 10 3 0 0 0 0 0 0 0 2 0 0 0 2 0 0 93235 9 8 5 0 0 1 0 4 0 0 0 0 0 1 0 3 1 0 1 2 2 0 0 0 0 0 1 0 3 1 0
108 CTC 0 0 0 0 1 5 0 0 1 0 0 0 0 3 0 0 0 5 4 1 0 16 0 1 0 3 0 0 2 93285 0 8 0 0 0 0 0 0 0 0 0 0 1 11 0 2 0 2 0 0 0 0 0 1 0 3 3 4 1 2 1 11 0 0
109 GTC 0 0 0 1 0 1 1 1 0 8 1 0 0 30 1 0 5 0 0 0 0 0 0 0 2 1 3 2 0 0 3 0 0 1 0 0 2 16 0 0 0 1 0 0 145 93097 0 14 0 0 1 0 0 0 0 0 0 3 3 0 1 4 0 1
110 CTT 0 0 1 0 0 1 2 0 0 0 0 0 0 0 0 13 0 0 0 1 3 0 0 7 2 0 0 2 2 1 30 93329 0 1 0 4 0 0 1 0 0 0 0 1 2 0 0 0 1 0 0 0 0 1 0 0 0 0 0 0 0 0 0 0
111 TAT 0 0 0 0 2 0 1 1 0 0 1 0 0 4 0 0 0 1 4 7 0 0 0 0 0 0 0 0 5 0 0 0 0 0 0 0 0 0 2 0 0 0 0 0 6 1 1 0 0 56 0 93291 0 1 0 3 1 1 26 12 1 1 4 0
112 GAC 0 30 0 0 0 0 1 2 0 0 0 0 0 1 0 0 0 1 0 0 0 0 0 1 0 0 3 1 0 1 0 0 0 93245 0 4 0 4 1 0 0 21 0 0 0 0 3 1 0 2 1 0 0 0 1 0 0 0 2 0 0 0 0 0
113 AAA 93360 1 13 0 1 2 0 0 2 0 0 1 0 0 3 0 1 0 0 0 1 1 0 0 0 0 1 1 4 4 0 0 4 1 0 1 0 0 2 0 1 1 0 0 1 0 1 0 2 2 0 0 0 0 0 0 0 0 1 0 0 0 0 0
114 GAA 6 10 0 0 0 0 0 0 6 0 2 0 0 0 0 1 0 7 0 2 0 0 2 0 0 0 0 0 6 0 0 4 93330 2 16 1 1 8 0 2 6 0 3 1 1 0 0 0 6 10 0 0 0 1 3 0 0 4 1 0 1 1 2 2
115 GAA 6 0 0 0 0 0 0 0 0 0 0 0 0 0 0 0 1 3 0 2 1 0 1 5 2 0 0 2 0 0 0 0 93375 0 7 0 0 0 0 0 5 0 0 1 0 0 1 0 2 1 0 0 0 1 0 1 0 0 0 0 2 0 0 0
116 ATA 0 0 1 2 9 1 0 1 0 0 1 0 93277 5 24 2 0 0 1 0 0 2 0 0 2 0 0 0 1 3 0 6 0 0 0 1 4 0 0 0 0 0 0 0 42 42 3 2 0 1 0 0 3 0 0 1 1 0 0 1 1 0 1 0
117 AGG 0 0 5 2 0 0 2 0 6 1 93175 9 1 3 5 1 10 1 3 0 0 1 2 2 0 0 9 1 2 0 0 1 0 1 2 0 0 3 0 0 2 0 16 0 0 0 0 1 0 4 0 0 1 0 1 1 0 3 0 37 1 0 1 0
118 CGA 0 0 1 0 0 0 0 0 2 0 0 1 0 0 1 0 7 3 1 0 3 0 2 1 91958 1 14 0 1 5 0 2 1 0 0 0 2 1 0 0 0 0 1 0 0 0 2 0 0 0 0 0 0 0 0 0 14 0 0 0 0 0 0 0
119 ATC 1 0 0 0 0 5 1 0 1 1 0 0 6 91658 0 4 0 0 1 0 0 1 0 0 0 0 0 0 0 0 0 0 0 0 0 0 0 0 0 0 0 1 0 0 0 4 7 0 0 0 0 0 0 1 0 0 0 1 2 0 0 1 0 0
120 TGG 3 2 0 0 0 0 1 1 0 4 2 0 0 0 2 0 1 0 1 1 0 3 1 0 0 0 13 0 0 2 1 0 0 1 0 0 0 0 0 1 1 1 9 0 3 0 1 0 0 0 10 0 2 0 2 0 9 0 92304 0 0 0 6 0
121 CGC 1 0 2 2 0 1 8 3 0 4 3 0 4 4 0 2 0 20 1 0 1 3 0 0 3 92150 4 7 0 2 0 1 1 1 0 0 3 2 0 1 0 1 15 0 3 2 1 0 3 1 0 0 0 5 1 2 1 21 0 0 0 1 0 0
122 CAA 2 0 0 3 3 3 0 7 1 1 0 1 1 0 7 9 91114 13 25 0 0 1 7 0 12 5 7 4 6 4 0 0 0 0 1 0 4 0 6 1 5 3 2 5 3 2 70 0 8 0 0 1 0 0 2 0 0 0 3 0 0 0 25 0
123 GCC 0 3 0 0 0 33 0 0 1 23 0 0 0 0 0 2 0 0 0 0 0 1 0 0 1 0 4 2 0 0 0 0 0 3 0 1 3 91211 0 1 0 2 0 3 3 19 0 0 0 1 0 0 0 3 0 0 6 0 1 0 0 2 2 0
124 AAT 0 8 0 77626 0 0 0 1 0 0 0 2 0 0 0 0 0 0 0 3 0 1 0 0 1 0 3 0 0 0 0 3 0 0 0 5 1 0 0 0 1 0 0 1 0 0 1 0 2 1 0 1 0 0 3 0 0 1 0 0 1 0 0 0
125 AAT 2 5 2 72850 0 0 0 1 0 3 3 0 0 1 0 2 0 4 4 6 0 0 1 0 2 1 3 0 1 3 1 4 0 1 0 6 1 3 0 1 0 0 0 1 0 0 0 0 0 2 0 19 0 3 6 0 0 7 0 13 8 10 0 2
126 GGT 8 2 7 0 1 0 3 0 1 0 0 4 0 0 0 1 0 0 2 0 4 0 0 0 3 0 0 1 4 2 6 2 0 0 0 2 1 0 2 1 0 2 18 69785 0 0 0 2 0 0 2 0 12 0 0 0 0 1 1 2 3 0 1 0
127 GAT 1 5 4 34 1 1 0 0 9 0 18 0 14 15 0 18 1 4 0 6 1 0 0 0 0 7 0 0 0 13 0 0 4 16 1 67160 18 1 3 3 0 2 1 11 3 10 0 0 1 2 0 20 12 1 0 1 0 0 1 1 1 0 0 3
128 GAT 16 18 1 8 21 2 12 0 0 9 0 3 2 0 4 1 4 0 1 0 0 0 0 0 0 0 0 0 7 1 4 0 2 3 20 74097 7 7 0 12 0 0 4 8 1 1 5 8 0 0 0 3 7 1 9 2 0 2 5 0 0 0 0 0
129 GCA 7 7 0 0 33 5 0 0 0 9 1 1 2 9 7 0 0 2 0 0 0 1 0 0 0 9 1 0 0 8 0 1 1 0 0 0 85149 8 15 2 1 4 0 1 11 2 1 0 1 1 3 4 4 0 0 15 0 0 0 0 0 0 3 0
130 ACA 25 2 1 3 88831 13 7 2 0 1 0 0 8 0 1 0 0 2 0 2 1 2 2 2 3 1 11 5 0 0 3 0 0 0 0 0 3 3 4 0 0 0 0 0 0 0 9 0 2 0 0 0 2 1 0 0 1 0 4 3 1 0 0 0
131 GCT 0 0 0 6 0 1 2 16 1 6 0 3 1 1 0 0 1 5 1 16 0 7 0 3 0 1 0 1 0 1 1 1 3 0 0 1 2 10 7 83974 0 0 1 3 0 4 1 14 1 2 1 0 0 5 0 5 0 0 0 0 0 1 0 0
132 GGT 0 0 0 2 0 2 0 0 0 2 0 5 0 1 1 0 0 1 0 0 0 3 0 0 0 0 0 4 0 0 0 2 0 1 0 8 0 1 0 2 0 31 135 82329 0 1 0 2 2 1 1 1 0 0 0 0 0 1 0 0 1 1 0 0
133 CTG 0 1 0 0 0 0 0 0 0 0 0 0 2 0 3 0 2 0 2 0 2 0 14 0 0 0 0 0 33 4 85954 12 0 1 0 0 0 0 0 0 0 0 0 1 0 1 0 0 0 0 0 0 0 0 1 0 0 1 0 1 4 0 10 0
134 ACT 0 0 0 4 18 49 2 77729 0 2 0 1 0 0 0 1 0 0 1 3 1 2 2 0 0 0 0 3 2 1 2 0 0 0 0 0 1 3 0 5 1 0 1 1 1 8 1 3 0 0 0 0 4 0 0 6 0 3 1 0 0 0 0 0
135 CAC 0 3 0 2 0 1 0 0 0 1 1 0 0 2 0 0 4 80603 1 9 2 1 0 0 2 9 0 0 0 0 0 0 0 0 0 0 0 1 0 0 0 0 2 0 0 0 0 0 1 3 2 0 1 0 1 0 0 0 1 0 0 2 0 0
136 ATG 1 1 0 0 1 1 2 1 0 1 2 0 20 1 82531 33 0 1 0 0 1 1 1 0 0 0 2 0 6 8 3 0 0 0 0 0 0 1 0 2 0 1 0 0 1 1 21 1 2 0 2 2 0 0 0 0 0 1 0 0 2 0 30 1
137 ATG 0 0 0 2 0 0 1 0 0 0 1 0 11 0 74507 2 0 2 5 0 1 0 1 1 1 1 0 0 0 1 0 0 0 0 0 0 0 0 4 0 0 1 1 0 1 0 13 3 1 0 1 0 0 1 0 0 0 0 1 0 1 1 1 0
138 ATC 0 0 0 0 0 1 0 0 0 0 1 0 4 71240 0 8 1 0 2 1 4 0 0 1 0 0 0 0 2 1 1 0 0 0 0 0 0 0 1 0 0 0 0 0 0 4 0 0 0 0 1 0 0 0 0 0 0 1 0 0 0 1 0 0
139 TGG 0 0 0 0 0 0 0 0 0 0 1 0 0 0 0 0 0 0 0 0 2 0 1 0 0 0 15 0 0 0 0 0 0 0 0 0 0 0 0 0 2 1 3 0 0 0 0 0 0 1 6 0 0 0 0 0 15 0 87872 1 0 0 0 1
140 CAT 0 0 0 2 0 0 0 0 0 0 0 0 0 0 0 0 0 7 3 93147 0 0 1 1 0 0 0 3 0 0 0 1 0 0 0 0 0 0 0 0 0 0 0 0 0 0 1 0 0 0 0 9 0 2 0 0 0 0 0 0 0 0 2 0
141 TCC 3 0 1 0 0 2 0 1 0 3 0 5 0 0 1 0 0 0 0 1 3 12 1 0 0 0 1 0 0 1 0 0 0 2 0 0 0 3 0 0 0 0 1 0 2 0 0 0 2 1 0 0 2 93242 5 7 0 2 0 1 1 6 0 0
142 AAT 3 8 0 93049 1 0 0 0 0 2 0 2 0 0 0 2 0 2 0 4 0 1 0 0 0 0 0 1 0 0 0 1 2 0 0 18 1 1 0 0 0 0 1 0 0 0 0 0 0 0 0 1 0 0 1 0 2 0 0 0 0 0 0 1
143 TTG 0 0 0 0 3 0 0 1 0 0 0 1 1 0 1 0 0 0 0 1 1 1 0 0 0 0 0 2 0 0 2 0 2 0 0 0 0 0 0 0 1 0 0 1 0 0 2 1 2 2 0 0 0 0 8 0 2 0 1 0 13 0 93153 3
144 AAT 2 11 1 92969 0 0 0 0 0 0 0 5 0 0 1 0 1 0 0 1 0 0 0 3 0 2 0 1 0 0 0 0 1 0 0 14 1 1 0 1 0 0 0 1 1 0 0 1 1 0 0 0 0 0 0 0 3 0 2 0 0 0 0 0
145 GAT 0 1 0 6 0 0 0 0 0 0 0 0 2 0 0 0 0 0 0 0 1 0 1 0 0 0 0 0 0 2 0 0 0 30 0 93264 0 0 0 1 0 0 0 3 0 0 0 0 0 0 0 1 0 1 0 0 0 0 0 0 1 0 0 0
146 ACA 2 2 0 0 93163 49 23 3 3 0 0 2 10 1 0 0 0 0 0 0 0 0 1 0 0 0 0 0 0 0 0 0 0 1 0 0 30 1 1 0 0 3 0 1 0 0 0 0 0 0 0 0 1 5 0 0 0 0 0 0 0 0 1 0
147 ACA 1 0 0 0 93263 2 11 1 0 0 0 0 0 0 0 0 0 2 0 0 1 0 0 0 0 0 0 0 0 0 0 0 0 0 0 1 15 0 0 1 0 0 0 0 0 0 0 1 0 0 0 0 1 0 0 0 0 0 1 0 0 0 0 0
148 TAC 0 1 0 0 1 0 0 0 0 0 0 0 0 0 1 0 0 3 0 0 0 0 0 2 0 0 0 0 0 0 0 0 0 0 0 0 0 1 0 0 1 0 0 0 0 0 0 0 0 93287 0 1 0 0 0 0 1 6 0 0 0 0 0 0
149 CAG 0 3 3 0 0 0 0 0 0 0 0 0 0 0 1 0 9 0 93072 0 0 2 4 0 1 0 23 1 0 0 0 2 0 1 0 0 0 0 1 0 0 0 1 0 0 0 1 1 0 0 17 0 0 0 0 0 0 1 1 0 0 0 0 1
150 AGG 0 0 8 0 0 0 0 0 8 0 93255 0 0 0 1 0 0 0 0 1 0 0 0 0 0 3 23 0 0 0 0 0 0 0 0 0 0 1 0 0 0 0 12 0 0 0 0 0 1 0 0 0 0 0 0 0 0 0 5 1 0 0 0 0
151 ACA 0 0 0 0 93227 0 25 16 2 0 2 1 2 0 0 0 0 0 0 0 0 0 1 0 4 0 0 0 0 0 0 2 0 0 0 0 9 0 1 0 0 0 0 0 0 0 0 0 0 0 2 0 0 2 0 1 4 0 0 0 0 0 0 0
152 AGA 7 0 2 1 0 0 0 0 92986 0 9 0 3 0 1 1 0 0 1 1 3 1 0 1 34 2 31 20 0 2 1 0 0 0 1 0 3 0 0 0 10 0 0 1 1 2 0 0 1 0 9 0 0 0 0 0 2 0 0 0 3 0 0 0
153 GCT 0 0 0 1 1 0 0 13 2 0 1 1 0 1 0 0 1 3 0 1 0 4 0 0 0 0 0 0 1 0 1 0 1 0 0 3 7 12 1 93232 3 0 1 3 0 2 1 3 1 0 1 2 0 1 0 4 3 1 0 0 0 1 0 0
154 CTT 0 0 0 0 0 0 0 0 0 0 1 3 0 0 0 8 1 0 2 0 0 4 1 5 0 0 1 0 8 25 5 92567 1 1 1 0 0 0 0 0 1 1 2 0 2 0 5 1 1 0 2 0 1 0 0 0 1 1 0 0 9 0 17 3
155 GTT 11 1 2 2 1 0 0 5 2 0 3 0 3 0 1 9 1 2 0 1 1 1 1 0 9 1 0 1 1 0 1 5 1 0 0 0 1 0 1 6 3 0 2 1 21 6 5 91455 0 0 1 2 0 2 2 0 1 2 0 0 1 0 1 2
156 CGC 0 1 1 0 4 1 0 1 25 3 2 0 1 0 0 0 0 43 0 0 0 0 0 0 3 90268 22 33 0 1 0 0 0 0 0 0 2 1 0 0 2 2 1 1 2 1 0 0 2 2 0 3 0 0 0 0 2 12 1 0 0 0 2 1
157 ACC 1 2 1 1 9 91247 97 23 2 0 1 9 8 23 2 3 2 2 3 6 1 1 1 0 0 0 0 0 0 4 0 0 0 0 0 0 7 6 8 0 0 0 7 3 8 10 26 6 0 1 2 0 0 5 21 3 2 2 0 0 1 0 0 5
158 GGC 2 0 0 1 1 1 0 0 0 28 1 0 0 0 0 2 2 1 0 0 1 2 0 0 1 0 0 0 2 0 0 0 2 27 0 0 3 2 0 0 14 93003 70 19 0 4 2 1 0 1 2 0 0 3 2 0 0 3 0 1 0 0 0 3
159 ATG 1 1 1 1 1 1 5 0 1 0 0 1 9 0 93202 13 0 1 2 0 0 0 1 2 0 3 0 0 1 15 3 7 2 1 0 1 1 1 0 1 1 1 1 0 1 1 7 1 19 1 1 0 1 2 1 0 1 2 0 0 17 1 24 0
160 GAT 2 2 1 2 0 0 0 1 0 0 1 0 2 1 1 0 0 4 0 2 0 3 0 0 0 0 1 0 0 0 1 0 13 10 1 93248 0 0 2 3 2 0 1 5 1 0 0 0 0 0 0 2 0 0 1 0 1 0 0 9 0 5 0 0
161 CCC 1 0 10 0 0 1 1 1 0 1 2 0 0 3 1 0 0 1 0 0 37 92345 6 13 3 2 10 3 2 5 0 1 0 0 0 0 7 2 17 0 1 0 5 2 1 0 8 0 3 2 2 0 20 46 9 2 1 2 1 0 1 1 0 0
162 AGG 4 0 8 0 0 0 0 0 136 1 92992 0 2 0 4 0 1 0 0 2 1 3 0 0 1 5 14 4 0 3 1 3 0 0 0 0 0 5 1 0 1 0 19 0 3 0 4 0 1 2 0 0 0 0 2 0 1 0 1 2 1 0 0 2
163 ATG 1 2 6 1 12 4 1 12 0 2 1 0 21 2 93260 1 1 0 0 0 0 0 0 1 0 0 0 1 0 0 2 2 0 0 2 1 3 0 0 2 0 0 0 0 0 3 8 9 1 0 2 0 2 0 1 1 0 3 1 3 0 1 6 1
164 TGC 0 3 0 3 3 0 0 3 0 2 2 1 0 0 4 0 0 1 1 0 0 2 2 1 1 7 2 0 0 0 0 0 0 0 0 0 18 6 10 2 0 4 3 0 2 0 4 2 2 31 2 1 0 1 0 0 2 93173 1 22 0 3 0 0
165 TCT 0 8 0 26 0 6 0 5 0 1 0 3 0 0 0 2 0 0 0 0 2 24 0 13 0 0 0 0 1 1 0 0 0 0 0 2 3 2 5 3 6 3 0 7 4 0 0 0 0 0 0 0 3 30 5 93142 0 0 0 6 3 0 0 2
166 CTG 1 1 1 2 0 1 0 0 0 0 2 3 0 0 18 10 3 3 5 1 1 0 15 1 1 0 0 0 8 8 93249 2 0 0 1 0 0 0 0 0 0 2 0 0 1 0 1 0 1 2 0 0 1 0 0 0 0 0 5 1 1 0 8 1
167 ATG 0 2 0 1 0 2 1 0 0 0 2 0 35 0 93256 2 1 0 0 0 1 0 0 0 1 0 3 0 17 1 13 2 1 0 0 1 0 0 1 0 0 1 1 2 1 0 8 0 0 1 0 0 3 0 0 0 0 0 0 2 1 2 1 1
168 CAG 4 6 20 3 1 9 0 4 5 4 1 15 22 3 3 2 164 3 590214 38 11 8 75 1 18 34 143 13 0 1 8 0 3 3 5 0 39 10 123 6 1 3 4 1 4 0 4 6 20 2 177 1 19 12 7 16 11 2 4 8 5 0 4 11
169 GGT 2 1 0 4 0 1 1 5 0 0 1 55 0 5 9 3 3 7 0 8 0 1 0 1 0 1 10 2 2 2 2 1 0 2 0 59 0 1 5 0 60 57 194 587647 3 3 6 8 52 2 8 7 1 0 0 0 2 0 1 21 0 12 0 3
170 TCG 0 4 2 0 1 9 6 0 2 0 0 4 1 1 3 0 2 0 0 1 12 3 37 11 3 8 0 0 1 3 1 0 1 14 4 0 4 4 17 0 0 1 24 3 2 2 12 0 3 0 16 1 150 4 588176 160 4 0 7 1 2 5 127 1
171 ACT 0 1 4 2 8 68 6 590940 0 0 0 7 0 1 13 33 7 0 0 4 2 12 2 12 0 0 0 0 5 2 1 4 1 0 0 0 0 1 0 48 0 2 0 2 0 0 1 10 0 2 5 2 1 7 8 3 7 3 8 1 2 0 0 5
172 CTC 4 0 1 0 46 4 7 2 0 1 0 2 1 44 3 6 11 7 4 0 4 53 2 0 0 6 5 1 22 590649 60 17 6 0 2 1 2 13 1 1 0 7 3 4 6 12 0 0 8 2 0 6 2 4 9 0 0 0 15 25 0 20 4 1
173 CCT 2 1 0 13 3 1 9 54 2 4 2 0 6 7 6 1 2 2 0 19 168 278 1802 588983 2 6 17 1 0 1 0 19 0 1 0 0 18 29 3 13 18 0 11 3 0 7 0 1 10 1 14 1 6 21 3 28 9 6 3 16 8 0 6 6
174 AGG 2 3 24 1 10 2 1 3 57 1 591217 3 1 0 22 1 3 3 0 1 0 9 5 0 6 3 29 0 0 6 0 15 0 0 0 1 0 3 0 2 0 0 82 1 2 0 0 2 24 1 44 2 3 3 0 11 2 0 1 0 6 4 4 5
175 AGG 1 8 60 6 3 0 0 0 57 9 590196 3 3 4 9 4 0 0 1 0 0 0 9 1 2 0 6 28 0 0 0 0 0 0 0 0 0 3 1 0 11 1 46 2 1 3 1 0 1 0 9 2 1 0 2 0 19 0 10 1 0 1 3 0
176 TCT 0 4 2 1 0 0 1 20 0 0 2 1 1 3 1 2 2 1 2 6 3 2 0 44 0 1 0 1 1 1 1 1 22 0 0 1 0 1 16 9 2 0 6 1 0 0 2 1 8 0 0 23 32 616 44 590875 0 0 0 0 2 0 1 14
177 GGA 8 0 0 4 2 2 2 1 36 2 0 0 2 5 0 0 4 20 0 8 3 6 1 0 2 0 3 4 1 5 1 0 28 1 0 1 0 3 2 0 590894 1 97 58 2 0 3 0 3 0 4 1 1 0 0 0 14 0 0 0 4 3 0 0
178 GCT 36 1 0 4 1 3 0 61 0 0 0 0 0 2 6 8 3 6 74 0 24 132 16 7 2 70 8 4 4 30 4 8 1 0 0 13 33 167 6 588885 5 1 14 3 3 0 1 81 7 2 6 5 5 5 0 13 3 19 4 0 2 1 11 1
179 GCA 2 0 0 0 295 0 1 0 0 4 1 2 1 3 1 0 0 1 0 0 4 0 0 1 0 1 0 0 3 3 1 0 6 0 14 0 586817 236 571 92 1 0 1 1 122 0 2 0 19 4 0 0 12 0 0 41 1 1 1 7 2 0 1 9
180 GGC 2 0 0 0 0 17 0 5 1 31 0 0 0 8 1 1 1 0 1 2 4 5 0 3 2 0 6 0 1 0 0 0 0 55 0 0 0 3 3 4 15 588352 43 232 2 10 1 0 0 0 14 0 1 1 0 0 4 33 1 0 2 0 0 0
181 GCT 0 1 0 11 60 1 0 280 2 39 5 6 0 0 13 0 1 26 2 1 3 12 7 8 0 6 17 3 0 14 0 0 6 10 17 13 9 414 73 585912 3 9 14 7 4 0 2 33 6 0 10 2 0 3 2 26 5 4 68 0 0 8 1 4
182 GCA 0 10 1 46 272 5 2 0 0 23 5 3 0 6 0 2 1 22 3 0 0 5 0 0 8 3 6 6 0 1 2 1 2 7 0 0 586853 120 107 40 5 11 35 7 346 1 2 0 0 9 5 3 9 1 10 0 0 4 1 0 0 0 0 0
183 GTC 0 0 2 14 8 60 1 0 0 6 2 10 5 131 4 0 1 0 17 5 8 7 13 2 0 4 4 11 0 27 0 1 0 5 0 1 0 51 0 0 0 5 0 0 12 589626 33 111 1 26 0 0 8 0 7 0 1 0 2 3 0 14 3 0
184 AAA 589986 74 273 63 13 10 0 0 35 1 0 0 0 2 1 0 8 9 3 2 0 1 0 0 8 0 11 1 4 1 7 0 31 3 2 1 6 2 9 1 13 1 7 0 1 5 4 2 38 2 6 2 2 3 3 0 6 6 8 0 3 0 1 2
185 GGA 1 0 2 1 2 0 1 3 57 1 2 2 0 1 1 0 1 3 1 2 4 2 3 16 5 3 0 15 0 0 1 2 18 11 15 2 0 0 12 4 591305 40 83 66 5 0 14 1 10 0 5 1 1 2 1 4 37 5 0 5 0 0 0 0
186 GTT 0 0 0 2 0 7 7 10 1 0 1 3 45 183 12 194 9 1 2 4 2 14 11 15 2 6 0 1 3 9 1 2 0 2 10 10 4 5 10 20 11 0 6 11 87 79 36 590852 10 0 6 14 3 1 1 2 2 6 7 16 4 0 12 7
187 GGG 1 1 1 4 4 4 0 0 4 3 26 4 3 1 0 0 2 1 1 1 4 14 4 9 1 1 1 0 1 2 0 3 1 7 54 0 3 4 5 2 73 13 590224 14 0 0 12 2 0 0 4 1 0 0 4 0 2 6 22 1 0 3 2 0
188 ACA 5 9 14 0 590703 29 124 12 3 0 1 3 23 2 0 3 1 1 6 14 0 5 7 0 2 2 4 1 4 0 1 0 1 1 0 0 43 19 3 1 4 2 0 1 2 0 2 8 0 2 0 0 7 1 16 0 0 1 0 0 0 2 0 0
189 ATG 9 15 12 1 1 1 38 1 0 1 8 8 132 4 590950 59 6 25 4 3 5 0 8 1 1 1 9 1 44 42 59 10 2 1 3 1 4 0 2 0 69 9 3 0 4 1 70 4 6 11 4 8 5 1 0 1 0 43 0 56 1 15 6 3
190 GTG 0 0 0 7 4 22 4 11 0 5 3 0 0 9 47 1 2 1 14 3 0 4 3 5 1 1 26 0 0 3 2 0 2 6 3 0 8 5 79 0 1 10 43 2 147 21 590279 8 1 4 0 2 12 8 25 31 0 15 0 29 1 0 2 1
191 ATG 0 1 7 11 2 2 29 3 2 6 9 4 60 6 590624 22 1 6 2 7 2 2 1 0 0 3 1 0 0 5 4 1 0 0 2 0 5 0 3 17 15 1 2 0 3 0 50 2 6 0 6 0 2 0 0 8 2 4 7 1 23 0 11 5
192 GAG 0 0 30 3 0 0 5 4 1 0 1 1 0 0 8 0 1 5 1 1 0 0 1 0 1 0 1 6 0 2 2 2 143 3 591400 30 1 1 7 2 1 2 100 3 1 0 12 0 4 3 13 0 4 0 0 0 0 1 4 0 0 0 0 2
193 TTG 0 0 0 5 9 6 0 1 4 3 1 1 3 4 4 3 0 0 2 1 3 0 4 0 0 0 3 0 5 2 184 10 0 0 4 2 23 0 4 5 0 3 18 1 18 5 6 18 3 0 1 0 0 6 55 1 6 0 5 9 99 0 591213 21
194 ATA 4 10 1 1 68 16 0 7 5 0 2 3 591402 36 57 49 0 2 3 2 1 23 1 11 0 3 1 0 0 3 5 6 2 0 0 9 3 18 1 1 5 4 0 3 68 5 1 13 14 0 2 5 0 0 0 5 0 10 1 8 1 2 1 1
195 AGG 0 2 33 0 5 3 5 16 82 2 591209 8 1 0 57 2 7 1 1 7 5 15 2 2 31 5 49 28 0 5 5 0 0 6 1 0 0 17 1 0 0 0 81 0 0 5 0 0 6 2 0 0 2 5 0 4 2 0 6 1 0 3 2 0
196 ATG 0 10 1 0 2 0 29 0 1 4 9 0 57 7 591300 11 34 10 6 0 3 12 7 0 1 0 12 1 8 26 19 0 15 0 2 0 31 13 0 1 1 0 9 10 0 4 50 3 6 1 0 0 14 0 0 0 1 0 34 8 0 0 2 2
197 ATC 0 2 0 1 4 44 246 0 7 3 0 3 38 590426 12 370 0 0 0 1 1 18 7 1 1 0 3 1 0 5 0 0 1 0 0 0 0 39 2 0 9 27 0 5 2 139 128 72 9 0 5 2 7 4 1 2 5 7 0 1 6 3 3 0
198 AAA 591831 11 30 0 0 5 1 0 32 0 0 0 3 0 0 0 9 1 0 0 0 2 0 0 4 12 0 0 0 1 0 1 41 4 0 0 0 2 0 3 2 0 3 9 2 0 0 2 8 0 11 0 0 15 2 0 0 2 0 0 2 17 0 0
199 CGT 4 0 0 4 0 1 0 0 0 0 47 25 0 0 14 1 5 8 5 63 1 15 3 0 3 50 15 591340 0 1 0 8 3 0 0 0 0 4 3 0 0 3 7 6 0 7 1 2 0 1 0 0 0 0 0 1 12 0 0 45 0 8 0 0
200 GGG 3 3 0 1 10 13 24 4 0 1 80 0 0 0 6 0 0 0 3 1 0 4 0 3 0 1 0 0 0 0 2 3 0 2 46 0 1 14 1 0 219 10 586483 7 0 1 22 1 6 0 0 4 0 0 0 3 0 2 17 7 0 0 9 12
201 ATC 63 10 4 0 0 65 0 5 5 2 2 7 37 591025 0 31 6 13 2 2 2 13 5 5 6 1 1 4 3 5 13 16 0 3 0 2 9 11 3 7 3 9 5 1 6 139 63 44 4 0 0 0 6 0 0 4 1 4 8 20 2 3 8 0
202 AAT 5 208 1 591009 0 21 13 18 0 1 0 52 1 0 0 70 5 12 0 17 8 22 6 3 2 6 9 3 7 0 6 0 0 1 1 126 10 1 16 0 0 0 41 2 29 1 1 0 2 3 9 6 0 6 5 0 0 7 13 0 0 0 32 18
203 GAT 18 0 0 28 1 0 0 1 3 3 0 1 0 0 0 0 0 0 0 1 0 0 3 0 0 0 3 0 6 1 0 5 4 44 5 591528 3 3 4 5 0 2 0 37 1 3 2 1 0 0 6 7 0 0 0 0 1 1 2 0 4 0 2 3
204 CGG 0 8 0 1 10 1 0 3 11 0 143 3 2 0 2 3 1 0 99 0 0 0 0 0 109 76 590136 58 0 3 15 0 6 5 2 0 5 14 0 1 4 9 2 0 0 0 3 2 10 6 1 1 0 0 0 0 11 1 90 1 0 3 7 1
205 AAC 11 580018 5 35 1 14 0 0 0 28 1 5 64 3 4 0 2 2 0 6 0 10 3 3 0 6 0 0 0 0 1 0 2 38 2 0 75 5 0 30 0 2 3 0 2 3 1 0 20 39 0 2 4 2 2 0 5 4 10 4 0 0 16 14
206 TTC 1 0 0 3 1 0 5 2 0 6 1 0 49 2 20 0 7 2 1 2 6 3 0 1 0 2 12 1 0 57 0 0 0 0 0 0 4 1 5 5 0 0 0 0 0 4 0 1 0 0 3 1 0 24 0 0 3 6 0 1 31 590680 2 23
207 TGG 3 1 0 3 1 0 0 0 0 1 11 0 0 1 2 0 3 6 0 0 1 7 2 1 2 0 97 0 0 4 0 1 0 0 0 0 12 1 0 0 1 0 6 0 0 0 1 0 1 3 34 2 4 2 0 2 27 3 590556 5 0 17 11 52
208 AGA 28 1 1 0 2 6 0 7 582689 2 318 5 15 2 3 0 0 12 0 0 0 4 2 1 117 51 2 6 0 3 2 0 1 1 0 0 0 4 0 0 72 1 0 1 0 1 0 0 3 2 19 2 1 10 0 1 13 0 1 0 0 0 3 0
209 GGT 0 0 0 0 3 0 1 0 0 0 2 74 1 0 1 0 4 1 0 0 0 6 0 0 1 0 3 0 1 0 2 0 0 0 2 36 0 1 1 2 30 73 351 497882 0 0 1 5 1 0 3 1 10 0 0 0 2 3 5 13 0 0 1 1
210 GAA 42 0 1 1 1 1 0 0 0 47 0 0 3 0 2 0 0 1 3 1 0 1 4 0 0 1 3 1 2 0 2 0 576032 28 53 2 2 0 0 0 62 9 0 6 1 0 0 3 12 0 0 2 2 2 0 0 4 0 0 9 0 0 2 0
211 AAT 2 26 4 531121 8 4 4 99 0 149 1 34 0 218 4 2 0 9 2 18 0 18 3 30 8 2 1 0 12 0 0 0 0 0 142 22 3 1 20 2 0 93 74 1 3 84 28 39 3 6 2 1 4 3 47 5 9 23 17 53 1 25 235 0
212 GGA 1 1 0 0 1 5 8 26 93 0 0 0 2 2 2 1 1 0 1 1 0 0 2 1 0 0 3 0 18 0 13 2 33 0 2 6 3 14 3 2 533052 16 93 78 6 0 1 4 0 1 1 0 0 2 2 0 40 2 15 2 0 0 2 0
213 CGA 2 0 0 0 0 1 2 0 20 4 46 0 1 1 1 0 114 2 1 3 2 6 5 0 529546 85 84 4 12 3 4 0 0 0 0 0 0 1 4 0 8 0 1 1 0 8 3 0 0 0 3 1 4 11 1 0 82 0 2 0 0 1 0 0
214 AAA 556343 10 30 2 6 0 7 14 64 6 20 0 17 0 0 0 4 15 8 0 0 0 2 7 7 1 4 13 3 13 5 10 24 0 2 1 2 2 1 0 1 1 51 20 1 0 16 2 4 2 0 1 0 3 2 0 2 0 8 1 0 3 3 0
215 ACA 2 3 0 1 568504 125 92 58 0 0 0 0 12 3 0 0 1 0 5 0 137 2 1 5 0 1 0 0 1 2 3 0 0 2 6 2 90 67 0 0 0 0 10 77 4 6 6 12 0 0 0 3 0 1 0 52 0 3 0 1 0 1 0 1
216 AGG 7 1 50 1 1 0 1 3 88 0 543119 4 0 1 56 0 0 6 0 3 0 0 1 1 4 0 19 0 0 1 0 0 0 4 0 0 8 0 0 2 1 0 105 0 2 0 1 1 0 1 0 4 3 6 1 1 1 0 10 5 0 2 0 1
217 AGT 0 14 10 201 14 83 33 5 8 64 5 488073 0 3 4 8 1 0 11 7 0 4 3 2 0 8 0 23 0 6 24 0 2 0 5 0 5 18 0 21 3 0 0 52 0 9 2 0 1 0 2 0 1 0 36 0 0 1 0 14 12 4 1 9
218 GCT 0 0 4 0 0 6 0 105 0 145 0 3 0 0 0 0 0 0 0 0 0 2 0 1 2 0 0 0 0 0 26 0 0 0 0 23 29 69 5 489142 0 0 0 0 3 0 2 17 0 3 0 2 0 0 0 5 0 0 0 1 0 0 0 0
219 TAC 0 2 0 1 0 0 0 3 0 6 0 2 0 0 12 0 0 35 1 0 2 1 1 0 1 4 0 0 0 9 0 2 0 1 0 0 0 0 3 0 1 0 8 0 0 0 0 0 12 529971 11 68 1 0 0 0 0 29 0 1 1 1 1 0
220 GAG 0 0 40 7 244 0 13 0 0 0 0 0 0 1 0 0 3 0 1 0 0 0 0 1 1 0 1 0 0 0 0 6 13 0 515427 12 0 0 0 0 0 1 46 0 0 0 17 0 0 0 8 0 0 0 0 0 0 3 0 0 3 0 0 0
221 AGA 45 0 7 0 0 0 0 0 537644 2 53 1 6 0 0 0 0 0 15 4 0 1 0 0 4 0 2 0 0 0 0 0 0 0 0 0 5 0 0 0 31 0 1 4 0 0 1 0 4 0 0 0 1 0 1 0 3 0 0 0 0 0 4 0
222 ATG 0 1 5 0 0 3 18 28 0 5 7 0 37 1 494200 2 11 0 0 9 0 0 0 0 0 3 0 0 0 3 11 0 0 0 0 1 0 0 0 20 0 1 67 3 0 0 25 0 1 8 0 0 0 0 0 1 0 0 0 6 0 0 0 0
223 TGC 0 0 0 0 0 356 0 0 0 3 0 0 0 0 0 0 0 0 0 0 0 0 0 0 0 9 0 0 0 0 0 0 0 0 0 0 4 0 0 0 0 8 0 0 4 0 0 0 0 69 0 0 0 2 0 0 2 446032 1 161 0 2 0 0
224 AAC 7 458986 0 18 0 0 0 3 0 20 0 0 0 0 0 0 0 4 2 0 0 0 0 0 0 0 0 0 0 0 0 0 0 25 0 0 0 0 0 0 3 0 0 0 0 0 0 0 0 3 0 0 0 0 0 0 0 0 0 0 0 0 2 1
225 ATT 0 0 0 2 0 0 0 31 0 5 0 9 1 49 11 591132 1 0 0 1 0 0 0 2 0 0 0 0 0 0 41 4 0 0 0 0 0 0 1 0 0 2 9 0 0 22 0 21 0 4 0 0 0 1 0 0 0 10 7 0 0 28 0 5
226 CTC 0 0 0 0 0 0 0 0 2 3 0 0 0 8 0 0 0 3 0 0 0 77 0 0 0 4 0 2 5 591130 0 10 0 0 0 0 0 0 0 0 0 0 0 0 0 0 0 0 0 0 0 0 0 0 0 0 0 0 0 0 0 8 0 0
227 AAA 590357 10 192 5 3 1 0 0 26 0 0 0 0 0 0 0 2 0 0 0 0 0 0 0 0 0 5 0 0 0 0 0 29 0 0 0 0 0 0 0 0 0 0 0 0 0 0 0 1 0 4 0 6 0 0 0 0 0 0 0 0 0 0 0
228 GGA 0 0 4 0 11 1 0 0 30 45 0 0 0 0 6 0 0 0 0 14 1 0 0 0 15 0 17 6 0 0 0 0 49 0 0 0 2 39 0 3 590951 17 122 6 4 0 5 0 0 0 0 0 0 0 24 2 6 0 0 1 6 0 0 30
229 AAA 590120 1 67 32 3 0 0 0 21 0 4 0 0 0 0 0 4 0 0 0 0 6 3 0 0 0 0 3 0 0 0 0 27 0 6 0 0 0 2 1 0 2 3 5 0 3 0 0 1 0 3 0 0 1 2 0 0 0 0 0 0 0 0 0
230 TTT 0 0 0 4 0 0 0 0 0 0 0 1 0 0 0 0 0 0 1 2 0 4 0 1 0 1 0 2 0 1 0 27 4 0 7 0 0 0 0 0 4 0 1 2 0 0 7 4 0 51 0 1 3 0 0 24 0 0 2 21 5 45 1 591215
231 CAA 7 2 0 3 3 72 0 5 6 3 7 0 3 4 4 1 590735 5 36 11 8 0 34 7 207 13 4 6 30 2 40 0 7 5 0 0 1 11 6 1 1 0 3 3 15 1 1 0 14 3 0 1 0 5 5 0 4 0 4 0 1 0 1 0
232 ACA 7 1 0 1 591391 29 38 3 3 1 1 0 56 5 1 0 0 3 0 7 10 8 4 0 33 3 0 0 4 3 0 2 0 0 0 0 29 6 1 8 0 0 0 0 0 2 2 7 0 0 1 0 0 1 0 9 12 0 0 0 0 1 0 0
233 GCT 4 1 0 233 3 0 0 61 22 2 2 0 0 13 1 7 27 5 3 11 83 11 3 112 3 3 2 2 1 0 2 0 0 2 0 11 22 104 33 590262 1 2 6 8 45 1 34 62 9 2 0 0 0 0 1 13 0 8 2 3 0 0 0 0
234 GCA 0 7 0 0 221 0 0 8 2 3 0 35 0 4 2 0 1 0 1 0 69 124 21 12 0 0 0 1 18 0 2 0 19 0 2 0 589346 2 41 1 1 0 3 2 59 15 1 1 1 1 1 0 3 1 4 0 0 21 0 13 0 4 0 0
235 CAA 2 4 0 0 0 5 1 4 13 0 17 1 0 0 1 0 591267 2 42 1 14 0 1 4 40 0 1 13 1 4 3 6 15 0 1 0 0 13 1 1 3 4 1 0 0 2 0 1 21 0 1 1 0 0 0 0 0 0 0 3 0 1 1 0
236 AGG 16 0 117 0 1 1 0 5 216 7 590655 9 1 0 32 0 4 0 0 5 7 5 4 0 228 11 45 8 0 3 10 0 0 1 5 0 0 3 0 0 0 0 165 2 0 0 0 1 0 1 1 0 2 1 5 0 3 1 7 8 0 0 7 0
237 GCA 11 6 0 2 132 18 4 2 0 18 2 18 1 1 3 5 3 1 1 5 6 1 0 4 4 3 12 0 20 1 12 0 16 5 1 0 590486 10 49 30 46 1 11 19 107 0 4 2 26 0 17 5 239 14 0 1 3 3 0 3 8 1 1 1
238 ATG 4 0 10 4 10 6 28 1 1 0 4 2 55 0 590475 32 2 1 1 2 4 3 6 0 3 0 2 2 3 7 4 9 2 1 5 5 0 0 3 7 0 0 12 5 0 0 50 0 13 0 4 5 3 13 3 3 0 5 6 15 2 3 1 5
239 ATG 1 2 5 0 24 1 32 41 1 6 12 0 69 3 590851 48 0 4 1 1 2 0 1 11 9 2 3 6 4 2 9 0 0 5 0 0 12 4 170 11 5 1 5 1 1 1 277 1 3 4 10 4 12 0 5 0 5 1 0 0 5 4 7 8
240 GAT 8 20 0 49 0 1 16 6 0 0 6 5 0 0 0 0 169 12 0 41 0 1 0 0 0 0 3 1 3 7 8 2 11 42 2 590913 5 1 1 3 2 6 14 86 13 0 2 10 0 1 0 3 1 0 3 9 4 1 1 2 1 0 0 0
241 CAA 6 1 1 1 9 5 3 7 4 5 2 15 0 2 0 16 590732 6 123 12 7 2 1 1 121 5 6 12 6 1 0 0 4 0 0 0 5 2 1 2 1 7 2 3 0 0 3 3 113 2 1 0 0 3 4 0 2 0 3 2 0 0 8 2
242 GTG 2 0 2 3 0 13 0 1 2 2 29 0 0 0 65 3 2 6 0 1 2 11 3 0 0 1 0 3 0 7 1 18 1 2 14 1 8 8 45 1 1 2 35 1 447 71 590273 92 6 0 11 0 0 3 4 2 1 4 0 3 3 0 10 1
243 AGA 53 2 65 8 3 9 0 4 590353 14 240 25 13 0 0 4 6 9 0 27 12 3 9 2 13 17 15 17 0 8 0 3 1 0 0 7 1 4 14 12 77 31 17 0 5 15 25 0 3 9 0 18 0 14 1 4 18 2 7 7 2 105 2 8
244 GAA 76 1 4 2 18 7 5 5 0 4 0 0 1 0 4 7 9 7 1 0 10 14 7 1 2 4 1 3 2 9 0 6 591348 4 92 11 4 26 4 45 41 12 7 8 13 0 13 3 15 0 49 0 4 0 0 3 13 0 1 2 7 17 0 0
245 AGT 0 0 0 44 7 4 2 1 4 51 12 588888 6 0 1 12 0 1 1 0 0 71 21 0 0 7 1 3 1 2 2 0 0 0 0 0 2 38 115 5 2 31 135 110 1 0 0 2 1 0 0 0 7 5 3 0 0 2 1 24 1 0 4 3
246 CGG 2 1 0 8 0 11 4 1 0 3 30 2 0 1 3 0 3 3 103 3 3 1 0 1 121 0 586366 8 3 0 21 1 4 1 0 0 0 26 7 21 2 9 6 5 0 4 4 3 0 24 1 3 0 0 3 0 1 0 51 2 1 0 8 1
247 AAC 21 590444 6 114 18 13 0 0 0 26 3 0 3 0 0 0 1 9 10 0 0 0 0 13 1 3 12 6 0 0 3 0 0 60 0 3 17 27 1 13 3 28 0 0 0 0 2 1 1 6 0 1 0 113 1 0 0 1 2 24 0 4 0 0
248 CCA 0 0 0 1 3 1 1 0 0 2 0 0 0 0 2 0 13 6 16 0 590849 31 237 30 1 0 1 8 21 0 6 0 3 1 0 1 7 0 0 0 11 3 0 2 0 20 3 0 1 6 0 1 18 2 0 0 6 5 7 5 0 1 1 2
249 GGA 0 4 3 17 1 0 0 1 65 0 1 1 0 0 0 2 0 0 0 2 1 8 4 10 0 0 0 0 1 2 0 0 31 0 1 0 6 2 0 0 591432 4 68 123 3 1 0 1 0 5 0 0 1 1 0 1 30 1 4 0 0 0 0 3
250 AAT 43 22 5 590954 4 2 15 18 3 2 23 27 0 0 7 9 2 0 3 12 2 8 0 4 0 1 10 6 16 2 1 12 1 0 0 24 46 1 0 3 5 3 27 20 1 2 17 1 2 3 7 2 8 1 6 7 3 2 0 14 0 0 2 1
251 GCT 0 0 0 0 0 0 0 26 0 0 0 0 0 0 0 0 0 0 0 0 0 0 0 0 0 0 0 0 0 0 0 0 0 1 0 6 2 35 16 167910 0 0 0 0 0 1 2 16 0 0 0 2 0 0 0 2 4 1 0 6 0 0 8 0
252 GAG 0 0 1 0 0 1 0 0 0 0 0 0 0 0 0 0 0 1 0 0 0 0 0 0 0 0 0 0 0 0 0 0 33 0 167974 2 0 0 1 0 0 0 16 1 0 0 2 0 0 0 1 0 0 0 0 0 0 0 0 0 0 0 0 2
253 ATC 0 1 1 1 0 5 0 0 0 0 0 0 2 167908 3 15 0 0 0 0 0 0 0 0 0 0 0 1 0 2 0 0 0 1 2 0 1 0 0 0 0 0 1 2 0 10 1 7 0 0 0 0 0 0 0 0 1 1 0 1 0 0 0 0
254 GAA 33 0 0 0 0 0 0 0 0 0 0 0 0 0 0 0 1 0 0 0 0 0 0 0 0 0 0 0 0 0 0 0 168089 3 11 2 0 0 0 0 13 0 0 1 0 0 0 0 1 1 0 0 0 0 0 0 0 0 0 0 0 0 0 0
255 GAT 0 0 0 6 0 0 0 0 0 0 0 0 0 0 0 0 0 0 0 0 0 1 0 0 0 0 0 0 0 0 0 0 0 21 0 168232 1 0 2 0 0 1 0 8 0 0 0 0 0 0 0 0 0 0 0 0 2 1 1 0 0 0 0 0
256 CTC 0 2 0 0 0 0 0 1 0 0 3 1 1 6 1 0 0 6 0 0 0 24 1 0 1 0 0 0 17 168015 5 28 4 1 0 5 0 1 0 0 0 0 1 1 1 1 0 11 0 0 0 2 0 0 0 0 1 0 0 16 1 7 12 3
257 ATC 0 0 0 0 0 5 0 0 0 13 0 0 4 167818 1 9 0 1 1 3 2 2 0 0 1 2 1 0 3 7 1 4 0 1 1 0 0 1 4 0 2 0 0 3 0 9 0 2 0 1 0 0 0 1 0 0 3 0 1 4 0 1 61 0
258 TTT 0 2 0 1 0 0 0 0 0 1 1 0 0 1 1 3 0 12 4 0 0 0 0 0 0 1 1 0 0 0 0 4 5 0 0 0 2 2 2 0 3 4 0 0 0 5 2 2 1 0 0 2 1 2 1 7 0 1 0 3 3 10 2 168142
259 CTG 0 0 1 2 1 0 1 5 2 0 0 0 2 2 6 2 0 3 3 1 0 3 6 0 0 0 5 0 20 13 167973 7 0 0 3 0 0 3 4 4 1 0 0 0 4 1 5 0 0 1 0 0 1 0 0 0 0 3 0 0 1 1 12 0
260 GCA 0 0 0 0 55 0 0 1 0 0 0 0 0 1 0 0 0 2 0 2 2 0 0 3 0 0 0 0 0 0 0 0 4 0 2 0 167433 4 26 21 4 5 1 0 43 0 0 0 1 0 0 4 7 0 0 6 0 5 0 0 0 0 0 0
261 CGG 0 0 2 0 0 1 0 0 0 0 159 0 0 0 2 0 0 1 17 0 0 0 0 0 26 1 167112 52 0 0 5 0 0 0 0 0 0 1 0 0 0 0 4 0 0 0 1 0 0 0 1 0 0 0 0 0 0 0 41 0 0 0 0 0
262 TCT 1 0 0 0 0 0 0 0 0 0 0 4 0 1 0 0 0 2 0 1 0 1 0 11 1 0 0 0 0 0 5 0 0 0 0 0 2 0 1 1 0 5 0 0 0 1 5 1 14 0 1 5 19 92 2 167512 0 0 0 0 0 1 2 8
263 GCA 0 1 0 0 88 0 0 0 0 7 0 0 15 0 0 0 0 0 0 0 0 1 0 1 0 0 0 1 0 0 1 0 4 0 0 0 167812 13 3 5 1 1 23 1 35 0 0 1 5 0 0 0 1 2 1 0 0 1 1 0 1 0 0 1
264 CTC 0 0 1 2 0 0 1 1 0 3 0 1 2 4 0 3 6 0 0 4 0 18 0 2 0 1 0 1 37 167767 6 7 0 0 0 0 0 0 4 0 0 2 0 1 2 2 0 1 0 0 2 1 0 2 0 2 4 0 1 0 0 17 2 1
265 ATA 0 0 0 1 33 5 1 1 2 7 0 0 167597 1 31 4 0 0 0 2 1 3 3 0 15 1 0 0 9 21 1 3 1 0 0 2 1 4 14 0 7 1 0 1 18 2 0 1 3 0 5 0 2 1 3 2 4 1 0 2 1 0 1 0
266 TTG 5 0 2 0 0 1 0 0 3 1 2 0 21 1 5 0 1 1 0 0 0 1 1 0 1 1 2 1 35 4 5 26 1 1 2 0 0 0 0 1 0 2 5 2 5 2 10 5 1 3 7 0 0 2 21 0 1 0 0 1 10 2 167790 4
267 AGA 16 1 12 2 0 1 0 0 167981 0 69 1 2 2 0 0 0 0 0 1 0 12 0 2 1 2 12 0 1 1 0 0 0 0 0 0 0 7 1 0 14 1 1 0 1 0 0 0 0 1 0 0 2 0 1 0 4 0 2 0 0 2 2 0
268 GGG 0 0 0 0 139 2 2 0 2 1 9 0 0 0 0 0 0 0 2 0 0 10 6 0 0 1 0 0 0 0 0 0 0 0 15 0 1 2 0 0 17 2 167842 2 0 0 3 6 7 0 0 0 0 5 23 1 0 1 6 1 0 0 1 3
269 TCA 0 0 0 0 1 5 2 0 0 25 4 0 0 0 0 0 1 4 1 1 16 6 0 0 0 2 0 1 0 3 2 0 0 0 0 0 3 3 0 4 0 0 0 0 0 1 0 0 1 2 0 2 167970 2 63 4 0 4 0 1 6 0 0 0
270 GTT 0 0 0 0 0 2 3 1 0 2 0 0 2 0 0 19 0 0 0 1 0 0 1 5 0 0 0 0 0 1 0 0 0 0 0 1 0 2 1 12 0 0 10 5 16 61 5 168033 0 0 0 1 0 2 0 2 0 3 0 0 0 0 0 3
271 GCT 0 2 9 0 0 1 1 32 0 3 1 1 0 1 0 0 1 5 0 0 1 3 0 0 1 0 0 0 0 0 0 0 0 0 0 6 20 30 5 167940 1 9 1 20 1 0 0 24 1 0 6 0 2 5 2 2 2 0 0 0 0 0 0 0
272 CAC 0 2 0 0 1 2 3 1 0 1 1 0 1 0 0 1 0 167976 2 18 0 0 4 0 0 10 0 1 2 1 12 0 0 0 0 0 0 0 1 0 2 0 5 1 0 0 0 1 0 11 2 0 4 0 1 1 0 2 0 0 0 0 7 0
273 AAA 167965 4 63 18 2 3 0 2 9 1 0 0 0 0 0 3 0 7 2 1 0 0 2 0 2 0 0 0 4 2 0 1 17 0 0 0 0 0 0 9 5 0 1 2 0 0 1 1 4 1 2 6 0 3 0 0 8 0 11 0 1 0 1 3
274 TCT 0 2 0 1 12 11 5 1 0 21 0 46 5 0 0 0 0 6 1 1 0 26 0 7 2 0 0 0 0 0 1 0 1 5 0 4 7 0 0 5 0 2 4 1 1 0 0 0 6 1 3 2 23 58 11 167974 0 0 0 1 1 0 1 10
275 TGT 1 9 5 1 6 0 2 1 1 7 1 0 0 1 0 2 0 2 1 0 2 4 1 2 0 1 0 15 0 0 3 2 1 1 2 2 0 15 1 2 0 2 3 3 1 1 3 3 7 0 2 9 6 1 7 4 1 29 0 168021 1 0 0 9
276 CTG 1 0 0 0 0 0 3 0 1 4 0 0 6 0 7 0 0 3 2 0 3 0 9 2 1 1 4 0 114 4 167905 9 0 0 0 0 0 0 1 0 3 0 0 0 0 0 0 0 0 0 0 0 0 2 3 0 2 0 1 0 0 1 26 0
277 CCC 0 1 4 0 0 1 0 1 0 1 3 0 0 0 0 1 0 1 0 0 33 167894 2 40 0 2 0 0 0 13 0 0 0 0 2 0 1 0 3 0 0 0 2 2 0 0 0 0 0 0 0 0 0 47 1 1 0 0 0 1 3 1 2 0
278 GCC 0 0 0 0 0 41 0 0 0 0 0 0 0 1 2 0 5 2 0 1 1 3 0 0 1 0 0 0 3 0 0 0 1 9 1 0 50 166509 17 23 0 2 2 0 0 17 0 1 0 0 3 1 0 5 2 0 0 2 0 5 1 2 0 1
279 TGT 1 0 1 0 0 2 0 1 2 0 0 13 0 1 1 2 0 2 0 2 3 2 2 0 3 1 1 98 0 2 1 1 2 2 2 0 0 7 0 0 0 1 2 19 1 0 0 5 3 0 2 27 0 0 3 1 4 79 2 167836 0 0 2 0
280 GTG 0 2 1 1 0 0 0 0 0 2 0 1 14 22 75 1 1 0 0 2 0 6 0 7 0 4 0 1 0 2 1 0 1 0 2 0 0 3 14 3 1 3 1 0 48 72 167768 34 0 0 0 0 2 0 0 0 0 50 0 12 1 0 2 0
281 TAT 0 6 1 7 1 1 0 0 1 0 0 0 1 2 2 0 0 0 0 35 0 1 2 2 1 0 0 0 1 0 1 0 1 7 3 0 0 1 0 0 0 0 4 1 2 2 0 1 8 18 7 168075 0 0 2 2 2 1 3 8 0 2 1 3
282 GGA 0 1 6 0 0 1 0 0 14 1 0 1 2 4 5 4 0 0 0 1 0 2 1 0 0 1 4 0 1 1 1 0 22 3 1 0 0 2 3 26 167836 1 81 50 10 4 2 0 1 0 1 1 0 8 0 2 3 1 10 2 0 0 0 1
283 CCT 3 1 0 7 6 10 15 67 10 3 9 0 6 6 14 0 30 1 5 41 9 63 15 167195 33 11 35 16 1 4 32 55 1 1 13 2 16 12 27 77 20 10 63 15 0 4 100 1 5 7 1 6 2 8 16 18 0 1 33 11 0 0 3 2
284 GCC 0 0 0 0 3 60 13 0 1 0 4 8 0 0 0 0 0 0 3 0 0 3 4 0 0 0 5 0 1 0 0 0 2 4 0 0 11 167829 12 61 1 0 7 0 6 24 0 0 0 0 0 0 0 10 2 0 0 0 0 3 1 0 0 6
285 GTA 2 5 0 0 0 0 0 0 1 4 0 0 27 9 0 1 1 0 0 0 6 5 0 6 1 0 1 0 0 2 0 0 0 2 1 0 7 0 0 2 0 1 0 0 166874 0 29 0 3 4 0 0 0 3 0 0 0 0 0 1 3 0 0 8
286 GCC 0 0 0 0 4 14 0 3 0 0 0 0 0 0 6 0 0 0 0 0 1 1 1 1 0 1 0 1 0 0 0 1 0 0 0 0 4 168007 0 8 0 0 0 0 0 13 0 5 0 2 2 3 5 10 0 1 0 0 0 0 0 0 0 0
287 AGT 0 0 0 26 0 0 0 6 11 12 1 167595 0 0 0 2 0 0 1 0 0 0 0 0 0 0 0 41 0 0 0 0 0 0 0 0 0 0 0 0 0 0 0 8 0 0 0 0 0 0 0 0 0 0 0 0 0 0 0 4 0 0 0 0
288 GGC 0 0 0 0 0 0 0 0 0 4 0 0 0 0 1 0 0 0 1 1 0 0 0 0 0 0 0 0 0 1 0 0 1 7 8 0 0 0 3 0 15 167987 1 14 3 2 0 1 0 0 0 1 0 0 3 0 0 1 1 0 0 0 0 0
289 TAC 0 8 1 0 0 2 19 0 0 1 0 0 0 0 1 3 0 161 0 0 0 0 0 0 4 18 2 1 14 0 0 2 3 3 0 0 20 9 1 1 1 30 1 2 0 4 4 0 1 167533 1 67 4 12 6 0 0 14 0 4 0 9 15 0
290 GAC 0 19 0 0 1 2 1 1 2 4 1 0 0 0 1 0 0 0 3 0 3 3 0 0 0 4 0 0 0 0 0 0 1 167617 8 15 0 0 0 0 0 3 4 1 0 0 0 0 0 7 0 0 0 1 0 0 0 0 3 0 0 4 0 0
291 TTC 0 0 1 0 0 0 0 0 0 0 0 0 0 1 0 0 0 3 1 0 1 1 0 1 0 1 0 0 0 4 2 0 0 0 0 0 0 3 0 2 1 5 0 0 1 4 3 0 0 0 0 0 0 19 0 0 0 0 0 0 2 167495 0 13
292 GAA 31 0 0 0 8 0 0 0 5 0 13 0 1 0 0 0 0 0 5 0 0 0 0 1 0 0 0 0 0 0 38 3 165181 1 15 0 0 5 0 11 28 0 15 0 4 9 0 14 1 0 0 0 1 8 0 0 0 22 0 0 0 0 1 6
293 AAA 166075 0 86 1 2 0 0 3 10 0 1 0 1 0 0 0 0 3 0 0 0 1 1 0 0 2 0 7 0 0 0 0 10 0 0 0 0 0 0 5 0 2 0 0 2 0 0 0 1 0 0 0 0 0 0 1 0 1 0 3 1 0 0 1
294 GAG 3 3 32 0 1 0 10 0 2 0 1 0 123 3 2 2 2 68 0 0 0 1 0 0 0 1 0 1 0 4 0 0 8 7 163734 8 0 0 9 2 1 2 244 8 0 1 10 0 0 0 6 0 3 11 7 4 0 0 2 15 0 0 4 3
295 GGA 0 0 0 0 0 2 0 0 6 0 0 0 2 1 0 0 0 0 0 0 2 0 0 0 0 0 0 0 1 0 0 0 15 0 0 0 0 0 0 0 138115 1 28 0 0 0 0 0 0 0 0 0 1 0 0 1 4 0 0 0 0 0 0 0
296 TAC 0 0 0 0 0 0 0 0 0 0 0 0 0 0 1 0 0 6 0 0 1 0 0 0 0 0 0 0 0 0 1 0 0 0 0 0 0 0 0 0 0 0 0 0 0 2 0 0 2 152795 2 9 0 0 0 0 1 18 0 0 0 3 1 0
297 TCT 1 0 0 0 0 3 0 2 0 0 0 15 0 2 0 0 0 0 0 0 0 0 0 9 0 1 1 0 0 0 0 0 0 0 0 2 0 0 0 0 0 0 0 0 0 0 0 0 0 0 0 2 0 22 24 135209 0 0 0 0 0 0 1 4
298 TTA 0 1 0 1 0 1 1 2 1 0 0 0 1 0 0 0 0 1 0 0 0 1 1 0 1 0 0 0 22 0 4 0 0 0 0 0 0 1 2 1 0 0 0 0 2 3 2 1 1 0 1 0 9 0 1 0 0 2 0 0 148263 0 16 0
299 GTG 0 1 0 0 0 0 2 0 2 0 0 0 0 0 8 0 0 0 3 0 0 0 0 0 5 0 2 0 0 0 0 0 0 0 0 0 0 1 6 0 1 0 5 0 15 3 150229 11 0 0 0 0 0 0 0 0 0 0 0 0 0 0 2 0
300 GGA 0 0 1 0 1 0 0 0 15 0 1 0 0 2 0 0 0 0 0 0 1 0 1 0 0 0 0 0 1 1 0 0 14 0 0 0 1 0 0 1 147806 3 26 22 0 0 3 0 0 2 1 0 1 0 1 0 2 0 1 2 0 0 0 0
301 ATA 6 0 0 3 12 0 0 0 0 4 34 0 147074 1 36 39 0 1 2 0 0 0 2 0 0 0 1 3 11 1 4 0 0 0 0 0 0 1 3 1 0 0 1 0 20 30 6 0 0 1 0 5 1 1 0 0 0 5 0 1 2 0 0 5
302 GAC 0 10 1 10 0 0 1 0 3 0 9 0 0 3 1 0 4 1 0 0 0 2 0 4 3 4 13 0 0 0 2 0 9 140370 7 1 24 1 14 0 0 11 0 0 0 0 3 0 0 1 0 1 1 1 0 0 0 0 6 0 0 0 0 0
303 CCT 0 0 0 1 0 0 0 4 0 0 0 0 1 0 0 0 0 0 0 9 5 37 3 147125 2 0 0 1 1 0 0 2 0 0 1 0 0 2 1 0 0 1 2 1 0 0 3 1 0 0 3 0 0 0 0 4 0 0 0 0 0 0 1 0
304 TTC 0 1 1 0 0 1 1 0 1 21 1 0 1 1 0 0 1 0 0 2 0 7 0 0 0 0 1 0 0 15 0 0 2 1 1 0 6 2 29 2 3 1 4 0 4 2 0 0 0 2 1 3 0 16 0 1 0 3 0 3 2 148472 0 4
305 AAA 149687 1 14 0 2 0 1 0 15 0 2 0 0 2 0 1 1 0 1 5 0 1 0 0 0 11 0 3 0 0 1 0 7 0 3 0 1 0 5 1 1 0 1 0 0 0 2 0 2 0 0 1 0 6 0 0 4 1 0 4 0 0 2 0
306 CTG 0 0 0 1 3 0 0 0 0 1 0 0 23 0 6 0 4 3 3 0 0 0 4 0 1 3 2 3 52 1 136833 1 0 0 0 0 0 4 6 0 0 1 1 0 0 1 4 1 7 0 0 0 0 0 2 0 0 0 0 0 0 1 13 0
307 CTT 1 0 1 4 0 0 1 1 0 2 1 0 1 0 0 1 0 2 1 5 0 2 1 17 0 1 0 3 43 626 8 146783 0 0 1 1 2 0 0 0 0 0 0 3 1 5 1 1 5 0 0 0 0 0 2 1 0 0 2 5 0 0 4 8
308 CAA 2 2 0 3 1 27 0 0 0 2 1 3 1 21 2 2 166892 7 10 17 2 6 1 0 19 2 1 6 0 0 0 0 4 0 0 0 2 2 3 1 0 1 0 0 4 6 0 2 4 0 0 0 1 1 4 0 1 6 5 0 0 0 15 1
309 AAC 6 167427 8 22 1 35 13 0 8 107 37 1 0 11 2 1 0 5 0 1 1 1 2 0 29 2 17 0 3 1 7 0 0 11 2 0 0 6 4 1 9 4 28 121 0 6 0 0 0 2 0 0 2 2 3 20 1 1 1 8 0 0 28 0
310 AGC 0 33 0 2 10 9 6 0 2 167654 4 54 1 8 0 0 0 0 2 0 0 0 2 0 1 1 1 0 0 0 0 1 0 3 1 0 2 15 15 7 0 17 8 0 5 1 2 4 0 0 2 1 3 2 8 13 1 144 2 33 0 0 0 1
311 CAA 2 55 6 0 0 0 4 48 6 33 10 0 2 0 0 3 167830 6 21 0 1 0 1 0 44 1 4 2 0 0 0 0 2 0 0 0 0 0 2 0 0 0 6 4 0 0 0 1 5 0 0 0 0 6 9 1 0 0 0 1 0 1 1 0
312 GTA 2 2 1 1 0 1 1 0 0 0 0 1 24 0 0 7 0 0 1 0 1 2 4 0 1 0 2 0 1 0 5 0 3 3 0 0 17 6 2 0 4 0 0 3 167914 11 15 14 0 0 0 2 0 1 0 0 2 1 1 4 5 0 2 0
313 TAC 0 5 0 0 1 2 3 0 0 3 2 0 0 0 5 0 1 14 0 0 0 0 0 0 0 0 0 3 1 2 0 0 1 1 0 0 0 0 0 1 3 5 1 0 4 5 2 8 1 167493 2 97 0 0 2 2 1 21 3 1 1 0 2 0
314 AGC 1 14 0 0 6 0 0 0 1 167653 3 21 1 4 3 0 2 0 0 0 0 3 5 0 0 3 1 0 1 1 0 1 1 4 4 1 0 2 4 0 11 31 2 0 0 2 1 4 0 1 0 1 2 1 7 2 0 10 0 6 1 0 0 0
315 CTA 5 0 2 1 2 0 1 1 1 0 2 0 3 0 3 8 2 0 1 1 38 2 0 0 1 2 0 0 167654 12 24 8 1 2 5 0 0 0 1 0 0 2 5 0 0 0 4 6 0 0 1 0 2 3 0 1 0 1 1 1 51 4 7 2
316 ATC 0 4 2 0 0 13 1 0 3 0 3 2 4 167657 7 20 0 1 0 0 0 2 0 3 0 2 3 3 56 2 0 0 0 0 0 0 0 0 1 0 0 5 1 0 3 10 1 19 2 0 0 0 1 0 4 0 1 5 0 2 3 1 9 0
317 AGA 11 1 1 1 0 0 0 0 167917 0 56 1 2 0 0 0 7 1 0 1 0 1 1 0 12 0 2 7 0 0 0 1 0 0 1 0 0 0 0 0 42 1 0 0 0 0 2 2 0 0 0 0 0 0 0 0 3 0 5 0 0 0 1 1
318 CCG 0 0 0 4 0 0 2 0 3 0 4 0 8 0 3 0 0 5 15 2 49 48 167220 4 0 1 15 2 1 0 8 1 0 0 17 1 1 1 9 0 1 0 8 1 0 0 2 3 2 2 0 2 3 1 24 3 1 0 2 2 1 1 5 0
319 AAC 4 167336 31 47 0 9 1 5 24 9 12 14 0 0 2 1 4 1 2 0 0 1 1 2 70 11 0 13 0 4 1 2 0 15 5 4 2 9 4 2 17 5 14 13 4 1 0 3 1 0 0 0 4 4 3 11 3 5 0 0 25 6 26 0
320 GAG 0 0 4 0 3 0 0 0 0 1 0 1 0 0 2 0 0 0 1 0 0 0 2 1 0 1 0 0 0 0 1 0 36 3 167651 3 1 0 6 1 3 0 17 0 2 0 2 1 1 0 5 0 0 0 0 0 0 1 3 0 1 0 0 3
321 AAT 2 7 1 167840 0 0 2 2 0 0 17 12 0 10 1 7 0 1 0 1 0 4 0 0 0 0 6 0 3 6 0 0 1 0 0 11 0 0 1 0 7 1 0 2 0 5 3 0 0 2 0 0 3 0 2 5 0 3 2 1 0 0 0 0
322 CCA 0 0 5 0 2 2 1 0 1 2 3 1 2 2 3 0 2 1 0 0 167785 33 135 13 0 5 1 0 14 0 2 0 3 0 11 0 7 1 1 0 0 1 10 2 2 0 0 1 0 2 1 0 13 0 1 0 0 0 2 0 0 0 1 3
323 GCA 0 7 1 3 29 2 1 0 0 7 3 214 37 8 0 0 17 2 2 0 5 0 0 0 2 24 12 33 1 8 0 4 1 2 0 0 167516 8 10 2 4 0 7 0 36 3 7 1 0 0 0 4 5 1 2 2 1 2 3 4 13 0 1 3
324 CAC 0 3 1 1 2 0 0 0 0 0 0 0 0 0 0 0 1 167917 0 39 0 5 1 0 0 3 0 2 1 1 0 1 0 0 1 0 0 0 0 0 0 0 2 0 0 0 2 0 0 6 0 0 0 1 0 1 1 0 0 0 1 0 0 0
325 AAG 12 0 168013 5 0 0 3 0 0 0 28 0 0 0 3 1 0 0 0 15 0 2 0 1 0 0 0 0 0 0 0 0 0 0 24 0 0 0 1 0 0 0 0 0 0 0 0 0 0 0 0 0 0 0 0 0 0 0 0 0 0 1 0 0
326 AGT 0 0 0 16 0 0 0 0 0 11 0 168087 0 0 0 1 0 0 0 0 0 0 0 0 0 0 0 0 0 0 0 0 0 0 0 0 0 0 0 0 0 0 2 9 0 0 0 0 2 0 0 0 0 1 0 0 0 0 0 1 0 0 0 0
327 CAG 0 0 1 0 0 0 0 0 1 1 0 0 0 0 0 0 15 2 167922 3 0 0 4 0 0 5 29 0 0 0 0 0 0 0 0 0 0 0 0 0 0 0 0 0 0 0 0 0 0 0 7 0 0 0 0 0 0 0 0 0 0 0 0 0
328 CTG 5 2 1 0 0 13 1 2 1 2 0 5 1 1 2 3 0 1 4 1 1 0 7 0 0 1 1 2 17 1 167870 10 1 0 0 2 0 4 2 1 0 0 1 0 17 15 2 0 0 1 4 1 2 1 1 1 4 4 0 2 8 0 88 3
329 GTG 2 0 0 1 1 0 2 0 0 1 0 1 4 0 18 14 0 1 12 1 0 0 1 0 0 0 3 1 2 0 9 2 1 2 0 1 0 1 5 0 0 0 3 4 43 8 167974 55 1 1 0 0 0 5 1 1 0 0 4 1 5 0 2 0
330 TGG 0 1 0 0 1 1 0 0 2 1 2 0 0 0 3 1 0 0 0 3 2 0 0 0 0 0 7 1 2 0 1 1 1 0 0 1 1 0 0 1 2 2 6 2 0 1 2 1 1 0 20 0 1 0 3 1 16 0 168085 0 0 0 4 1
331 ATG 0 1 1 2 0 0 7 1 3 0 4 0 29 3 167857 7 3 0 0 1 0 3 0 1 2 0 0 0 1 1 1 0 2 5 2 0 2 3 1 0 1 2 0 0 1 1 19 1 3 1 6 0 0 2 0 1 2 0 1 4 1 0 11 0
332 GCA 1 1 2 2 30 3 0 2 0 0 3 0 2 0 1 0 1 1 0 0 4 1 0 1 3 3 0 1 0 2 0 0 0 2 0 3 166998 4 6 20 8 3 1 1 29 3 0 0 4 2 0 3 8 1 3 0 0 0 0 0 2 2 0 1
333 TGC 1 0 0 0 2 1 0 0 0 9 0 4 1 2 0 1 0 1 1 0 0 2 0 3 1 25 0 1 0 3 2 0 2 2 0 0 3 0 1 0 0 4 2 0 8 2 3 12 2 40 5 2 0 1 1 0 4 167742 0 95 0 5 0 1
334 AAT 1 14 6 168009 1 0 0 6 0 0 0 3 1 0 0 2 2 0 1 3 0 1 2 2 0 0 0 1 1 2 2 0 0 0 0 6 0 0 1 1 19 0 18 0 1 1 0 0 0 0 4 13 3 1 1 1 4 0 0 0 0 5 0 2
335 TCT 0 0 5 1 1 0 0 0 0 8 0 2 0 1 1 0 1 0 1 0 0 1 0 4 0 1 0 0 1 0 1 2 1 1 1 2 1 0 2 0 2 0 17 4 0 3 0 0 1 1 1 3 7 18 7 177433 5 6 1 2 0 1 4 13
336 GCT 0 0 0 6 2 2 0 60 1 2 1 2 0 0 0 0 3 1 0 0 0 2 1 0 0 0 1 0 7 31 23 0 2 0 0 7 1 52 32 176873 2 1 13 3 0 1 1 15 2 0 2 0 1 0 3 12 1 1 0 0 122 0 55 0
337 GCA 0 0 0 2 30 0 0 0 0 1 0 3 2 0 1 0 1 1 0 0 8 1 0 1 0 2 0 0 0 0 0 0 0 5 1 1 177066 0 12 7 1 1 0 2 23 0 1 1 0 1 0 2 2 1 0 7 1 3 2 2 2 0 1 0
338 TTT 0 0 0 0 0 0 0 1 2 0 1 0 0 5 0 0 1 1 1 0 0 0 0 0 0 0 1 3 0 0 0 4 0 0 0 0 2 1 1 2 2 1 4 1 0 0 1 11 0 0 0 0 1 0 2 7 0 0 12 3 0 51 1 177198
339 GAA 6 0 0 0 1 0 0 0 0 1 0 0 0 0 0 0 0 0 0 1 1 1 0 0 0 0 0 0 0 0 0 0 177217 9 84 78 1 2 0 2 24 1 0 0 1 0 0 0 4 0 0 0 0 0 0 0 0 0 0 0 0 0 0 0
340 GAT 0 0 1 21 1 2 0 0 0 4 1 0 0 0 0 0 0 0 0 4 0 0 0 0 0 1 1 0 1 1 0 0 1 25 4 177501 0 2 0 3 0 1 9 10 0 0 0 2 0 0 0 2 0 0 2 1 0 0 1 0 0 0 0 0
341 CTA 0 0 0 0 0 0 0 6 0 0 0 0 5 32 0 1 0 0 1 0 22 0 0 2 1 1 0 0 177453 7 23 1 0 5 0 0 0 0 1 0 0 0 1 3 13 0 0 0 0 0 0 0 0 0 0 0 0 0 0 0 4 0 0 0
342 AGA 17 0 1 1 0 0 0 1 177079 0 44 0 9 0 0 0 1 1 0 0 0 0 1 0 3 31 0 0 0 0 0 0 0 2 1 3 0 0 4 0 12 9 8 4 0 7 2 2 0 1 0 0 0 0 0 1 1 0 4 3 0 0 0 0
343 GTA 0 3 0 0 0 0 0 0 0 0 0 1 116 0 1 3 0 0 0 0 3 0 0 3 0 0 0 0 0 0 0 0 2 0 0 0 15 1 0 0 0 3 12 0 177370 2 28 3 0 0 1 0 0 0 1 0 0 1 0 2 1 0 0 0
344 TTA 1 0 0 0 2 6 0 0 0 0 0 0 1 3 0 0 0 1 0 0 2 0 0 0 1 0 0 0 2 8 0 2 0 0 0 0 0 1 0 0 0 2 5 0 0 5 0 1 0 0 0 0 10 0 0 2 5 0 0 3 177424 0 38 2
345 AGC 0 16 1 0 9 27 2 4 5 176880 1 20 3 4 0 0 0 0 0 1 0 1 0 1 0 1 0 0 0 0 0 0 0 2 6 3 2 0 3 0 5 7 7 3 0 0 0 0 1 0 1 0 23 6 9 4 0 3 0 4 0 0 1 0
346 TTC 0 0 1 0 0 1 0 1 0 1 0 0 0 8 3 7 0 0 1 0 0 3 0 0 1 1 0 3 0 7 1 0 0 1 1 3 1 12 9 0 7 1 2 1 2 18 17 1 0 2 0 0 0 19 0 0 1 0 0 5 4 176584 0 147
347 ATC 0 7 0 0 0 7 0 1 0 2 0 0 0 176769 26 9 0 0 0 0 1 0 0 0 0 0 0 0 1 45 0 0 0 1 0 0 0 0 2 0 0 1 2 0 0 17 6 0 0 2 0 0 0 0 1 0 0 2 56 1 0 0 1 0
348 AGA 13 0 0 0 0 1 0 1 177324 0 89 1 1 1 3 0 0 0 2 1 0 0 0 0 5 0 5 4 0 0 0 0 0 0 0 0 1 0 0 3 28 1 1 0 0 3 2 0 1 1 0 1 0 0 1 0 1 0 0 1 0 0 0 0
349 GGG 1 0 1 0 0 0 0 0 0 0 8 0 0 0 1 0 0 1 0 0 0 0 0 0 0 0 4 0 0 3 0 0 0 0 6 2 0 0 0 1 10 4 177163 1 0 0 0 1 0 0 0 0 0 0 1 0 0 0 14 1 0 0 0 1
350 ACC 0 0 0 0 8 176577 29 10 26 3 0 14 0 16 24 6 0 6 1 1 0 3 4 0 1 15 6 13 0 0 0 3 0 1 0 1 1 54 12 0 0 0 6 3 0 0 4 2 1 0 0 0 7 0 6 1 2 1 7 2 2 7 0 1
351 AAA 177208 9 37 5 2 0 2 0 16 0 0 0 0 0 0 0 0 0 0 0 0 0 0 0 2 0 4 2 0 4 0 0 12 0 0 0 0 3 0 0 0 1 7 1 2 0 0 0 2 5 1 0 2 0 0 0 0 1 2 0 3 0 0 0
352 GTA 0 0 0 0 1 0 1 0 0 1 0 0 16 1 0 10 2 1 0 1 1 0 0 0 0 0 0 0 0 1 0 3 1 0 0 0 22 0 0 1 2 2 0 0 177569 1 10 0 0 0 0 0 1 0 0 2 0 0 0 0 8 0 6 0
353 TCC 0 0 1 40 0 0 0 0 0 0 19 0 0 0 3 0 0 9 0 9 1 138 0 0 21 0 0 0 0 2 0 94 0 0 0 0 4 1 0 0 0 0 0 0 0 0 2 1 0 6 0 0 4 177093 1 10 1 0 0 0 7 15 0 12
354 CCA 1 1 0 0 3 0 0 0 6 0 0 0 0 1 0 0 2 0 1 0 177415 1 15 1 4 0 0 0 2 0 0 0 0 0 1 1 11 0 0 1 0 4 0 1 1 0 0 4 1 0 3 0 3 1 0 0 0 1 1 0 0 2 0 1
355 AGG 0 0 29 0 0 0 3 0 12 2 177397 1 0 0 18 0 0 0 0 0 0 0 0 0 0 0 1 0 0 0 0 0 0 0 0 0 0 0 0 0 0 0 12 0 0 0 0 0 0 0 0 0 0 0 0 0 0 0 0 0 0 0 0 0
356 GGG 0 0 0 0 0 1 0 0 0 0 5 0 0 0 0 0 0 1 0 0 0 0 0 0 0 0 0 0 0 0 0 0 0 0 15 1 0 0 0 0 16 1 174395 0 0 0 1 0 0 0 0 0 0 0 0 0 2 0 0 0 0 0 0 0
357 AAA 176317 4 11 1 4 1 0 0 13 2 2 0 0 0 0 0 2 1 0 0 0 0 0 1 0 0 1 0 0 0 0 0 36 0 0 0 0 0 2 0 0 0 0 0 0 0 1 2 1 1 4 0 0 0 0 0 0 0 1 4 1 0 0 0
358 CTT 0 0 1 2 0 0 0 1 0 0 0 0 1 0 0 8 0 0 0 1 0 0 0 5 1 0 0 3 5 4 1 177421 0 0 0 0 0 0 0 3 2 0 1 1 0 0 1 4 0 0 0 0 0 0 0 0 0 1 0 0 0 0 0 7
359 TCC 33 1 0 0 2 3 0 0 0 5 0 0 7 3 0 0 0 1 1 1 0 25 0 0 0 21 39 1 1 0 0 12 0 0 1 0 1 0 0 0 0 0 1 0 1 0 4 1 0 3 0 1 0 177247 54 2 0 5 0 0 5 5 41 0
360 ACT 0 0 0 7 3 34 2 177474 0 0 0 1 0 0 0 2 0 0 1 0 0 0 2 1 0 0 0 2 0 1 0 0 1 0 0 0 0 0 0 4 0 1 0 0 3 0 0 2 0 0 0 0 11 0 2 2 1 0 4 1 0 0 1 0
361 AGA 9 0 1 0 0 0 0 0 177539 0 19 2 2 1 0 0 0 0 1 0 0 0 0 0 2 6 14 3 0 0 1 0 0 0 0 1 1 3 0 0 7 0 0 0 0 1 0 0 0 0 2 0 1 0 0 0 3 0 1 1 0 0 0 1
362 GGA 0 0 0 0 0 0 0 0 3 0 0 0 0 0 0 0 0 0 0 0 0 0 0 0 0 0 1 0 0 0 0 0 3 0 0 0 0 0 3 0 177441 23 57 3 2 0 0 0 0 0 0 0 0 0 0 0 14 0 0 0 0 0 0 0
363 GTA 0 0 0 3 0 0 1 0 0 0 0 2 25 0 0 1 0 0 0 0 7 2 0 1 6 0 0 0 1 1 0 6 0 0 0 1 25 0 16 0 0 0 0 1 177284 1 46 0 2 0 0 0 0 0 0 0 0 5 0 34 36 1 2 0
364 CAA 0 1 0 0 0 1 0 0 0 0 0 2 0 0 0 10 177462 0 35 1 1 1 3 1 12 0 0 0 3 1 0 1 1 0 0 0 0 1 1 0 1 0 3 4 1 0 0 7 5 0 0 0 0 3 0 3 1 0 1 0 0 0 10 0
365 ATT 0 0 0 0 0 0 1 1 0 0 0 0 3 7 0 177607 0 0 2 0 2 0 0 0 0 0 1 0 0 0 2 12 0 0 0 0 0 0 0 0 1 0 1 3 1 1 0 7 1 0 0 2 0 2 0 0 0 1 2 0 0 0 0 0
366 GCT 0 0 0 0 1 0 0 29 0 0 0 0 0 0 0 0 0 0 0 0 0 0 0 2 0 1 0 0 0 4 1 0 0 0 0 4 2 18 16 177423 0 1 4 4 0 0 0 8 0 0 0 0 2 1 1 4 0 0 0 0 2 0 0 2
367 TCA 1 7 0 1 2 25 6 1 2 13 0 1 1 0 0 1 0 0 0 1 8 0 0 0 0 0 0 2 0 1 0 0 1 0 2 1 15 25 28 0 0 4 57 5 0 0 1 0 5 2 0 0 177229 3 22 4 1 3 0 9 5 1 2 2
368 AAT 0 14 1 177389 1 3 4 2 1 2 2 6 0 2 6 2 21 4 1 4 0 1 0 0 0 3 0 0 0 0 0 0 3 2 9 13 0 19 4 23 22 8 16 2 0 2 3 1 0 0 2 0 0 0 0 0 0 3 0 0 1 0 6 0
369 GAA 7 0 1 0 0 0 3 0 0 0 1 2 0 0 1 7 1 0 1 0 0 0 2 2 0 0 0 0 2 0 2 0 177563 1 11 0 1 0 3 0 4 0 1 3 0 0 2 0 1 0 4 4 0 1 0 1 1 0 0 2 0 0 0 0
370 AAC 3 177361 1 3 0 9 0 0 0 12 0 0 8 1 1 1 0 5 2 0 0 0 0 0 0 0 0 0 0 0 1 0 0 12 9 1 0 6 0 0 1 0 0 2 0 12 0 45 5 1 0 1 0 0 0 0 0 0 0 2 14 4 1 0
371 ATG 0 3 2 1 0 0 11 0 0 0 0 0 31 0 177329 31 1 1 1 0 0 4 1 0 0 0 1 0 0 6 22 0 0 0 0 0 1 1 0 0 0 0 2 6 3 0 35 0 0 0 1 7 0 0 0 0 2 0 1 1 1 0 3 0
372 GAT 0 0 0 46 0 0 7 0 2 0 0 0 0 0 1 0 0 0 1 0 0 2 4 0 3 0 1 2 0 0 0 0 0 3 2 176883 0 0 0 1 0 1 1 21 3 0 0 0 1 0 0 0 0 0 0 0 0 0 1 1 0 1 0 0
373 GCT 0 0 0 0 0 0 5 37 5 0 0 0 0 0 0 0 1 0 0 0 0 0 2 5 8 1 9 2 0 0 9 1 1 0 1 5 0 27 27 177279 29 2 2 2 5 0 4 8 0 0 0 3 0 0 0 2 0 0 0 6 0 6 0 1
374 ATG 0 1 0 0 3 0 9 3 0 0 0 0 25 0 177379 1 0 1 1 0 1 1 2 0 0 1 0 0 0 0 4 0 0 0 0 0 0 0 0 0 0 1 2 0 0 0 12 2 0 2 0 1 0 1 0 0 0 1 0 5 0 17 1 0
375 GAA 10 5 0 1 0 2 0 0 2 0 1 0 0 0 12 4 1 0 3 0 0 3 1 0 0 0 0 0 0 0 3 0 175635 60 28 1 2 2 12 2 15 0 1 1 1 0 46 0 0 0 0 0 1 2 1 0 0 0 1 0 0 3 0 1
376 TCA 0 0 0 0 4 1 0 0 0 0 1 0 0 0 6 2 0 1 0 0 6 4 0 0 1 0 0 1 0 0 1 2 0 0 0 0 2 0 1 0 9 9 1 1 0 9 5 0 5 2 0 0 153526 1 27 2 0 0 5 1 1 0 0 0
377 AGT 0 7 0 21 0 0 4 3 7 30 7 174666 1 4 17 1 0 5 0 2 0 0 0 0 2 6 26 2 28 2 4 0 2 0 0 1 0 0 2 3 0 3 9 16 0 0 10 0 2 0 2 0 0 0 30 0 0 0 1 4 0 1 2 8
378 ACT 9 0 1 5 38 12 5 153082 1 5 1 16 0 0 4 16 0 0 0 7 1 1 0 0 0 34 2 9 0 0 0 0 1 0 0 0 0 0 0 16 6 0 1 2 0 0 0 0 0 0 3 5 13 0 4 10 0 0 0 1 0 0 0 2
379 CTT 0 0 0 0 0 0 0 1 0 0 0 1 1 2 0 4 2 0 0 6 0 0 0 31 0 0 0 10 2 90 0 157981 5 0 0 2 1 1 3 2 1 4 4 4 0 0 6 0 1 0 0 1 0 0 0 0 15 0 0 1 1 0 4 3
380 GAA 7 0 0 0 0 0 0 1 0 0 0 0 0 0 0 0 0 0 0 0 0 0 0 0 1 0 0 0 0 0 0 0 174835 1 23 2 1 3 16 0 8 1 3 3 0 1 0 0 2 0 0 1 0 0 0 2 1 0 1 12 1 0 2 5
381 CTG 1 0 0 0 0 1 0 1 0 2 0 0 0 0 4 0 2 1 0 0 1 0 15 0 0 3 6 2 18 7 172908 8 1 2 0 0 0 2 0 0 6 0 0 0 0 11 3 2 0 3 0 0 0 1 0 0 0 0 1 0 23 0 3 0
382 AGA 18 1 2 1 0 0 2 0 173562 1 853 3 1 1 1 3 2 0 1 0 1 0 1 0 3 11 1 2 1 1 0 2 4 0 0 0 0 0 0 0 25 1 3 3 0 1 0 1 0 1 2 0 2 5 0 2 8 0 0 0 1 0 1 1
383 AGC 0 16 1 0 2 2 4 1 1 170023 3 59 0 1 1 0 3 0 0 0 0 0 0 0 0 9 0 0 0 1 1 4 1 4 0 1 5 0 19 16 3 17 1 1 0 1 2 1 0 0 0 1 0 2 0 0 0 2 3 1 1 0 0 0
384 AGG 8 0 9 1 0 1 0 6 24 4 169818 1 0 0 4 0 1 1 0 0 0 0 0 0 10 1 80 4 0 0 1 0 1 0 0 0 2 0 4 2 1 0 51 1 3 0 4 8 1 1 0 0 0 1 1 11 0 6 8 1 1 0 0 0
385 TAC 0 3 1 0 1 6 0 1 0 1 0 1 0 1 2 1 0 16 3 2 0 0 0 0 3 2 6 1 0 1 1 2 0 1 3 0 0 0 1 2 0 0 5 1 0 0 0 0 7 162215 2 24 0 0 0 0 0 16 1 0 1 1 1 2
386 TGG 1 0 1 0 0 2 1 0 1 0 11 0 1 0 1 0 0 2 0 2 0 0 0 0 0 2 19 1 0 1 0 0 0 1 0 0 0 1 0 0 1 0 3 4 4 0 1 1 0 1 8 3 0 3 0 0 13 1 147874 3 0 1 15 0
387 GCC 0 0 0 0 3 43 0 0 1 1 0 0 0 0 0 0 0 1 0 0 0 1 0 0 0 0 0 0 0 0 4 0 0 1 0 4 5 143693 8 14 3 1 2 0 0 24 2 2 0 0 0 7 0 3 0 1 0 0 0 2 0 0 0 0
388 ATA 1 1 17 0 22 0 0 0 2 0 8 1 161890 2 68 4 0 0 0 0 2 0 2 0 1 1 1 1 4 0 1 0 0 0 0 0 3 0 1 0 0 0 0 0 17 1 4 2 2 0 1 0 0 0 0 1 0 0 1 0 2 0 0 3
389 AGA 15 2 2 0 0 0 0 0 144778 0 16 0 2 0 0 0 0 0 0 0 0 0 0 0 3 0 2 0 0 0 0 0 0 2 0 1 0 0 3 0 19 0 0 0 1 0 0 0 1 0 0 0 0 0 0 0 2 1 0 0 0 0 0 0
390 ACC 2 1 0 0 2 138107 3 6 0 1 0 0 0 5 0 0 0 1 0 0 0 1 0 0 0 0 0 0 0 0 0 1 0 0 0 0 0 8 0 0 0 1 2 2 0 1 0 2 1 0 0 0 0 0 0 0 0 0 0 1 2 0 2 0
391 AGA 28 0 2 0 0 1 0 0 143779 1 15 1 0 0 0 0 0 0 1 0 0 0 0 0 2 5 24 0 0 0 0 0 1 1 0 0 2 0 0 0 15 0 0 0 0 0 0 0 1 0 0 0 0 0 0 0 9 0 1 0 0 0 4 0
392 AGT 0 0 3 13 0 1 3 0 3 6 2 167271 0 0 0 2 0 0 0 0 0 0 0 0 3 0 3 9 0 1 0 2 0 0 0 0 1 0 3 4 1 1 1 7 0 0 0 0 0 1 0 0 5 2 6 14 1 1 0 3 0 3 0 2
393 GGA 0 2 0 1 0 0 0 0 17 0 0 0 0 1 0 0 2 0 0 0 1 0 1 0 0 0 0 0 0 0 0 0 7 0 0 0 1 3 1 0 177113 9 97 4 0 0 1 0 0 0 6 0 2 0 0 0 8 2 3 0 0 0 3 0
394 GGA 1 0 0 0 0 1 0 0 8 0 0 1 0 0 0 0 5 0 0 0 0 0 0 0 1 1 0 0 0 0 0 2 17 0 0 0 0 1 0 0 176915 5 52 0 1 0 0 0 0 1 1 0 0 0 0 1 3 0 0 0 0 0 0 0
395 AAC 5 176766 29 17 1 4 2 1 3 20 4 3 1 2 4 0 7 32 0 0 1 1 0 1 25 0 11 91 2 1 1 0 0 10 0 0 0 6 0 1 4 0 6 4 6 1 0 7 3 3 1 13 0 3 3 0 1 0 0 13 0 1 1 0
396 ACT 0 25 25 11 2 41 15 176474 14 18 18 1 1 2 1 19 12 58 5 9 2 0 0 2 53 5 37 74 0 2 18 0 0 1 0 1 127 6 17 17 2 5 3 12 8 1 5 7 2 2 2 5 2 0 0 12 0 23 25 2 1 0 4 14
397 AAT 7 14 16 176834 2 10 1 3 109 2 50 13 0 2 1 75 6 0 33 6 2 0 3 4 3 18 82 0 0 0 2 1 1 1 1 13 3 0 11 5 1 0 3 3 0 5 1 1 1 0 2 1 0 0 3 1 1 0 5 37 4 4 2 0
398 CAA 13 0 4 13 0 12 0 0 7 8 57 0 2 3 0 2 176385 36 7 5 5 0 1 3 147 60 1 1 2 0 0 2 1 0 0 0 0 4 3 2 2 1 2 3 20 10 0 0 8 2 1 10 2 0 2 0 0 0 27 5 3 1 13 2
399 CAG 19 3 401 0 1 5 0 7 0 37 29 0 1 4 2 8 15 4 175900 6 4 59 20 3 7 1 577 29 1 1 4 2 0 0 2 2 4 0 4 16 7 5 125 24 3 4 8 0 0 1 14 9 2 0 1 4 1 4 4 12 1 0 1 14
400 AGG 5 0 23 0 0 0 5 0 6 0 176393 4 0 0 14 2 4 4 4 0 0 3 0 0 2 13 7 2 0 0 1 0 0 0 1 0 2 2 1 0 1 0 72 0 2 2 0 2 0 0 5 0 0 1 0 0 4 0 18 0 2 0 0 0
401 GCC 0 0 49 0 0 46 2 0 1 0 102 2 1 0 0 0 2 51 17 17 0 21 12 3 127 32 20 25 1 1 1 0 1 3 2 0 11 176607 13 10 11 2 11 2 0 31 1 0 0 0 0 0 43 16 0 0 0 0 1 0 9 0 6 2
402 TCT 0 0 96 0 1 0 0 4 6 2 4 7 0 0 13 2 2 0 3 6 41 12 3 45 7 1 28 78 3 2 0 0 0 3 1 10 1 0 4 4 1 1 10 4 1 0 7 1 1 0 0 13 17 69 13 176945 0 5 0 0 0 0 1 11
403 GCA 35 1 4 3 66 0 2 11 3 0 12 0 1 0 2 0 1 2 2 6 2 1 6 1 1 3 4 6 2 2 0 0 3 0 0 0 176884 9 107 4 3 13 12 1 89 4 0 3 0 0 2 1 2 0 0 0 1 4 0 0 0 0 0 0
404 GGT 0 1 1 1 0 19 4 2 1 1 0 28 3 2 0 4 0 0 0 0 0 2 2 0 0 0 0 1 0 0 0 0 0 0 7 22 0 20 29 4 32 188 210 176679 2 1 5 13 0 0 6 0 18 1 6 1 0 0 1 9 3 3 1 6
405 CAA 1 2 0 1 0 0 0 0 0 0 0 0 0 0 3 3 177280 1 40 5 1 1 3 2 23 0 0 0 0 0 0 2 1 0 0 0 1 4 0 2 0 0 0 0 0 0 1 1 6 0 1 0 0 0 2 0 0 0 0 0 0 0 0 0
406 ATC 0 2 0 0 0 26 18 0 0 0 0 0 3 177322 2 17 0 0 0 0 1 24 0 0 0 0 0 1 4 2 0 0 0 0 0 0 0 3 0 0 0 0 0 0 4 7 0 0 1 0 0 0 1 0 14 0 1 0 0 0 0 4 8 0
407 AGT 0 0 0 20 0 0 0 0 1 13 0 177286 0 0 0 2 0 0 0 0 0 0 0 0 1 0 0 1 0 0 0 0 0 1 0 0 0 1 0 0 0 10 0 53 0 0 0 0 0 0 0 0 1 0 0 0 1 4 0 3 0 0 0 0
408 GTG 0 0 0 0 13 0 0 0 0 0 0 0 0 0 16 0 0 0 4 0 0 0 0 0 0 0 0 0 0 5 0 0 0 0 0 0 0 12 7 0 0 0 2 1 105 1 177153 2 0 0 0 0 0 0 0 0 0 0 0 0 0 0 2 0
409 CAA 1 0 1 0 0 0 2 154 0 1259 1 23 2 0 9 32 175508 5 11 13 1 0 5 0 4 2 1 0 3 0 2 7 4 1 0 0 6 0 6 35 21 0 7 0 15 0 14 1 92 3 1 4 0 0 9 2 0 0 47 38 6 0 5 6
410 CCT 0 0 0 1 0 0 0 2 0 0 0 4 2 0 1 0 1 0 1 17 19 134 63 177118 0 2 1 1 0 0 0 3 1 0 0 0 8 1 10 1 0 1 5 2 0 2 2 1 0 0 0 0 2 2 0 32 0 0 1 8 0 0 0 0
411 GCA 1 1 0 0 115 34 0 1 0 1 0 0 0 3 0 0 0 0 1 0 2 0 1 0 0 0 0 0 0 0 0 0 4 0 0 0 177144 2 9 8 0 2 1 0 34 1 6 1 0 0 0 0 10 9 0 0 5 0 0 88 0 0 0 0
412 TTT 0 0 0 4 0 0 1 0 0 0 0 0 0 0 3 4 0 0 0 0 0 1 1 0 1 0 9 1 4 0 9 13 0 0 0 2 0 0 0 0 1 2 0 0 1 0 5 1 1 0 1 0 0 1 0 4 0 1 0 5 0 8 10 176446
413 TCT 1 12 3 1 1 1 0 3 0 2 0 2 1 1 0 0 0 2 0 0 2 4 2 12 0 0 2 8 0 0 0 0 1 1 0 0 0 0 1 3 13 4 3 2 0 0 2 0 2 0 0 6 75 55 20 177187 3 0 0 1 2 0 0 13
414 GTG 0 2 1 0 1 1 19 0 3 3 0 0 0 0 36 2 0 0 0 0 1 0 0 0 0 0 3 0 0 3 23 0 2 0 1 0 4 2 32 2 3 1 9 0 72 4 176919 1 0 2 0 1 0 0 5 0 0 1 3 31 3 5 2 8
415 CAA 2 3 0 0 12 6 8 218 5 2 6 11 2 2 8 1 176567 3 35 2 0 14 5 7 73 30 143 25 4 0 9 4 0 0 0 0 6 9 21 22 6 2 65 14 7 6 3 9 10 1 0 3 1 2 23 1 1 0 15 32 0 60 0 4
416 AGA 6 0 2 1 0 0 0 2 177411 2 18 0 1 2 0 0 0 0 0 1 0 0 0 1 20 0 15 2 0 0 0 0 0 0 0 0 0 0 0 0 29 1 0 1 1 1 0 3 0 0 0 0 0 0 1 0 2 1 0 0 0 2 0 2
417 AAC 52 175473 6 22 0 18 0 0 0 18 13 12 11 3 8 0 0 2 0 0 0 68 1 0 12 2 34 0 1 21 1 10 0 12 3 0 0 6 0 0 0 5 1 42 1 0 5 21 0 3 1 0 0 2 26 2 0 1 1 0 2 10 0 0
418 CTC 0 0 0 0 0 1 0 0 0 4 0 0 0 4 2 9 0 2 0 0 0 17 0 0 0 1 1 0 17 141993 15 3 0 0 0 0 0 0 1 5 0 1 0 0 1 0 9 1 2 0 1 0 0 0 0 0 1 9 0 0 8 11 1 0
419 CCA 1 2 2 0 2 1 0 0 4 1 4 3 0 0 5 1 3 0 0 0 142141 2 8 3 2 3 2 2 6 0 6 0 4 0 1 0 1 0 9 6 1 0 0 0 6 0 25 14 0 0 0 0 2 0 0 0 0 10 0 3 1 0 1 1
420 TTT 0 0 0 24 8 0 5 1 0 2 1 4 0 0 1 2 0 0 0 9 1 0 0 0 1 0 5 5 0 0 15 10 0 1 4 0 2 3 14 1 3 0 7 5 3 44 51 4 0 0 0 18 0 8 9 3 7 0 9 3 6 60 39 142095
421 GAC 12 12 2 0 1 0 0 0 6 1 9 14 46 17 3 3 0 0 0 0 0 0 0 0 0 0 0 0 4 19 3 0 2 141313 6 200 5 3 30 0 1 29 3 2 13 28 24 12 1 11 0 0 4 17 7 405 0 1 3 24 1 5 2 0
422 AAA 142113 28 17 1 1 0 0 0 21 11 0 5 8 0 3 7 6 0 5 1 0 0 0 0 4 1 132 9 0 3 0 2 13 0 10 4 14 16 14 2 0 1 15 11 5 2 2 5 0 4 2 1 3 2 0 2 0 0 0 0 0 7 0 4
423 CCA 0 10 15 1 6 9 1 3 1 45 36 0 0 2 0 1 7 6 42 12 141178 1 37 29 70 32 343 12 6 2 0 17 3 0 1 4 8 30 9 0 12 16 134 17 2 2 12 7 0 2 1 0 33 2 2 0 0 0 0 5 1 0 2 0
424 ACC 0 1 0 4 5 141770 5 7 0 2 4 7 0 20 5 9 0 34 0 1 2 9 0 0 4 4 9 9 4 8 8 7 2 13 0 0 0 24 80 2 4 4 2 8 6 29 1 109 1 9 0 1 0 3 5 19 1 0 10 2 12 1 5 6
425 ATC 0 0 0 0 0 18 0 5 0 1 3 0 5 142210 4 12 0 1 0 0 0 1 0 2 1 0 0 0 2 2 1 0 0 0 2 2 1 1 10 9 2 0 3 1 8 22 22 81 0 0 1 1 1 0 0 0 1 23 0 8 0 0 1 1
426 ATG 3 0 3 2 0 2 34 0 7 0 18 1 16 1 141795 4 1 2 0 0 0 0 0 0 2 3 10 0 7 8 11 2 1 0 4 3 6 0 0 3 4 0 10 6 2 1 28 3 0 2 0 0 1 0 0 0 0 2 0 23 3 0 0 0
427 GCA 1 0 1 4 60 2 0 62 21 16 4 1 3 0 323 9 0 12 7 3 18 2 9 0 4 3 23 4 23 19 4 0 12 1 0 0 141229 8 36 6 10 0 53 20 47 3 2 0 0 3 0 5 3 1 52 84 0 5 1 1 1 3 2 3
428 GCA 0 0 0 2 102 1 9 0 0 1 4 1 1 1 4 1 0 28 1 0 1 0 6 0 3 2 7 2 0 1 0 0 2 2 0 0 141616 11 7 9 4 2 8 9 21 0 11 2 0 1 0 4 3 6 0 4 0 7 0 104 0 0 0 0
429 TTC 0 3 1 0 3 0 1 0 6 0 2 1 0 0 2 1 2 1 1 2 2 5 0 1 0 0 3 0 0 18 0 4 1 1 0 3 5 0 0 1 1 1 14 2 2 1 3 2 0 27 1 2 2 14 0 0 1 0 15 11 9 142254 13 19
430 ACT 3 0 3 24 14 35 5 141667 0 2 17 14 4 0 3 8 0 0 1 10 6 0 0 4 1 2 0 3 1 1 3 0 0 1 5 1 9 6 0 8 9 38 15 99 0 0 1 2 0 2 0 1 0 60 43 10 1 0 2 0 0 1 1 1
431 GGG 0 0 6 2 3 0 4 0 3 6 10 2 0 1 0 1 2 2 1 1 0 0 1 1 1 1 0 5 0 2 0 1 0 2 12 6 0 0 0 0 36 30 141059 45 0 4 3 10 2 587 1 20 5 3 2 0 2 2 7 21 5 7 37 34
432 AAT 12 25 8 141668 4 8 4 3 19 17 16 16 0 1 0 3 0 7 67 7 24 5 0 3 26 0 0 0 11 2 8 2 0 1 0 27 23 4 16 3 4 8 2 53 8 6 13 10 1 2 0 23 0 0 19 42 0 15 17 13 7 22 5 0
433 ACA 7 2 2 2 141792 11 69 4 0 0 0 0 74 4 14 1 0 7 0 1 2 1 0 0 0 0 5 4 12 4 16 63 1 8 4 1 32 2 0 0 20 3 0 10 0 6 9 30 1 11 0 0 2 13 3 4 0 2 0 24 34 3 7 19
434 GAG 0 0 20 2 0 0 6 4 2 0 12 3 0 0 9 0 33 0 2 0 1 0 11 0 0 1 13 0 1 0 0 0 21 2 142118 6 5 1 19 0 6 2 46 5 21 33 5 5 0 2 3 1 0 1 9 3 0 1 3 3 1 0 3 0
435 GGA 0 0 0 0 0 1 0 2 12 0 0 0 0 0 0 1 0 0 0 0 0 0 0 0 0 0 2 0 0 0 12 0 25 0 2 3 0 0 0 0 141774 5 530 2 1 0 0 0 0 0 0 0 0 1 0 0 3 0 3 0 0 0 0 2
436 AGA 12 0 0 0 0 0 0 1 142372 0 51 0 2 0 1 1 0 0 2 0 0 0 0 0 9 3 9 0 0 2 1 1 0 1 3 0 1 0 0 0 5 1 6 0 3 1 1 0 1 0 0 0 0 0 2 0 1 0 0 0 2 0 2 0
437 ACA 2 10 0 0 142259 3 19 3 1 2 0 5 4 0 1 2 0 0 0 1 3 0 0 0 0 2 1 1 0 0 0 2 0 2 2 1 8 1 1 0 1 2 5 0 0 2 4 0 0 1 0 2 1 8 2 3 1 5 4 3 1 0 2 0
438 TCA 1 0 1 22 6 0 1 0 0 1 1 3 0 0 1 2 0 0 1 0 15 2 1 0 0 1 0 2 1 2 0 0 1 0 1 1 4 1 2 5 1 12 137 12 0 1 0 0 1 0 1 1 141910 11 101 6 0 0 5 0 6 1 3 0
439 GAC 0 4 0 0 0 0 0 0 1 1 0 0 0 0 1 0 0 0 1 0 0 0 0 0 0 0 1 1 0 0 0 0 4 142281 1 2 0 0 1 0 1 18 2 0 1 1 0 1 0 1 0 0 0 0 2 0 0 0 0 0 0 1 0 0
440 ATG 0 0 2 13 0 1 7 1 0 11 7 13 9 0 142314 4 0 0 0 1 0 0 1 0 0 4 9 2 1 2 0 0 4 0 4 1 0 10 2 2 2 1 10 0 1 1 5 0 1 0 0 5 1 2 8 6 1 0 9 0 0 6 1 0
441 AGG 1 0 11 0 0 0 0 1 17 1 142303 2 0 0 15 0 1 0 0 0 0 0 0 0 0 8 4 0 0 0 0 1 1 0 3 0 0 0 0 0 4 0 22 4 0 0 1 0 0 0 0 1 1 0 0 0 0 0 3 0 0 0 1 0
442 GCA 1 0 1 2 68 1 25 0 4 2 0 0 17 16 10 47 0 0 0 0 0 0 0 0 0 0 5 7 3 3 0 3 8 0 1 0 141400 8 120 27 4 6 4 5 43 132 357 3 1 5 0 3 31 0 4 0 0 6 3 0 0 0 1 2
443 GAA 10 1 2 3 0 1 3 2 0 1 0 0 1 0 0 1 1 0 0 0 1 0 0 0 0 0 2 0 0 1 0 0 142365 1 12 11 1 0 2 0 9 0 3 2 2 0 1 0 4 0 0 1 0 2 2 0 1 0 1 0 0 1 1 1
444 ATT 0 0 1 0 0 0 0 6 0 1 0 1 29 19 2 142406 1 1 0 2 1 1 0 1 1 2 2 1 1 0 1 0 2 2 0 0 0 0 1 0 0 5 4 0 3 6 1 10 0 2 1 1 0 0 0 0 0 3 1 11 2 1 1 2
445 ATA 3 3 0 0 16 0 1 0 0 0 1 3 142322 0 36 3 1 1 2 0 3 0 0 0 5 2 0 3 0 6 0 0 1 0 0 0 0 1 0 1 0 4 1 5 25 2 6 25 1 3 0 0 0 0 0 1 2 1 3 12 14 1 1 0
446 AGG 1 2 28 1 4 19 42 0 36 2 141681 6 3 6 23 3 13 13 105 0 0 1 3 1 9 11 42 20 2 11 1 8 0 15 74 6 2 0 20 14 8 22 94 8 24 1 19 1 1 2 4 1 2 0 15 7 1 2 1 8 1 2 0 0
447 ATG 0 1 0 0 0 0 4 2 1 1 6 1 10 0 142258 7 0 0 4 5 2 0 0 3 0 1 1 0 2 4 5 0 0 0 1 0 9 1 15 1 3 0 2 5 5 0 25 4 0 0 1 2 2 9 4 1 3 26 1 10 0 0 3 0
448 ATG 0 0 0 3 0 0 8 0 0 0 1 0 22 10 142248 5 2 0 0 1 0 0 1 0 1 0 0 1 1 1 1 3 0 0 3 1 0 1 3 0 0 0 1 2 4 1 26 2 0 0 0 5 3 0 0 0 2 0 0 0 40 0 2 0
449 GAA 8 0 0 0 0 0 3 5 0 0 0 0 0 0 0 1 0 0 1 7 1 0 0 0 0 0 1 0 1 1 0 2 142330 11 30 3 1 0 1 0 28 0 1 1 4 10 1 0 3 0 2 0 0 0 1 0 0 2 0 2 0 0 0 0
450 GGT 13 0 0 0 0 19 5 10 2 3 5 79 0 0 5 0 0 2 0 1 0 1 0 0 22 3 11 6 1 1 13 30 3 1 1 18 0 0 0 0 4 30 26 142018 0 15 46 2 0 0 0 0 1 0 0 1 0 0 0 9 0 20 8 0
451 GCA 0 0 157 1 142 0 1 0 2 0 10 0 0 38 9 14 3 0 31 1 0 0 8 1 3 2 1 6 1 1 0 2 16 4 1 5 141455 3 54 2 24 15 55 13 169 7 9 1 0 0 0 1 3 0 1 1 0 3 25 0 12 0 0 0
452 AAA 142311 18 6 3 2 0 3 0 7 1 0 3 1 0 0 0 1 0 0 4 0 0 0 2 5 0 9 3 42 0 5 0 10 0 0 0 0 0 12 0 0 0 4 2 2 0 2 0 8 0 0 0 0 0 0 0 0 0 1 0 3 0 0 0
453 CCA 0 0 16 0 3 0 0 0 50 0 1 0 0 21 0 2 2 1 5 0 141407 2 21 2 0 1 2 0 10 1 0 0 0 14 0 0 1 0 16 1 172 4 10 20 0 0 30 0 0 2 0 0 4 2 0 4 1 6 1 0 0 0 0 0
454 GAA 20 2 2 0 0 1 0 11 0 0 0 0 7 0 0 0 31 0 0 6 3 15 0 0 1 0 1 4 1 0 0 1 141764 4 7 62 78 0 11 11 22 217 11 1 3 43 8 7 4 4 0 0 20 0 0 4 0 4 5 1 6 0 4 5
455 GAA 8 4 2 8 5 6 7 2 11 5 0 2 3 1 0 2 5 0 0 2 2 3 8 1 4 0 0 5 1 2 0 9 142032 6 27 10 9 0 19 2 5 13 6 11 36 11 42 15 4 0 0 7 2 6 4 7 0 3 2 14 12 2 4 28
456 ATG 0 0 14 2 0 1 12 1 3 0 265 1 8 0 141814 6 1 3 0 14 1 0 0 0 1 0 4 4 5 0 5 1 0 0 3 0 0 0 3 0 0 1 29 3 0 0 7 0 0 0 1 12 31 1 39 0 2 76 11 1 18 1 1 0
457 TCC 0 0 0 0 13 4 2 0 0 0 1 4 2 0 0 1 3 0 5 0 0 12 1 4 0 1 2 0 11 0 1 23 0 0 0 0 12 0 1 12 20 47 0 7 0 0 3 0 0 0 0 0 50 141912 4 87 0 1 1 0 3 10 0 0
458 TTC 1 0 0 4 0 0 0 1 0 0 0 3 0 7 1 0 0 0 0 0 0 0 0 0 1 0 0 0 0 6 0 0 0 0 1 1 0 0 1 0 1 0 1 0 0 1 0 0 1 4 0 2 1 10 0 0 3 10 11 2 4 142170 1 9
459 CAG 1 0 9 0 0 6 3 0 0 0 0 7 1 0 3 0 26 2 141520 21 2 0 5 1 30 3 263 35 4 0 7 3 0 0 5 3 0 2 0 0 4 0 30 1 2 0 2 2 0 1 11 5 0 0 1 0 0 2 0 0 0 1 0 9
460 GGG 360 0 0 0 0 0 1 0 1 1 27 0 0 0 0 0 0 2 0 0 0 0 0 0 5 0 5 1 1 0 0 0 0 0 3 0 0 0 2 0 12 0 109637 1 1 0 4 0 0 0 4 0 0 0 0 0 0 0 6 2 1 0 0 0
461 CGG 0 0 0 0 0 0 0 0 0 0 16 0 0 0 0 0 0 0 17 0 0 0 3 0 5 1 109367 9 0 0 2 0 0 0 0 0 0 0 1 0 0 0 4 0 0 0 0 0 0 0 0 0 0 0 0 0 0 3 11 0 0 0 1 0
462 GGA 1 1 0 0 0 0 0 0 4 0 0 0 0 0 0 1 0 0 0 0 0 1 1 0 0 0 0 0 0 0 0 0 4 0 0 0 2 0 11 4 101499 7 31 4 0 2 1 0 1 0 0 0 2 4 2 0 2 1 0 1 0 2 1 0
463 GTC 0 1 0 2 0 0 0 0 3 2 0 0 4 25 2 0 0 0 0 0 0 0 0 0 0 0 0 0 0 0 0 0 0 1 1 0 2 9 2 1 9 6 2 0 15 94090 13 4 0 0 0 0 0 0 0 0 0 0 5 0 4 1 22 0
464 TTC 0 0 0 0 0 0 0 0 0 0 0 0 0 10 0 0 0 0 0 0 0 0 0 0 0 0 0 0 0 5 0 0 0 0 0 0 0 0 0 0 0 0 0 0 0 3 1 0 0 0 0 0 0 12 0 3 0 1 0 0 2 115372 0 18
465 GAG 0 0 7 0 0 0 0 0 0 30 2 0 0 0 0 0 0 0 1 0 0 0 0 0 0 0 0 0 0 0 0 0 9 0 109241 2 0 0 2 0 2 6 21 2 0 0 10 0 0 0 0 0 0 0 0 0 0 0 1 0 0 0 0 0
466 CTC 0 0 8 2 0 1 0 0 14 0 2 3 0 5 33 6 1 18 8 22 12 46 4 20 1 0 0 1 26 91071 0 18 0 1 1 8 67 4 9 1 20 0 10 2 1 6 3 9 0 22 1 25 0 1 6 1 1 0 62 3 8 34 37 13
467 TCG 0 0 18 2 0 4 13 0 0 2 2 0 2 6 4 2 2 0 9 0 0 0 10 0 0 1 1 4 0 0 1 0 1 0 1 0 0 0 0 0 1 2 14 0 0 0 8 0 0 1 1 0 37 3 111755 2 0 0 2 0 0 4 23 2
468 GAC 0 8 0 0 0 0 0 0 0 0 0 1 0 0 0 0 0 0 0 0 1 0 0 0 0 0 0 0 0 0 0 0 0 114526 0 7 4 0 1 0 0 20 0 2 0 0 1 1 0 1 0 1 0 1 0 1 0 2 0 2 1 0 0 0
469 GAA 24 0 4 1 2 4 0 1 0 0 2 0 0 0 0 0 12 0 15 0 0 0 0 0 0 0 0 0 1 0 2 0 112157 5 19 5 0 9 0 1 15 3 6 0 0 1 3 1 1 1 1 1 2 1 0 1 0 0 1 0 0 0 7 0
470 AGG 0 0 16 0 0 0 0 0 11 0 106863 0 0 0 17 0 0 0 0 0 0 0 0 0 0 0 1 0 0 0 0 0 0 0 0 0 0 0 0 0 0 0 17 0 0 0 0 0 0 0 0 0 0 0 0 0 0 0 2 0 0 0 0 0
471 GCA 0 0 0 0 25 0 1 0 0 0 0 0 0 0 0 0 0 0 0 0 0 0 0 1 0 0 0 0 0 0 0 0 0 0 0 0 100297 0 51 0 1 2 0 0 39 0 0 0 0 0 0 0 0 0 0 0 0 0 0 0 1 0 0 0
472 GCG 0 0 0 0 0 6 83 0 0 0 0 0 0 0 0 0 0 37 0 0 0 2 5 0 0 0 0 0 0 0 0 0 0 0 0 0 17 0 104109 2 0 0 0 0 0 0 65 0 0 0 0 0 1 0 4 0 0 3 0 0 0 0 0 0
473 AAC 1 111003 0 12 0 0 0 0 0 5 0 0 0 0 0 0 0 3 2 0 0 0 0 0 3 0 3 4 0 0 0 0 0 7 0 0 0 0 0 1 0 1 0 0 0 0 0 0 0 1 0 0 0 0 7 0 0 0 2 0 1 10 0 0
474 CCG 0 0 0 0 0 0 2 0 0 0 0 0 0 0 0 0 0 0 5 0 23 0 141675 1 2 0 2 0 0 0 6 0 0 0 0 0 0 2 4 0 0 0 2 0 0 0 0 0 0 0 0 0 0 0 14 0 0 0 0 0 0 0 0 0
475 ATC 0 1 3 0 0 4 0 0 0 0 0 0 1 142281 2 8 0 0 0 0 0 0 0 0 0 4 0 0 0 26 1 0 0 0 0 0 0 2 2 0 0 3 0 0 0 51 0 0 0 1 0 0 0 4 0 0 0 0 0 0 0 3 0 0
476 GTG 0 0 0 0 0 0 0 0 0 0 0 0 0 0 42 0 0 0 0 0 0 0 0 0 0 0 24 0 0 0 3 0 0 0 2 0 4 0 60 15 0 0 4 0 43 0 142031 1 0 0 0 0 0 0 0 0 0 0 0 0 0 0 2 0
477 CCC 0 0 0 0 0 0 0 0 0 0 0 0 0 0 0 0 0 1 0 0 4 142317 0 5 0 0 0 0 0 0 0 0 0 0 0 0 0 0 0 0 0 0 0 0 0 0 0 0 0 0 0 0 0 16 0 0 0 0 0 0 0 0 0 0
478 TCT 0 0 2 0 0 0 4 0 0 0 0 0 0 0 0 0 8 5 1 0 8 7 4 20 0 0 3 1 0 2 3 3 0 0 0 0 1 0 4 1 0 0 0 0 0 0 3 3 0 0 0 9 2 276 104 141435 0 1 17 4 0 0 37 3
479 TTT 0 0 0 2 0 0 0 0 0 0 0 0 0 1 0 7 1 0 0 0 0 0 0 1 0 0 0 1 0 3 0 2 0 0 1 0 0 0 0 0 1 1 0 2 1 0 1 6 0 3 0 2 0 0 0 7 0 2 0 0 17 19 0 142188
480 GAC 0 29 0 0 0 0 0 0 7 0 0 0 0 0 0 0 4 31 7 0 2 6 0 21 0 8 0 3 0 2 0 1 3 141974 2 36 0 13 2 9 0 20 0 5 0 0 0 0 0 3 0 0 0 0 0 0 0 1 3 1 0 0 1 0
481 ATG 0 0 0 0 0 0 9 0 0 0 13 0 12 0 142293 3 1 0 0 0 0 0 0 0 0 0 0 0 0 0 1 0 0 0 0 1 0 0 0 0 6 0 0 0 0 0 18 0 0 5 0 1 0 0 0 0 0 6 6 0 0 0 1 0
482 AGT 0 5 1 22 0 0 0 0 0 8 0 142353 0 0 0 4 0 0 0 0 0 0 0 0 0 0 0 14 0 0 0 0 0 0 0 0 0 0 0 0 0 0 0 13 0 0 0 0 0 0 0 0 0 0 0 0 0 0 0 1 0 0 0 0
483 AAT 1 9 12 142491 0 0 0 0 0 0 0 4 0 1 1 0 0 0 0 1 0 0 0 0 0 0 0 0 0 0 0 0 0 0 0 7 0 0 0 0 0 0 0 0 0 0 0 0 0 0 0 1 0 0 0 0 0 0 0 0 0 0 0 0
484 GAA 6 3 0 1 0 1 1 0 0 0 0 0 0 0 0 0 0 0 0 0 0 2 0 0 0 0 0 0 0 0 0 1 142046 1 8 2 0 0 1 0 5 0 1 0 1 0 0 37 0 0 0 0 0 0 0 0 0 0 0 0 0 0 1 0
485 GGA 0 2 1 0 0 1 0 3 26 6 0 7 0 0 1 0 1 4 3 0 0 0 0 0 1 1 12 0 0 0 0 0 6 1 0 0 0 0 0 0 142160 1 26 13 1 1 8 19 0 0 0 0 1 0 0 0 8 0 18 4 0 0 0 4
486 TCT 0 0 0 0 0 0 0 0 0 0 0 0 0 0 0 0 0 0 0 0 0 0 0 4 0 1 0 0 0 0 0 0 0 0 0 0 0 0 0 0 0 0 0 0 0 0 0 0 0 0 0 2 1 7 3 142435 0 0 0 0 0 0 0 1
487 TAT 0 0 0 0 0 0 0 0 0 0 0 0 0 0 0 0 0 0 0 30 0 0 0 0 0 0 0 0 0 0 0 0 0 0 0 0 0 0 0 0 0 0 0 0 0 0 0 1 0 2 1 142477 0 0 0 0 0 0 0 6 0 0 0 0
488 TTC 0 0 0 0 0 0 0 0 0 0 0 0 0 10 0 0 0 2 0 0 0 0 0 0 0 0 0 0 0 2 0 0 0 0 0 0 0 0 0 0 0 0 0 0 0 1 0 0 0 0 0 0 0 4 0 0 0 0 0 0 0 141921 1 6
489 TTC 0 0 0 0 0 0 0 0 0 0 0 0 0 3 0 0 0 0 0 0 0 0 0 0 0 0 0 0 0 6 0 0 0 0 0 0 0 0 0 0 0 0 0 0 0 0 0 0 0 0 0 22 0 9 0 0 0 0 0 1 1 141217 2 14
490 GGA 0 0 0 0 0 0 1 0 13 0 0 0 0 0 0 0 0 0 0 0 0 0 0 0 0 0 0 0 0 0 0 0 1 0 0 0 0 0 0 0 142283 0 11 1 1 0 0 0 0 0 0 0 0 0 0 0 3 0 0 0 0 0 0 0
491 GAC 0 4 0 0 0 0 0 0 0 0 3 0 2 12 0 0 0 0 0 0 0 0 0 0 0 1 0 0 0 0 0 0 1 142213 1 7 0 2 1 0 1 27 1 0 1 21 6 1 0 2 0 0 0 5 0 0 6 1 4 0 0 0 0 0
492 AAT 4 3 1 142370 0 0 0 1 2 0 6 16 0 0 0 1 0 0 0 0 0 0 0 0 0 0 0 0 0 0 0 0 0 0 0 16 0 0 0 0 0 0 0 0 0 0 0 0 0 0 0 0 0 0 0 0 0 0 0 0 0 0 0 0
493 GCA 0 0 0 0 66 0 0 1 0 0 0 0 0 1 0 0 2 0 0 0 0 0 0 0 1 0 0 0 0 0 0 0 2 0 1 0 142231 10 18 7 0 0 1 0 45 0 5 0 0 0 0 0 1 0 5 0 0 0 0 0 0 0 0 0
494 GAG 0 4 9 0 0 0 2 0 0 0 0 0 0 0 5 0 0 5 1 0 2 0 0 0 0 0 0 0 0 0 0 0 33 0 142315 8 0 3 1 0 9 0 22 0 5 0 4 0 0 1 3 0 1 0 0 1 0 0 0 0 0 0 0 0
495 GAG 0 18 11 0 0 0 0 0 0 0 12 0 0 0 0 0 0 0 1 0 0 0 1 0 0 0 1 0 0 0 0 0 27 3 142356 2 0 0 1 0 1 0 22 1 0 0 1 2 0 0 0 0 0 0 4 1 0 0 4 0 0 0 2 0
496 TAC 0 0 0 0 0 0 0 0 1 1 0 0 0 0 0 3 0 17 1 0 0 0 0 0 1 0 0 0 0 0 0 0 0 0 2 0 1 0 3 0 0 4 0 0 1 1 13 7 0 142152 1 26 0 0 0 0 5 54 4 0 1 2 1 0
497 GAC 0 54 7 12 0 0 1 0 0 20 11 4 0 6 44 1 0 0 0 2 0 0 0 0 0 2 1 0 3 0 0 0 2 140881 8 12 7 6 8 1 4 81 15 2 4 11 2 94 27 16 1 3 1 37 4 3 0 0 15 41 5 24 4 0
498 AAT 287 57 364 139244 47 37 53 29 537 122 260 85 33 123 29 44 4 403 5 15 0 1 2 1 46 42 21 8 0 1 8 3 1 1 0 4 15 8 20 7 114 29 0 10 13 9 12 9 6 1 8 3 5 0 8 13 15 29 13 17 12 6 27 1
499 TAA 0 0 0 0 0 0 0 0 0 0 0 0 0 0 0 0 15 0 0 0 0 0 0 0 0 0 0 0 0 0 0 0 0 0 0 0 0 0 0 0 0 0 0 0 0 0 0 0 142406 1 3 14 0 0 0 0 12 0 0 0 3 0 0 0
