# Supplementary material for: Destabilized adaptive influenza variants critical for innate immune system escape are potentiated by host chaperones
Source: PLoS Biol. 2018 Sep 17;16(9):e3000008. doi: 10.1371/journal.pbio.3000008 (PMC6160216; doi:10.1371/journal.pbio.3000008)
Supplement: S1 File — This zip file contains the computer code and required input files for the deep mutational scanning data analysis reported in this manuscript. (ZIP) [file pbio.3000008.s023.zip › 2018_NP_DMS-master/preferences/Rep2-Hsp90i39_counts.txt]

# POSITION WT AAA AAC AAG AAT ACA ACC ACG ACT AGA AGC AGG AGT ATA ATC ATG ATT CAA CAC CAG CAT CCA CCC CCG CCT CGA CGC CGG CGT CTA CTC CTG CTT GAA GAC GAG GAT GCA GCC GCG GCT GGA GGC GGG GGT GTA GTC GTG GTT TAA TAC TAG TAT TCA TCC TCG TCT TGA TGC TGG TGT TTA TTC TTG TTT
1 ATG 0 0 1 0 0 0 13 0 0 0 2 0 5 0 234702 10 0 0 0 0 0 0 0 0 0 0 0 0 0 0 0 0 0 0 0 0 0 0 0 0 0 0 0 0 0 0 48 0 0 0 0 0 0 0 0 0 0 0 0 0 0 0 0 0
2 GCG 0 0 0 0 0 0 6 0 0 0 0 0 0 0 0 0 0 0 0 0 0 0 0 0 0 2 0 0 0 0 0 0 0 0 2 0 41 0 234357 2 0 0 0 0 0 0 75 0 0 0 0 0 0 0 0 0 0 0 0 0 0 0 0 0
3 TCC 5 0 0 0 19 3 0 9 0 1 0 0 0 0 5 2 4 28 0 26 0 23 0 0 5 0 0 1 9 5 6 0 0 0 3 0 0 8 4 0 0 0 0 0 0 0 0 0 0 23 0 1 16 234164 4 21 1 0 2 0 0 13 0 0
4 CAA 66 304 0 9 134 18 2 132 3 3 0 11 407 5 22 56 232437 32 32 6 9 2 0 0 29 0 0 0 71 54 17 5 8 2 0 1 43 0 1 22 0 0 0 10 274 1 11 0 8 11 0 9 68 45 49 254 2 0 0 46 63 8 10 106
5 GGC 0 0 0 0 0 26 0 0 0 37 0 0 0 1 0 0 0 2 0 0 0 17 0 0 0 47 0 0 0 2 0 0 0 35 0 0 0 44 0 0 0 234551 0 23 0 2 0 0 0 0 0 0 0 36 0 0 0 152 0 0 0 0 0 0
6 ACC 0 0 0 0 0 234691 0 3 0 0 0 0 0 3 0 0 0 0 0 0 0 0 0 0 0 0 0 0 0 0 0 0 0 0 0 0 0 9 0 0 0 0 0 0 0 0 0 0 0 0 0 0 0 0 0 0 0 0 0 0 0 0 0 0
7 AAA 234811 4 14 0 1 0 0 0 7 0 0 0 0 0 0 0 3 0 0 0 0 0 0 0 0 0 0 0 0 0 0 0 13 0 0 0 0 0 0 0 0 0 0 0 0 0 0 0 0 0 0 0 0 0 0 0 0 0 0 0 0 0 0 0
8 CGG 0 0 0 0 0 0 0 0 0 0 1 0 0 0 0 0 1 0 13 0 5 0 4 0 57 1 234823 1 2 0 4 0 0 0 0 0 0 0 0 0 0 0 0 0 0 0 0 0 0 0 0 0 0 0 0 0 0 0 49 0 0 0 0 0
9 TCT 0 0 0 1 3 2 1 9 0 0 0 0 0 0 4 0 1 0 2 0 0 0 0 6 0 0 0 0 0 1 0 9 0 0 0 0 25 2 0 5 0 0 0 0 0 0 0 0 0 1 1 2 12 189 24 234113 0 0 0 4 31 1 1 7
10 TAT 0 8 0 5 30 6 0 6 0 5 0 4 18 25 0 28 0 11 7 59 25 5 0 3 0 0 0 3 23 23 13 1 11 0 15 2 0 4 0 20 7 4 0 0 21 2 3 3 11 19 2 234314 9 41 0 4 0 9 0 36 0 1 0 3
11 GAA 23 0 0 0 1 0 0 0 0 0 0 0 1 0 4 0 6 0 0 0 0 1 2 0 1 0 0 0 0 0 0 3 234321 2 32 1 2 1 0 1 17 3 0 0 3 3 0 0 9 0 0 0 1 0 0 0 0 0 0 3 0 0 0 0
12 CAG 15 41 242 2 2 6 12 1 3 53 10 0 2 5 0 0 73 47 233707 196 7 1 11 2 20 47 57 0 54 8 65 22 2 0 4 0 5 6 2 9 0 2 72 3 0 1 3 9 9 0 21 1 4 5 4 41 0 11 1 0 8 1 6 3
13 ATG 0 1 2 1 2 0 11 0 0 1 3 0 17 0 234709 4 0 2 0 0 0 1 2 1 1 0 1 0 0 0 17 0 1 0 0 0 0 1 0 2 0 0 0 0 0 0 17 0 2 0 1 1 0 0 1 0 0 3 0 0 0 1 1 1
14 GAA 12 3 0 1 5 0 0 0 124 3 0 0 1 0 0 1 0 0 3 0 2 0 0 0 2 0 3 3 0 2 0 0 234346 6 11 4 0 2 0 0 15 0 0 0 0 0 0 0 3 1 0 4 2 0 0 0 2 0 1 0 0 0 0 0
15 ACT 0 0 0 3 2 49 5 234686 1 0 0 1 0 5 0 6 0 3 2 0 0 0 0 1 0 0 0 6 3 0 0 1 0 0 0 0 0 0 0 6 0 0 0 0 3 0 0 0 0 1 0 0 0 0 0 2 1 0 0 4 0 0 0 0
16 GAT 0 0 1 16 1 0 0 0 0 0 0 0 0 0 0 1 0 0 0 0 0 1 0 0 1 0 0 0 0 0 0 0 1 11 9 234830 0 0 0 2 0 0 5 46 0 0 1 0 4 0 0 0 0 0 0 3 1 0 0 0 0 0 0 0
17 GGG 6 2 3 0 7 1 0 3 0 0 9 0 0 0 0 0 1 0 0 0 7 3 3 0 1 0 1 0 0 0 0 1 0 0 2 0 0 5 3 0 74 2 234753 15 0 0 6 5 0 0 0 0 1 0 0 0 0 0 9 0 0 1 0 0
18 GAA 43 12 0 58 7 26 1 0 0 1 0 8 9 17 0 0 6 20 5 3 28 69 71 3 0 2 1 1 0 13 0 11 234316 8 42 6 5 70 0 2 34 2 1 0 0 0 0 14 6 6 0 0 43 22 0 1 4 0 0 3 5 7 0 0
19 CGC 2 0 0 0 0 1 0 0 0 5 0 0 0 0 0 0 0 86 0 1 0 0 0 0 4 234732 0 12 0 7 0 0 0 0 0 0 0 2 0 0 0 3 0 0 0 0 0 0 0 0 0 0 0 0 0 0 0 34 0 0 0 3 0 0
20 CAG 1 0 0 0 0 0 0 0 0 0 0 0 0 0 0 0 16 0 233790 10 1 1 254 4 1 9 61 0 0 0 3 3 0 0 0 0 0 2 0 3 0 0 0 0 0 0 0 0 0 1 4 0 2 0 1 0 0 0 0 0 0 0 0 0
21 AAT 19 17 1 234474 96 37 52 33 1 3 0 21 1 0 3 0 6 10 6 8 2 3 0 1 17 8 13 35 4 7 7 0 0 0 0 11 8 3 0 2 10 1 0 0 6 0 0 4 0 0 0 0 43 19 1 0 0 1 0 3 2 0 1 0
22 GCA 41 0 3 1 105 23 31 0 67 8 2 2 2 0 0 0 1 1 1 1 16 9 0 0 398 71 10 20 0 1 2 1 3 0 1 0 233629 78 25 35 0 0 0 1 94 19 13 45 29 0 0 0 4 18 1 8 0 0 0 2 0 0 0 0
23 ACT 3 9 0 10 147 37 35 233639 6 2 1 12 2 0 2 5 5 62 11 5 3 3 3 3 18 9 7 29 2 21 0 1 1 0 1 0 8 5 1 26 8 0 17 12 0 0 9 3 3 0 4 1 32 158 151 461 7 1 2 0 0 0 0 2
24 GAG 6 1 87 1 8 0 12 5 2 0 3 2 2 1 28 0 41 0 8 0 0 1 0 4 5 19 6 0 1 5 0 0 269 0 234384 5 1 5 16 1 0 0 25 0 4 7 3 0 2 0 10 0 4 0 1 0 5 6 0 2 0 0 0 0
25 ATC 0 2 0 0 0 15 2 0 3 1 0 0 24 234896 2 16 9 0 0 0 0 0 0 0 7 2 0 0 0 1 0 0 1 0 0 0 0 0 0 0 0 0 0 1 0 13 0 0 8 0 0 0 0 0 0 0 2 0 2 0 0 0 0 0
26 AGA 14 0 0 0 0 0 1 2 234850 0 21 0 2 0 1 0 0 1 0 0 0 2 0 1 14 10 0 0 0 0 0 1 0 0 0 0 0 4 0 0 46 0 2 0 0 0 0 0 0 0 2 0 0 0 0 0 4 4 0 0 0 0 0 0
27 GCA 0 1 2 0 29 0 0 0 0 1 64 9 0 1 0 0 0 1 0 3 4 0 0 0 0 25 25 6 0 0 0 0 2 0 0 0 234696 21 3 5 2 0 9 1 55 1 0 0 1 0 0 0 6 0 0 1 3 0 0 0 0 3 2 0
28 TCC 60 32 1 7 4 2 0 0 9 0 1 1 0 0 0 0 5 8 3 2 1 14 0 0 0 1 7 0 1 2 0 0 0 1 0 0 3 4 4 0 0 29 12 2 0 0 0 2 9 3 4 0 58 234617 7 20 1 9 3 0 0 8 1 0
29 GTC 0 0 5 1 0 3 2 0 0 1 0 0 0 59 0 0 0 0 0 0 0 1 0 0 0 0 0 0 0 2 0 2 0 1 0 0 0 15 1 0 0 1 0 0 22 234810 1 28 0 0 3 0 0 0 0 0 4 0 0 0 4 3 0 0
30 GGG 0 3 0 0 0 0 0 0 2 0 49 0 0 0 0 0 0 0 3 0 0 1 1 7 1 2 3 0 0 0 0 0 0 0 18 0 0 3 1 3 47 18 234214 8 1 1 2 0 0 2 2 1 0 0 1 0 0 0 2 1 2 0 0 0
31 AAG 12 0 232469 3 0 1 3 1 13 2 23 0 0 0 6 0 1 0 4 0 0 0 0 2 3 8 23 10 1 0 0 0 0 0 11 1 1 0 0 0 2 0 0 2 0 0 1 0 0 0 4 0 0 5 1 2 1 0 0 0 0 0 2 0
32 ATG 0 0 7 0 1 0 7 0 0 0 5 0 20 2 234935 4 0 1 0 1 0 2 0 0 0 1 0 0 0 0 0 0 2 0 0 0 0 0 0 0 0 0 0 0 0 1 15 0 0 1 0 0 0 0 0 0 0 0 2 0 0 0 0 0
33 ATT 1 1 0 4 0 0 0 10 5 0 0 1 16 27 4 234883 0 0 1 0 0 0 0 0 0 1 0 0 1 0 0 1 0 0 1 0 1 0 0 0 2 0 0 0 1 17 0 62 1 2 3 0 0 0 0 2 5 0 0 0 0 0 1 1
34 GAT 5 0 0 80 6 4 1 11 0 1 8 27 2 21 17 5 7 10 22 17 1 0 0 0 1 32 0 0 51 4 4 7 17 13 9 234084 19 25 0 15 27 28 2 139 3 0 1 21 4 1 8 14 32 8 73 16 4 6 0 36 24 5 11 4
35 GGA 0 0 3 0 0 0 0 0 21 0 0 1 0 0 0 0 0 0 0 0 0 0 0 0 0 2 0 0 0 1 0 0 29 0 0 0 3 0 0 0 234799 35 30 5 3 0 0 0 1 0 13 0 0 0 1 0 19 1 0 0 1 0 0 0
36 ATT 0 0 0 0 0 0 0 9 0 0 2 2 7 17 0 234768 0 0 0 0 1 5 0 0 2 0 0 1 0 0 4 0 0 0 0 3 0 0 0 0 0 0 1 0 0 0 0 10 0 0 0 0 0 0 0 0 0 0 0 0 1 0 2 0
37 GGA 0 0 0 1 1 0 0 0 11 0 0 0 0 0 0 0 0 0 0 0 2 0 0 0 0 0 0 0 0 0 0 0 10 3 0 0 1 1 0 0 234698 1 122 0 3 1 0 0 1 0 0 1 3 4 0 0 8 0 0 2 0 0 0 0
38 CGA 0 0 0 0 1 0 0 0 3 0 0 0 0 1 0 0 46 0 0 0 1 2 0 2 233131 0 29 0 2 0 0 1 3 0 0 0 1 0 0 0 0 0 0 0 0 0 0 0 0 0 0 0 0 0 0 0 33 0 0 0 0 0 0 0
39 TTC 1 2 3 0 1 2 0 2 0 0 1 0 0 0 0 0 0 1 1 0 0 5 14 0 1 0 0 0 0 17 1 1 1 0 0 0 0 2 0 1 2 0 0 2 0 2 1 0 0 3 5 0 2 13 0 0 0 1 0 2 3 234381 1 3
40 TAC 0 3 0 1 0 1 0 2 0 0 1 1 0 0 0 0 0 44 0 0 0 0 0 1 1 0 0 0 0 2 4 2 0 1 0 0 2 2 0 0 2 0 0 0 1 0 0 0 5 234180 10 34 0 0 0 1 6 26 0 1 0 1 0 0
41 ATC 5 40 0 2 2 36 2 1 2 9 1 0 6 233228 24 14 17 16 4 2 0 3 4 1 0 0 0 0 6 28 4 0 0 0 0 0 0 0 0 4 2 0 6 0 0 6 0 0 2 1 14 5 2 0 1 1 3 7 0 0 29 1 4 1
42 CAA 2 0 6 0 2 0 0 0 0 0 0 1 1 0 0 0 222082 2 47 1 2 0 4 0 19 0 0 0 9 4 1 4 0 0 0 0 0 0 0 0 0 0 0 0 0 0 1 0 5 2 0 0 0 0 0 0 0 0 2 0 0 0 0 0
43 ATG 0 10 1 0 0 1 3 0 0 0 1 0 13 2 225244 1 0 2 0 2 0 2 0 0 0 0 0 0 0 2 2 0 1 0 0 6 1 0 1 0 0 0 0 0 0 0 11 0 1 0 0 0 0 0 0 0 4 0 2 0 0 0 1 0
44 TGC 0 1 0 0 0 2 2 0 0 0 0 0 5 2 0 0 0 1 0 0 1 0 0 0 1 6 0 0 5 1 0 0 0 0 4 0 0 3 0 0 0 0 0 0 0 1 0 6 0 35 0 0 8 0 0 0 6 208914 1 106 0 2 0 0
45 ACT 0 2 0 5 8 27 3 220651 5 1 0 0 1 0 2 10 3 2 0 3 4 0 0 3 0 1 0 0 2 1 3 0 0 0 0 0 0 2 4 4 1 0 0 0 0 6 1 0 2 0 5 3 0 0 0 0 1 7 0 3 0 2 0 0
46 GAA 16 0 0 0 0 1 1 0 0 0 0 0 0 0 0 1 2 0 1 0 0 0 0 0 0 0 0 0 1 4 0 0 225951 2 9 0 1 0 0 0 8 0 1 0 1 2 0 0 16 0 1 0 1 1 0 2 0 0 0 0 0 0 0 3
47 CTT 0 0 0 0 0 0 0 0 0 0 0 0 4 0 0 0 0 0 0 1 9 1 0 3 6 0 1 3 102 51 3 229216 0 0 0 0 0 0 0 0 0 0 0 0 0 0 0 0 0 0 0 0 1 0 0 1 1 0 0 0 0 0 71 12
48 AAA 228321 1 8 0 2 0 0 2 11 0 0 0 0 5 0 2 1 4 0 0 0 0 0 1 3 0 1 0 2 1 0 0 20 0 0 2 0 0 0 0 0 0 0 0 0 0 0 0 5 1 0 0 0 0 0 0 0 0 0 0 1 0 0 0
49 CTC 5 3 3 6 1 1 1 8 2 0 1 1 5 4 3 4 10 0 7 0 10 10 12 6 12 9 4 1 58 221670 10 38 3 2 0 0 2 2 0 0 5 4 2 3 1 2 0 0 15 2 18 2 1 4 2 1 24 6 4 0 21 5 75 0
50 AGT 7 34 0 6 9 139 30 14 3 20 2 222328 1 1 0 4 0 8 19 0 6 30 9 5 0 1 3 0 3 4 2 2 4 17 0 1 3 2 16 9 14 1 4 46 2 3 2 0 2 1 5 0 14 24 8 10 11 2 1 7 1 3 2 0
51 GAT 0 2 1 10 6 6 2 3 0 0 0 3 2 3 2 0 0 5 0 1 2 0 2 4 0 0 0 0 1 0 0 3 5 26 14 222076 7 0 6 1 3 0 1 19 1 0 0 6 9 1 5 4 0 2 0 0 0 0 0 0 1 6 2 0
52 TAT 0 1 3 5 5 3 1 0 1 0 2 0 0 0 0 0 0 1 0 16 1 3 0 0 0 0 0 0 0 0 0 2 3 4 0 0 7 2 0 1 1 1 2 0 9 0 18 0 15 16 9 226720 2 0 4 0 0 0 0 11 1 2 0 0
53 GAG 2 0 11 1 0 2 0 0 0 0 0 0 0 0 0 0 0 0 1 0 2 3 0 0 0 0 0 0 1 0 0 1 19 6 212763 51 0 0 1 0 2 2 43 13 0 3 6 1 9 0 12 1 0 1 0 0 8 0 1 0 0 0 2 0
54 GGG 0 0 4 0 3 13 9 4 0 40 20 2 0 0 1 0 7 0 1 0 1 21 0 0 6 1 0 0 0 0 0 1 0 5 18 1 0 12 47 16 21 10 215582 7 0 1 3 7 2 0 0 0 1 0 15 0 1 0 5 1 0 0 0 0
55 CGA 2 2 0 0 0 1 0 0 25 0 16 0 0 0 0 0 40 2 0 3 1 6 4 0 213976 18 38 1 3 0 0 2 0 0 0 0 0 4 1 0 7 1 0 1 0 2 0 0 0 0 0 1 0 3 2 1 83 0 13 1 1 0 0 0
56 CTG 1 3 2 5 0 0 4 3 0 0 1 1 0 0 2 0 1 3 4 2 4 6 30 1 2 4 2 0 99 44 221900 48 0 2 4 2 0 0 1 1 0 4 1 0 0 2 3 2 12 0 3 1 0 0 1 4 1 0 0 1 1 1 38 0
57 ATC 0 2 2 0 1 17 10 2 0 4 0 0 22 234722 1 30 4 0 0 0 6 0 0 2 0 2 0 0 0 9 41 7 0 0 2 0 0 1 0 3 1 0 0 3 0 24 8 1 3 0 0 0 1 0 0 0 9 15 0 0 1 8 0 0
58 CAG 0 6 3 1 2 0 0 7 1 0 2 1 0 0 0 0 63 0 234787 1 1 5 1 2 3 4 30 3 0 0 11 0 0 0 0 0 0 0 1 5 3 0 1 1 0 0 1 0 2 0 20 2 0 3 0 0 3 2 0 0 2 0 0 0
59 AAC 3 234740 0 46 1 2 0 0 0 12 2 4 0 0 1 0 1 2 2 2 4 0 1 3 3 2 3 1 0 1 2 2 0 20 0 2 0 3 0 0 3 2 1 1 3 0 3 8 6 2 7 1 0 0 0 1 32 0 13 0 0 1 0 3
60 AGC 1 30 0 3 0 0 0 4 6 234595 0 12 0 4 8 0 1 1 0 2 2 0 3 2 20 3 0 0 20 0 1 2 0 0 0 0 2 1 0 1 2 9 2 1 0 0 0 0 4 0 3 0 0 6 14 2 0 1 0 3 0 0 0 0
61 TTA 0 0 1 1 0 0 0 3 1 3 0 4 32 5 0 25 0 8 1 1 0 0 0 0 1 0 0 0 23 0 5 0 1 1 0 1 1 3 0 0 0 4 0 0 11 1 2 0 1 2 0 1 13 1 0 2 3 8 0 3 234581 1 25 0
62 ACA 3 0 0 1 234506 42 13 28 2 4 0 7 9 1 0 0 0 0 0 0 5 6 2 7 10 0 0 3 1 5 0 0 1 2 1 2 45 11 1 0 0 0 0 1 0 0 0 0 1 1 2 0 3 71 3 17 4 1 0 1 0 0 0 0
63 ATA 2 4 0 6 20 0 0 0 0 0 1 1 234700 12 44 46 0 1 0 2 0 14 1 0 0 0 0 0 1 4 2 0 0 0 0 0 4 0 0 0 0 0 0 0 12 4 0 0 4 1 4 0 0 0 1 0 0 2 0 0 4 0 0 0
64 GAG 0 1 4 0 1 3 5 0 0 4 0 0 0 5 21 0 0 2 0 6 3 7 1 1 0 0 5 0 0 1 0 2 7 1 234757 1 0 1 2 2 0 3 29 1 0 0 1 0 8 0 4 1 1 1 0 0 1 0 0 0 2 2 0 0
65 AGA 23 1 1 0 11 0 0 1 234685 0 12 1 0 0 2 0 2 0 0 0 1 0 2 5 16 2 0 13 0 3 0 1 1 0 0 0 0 1 0 0 12 0 0 0 0 1 0 0 3 4 1 1 0 1 0 1 1 0 0 1 0 0 0 0
66 ATG 0 1 3 0 0 0 6 0 0 0 1 1 8 0 234589 3 0 0 0 0 0 1 0 1 0 0 0 0 0 0 1 0 0 1 0 0 0 0 0 0 0 0 0 0 0 0 14 0 0 0 0 0 0 0 0 0 1 0 0 0 0 0 0 0
67 GTG 0 0 0 0 0 0 0 0 0 0 2 0 0 0 23 0 0 0 0 0 0 0 0 0 0 0 0 0 0 0 1 0 0 0 6 0 1 0 10 0 0 0 0 0 92 1 234655 7 0 0 0 0 0 0 0 0 0 0 0 0 0 0 0 0
68 CTC 3 0 0 0 0 0 0 2 0 1 0 1 0 5 0 4 0 6 1 0 1 22 1 1 0 3 0 22 27 234638 0 95 0 0 0 0 1 1 3 1 10 0 0 0 0 2 0 0 13 0 25 0 0 2 0 0 2 0 0 0 0 25 2 0
69 TCT 0 0 0 4 6 0 0 5 0 6 0 21 1 0 0 0 0 0 0 0 0 1 0 32 0 1 0 1 0 0 1 0 0 0 0 0 0 0 3 1 0 3 6 0 0 0 0 0 7 0 3 6 12 38 4 234824 7 1 0 0 0 0 0 4
70 GCT 0 0 0 0 3 0 3 70 0 19 0 0 2 0 0 0 0 0 0 0 0 2 1 1 1 5 0 0 3 1 0 0 0 0 0 3 15 67 32 234636 7 0 4 0 0 0 0 15 20 0 3 0 1 12 5 6 3 0 0 0 0 0 1 0
71 TTT 4 2 0 0 0 0 0 0 0 0 0 0 0 0 0 1 2 2 0 2 0 1 0 0 0 0 2 1 0 0 0 9 1 6 0 0 2 1 0 0 0 0 0 0 0 0 1 0 3 2 1 8 0 0 0 8 0 2 0 0 0 25 0 234774
72 GAC 0 12 1 1 0 0 0 0 1 0 0 1 0 0 0 0 0 1 0 0 2 6 0 0 0 0 0 0 0 0 0 0 9 234516 0 166 0 2 0 0 0 29 2 0 0 3 0 0 0 1 1 0 0 0 0 1 24 2 0 0 0 0 0 0
73 GAA 38 6 0 1 5 2 0 0 0 0 1 16 3 2 0 0 20 49 0 1 1 0 0 0 10 7 6 0 32 0 0 6 234364 10 103 3 3 1 0 0 38 0 41 10 25 0 1 14 4 3 0 16 1 3 0 0 0 11 1 18 2 7 0 0
74 AGA 28 0 0 0 0 3 1 0 234756 0 39 0 3 1 4 0 0 0 0 0 1 0 2 0 7 1 4 20 0 9 0 0 2 0 0 0 0 3 3 3 15 0 0 0 0 0 0 0 2 0 4 0 0 0 0 1 8 0 0 1 1 0 0 0
75 AGG 0 0 15 0 0 0 0 0 15 1 234649 1 0 0 6 0 0 0 0 0 0 0 0 0 0 33 27 216 0 0 1 0 0 0 0 0 7 0 0 0 1 0 30 1 0 0 0 0 1 0 0 0 1 0 0 0 0 0 3 1 0 1 0 0
76 AAT 1 47 3 234874 0 1 0 1 2 0 0 8 0 0 0 0 0 1 0 1 0 4 0 0 0 0 0 0 0 0 1 0 0 0 7 10 0 2 0 3 0 0 0 0 0 1 0 0 0 3 1 0 0 3 1 3 1 0 0 0 2 0 0 0
77 AAA 234893 1 13 1 2 0 0 1 6 0 0 41 1 0 1 1 1 4 0 0 0 0 0 0 6 3 1 2 9 1 2 0 25 0 19 0 0 0 0 0 0 0 1 0 0 3 4 1 2 0 0 0 0 0 0 1 0 0 0 10 0 0 2 0
78 TAT 0 1 0 3 0 1 0 2 0 4 0 0 0 1 0 2 0 5 0 27 2 0 0 0 0 0 0 0 0 0 4 1 0 0 0 1 0 0 0 0 0 0 0 0 1 0 1 0 17 26 3 234785 0 0 0 1 0 0 1 14 0 6 0 18
79 CTG 0 3 0 1 0 1 0 1 2 0 0 1 2 2 4 2 0 1 2 0 0 10 38 0 0 1 0 0 16 19 234289 1 0 0 0 0 1 0 0 0 0 0 0 0 0 0 9 1 2 0 2 0 0 3 0 0 1 0 0 2 0 0 30 0
80 GAA 20 35 1 1 0 27 41 5 8 7 0 7 8 35 8 11 13 28 1 2 0 1 0 3 4 1 1 0 6 36 1 7 234283 2 14 4 3 9 9 12 17 0 0 0 23 58 6 6 13 6 1 2 5 2 5 9 0 16 1 27 7 2 3 3
81 GAA 38 4 16 3 3 15 0 11 0 1 0 18 17 7 0 1 3 10 0 3 2 0 0 0 1 3 3 1 1 12 0 1 234560 2 33 4 3 3 0 8 23 5 5 0 2 5 10 20 36 4 5 7 1 9 0 11 6 4 1 23 2 1 1 7
82 CAT 23 3 2 17 2 0 1 0 11 2 1 1 0 3 6 3 8 50 1 234383 0 0 0 1 0 3 57 103 30 0 0 0 4 0 0 2 2 0 0 0 0 0 0 0 4 3 11 2 24 3 6 40 7 4 0 7 16 5 6 1 5 4 2 55
83 CCC 5 15 5 0 0 24 0 5 0 6 0 18 2 1 5 2 20 2 0 11 6 233835 26 8 1 4 6 22 0 8 3 0 0 0 3 0 3 12 14 23 0 17 2 4 1 9 4 4 11 2 16 2 27 9 6 0 4 3 1 5 0 4 0 3
84 AGC 0 78 2 4 0 18 38 3 8 232921 10 75 4 10 1 2 9 1 168 9 0 2 1 0 1 13 1 1 1 4 0 3 1 0 0 0 54 19 7 21 12 43 19 15 0 9 20 6 4 4 51 1 0 3 11 57 3 7 1 3 20 0 3 0
85 GCG 0 2 1 0 22 26 57 0 7 4 0 1 25 3 22 0 2 0 0 6 1 6 13 0 17 6 7 18 9 1 0 0 2 0 8 1 33 7 188732 14 0 11 30 14 0 1 12 5 2 3 6 15 16 0 65 0 5 6 2 31 0 1 5 0
86 GGG 11 3 4 18 12 2 32 15 2 2 8 0 2 4 0 0 5 11 6 3 1 6 8 1 3 1 1 0 0 11 0 5 0 1 10 0 1 13 3 0 39 35 188923 20 4 0 1 0 9 3 1 5 0 1 1 2 0 0 2 2 5 34 3 0
87 AAG 33 0 189946 31 0 0 5 1 0 0 30 0 2 1 3 0 4 1 1 2 0 0 0 0 0 2 0 0 1 1 0 0 0 0 40 0 1 0 0 0 0 0 1 1 0 0 1 0 0 1 1 0 0 2 0 0 1 1 0 0 0 0 1 1
88 GAT 0 8 0 35 0 0 0 1 0 2 0 0 0 0 0 0 2 0 1 2 2 1 1 1 1 0 0 0 0 0 0 0 2 51 3 190192 0 0 1 1 0 0 4 9 0 0 0 2 9 0 11 2 8 1 0 0 14 1 0 7 0 0 0 0
89 CCT 0 6 2 2 1 2 0 5 0 5 2 2 3 0 2 0 1 1 0 8 42 160 451 189119 1 1 1 1 0 0 3 15 1 3 1 0 9 28 2 9 6 9 3 2 4 0 4 6 16 5 16 1 1 0 6 10 20 7 18 2 1 1 1 10
90 AAG 46 12 189850 27 4 10 18 4 10 2 114 0 6 0 19 0 1 35 1 19 0 0 1 0 1 5 9 37 14 3 10 17 0 1 23 0 0 17 9 5 18 17 18 21 1 0 8 3 0 3 10 4 1 16 0 8 3 0 0 5 5 1 7 1
91 AAA 190250 1 40 2 1 0 0 1 9 2 3 3 0 0 2 0 0 0 0 0 0 0 0 4 3 29 1 7 4 0 0 0 8 0 0 0 0 0 0 0 0 0 0 0 0 0 1 0 22 0 7 0 0 0 0 0 17 0 0 1 4 0 0 0
92 ACT 0 1 0 3 55 147 24 189608 0 0 0 3 0 0 0 2 2 0 0 0 0 2 0 1 0 0 0 0 1 0 0 0 1 0 0 0 0 3 0 7 0 0 0 4 0 0 2 0 8 0 1 0 1 0 0 2 0 3 0 0 0 0 0 0
93 GGA 0 0 0 1 0 0 0 0 9 0 0 0 0 0 0 0 5 0 0 0 0 0 0 2 0 0 0 0 0 1 0 0 11 1 0 0 0 1 0 0 189594 0 54 4 0 0 0 0 9 0 2 0 0 0 0 0 18 0 0 0 0 1 1 0
94 GGA 0 3 0 1 2 0 0 1 25 0 1 0 3 0 0 0 1 0 0 0 1 1 0 0 1 0 0 0 0 0 0 1 12 0 0 0 0 0 0 0 189599 20 42 7 1 1 0 0 1 0 12 0 0 2 0 0 37 0 0 0 0 0 0 0
95 CCC 0 0 0 0 0 5 0 0 0 0 1 0 0 0 1 0 0 8 0 0 61 189854 2 181 0 0 0 0 0 12 0 0 0 0 0 0 7 0 0 6 0 0 0 0 0 0 0 0 5 0 34 0 0 25 0 3 0 0 1 0 0 0 0 0
96 ATA 1 0 0 0 12 0 0 1 1 0 0 0 190126 5 10 1 3 0 0 0 0 0 1 0 1 0 2 0 3 1 0 1 0 0 0 0 0 1 1 2 2 0 0 0 11 1 0 0 39 0 6 0 0 1 0 0 1 2 0 0 0 0 1 0
97 TAC 0 2 3 4 0 1 2 3 0 0 0 0 0 0 0 2 0 15 0 1 0 1 1 0 0 0 0 0 2 0 1 0 0 1 0 0 0 1 0 0 0 0 1 0 0 0 0 3 4 189676 40 18 1 0 0 0 0 14 1 0 0 0 2 2
98 AAG 47 0 189905 1 0 0 5 0 8 0 43 0 1 0 3 0 9 3 0 3 0 6 0 0 0 2 21 0 0 4 1 1 1 0 29 2 1 0 0 0 0 0 0 0 0 0 0 0 0 0 5 0 0 0 1 1 0 4 0 0 0 0 2 0
99 AGA 14 1 0 0 0 0 0 0 190331 1 10 0 8 3 0 0 0 0 0 0 0 0 1 1 12 23 3 6 0 1 2 0 0 0 0 0 0 0 0 0 10 2 0 0 0 0 0 0 0 0 0 2 0 2 0 0 3 0 0 1 0 1 0 0
100 GTA 2 0 0 3 3 1 3 0 1 4 1 0 35 0 19 0 8 16 3 10 23 28 15 1 11 32 20 1 14 25 4 4 4 0 5 0 23 3 0 2 1 1 16 0 189798 13 91 6 10 0 1 0 4 21 1 1 4 28 0 15 12 13 0 0
101 GAT 0 0 0 18 0 2 0 1 0 4 0 1 0 0 0 2 21 2 3 4 1 3 0 1 1 0 1 0 0 0 1 2 2 91 4 190182 0 1 0 2 0 0 0 21 1 0 1 1 1 1 6 4 1 10 9 3 0 0 0 4 0 0 0 1
102 AGA 21 0 0 0 0 3 2 0 190175 0 25 6 1 3 4 0 1 7 0 0 4 34 0 0 3 19 2 8 0 0 0 0 0 0 0 0 0 6 0 1 18 0 5 0 1 0 0 0 11 6 0 0 0 1 0 0 4 1 1 5 2 0 1 0
103 AAG 32 0 190288 11 0 0 1 1 0 0 25 0 1 0 2 0 0 1 3 0 0 1 0 0 5 3 0 1 0 0 0 0 0 0 10 0 0 0 0 1 4 2 53 2 0 1 0 0 1 0 0 0 0 0 0 9 0 0 0 2 0 0 0 0
104 TGG 0 0 0 1 2 0 1 1 1 0 1 0 2 0 0 1 1 0 0 0 0 2 1 1 1 1 8 2 0 3 0 2 0 0 3 0 0 0 0 1 0 0 0 1 1 2 0 0 12 0 17 0 1 2 1 2 27 0 190237 0 0 1 4 0
105 ATG 0 0 6 0 1 16 6 0 0 5 6 0 49 2 190007 5 8 7 0 51 0 0 0 0 7 0 5 1 2 2 4 1 0 0 0 0 0 0 0 0 0 0 0 0 0 0 48 2 0 1 0 1 1 2 0 8 7 3 0 2 0 1 1 2
106 AGG 2 4 8 0 0 10 0 1 26 1 190175 3 0 0 16 0 2 2 0 0 0 0 1 1 1 44 7 0 0 0 0 1 0 0 0 5 0 0 0 0 0 0 39 0 0 0 0 0 1 0 2 0 0 0 0 0 0 0 4 0 0 0 0 1
107 GAA 24 0 0 0 0 0 0 0 0 0 0 0 0 0 0 0 2 0 0 0 0 0 1 0 0 2 0 0 0 1 3 0 190206 8 9 4 1 0 0 0 21 0 1 0 5 0 0 0 3 0 0 0 0 0 1 0 0 0 0 0 0 1 0 0
108 CTC 0 0 0 0 3 0 0 1 0 0 0 0 0 6 0 0 0 14 1 0 0 15 0 0 4 1 0 0 9 190293 1 9 0 0 0 0 0 1 0 0 0 0 0 5 0 2 0 4 0 0 0 0 0 0 0 1 8 0 0 0 1 12 0 1
109 GTC 0 0 0 0 1 0 2 0 1 3 1 0 0 43 0 0 9 0 0 1 0 1 0 0 0 0 3 0 0 0 3 0 0 1 0 0 0 24 0 0 0 1 0 0 163 190056 1 27 0 0 3 0 0 0 1 1 1 2 0 0 0 8 0 0
110 CTT 0 0 0 0 0 0 1 0 0 0 1 0 0 0 0 8 0 0 0 1 3 0 0 17 0 0 0 2 2 3 31 190329 1 3 0 0 0 0 0 1 2 0 0 0 2 0 0 0 5 0 4 0 0 0 0 0 0 0 0 0 2 0 0 1
111 TAT 1 0 0 0 0 0 0 1 0 0 0 0 6 16 0 0 0 1 0 28 0 0 0 0 0 0 0 0 17 0 0 0 0 1 0 1 1 0 0 0 0 0 0 0 17 0 2 0 1 167 10 190121 0 0 0 1 5 0 38 17 0 8 13 0
112 GAC 0 39 0 0 3 0 0 1 0 0 0 0 0 0 0 0 0 0 0 0 0 0 1 2 0 1 0 0 1 0 0 0 7 190197 0 7 0 1 0 0 0 23 0 0 0 1 1 2 1 1 2 0 0 0 0 0 6 0 1 3 0 0 0 0
113 AAA 190350 1 38 1 1 0 0 0 6 0 0 0 0 0 0 0 2 0 0 1 1 0 0 0 0 0 1 0 1 4 0 0 7 1 0 0 0 0 0 0 0 0 0 0 1 1 1 0 0 0 0 0 0 0 0 0 0 0 0 0 0 0 0 0
114 GAA 18 6 0 0 0 1 0 0 0 0 2 0 0 0 0 0 1 1 0 5 0 0 1 1 0 0 1 0 0 0 0 1 190341 1 15 2 0 9 1 0 8 0 1 1 0 0 0 0 5 18 0 0 0 7 2 0 5 1 0 1 0 0 1 2
115 GAA 17 0 0 0 0 0 0 0 0 0 0 0 0 0 0 0 1 8 0 4 0 2 1 1 0 0 0 0 0 1 0 0 190373 0 13 0 0 0 0 0 10 0 0 0 0 0 0 0 0 0 2 0 0 0 0 2 0 0 1 0 3 0 1 0
116 ATA 0 0 3 1 8 0 0 0 0 0 0 0 190302 2 31 2 0 0 0 1 0 0 0 0 0 0 0 0 1 0 0 3 0 0 0 2 8 1 0 0 0 0 1 1 52 22 4 0 1 1 0 3 0 0 0 0 0 0 0 0 1 0 0 0
117 AGG 0 1 15 1 0 0 2 1 5 1 190171 3 2 1 14 0 4 1 7 1 0 0 0 1 8 0 9 0 0 0 1 0 0 0 0 0 0 1 0 0 1 2 24 0 0 0 0 0 0 0 3 0 1 0 1 0 0 0 2 12 0 0 0 0
118 CGA 0 0 3 0 0 1 0 0 8 0 0 0 0 0 0 0 24 1 0 0 1 0 2 0 188013 5 38 3 1 1 0 3 0 6 0 0 1 0 0 1 0 0 0 0 0 0 0 1 0 0 0 0 1 1 0 0 23 0 0 1 0 0 0 1
119 ATC 0 0 0 0 0 13 0 0 1 0 0 0 16 187787 1 13 0 0 0 0 0 0 0 0 0 0 0 0 0 0 0 0 0 0 0 0 0 0 0 0 0 1 0 0 0 3 9 0 1 0 0 0 0 0 0 0 0 3 0 0 0 1 0 0
120 TGG 2 0 0 0 0 0 1 0 0 0 1 0 0 0 0 0 0 0 0 0 1 2 1 1 0 0 18 0 0 0 0 0 0 0 0 0 0 1 0 2 4 1 6 0 0 0 0 0 0 0 13 0 0 1 1 0 21 0 188633 1 1 0 10 0
121 CGC 0 0 0 0 0 0 1 3 0 1 2 0 1 0 0 1 0 53 0 0 0 3 1 0 6 188446 14 5 0 2 2 1 0 3 0 0 0 1 0 0 0 0 1 0 4 1 0 2 0 2 1 3 0 2 0 0 0 30 1 2 0 0 6 0
122 CAA 4 0 0 6 7 7 0 7 1 1 7 3 0 0 1 6 186569 4 55 3 0 0 0 0 24 2 21 0 22 12 1 0 3 1 1 0 1 0 1 3 13 1 5 2 5 0 105 0 7 0 1 5 0 0 0 0 1 0 2 0 0 0 16 1
123 GCC 0 1 0 0 0 37 0 1 0 18 1 4 0 0 0 0 0 0 0 0 0 0 0 0 1 1 0 0 0 0 0 0 0 2 0 0 2 186874 1 8 0 0 1 0 0 27 1 0 0 0 0 0 2 10 0 0 8 3 0 3 1 0 0 0
124 AAT 0 10 0 162700 0 0 0 2 0 0 0 1 0 1 1 0 0 0 0 2 0 0 0 0 0 0 1 2 0 0 0 1 0 0 1 9 0 0 1 0 1 0 1 0 0 0 0 0 1 0 0 3 1 0 3 0 0 0 0 0 0 0 0 1
125 AAT 2 25 6 154357 0 0 0 0 8 5 4 8 0 0 0 3 0 6 2 13 0 0 0 0 0 1 2 0 0 1 0 0 0 1 1 27 1 11 0 1 0 1 3 1 0 1 0 0 0 1 0 15 7 0 1 0 1 4 0 2 3 12 0 2
126 GGT 10 1 1 0 0 0 2 0 0 0 0 6 0 0 4 0 1 0 3 0 1 1 0 0 2 0 1 1 2 3 2 8 0 0 0 11 0 0 0 3 4 8 41 147720 0 0 0 1 0 0 0 0 4 0 0 0 0 1 1 1 1 0 2 0
127 GAT 7 3 15 70 4 0 0 2 16 5 71 0 7 11 0 6 0 2 0 8 1 0 0 0 0 5 0 0 0 6 0 0 5 31 2 143354 69 4 4 0 0 4 2 8 1 8 3 0 2 1 1 1 135 0 0 0 0 0 1 7 1 0 0 6
128 GAT 11 35 1 18 24 1 18 1 4 8 0 1 2 1 5 0 0 0 4 0 1 1 0 3 0 1 3 0 5 1 3 0 5 11 20 157593 5 10 0 16 0 0 2 23 1 3 8 8 0 0 2 0 9 4 4 3 1 1 4 0 0 1 0 0
129 GCA 4 12 0 0 52 1 2 0 0 16 1 1 2 1 4 0 0 0 0 0 0 1 0 0 2 10 0 0 0 6 1 0 0 0 0 0 177213 13 28 9 4 12 0 0 20 2 0 0 0 2 14 1 7 0 0 26 0 0 0 0 1 0 2 0
130 ACA 75 0 8 1 183199 33 11 6 7 0 1 0 9 0 0 2 0 4 1 16 0 3 1 0 5 0 15 29 0 0 4 0 0 0 0 0 16 1 1 1 0 0 0 0 1 1 22 3 0 0 0 0 0 0 0 0 1 2 2 0 0 1 6 1
131 GCT 0 0 0 0 0 0 0 18 0 6 0 13 0 0 0 0 1 4 0 11 0 4 0 11 0 0 1 2 1 0 0 0 2 0 0 3 11 28 4 174258 0 0 3 7 0 2 2 10 2 0 0 0 0 5 0 4 0 1 0 0 0 0 0 0
132 GGT 0 1 0 0 1 2 0 0 0 0 0 7 0 0 0 0 2 2 0 0 0 1 0 0 0 0 0 1 0 0 0 0 0 0 0 6 0 0 0 1 1 46 259 172391 0 1 0 0 5 0 0 0 0 0 0 0 0 0 0 1 0 1 1 0
133 CTG 0 1 0 3 5 0 0 0 0 0 0 0 3 0 3 0 0 0 7 0 0 0 25 0 1 1 1 1 62 15 178306 13 0 1 2 0 0 0 0 0 0 0 1 1 0 0 0 0 1 1 2 0 0 0 0 1 0 0 0 1 6 0 16 0
134 ACT 0 0 0 3 45 118 0 163156 0 3 0 1 5 0 0 10 0 5 0 3 3 1 0 3 1 0 0 0 3 0 0 0 0 0 0 0 3 7 2 16 0 1 0 0 1 29 0 29 0 0 0 1 2 0 0 4 1 4 0 3 0 0 0 0
135 CAC 0 2 0 0 1 0 0 0 1 0 1 0 1 0 0 0 5 169207 1 6 1 2 0 0 0 10 0 1 0 3 0 0 0 0 0 0 0 1 0 0 0 0 1 0 0 0 0 0 0 7 6 0 0 1 1 0 1 1 1 4 0 2 0 0
136 ATG 0 1 1 0 4 0 11 0 0 0 0 0 31 38 171864 226 0 0 0 0 0 0 0 1 0 0 0 0 2 61 2 0 1 0 1 0 0 5 0 1 0 4 0 0 2 1 32 2 0 0 1 3 0 0 0 0 2 0 0 0 0 0 105 0
137 ATG 0 0 1 6 0 0 12 0 0 0 0 0 15 0 155879 5 2 1 1 0 1 1 1 0 0 0 0 0 0 0 0 0 0 0 0 1 0 0 3 0 0 0 0 0 0 0 18 0 0 0 3 0 0 0 3 0 0 0 1 0 0 1 0 0
138 ATC 1 2 0 0 0 8 0 0 0 1 0 1 3 150045 0 14 0 0 0 2 4 1 0 0 0 0 0 0 6 3 6 0 0 3 0 0 0 0 0 0 0 0 1 0 0 6 0 0 2 0 6 0 0 0 0 0 2 0 0 0 0 0 0 0
139 TGG 0 0 0 0 0 0 1 0 0 0 1 0 0 0 0 0 0 0 0 0 0 0 4 0 1 0 41 0 0 1 0 0 2 1 0 0 0 0 0 0 1 0 5 0 0 0 0 0 2 1 9 0 0 0 0 0 26 0 181102 1 1 0 1 0
140 CAT 0 0 0 2 0 0 0 0 0 0 0 0 0 1 1 0 1 24 3 190033 0 0 0 1 0 1 0 4 0 1 0 0 0 0 0 1 0 0 0 0 0 0 0 0 0 0 0 0 0 0 2 19 0 0 0 0 1 0 0 0 0 0 0 0
141 TCC 0 0 0 0 0 2 0 0 0 1 0 1 0 0 3 0 0 0 0 0 2 16 0 0 0 0 3 0 0 0 0 0 0 0 0 0 0 2 0 0 0 0 0 0 0 0 0 0 0 2 0 0 6 190143 17 28 0 0 0 0 0 3 0 0
142 AAT 0 14 1 189838 0 0 0 2 0 6 0 5 8 0 0 1 0 1 0 1 0 0 0 4 0 0 0 0 0 0 0 0 1 0 0 15 1 0 0 0 0 1 0 0 0 1 1 0 0 0 0 1 0 0 0 0 3 0 0 0 0 0 0 0
143 TTG 0 0 0 0 1 0 0 0 0 0 0 0 0 0 3 0 0 0 0 0 0 0 0 1 0 1 0 0 5 0 12 0 0 0 0 0 0 0 0 0 0 0 0 0 0 0 1 0 5 1 2 0 1 0 11 0 0 0 0 0 22 0 190061 1
144 AAT 0 18 1 189776 0 0 0 3 0 0 0 17 0 0 1 1 0 0 0 2 0 1 5 2 0 2 0 0 1 2 0 0 0 0 0 25 2 0 2 1 0 0 0 1 0 0 0 0 1 0 0 1 0 2 2 0 0 2 0 0 0 0 0 0
145 GAT 0 0 0 5 0 0 0 0 0 0 0 0 2 0 0 0 0 0 2 0 2 0 0 0 0 0 0 0 1 0 0 0 0 38 0 190162 0 0 0 1 0 0 1 8 0 0 0 0 1 0 3 2 1 0 0 0 0 0 0 0 2 0 0 0
146 ACA 6 0 0 0 189990 93 27 1 2 1 0 0 18 0 0 0 0 0 0 0 4 1 1 0 0 0 0 0 0 3 0 0 0 0 1 0 113 2 0 0 0 3 0 0 0 0 1 0 0 0 0 0 1 4 0 0 0 0 1 0 0 0 0 0
147 ACA 3 0 0 0 190220 1 15 3 0 0 0 0 5 0 0 0 0 0 0 0 1 0 0 0 0 0 0 0 0 0 0 0 0 1 0 0 18 0 0 0 0 0 1 0 0 0 0 0 0 0 0 0 0 0 0 0 0 0 0 0 0 0 0 0
148 TAC 0 0 0 0 0 0 0 0 0 0 0 0 0 0 0 0 0 12 0 0 0 0 0 0 0 0 0 0 0 1 0 0 0 1 1 0 0 2 0 0 4 0 0 0 0 0 0 0 0 190188 0 9 0 0 0 0 1 13 0 0 0 1 0 1
149 CAG 0 3 2 0 0 0 0 0 0 0 0 0 0 0 0 0 12 0 189915 2 0 0 2 0 0 0 37 0 0 0 2 0 0 0 1 0 0 0 1 0 0 0 0 0 0 0 0 1 0 4 23 0 0 0 0 0 0 0 0 0 2 0 0 1
150 AGG 0 0 17 0 1 0 0 0 16 0 190174 2 0 0 5 0 0 0 0 1 0 0 0 0 0 7 32 0 0 0 0 0 0 0 0 0 0 0 0 0 0 0 22 0 0 0 0 0 1 0 0 1 1 0 0 0 0 0 2 0 0 0 0 0
151 ACA 2 0 0 0 190089 6 61 46 2 0 1 0 5 0 0 0 0 0 0 0 0 1 0 0 1 0 1 0 0 0 0 2 0 1 0 0 15 1 2 0 0 0 0 0 0 0 0 0 4 1 1 0 0 0 0 0 6 0 0 0 0 0 0 0
152 AGA 12 0 3 0 0 0 0 0 189707 0 15 0 4 0 0 0 0 0 2 1 2 0 1 0 83 0 60 22 0 1 0 0 0 1 0 0 3 1 0 0 25 0 1 1 0 0 0 0 3 0 13 0 0 0 0 0 6 0 0 0 0 2 0 3
153 GCT 0 0 1 0 1 0 0 13 5 0 0 1 0 0 0 0 2 0 0 2 0 0 0 1 1 0 1 0 3 0 1 0 0 0 0 3 11 29 0 190122 0 0 0 4 0 3 0 7 1 0 0 1 0 1 0 4 1 0 0 1 0 0 0 0
154 CTT 1 0 0 0 1 0 0 0 1 2 2 18 5 1 1 13 0 0 0 0 0 0 0 5 1 0 0 0 11 30 8 189166 2 0 0 0 1 0 0 1 0 1 0 0 0 2 0 4 7 0 5 1 0 0 0 0 5 0 0 0 22 0 33 6
155 GTT 7 0 6 1 0 3 0 4 0 0 3 0 3 0 1 7 2 4 0 0 1 0 0 0 7 1 1 0 5 0 0 2 1 0 0 0 0 0 1 7 0 0 1 2 40 32 11 187354 6 0 0 1 0 1 0 0 2 1 0 0 1 0 0 1
156 CGC 1 1 1 0 5 2 1 0 43 4 3 0 0 1 0 0 0 53 0 0 0 3 1 0 9 185491 49 57 0 0 2 0 0 0 0 0 0 0 3 0 0 0 0 6 0 0 1 0 7 4 1 1 0 0 1 3 9 26 1 0 0 0 1 0
157 ACC 0 3 1 3 13 186978 213 62 0 4 1 4 10 59 6 1 5 0 3 0 0 3 5 0 0 2 1 4 0 24 0 0 0 0 0 1 42 10 8 1 0 4 2 2 6 12 84 21 5 0 3 0 0 1 31 1 6 3 1 5 0 0 4 7
158 GGC 0 0 0 0 0 0 0 0 0 39 1 0 0 0 0 0 0 1 0 0 0 6 1 0 0 1 0 0 2 0 0 0 1 64 0 0 0 3 0 0 35 189793 126 34 2 2 0 0 3 1 0 0 0 1 0 0 1 1 0 0 0 0 3 1
159 ATG 4 0 1 1 1 1 11 1 0 0 1 0 11 0 190017 11 0 1 1 0 2 6 0 0 1 1 0 0 1 102 1 5 1 0 8 0 1 0 0 0 1 2 1 0 0 0 10 0 54 0 2 0 0 2 1 0 3 0 0 0 36 1 36 0
160 GAT 1 2 1 17 0 0 0 0 1 0 7 0 2 1 0 0 0 0 0 1 3 3 0 2 1 0 0 0 0 1 0 0 25 22 1 190219 3 1 0 2 1 0 1 7 0 0 0 0 2 1 0 2 1 2 0 0 0 0 0 6 0 1 1 0
161 CCC 0 0 6 0 0 7 0 0 1 2 9 0 2 3 1 1 4 2 0 0 93 188852 5 13 4 0 13 2 0 3 1 0 0 0 1 0 7 4 15 0 0 0 1 1 0 1 14 0 1 1 1 0 21 94 4 0 0 1 3 0 0 0 0 0
162 AGG 5 0 17 1 1 2 2 0 288 1 189788 2 3 0 2 0 1 0 1 1 0 2 0 0 2 0 18 11 0 1 2 1 1 0 0 1 0 0 0 1 1 0 37 0 1 0 4 1 2 1 0 3 0 0 7 3 0 0 0 0 2 0 0 1
163 ATG 0 3 2 0 10 1 7 4 0 1 3 2 16 0 190264 5 1 1 0 0 0 0 0 0 0 0 0 0 1 0 0 2 0 1 3 0 1 1 0 0 0 3 0 0 0 0 12 15 1 0 2 0 0 0 0 0 0 5 0 2 1 3 3 1
164 TGC 0 1 0 6 0 0 0 5 0 3 1 0 1 0 2 0 2 1 3 2 0 8 0 2 1 10 1 0 0 0 0 1 0 1 0 0 47 39 7 27 1 4 1 0 6 12 42 0 1 75 0 2 3 3 0 0 7 189917 0 67 0 2 0 0
165 TCT 0 2 0 41 18 2 1 15 0 0 0 0 0 0 0 0 0 0 0 0 0 17 0 17 0 0 0 0 0 0 0 0 0 2 1 1 4 5 11 0 7 9 3 4 0 0 0 0 0 0 3 1 9 34 4 190071 0 5 0 19 3 0 0 3
166 CTG 0 0 2 0 0 0 0 0 1 0 1 0 0 0 15 8 0 1 5 2 1 0 25 0 0 0 1 0 17 18 190187 7 1 1 0 0 0 0 1 0 0 0 0 0 0 0 0 0 4 0 0 0 0 0 0 0 2 2 0 0 1 0 30 1
167 ATG 0 2 12 0 0 2 8 0 1 0 1 1 57 6 190175 0 0 0 0 0 0 3 0 1 0 0 3 0 28 2 17 0 0 0 0 1 1 0 3 0 0 0 0 1 1 0 13 1 0 1 3 0 2 0 0 0 2 1 1 0 1 3 3 0
168 CAG 0 3 5 0 2 0 0 0 0 0 0 3 2 0 0 0 64 2 148271 5 2 3 5 0 5 20 33 0 0 0 3 0 0 0 2 0 8 4 12 0 1 0 1 1 0 0 1 0 2 0 57 0 1 0 1 3 3 0 0 0 0 0 0 0
169 GGT 0 0 0 0 0 0 1 0 0 0 0 13 0 0 0 0 0 1 0 1 0 0 0 0 0 0 0 2 0 0 0 0 0 0 0 31 0 0 0 0 15 12 69 147815 0 0 1 3 25 0 1 0 0 0 0 0 0 0 0 0 0 0 0 0
170 TCG 0 1 0 0 0 0 1 0 0 0 0 3 0 0 1 0 0 0 0 0 0 0 7 1 1 2 0 0 0 0 0 0 0 2 0 0 0 1 2 0 0 0 0 1 0 0 0 1 0 0 5 0 53 1 147948 40 0 0 0 0 0 0 36 0
171 ACT 0 0 0 3 3 19 1 148468 0 0 0 1 0 0 0 2 0 0 0 0 1 0 0 1 0 0 0 0 0 0 0 1 0 0 0 0 0 0 0 16 0 0 0 0 0 0 0 0 0 0 0 0 0 0 3 1 0 1 0 0 0 0 0 0
172 CTC 2 0 0 0 8 2 0 0 0 0 0 0 0 13 1 3 2 4 0 0 1 8 0 0 0 1 0 0 4 148401 10 12 0 0 1 0 1 1 0 0 0 5 0 0 0 0 0 0 6 0 1 0 0 0 5 0 0 0 1 1 0 3 0 0
173 CCT 1 0 0 0 0 1 0 2 0 0 0 0 0 1 0 0 1 3 0 5 72 60 284 148119 0 1 0 2 0 0 0 4 0 1 0 0 2 2 0 2 0 0 1 0 0 1 1 0 0 0 0 1 0 4 0 14 1 0 0 0 1 0 1 0
174 AGG 0 2 9 0 1 0 0 0 8 0 148511 3 0 0 5 0 1 0 0 0 0 6 0 0 0 1 3 0 0 0 0 2 0 0 0 0 0 0 0 0 0 0 11 0 0 0 0 0 10 0 11 0 1 0 0 0 0 0 1 0 3 2 0 0
175 AGG 1 2 14 0 0 4 0 0 20 0 148315 0 1 0 1 0 0 0 0 0 0 0 0 0 6 0 0 6 0 0 0 0 0 0 0 0 0 0 0 1 0 0 10 0 0 0 0 0 0 0 0 0 0 0 1 0 1 0 1 0 0 0 1 0
176 TCT 0 2 0 0 1 0 0 1 0 0 0 0 1 1 0 0 0 0 0 0 0 0 0 15 0 0 1 0 0 0 0 0 1 0 0 0 2 0 6 0 0 1 0 1 1 0 0 0 0 0 0 2 0 136 6 148409 0 0 0 0 0 0 0 1
177 GGA 0 0 0 0 0 0 0 0 6 0 0 0 0 1 0 0 1 3 0 0 0 2 0 0 0 0 0 1 0 0 0 0 7 0 0 0 1 1 0 1 148445 0 23 11 1 0 0 0 1 0 0 0 3 0 0 0 4 0 0 0 0 0 0 0
178 GCT 13 0 1 0 0 0 0 13 0 0 0 0 0 0 1 0 1 0 11 0 2 10 2 0 0 4 0 0 0 11 0 0 3 0 0 3 1 104 0 148059 0 0 1 0 0 0 0 21 0 0 2 1 0 0 0 8 1 1 0 0 0 0 0 0
179 GCA 0 0 0 0 75 0 0 0 0 1 0 0 0 0 0 0 0 0 0 0 1 0 0 0 0 0 0 1 0 0 0 0 2 0 0 0 147657 44 149 15 3 0 0 0 25 0 0 0 4 0 0 0 0 0 0 3 0 1 0 0 0 0 0 1
180 GGC 0 0 0 0 0 6 4 0 0 7 0 0 0 0 0 0 0 0 0 1 0 0 0 0 2 0 0 1 0 0 0 0 0 15 0 0 0 1 0 0 3 148046 10 40 0 1 0 0 0 0 1 0 0 0 0 0 2 13 0 0 0 0 0 0
181 GCT 0 0 0 0 4 1 0 58 0 3 0 0 0 0 16 0 0 15 0 0 0 0 1 0 1 0 0 0 0 4 0 0 2 0 0 4 0 65 17 147748 0 0 1 0 1 0 0 9 0 0 0 0 0 1 0 1 0 0 8 0 1 2 0 0
182 GCA 0 0 0 5 62 2 0 0 2 5 0 0 0 0 1 1 0 4 0 0 1 0 0 0 1 0 0 0 0 0 0 0 2 0 2 0 147709 21 26 16 1 0 0 0 83 0 0 2 0 4 1 0 1 0 0 0 0 1 0 0 0 0 0 0
183 GTC 0 0 0 2 1 5 0 0 0 1 0 0 0 28 1 1 0 0 0 0 2 1 1 0 0 0 0 0 0 4 0 0 0 0 0 0 0 16 0 0 0 1 0 0 7 148260 6 22 0 0 0 0 8 0 1 0 0 0 0 1 0 2 0 0
184 AAA 148253 16 60 14 6 1 0 0 9 0 0 0 0 0 1 0 0 0 0 0 0 0 0 1 2 0 5 1 0 0 2 0 14 0 0 0 0 0 0 1 0 1 0 0 0 0 0 0 16 0 1 0 0 0 0 0 1 0 0 0 0 0 0 0
185 GGA 0 0 0 1 1 0 0 0 16 0 0 0 0 0 0 0 0 1 0 0 0 0 0 3 2 0 0 2 0 0 0 0 7 0 3 1 0 0 0 0 148482 1 18 41 0 0 2 1 2 0 2 0 0 0 0 0 8 2 0 1 0 1 0 0
186 GTT 0 0 0 0 0 1 0 1 0 0 0 1 0 74 0 50 0 1 0 0 0 1 1 2 0 0 0 0 1 0 0 1 0 0 0 1 0 0 0 6 3 0 3 0 16 14 6 148437 1 0 1 1 0 0 0 0 0 0 1 0 0 0 1 2
187 GGG 1 0 0 0 0 0 0 0 0 0 11 0 1 0 0 0 1 0 1 0 0 0 0 3 0 0 1 0 0 0 0 0 0 0 15 0 1 1 0 0 11 4 148334 2 0 0 3 0 1 0 1 0 0 0 0 0 6 1 2 0 0 0 0 0
188 ACA 0 0 1 0 148436 1 34 0 3 0 0 0 3 0 0 0 0 0 0 0 0 1 2 0 0 0 0 0 0 0 0 0 0 0 0 0 16 1 0 0 1 0 0 0 0 0 1 0 0 0 0 0 5 1 1 0 0 0 0 0 0 0 0 0
189 ATG 1 2 1 0 0 0 5 0 0 0 1 0 16 0 148483 11 1 2 1 0 0 0 1 0 1 0 0 0 6 5 8 2 0 0 0 1 0 0 1 0 5 0 0 0 1 0 10 0 3 0 0 1 1 0 0 1 0 9 0 13 6 1 2 0
190 GTG 0 0 0 2 1 2 0 0 0 0 1 0 0 1 4 0 1 0 2 1 0 0 0 0 0 0 2 0 0 0 2 0 0 1 0 0 0 4 8 0 0 0 5 0 33 3 148384 2 0 0 0 1 6 2 3 0 0 2 0 6 0 0 0 0
191 ATG 0 0 0 0 0 1 12 0 0 0 3 0 9 1 148459 5 0 1 0 0 0 1 0 0 0 0 0 0 0 0 0 0 1 0 0 0 0 0 0 1 0 1 0 0 0 0 8 0 2 0 2 1 0 0 0 0 0 0 0 0 5 0 0 0
192 GAG 0 0 9 1 0 0 0 0 0 0 0 0 0 0 0 0 0 0 0 0 0 0 0 0 0 0 1 0 0 0 0 0 46 0 148537 0 1 0 1 0 0 0 14 1 0 0 3 0 0 0 1 0 0 0 0 0 0 0 0 0 0 0 0 0
193 TTG 0 0 0 1 0 0 0 0 0 0 0 0 0 0 1 0 0 0 0 0 0 0 0 0 0 0 0 0 0 0 45 0 0 0 0 0 0 0 1 0 0 0 3 0 0 0 3 0 2 0 2 0 0 0 12 0 2 0 2 0 26 1 148509 1
194 ATA 1 0 0 0 12 0 0 0 0 0 0 0 148536 5 9 18 1 0 0 0 0 3 0 0 0 0 0 0 1 0 0 0 0 0 0 0 0 0 0 0 0 1 0 0 17 2 0 7 0 0 0 1 0 0 0 0 0 0 1 1 1 0 0 0
195 AGG 0 0 6 0 4 0 0 1 22 0 148498 2 0 0 7 0 0 1 0 0 0 0 0 1 1 3 6 12 0 0 2 0 0 0 0 0 0 5 0 0 0 0 16 0 0 0 0 0 1 1 0 0 0 0 0 0 1 0 3 0 0 0 0 0
196 ATG 0 1 0 0 0 2 5 1 0 0 1 0 13 3 148527 3 4 0 0 0 2 0 0 0 0 0 1 0 0 1 0 0 2 0 1 0 2 0 1 0 0 0 2 2 0 0 15 1 0 0 0 1 0 0 1 0 0 1 9 0 0 0 0 0
197 ATC 0 1 0 0 0 14 15 0 0 0 0 0 14 148381 0 62 0 0 0 0 0 0 1 0 0 4 0 0 0 2 1 0 0 1 0 0 0 2 0 0 0 19 0 0 0 21 24 6 0 0 1 0 0 0 0 0 0 0 0 0 1 1 0 0
198 AAA 148588 8 14 0 1 1 0 0 5 0 0 0 0 0 0 0 3 0 0 0 0 0 0 0 0 0 0 0 0 0 0 0 15 1 0 0 0 0 0 0 0 0 0 0 0 0 0 0 0 0 6 0 0 1 1 0 0 0 0 0 0 1 0 0
199 CGT 0 0 0 0 0 0 0 0 0 0 9 5 0 0 2 0 0 1 1 15 0 1 0 1 2 12 3 148520 0 0 0 1 0 0 0 0 0 0 0 0 0 0 0 3 0 0 0 0 0 2 0 2 0 0 0 0 1 0 3 5 0 0 0 0
200 GGG 0 0 0 0 2 2 1 1 0 0 27 0 0 0 0 1 1 0 0 2 0 2 0 0 0 0 0 0 0 0 1 0 0 0 7 0 0 0 0 0 55 1 147744 2 0 0 3 0 0 0 0 1 0 0 0 0 0 0 8 0 0 0 0 0
201 ATC 8 1 0 0 0 10 0 1 0 1 4 0 7 148460 0 11 2 0 0 0 0 0 1 1 2 0 0 0 4 1 3 0 0 0 0 0 1 0 0 1 0 1 0 0 0 38 11 8 0 0 0 0 0 0 0 1 0 0 0 3 0 0 4 0
202 AAT 0 42 0 148478 0 1 5 1 0 0 0 13 0 0 0 6 5 0 0 0 1 3 1 0 0 0 0 0 0 0 3 0 0 0 0 25 0 0 1 0 0 0 4 0 3 0 0 0 1 1 0 5 0 0 0 1 0 0 1 0 0 0 3 3
203 GAT 9 0 0 4 0 0 0 0 0 0 0 0 0 0 0 0 0 1 0 1 0 0 0 0 0 0 1 0 0 0 0 0 1 7 1 148563 0 0 2 3 0 0 0 6 1 0 1 1 0 0 0 0 0 0 0 2 0 0 0 0 0 0 0 0
204 CGG 0 2 0 0 0 0 0 1 10 0 50 0 0 0 0 1 0 0 14 0 0 0 0 0 19 13 148282 6 0 0 7 0 2 0 0 0 1 2 0 2 0 0 0 0 0 0 0 1 0 0 0 0 0 0 0 0 2 0 30 0 0 2 0 0
205 AAC 2 146811 0 3 3 1 0 0 0 9 0 0 30 0 4 0 0 0 0 0 0 1 0 0 0 1 0 0 0 0 0 0 0 12 0 0 6 0 0 11 0 1 0 0 0 2 0 0 3 2 0 0 1 0 0 0 0 1 0 3 0 0 0 0
206 TTC 0 0 0 0 1 1 0 1 0 2 0 0 9 0 0 0 1 0 0 0 0 1 0 0 0 0 0 0 0 8 0 0 0 0 0 0 0 0 1 0 0 3 0 0 1 2 0 1 0 0 0 0 0 9 0 0 0 0 0 0 6 148420 0 7
207 TGG 0 0 0 0 0 0 0 0 0 0 0 0 0 0 0 0 0 2 0 0 0 1 0 0 0 0 25 0 2 1 0 0 0 0 0 0 0 0 0 0 0 0 0 0 0 0 0 0 0 0 5 0 0 0 0 0 5 0 148401 0 0 1 3 12
208 AGA 8 0 0 0 0 1 0 1 147039 2 66 3 0 1 0 0 0 0 0 0 0 1 0 0 30 21 0 0 0 0 0 0 1 0 0 0 1 0 0 0 17 1 0 0 0 0 0 0 0 0 1 2 0 1 0 1 4 0 0 0 0 0 0 0
209 GGT 0 0 0 0 0 0 0 0 0 0 2 6 0 0 0 0 0 1 0 0 0 0 0 0 0 0 1 1 0 0 0 0 0 0 0 8 0 0 0 0 11 26 112 129836 0 0 0 0 0 0 1 0 0 0 0 0 0 0 0 9 0 0 0 0
210 GAA 13 0 0 0 0 3 0 0 1 25 0 0 0 0 0 0 0 2 1 0 0 0 0 0 0 0 0 0 0 0 0 0 145943 5 6 1 1 0 0 0 11 0 0 0 2 0 0 0 3 0 0 4 0 1 0 0 0 0 0 0 0 0 0 0
211 AAT 5 13 2 138225 1 0 0 24 0 11 1 11 0 32 0 1 0 2 0 2 1 6 0 3 0 0 0 0 3 1 0 0 0 1 7 10 6 6 3 1 0 23 13 0 0 15 7 3 0 0 1 0 0 0 9 1 0 4 0 1 0 2 42 0
212 GGA 0 0 0 0 0 1 0 2 11 0 0 0 1 2 0 0 0 0 0 0 0 0 2 0 0 0 0 0 0 0 8 0 10 0 1 1 0 4 0 0 138043 1 24 21 0 0 0 0 0 0 0 0 0 0 0 0 6 1 0 0 0 0 0 0
213 CGA 0 0 0 0 0 0 0 0 6 2 11 0 0 0 0 0 34 0 0 0 0 5 2 0 137768 33 23 0 2 0 0 0 0 1 0 0 0 0 0 0 1 0 0 0 0 0 0 0 0 1 5 0 1 3 0 0 17 0 0 0 0 0 0 0
214 AAA 142895 0 25 1 1 0 0 1 14 0 10 0 0 0 0 0 0 0 0 0 0 0 0 2 3 2 1 1 0 1 2 0 5 0 0 0 1 1 0 0 0 0 4 0 0 0 0 0 2 0 0 0 0 0 0 0 0 0 0 0 0 0 0 0
215 ACA 0 0 0 0 144831 69 22 21 0 0 0 0 2 0 0 0 0 0 2 0 29 0 0 0 0 0 0 0 0 0 0 0 0 0 1 0 16 5 0 0 0 0 0 5 0 0 0 2 0 0 0 0 0 0 0 3 0 1 0 0 0 0 0 0
216 AGG 1 0 17 0 0 0 0 1 31 0 140211 2 0 0 16 0 0 1 0 0 0 0 0 0 0 0 10 0 0 0 0 0 0 2 0 0 0 0 0 0 0 0 28 0 0 1 0 0 0 0 0 0 2 0 0 0 1 0 1 0 0 0 0 0
217 AGT 0 3 7 36 0 12 19 0 14 29 2 131420 0 1 0 3 0 0 0 1 0 0 0 0 1 3 0 2 0 0 2 0 1 0 0 0 0 6 0 1 1 0 1 14 0 2 0 0 0 2 0 0 0 0 12 0 0 1 1 2 10 0 0 1
218 GCT 0 0 0 0 0 0 0 27 0 23 0 0 0 0 0 3 0 0 0 0 0 0 0 0 0 0 0 0 0 0 9 0 0 0 0 3 1 25 0 130685 0 0 0 1 0 0 0 5 0 1 0 1 0 0 0 0 1 0 0 0 0 0 0 0
219 TAC 0 1 0 0 0 0 0 0 0 0 0 0 0 0 1 0 0 13 0 0 9 0 0 2 0 0 0 0 0 2 0 0 0 0 0 0 0 0 0 0 0 0 0 0 0 0 1 0 7 138204 1 15 0 0 0 0 0 4 0 0 0 0 0 0
220 GAG 0 0 12 4 65 0 5 0 0 0 0 0 0 0 0 0 0 0 0 0 0 0 0 0 0 0 0 0 1 0 0 0 3 0 134802 3 0 0 2 0 0 1 16 0 0 0 0 0 0 0 0 0 0 1 0 0 1 0 0 0 0 0 0 0
221 AGA 16 0 0 0 0 0 0 0 138495 0 8 0 2 0 0 0 0 0 5 1 0 0 0 0 4 1 0 0 0 0 0 0 0 0 0 0 0 0 0 0 16 0 0 0 0 0 0 0 0 0 0 0 0 0 0 0 1 0 0 0 0 0 0 0
222 ATG 0 0 0 0 0 0 5 2 0 1 0 0 5 0 130775 2 1 1 0 0 0 0 0 0 0 0 0 0 0 2 0 0 0 0 0 0 0 0 0 1 0 0 17 0 0 0 2 0 0 3 0 0 0 0 0 0 0 0 0 3 0 0 1 0
223 TGC 0 0 0 0 0 26 0 0 0 0 0 0 0 0 0 0 0 0 0 0 0 0 0 0 0 5 0 0 0 0 0 0 0 0 0 0 0 0 0 0 0 2 0 0 0 0 0 0 0 23 0 0 0 0 0 0 1 118130 0 33 0 0 0 0
224 AAC 1 123134 0 6 0 1 0 0 0 8 0 0 0 0 0 0 0 0 0 0 0 0 0 0 0 0 0 0 0 0 0 0 0 3 0 0 0 0 0 0 0 0 0 0 0 0 0 0 0 0 1 0 0 0 0 0 0 0 0 0 0 0 0 0
225 ATT 0 0 0 0 0 0 0 2 0 0 1 2 0 11 0 148499 0 0 0 0 0 0 0 0 0 0 0 0 0 0 4 2 0 0 0 0 0 0 0 0 0 0 2 0 0 0 0 9 0 0 0 1 0 0 0 0 0 4 0 0 0 0 0 1
226 CTC 0 0 0 0 0 0 0 0 0 0 0 0 0 2 0 0 0 0 0 0 0 13 0 0 0 0 0 0 2 148487 0 1 0 0 0 0 0 0 0 0 0 0 0 0 0 0 0 0 0 0 0 0 0 0 0 0 0 0 0 0 0 6 0 0
227 AAA 148396 3 30 2 2 0 0 0 2 0 0 0 0 0 0 0 0 0 0 0 1 0 0 0 0 0 0 0 0 0 0 0 15 0 0 0 0 0 0 0 0 0 0 0 0 0 0 0 1 0 3 0 0 0 0 0 0 0 0 0 0 0 0 0
228 GGA 0 0 0 0 0 0 0 0 11 8 0 0 0 0 1 0 0 0 0 2 0 0 0 0 4 0 0 2 0 0 0 0 10 0 0 0 0 4 0 0 148447 4 37 3 1 0 1 0 0 0 0 0 0 0 0 0 3 0 0 0 5 0 0 12
229 AAA 148319 5 7 6 0 0 0 0 7 0 0 0 0 0 0 0 0 0 0 0 0 0 2 0 0 0 0 0 0 0 0 0 4 0 0 0 0 0 0 0 0 0 1 0 0 0 0 0 0 0 0 0 0 0 0 0 0 0 0 0 0 0 0 0
230 TTT 0 0 0 2 0 0 0 0 0 0 0 0 0 0 0 1 0 0 0 0 0 0 0 0 0 0 0 0 0 0 0 5 0 0 1 0 0 0 0 0 0 0 1 0 0 0 0 1 0 6 0 0 0 0 0 3 0 0 0 1 0 17 0 148496
231 CAA 0 0 0 0 0 21 0 0 0 0 2 0 1 1 0 0 148401 1 11 0 1 0 9 0 47 1 0 0 1 3 10 0 0 0 0 0 0 0 2 1 1 0 0 0 1 0 0 0 1 1 0 0 0 0 1 0 1 0 0 0 0 0 0 0
232 ACA 0 0 0 0 148531 8 4 2 4 2 0 0 7 2 0 0 0 0 0 1 0 5 0 0 1 0 0 0 0 0 0 0 0 0 0 0 3 0 1 1 0 0 0 0 0 0 0 8 0 0 0 0 0 0 0 0 1 0 0 0 0 0 0 0
233 GCT 0 0 1 28 0 0 0 21 1 1 0 0 0 2 0 0 0 0 0 0 14 1 0 14 0 0 0 0 0 0 1 0 0 0 0 4 1 10 4 148393 0 3 0 1 0 0 2 13 2 0 0 0 0 0 0 2 0 4 0 1 0 0 0 0
234 GCA 0 1 0 0 42 0 0 0 0 0 0 4 0 0 0 0 0 0 0 0 29 28 7 5 0 0 0 0 4 0 0 0 2 0 0 0 148161 0 8 0 0 0 0 0 11 4 0 0 0 0 0 0 0 0 2 0 0 4 0 3 0 1 0 0
235 CAA 2 0 0 0 0 0 0 0 1 0 0 0 0 0 0 0 148539 1 7 1 1 0 0 0 14 0 0 0 0 1 1 1 0 0 0 0 0 0 0 0 0 0 0 0 0 1 0 0 7 1 0 0 0 0 0 0 0 0 0 0 0 0 0 0
236 AGG 12 0 19 0 0 0 0 1 63 0 148365 0 0 0 5 0 1 0 0 0 1 2 0 0 52 1 15 0 0 0 0 0 0 0 2 0 0 1 0 0 1 0 35 0 0 0 0 0 0 0 0 0 0 0 0 0 0 1 3 0 0 0 0 0
237 GCA 0 0 0 0 28 0 0 0 1 1 0 4 0 0 0 0 0 0 0 0 2 1 0 1 0 0 0 0 6 1 1 0 1 0 0 0 148336 1 16 12 5 0 3 3 19 0 0 0 1 0 29 0 32 5 0 0 0 0 0 1 0 0 0 0
238 ATG 0 0 2 1 1 0 5 1 0 0 2 0 9 0 148370 1 0 0 0 0 0 1 1 1 0 0 3 0 0 0 3 1 0 0 0 0 0 0 1 0 0 0 2 0 0 0 16 0 0 2 1 4 0 2 0 0 0 0 0 0 0 0 0 0
239 ATG 0 0 0 0 3 0 14 9 0 1 2 0 17 0 148434 11 0 2 0 0 0 0 0 0 0 0 0 1 1 0 1 0 0 0 0 0 0 1 24 0 0 0 0 1 1 0 43 0 0 1 4 1 0 0 0 0 0 0 0 0 0 0 0 0
240 GAT 1 2 0 16 0 1 5 3 1 0 0 0 0 0 0 0 16 3 0 2 0 2 0 0 0 0 1 0 0 8 0 0 0 7 4 148452 0 1 0 1 0 0 2 17 1 0 0 2 0 0 1 1 0 0 0 2 0 0 0 0 0 0 0 0
241 CAA 2 0 0 0 0 0 0 0 1 0 0 3 0 0 0 2 148367 1 32 2 2 0 1 0 29 0 0 1 0 0 0 0 0 0 0 0 0 0 0 0 0 13 0 1 0 0 1 0 16 0 0 0 0 2 0 0 0 0 0 0 0 0 1 1
242 GTG 0 0 0 0 0 1 0 0 0 0 8 0 0 0 20 0 1 1 0 1 1 0 0 0 0 0 0 0 0 1 0 7 1 1 1 0 0 0 10 1 0 0 3 0 60 28 148350 19 1 0 3 0 0 0 0 0 0 2 0 3 0 0 2 0
243 AGA 7 0 38 0 1 0 0 0 148349 1 41 4 3 0 0 0 0 0 0 0 5 0 1 1 5 3 9 8 0 0 0 0 0 0 0 0 0 1 0 3 17 3 0 0 0 0 4 0 0 2 0 0 0 0 0 0 2 1 3 0 0 1 0 0
244 GAA 15 0 0 0 0 1 1 6 0 0 0 0 0 1 0 0 1 0 1 0 0 2 9 0 0 0 0 0 0 1 0 0 148509 2 35 0 1 2 0 2 9 0 2 0 0 0 0 0 4 0 5 1 0 0 0 0 2 0 0 0 0 15 0 0
245 AGT 0 0 0 8 0 0 0 0 0 16 1 148001 0 0 0 4 0 0 0 0 0 5 6 0 0 0 0 3 0 0 1 0 0 0 0 0 0 25 30 0 0 17 59 23 0 0 0 0 0 0 0 0 1 3 0 0 0 1 1 3 0 0 1 0
246 CGG 0 0 0 0 0 0 0 0 0 0 6 0 2 0 0 0 0 0 19 0 0 0 0 0 19 0 147721 3 0 0 5 0 0 0 0 0 0 1 0 1 2 1 0 0 0 0 0 0 0 0 0 0 0 0 0 0 0 0 14 0 0 0 0 0
247 AAC 6 148327 0 36 3 0 0 0 0 8 1 0 0 0 0 0 0 0 0 0 1 0 0 2 0 16 0 4 0 0 0 0 0 14 0 0 0 10 0 2 0 7 1 0 0 0 0 0 0 2 0 0 0 24 0 0 0 0 0 5 0 1 0 0
248 CCA 0 0 0 0 3 0 0 0 0 0 0 0 0 0 0 0 1 0 6 0 148441 12 38 8 0 1 1 1 3 0 1 0 0 0 0 0 0 0 0 0 1 0 0 0 0 1 0 0 0 0 0 0 5 0 0 0 0 0 1 0 0 0 0 0
249 GGA 0 0 2 1 0 0 0 0 7 0 0 0 0 0 0 0 0 0 0 0 0 0 0 1 0 0 0 0 0 0 0 0 4 0 0 0 1 0 0 0 148532 1 29 18 1 0 0 0 0 2 0 0 0 0 0 0 5 0 0 0 0 0 0 1
250 AAT 10 3 0 148442 0 0 9 5 0 0 8 9 0 0 4 3 0 0 0 2 0 0 0 0 0 0 0 0 2 0 1 1 1 0 0 2 10 0 0 0 2 1 5 2 0 1 1 0 0 1 11 0 1 0 2 0 2 0 0 4 0 1 0 0
251 GCT 0 0 0 0 0 0 0 49 1 0 0 0 0 0 0 0 0 0 0 0 0 1 1 0 0 0 0 0 0 0 0 0 0 1 0 3 5 44 7 250105 0 0 0 0 0 3 1 32 0 0 1 2 0 0 0 2 0 0 0 9 0 0 2 0
252 GAG 0 0 6 0 0 0 0 0 0 0 0 0 2 0 0 0 0 0 0 0 0 0 0 0 0 0 1 0 0 0 0 0 23 0 250153 5 0 0 2 0 0 0 29 0 0 0 2 0 0 0 0 0 0 0 0 0 0 0 0 0 0 0 0 0
253 ATC 0 1 1 0 0 7 0 2 0 3 0 0 4 250153 3 24 1 0 0 0 0 0 0 0 0 0 0 2 0 0 0 0 0 0 0 0 0 0 0 0 0 0 0 0 0 11 0 5 0 0 0 0 0 0 0 0 0 0 0 0 0 0 0 0
254 GAA 38 0 0 0 0 0 0 0 0 0 0 0 0 0 1 0 0 0 0 0 0 0 0 0 0 0 0 0 0 0 0 0 250243 1 18 1 0 0 0 0 26 0 0 0 0 0 0 0 1 0 0 0 0 0 0 0 0 0 0 0 0 0 0 0
255 GAT 0 0 0 9 0 0 0 0 0 0 0 0 0 0 0 0 0 0 0 0 0 0 0 0 0 0 0 0 0 0 2 0 0 48 2 250345 0 0 0 1 0 0 0 11 0 0 0 0 0 0 0 3 0 0 0 0 0 1 0 0 0 0 0 0
256 CTC 0 0 0 0 0 0 0 0 0 0 0 0 2 3 1 0 0 3 0 1 0 34 0 0 0 4 0 0 28 250205 6 34 0 0 0 1 0 2 0 0 0 0 0 0 0 1 0 2 0 0 0 0 0 0 0 2 0 0 0 2 0 6 18 3
257 ATC 0 0 0 0 0 8 1 0 0 26 0 0 11 250002 0 7 1 0 0 1 0 0 0 0 0 0 0 0 2 14 8 1 0 0 0 0 0 0 1 0 1 0 0 3 0 13 0 0 0 1 0 1 0 0 0 0 0 0 0 4 0 2 40 3
258 TTT 1 0 0 1 0 0 0 0 0 0 3 1 0 3 0 2 0 4 13 0 0 2 0 0 1 0 0 0 0 1 0 5 3 0 0 0 6 2 0 0 3 0 2 2 0 4 4 1 0 0 1 1 0 2 0 10 0 0 0 2 1 19 0 250317
259 CTG 1 0 0 1 3 0 0 3 0 0 1 0 0 0 5 0 1 0 10 0 0 0 14 0 0 0 3 0 18 9 250164 8 1 2 1 2 0 2 1 0 1 3 0 0 0 0 3 4 0 0 2 0 0 1 0 0 1 0 0 0 0 0 46 0
260 GCA 0 0 0 0 73 0 0 1 0 0 0 0 0 0 0 0 0 1 0 3 2 0 0 0 0 0 0 0 0 0 0 0 6 0 0 0 249627 2 56 19 3 1 0 0 54 0 0 0 2 0 0 0 1 0 8 0 0 2 2 1 0 0 0 0
261 CGG 0 0 0 0 0 0 0 0 0 0 308 0 0 0 0 0 0 0 19 0 0 0 0 0 24 1 249092 152 4 0 10 0 0 0 0 0 0 0 0 0 0 1 3 1 0 0 0 0 0 0 2 0 0 0 1 0 0 0 64 0 0 0 0 0
262 TCT 0 0 0 0 0 1 0 0 0 0 0 14 1 0 0 0 0 3 0 0 0 1 0 24 0 0 0 0 0 1 1 0 0 0 2 0 3 0 0 3 0 0 0 0 0 0 1 2 7 0 9 8 23 134 5 249660 1 0 0 0 0 0 0 9
263 GCA 2 0 0 0 85 0 0 0 1 4 0 0 16 1 0 0 0 0 1 0 0 0 0 0 0 0 0 0 0 0 0 0 4 0 0 0 249980 44 6 1 3 0 9 0 53 0 0 1 3 0 0 0 3 1 0 0 0 0 3 0 0 0 0 0
264 CTC 1 0 0 1 0 0 0 2 0 0 0 1 0 5 0 0 8 3 0 4 0 23 2 0 2 2 0 0 52 249939 3 8 0 0 0 1 0 0 0 0 1 0 0 0 5 3 0 0 0 0 2 1 0 1 0 0 4 0 1 0 6 35 3 2
265 ATA 0 0 0 0 54 16 1 0 0 2 0 1 249794 6 33 4 0 0 3 0 3 0 0 1 5 0 3 0 2 13 0 1 2 0 1 0 1 1 7 0 2 3 0 0 49 5 0 2 1 1 5 0 2 1 1 1 8 0 0 0 0 0 0 0
266 TTG 3 0 0 0 0 0 0 1 3 0 2 1 37 1 1 0 0 1 0 0 1 0 0 0 0 0 0 0 31 24 19 4 0 1 0 0 0 0 2 0 0 1 2 0 2 1 9 1 0 0 7 0 0 1 18 0 0 1 0 0 12 0 249985 5
267 AGA 16 0 22 5 2 1 0 0 250058 2 124 4 5 0 0 1 0 1 1 0 0 18 0 2 2 9 15 6 0 0 0 0 0 0 0 0 1 6 3 0 37 0 0 1 0 0 0 0 0 0 2 0 1 0 0 0 3 0 7 0 1 0 0 0
268 GGG 0 0 0 2 91 0 3 0 1 1 14 0 0 0 0 0 0 2 2 0 0 36 52 0 0 0 0 0 0 0 0 0 0 0 23 0 0 6 0 0 73 0 249946 2 0 1 3 13 3 0 0 0 0 15 23 3 0 0 8 0 2 0 0 0
269 TCA 0 0 0 0 1 9 1 0 0 29 0 0 0 0 0 0 1 4 0 0 15 3 0 0 0 13 1 0 0 1 1 0 1 0 0 0 18 7 0 11 0 0 0 0 0 1 0 2 2 1 0 0 250111 20 97 4 0 0 0 1 3 0 0 0
270 GTT 0 0 0 0 0 0 1 0 0 1 0 0 1 1 0 27 1 0 0 0 0 0 0 2 0 1 0 0 2 0 0 0 0 0 0 2 0 0 0 7 0 0 2 0 12 86 22 250152 0 0 0 4 0 0 2 0 0 0 0 1 0 0 0 9
271 GCT 2 0 19 0 0 3 0 47 0 1 0 9 0 0 0 0 1 0 0 0 0 5 1 2 0 0 1 0 0 0 0 0 0 0 0 3 29 54 1 250047 0 6 1 3 0 0 0 55 0 0 1 0 1 9 0 4 0 0 0 0 0 0 1 0
272 CAC 4 3 0 0 1 0 1 2 0 2 0 0 0 0 0 1 0 250160 0 31 0 1 1 6 1 13 0 2 1 5 5 1 1 0 0 0 0 2 0 0 2 0 2 0 0 0 0 0 2 10 4 2 0 0 2 3 1 0 0 0 0 0 1 0
273 AAA 250115 5 106 23 2 0 1 0 8 1 0 0 1 0 0 1 0 4 0 0 0 0 0 0 3 0 0 0 0 0 0 2 14 0 0 0 0 0 0 7 2 0 5 1 0 0 0 0 3 0 0 0 0 0 0 0 6 1 11 1 0 0 0 0
274 TCT 0 1 0 1 7 14 36 7 0 39 0 104 2 2 0 0 0 0 0 0 0 13 0 8 4 0 0 1 0 0 0 1 0 2 0 5 7 2 0 2 2 1 0 1 0 0 1 0 2 0 4 7 50 124 10 249964 0 0 4 1 0 0 0 7
275 TGT 0 2 2 0 2 3 0 1 0 0 0 1 0 0 1 1 0 1 1 0 0 1 0 0 0 0 0 27 0 0 2 3 0 0 1 2 0 2 0 0 0 0 0 2 6 6 0 1 12 0 0 8 1 0 1 5 4 39 1 250224 0 0 0 7
276 CTG 0 0 0 0 0 0 2 0 0 1 0 0 3 0 5 0 1 0 2 0 2 0 8 0 0 0 3 0 205 11 249969 24 0 0 0 0 0 2 0 0 3 0 0 0 0 0 0 0 0 1 0 0 0 2 0 0 2 1 0 0 0 1 45 0
277 CCC 0 0 0 0 1 1 0 0 0 0 1 0 0 0 0 0 0 1 1 0 33 249985 0 65 1 1 0 0 0 8 0 0 0 0 0 1 1 1 0 0 0 0 0 1 0 0 1 0 0 0 0 1 0 86 0 0 0 0 0 1 1 0 0 0
278 GCC 0 0 0 0 0 55 0 0 0 0 0 0 0 0 2 0 2 0 0 0 0 1 0 0 0 0 0 0 5 0 0 0 1 5 1 0 81 249026 20 21 0 1 0 0 2 18 0 2 0 0 3 1 10 6 0 0 0 0 0 0 3 0 0 0
279 TGT 0 0 0 0 0 0 0 0 0 1 1 16 0 0 0 0 1 1 1 0 1 2 0 0 0 1 1 127 0 0 0 0 1 1 0 0 0 5 0 0 0 1 2 23 0 0 0 1 1 0 0 27 0 0 1 0 4 101 2 249967 0 0 0 6
280 GTG 0 1 0 1 0 0 1 0 0 2 0 0 24 39 36 1 0 0 0 0 1 3 1 15 0 0 0 0 0 5 1 0 0 0 1 0 0 1 14 2 0 0 1 0 90 118 249956 33 0 0 5 1 4 1 3 0 0 16 0 2 0 0 1 0
281 TAT 0 3 3 5 0 0 2 0 0 0 0 1 0 0 0 0 0 1 0 43 1 0 0 0 0 0 0 1 0 0 0 0 0 13 1 3 0 0 0 0 1 0 3 0 4 0 0 2 3 20 2 250245 0 1 0 1 0 0 2 23 1 0 4 0
282 GGA 0 0 4 0 0 0 0 0 26 0 1 3 2 0 2 1 3 1 0 0 0 0 2 0 2 1 3 1 0 1 0 0 27 3 1 0 1 0 2 11 250037 2 85 76 5 0 0 1 0 0 1 0 0 4 0 0 6 0 10 0 0 0 1 1
283 CCT 3 6 6 61 48 30 37 255 3 38 30 37 11 0 77 0 79 0 47 181 18 116 39 246644 43 38 93 54 4 1 100 207 1 2 31 4 200 114 114 377 124 48 346 45 0 12 69 4 2 7 2 16 13 40 105 66 0 6 185 39 0 0 1 41
284 GCC 0 0 0 0 2 78 1 0 0 0 2 1 1 0 0 0 0 0 0 0 0 0 1 0 0 0 2 0 1 0 0 0 0 5 0 0 20 249976 15 97 0 0 1 0 4 28 0 0 0 0 0 0 0 3 1 0 0 0 0 5 0 0 0 2
285 GTA 0 10 0 0 0 0 1 1 0 3 0 0 45 3 0 2 1 1 0 0 6 4 0 0 2 3 0 0 0 2 0 2 2 0 0 0 14 1 1 0 1 0 0 0 249228 1 41 3 0 1 1 0 0 3 1 2 0 0 0 0 6 0 0 2
286 GCC 0 0 0 0 0 25 1 0 0 0 0 0 0 0 0 0 0 0 0 1 2 1 0 2 0 0 0 0 0 0 0 0 0 3 0 0 5 250192 0 2 0 0 0 0 0 16 0 2 0 0 0 6 1 8 0 0 0 0 0 0 0 0 0 0
287 AGT 0 0 0 39 0 0 0 1 22 13 2 249846 0 0 0 3 0 0 0 0 0 0 0 0 0 0 0 42 0 0 0 0 0 0 0 0 0 0 0 0 0 0 0 9 0 0 0 0 0 0 0 0 0 0 0 0 0 0 0 2 0 0 0 0
288 GGC 0 0 0 0 0 0 0 0 1 8 0 0 1 0 0 0 0 0 0 0 0 0 0 0 0 0 0 0 0 1 0 0 0 10 0 0 0 0 0 0 14 250186 1 10 1 0 0 0 0 0 4 0 0 0 2 0 0 2 1 0 0 0 0 0
289 TAC 0 7 14 0 0 4 33 0 0 0 0 0 0 0 0 0 0 527 0 0 0 0 0 0 33 76 3 9 1 0 0 1 0 1 1 0 26 13 0 4 0 16 0 2 0 2 7 0 4 249253 2 115 10 3 3 0 0 10 0 0 0 3 3 0
290 GAC 0 64 0 0 0 0 0 0 6 0 5 0 0 0 0 0 0 0 1 0 0 5 0 0 0 3 0 0 0 0 0 0 13 249765 2 33 0 0 0 0 0 18 12 1 0 0 0 0 0 1 0 0 0 11 0 0 0 0 2 0 1 0 1 0
291 TTC 2 0 0 0 0 0 0 0 0 0 0 0 0 1 0 0 0 2 0 0 0 0 0 2 0 0 0 0 0 8 0 0 0 0 0 0 0 0 0 0 0 2 1 0 0 4 0 0 0 2 0 0 0 23 0 0 0 0 0 0 4 249808 0 16
292 GAA 37 2 0 0 28 0 0 0 2 0 5 0 1 0 0 0 0 0 1 0 0 0 0 0 1 0 0 2 0 0 21 3 247664 0 21 1 10 11 0 14 30 0 5 0 2 36 0 15 4 0 0 0 0 2 0 1 0 33 0 0 0 0 0 5
293 AAA 248491 4 127 0 0 2 0 1 9 0 0 0 0 0 0 0 1 5 0 0 0 0 0 1 0 0 2 2 0 0 3 0 12 0 0 0 0 0 0 0 0 0 0 0 0 1 0 0 2 0 0 0 0 0 2 0 0 0 0 1 0 0 0 1
294 GAG 3 1 64 0 0 0 40 0 17 0 1 0 140 6 10 0 20 279 0 0 0 0 0 0 0 0 0 0 0 3 0 2 12 1 245818 15 0 0 10 0 0 1 168 2 0 0 8 0 0 0 1 0 6 25 15 18 0 0 0 10 2 0 2 7
295 GGA 0 0 0 0 0 0 0 0 9 0 0 0 0 1 0 0 0 0 0 0 0 0 0 0 0 0 0 0 1 0 0 0 19 0 0 0 0 0 0 0 218600 8 57 0 1 0 1 0 0 0 2 0 1 0 0 0 9 0 0 0 0 0 0 0
296 TAC 0 1 0 0 0 1 0 0 0 0 0 0 0 1 0 0 0 18 0 0 0 0 0 1 0 0 1 0 1 0 0 0 0 0 0 1 0 0 0 0 0 0 0 1 0 1 0 0 4 235370 1 11 0 1 0 0 1 26 0 0 0 0 0 0
297 TCT 0 0 0 0 2 0 0 0 0 0 0 26 0 0 2 0 0 0 0 0 0 0 0 7 0 0 0 0 0 0 2 0 0 0 0 0 0 0 0 0 0 4 1 0 0 0 0 0 1 0 0 3 0 53 58 213239 0 0 0 0 0 0 0 5
298 TTA 0 0 1 3 1 0 0 1 0 0 0 0 0 0 0 0 1 0 0 0 2 0 2 0 0 0 0 0 27 3 11 0 0 0 0 0 0 0 0 0 0 0 0 0 4 2 0 0 0 0 1 0 14 0 0 0 2 0 0 0 230803 0 45 2
299 GTG 0 0 2 0 0 0 2 1 0 0 0 0 0 0 13 0 0 0 2 0 0 0 0 0 2 0 0 0 0 0 0 0 0 0 0 0 0 0 5 0 0 0 2 0 25 8 232497 16 0 0 0 0 1 0 0 0 0 0 0 0 0 7 3 0
300 GGA 0 0 1 1 0 0 0 0 15 0 0 0 0 0 0 0 0 1 0 0 2 0 0 1 0 0 0 0 1 0 0 0 15 0 0 0 0 0 0 7 227386 0 67 36 1 0 1 0 0 0 1 0 0 0 0 0 4 0 0 1 0 0 0 0
301 ATA 1 0 0 0 8 0 0 0 3 0 62 1 228949 3 48 35 0 0 1 0 1 0 2 0 0 0 0 4 9 1 1 0 0 0 0 0 0 0 2 0 0 0 1 0 30 40 6 0 2 0 0 12 0 0 0 0 0 4 0 4 4 0 0 0
302 GAC 0 20 0 4 0 0 0 0 0 0 0 0 0 2 3 0 5 0 0 4 0 4 1 4 0 2 1 0 0 0 0 0 6 221348 7 11 17 0 3 0 2 9 2 0 0 2 1 0 0 3 0 0 0 0 0 0 0 1 4 0 0 0 0 0
303 CCT 0 0 0 1 0 0 0 5 0 0 5 0 0 0 0 0 0 1 0 7 5 72 18 229297 1 0 0 1 2 0 0 11 0 0 1 0 1 1 0 0 0 0 2 0 1 0 4 1 0 0 5 0 0 0 0 10 0 0 0 0 1 0 1 0
304 TTC 0 0 0 0 0 0 1 0 0 10 0 0 0 1 0 0 0 2 1 0 0 2 0 0 0 0 0 0 0 17 0 0 2 0 4 0 22 4 21 1 0 0 6 0 16 13 7 0 0 2 0 6 0 25 0 0 6 4 0 0 3 230306 0 24
305 AAA 231070 1 18 0 3 0 1 0 9 0 0 0 0 4 0 1 0 0 1 0 0 0 0 0 0 5 0 2 0 0 2 0 15 0 0 0 1 0 8 0 0 0 0 0 0 0 0 0 1 0 0 1 0 6 0 0 1 2 0 2 0 0 1 0
306 CTG 0 0 0 0 1 0 0 0 0 0 1 0 8 2 8 0 5 1 4 1 0 0 8 0 2 0 3 0 60 0 213682 7 0 1 0 1 0 1 5 1 1 3 3 0 0 0 0 0 3 0 0 0 0 0 0 0 6 0 0 0 0 3 74 0
307 CTT 0 0 4 0 2 0 0 0 0 0 0 0 0 0 1 5 0 0 0 2 0 0 0 20 0 0 0 7 63 648 10 226704 0 0 0 0 0 0 0 0 1 2 0 0 0 0 0 1 2 0 0 0 0 0 0 0 0 0 0 2 0 0 2 10
308 CAA 2 0 0 1 0 7 0 0 0 1 3 0 0 6 0 0 249263 17 14 6 4 1 1 0 19 3 0 13 0 0 0 0 1 0 1 0 0 0 0 0 0 0 0 0 1 1 0 0 5 0 0 0 0 1 2 0 6 2 5 0 0 0 11 0
309 AAC 19 249637 15 33 3 35 19 0 10 132 42 0 0 3 1 0 0 8 0 0 2 0 0 0 32 0 17 0 1 1 5 0 0 13 9 0 0 2 7 0 4 1 30 73 0 2 1 0 0 1 0 0 0 1 4 15 0 0 0 2 1 0 13 0
310 AGC 0 34 1 0 5 18 2 0 9 249668 3 66 0 2 1 0 0 0 0 0 0 0 2 0 0 3 2 0 0 2 1 0 0 0 1 0 9 25 29 25 2 15 6 0 2 0 2 2 0 0 0 0 21 0 10 5 1 271 0 24 0 2 0 0
311 CAA 2 50 28 0 1 0 1 157 61 29 15 0 4 0 1 0 249591 4 11 0 1 0 2 0 255 1 2 1 0 0 1 0 0 0 0 0 0 1 1 4 1 0 4 1 3 1 3 5 9 0 0 2 0 4 8 0 0 0 0 0 0 0 3 4
312 GTA 1 0 5 0 0 0 0 0 0 0 0 0 23 0 0 4 0 0 0 0 0 0 1 0 0 1 0 0 0 1 5 0 1 0 1 0 19 0 1 0 2 0 0 2 250171 2 20 22 0 0 2 0 0 0 1 0 0 0 0 1 3 1 1 0
313 TAC 0 0 0 0 1 0 1 0 2 3 0 0 0 1 0 0 0 27 0 0 0 0 3 0 0 2 0 10 0 0 0 0 0 0 1 0 0 1 0 0 0 3 0 0 2 0 7 1 8 249740 0 88 0 1 2 0 0 33 1 0 1 0 0 0
314 AGC 0 26 2 0 4 1 1 0 6 249853 1 33 0 6 1 1 0 0 0 0 0 1 0 0 0 3 0 0 0 0 0 0 0 0 3 1 0 0 3 1 0 46 0 0 0 0 1 1 0 1 0 0 0 2 11 7 0 22 0 3 0 0 4 0
315 CTA 0 0 0 0 0 0 3 1 0 0 1 0 2 1 1 6 1 0 0 10 46 0 0 0 0 1 0 1 249820 24 18 7 1 0 0 0 0 0 2 5 1 0 1 0 0 0 0 0 0 0 0 0 0 0 0 0 0 1 0 2 101 0 16 0
316 ATC 0 4 0 1 0 13 0 2 0 0 11 1 15 249855 7 30 0 0 0 2 0 0 0 0 0 1 0 0 52 3 0 0 2 0 0 0 0 0 0 0 0 0 1 0 1 9 1 9 0 0 0 1 0 0 4 0 0 7 0 0 2 1 11 0
317 AGA 19 0 5 2 0 0 0 0 250024 1 134 0 3 0 0 0 0 1 0 0 0 0 1 0 19 0 0 2 0 0 0 0 0 0 0 0 0 0 1 0 58 0 0 1 0 0 1 0 2 0 0 0 0 0 0 0 0 0 1 0 0 0 0 0
318 CCG 0 0 0 0 0 0 8 0 1 0 0 0 4 0 0 0 0 0 10 3 102 85 249392 5 2 0 10 1 1 0 21 1 0 0 5 0 0 0 7 0 3 0 5 1 0 1 4 2 0 2 0 0 2 5 11 0 1 0 0 0 1 0 3 0
319 AAC 6 249458 17 64 0 14 0 0 21 12 22 3 0 0 1 0 2 0 3 1 0 0 0 0 41 9 0 22 0 8 4 0 0 12 1 0 1 4 1 0 48 15 39 102 0 0 0 3 1 0 0 0 2 3 5 9 2 5 1 0 7 1 7 0
320 GAG 0 0 9 0 1 0 0 0 0 0 0 1 0 1 0 0 0 0 0 1 0 0 0 0 1 0 0 0 0 0 0 1 52 0 249860 4 4 0 6 0 0 1 21 1 0 0 2 0 0 0 4 0 0 1 0 0 0 1 1 0 0 0 0 1
321 AAT 1 14 1 250004 0 0 0 2 1 0 13 13 0 7 0 8 2 0 3 0 0 0 0 2 0 0 2 3 0 1 0 1 0 0 0 13 2 0 0 0 3 1 7 0 0 0 1 4 0 1 0 0 0 0 0 3 0 1 1 1 0 0 1 0
322 CCA 0 3 3 0 2 1 0 0 0 0 1 0 0 1 0 0 2 0 0 0 249820 97 232 27 0 2 1 1 24 0 1 3 1 1 3 0 2 0 0 1 0 0 10 0 1 0 0 4 0 2 0 0 15 0 2 0 0 1 0 0 0 0 0 3
323 GCA 0 2 0 3 36 1 1 0 1 1 3 193 37 15 0 0 2 0 4 0 1 0 1 1 0 48 9 11 0 17 0 11 4 0 0 0 249700 3 19 2 2 6 2 0 44 2 5 0 1 0 0 1 3 0 2 0 2 0 0 3 11 0 1 0
324 CAC 0 3 0 1 2 0 0 0 0 0 3 0 1 0 0 0 7 250109 1 26 0 4 4 0 0 16 0 0 0 1 1 0 0 1 1 0 0 0 0 0 0 0 0 0 0 0 0 1 0 12 0 0 0 0 0 0 0 0 1 0 0 0 0 1
325 AAG 16 0 250129 5 0 3 3 0 1 0 47 0 0 0 7 0 0 0 1 9 0 1 0 0 0 0 0 0 0 0 0 0 0 0 42 0 0 0 0 1 0 0 0 0 0 0 0 0 0 0 3 0 0 0 2 0 2 0 0 0 0 0 0 0
326 AGT 0 0 0 24 0 0 0 0 0 65 0 250209 0 0 0 4 0 0 0 0 0 0 0 0 0 0 0 1 0 0 0 0 0 0 0 0 0 0 0 0 0 0 0 11 0 0 0 0 0 0 0 0 0 3 0 0 0 0 0 4 0 0 0 0
327 CAG 0 0 2 0 0 0 0 0 0 0 0 0 0 0 0 0 20 0 250145 3 0 0 6 0 0 0 33 0 0 1 2 0 0 0 1 0 0 0 0 0 0 0 0 0 0 0 0 0 0 0 10 0 0 0 0 0 0 2 0 0 0 0 4 0
328 CTG 3 0 0 0 1 3 0 0 3 0 0 1 11 0 4 1 1 2 0 1 0 0 13 0 0 0 4 1 83 2 249997 15 0 0 0 5 0 0 0 0 0 2 0 1 5 8 2 1 8 0 2 0 0 0 0 1 4 4 0 1 8 0 99 0
329 GTG 0 0 5 0 0 1 1 0 0 0 2 0 0 4 14 2 0 0 25 0 0 0 0 0 0 0 0 0 0 0 0 1 1 0 4 0 0 1 8 0 0 0 3 3 50 16 250119 93 0 0 0 0 0 0 0 0 3 0 3 0 1 0 2 0
330 TGG 0 0 0 0 0 1 1 0 1 0 1 0 0 0 2 0 0 0 0 0 0 0 0 0 0 1 13 0 0 0 0 0 0 0 0 1 0 0 0 0 0 1 3 1 1 1 0 0 0 0 16 0 2 1 0 0 24 0 250229 1 0 0 9 2
331 ATG 1 0 0 1 0 0 16 1 0 1 3 0 16 0 250104 1 1 0 0 5 0 3 1 0 1 0 0 0 2 1 2 0 1 0 0 0 0 2 0 0 1 0 0 0 1 1 23 0 1 0 3 0 0 0 0 0 1 0 3 1 1 0 3 1
332 GCA 1 0 0 0 36 1 0 0 0 0 0 0 1 0 0 0 0 0 0 0 1 1 0 1 0 1 1 0 0 0 0 0 1 1 1 0 249305 3 14 20 3 1 0 0 33 2 0 0 5 0 0 2 4 0 2 0 0 0 0 0 1 0 0 0
333 TGC 0 0 0 0 0 0 0 0 0 2 0 2 0 0 1 0 0 0 11 0 0 1 0 4 0 55 0 0 2 3 0 0 0 0 0 0 0 0 0 0 0 1 1 0 0 3 0 5 1 41 4 0 0 2 0 1 6 249726 0 277 1 8 5 5
334 AAT 0 17 14 250106 0 0 0 4 0 0 0 14 0 0 49 5 2 1 5 11 0 0 0 0 0 0 0 0 0 0 0 0 0 0 1 9 0 2 3 0 11 0 35 0 6 0 1 0 0 1 2 16 1 0 0 0 2 0 0 0 0 8 2 7
335 TCT 0 0 2 6 6 0 0 3 0 3 0 1 0 0 0 0 0 0 0 0 0 1 0 11 0 0 1 0 0 2 0 2 0 1 0 3 0 0 2 0 2 2 8 5 0 0 0 0 0 0 1 2 43 22 3 286117 2 8 11 1 0 0 2 10
336 GCT 0 0 0 1 1 0 1 113 0 1 1 0 0 1 0 0 2 0 0 0 0 6 0 0 0 0 1 0 3 56 44 2 0 1 0 5 6 46 44 285286 7 0 14 1 4 0 1 28 0 2 0 0 0 1 2 7 0 0 0 0 177 1 166 0
337 GCA 0 1 0 1 31 1 1 0 0 1 0 2 1 0 0 0 1 2 0 0 13 1 0 0 0 0 0 0 1 0 0 0 0 0 2 0 285706 5 23 21 1 0 0 1 36 0 1 1 0 4 0 1 1 2 0 4 3 0 3 2 0 0 0 0
338 TTT 0 1 0 0 0 0 0 0 6 0 1 0 0 0 0 0 0 1 0 0 0 1 0 0 0 0 0 4 1 0 0 12 0 0 0 0 0 0 0 6 3 2 2 3 0 5 0 15 0 0 0 2 1 0 0 28 0 1 3 0 1 49 0 285814
339 GAA 10 0 0 0 0 1 0 0 0 0 0 0 0 0 0 0 0 0 0 0 0 0 0 0 0 0 0 0 0 0 0 0 285725 11 125 223 1 4 0 0 33 1 3 0 2 0 0 0 4 0 0 0 0 0 0 0 0 0 0 0 0 0 0 0
340 GAT 0 0 0 25 0 0 0 1 0 1 0 0 0 1 0 0 0 0 0 0 0 1 0 0 0 0 0 0 1 2 0 0 0 26 1 286230 0 0 0 2 0 0 3 10 0 0 0 1 0 0 2 1 0 0 0 0 0 0 0 0 0 0 0 0
341 CTA 0 0 0 0 0 0 0 0 0 0 0 0 10 21 0 0 0 0 0 0 34 2 12 0 1 0 1 0 286159 12 20 0 0 6 0 0 2 0 2 0 0 0 0 1 5 0 0 0 0 1 0 0 0 0 0 0 0 0 0 0 3 0 0 0
342 AGA 30 0 3 1 0 0 0 0 285770 1 44 1 1 0 0 1 0 4 0 0 0 1 3 4 6 25 0 1 0 0 0 0 0 1 0 0 0 0 0 2 20 19 3 3 0 1 0 0 0 0 0 0 0 0 0 0 1 0 5 1 0 0 0 0
343 GTA 0 3 0 0 0 0 0 0 0 0 0 0 185 0 0 10 0 0 0 0 0 0 0 0 0 0 0 0 1 0 0 0 0 0 0 0 15 2 0 0 2 2 5 0 286019 10 33 2 0 0 0 0 0 1 0 0 0 0 0 0 3 0 0 0
344 TTA 0 0 0 0 2 4 0 0 0 0 0 0 3 2 0 2 0 0 0 0 1 0 0 0 0 0 0 0 24 6 0 2 0 0 0 0 0 1 0 0 0 0 1 0 0 0 0 0 1 0 0 0 11 0 0 0 0 1 0 0 286062 1 72 0
345 AGC 0 11 0 1 7 36 1 5 5 285496 2 52 2 2 0 0 0 0 0 0 0 0 0 0 0 1 1 0 0 0 0 0 0 4 1 0 0 1 0 1 0 18 1 0 1 0 2 1 0 0 1 0 40 5 26 0 0 3 0 0 0 0 2 0
346 TTC 0 0 1 0 0 1 0 0 0 4 0 1 1 1 0 6 0 1 0 0 0 1 0 0 0 0 0 2 0 15 7 0 0 1 0 5 0 6 1 0 0 1 1 0 4 5 15 0 0 0 0 0 2 16 0 0 0 0 0 4 0 285255 0 182
347 ATC 0 3 0 0 0 12 0 0 0 0 0 0 5 285477 14 12 0 0 0 1 0 0 0 0 0 0 0 0 0 38 3 0 0 0 0 0 0 0 0 2 0 0 0 0 0 22 1 0 0 0 0 0 0 0 0 0 0 0 47 0 1 0 0 0
348 AGA 13 0 0 0 0 1 0 1 285965 0 122 7 4 0 1 0 0 3 0 1 0 0 0 0 9 0 4 5 0 0 0 0 0 0 0 1 0 0 0 2 45 0 0 0 0 4 0 0 1 0 0 0 0 0 0 2 1 0 0 0 0 0 0 0
349 GGG 2 0 0 0 0 0 0 0 0 0 26 0 1 0 0 0 0 1 0 0 0 0 0 0 0 0 1 0 0 0 0 0 0 0 27 1 0 0 0 0 56 3 285786 2 0 0 3 0 0 0 0 0 0 0 0 0 0 0 11 0 0 0 0 2
350 ACC 0 3 0 0 10 285233 23 7 31 5 0 14 0 6 40 6 0 8 0 1 0 1 1 0 0 9 8 24 0 0 0 1 0 0 0 1 1 66 5 0 1 4 1 1 1 0 6 2 0 0 0 0 5 5 0 0 0 0 3 2 0 8 1 1
351 AAA 285838 12 82 5 3 0 1 0 13 0 1 0 0 0 0 0 1 1 0 0 0 0 0 0 1 0 0 0 0 3 0 0 24 0 0 0 0 2 0 0 0 0 3 0 1 1 0 0 4 0 0 0 0 0 0 0 0 0 0 0 3 0 0 0
352 GTA 0 0 0 0 2 0 0 3 0 0 0 0 25 0 1 10 1 0 0 0 1 0 0 0 0 1 0 0 1 1 0 0 2 1 0 0 20 0 0 0 1 0 1 0 286204 10 45 1 0 0 0 0 0 0 0 0 0 0 0 0 11 0 4 1
353 TCC 0 5 0 80 0 0 0 0 2 1 29 0 0 1 1 1 0 47 0 111 0 240 0 0 188 0 0 1 0 18 0 1226 0 1 0 0 0 0 0 0 0 0 0 0 0 0 1 1 0 14 0 0 7 284061 2 13 0 1 0 4 16 103 0 20
354 CCA 0 1 0 0 4 2 0 1 5 0 2 0 1 0 1 2 5 0 0 0 286122 3 20 1 4 0 0 1 4 0 0 0 0 0 1 0 2 0 0 0 0 1 0 2 0 0 1 7 0 1 1 1 3 0 0 0 2 1 0 0 0 0 0 0
355 AGG 0 0 29 0 0 0 1 0 19 1 285975 6 0 0 36 0 0 0 0 0 0 0 0 0 0 0 2 0 0 0 0 0 0 0 0 0 0 0 0 0 0 0 27 0 0 0 0 0 0 0 0 0 0 0 0 0 0 0 1 0 0 0 0 0
356 GGG 0 0 0 0 0 0 0 0 0 0 15 0 0 0 0 0 0 0 0 0 0 0 0 0 0 0 0 0 0 0 0 1 0 0 16 7 0 0 0 0 34 0 282726 0 0 0 3 0 1 0 0 0 0 0 0 0 5 0 1 0 1 1 0 0
357 AAA 284914 8 23 0 1 0 0 0 16 0 0 0 1 0 0 0 3 2 0 0 0 0 0 0 0 0 2 0 0 0 0 0 60 0 0 0 0 0 1 0 0 0 0 0 0 0 0 0 1 0 1 0 0 0 0 0 1 0 0 1 0 0 0 0
358 CTT 0 0 0 1 0 0 0 0 0 0 1 0 1 0 0 2 0 0 0 1 0 0 0 16 0 0 0 1 6 11 4 286071 0 0 0 0 0 0 0 0 0 0 0 0 0 0 0 0 0 0 0 1 0 0 0 0 1 0 0 0 0 0 0 10
359 TCC 28 0 0 0 0 2 0 1 0 18 3 0 15 1 0 0 36 0 0 0 0 30 0 0 0 56 167 10 3 2 0 35 0 0 1 0 6 1 0 0 0 1 2 0 2 0 1 6 0 2 0 0 3 285659 57 18 0 4 0 0 3 7 35 0
360 ACT 0 0 0 7 1 56 4 286179 0 0 0 3 0 0 0 4 0 0 1 0 0 0 1 1 0 0 0 1 1 0 1 0 0 0 0 0 0 1 0 17 0 0 0 0 2 0 0 1 0 1 0 4 10 0 0 3 0 0 2 0 0 0 0 0
361 AGA 25 0 1 0 0 0 0 0 286165 0 42 0 5 0 0 0 0 0 1 0 0 0 11 0 2 9 9 17 0 0 0 0 0 0 0 0 1 0 0 0 12 0 0 0 0 2 0 0 0 0 0 0 0 0 0 0 3 0 0 0 0 2 1 0
362 GGA 0 0 0 0 0 0 3 0 10 0 0 0 0 0 0 0 0 0 0 0 0 0 1 0 2 5 0 0 0 0 0 0 8 0 0 0 0 0 11 0 286098 22 82 2 2 0 0 0 0 0 0 0 0 0 0 0 9 0 0 0 0 0 0 0
363 GTA 0 0 0 0 0 0 4 1 0 0 0 3 33 0 1 0 0 1 0 0 3 1 0 0 0 0 0 0 0 0 0 3 0 0 0 1 45 0 5 0 0 0 0 0 285904 4 82 2 0 0 0 0 0 0 2 0 0 0 0 27 66 5 1 0
364 CAA 3 0 0 0 0 0 0 0 11 0 0 0 2 0 0 11 286092 2 61 1 2 0 3 1 17 0 0 0 2 1 0 0 0 0 0 1 0 1 2 0 2 0 2 4 0 0 0 7 7 0 2 0 3 8 0 1 2 0 1 0 0 0 8 1
365 ATT 0 0 0 4 0 1 0 5 0 0 0 2 0 15 0 286306 0 1 0 0 0 1 0 0 0 0 0 0 0 0 0 11 0 0 0 0 0 0 1 0 0 0 1 0 0 2 0 8 0 0 0 0 0 0 0 0 0 0 0 0 0 0 1 1
366 GCT 0 0 5 0 0 1 0 41 0 0 0 0 1 0 0 0 0 0 0 0 0 1 0 0 0 1 0 0 0 0 0 1 0 0 0 1 5 44 30 286025 0 0 3 1 0 0 0 11 0 0 0 0 0 0 0 2 0 0 0 2 0 0 0 0
367 TCA 2 16 0 0 1 4 6 1 1 12 1 0 0 0 0 0 0 0 0 0 13 0 0 0 0 0 0 0 0 0 0 0 0 0 0 1 2 4 12 0 1 2 16 1 0 0 0 0 8 0 0 0 286040 6 19 38 0 0 0 2 4 0 3 3
368 AAT 3 13 0 286065 0 1 33 7 0 1 0 14 0 1 0 0 6 3 0 2 0 0 0 0 1 5 1 5 0 0 4 0 7 1 10 26 0 13 5 10 6 10 11 1 4 14 4 2 0 0 0 0 7 0 0 2 0 3 0 1 3 1 4 0
369 GAA 13 0 0 0 0 0 1 0 0 0 0 1 0 0 0 0 0 0 1 0 0 0 0 1 0 0 0 0 1 1 0 1 286266 3 19 1 1 0 0 1 10 3 3 3 1 0 3 0 0 0 1 0 0 0 0 0 0 0 0 1 0 0 0 1
370 AAC 1 286002 2 13 0 26 0 0 0 22 0 0 3 2 0 1 0 0 0 0 0 0 0 0 0 0 4 0 0 1 0 5 0 12 18 0 0 6 0 0 4 0 0 1 0 2 0 21 4 2 0 1 0 0 0 0 0 0 2 1 10 0 3 0
371 ATG 0 0 2 0 0 0 13 3 0 0 5 0 55 0 286042 44 0 0 0 0 0 1 0 0 0 0 0 0 0 5 13 0 1 3 0 1 2 1 0 0 0 0 0 0 0 1 32 0 0 3 0 3 0 0 0 0 1 0 0 0 0 0 3 0
372 GAT 0 0 0 43 0 0 3 0 0 0 0 0 0 0 0 0 0 0 0 0 3 0 0 0 0 4 0 5 0 0 0 0 3 12 3 285581 0 0 0 2 0 2 0 25 3 0 0 0 0 0 0 1 0 0 0 0 0 0 0 0 0 0 0 0
373 GCT 0 0 1 0 0 0 1 62 4 0 0 1 0 0 0 0 2 0 0 0 0 0 2 1 12 0 9 4 0 0 4 0 0 0 2 3 7 116 45 285832 16 0 2 6 0 7 1 12 0 1 0 0 0 0 0 1 1 0 0 2 3 0 5 0
374 ATG 0 0 0 0 1 1 21 1 0 0 1 0 38 0 286083 8 0 0 0 0 0 0 1 0 0 0 1 0 0 0 3 0 0 0 0 0 1 0 0 0 0 0 6 0 0 0 14 0 0 2 0 0 0 0 0 0 0 0 0 1 3 2 0 0
375 GAA 22 4 1 1 1 1 6 0 0 0 0 0 1 0 4 3 3 1 14 0 0 0 0 0 0 0 0 0 0 0 0 0 283793 55 81 0 4 0 6 6 21 0 0 0 3 0 97 0 0 2 0 0 2 0 21 2 0 0 0 0 9 4 0 3
376 TCA 2 0 0 0 4 1 0 0 0 0 0 0 0 0 2 0 0 0 0 0 11 2 0 1 0 0 0 0 0 0 1 0 0 5 0 1 1 0 1 1 0 6 4 0 1 0 5 0 3 1 0 1 255218 0 22 1 1 0 1 0 9 0 0 0
377 AGT 0 2 1 30 0 0 0 3 1 32 31 282562 14 10 117 5 0 2 0 1 0 0 1 0 0 13 72 4 13 0 23 0 1 0 0 0 0 0 12 0 1 0 4 17 0 0 26 0 0 0 1 0 12 0 42 16 0 0 2 35 0 0 1 1
378 ACT 6 0 0 3 84 16 8 255275 1 3 5 8 0 1 4 21 0 0 0 3 0 0 0 2 1 67 2 17 0 0 0 0 1 0 3 0 2 0 0 23 4 0 2 2 0 0 0 0 0 0 0 0 14 1 1 5 0 2 4 0 0 0 1 11
379 CTT 0 0 0 0 1 0 0 3 0 0 1 0 0 4 2 3 0 0 0 2 0 1 0 38 0 0 0 2 2 116 4 262293 2 0 1 0 0 3 0 1 0 0 2 1 0 1 5 0 0 0 0 0 0 0 0 1 5 1 0 0 0 2 4 5
380 GAA 19 4 0 2 0 0 1 0 0 1 0 1 0 0 0 0 0 0 0 0 0 0 1 0 1 0 0 0 0 0 0 0 283021 1 36 4 0 3 64 0 11 0 8 0 1 0 0 0 1 0 0 0 0 0 0 1 0 0 0 10 0 0 0 0
381 CTG 0 1 0 0 0 0 1 0 0 0 0 0 0 0 10 0 0 1 1 0 0 0 29 0 0 6 1 1 45 3 280974 32 0 1 0 1 1 1 0 0 25 2 0 1 0 8 2 0 0 0 0 0 0 0 0 0 0 0 0 0 29 2 8 1
382 AGA 26 0 3 0 1 1 1 0 281593 0 894 7 2 0 0 2 1 1 0 0 1 2 2 0 1 15 1 4 1 0 0 0 1 0 0 0 0 0 0 0 31 0 1 1 1 0 0 1 1 0 4 1 0 1 0 15 9 1 0 0 9 0 2 2
383 AGC 0 21 4 0 0 0 1 0 5 277489 3 94 1 3 0 0 2 0 1 0 1 0 0 0 0 2 0 0 0 1 0 1 0 19 0 1 3 0 37 32 0 6 3 0 0 0 2 0 0 0 0 1 0 3 2 0 0 2 0 0 1 0 0 0
384 AGG 17 0 13 7 0 0 0 1 47 3 277297 2 1 0 3 0 0 0 0 0 0 0 0 0 2 2 174 1 0 0 0 1 0 0 1 0 2 0 0 0 0 0 83 2 1 0 1 3 1 1 2 0 0 0 1 10 0 2 12 0 1 0 0 0
385 TAC 0 1 2 0 1 4 0 0 0 0 3 0 0 0 3 0 0 23 0 0 0 3 0 0 0 2 2 0 0 1 0 1 0 2 0 2 0 0 0 0 1 0 7 0 1 0 0 0 9 267299 1 50 2 1 0 1 0 33 0 0 0 2 0 1
386 TGG 0 0 1 0 0 0 0 0 0 0 10 0 1 0 0 0 2 0 0 3 0 0 0 0 0 0 31 0 0 0 0 0 0 0 0 0 0 0 0 0 0 0 3 3 1 0 1 0 0 0 18 4 0 0 0 0 10 1 248349 6 0 0 8 0
387 GCC 0 0 0 0 2 83 2 0 1 0 0 0 0 0 0 1 0 2 0 0 1 3 0 0 0 0 0 0 0 0 1 0 0 1 0 7 8 244783 1 23 4 5 15 0 0 29 0 6 0 0 1 8 1 5 0 1 0 0 0 0 0 0 0 0
388 ATA 2 1 6 0 26 0 0 0 12 0 2 1 268987 1 99 14 0 0 0 0 0 0 1 3 0 0 0 1 0 0 1 0 0 0 0 0 5 0 1 3 0 0 1 1 10 0 3 1 1 1 0 0 1 0 0 0 0 0 1 1 3 0 0 1
389 AGA 30 0 1 0 0 0 0 0 245299 1 22 1 2 0 0 0 0 0 0 0 0 0 0 0 0 0 1 0 0 0 0 2 1 0 0 0 0 0 0 0 19 0 0 0 0 0 1 1 0 0 0 0 0 0 0 0 4 0 0 0 0 3 0 0
390 ACC 1 4 0 0 0 236136 13 15 2 0 0 1 0 6 0 0 1 0 1 1 0 3 0 0 1 0 1 2 0 0 0 0 0 0 0 0 0 12 2 0 0 0 1 0 0 5 0 0 0 4 3 0 0 1 0 1 0 0 0 0 0 0 0 0
391 AGA 44 0 5 0 0 3 1 0 243134 1 31 0 2 1 0 0 0 0 0 0 0 0 0 0 9 2 43 0 2 6 0 0 0 0 0 0 0 0 2 0 28 1 2 0 0 0 0 0 0 0 0 0 1 2 0 0 2 0 3 0 0 1 6 0
392 AGT 0 0 1 28 1 0 1 1 2 7 5 274176 0 0 0 2 0 0 0 0 0 0 0 5 3 0 1 5 0 0 1 5 0 0 1 0 1 2 1 3 0 0 1 11 0 0 0 0 0 3 0 0 0 0 17 25 0 3 1 3 0 7 0 0
393 GGA 0 0 0 0 0 0 0 0 26 1 0 0 0 0 0 0 1 0 0 0 0 2 2 0 0 0 0 0 0 0 0 0 11 0 0 0 0 4 2 0 285694 13 107 11 2 0 0 0 0 0 0 0 6 0 1 0 4 5 2 4 0 0 1 0
394 GGA 0 0 0 0 0 0 1 0 21 0 0 0 0 0 0 0 0 0 0 0 0 0 0 0 0 3 0 0 1 0 0 1 28 0 0 0 0 0 0 0 285551 1 67 1 0 0 0 0 0 0 0 0 1 0 0 2 14 0 0 0 0 0 0 0
395 AAC 10 285402 25 12 0 5 2 0 1 19 5 0 1 1 0 0 1 32 0 0 3 3 0 1 28 0 2 105 1 0 1 0 0 15 0 1 0 2 1 0 6 2 6 3 3 0 3 8 3 2 0 14 0 1 3 1 5 0 0 17 0 8 0 0
396 ACT 1 19 41 10 7 61 51 284725 5 11 32 4 0 1 0 61 9 139 16 5 5 0 0 1 67 16 32 74 0 4 14 0 3 0 0 0 235 1 9 47 0 0 7 9 9 0 7 0 0 0 1 1 3 0 0 34 0 44 42 4 0 0 5 17
397 AAT 14 46 25 285452 0 10 0 7 47 5 76 21 0 0 1 123 4 0 48 10 1 0 0 5 0 15 49 0 1 0 6 2 0 0 2 24 1 0 3 5 0 1 18 20 1 4 0 1 0 3 0 2 1 0 6 0 0 0 7 17 3 0 2 2
398 CAA 61 1 21 12 0 22 0 1 9 12 146 3 3 37 0 6 284774 58 18 4 11 0 3 4 134 48 3 0 2 0 0 0 3 0 3 2 0 3 3 2 2 17 3 6 22 7 0 1 9 0 2 4 4 6 2 0 0 0 25 10 1 1 5 1
399 CAG 37 5 652 0 9 5 1 7 0 24 43 0 0 0 1 33 32 7 283449 23 5 99 17 3 16 4 1162 16 2 4 3 7 0 0 4 0 0 0 1 18 1 18 141 68 1 5 8 3 1 46 22 1 0 1 1 4 1 3 9 10 0 0 1 19
400 AGG 12 0 24 0 0 0 0 0 23 0 284866 2 0 1 24 0 7 2 4 0 0 2 1 0 8 23 8 0 0 0 0 0 0 1 3 0 1 0 0 1 2 0 89 0 0 0 0 6 0 0 0 0 0 0 0 0 1 0 11 2 1 0 0 0
401 GCC 0 1 35 0 0 70 1 0 1 0 77 2 0 0 1 0 1 89 23 17 0 20 11 0 119 16 20 32 0 0 1 0 11 8 2 0 28 285275 9 17 10 15 31 5 0 56 0 0 0 0 0 0 27 14 8 0 0 3 0 25 7 0 6 0
402 TCT 0 0 47 0 0 0 0 4 0 2 2 3 0 0 12 0 3 2 1 2 57 5 0 73 8 0 26 78 0 2 0 0 0 11 3 4 1 0 1 3 0 10 6 2 2 0 9 2 2 0 0 10 11 95 6 285678 0 4 0 2 1 1 0 14
403 GCA 37 0 10 0 91 0 2 1 0 1 6 1 0 0 7 0 0 9 5 8 0 2 9 1 4 11 0 10 6 1 0 0 7 0 0 0 285386 9 182 7 1 22 16 0 141 3 0 0 0 1 3 0 7 0 2 3 0 2 0 0 2 0 1 0
404 GGT 0 0 0 0 0 14 0 1 1 0 0 24 2 1 2 1 0 2 2 0 0 1 1 0 0 0 1 0 0 1 0 0 0 0 1 26 0 8 18 2 44 234 250 285321 0 3 3 18 0 0 10 0 8 0 6 3 0 0 1 15 0 1 0 0
405 CAA 3 0 0 0 0 0 0 0 0 0 0 1 4 0 1 1 285954 1 36 0 1 1 0 0 22 0 0 0 1 2 0 12 0 0 0 0 2 3 1 0 0 0 0 1 0 0 1 0 6 0 0 0 0 0 2 0 0 0 0 0 0 0 0 6
406 ATC 0 6 0 0 1 70 28 0 0 0 0 2 7 285905 0 50 0 0 1 0 0 6 0 0 0 0 0 0 2 1 0 0 0 0 0 0 0 0 0 0 0 0 0 2 0 33 1 0 0 0 0 0 0 1 27 0 0 0 0 0 0 3 37 0
407 AGT 0 0 0 24 0 0 0 0 1 34 1 285891 0 1 0 1 0 0 0 0 0 0 0 0 0 0 0 0 0 2 0 0 0 0 0 0 0 2 0 0 0 27 0 37 0 0 0 0 0 0 0 0 2 0 0 0 0 3 0 3 0 0 0 0
408 GTG 0 0 0 0 40 0 0 0 0 0 0 0 0 0 32 0 0 0 0 0 0 0 0 0 0 3 0 0 0 8 0 0 0 0 0 0 0 15 16 0 1 0 2 0 259 0 285629 1 0 0 0 0 0 0 0 0 0 0 0 0 0 0 3 0
409 CAA 3 0 1 0 0 0 2 345 0 3595 0 56 11 0 3 48 281368 10 11 9 2 0 0 0 15 0 1 0 7 0 0 7 1 0 0 0 7 0 12 83 28 0 11 3 4 2 31 4 138 9 1 4 0 0 21 11 0 4 64 70 12 0 6 0
410 CCT 0 0 0 0 0 0 0 3 0 0 0 1 0 1 0 0 0 0 0 22 31 204 129 285611 0 0 0 0 0 0 0 5 6 0 0 11 15 0 15 0 0 0 13 1 0 0 1 0 0 0 0 0 0 2 0 44 0 1 0 1 0 0 0 0
411 GCA 0 0 0 0 232 85 0 11 0 0 0 0 0 0 0 0 0 0 0 2 0 0 0 0 1 0 0 0 0 3 0 0 2 0 0 0 285517 2 23 6 1 0 0 2 50 2 13 0 0 0 0 0 41 2 1 0 1 11 0 101 0 0 0 0
412 TTT 0 0 0 0 0 0 1 0 0 0 0 0 0 0 5 10 0 0 0 0 0 0 0 0 0 0 8 3 7 0 2 33 0 0 0 0 0 0 0 0 3 0 1 6 0 0 11 3 0 0 0 6 0 0 0 10 0 0 0 4 3 29 19 284990
413 TCT 1 14 0 1 1 1 2 4 0 9 0 1 1 0 0 0 0 0 0 0 5 5 2 26 0 0 3 0 0 1 0 0 0 6 0 0 0 0 6 3 11 5 2 1 0 0 2 1 7 4 0 1 158 89 24 285727 1 0 3 2 0 0 0 21
414 GTG 0 0 13 0 1 0 25 7 1 2 0 0 0 0 53 6 0 0 2 0 0 0 0 0 0 0 0 1 0 39 36 0 1 0 6 0 1 7 70 0 1 2 6 1 123 7 285299 27 5 0 0 0 0 0 0 0 0 4 0 79 0 0 2 10
415 CAA 8 4 0 0 3 7 2 548 10 6 25 1 0 2 10 3 284654 8 59 17 4 26 1 8 69 54 144 23 6 0 11 3 0 0 0 2 3 25 53 24 1 9 100 23 0 1 8 13 25 2 0 12 6 0 41 1 0 0 22 45 2 53 4 1
416 AGA 9 3 2 0 0 0 0 0 286005 0 34 0 4 0 0 0 0 1 0 0 0 0 3 0 42 0 8 9 0 0 1 0 0 0 0 0 0 0 0 0 42 0 0 5 2 0 0 0 0 0 0 0 0 0 0 0 2 0 1 0 0 4 5 0
417 AAC 114 283457 2 53 0 35 0 0 0 18 50 17 6 0 13 0 1 9 5 0 0 214 3 0 6 1 48 0 0 35 2 54 1 20 0 5 0 14 10 1 0 13 0 69 1 1 19 32 0 7 0 0 0 1 38 0 0 9 0 0 6 7 0 1
418 CTC 0 0 0 0 3 4 0 0 0 0 2 0 0 11 2 26 0 0 1 0 0 43 0 0 0 0 3 0 14 259708 9 10 0 0 1 0 1 1 2 1 0 0 0 0 0 0 32 2 2 1 5 0 0 0 0 0 0 2 1 0 14 17 2 0
419 CCA 0 0 5 0 3 0 1 1 0 0 3 1 1 1 3 0 5 0 0 0 259777 4 17 0 11 7 1 1 6 0 5 0 1 1 3 0 3 0 15 8 0 0 1 0 43 0 74 30 0 0 0 0 12 0 0 0 0 7 0 1 0 0 0 2
420 TTT 0 0 1 42 13 16 1 0 1 6 0 22 0 0 0 0 0 1 8 0 0 0 0 0 0 0 1 2 6 0 27 17 0 2 3 1 0 11 37 0 3 0 9 1 0 114 158 7 0 1 0 68 0 12 10 15 3 0 4 2 2 135 84 259446
421 GAC 10 19 2 0 0 0 0 0 2 0 2 5 55 45 1 4 0 1 0 0 0 0 0 0 0 0 0 1 0 7 2 0 3 258700 1 472 0 1 32 0 0 41 1 0 24 34 51 13 2 35 1 0 1 9 16 438 0 0 14 51 3 7 0 0
422 AAA 259856 44 22 3 21 0 0 5 23 26 0 2 10 0 2 6 2 0 9 1 0 0 0 0 3 5 97 2 0 10 0 0 23 0 16 0 4 18 22 7 3 0 30 14 3 2 0 11 1 6 0 0 0 1 4 3 1 0 0 0 0 13 0 3
423 CCA 0 29 13 6 1 11 1 5 13 198 140 15 0 4 2 0 9 12 71 5 257562 4 55 53 87 40 964 23 10 5 0 14 1 0 1 1 13 40 0 0 31 59 254 61 0 8 14 11 1 0 0 0 96 0 1 5 0 0 1 7 0 0 1 0
424 ACC 0 4 1 3 4 259354 9 7 0 2 3 23 0 35 6 3 0 34 0 0 1 7 0 0 4 1 1 3 10 1 10 7 1 26 0 2 0 55 221 6 8 5 1 2 5 19 2 52 0 5 0 0 1 1 16 61 0 0 9 13 3 0 2 4
425 ATC 0 0 0 1 0 35 0 0 0 2 1 0 11 259725 4 44 0 0 0 0 1 2 0 1 0 0 1 0 7 3 0 1 0 0 2 3 2 0 11 22 0 0 2 0 5 121 21 178 0 1 0 3 1 1 2 0 0 57 0 6 1 0 0 0
426 ATG 1 0 4 2 0 4 68 1 5 0 18 3 44 5 259353 6 2 0 0 0 0 0 0 0 0 1 8 0 14 11 27 13 0 0 6 6 6 0 0 3 1 0 1 9 1 2 59 8 0 0 0 0 4 1 0 4 0 1 0 14 1 0 6 4
427 GCA 0 0 9 4 159 2 1 71 16 30 3 8 1 7 642 17 0 11 2 1 35 1 4 0 8 3 21 9 43 30 0 0 29 0 0 2 258119 21 56 3 4 2 182 67 50 2 5 0 0 0 1 9 4 3 72 145 0 6 0 1 0 3 0 12
428 GCA 0 0 0 2 178 1 8 0 0 0 1 0 0 0 5 0 0 45 2 0 3 0 3 2 11 1 10 1 1 0 0 0 2 0 0 0 259102 12 15 25 0 5 15 12 38 0 17 0 0 0 0 3 5 2 0 15 0 4 0 131 0 0 0 1
429 TTC 2 6 1 1 4 0 0 0 4 5 4 2 0 0 6 7 1 3 1 3 0 0 0 0 1 0 2 0 0 22 0 7 1 1 1 3 2 0 4 3 0 0 63 3 1 10 7 1 11 40 2 18 1 23 3 1 5 1 26 6 7 259849 21 22
430 ACT 6 0 4 41 39 51 7 258984 0 0 27 17 12 0 0 17 0 0 0 25 6 1 1 1 3 1 1 2 5 1 1 0 0 0 6 0 4 13 0 23 15 79 42 194 0 4 1 6 0 0 0 2 0 169 46 21 1 0 6 0 0 0 0 3
431 GGG 0 0 10 0 3 0 9 0 2 4 29 0 1 1 0 3 3 3 0 2 0 1 0 0 0 1 0 1 0 13 0 3 6 0 18 2 0 0 9 2 98 61 258193 109 3 2 10 11 0 828 0 30 9 5 5 0 0 0 8 41 17 9 52 44
432 AAT 18 49 1 258938 4 9 2 2 17 25 24 47 0 3 1 7 0 6 187 17 33 13 2 10 16 3 0 0 11 0 8 2 0 0 1 28 27 2 20 2 4 18 8 258 5 7 12 2 1 2 0 16 1 1 19 96 2 45 3 4 9 15 2 0
433 ACA 3 0 2 4 259200 18 99 3 1 0 0 1 138 3 5 3 0 14 1 1 6 4 2 3 0 0 8 8 17 3 15 83 0 10 3 2 59 0 4 0 60 6 0 40 3 14 14 45 1 6 2 0 4 42 3 5 2 2 0 44 38 0 2 9
434 GAG 0 0 25 1 0 2 8 1 1 1 9 0 0 0 3 0 37 0 4 0 1 0 14 0 1 0 13 0 3 1 0 0 44 2 259820 11 6 0 17 0 1 2 66 4 36 39 14 14 0 0 10 0 0 9 16 20 0 1 1 2 1 1 1 2
435 GGA 1 0 0 0 0 0 0 0 15 0 1 0 0 0 0 0 0 1 0 0 0 0 0 0 0 0 1 0 0 0 10 0 36 0 0 0 0 0 0 2 259373 15 715 4 2 0 0 2 0 0 0 0 0 0 0 0 0 0 2 0 0 0 0 0
436 AGA 26 0 0 0 0 0 0 0 260084 2 99 2 4 0 0 0 0 0 0 0 0 1 1 0 23 19 6 6 0 0 0 0 0 0 1 0 0 0 1 0 20 0 3 0 2 5 0 0 0 0 0 0 1 0 1 0 2 0 0 0 1 0 0 1
437 ACA 3 17 0 0 259978 1 23 1 0 0 0 9 3 0 1 2 0 0 0 0 1 0 1 0 0 0 0 1 0 2 0 2 1 0 0 0 12 3 11 0 2 0 4 0 0 1 5 0 0 1 0 0 1 12 3 26 1 14 1 0 0 0 0 0
438 TCA 1 4 1 77 3 0 1 0 3 8 1 1 0 1 2 0 0 0 1 1 31 0 2 0 0 1 2 0 0 0 1 0 1 1 4 2 5 1 1 6 3 17 230 9 0 0 0 0 0 0 2 2 259513 13 159 5 0 0 7 0 12 0 1 0
439 GAC 0 28 0 0 0 0 0 0 1 0 0 0 0 0 0 0 0 1 0 0 0 1 0 0 0 1 0 1 0 1 0 0 2 259979 0 8 0 0 1 0 2 28 1 0 0 1 0 1 2 3 0 0 1 0 0 0 0 0 0 0 1 0 0 0
440 ATG 0 0 7 4 0 2 20 1 0 5 8 3 15 1 260074 5 0 0 0 4 0 0 4 0 0 1 17 4 1 1 1 0 0 1 3 0 0 2 0 1 1 0 3 2 1 2 17 1 0 2 0 2 0 0 13 1 0 0 17 0 0 3 1 0
441 AGG 0 0 22 0 1 0 1 0 38 0 259994 3 0 0 23 0 0 0 0 0 0 0 1 0 0 20 21 0 0 0 0 0 0 0 5 0 0 0 0 0 6 1 43 0 0 0 1 0 0 0 0 12 0 0 0 0 0 0 1 0 1 0 2 0
442 GCA 0 0 1 0 118 1 22 1 3 5 0 0 53 25 11 67 0 0 0 1 1 0 2 0 0 0 2 1 5 17 0 1 27 0 1 0 258772 3 190 33 4 5 0 4 44 170 501 2 0 13 0 1 42 0 17 0 0 1 0 1 0 0 1 0
443 GAA 18 0 0 0 0 0 1 0 0 3 0 0 0 0 0 0 1 0 0 0 0 0 0 0 0 0 1 0 0 0 0 0 260203 4 22 4 0 0 0 0 15 0 4 1 0 1 1 0 0 0 0 0 0 1 3 0 0 0 2 1 0 0 0 1
444 ATT 0 0 1 0 0 2 0 6 0 1 0 0 45 23 1 260208 0 0 0 3 0 0 0 0 0 1 1 0 0 0 0 0 1 1 4 0 0 0 0 2 0 22 2 3 3 2 3 11 0 0 0 0 0 0 0 0 0 0 1 10 2 0 0 1
445 ATA 1 0 4 0 14 0 0 0 0 0 7 3 260110 1 50 5 0 2 0 1 5 0 0 0 7 0 0 0 1 2 0 1 0 2 1 0 0 2 0 1 3 5 0 4 25 2 7 21 1 0 0 0 0 0 1 4 0 9 0 9 12 1 0 0
446 AGG 1 1 60 0 2 17 57 1 52 2 259480 19 1 1 23 1 5 6 74 0 0 0 4 0 8 2 77 27 0 4 3 6 0 18 99 5 2 1 30 10 6 11 81 7 9 1 16 1 0 0 3 0 2 0 10 2 3 1 3 20 4 1 0 0
447 ATG 1 0 2 0 0 1 10 1 0 0 3 1 17 3 260006 14 0 0 5 1 2 0 1 0 0 1 0 0 4 7 4 0 0 0 2 2 11 0 19 0 1 1 9 1 3 1 33 3 0 0 0 0 0 3 1 0 0 53 0 20 0 0 8 0
448 ATG 0 0 0 1 0 0 20 0 0 0 1 0 45 18 259983 8 2 1 0 0 0 0 0 1 0 0 1 0 0 0 1 0 0 0 0 1 0 0 2 0 1 0 0 0 16 0 39 6 0 0 0 0 1 0 0 0 0 1 0 0 36 0 5 0
449 GAA 31 0 0 0 0 0 6 1 0 0 1 0 0 2 0 0 0 0 0 6 0 1 0 0 0 0 0 5 0 1 0 11 260030 8 73 3 3 0 0 0 44 2 2 0 5 4 0 1 3 0 0 1 0 0 0 0 2 0 1 0 5 0 0 0
450 GGT 55 7 2 2 1 15 31 82 0 13 2 174 3 0 1 0 0 0 1 0 0 1 0 0 41 1 4 3 2 3 17 126 0 0 0 15 1 0 1 1 0 57 35 259244 0 54 121 1 0 0 0 1 0 0 0 2 0 2 0 68 0 33 13 0
451 GCA 1 0 233 0 217 0 0 0 0 0 14 1 0 48 17 2 2 4 34 0 0 0 5 0 4 0 0 13 1 4 0 0 22 3 0 1 258816 10 89 1 15 6 68 13 225 13 30 0 0 0 0 0 15 0 5 1 0 6 36 0 45 0 1 15
452 AAA 260010 42 12 0 3 1 13 0 16 0 1 2 0 0 0 0 2 2 0 2 1 0 0 1 14 0 15 2 56 0 12 0 15 1 0 0 0 0 20 0 0 0 10 0 7 0 6 1 18 0 0 0 2 0 2 2 0 2 0 0 1 0 0 0
453 CCA 0 0 14 0 10 0 0 0 71 0 3 0 0 15 0 0 1 0 35 5 258977 2 50 5 1 0 21 0 8 0 1 0 0 19 0 8 2 0 34 1 162 12 8 35 0 0 38 0 0 0 0 0 14 1 0 2 0 9 0 0 0 0 0 0
454 GAA 25 0 0 0 0 0 0 25 0 0 0 0 7 0 0 0 63 0 0 0 3 10 0 0 0 0 0 2 1 0 0 0 259453 10 18 107 95 0 11 26 20 190 10 1 2 43 13 4 2 5 0 0 31 0 0 1 0 1 1 0 33 0 3 9
455 GAA 22 6 4 8 17 2 5 18 3 7 0 3 10 2 6 1 4 0 0 4 1 0 8 0 2 1 0 5 0 1 0 10 259725 4 47 0 18 0 7 1 11 2 9 6 53 10 42 21 0 6 0 11 2 3 18 8 0 5 0 16 5 2 14 23
456 ATG 1 0 9 1 0 0 23 1 0 1 286 2 15 0 259460 9 4 2 0 11 3 2 0 0 7 0 1 1 7 0 4 0 0 0 0 0 0 1 18 0 2 2 56 3 4 0 18 0 0 0 0 35 26 0 42 0 0 63 37 3 10 0 7 0
457 TCC 0 0 0 1 17 9 0 0 0 0 0 7 4 0 0 3 5 2 5 0 0 20 1 1 0 0 0 2 20 0 8 76 1 0 0 0 18 0 0 39 50 69 0 7 0 0 1 0 0 1 0 0 114 259379 5 183 0 0 1 0 3 8 0 0
458 TTC 0 0 0 0 1 0 0 0 0 0 1 1 0 15 0 0 0 0 0 1 0 0 0 0 0 0 0 0 0 12 2 0 0 0 0 0 0 0 0 0 2 2 0 2 1 1 0 0 0 5 0 2 0 7 0 3 0 10 1 1 6 259881 0 16
459 CAG 1 1 6 2 1 4 0 0 0 0 0 4 1 0 3 0 40 21 259154 12 2 0 11 0 28 0 291 48 1 0 14 4 0 0 5 2 0 0 1 1 2 0 39 1 2 0 1 1 0 0 10 13 0 0 0 3 0 2 0 0 0 0 0 3
460 GGG 508 0 0 0 0 2 1 0 0 3 41 0 0 0 0 0 0 0 1 0 0 0 0 0 3 0 0 1 1 0 0 3 0 0 7 0 0 0 1 0 28 3 213211 2 4 0 1 0 0 0 1 0 0 1 0 0 0 3 5 0 0 0 0 0
461 CGG 0 0 0 0 0 0 0 0 0 0 18 0 0 0 0 0 0 0 44 0 0 0 2 0 15 1 211524 19 0 0 7 0 0 0 1 0 1 0 1 0 0 0 4 0 0 0 0 0 0 0 0 0 0 0 1 0 0 0 21 0 0 0 0 0
462 GGA 0 0 0 0 0 0 0 0 17 2 0 0 0 0 1 0 0 0 0 0 0 2 2 3 0 0 0 0 0 0 0 0 11 0 0 0 8 5 69 2 200929 17 76 19 0 1 2 4 0 0 0 0 0 4 0 0 1 0 0 1 0 1 0 0
463 GTC 0 0 0 0 0 0 0 0 0 2 0 0 43 41 0 0 0 0 0 0 0 0 0 0 0 0 0 0 0 0 0 0 0 0 0 0 7 14 0 0 13 3 1 1 22 186692 26 10 0 0 0 0 0 0 0 0 0 0 2 1 1 0 1 0
464 TTC 0 0 0 0 0 0 0 1 0 0 0 0 0 5 0 0 0 1 0 0 0 0 0 0 0 0 0 0 0 10 0 0 0 0 0 0 0 0 0 0 0 0 0 0 0 5 0 0 0 1 0 0 1 26 0 2 1 1 0 0 2 217638 0 31
465 GAG 0 0 8 0 0 0 0 0 0 56 1 0 0 0 0 0 0 0 0 0 0 0 0 0 0 0 0 0 0 0 0 0 2 0 213612 4 0 0 0 0 3 1 26 1 0 0 0 0 0 0 1 0 0 0 0 0 0 0 0 0 0 0 0 0
466 CTC 1 0 5 0 0 1 0 0 20 3 0 0 0 7 126 6 2 40 8 12 40 61 10 15 4 0 1 0 43 188193 8 5 0 0 5 1 31 6 15 3 21 0 8 1 0 3 12 16 0 64 0 38 1 0 2 2 0 2 172 1 14 204 80 61
467 TCG 1 0 7 0 0 7 57 0 0 0 2 0 2 5 1 2 1 0 1 0 0 0 21 0 0 4 2 1 1 0 0 0 0 0 2 0 0 0 0 0 2 4 11 0 1 0 3 0 0 0 2 1 37 5 218510 6 0 0 1 0 0 8 31 3
468 GAC 0 20 0 0 0 0 0 0 0 0 0 0 0 0 0 0 0 0 0 0 0 0 0 0 0 0 0 0 0 0 0 0 2 217807 0 20 0 0 0 0 0 34 0 0 0 0 0 0 0 0 0 0 1 0 0 0 0 0 0 0 0 0 0 0
469 GAA 35 0 0 1 1 3 3 0 0 2 0 1 0 1 0 0 0 1 14 0 0 0 0 0 0 0 1 0 2 0 1 0 213568 4 35 4 0 1 0 0 25 0 1 0 0 0 1 0 2 1 1 1 0 2 0 0 0 0 0 0 0 0 3 0
470 AGG 3 0 28 0 0 0 0 0 6 0 214889 1 0 0 22 0 0 0 0 0 0 0 0 0 0 0 11 0 0 0 0 0 0 0 0 0 0 0 0 1 0 0 33 0 0 0 0 0 0 0 0 0 0 0 0 0 0 0 6 0 0 0 0 0
471 GCA 0 0 0 0 34 0 0 0 0 0 0 0 0 0 0 0 0 0 0 0 1 0 0 2 0 0 0 0 0 0 0 0 1 0 0 0 198266 7 76 8 2 0 0 0 68 0 0 0 0 0 0 0 1 0 0 0 0 0 0 0 2 0 0 0
472 GCG 0 0 0 0 3 0 152 0 0 0 0 0 0 0 0 0 1 86 0 0 0 1 5 0 0 0 0 0 0 0 0 0 0 0 5 0 30 0 204716 3 0 0 0 1 0 0 83 3 0 0 0 0 4 0 13 0 0 8 0 0 0 0 0 0
473 AAC 2 224418 3 49 0 2 0 0 0 10 0 0 0 1 0 0 0 1 2 0 1 0 0 0 2 2 4 4 0 0 0 0 0 13 0 0 0 0 1 0 0 0 0 0 0 0 0 0 0 3 0 0 0 0 2 0 0 0 1 0 0 3 0 0
474 CCG 0 0 0 0 0 0 2 0 0 0 0 0 0 0 0 0 0 0 4 0 44 1 259109 1 3 0 2 0 0 0 12 0 0 0 0 0 0 1 0 0 0 0 0 0 0 0 0 0 0 0 0 0 0 0 14 0 0 0 0 0 0 0 1 0
475 ATC 0 1 0 0 0 17 0 0 0 3 0 0 4 260053 1 16 0 0 0 0 0 0 0 0 0 2 0 0 0 21 1 0 0 0 0 0 0 1 0 0 0 0 0 0 0 54 0 0 0 0 0 0 0 0 0 0 0 1 0 0 0 0 0 0
476 GTG 0 0 0 0 0 0 2 0 0 0 0 0 0 0 61 0 0 0 0 0 0 0 0 0 0 0 28 0 0 0 4 0 0 0 4 0 3 0 124 26 0 1 9 0 87 0 259567 1 0 0 0 0 0 0 0 0 0 0 0 0 0 0 1 0
477 CCC 0 0 0 0 0 1 0 0 0 0 0 0 0 0 0 0 0 3 0 0 4 260072 0 12 0 0 0 0 0 3 0 0 0 0 0 0 0 1 0 0 0 0 0 0 0 0 0 0 0 0 0 0 0 30 0 0 0 0 0 0 0 0 0 0
478 TCT 0 0 0 0 0 0 8 5 0 0 0 0 0 0 0 0 4 12 0 0 1 6 1 27 0 0 1 0 0 3 1 7 0 0 0 0 0 0 2 0 0 1 0 2 0 0 0 1 0 0 0 11 3 612 223 258601 0 0 24 2 0 0 29 10
479 TTT 0 0 0 1 0 0 0 0 0 0 0 0 1 3 1 21 2 0 0 0 0 0 0 1 1 0 0 0 1 0 0 15 0 0 0 0 0 0 0 0 0 0 0 2 0 0 0 6 0 21 0 5 0 0 0 9 0 1 0 4 35 36 2 259812
480 GAC 0 34 0 0 0 0 0 0 1 0 0 0 0 0 0 0 7 34 6 0 2 4 0 20 0 10 0 1 2 0 0 1 2 259587 2 60 0 9 0 2 0 24 0 9 0 0 1 0 0 1 0 0 0 0 0 0 0 0 0 0 0 1 14 0
481 ATG 0 0 1 0 0 0 20 0 0 0 13 0 19 0 260045 5 0 0 0 0 1 0 0 0 0 0 3 0 0 0 11 0 0 0 0 0 0 0 0 0 5 0 1 0 0 0 20 0 0 6 0 1 0 0 7 0 0 0 10 0 0 0 7 0
482 AGT 0 1 0 34 0 0 0 0 0 21 0 260139 0 0 0 0 0 0 0 0 0 0 0 0 0 0 0 6 0 0 0 0 0 0 0 0 0 0 0 0 0 0 0 23 0 0 0 0 0 0 0 0 0 0 0 0 0 0 0 3 0 0 0 0
483 AAT 2 14 14 260285 0 0 0 0 0 0 0 9 0 4 12 0 0 0 0 1 0 0 0 0 0 0 0 0 0 0 0 0 0 0 0 15 0 0 0 0 0 0 0 0 0 0 0 0 0 0 0 0 0 0 0 0 0 0 0 0 0 0 0 0
484 GAA 9 2 0 0 0 0 0 4 0 0 0 0 0 0 0 0 0 0 0 0 0 0 0 0 0 0 0 0 0 0 0 0 259820 1 22 0 0 0 0 0 9 0 0 0 0 0 0 17 0 0 0 0 0 0 0 0 0 0 0 0 0 0 0 0
485 GGA 0 0 5 0 0 0 0 2 27 50 0 26 0 0 1 0 3 8 10 0 0 0 1 0 1 3 8 0 0 0 0 0 22 0 4 0 0 0 0 0 259639 2 58 52 10 8 18 70 0 0 0 0 1 0 0 1 9 0 20 36 0 0 1 1
486 TCT 0 1 0 0 0 0 0 0 0 0 0 0 0 0 0 0 0 0 0 0 0 0 0 9 0 0 0 0 0 0 0 0 0 0 0 0 0 0 0 0 0 0 0 0 0 0 0 0 0 0 0 7 0 13 6 260216 0 0 0 1 0 0 0 4
487 TAT 0 0 0 0 0 0 0 0 0 0 0 0 0 0 0 0 0 0 0 38 0 0 0 0 0 0 0 0 0 0 0 0 0 0 0 0 0 0 0 0 0 0 0 0 0 0 0 0 0 3 1 260252 0 0 0 0 0 0 0 12 0 0 0 0
488 TTC 0 0 0 0 0 0 0 0 0 0 0 0 0 3 0 0 0 1 0 0 0 0 0 0 0 0 0 0 0 12 0 0 0 0 0 0 0 0 0 0 0 0 0 0 0 1 0 0 0 0 0 0 0 12 0 0 0 0 0 0 0 259488 0 12
489 TTC 0 0 0 0 0 0 0 0 0 0 0 0 0 4 0 0 0 0 0 0 0 0 0 0 0 0 0 0 0 18 0 0 0 0 0 0 0 0 0 0 0 0 0 0 0 0 0 0 0 2 0 23 0 8 0 0 0 0 0 0 5 258412 4 22
490 GGA 0 0 0 0 0 0 0 0 31 0 0 0 0 0 0 0 0 0 0 0 0 0 0 0 0 0 0 0 0 0 0 0 9 0 0 0 0 0 0 0 260032 0 19 3 0 0 0 0 0 0 0 0 0 0 0 0 2 0 0 0 0 0 0 0
491 GAC 0 15 0 0 0 0 0 0 0 0 4 0 0 47 0 0 0 0 0 1 0 0 0 0 0 1 0 0 0 0 0 0 5 259870 0 10 0 3 0 0 2 46 1 1 0 14 7 0 0 2 0 0 0 0 0 0 1 0 5 0 0 0 1 0
492 AAT 4 9 1 260086 1 0 0 2 0 0 4 21 0 0 0 1 0 0 0 1 0 0 0 0 0 0 0 0 0 0 0 0 0 0 0 28 0 0 0 0 0 0 0 0 0 0 0 0 0 0 0 1 0 0 0 0 0 0 3 0 0 0 0 0
493 GCA 0 0 0 0 125 0 0 3 0 0 0 0 2 0 1 0 0 0 0 1 0 0 0 0 4 0 0 0 0 0 1 0 3 0 0 0 259803 5 27 25 3 0 0 0 87 0 21 0 1 0 0 0 2 0 1 0 0 0 0 0 1 0 0 0
494 GAG 0 1 20 0 0 0 0 0 0 0 0 0 0 0 2 0 0 0 0 0 0 2 0 0 0 0 0 0 0 0 0 0 56 0 260071 11 0 0 2 0 3 0 25 0 3 0 4 1 0 7 3 0 0 0 0 0 0 0 0 0 0 0 0 0
495 GAG 0 20 26 0 0 0 0 1 0 0 4 0 0 0 0 0 0 0 0 0 0 0 3 0 0 0 0 0 0 0 0 0 50 15 260073 5 0 0 0 0 1 0 34 2 0 0 0 2 0 0 1 1 0 0 2 0 0 0 0 0 0 3 0 0
496 TAC 0 0 0 0 0 0 0 0 0 1 0 0 2 0 0 0 0 23 0 0 0 0 0 0 0 0 0 0 0 0 0 0 0 2 0 0 0 0 0 0 0 4 0 2 0 0 6 0 3 259851 0 65 0 2 0 0 3 61 22 0 0 2 2 1
497 GAC 0 66 6 14 0 1 0 0 0 19 9 2 1 4 45 0 0 2 0 1 0 0 0 0 0 5 0 0 0 0 0 0 6 258205 16 15 9 15 18 0 1 172 34 0 3 8 16 108 18 14 21 11 0 17 2 2 0 0 20 52 5 16 0 0
498 AAT 357 79 567 255632 79 37 51 31 802 152 394 125 71 169 39 39 5 475 4 10 0 2 2 2 70 38 55 32 0 1 5 4 0 0 0 13 31 13 26 13 369 63 8 40 22 3 14 10 11 9 18 4 2 0 19 20 24 28 14 15 14 7 30 1
499 TAA 3 0 0 0 0 0 0 0 0 0 0 0 0 0 0 0 23 0 0 0 0 0 0 0 0 0 0 0 0 0 0 0 0 0 0 0 0 0 0 0 0 0 0 0 0 0 0 0 260136 0 3 30 0 0 0 0 24 0 0 0 17 0 0 0
