# Supplementary material for: Destabilized adaptive influenza variants critical for innate immune system escape are potentiated by host chaperones
Source: PLoS Biol. 2018 Sep 17;16(9):e3000008. doi: 10.1371/journal.pbio.3000008 (PMC6160216; doi:10.1371/journal.pbio.3000008)
Supplement: S1 File — This zip file contains the computer code and required input files for the deep mutational scanning data analysis reported in this manuscript. (ZIP) [file pbio.3000008.s023.zip › 2018_NP_DMS-master/preferences/Rep3-DMSO37_counts.txt]

# POSITION WT AAA AAC AAG AAT ACA ACC ACG ACT AGA AGC AGG AGT ATA ATC ATG ATT CAA CAC CAG CAT CCA CCC CCG CCT CGA CGC CGG CGT CTA CTC CTG CTT GAA GAC GAG GAT GCA GCC GCG GCT GGA GGC GGG GGT GTA GTC GTG GTT TAA TAC TAG TAT TCA TCC TCG TCT TGA TGC TGG TGT TTA TTC TTG TTT
1 ATG 0 0 1 0 0 0 23 0 0 0 2 0 6 1 344669 17 0 0 0 0 0 0 0 0 0 0 0 0 0 0 0 0 0 0 0 0 0 0 0 0 0 0 0 0 0 0 69 0 0 0 0 0 0 0 0 0 0 0 0 0 0 0 2 0
2 GCG 0 0 0 0 0 0 4 0 0 0 0 0 0 0 0 0 0 0 0 0 0 0 0 0 0 5 0 0 0 0 0 0 0 0 4 0 51 0 344170 3 0 0 0 0 0 0 87 1 0 0 0 0 0 0 1 0 0 0 0 0 0 0 0 0
3 TCC 7 9 0 2 24 16 0 29 0 0 0 0 0 0 7 2 2 12 0 20 1 46 0 0 12 0 5 0 10 13 2 0 0 0 1 0 0 21 0 0 0 0 0 0 0 0 0 1 1 41 0 2 25 343834 6 38 0 3 1 0 3 20 0 0
4 CAA 126 479 0 8 239 29 10 272 6 4 0 6 556 20 23 70 341301 81 79 7 31 0 0 3 34 0 0 0 99 83 14 1 12 5 0 2 54 3 10 33 2 0 0 5 332 2 23 2 18 30 0 11 81 31 66 382 0 0 0 66 56 18 48 115
5 GGC 0 0 0 0 0 25 0 0 0 56 0 0 0 0 0 0 0 5 0 0 0 39 0 0 0 116 0 0 0 0 0 0 0 44 0 0 0 59 0 0 3 344428 1 20 0 3 0 0 0 0 0 0 0 64 0 0 0 165 0 0 0 0 0 0
6 ACC 0 0 0 0 0 344639 0 9 0 0 0 0 0 10 0 0 0 0 0 0 0 3 0 0 0 0 0 0 0 0 0 0 0 0 0 0 0 9 0 0 0 0 0 0 0 0 0 0 0 0 0 0 0 0 0 0 0 0 0 0 0 0 0 0
7 AAA 344784 4 12 9 1 0 0 0 12 0 0 0 0 0 0 0 2 0 0 0 0 0 0 0 0 0 0 0 0 0 0 0 34 0 0 0 0 0 0 0 0 0 0 0 1 0 0 0 0 0 0 0 0 0 0 0 0 0 0 0 0 0 0 0
8 CGG 0 0 0 0 0 0 0 0 0 0 1 0 0 0 0 0 1 0 18 0 2 1 2 0 126 1 344874 1 4 0 5 0 0 0 0 0 0 0 0 0 0 0 0 0 0 0 0 0 0 0 0 0 3 0 0 0 0 0 66 0 0 0 0 0
9 TCT 0 1 1 3 2 2 2 5 0 0 0 0 1 0 5 1 3 0 0 0 0 2 1 13 0 0 2 0 1 0 1 18 0 0 0 0 29 3 0 8 1 0 0 0 0 0 0 0 2 1 2 11 12 195 39 343839 0 0 0 4 27 0 4 12
10 TAT 5 13 0 27 21 2 0 16 0 2 0 4 23 39 0 18 0 6 8 92 16 7 0 4 0 0 0 2 7 11 17 4 13 3 22 1 0 2 2 10 2 4 0 0 14 7 11 0 8 51 3 344180 5 55 0 4 0 5 0 35 0 4 2 22
11 GAA 18 1 0 0 5 3 0 11 0 0 0 0 0 0 2 6 6 0 0 0 0 1 2 3 1 0 0 0 1 1 3 5 344012 0 56 1 5 2 6 0 28 5 1 1 3 0 1 0 7 3 0 0 1 0 0 2 0 0 0 6 0 0 1 0
12 CAG 44 45 452 4 1 20 22 5 8 67 20 0 1 7 0 1 83 96 342818 437 5 3 18 4 25 59 115 0 83 31 150 23 2 2 10 1 20 12 6 13 0 0 104 13 2 1 0 10 1 2 23 6 12 13 13 34 0 6 3 8 25 11 7 9
13 ATG 1 0 2 0 0 0 6 0 0 1 1 0 23 0 344660 5 5 5 0 1 0 2 1 0 8 0 0 0 0 3 13 1 0 2 0 0 1 0 0 2 0 2 1 0 0 0 36 0 2 2 1 0 2 0 0 0 0 0 2 3 0 0 0 0
14 GAA 23 4 1 0 7 0 0 2 215 4 0 1 0 0 1 4 2 0 1 0 0 1 1 0 1 2 0 1 0 6 0 2 344089 6 12 12 6 0 0 0 20 0 0 0 1 0 0 2 2 0 0 2 2 1 0 0 0 3 2 0 0 0 0 1
15 ACT 0 0 0 7 11 49 5 344574 1 1 0 0 0 9 0 15 2 5 0 0 1 1 0 5 0 0 0 8 3 0 0 2 0 0 0 0 0 0 0 15 0 0 0 1 1 0 1 0 0 0 0 0 0 0 0 1 1 0 0 2 0 0 2 0
16 GAT 0 2 6 16 4 2 0 1 0 8 0 0 0 1 0 1 3 0 1 0 0 2 0 0 0 0 0 2 0 0 0 0 7 16 8 344826 0 0 1 4 0 1 7 43 0 0 0 2 0 0 0 0 1 1 0 0 5 0 0 1 0 0 0 0
17 GGG 8 1 3 0 11 0 0 8 0 3 11 0 0 0 0 0 3 2 0 3 10 2 4 4 2 2 0 0 0 0 0 2 0 0 15 0 1 3 7 2 100 5 344746 27 1 0 10 7 0 0 0 0 3 0 1 1 0 0 12 0 0 0 0 0
18 GAA 54 11 3 76 7 54 19 0 0 1 2 12 21 12 2 0 23 3 13 0 62 51 102 9 1 2 0 0 0 10 1 3 343935 7 61 8 12 128 5 2 46 6 1 4 0 3 3 32 12 29 0 0 97 25 0 49 1 5 7 0 14 3 0 0
19 CGC 3 0 0 0 0 1 0 0 0 5 0 0 0 0 0 0 0 124 0 1 0 8 0 0 4 344677 0 20 0 8 0 0 0 0 0 0 0 4 1 0 1 2 0 0 0 1 0 0 0 0 0 0 0 0 0 0 0 68 0 0 0 4 0 0
20 CAG 0 0 11 0 0 1 0 0 0 0 1 0 0 0 0 0 10 0 343171 5 5 4 505 25 0 4 124 4 1 1 20 0 0 0 0 0 0 1 0 1 0 1 0 1 2 1 0 0 0 0 7 0 1 0 0 1 0 0 0 0 0 0 0 0
21 AAT 17 12 4 344102 210 95 88 72 1 10 3 31 2 1 14 3 5 16 11 11 5 8 1 7 18 29 5 60 6 4 15 0 0 0 0 22 2 3 1 3 5 3 2 1 19 0 2 9 5 3 1 1 61 64 0 3 0 0 1 10 0 0 0 0
22 GCA 54 0 14 0 166 19 35 2 94 4 0 4 1 7 0 0 1 11 3 1 24 9 1 7 636 152 17 83 3 6 1 0 8 1 0 0 342870 147 23 101 5 0 2 0 121 24 15 65 29 2 0 1 9 11 1 4 0 0 2 1 0 4 0 1
23 ACT 12 5 1 24 129 47 50 343131 15 13 1 2 1 4 4 11 11 64 25 11 4 7 4 13 32 24 8 41 11 21 1 11 4 3 2 1 11 6 6 32 14 1 18 14 6 2 0 3 2 6 1 15 13 145 177 849 0 3 6 5 8 2 0 5
24 GAG 14 5 160 2 6 16 37 9 0 0 0 6 3 12 34 0 170 9 29 2 1 1 5 3 8 6 0 0 2 2 0 0 214 1 344168 11 4 12 28 0 0 0 35 0 6 11 0 8 2 1 6 0 3 4 2 14 11 2 3 1 3 0 0 3
25 ATC 0 0 1 0 0 11 1 1 0 2 0 0 32 345015 6 11 10 1 0 1 1 5 0 2 5 2 1 0 5 2 0 0 0 0 0 0 0 0 0 0 0 1 1 0 0 16 0 2 4 2 0 0 0 4 4 0 0 0 0 0 1 1 0 0
26 AGA 17 0 1 1 0 0 0 0 344822 2 37 3 11 1 1 0 6 0 0 0 0 12 0 0 20 11 0 4 0 0 0 0 0 0 1 0 10 2 3 0 63 0 6 0 0 0 0 0 1 0 1 1 0 0 0 1 43 5 2 0 0 0 1 0
27 GCA 2 2 4 0 38 0 4 6 3 5 77 21 2 1 0 1 1 10 11 12 1 0 2 3 0 18 20 2 1 0 1 0 7 0 0 0 344627 21 11 5 5 2 13 4 75 0 4 0 3 3 0 0 8 0 3 4 0 2 7 1 1 5 2 3
28 TCC 82 27 8 1 0 5 0 3 0 0 9 3 3 0 0 0 8 11 5 2 38 21 0 4 0 4 7 3 0 9 1 0 1 1 0 0 0 10 2 0 1 79 21 2 1 2 0 0 1 7 1 2 29 344581 5 32 0 0 12 0 0 8 2 0
29 GTC 0 4 3 0 2 6 2 0 0 0 0 0 2 78 2 8 0 1 1 0 1 20 0 4 1 0 0 0 1 8 5 0 0 2 0 0 0 14 0 2 0 1 0 0 18 344808 0 33 0 2 0 0 0 0 0 0 1 0 0 0 8 5 2 0
30 GGG 0 6 0 0 0 0 2 3 1 0 68 4 0 1 4 0 1 6 2 0 0 6 6 3 0 2 3 0 1 2 0 3 0 0 22 0 9 15 0 9 40 24 343860 2 4 0 11 0 1 3 2 0 0 0 3 1 0 0 8 1 0 3 0 3
31 AAG 19 7 340935 12 0 0 4 5 17 0 25 0 2 0 6 0 0 2 8 1 5 1 2 1 15 4 3 4 2 0 2 1 3 0 14 0 1 2 1 0 2 0 0 4 4 1 5 1 2 0 3 0 7 8 2 2 1 1 0 1 1 0 0 0
32 ATG 3 1 10 1 1 0 15 4 0 0 1 0 19 6 344952 7 0 2 0 6 0 13 0 5 4 9 0 0 2 0 3 3 3 0 0 0 1 3 0 0 0 0 1 0 1 0 11 3 1 0 0 0 0 0 0 0 1 0 1 2 0 0 2 2
33 ATT 6 0 1 5 0 2 0 12 26 1 0 6 27 34 3 344810 1 0 2 0 0 0 0 0 0 0 0 2 11 0 0 2 2 2 1 0 0 1 0 0 7 0 1 1 4 19 3 105 2 2 1 0 7 0 0 2 0 1 0 9 1 0 0 1
34 GAT 1 0 0 42 8 4 1 6 1 5 2 22 17 71 29 20 3 13 11 11 1 0 1 0 0 22 1 0 76 0 1 12 22 12 14 344032 8 18 0 20 20 41 0 223 2 1 4 43 0 21 0 20 28 8 59 9 4 6 0 39 17 25 30 4
35 GGA 2 5 1 0 0 0 0 1 37 0 0 4 0 3 1 2 2 3 0 0 0 4 0 7 0 1 0 0 2 1 5 1 22 3 0 1 8 4 1 0 344799 25 37 5 2 5 0 0 4 0 5 3 2 3 1 0 16 7 0 0 2 0 1 0
36 ATT 1 0 0 4 2 1 0 7 0 1 0 5 5 29 1 344675 1 0 1 1 0 0 1 0 2 0 1 0 0 0 1 2 0 1 2 5 2 1 0 0 2 0 1 0 0 0 7 10 0 0 1 0 1 2 0 0 0 0 0 0 6 2 7 1
37 GGA 0 1 0 0 2 4 4 0 7 3 5 0 0 0 0 0 0 2 0 0 4 2 0 0 0 4 0 0 0 0 0 2 15 0 0 0 4 2 0 0 344648 2 179 2 0 0 2 1 0 0 0 2 1 1 0 4 9 0 0 1 1 0 0 0
38 CGA 0 0 0 0 0 2 0 0 7 2 0 0 0 1 0 0 44 0 0 0 0 7 0 9 342029 2 32 2 3 0 1 1 4 0 0 1 1 1 0 0 0 0 0 1 0 0 1 1 1 0 0 0 0 0 0 0 44 2 0 1 0 0 0 0
39 TTC 1 3 0 0 2 2 0 1 0 0 2 0 0 2 0 0 6 5 0 0 8 13 25 2 4 9 0 1 5 21 2 0 0 3 2 0 0 8 0 2 5 4 0 1 0 5 2 0 0 5 8 0 0 22 0 1 1 3 0 8 5 344129 5 14
40 TAC 0 2 0 1 1 0 0 3 0 3 1 2 6 1 0 2 0 61 0 0 0 0 0 0 10 1 0 0 3 0 4 4 3 3 0 0 1 5 1 0 16 3 2 0 6 0 0 0 2 343812 12 40 0 4 0 1 4 40 0 2 0 1 0 0
41 ATC 1 29 2 1 4 52 6 2 4 31 5 0 9 342175 68 30 26 76 14 7 1 11 1 2 3 0 2 1 21 59 9 0 0 0 3 0 2 2 3 2 4 0 28 0 1 6 0 0 5 0 9 24 2 7 1 1 1 7 1 3 73 3 4 8
42 CAA 8 1 7 0 3 0 1 3 0 2 1 0 4 1 0 0 324455 4 64 1 1 9 0 0 29 1 5 0 19 5 4 2 5 1 2 0 4 2 0 0 2 1 0 1 0 1 0 0 2 1 0 0 0 0 0 0 1 2 2 0 0 0 0 0
43 ATG 9 52 10 2 0 0 4 1 0 1 2 0 16 4 329451 8 0 2 1 3 0 4 3 1 0 0 0 2 0 1 1 0 2 2 1 9 0 1 0 0 0 0 1 0 0 1 15 0 1 1 0 2 0 0 0 0 1 0 0 2 2 0 1 0
44 TGC 0 4 0 0 2 5 6 0 0 3 0 3 14 0 0 0 1 0 0 0 6 3 1 2 3 15 0 2 7 2 3 1 0 0 0 0 0 11 2 0 1 3 0 0 0 27 0 37 0 48 0 0 1 0 0 1 13 305525 3 145 1 1 0 0
45 ACT 1 0 0 8 7 40 3 322653 14 0 0 0 5 4 6 10 7 7 1 14 5 0 0 5 9 1 2 2 3 14 9 0 0 0 3 0 0 1 14 4 0 2 1 0 1 7 3 0 1 1 0 7 3 2 0 0 0 2 1 8 0 4 0 0
46 GAA 23 0 0 0 0 5 0 3 0 2 0 0 7 0 0 8 0 2 5 2 1 1 1 1 0 4 0 1 3 3 0 0 330203 1 19 0 0 0 0 0 15 1 2 0 3 8 0 0 19 0 0 0 1 2 0 3 0 5 0 0 0 0 2 0
47 CTT 0 0 1 0 0 1 0 0 0 0 0 2 9 2 6 3 0 6 2 4 7 5 3 8 0 2 2 2 150 69 12 335879 1 0 1 0 0 0 0 0 0 0 2 0 0 0 0 2 0 0 0 2 1 0 1 1 2 1 1 0 1 0 68 12
48 AAA 334657 4 14 0 9 2 0 1 22 0 0 0 12 0 0 0 1 5 0 0 0 0 0 2 2 0 2 0 3 5 0 2 28 0 0 5 1 1 1 0 4 2 0 0 7 0 0 0 1 5 0 6 1 0 0 2 5 3 0 0 5 0 0 6
49 CTC 6 3 2 4 3 5 3 20 3 0 6 4 11 12 7 7 19 18 13 2 35 18 28 25 10 3 9 3 69 324828 3 18 8 0 0 3 3 2 14 9 7 5 8 9 6 4 4 0 11 9 3 13 24 12 5 1 9 4 7 0 13 11 170 10
50 AGT 15 54 1 8 10 189 52 16 7 47 10 324400 0 3 0 5 3 35 90 8 25 80 19 49 1 24 15 9 2 7 12 5 26 17 1 6 15 39 97 27 33 19 11 90 3 11 9 3 3 5 3 17 25 42 19 13 12 28 6 8 2 12 16 1
51 GAT 1 21 4 19 9 32 5 7 0 0 0 6 3 4 4 14 1 37 0 1 2 0 2 23 0 0 0 0 10 2 5 10 27 28 7 324432 46 0 8 5 3 0 0 32 2 1 7 14 4 2 4 15 0 1 0 0 0 0 0 0 0 21 3 2
52 TAT 5 6 2 1 6 21 4 2 13 0 3 7 3 2 0 4 1 5 0 40 2 7 0 0 3 1 0 0 3 3 1 10 1 1 1 1 27 3 2 3 7 6 10 0 26 0 38 5 13 39 8 332645 3 2 23 18 0 0 2 38 12 3 6 3
53 GAG 7 4 21 0 1 2 1 12 3 1 0 1 0 0 0 0 1 2 2 1 0 6 1 1 0 8 3 0 1 0 0 2 40 3 308266 86 7 0 13 0 0 8 77 46 0 2 9 1 3 0 6 9 1 6 0 0 5 5 1 0 0 0 5 0
54 GGG 0 7 3 0 1 16 8 7 0 20 30 2 0 2 0 5 6 0 5 1 4 6 2 0 12 3 8 0 2 0 0 2 0 3 41 0 0 7 25 25 41 17 310879 7 0 1 1 7 0 0 0 3 12 0 9 0 6 0 12 0 0 0 0 0
55 CGA 0 17 0 0 2 4 3 0 51 0 23 0 0 4 0 0 52 17 0 5 2 4 0 5 313862 21 46 6 14 2 1 7 1 2 0 1 2 1 2 3 8 2 1 0 0 0 0 0 0 0 0 6 0 4 1 0 107 4 3 0 3 0 0 2
56 CTG 1 6 1 0 8 4 35 6 0 3 2 0 0 4 27 0 7 8 10 4 8 36 71 8 3 1 16 0 128 58 308987 82 2 0 13 0 2 6 11 4 3 4 0 12 1 5 9 3 6 9 11 1 6 2 2 5 0 0 7 4 2 0 64 6
57 ATC 2 1 7 2 14 37 17 1 0 18 1 9 12 344460 1 38 9 1 0 2 12 6 0 1 6 5 0 0 5 32 161 10 3 0 1 3 1 4 0 0 0 5 7 2 2 48 28 1 3 3 3 0 4 3 3 3 2 6 0 0 13 3 4 0
58 CAG 0 13 11 3 16 2 3 1 0 0 13 1 1 0 0 0 90 2 344638 5 8 5 37 6 4 3 67 12 0 5 10 1 2 1 1 0 1 1 2 13 2 1 12 1 2 6 3 3 0 0 19 7 0 3 1 0 2 2 4 2 0 4 6 0
59 AAC 4 344552 4 70 4 10 2 3 6 26 1 3 6 1 2 1 1 9 10 7 4 10 18 7 8 6 8 13 14 0 6 7 5 26 2 17 8 1 5 3 18 16 7 2 3 1 10 2 7 4 5 1 0 6 0 0 12 2 10 0 3 7 11 14
60 AGC 1 32 0 5 2 14 5 3 6 344430 6 29 0 6 3 0 1 2 0 0 2 0 6 8 24 12 2 0 7 0 0 1 0 0 0 1 8 1 0 0 3 14 6 0 0 4 0 1 0 0 0 0 1 7 33 31 0 3 3 6 3 0 0 2
61 TTA 0 2 7 5 0 2 2 7 1 1 5 0 51 6 5 36 0 31 0 0 2 4 5 3 0 0 0 2 35 3 12 4 6 6 0 2 6 1 3 0 3 8 2 2 13 18 5 3 3 16 0 2 23 4 5 0 0 28 1 13 344273 2 44 1
62 ACA 1 5 0 5 344086 100 11 38 0 25 0 15 13 9 2 0 0 6 1 2 17 34 3 15 15 3 1 22 4 12 4 0 1 9 3 1 25 16 4 3 2 2 2 1 8 1 0 2 0 5 1 0 8 192 16 31 1 14 0 9 0 0 0 0
63 ATA 9 5 0 25 19 0 2 6 2 2 4 2 344543 22 61 32 4 4 3 4 1 16 7 2 2 6 0 4 21 16 0 2 0 3 0 0 16 0 3 1 0 2 0 0 12 0 0 0 0 10 0 4 2 5 0 0 0 2 2 0 5 3 0 1
64 GAG 0 1 3 0 1 5 5 2 0 7 4 2 0 8 20 1 1 7 0 31 3 24 14 8 0 2 0 2 1 6 5 14 16 10 344619 5 2 0 3 0 1 0 33 3 1 1 7 1 2 1 3 8 0 12 1 3 0 1 0 0 1 0 3 6
65 AGA 42 0 1 0 32 2 2 1 344477 0 22 0 3 0 1 0 2 3 0 1 3 2 1 1 28 1 0 8 1 2 1 1 0 0 0 0 0 1 0 1 20 0 2 1 1 1 0 0 6 2 1 0 1 5 0 3 1 1 0 2 0 0 1 0
66 ATG 0 0 7 0 0 5 5 0 0 0 4 2 33 3 344333 4 0 0 0 3 0 2 1 0 0 0 0 0 0 1 8 0 0 0 0 0 0 0 0 0 0 0 1 0 7 0 9 0 0 0 1 0 0 0 2 0 0 0 0 0 0 0 0 0
67 GTG 0 0 0 0 0 0 0 0 0 0 1 0 0 0 21 0 0 0 0 0 0 0 0 0 0 0 0 0 9 0 1 0 0 0 0 0 4 0 10 0 0 1 1 0 158 0 344562 11 0 0 10 0 0 0 7 0 0 0 0 1 0 0 0 0
68 CTC 4 1 0 0 0 7 0 6 6 6 1 1 2 24 1 7 0 6 0 1 3 49 9 3 0 17 0 4 23 344601 1 120 0 0 2 0 0 7 2 4 2 0 3 0 0 1 2 0 2 0 6 0 1 1 0 0 3 0 6 2 0 35 0 1
69 TCT 1 0 0 3 5 4 1 12 0 16 0 5 2 0 0 0 0 7 0 0 2 1 5 49 0 0 1 0 0 3 1 4 0 3 3 1 2 0 3 4 2 0 10 0 3 0 0 1 6 1 0 6 13 92 10 344751 17 0 0 0 0 1 0 9
70 GCT 2 3 1 0 13 7 18 94 0 28 2 2 3 0 0 0 1 1 0 0 3 7 3 6 2 11 0 0 7 4 0 0 0 3 3 13 56 99 60 344449 10 1 5 4 0 0 0 19 9 1 3 3 7 11 6 15 0 1 0 0 1 6 1 0
71 TTT 7 4 6 0 0 0 0 0 0 0 0 0 0 1 0 4 0 4 0 0 1 2 0 0 0 2 0 6 2 1 0 18 1 2 0 0 0 0 1 0 2 0 0 0 0 1 1 5 0 5 1 7 0 0 2 23 1 0 0 2 2 67 2 344708
72 GAC 0 8 0 2 0 3 0 1 1 0 0 4 0 3 0 0 0 2 1 0 6 7 0 0 0 0 0 3 0 0 0 0 13 344459 11 215 0 1 0 2 0 30 0 0 1 3 0 0 0 5 2 0 0 1 0 0 8 1 0 0 0 0 0 0
73 GAA 73 14 0 0 1 2 6 2 1 0 2 19 7 9 0 0 16 99 0 0 1 3 0 1 5 22 6 0 47 1 0 1 343964 20 143 10 8 4 1 0 41 1 71 51 57 0 0 39 17 10 0 36 0 2 0 0 0 47 1 15 1 2 0 0
74 AGA 40 1 2 0 1 6 6 1 344666 0 58 2 3 1 13 0 0 0 0 0 5 5 0 0 14 0 2 27 1 14 3 0 0 15 0 0 1 1 15 12 32 0 1 0 0 1 0 0 4 1 4 3 0 2 0 1 3 0 0 8 4 4 1 0
75 AGG 0 0 29 0 0 0 0 0 21 2 344629 9 0 1 11 0 0 0 0 1 0 0 0 0 0 64 61 240 0 0 1 1 0 0 0 1 1 0 0 1 2 0 31 0 0 0 0 1 0 0 0 0 0 1 0 0 0 0 9 0 0 1 0 0
76 AAT 3 73 0 344874 2 2 1 9 6 0 0 15 0 2 0 0 0 1 0 1 0 7 1 1 0 1 8 0 1 0 5 0 1 0 5 18 1 7 0 1 0 1 0 2 0 0 4 0 0 2 1 0 0 7 1 0 0 6 0 0 12 1 1 3
77 AAA 344632 33 16 5 4 0 0 5 26 7 1 167 14 2 3 2 2 29 4 0 0 2 1 0 10 6 0 7 17 1 1 0 42 17 8 0 0 7 2 1 0 3 7 0 8 8 9 3 0 2 0 0 0 0 1 15 2 1 0 31 4 0 1 0
78 TAT 1 2 0 5 2 0 0 4 0 0 0 2 3 3 0 3 5 8 0 38 3 1 0 0 0 0 0 2 0 0 5 5 0 0 0 0 0 0 0 1 0 0 0 0 3 1 3 0 15 21 6 344817 0 2 0 4 6 0 1 21 0 2 1 2
79 CTG 0 0 2 0 0 4 0 0 1 3 2 0 5 0 16 4 8 2 3 0 0 5 45 0 0 0 11 0 51 37 343880 3 10 0 0 0 1 1 0 1 0 1 0 0 9 0 4 3 0 1 2 0 1 0 0 0 0 7 0 0 3 2 38 1
80 GAA 39 16 1 6 2 30 43 9 28 14 1 3 34 30 38 7 51 23 7 3 0 1 1 3 8 8 9 1 11 75 5 25 343857 10 23 5 20 25 25 29 19 4 1 13 53 37 2 8 20 17 1 5 27 21 7 46 7 19 0 18 11 20 8 5
81 GAA 40 6 5 8 9 17 0 12 3 3 0 6 7 15 0 2 4 17 5 0 2 4 0 0 0 4 4 3 3 24 1 3 344333 8 66 7 6 6 0 12 21 24 18 3 1 7 15 68 47 8 10 13 5 20 1 5 0 19 15 21 2 7 1 28
82 CAT 16 2 11 23 10 0 2 0 11 4 3 2 8 3 58 10 93 76 4 343583 0 0 0 3 6 3 63 171 109 10 0 0 1 0 1 2 9 0 2 4 0 0 4 1 14 8 18 12 7 0 9 193 13 18 5 55 16 13 39 5 9 12 1 221
83 CCC 4 50 8 1 8 32 12 28 0 15 0 50 7 6 3 9 22 11 5 21 28 342843 36 17 2 10 10 16 1 19 8 1 9 0 13 1 18 18 55 92 13 27 6 15 1 9 6 1 3 3 1 1 44 18 4 0 2 6 2 29 0 8 3 4
84 AGC 2 81 3 3 4 27 65 5 6 341532 14 165 10 13 0 11 35 1 371 51 0 3 2 1 2 12 2 1 0 5 0 2 6 2 1 4 74 17 4 13 83 78 60 48 3 18 31 6 13 0 62 0 2 2 6 75 2 16 1 0 23 0 11 2
85 GCG 0 0 0 0 13 47 52 0 3 3 3 5 24 6 9 0 5 0 0 1 1 2 8 0 2 15 5 7 8 5 1 1 1 0 7 2 19 13 130040 17 0 8 46 13 0 3 7 12 0 2 1 14 6 0 56 0 0 1 0 8 0 0 1 0
86 GGG 10 3 5 31 11 2 56 47 3 1 14 0 1 2 1 0 6 31 11 2 2 11 5 0 7 3 4 3 0 15 0 5 1 0 15 0 1 10 1 2 8 23 129974 25 2 0 3 1 2 2 2 23 0 0 0 1 0 0 4 0 4 26 9 1
87 AAG 20 0 131020 28 0 0 1 0 0 0 11 1 0 0 2 0 1 1 1 2 0 1 2 0 3 0 0 0 1 0 0 0 0 0 23 0 0 0 2 0 0 0 1 1 0 0 0 0 0 0 6 0 0 2 1 0 0 0 0 0 0 0 0 0
88 GAT 1 38 0 132 2 0 0 0 0 7 1 1 0 0 0 0 4 1 1 1 1 0 1 0 0 1 1 1 2 2 1 0 5 29 6 131018 0 0 1 2 2 0 8 6 0 0 1 1 8 1 5 3 4 1 4 4 5 2 0 12 0 1 0 0
89 CCT 0 5 0 0 0 1 2 11 2 14 1 3 3 2 4 2 1 5 0 11 21 124 280 130292 1 3 1 7 1 0 4 8 1 7 1 4 10 39 10 38 13 12 9 6 1 2 1 9 12 14 10 5 2 3 7 9 19 14 27 8 0 1 0 13
90 AAG 33 6 130854 22 3 6 3 1 19 1 85 2 9 2 8 6 2 13 4 12 0 0 0 1 11 4 30 97 2 2 2 8 0 0 17 2 0 18 4 3 13 12 6 24 0 0 0 1 1 0 7 16 1 3 1 1 0 1 2 13 2 0 0 1
91 AAA 131172 2 14 2 0 0 3 0 6 1 10 3 1 0 0 0 1 2 0 1 0 0 2 1 4 19 1 7 2 1 3 0 10 2 0 0 1 1 0 0 1 0 0 0 0 0 2 1 10 2 13 0 0 0 0 1 5 0 0 0 1 0 0 1
92 ACT 0 0 0 3 33 138 17 130727 0 1 0 2 0 0 0 5 1 1 0 0 0 3 1 4 0 0 0 0 0 1 0 0 1 0 0 0 0 2 0 9 0 0 0 2 1 0 0 0 1 0 2 0 0 1 0 1 0 2 0 0 0 0 1 0
93 GGA 0 1 0 1 0 1 0 0 7 0 0 0 0 2 0 0 0 0 1 4 0 0 1 1 0 0 0 0 0 1 1 0 7 0 0 0 0 0 0 0 130782 3 40 3 3 0 0 0 2 1 1 0 0 0 0 0 7 0 0 1 0 1 1 0
94 GGA 1 3 0 0 1 0 3 1 14 0 2 0 0 0 0 0 1 0 0 2 1 6 0 0 1 0 0 0 0 1 0 0 7 0 0 0 2 0 0 0 130779 9 23 3 5 0 0 0 2 0 4 0 0 0 0 0 29 0 0 0 0 0 0 0
95 CCC 0 0 1 0 0 0 0 0 0 0 1 0 0 0 0 0 0 5 0 0 21 130984 1 90 0 0 0 2 0 5 1 0 0 0 0 0 2 0 0 6 0 0 0 0 0 0 0 0 2 1 12 0 5 30 0 6 0 1 1 0 0 0 0 0
96 ATA 1 0 0 0 15 0 0 0 0 0 0 2 131132 1 11 1 0 0 0 0 0 1 0 0 3 0 1 1 4 4 0 4 5 0 1 0 0 1 1 0 1 0 0 0 8 0 2 1 7 1 4 0 0 3 0 0 1 2 0 3 2 0 0 0
97 TAC 0 2 0 0 0 1 0 0 0 0 0 0 0 1 1 0 0 10 0 1 0 0 0 0 1 5 0 0 2 2 0 3 1 3 0 0 0 0 1 1 0 0 1 4 1 0 0 1 0 130846 23 10 0 1 1 2 0 5 0 0 0 0 4 3
98 AAG 36 0 130972 4 0 4 7 1 3 0 30 0 2 3 4 0 2 1 0 4 0 1 0 0 0 0 14 1 0 4 0 0 1 0 21 0 0 1 0 2 0 1 0 1 1 0 1 0 2 1 6 0 0 0 1 0 0 2 1 0 0 2 0 0
99 AGA 13 0 0 0 0 2 0 0 131255 1 10 1 2 0 0 0 0 1 1 0 0 0 2 2 13 9 1 1 1 3 1 1 0 0 0 0 2 3 0 0 4 2 4 0 0 1 0 0 0 0 1 1 0 1 1 0 2 0 0 0 5 0 0 0
100 GTA 1 1 1 1 1 1 5 0 0 9 1 0 16 1 7 0 4 11 4 3 23 13 16 4 2 17 12 0 15 18 5 5 1 0 8 0 22 2 1 8 3 0 16 2 130879 7 49 19 14 0 1 0 13 27 2 3 2 13 0 5 2 6 0 0
101 GAT 0 3 0 16 0 2 1 2 0 1 0 0 0 0 1 1 12 1 1 6 0 2 0 3 0 0 1 0 0 0 0 1 2 102 2 131124 1 2 2 1 0 0 1 12 0 1 0 7 1 0 4 4 3 1 4 7 0 1 0 2 2 1 0 0
102 AGA 14 4 0 0 2 2 1 0 131162 1 7 1 3 1 2 0 2 5 0 0 4 8 3 1 1 5 0 4 0 0 4 0 0 0 0 0 0 17 0 1 13 1 7 1 0 0 0 0 7 12 0 0 1 0 1 0 1 0 2 5 1 0 6 1
103 AAG 12 1 131285 19 0 0 1 1 0 0 13 0 0 2 0 1 0 2 2 0 0 3 0 0 17 2 0 1 0 0 0 0 0 0 4 0 0 0 0 0 2 2 16 1 0 1 0 0 2 1 0 0 0 2 0 14 0 1 0 0 0 0 1 0
104 TGG 0 0 0 0 1 1 1 1 0 0 0 0 1 0 0 1 1 0 1 1 0 2 0 1 2 1 4 1 0 4 2 0 0 0 2 0 1 0 0 1 1 1 1 0 0 0 0 0 3 1 11 3 0 3 0 1 8 1 131198 1 0 4 1 0
105 ATG 0 1 4 0 1 8 9 0 0 0 1 0 14 0 131068 1 0 4 0 28 1 2 0 0 3 0 2 0 9 4 6 1 0 0 1 0 3 0 0 0 0 1 2 0 1 0 32 0 1 3 1 0 1 2 0 0 4 5 0 4 0 0 3 1
106 AGG 0 4 12 0 1 2 0 0 13 0 131107 3 1 0 15 0 1 0 0 0 3 2 0 1 0 33 1 0 0 1 0 0 0 0 0 0 1 0 0 1 0 2 32 0 0 0 0 0 3 0 1 0 0 2 0 0 1 1 4 0 0 2 0 0
107 GAA 14 0 0 0 0 1 0 0 0 0 0 0 0 0 0 0 3 0 2 0 0 0 0 0 0 1 2 0 2 1 0 0 131153 8 3 5 0 0 1 0 14 1 0 0 0 0 0 0 0 0 0 0 1 0 0 0 0 0 0 1 1 1 0 0
108 CTC 0 0 0 0 1 4 0 0 1 1 2 0 0 2 2 0 0 5 7 0 0 33 1 0 0 3 0 1 7 131196 0 3 0 1 0 0 0 2 1 0 0 2 2 14 0 1 1 2 0 0 0 0 1 1 0 19 4 0 1 0 4 7 0 1
109 GTC 0 0 0 0 1 0 3 0 0 9 0 0 1 29 0 0 4 0 0 0 0 0 0 0 0 1 1 0 0 0 5 0 0 1 0 0 1 37 0 0 0 0 4 1 217 130942 1 21 0 0 2 0 0 0 1 2 0 4 0 0 2 0 0 0
110 CTT 0 0 0 0 0 5 2 0 0 0 0 0 2 0 0 10 1 0 0 2 1 0 1 7 1 0 0 0 3 5 24 131276 0 0 0 2 0 2 1 1 0 0 0 0 0 0 0 0 0 0 0 0 0 0 0 0 0 0 0 1 0 0 0 4
111 TAT 1 0 0 0 0 0 0 1 0 2 0 0 0 21 0 0 0 5 0 19 0 0 0 0 0 1 0 0 9 1 0 0 0 0 0 0 1 1 2 0 1 0 0 0 4 0 0 0 1 72 1 131151 5 1 0 1 0 1 43 22 0 3 5 3
112 GAC 0 35 1 2 1 3 1 1 1 0 0 1 0 0 0 0 1 1 0 0 0 5 5 1 0 0 5 1 1 0 0 0 4 131117 1 7 0 3 1 0 0 13 1 0 3 2 0 1 0 3 2 0 0 7 0 0 0 0 0 1 0 0 0 0
113 AAA 131300 0 16 0 0 0 0 1 9 0 3 0 2 0 0 0 0 0 0 0 1 0 0 0 0 0 0 0 7 0 0 0 11 0 0 0 0 0 0 0 0 0 0 0 0 0 1 0 1 3 0 0 0 0 0 0 0 0 2 0 0 1 0 0
114 GAA 11 24 0 2 0 1 0 0 4 0 1 0 2 0 0 0 4 2 0 1 1 1 1 0 0 0 0 2 1 3 0 7 131225 2 19 2 1 12 0 3 8 0 3 1 0 1 0 0 0 9 0 0 3 7 3 0 0 5 2 3 2 0 0 7
115 GAA 4 2 0 2 0 0 2 0 0 0 0 0 0 0 0 0 1 4 0 3 1 0 0 5 0 0 0 2 0 1 0 0 131316 3 3 1 1 0 0 0 5 0 0 0 0 0 0 0 2 1 0 0 0 1 0 0 0 0 0 0 2 0 0 0
116 ATA 0 0 1 0 10 0 0 0 0 0 0 1 131123 2 30 10 1 2 2 0 0 0 0 0 0 1 0 0 4 5 0 4 3 0 0 0 4 1 0 0 1 1 0 0 77 29 7 3 0 0 0 1 0 4 4 0 0 0 0 4 0 0 0 0
117 AGG 0 2 11 0 0 1 3 0 6 0 131128 8 1 3 7 0 4 6 13 1 0 0 0 1 3 0 3 0 1 0 0 0 0 1 1 0 0 1 0 0 0 1 12 0 0 0 0 1 0 1 0 0 0 0 0 0 0 0 4 38 0 0 3 1
118 CGA 0 0 0 0 0 0 0 0 3 0 0 0 0 0 0 0 19 4 0 4 1 0 5 0 129648 1 20 0 1 7 3 2 3 2 1 0 0 6 0 0 0 1 0 0 0 0 1 0 0 0 0 0 0 0 0 1 15 1 0 0 0 0 0 0
119 ATC 0 2 0 1 0 7 0 0 2 0 0 0 5 129320 0 13 0 0 1 0 0 0 0 0 0 0 0 0 0 1 0 0 0 0 0 0 0 1 0 0 0 1 0 1 0 8 15 0 0 0 0 0 0 0 1 0 0 1 0 0 0 2 0 0
120 TGG 0 3 1 0 0 0 4 0 0 2 2 0 0 0 0 0 0 0 1 0 0 2 0 0 0 0 16 0 0 1 0 0 0 1 0 0 0 0 0 1 4 0 4 2 0 0 2 0 0 0 7 0 0 1 0 1 12 0 129920 0 3 0 2 0
121 CGC 0 4 2 2 0 3 6 5 0 3 1 0 1 2 0 3 0 24 2 0 0 2 1 1 4 129805 8 4 0 8 3 0 0 1 1 0 0 7 1 0 0 1 15 0 5 0 1 1 1 4 2 5 0 2 4 0 0 31 0 1 2 1 0 0
122 CAA 4 0 0 0 6 3 0 4 1 5 5 7 3 0 0 4 128527 10 30 0 2 0 1 0 20 1 25 1 6 10 0 0 0 1 0 1 3 0 1 0 6 4 4 1 1 2 119 1 7 0 0 0 0 0 0 0 3 0 2 0 0 0 29 0
123 GCC 0 0 2 0 0 26 0 0 0 26 2 0 0 0 0 0 0 0 0 0 0 2 0 1 3 3 0 1 0 0 0 0 1 1 0 0 2 128749 4 4 2 0 2 5 4 13 0 0 0 0 3 0 5 7 0 0 4 0 0 1 0 0 0 0
124 AAT 2 16 0 111462 0 0 0 0 0 0 0 4 0 0 0 0 0 0 0 5 0 0 1 1 1 0 0 1 2 0 0 3 0 0 1 8 1 0 0 0 2 0 0 0 1 0 1 1 0 0 0 0 1 0 1 1 1 0 0 0 1 0 0 0
125 AAT 0 12 3 106173 0 0 0 1 1 6 6 1 0 0 0 0 0 1 0 12 0 0 0 0 0 2 8 0 0 3 0 0 1 1 2 12 0 5 0 2 3 0 2 1 0 1 0 0 0 1 1 12 7 2 2 0 0 4 1 8 4 21 0 2
126 GGT 12 2 4 0 2 1 6 0 1 1 0 8 0 0 1 0 0 1 6 0 5 1 0 0 2 0 0 0 3 7 20 4 0 0 0 5 1 0 3 1 1 7 19 101612 3 1 0 0 0 0 5 0 15 4 0 0 0 1 0 6 2 0 5 0
127 GAT 2 2 9 42 0 4 1 0 15 0 28 0 16 10 0 19 1 10 0 8 3 3 0 0 0 14 1 0 0 13 0 0 4 12 1 98828 33 4 5 0 0 2 2 11 4 20 0 0 1 3 0 16 15 2 0 1 0 0 0 6 5 0 0 5
128 GAT 14 27 1 4 27 0 13 1 4 7 0 7 2 1 3 3 7 2 1 1 0 0 0 1 0 1 0 1 13 2 13 0 2 11 43 108578 13 7 3 15 0 0 5 6 0 0 10 8 0 0 0 0 24 2 22 5 0 1 6 0 0 0 0 0
129 GCA 3 3 0 0 30 4 0 1 0 7 2 0 1 11 12 0 0 1 0 0 0 0 0 1 1 11 4 0 1 4 0 4 5 0 0 2 121315 11 15 3 4 7 0 0 15 4 1 0 2 1 6 1 3 1 2 17 0 0 0 0 1 0 8 0
130 ACA 35 0 4 4 125752 23 21 8 3 0 1 0 11 0 0 1 0 6 1 5 2 4 4 1 4 0 15 10 0 0 5 0 0 0 0 1 14 1 2 0 0 0 0 0 0 0 7 0 0 3 0 1 0 0 0 0 0 1 2 0 0 2 1 0
131 GCT 0 1 3 2 0 0 1 17 0 10 0 9 0 0 0 0 2 18 0 20 0 15 2 8 0 2 1 1 0 1 0 2 0 0 0 2 11 26 7 120000 1 0 6 2 2 0 3 5 0 4 2 0 0 3 0 6 0 1 0 0 0 0 0 1
132 GGT 0 0 0 0 2 1 0 0 0 3 0 6 0 0 0 0 0 2 0 0 0 1 0 0 0 2 0 0 0 0 0 0 0 0 0 8 0 1 0 0 1 38 205 117893 0 1 0 2 4 0 0 0 0 0 0 0 0 0 0 0 1 1 0 0
133 CTG 0 5 0 0 3 0 0 0 0 0 0 0 1 0 5 0 2 2 0 0 1 0 22 0 0 5 1 2 33 8 122047 9 0 1 2 0 0 0 0 0 0 0 1 1 0 0 0 0 1 1 1 0 0 2 0 4 0 0 0 0 4 0 15 0
134 ACT 0 0 0 6 25 79 1 111823 0 3 0 0 0 0 0 5 0 1 0 0 5 2 2 0 0 1 0 1 0 1 0 1 0 0 0 0 2 4 0 10 0 0 0 0 0 13 3 3 1 0 0 0 0 0 1 3 0 0 0 3 0 0 0 0
135 CAC 0 2 0 1 1 0 0 2 0 0 2 2 0 0 0 1 3 115075 0 12 1 0 1 0 0 9 0 0 1 1 0 0 0 0 1 0 0 1 0 0 1 0 2 1 0 0 2 0 1 4 1 0 1 0 0 0 1 0 1 0 1 1 0 2
136 ATG 2 3 0 0 2 2 7 0 1 0 0 0 12 17 117634 49 0 0 0 1 2 1 1 0 1 0 1 0 4 31 1 0 0 0 0 0 2 4 0 0 0 1 0 0 0 0 29 8 1 0 3 2 1 0 0 0 1 0 0 3 4 0 53 0
137 ATG 0 0 0 0 0 0 7 0 0 0 0 0 5 0 107676 3 0 2 2 0 0 7 0 1 1 0 0 0 0 0 0 0 0 0 1 0 0 0 3 0 0 0 0 0 0 0 5 0 0 0 0 0 0 0 1 0 0 0 0 0 0 0 0 0
138 ATC 0 0 0 0 0 2 1 0 0 0 0 1 1 102329 0 10 1 0 1 4 2 4 0 2 0 1 0 0 3 1 5 0 0 2 0 0 0 1 0 0 0 0 0 0 0 5 0 0 0 0 1 0 0 0 0 0 0 1 0 0 0 1 2 0
139 TGG 0 0 3 2 0 0 0 0 0 0 2 0 0 0 0 0 0 0 0 0 0 0 0 0 0 0 26 0 0 1 0 0 0 0 0 0 0 0 0 0 2 0 3 0 0 0 1 0 4 1 6 0 0 0 0 0 25 0 124567 0 3 0 1 0
140 CAT 0 0 1 1 0 0 0 1 0 1 0 0 0 0 1 0 1 12 3 131095 0 0 0 0 0 0 0 1 0 0 1 1 0 0 0 4 0 0 0 0 0 0 0 0 0 0 0 0 2 0 0 11 0 0 0 0 0 0 0 0 0 0 0 0
141 TCC 0 0 2 0 0 2 0 0 0 1 0 7 0 1 1 0 0 0 0 0 2 12 0 0 0 0 1 1 0 0 0 1 0 1 0 0 0 7 0 0 1 0 0 0 0 0 0 0 2 1 0 0 1 131154 6 10 0 4 0 0 0 3 0 0
142 AAT 0 13 1 130905 1 0 0 2 0 4 0 8 0 0 0 2 0 2 0 0 0 0 0 3 0 3 0 1 0 1 0 1 4 0 0 15 4 0 1 0 0 0 1 0 0 0 0 0 0 0 0 4 1 0 0 1 0 0 0 0 0 3 0 1
143 TTG 0 0 0 0 4 0 0 0 0 1 0 0 0 0 5 0 0 0 0 0 0 1 0 0 0 0 0 0 4 0 9 1 0 0 0 1 0 0 0 0 2 1 0 0 0 0 1 0 0 5 0 0 0 0 12 0 1 0 0 0 13 2 131068 2
144 AAT 2 14 0 130855 0 1 0 0 1 0 0 7 1 0 1 0 2 0 0 2 0 0 0 0 0 2 0 0 0 2 0 0 0 0 0 19 1 1 0 0 0 1 0 3 1 0 0 0 0 0 0 0 0 0 1 0 0 2 0 0 0 0 0 0
145 GAT 1 0 0 7 0 0 0 0 0 1 0 0 0 0 0 2 0 0 0 1 0 1 0 0 0 0 0 0 0 1 0 0 0 25 0 131153 0 0 0 0 0 0 0 7 0 1 0 0 0 2 0 2 0 0 0 0 0 1 0 0 0 0 0 0
146 ACA 2 1 0 1 131040 50 20 4 2 1 0 1 11 0 0 0 0 0 2 0 2 3 0 0 0 0 1 0 0 0 0 0 0 1 0 0 43 1 4 0 0 2 0 2 0 0 0 0 0 0 0 0 1 9 1 2 0 0 0 0 0 0 0 0
147 ACA 2 0 0 0 131208 1 20 0 2 0 0 0 3 0 0 0 3 0 0 0 0 0 2 0 0 1 0 0 0 0 0 0 0 0 0 0 14 0 0 0 0 0 0 0 0 0 0 0 0 0 0 0 1 0 0 0 0 0 0 0 0 0 0 0
148 TAC 1 1 0 1 0 0 0 0 0 0 0 0 1 0 0 0 0 15 1 2 0 0 0 0 1 0 0 0 0 0 0 0 0 1 0 0 0 1 0 0 2 0 0 0 0 0 0 0 1 131141 1 11 0 1 0 0 1 11 0 0 0 0 0 0
149 CAG 0 2 5 0 0 0 0 0 0 0 0 0 0 0 0 0 7 1 130961 2 0 1 2 0 0 0 21 0 0 0 1 0 0 0 0 0 0 0 0 0 0 0 0 0 0 0 4 1 0 0 15 0 0 0 0 0 0 1 0 0 1 0 0 0
150 AGG 0 0 8 0 0 0 0 0 13 0 131122 0 0 0 5 1 0 0 0 0 0 1 0 0 0 2 23 0 0 0 0 0 0 0 0 0 0 0 1 0 0 0 25 0 0 0 0 0 0 0 0 0 0 0 0 0 0 0 1 0 0 0 0 1
151 ACA 0 0 0 0 131106 6 34 24 0 0 1 0 4 0 0 0 0 0 0 0 0 1 6 0 1 0 0 0 1 0 0 1 0 0 0 0 14 2 0 0 1 1 2 1 0 2 1 0 0 0 1 2 0 1 0 1 11 0 0 0 0 0 0 0
152 AGA 11 0 4 0 0 0 0 0 130823 1 9 1 5 0 0 0 0 0 0 0 3 0 2 0 28 3 39 32 1 2 0 0 0 0 0 0 6 0 0 0 14 0 0 4 0 0 0 0 0 0 5 1 0 0 0 0 2 0 0 0 0 0 1 0
153 GCT 2 0 3 2 0 0 0 15 6 0 0 0 0 0 0 1 3 0 0 4 1 0 0 1 0 0 0 0 5 0 0 0 0 0 0 0 2 20 1 131112 5 0 0 1 0 1 0 5 0 1 0 0 0 0 0 2 0 1 3 3 6 1 0 0
154 CTT 0 2 0 0 0 0 0 0 1 0 1 1 2 6 1 20 1 1 0 1 0 1 0 6 1 0 1 1 15 28 7 130398 1 1 0 0 0 0 2 1 1 1 2 0 2 1 0 4 2 1 2 1 0 0 0 1 1 0 0 1 8 0 28 3
155 GTT 7 0 6 1 2 4 4 6 0 0 3 0 5 0 1 17 2 0 0 0 0 1 0 0 17 0 1 1 4 1 0 6 1 0 0 0 0 0 2 5 0 0 3 2 33 10 2 129039 0 0 0 0 1 2 2 0 3 0 0 0 2 0 3 2
156 CGC 0 3 1 0 0 2 0 0 38 5 5 0 0 2 1 1 1 55 0 2 0 0 0 0 5 127522 17 42 0 2 2 0 0 0 4 0 1 0 1 0 0 3 0 0 0 0 0 0 4 2 0 1 0 0 0 2 6 19 0 2 0 0 0 0
157 ACC 0 0 0 0 12 128849 141 40 0 2 0 2 18 23 9 1 0 1 1 1 0 7 0 0 2 2 0 0 0 7 0 0 0 1 0 0 8 6 5 1 0 0 5 5 6 4 32 6 6 0 1 0 1 6 36 1 0 1 1 0 2 0 4 1
158 GGC 0 0 0 0 1 5 0 1 0 26 2 0 0 0 0 1 0 0 0 0 0 9 0 0 1 2 0 0 4 1 0 0 1 39 0 0 0 1 0 0 14 130909 81 14 0 2 6 0 1 1 0 0 0 2 1 0 1 1 0 0 0 0 0 1
159 ATG 0 2 1 0 0 2 7 0 0 1 2 0 9 1 131085 9 0 1 3 1 0 0 1 1 5 2 0 1 0 45 1 6 4 1 0 0 1 0 1 1 1 1 0 0 1 0 8 0 24 0 1 0 0 1 0 0 0 2 0 0 29 0 57 0
160 GAT 1 6 1 9 0 0 0 0 2 0 2 0 5 0 1 0 1 3 0 1 0 3 0 4 1 1 0 0 0 1 2 0 13 16 3 131137 1 1 3 1 2 1 5 10 0 0 0 1 1 1 0 3 0 0 3 0 0 0 1 4 3 1 0 0
161 CCC 0 1 2 1 0 1 1 0 0 2 12 0 1 1 0 0 1 4 0 0 57 130112 5 21 6 1 17 2 0 6 1 1 0 0 1 2 5 6 20 1 6 2 3 9 0 0 20 1 2 0 0 0 15 85 9 0 0 0 4 0 0 0 0 0
162 AGG 3 2 9 1 1 0 0 0 142 0 130948 3 1 1 3 0 2 0 1 1 0 5 0 0 1 1 10 9 3 1 1 0 0 1 0 0 0 1 0 0 2 2 23 0 3 0 4 0 2 2 1 1 1 0 2 0 2 1 1 1 0 0 0 1
163 ATG 1 4 3 1 10 0 4 6 0 3 2 0 14 1 131172 2 0 6 0 1 0 0 0 0 0 0 2 2 1 0 0 1 0 0 2 0 0 0 5 0 0 2 1 0 0 1 17 18 0 0 0 0 2 0 0 0 0 5 0 9 1 4 6 0
164 TGC 5 3 1 3 0 0 1 1 0 2 1 3 1 1 7 0 1 0 0 0 0 6 0 0 3 14 1 1 0 0 0 0 0 0 0 0 16 9 6 2 0 5 0 0 4 3 3 1 1 42 0 1 2 2 0 0 3 131053 0 30 0 1 0 0
165 TCT 1 17 0 31 5 11 1 1 0 1 0 5 0 0 0 0 0 0 0 0 0 22 0 16 0 0 0 0 0 1 0 3 0 0 0 6 3 9 6 1 4 5 2 6 0 0 1 0 0 0 1 0 2 37 2 131008 0 3 0 10 0 0 0 1
166 CTG 6 2 1 1 1 0 0 0 0 0 0 0 6 0 28 13 1 2 6 3 0 0 21 1 0 0 0 1 12 11 131137 10 0 0 1 0 2 0 0 0 0 0 0 0 5 0 0 0 4 0 0 0 1 0 0 0 0 0 1 0 1 0 23 1
167 ATG 0 6 3 0 0 1 3 0 0 1 1 0 36 1 131094 2 2 0 3 0 0 1 0 0 0 1 1 0 44 1 63 1 0 0 0 2 0 1 0 0 0 0 2 1 2 2 14 1 0 0 1 0 0 0 0 0 0 1 3 1 1 0 2 0
168 CAG 0 0 3 1 0 1 0 0 1 6 1 7 3 0 1 0 34 0 158912 10 1 0 19 0 4 12 38 1 0 0 1 7 1 0 2 0 3 2 22 2 0 0 2 0 1 0 0 1 4 0 38 2 1 1 1 3 3 1 0 7 0 0 0 1
169 GGT 1 0 2 0 0 0 0 0 0 0 0 20 0 0 2 0 0 1 0 3 0 0 0 2 0 0 2 0 0 0 0 0 0 1 0 10 0 0 0 0 29 13 47 158476 0 0 0 1 16 2 1 0 1 1 0 0 0 0 3 1 0 1 0 0
170 TCG 0 0 0 0 0 0 1 0 0 0 0 2 1 0 0 0 0 0 0 0 1 0 10 0 0 0 0 3 0 1 1 0 0 5 0 0 0 1 4 0 0 0 3 0 0 2 0 0 0 1 5 0 57 3 158593 55 1 0 3 0 0 0 32 0
171 ACT 0 0 0 1 1 14 1 159078 0 0 0 0 0 0 4 2 1 0 0 1 1 2 0 1 0 0 0 0 2 0 0 1 0 0 0 0 0 0 0 17 0 0 0 1 0 0 0 3 0 0 0 0 0 1 4 0 1 0 2 2 0 0 0 1
172 CTC 0 0 0 0 2 0 1 0 0 0 0 0 0 9 1 1 2 0 3 0 1 15 1 0 0 1 2 0 6 159024 12 5 0 0 0 0 0 1 0 0 0 1 0 1 1 2 0 2 3 0 1 0 0 0 1 0 0 0 0 2 0 2 1 1
173 CCT 3 1 0 2 3 0 0 3 0 0 0 0 0 2 0 0 1 0 0 5 57 72 668 158350 1 3 1 1 0 0 0 2 0 0 0 0 1 4 3 6 1 0 2 2 0 0 0 0 5 0 8 0 2 8 0 7 6 0 0 2 0 0 4 0
174 AGG 2 1 7 0 0 1 0 0 21 0 159164 0 0 0 2 0 1 0 0 0 0 0 0 0 1 1 3 0 0 3 1 3 0 0 0 0 0 0 0 1 0 0 7 0 0 0 0 0 3 0 7 1 0 0 0 1 1 0 0 0 0 1 1 0
175 AGG 0 1 19 3 0 4 1 0 15 1 158907 2 1 0 2 1 0 0 0 0 0 0 5 0 1 0 0 10 0 0 0 0 0 0 0 0 1 0 0 0 0 0 8 2 0 0 0 0 0 0 1 0 0 0 0 0 3 0 2 0 0 0 0 1
176 TCT 0 2 1 0 0 1 0 1 0 0 1 0 1 0 0 1 0 0 1 2 0 1 0 11 0 1 0 0 0 0 1 1 2 0 0 0 1 0 1 1 0 0 0 2 0 0 0 0 0 0 0 1 4 137 6 159073 2 0 0 0 2 0 2 2
177 GGA 0 0 0 0 0 0 0 0 10 2 0 0 0 2 0 0 0 6 0 0 0 0 0 0 0 0 0 1 0 1 0 0 7 0 2 0 0 1 0 0 159098 2 19 17 2 0 0 0 0 1 4 2 4 0 0 0 9 0 0 0 1 1 0 0
178 GCT 3 0 0 1 0 2 0 16 1 1 0 0 0 1 1 0 1 3 10 0 5 30 1 3 0 5 2 0 1 2 0 1 0 0 0 9 5 41 0 158683 1 0 1 0 0 0 0 17 2 1 0 0 1 1 0 3 0 2 2 0 0 0 1 0
179 GCA 2 0 0 0 78 0 0 0 0 1 0 0 0 3 0 0 0 0 0 0 0 0 0 0 0 0 0 0 0 1 1 0 0 0 0 0 158127 78 165 30 0 0 1 0 32 0 0 0 5 0 0 0 1 0 0 5 0 1 0 2 1 1 0 3
180 GGC 0 0 0 0 0 0 0 0 0 5 0 0 0 2 0 0 0 0 0 0 1 0 0 1 3 1 0 0 0 1 0 1 2 16 0 0 0 1 0 0 2 158654 9 50 0 0 2 0 0 0 1 0 1 0 0 0 0 9 0 0 0 0 1 0
181 GCT 0 0 0 3 7 1 0 57 2 4 0 2 0 0 5 0 0 13 0 0 0 0 0 0 0 2 4 5 0 3 0 0 1 0 0 11 0 90 14 158192 0 1 1 0 1 0 1 6 0 0 1 0 0 0 0 1 0 1 10 1 0 0 0 1
182 GCA 0 0 0 13 67 2 0 0 0 3 2 0 0 0 0 0 0 6 4 0 0 1 0 0 0 2 0 0 0 1 2 0 2 5 0 0 158262 26 31 10 1 0 10 0 82 0 1 0 0 1 0 0 4 1 0 0 0 0 0 1 0 0 0 0
183 GTC 0 0 1 0 0 18 2 0 0 1 0 0 2 27 0 0 2 0 2 0 0 1 2 0 2 2 0 3 0 8 0 0 0 0 0 0 0 20 0 0 1 0 0 0 5 158807 10 18 0 4 0 1 3 0 1 0 0 0 0 2 0 7 0 0
184 AAA 158888 9 52 13 0 2 0 0 8 1 0 0 0 0 0 0 0 0 3 0 0 1 0 0 1 0 0 0 1 3 3 0 12 0 0 0 0 2 2 0 1 0 1 0 0 0 0 0 13 0 2 0 1 0 0 0 2 0 0 1 0 0 1 0
185 GGA 0 0 3 1 0 0 0 0 14 0 0 0 0 1 0 0 1 1 0 1 0 1 3 2 0 0 0 1 0 0 1 0 10 0 0 1 0 1 1 0 159129 8 26 15 4 0 1 1 3 0 0 0 0 0 0 0 14 0 0 1 3 0 1 0
186 GTT 0 1 0 2 0 2 6 1 0 0 0 0 1 36 0 65 0 1 0 0 0 1 0 2 0 0 0 0 1 0 0 0 0 0 2 0 1 1 1 5 0 0 0 0 21 15 18 159050 0 2 1 0 2 0 1 1 0 1 3 3 0 0 0 4
187 GGG 0 0 0 0 0 1 0 0 0 3 9 1 0 0 0 0 0 0 1 1 0 2 1 0 0 0 0 0 6 0 0 0 1 0 9 0 0 0 0 0 30 4 158976 3 0 0 6 2 0 0 0 0 0 1 4 0 0 0 1 0 0 2 0 0
188 ACA 3 0 2 1 159015 4 30 1 3 0 1 0 2 0 0 0 2 0 1 2 0 1 5 1 3 0 1 0 0 0 0 0 0 1 0 0 15 1 0 0 0 0 0 4 1 0 2 3 0 0 0 0 5 4 3 0 0 1 0 0 0 0 0 0
189 ATG 0 3 0 1 0 0 9 0 0 0 1 1 23 0 159081 10 2 3 1 1 0 0 1 0 0 0 1 1 5 26 10 3 1 0 0 0 1 1 1 0 12 4 1 0 1 0 18 0 0 2 0 0 2 0 0 0 0 5 0 19 3 1 0 0
190 GTG 1 0 1 1 3 2 1 2 0 0 0 1 0 2 10 0 0 1 5 0 0 0 0 2 0 0 6 0 0 0 2 0 0 2 0 0 1 3 21 1 0 1 2 0 46 10 158957 1 3 0 0 0 2 2 11 4 0 3 0 3 0 1 0 0
191 ATG 1 0 0 0 0 1 12 0 0 2 0 4 13 1 159028 12 0 4 1 0 0 1 0 0 0 0 0 1 0 0 0 0 1 2 1 0 0 0 0 0 2 0 1 0 1 0 5 0 0 0 3 3 0 0 0 0 0 0 0 1 6 0 3 0
192 GAG 1 0 3 1 0 0 0 0 0 0 0 0 0 0 0 0 0 1 0 0 0 1 3 0 0 0 0 0 0 0 0 0 42 0 159150 5 1 0 0 1 0 2 23 2 0 0 3 0 1 0 7 0 0 0 0 0 0 0 0 0 0 0 0 1
193 TTG 0 0 0 0 2 0 0 0 0 0 1 1 0 0 0 1 0 0 4 0 0 0 0 0 0 1 0 0 0 0 46 1 0 0 0 0 7 0 3 0 0 0 3 0 6 0 5 3 0 0 0 1 0 2 16 1 1 0 1 5 23 1 159118 6
194 ATA 4 0 0 0 15 5 1 1 4 0 2 0 159126 24 10 11 3 0 2 0 0 6 0 5 0 0 0 0 4 0 0 4 0 0 0 1 2 3 0 0 2 0 0 0 15 0 0 0 1 0 2 1 1 0 0 0 0 0 3 2 2 1 3 0
195 AGG 0 0 10 0 1 0 1 3 20 0 159139 2 0 0 13 0 0 3 0 1 0 1 0 0 6 2 13 5 1 1 0 0 0 0 0 0 0 5 0 0 0 0 23 0 0 0 0 0 3 0 0 0 1 2 0 0 0 0 1 0 0 1 0 0
196 ATG 0 0 3 0 0 1 3 0 0 2 1 0 8 0 159162 3 16 3 0 0 2 8 4 0 0 1 9 0 2 2 0 1 4 0 0 0 4 2 0 0 5 0 2 0 0 0 12 2 2 0 0 0 1 0 0 0 2 0 6 1 0 0 3 0
197 ATC 0 0 0 2 0 12 50 0 4 1 0 0 2 159000 1 73 0 0 1 0 0 1 2 0 0 2 0 1 0 1 0 0 0 1 0 0 1 4 0 0 0 9 0 0 0 42 17 18 4 0 2 2 0 1 0 0 0 0 0 0 3 0 0 0
198 AAA 159256 6 7 0 0 2 0 0 10 0 0 0 1 0 0 0 1 0 0 0 0 2 0 0 1 1 0 1 0 0 0 0 15 2 0 0 0 0 2 0 0 0 0 0 0 0 0 0 4 0 6 0 0 2 0 0 0 0 0 0 1 1 0 0
199 CGT 0 0 0 0 1 0 0 0 0 1 5 2 0 0 3 0 0 2 1 19 0 1 0 0 0 8 4 159167 0 0 0 1 0 0 0 0 0 0 0 0 0 1 5 3 0 2 0 0 0 0 3 0 0 0 0 0 0 2 0 12 0 1 0 0
200 GGG 0 2 0 2 1 2 9 1 0 0 14 0 0 0 1 0 0 0 0 0 0 2 0 0 0 0 0 0 0 0 0 0 0 1 7 0 0 3 0 0 58 0 158232 7 0 0 7 1 1 0 0 0 0 0 1 0 0 0 6 0 1 0 0 0
201 ATC 11 3 0 0 1 19 0 0 1 2 1 0 3 159116 2 11 0 1 0 0 2 2 2 0 5 0 0 0 1 0 0 1 0 0 0 0 1 1 0 2 0 0 2 0 0 34 16 4 0 0 0 0 0 1 0 0 0 0 0 10 0 2 0 0
202 AAT 2 76 0 159008 0 6 1 4 0 0 0 13 1 0 0 6 8 10 0 1 0 2 3 2 0 0 0 0 2 2 4 0 0 0 0 34 2 0 5 0 0 1 7 0 6 0 0 0 2 0 0 0 0 0 0 0 0 2 6 0 0 0 10 10
203 GAT 4 0 2 4 0 0 2 0 0 1 0 2 1 0 0 0 0 0 0 0 0 0 1 0 0 0 0 0 0 0 0 0 2 9 2 159222 0 0 0 1 3 0 0 9 1 0 1 0 0 0 0 0 0 0 0 0 0 0 0 0 0 0 0 0
204 CGG 0 2 0 0 4 0 0 0 1 0 43 0 0 0 0 1 0 1 23 0 0 1 0 0 28 19 158874 10 0 0 2 0 1 1 0 0 0 3 0 0 0 2 0 0 1 0 0 2 3 0 1 0 1 0 0 0 1 0 24 0 1 1 0 0
205 AAC 1 157142 0 9 2 2 0 1 0 5 0 4 10 0 0 0 0 0 0 0 0 2 1 0 0 0 0 0 0 1 1 0 0 11 0 1 3 0 0 7 0 0 0 0 0 1 0 0 7 6 1 0 0 0 2 0 0 2 0 0 0 0 1 4
206 TTC 1 0 0 0 0 2 1 0 0 4 0 0 7 0 1 0 0 0 2 0 0 0 0 0 0 1 1 0 0 15 0 0 0 0 0 0 2 0 2 1 0 0 0 0 1 1 0 0 0 0 0 0 0 9 0 0 0 3 0 0 3 159039 1 3
207 TGG 1 0 0 0 1 0 0 0 0 0 1 0 0 0 0 0 0 1 0 0 0 0 0 0 0 0 14 0 0 1 0 1 0 0 0 0 1 0 0 0 0 0 0 0 0 0 0 0 0 1 10 0 0 2 0 0 1 0 159050 1 0 8 5 11
208 AGA 4 0 0 0 0 0 0 1 157374 0 64 1 3 0 0 0 0 3 0 0 0 1 1 0 45 23 2 0 1 1 0 2 0 0 0 1 0 0 0 0 22 0 1 0 0 0 0 0 1 0 0 0 0 0 0 1 3 0 0 0 0 0 0 0
209 GGT 0 0 0 0 0 0 0 0 1 0 1 12 0 0 0 0 0 0 0 0 0 0 0 0 0 1 0 0 0 0 0 1 0 0 1 9 0 0 0 0 4 30 82 138509 0 0 0 0 0 0 0 0 2 0 0 0 1 2 5 1 0 0 0 2
210 GAA 16 0 0 0 1 1 0 0 0 16 0 0 1 0 0 0 0 2 0 0 0 0 0 0 0 0 0 0 0 0 0 0 156087 9 6 4 0 0 0 0 14 4 1 0 0 0 0 0 2 1 0 1 0 3 0 0 0 0 0 2 0 0 1 0
211 AAT 2 13 5 146590 0 1 0 25 0 23 0 9 0 49 1 5 0 10 2 5 0 12 3 0 0 1 0 0 4 0 0 0 0 1 47 9 2 0 8 0 0 34 21 0 0 20 7 3 1 6 0 0 0 0 31 6 0 3 0 7 0 5 74 0
212 GGA 0 0 0 0 0 0 1 7 20 0 0 0 0 0 0 0 0 0 0 0 1 0 0 0 1 0 0 0 4 0 4 0 9 0 3 1 0 0 0 1 147640 3 24 21 1 0 1 0 0 0 0 0 1 4 0 0 15 0 2 0 0 0 0 0
213 CGA 1 0 1 0 0 1 0 0 8 0 12 0 3 1 0 0 32 0 0 0 0 1 0 0 147169 20 17 1 1 1 0 0 0 1 0 0 0 0 1 1 1 0 0 0 0 0 0 0 0 0 2 0 0 1 0 0 14 0 0 0 0 0 0 0
214 AAA 152207 1 17 0 0 0 2 2 17 0 3 0 0 0 0 0 1 4 0 8 1 0 0 1 0 2 0 1 0 0 0 2 7 0 0 1 0 1 0 0 0 0 7 0 0 0 6 0 1 0 0 0 1 0 2 0 1 0 3 0 0 0 0 0
215 ACA 1 1 0 0 154800 31 26 13 0 1 0 9 2 1 0 1 0 0 0 0 36 0 0 2 1 2 0 0 0 0 1 0 0 0 3 3 15 7 2 0 0 0 1 19 0 4 0 3 0 0 0 0 2 0 0 9 0 3 0 0 0 1 0 0
216 AGG 0 1 12 0 0 0 0 2 7 1 149638 2 0 0 14 0 0 1 0 0 0 0 0 0 0 0 9 0 0 0 0 0 0 0 0 0 2 0 0 0 2 1 18 0 0 0 0 0 0 0 0 3 1 1 0 0 0 0 4 0 0 0 0 0
217 AGT 0 1 0 56 13 25 16 2 1 9 2 137730 0 0 0 7 0 2 0 6 0 0 0 1 1 1 0 6 0 0 5 2 1 0 2 0 1 6 0 1 0 0 0 12 0 1 1 0 0 2 2 1 1 0 20 0 0 0 2 3 5 0 0 1
218 GCT 0 0 0 0 0 0 0 23 0 74 0 1 0 0 0 1 0 0 0 0 0 0 0 0 0 0 0 0 0 0 4 0 1 0 0 4 1 17 5 137932 1 1 0 2 0 1 0 7 0 1 0 0 0 0 0 1 0 0 0 0 0 0 0 0
219 TAC 0 2 0 0 0 0 0 0 0 0 0 0 0 0 0 0 0 9 0 0 0 0 0 0 1 0 0 0 0 1 0 0 0 1 0 0 0 0 1 0 0 0 3 0 0 2 1 0 7 147073 1 18 0 2 0 1 0 9 0 0 0 0 0 0
220 GAG 0 0 3 1 64 0 7 0 0 0 0 0 0 0 0 0 0 0 0 0 0 0 0 0 0 0 0 0 0 0 0 0 1 0 143788 3 0 0 0 0 0 0 11 0 0 0 0 0 0 0 2 0 0 0 0 1 2 0 0 0 0 0 0 0
221 AGA 20 0 2 0 0 0 0 0 148128 0 10 1 1 0 1 0 0 0 0 0 0 0 0 0 1 0 1 0 0 0 1 0 0 0 0 0 0 0 0 0 13 0 0 0 0 0 0 0 1 0 0 0 0 0 0 0 1 0 0 0 0 2 0 0
222 ATG 0 0 1 0 0 0 6 7 0 0 1 0 11 0 139097 2 13 0 0 0 0 0 0 0 0 1 0 0 0 1 2 0 0 1 0 0 0 0 0 5 0 0 17 1 0 0 6 0 0 8 0 0 0 0 0 0 0 0 0 1 0 5 0 0
223 TGC 0 0 0 0 0 81 0 0 0 1 0 0 0 0 0 0 0 0 0 0 0 0 0 0 0 5 0 0 0 0 0 0 0 0 0 0 0 0 0 0 0 0 0 0 2 0 0 0 0 14 0 0 0 0 0 0 3 127219 1 37 0 0 0 0
224 AAC 3 130403 0 6 0 0 0 0 0 9 0 0 0 0 0 0 0 0 0 0 0 0 0 0 0 0 0 0 0 0 0 0 0 7 0 0 0 0 0 0 0 0 0 0 0 0 0 0 0 1 0 0 0 0 0 0 0 0 1 0 0 0 0 1
225 ATT 0 0 0 0 0 0 0 9 0 2 2 5 0 13 0 159099 0 0 0 0 0 0 2 0 0 0 0 0 0 0 6 0 0 0 1 0 0 0 0 0 0 0 0 0 0 0 0 4 0 0 0 0 0 1 0 0 0 5 0 0 0 7 0 0
226 CTC 0 0 0 0 0 0 0 0 0 0 0 0 0 1 0 0 0 2 0 0 0 13 0 0 0 0 0 0 0 159111 0 1 0 0 0 0 0 0 0 0 0 0 0 0 0 0 0 0 0 0 0 0 0 0 0 0 0 0 0 0 0 8 0 0
227 AAA 159016 1 49 0 2 0 0 0 5 0 0 0 0 0 0 0 1 0 0 0 0 0 0 0 0 0 0 0 0 0 0 0 7 0 0 0 0 0 0 0 0 0 0 0 0 0 0 0 1 0 0 0 0 0 0 0 0 0 0 0 0 0 0 0
228 GGA 0 0 2 0 9 0 0 0 9 8 0 1 0 0 2 0 0 0 0 5 0 0 0 0 4 0 4 0 1 0 0 0 18 0 0 0 0 10 0 0 159049 1 20 1 2 0 3 0 0 0 0 0 0 0 1 2 3 0 0 0 8 2 0 10
229 AAA 158972 0 6 9 0 0 0 0 6 0 0 0 0 0 0 0 2 0 0 1 0 1 1 0 0 0 0 0 0 0 0 0 12 0 2 0 0 0 0 0 0 1 2 2 0 0 0 0 0 0 0 0 0 0 0 0 0 0 0 0 0 0 0 0
230 TTT 0 0 0 0 0 0 0 0 0 0 0 0 0 0 0 0 0 0 0 0 0 2 0 0 0 0 0 0 0 0 0 6 0 0 1 0 0 0 0 0 0 0 0 0 0 0 2 1 0 5 0 1 0 0 0 7 0 0 0 4 0 9 6 159126
231 CAA 0 0 0 1 0 10 0 0 0 0 0 0 1 0 0 0 159035 0 16 1 0 3 2 1 47 0 1 0 5 5 13 0 0 0 0 0 0 4 2 1 2 0 0 0 3 0 0 0 5 2 0 1 0 1 2 0 0 0 1 1 1 1 0 0
232 ACA 1 0 0 0 159166 10 9 1 5 2 0 0 4 0 0 0 0 1 0 4 3 3 2 0 19 1 0 0 0 2 0 0 0 0 0 0 10 0 1 1 0 0 0 0 0 0 0 1 0 0 0 0 1 1 0 4 3 0 0 0 0 0 0 0
233 GCT 0 0 0 59 0 4 0 9 0 0 1 0 0 2 1 2 7 1 0 1 12 0 0 44 1 0 0 1 0 1 0 0 0 1 1 6 7 17 4 158958 0 3 0 6 4 0 5 16 3 0 0 0 0 0 0 1 0 2 0 0 0 0 0 0
234 GCA 0 0 0 0 58 0 0 2 0 0 0 14 1 1 0 0 0 0 0 0 15 32 1 1 0 0 0 0 1 2 0 0 1 0 0 0 158765 2 7 1 4 0 0 0 12 7 1 0 0 0 0 0 1 1 1 0 0 4 0 2 0 0 0 1
235 CAA 1 0 0 0 0 0 0 0 0 0 0 0 0 0 0 0 159158 1 14 0 1 0 0 0 13 0 0 2 2 0 2 0 0 0 0 0 0 0 2 1 0 0 1 0 0 1 0 2 8 0 0 0 0 2 1 0 0 0 0 0 0 0 3 0
236 AGG 6 0 32 0 0 0 0 1 64 2 158993 1 0 0 5 0 0 0 0 0 1 3 0 1 48 1 8 1 0 0 1 0 0 1 1 0 0 1 0 0 0 0 39 0 0 0 0 0 0 0 0 0 0 0 0 0 0 4 5 2 0 0 0 0
237 GCA 2 1 0 1 45 3 3 1 5 1 0 9 2 0 0 3 0 0 1 0 3 0 0 0 1 0 5 0 2 1 5 0 1 1 0 0 158940 8 21 7 6 0 5 1 42 0 2 0 1 0 7 3 49 2 0 0 1 1 1 0 0 0 0 0
238 ATG 0 0 4 1 0 2 6 1 0 0 0 1 11 0 158977 3 0 0 1 0 2 2 0 0 0 0 1 0 2 2 6 3 1 0 0 0 0 0 0 1 0 0 0 0 0 0 8 1 0 0 1 2 2 0 1 0 0 0 0 3 0 0 1 0
239 ATG 0 0 1 0 6 0 9 9 3 2 2 0 22 0 158994 8 0 0 0 2 0 0 0 1 4 0 1 7 0 1 0 0 0 1 0 0 0 0 66 6 0 0 0 1 0 1 72 0 0 1 0 1 1 0 2 0 5 0 1 0 0 0 0 2
240 GAT 5 2 0 14 2 0 1 3 1 0 0 0 0 0 0 0 41 2 0 9 0 0 0 2 0 0 0 0 0 4 3 1 3 22 3 159054 0 0 1 2 3 2 5 18 2 0 0 1 0 0 0 0 0 0 0 1 1 0 0 0 1 0 0 0
241 CAA 3 0 0 0 0 2 1 0 0 0 2 4 3 0 0 0 159054 0 39 2 2 0 0 0 27 0 3 0 0 0 0 0 0 0 1 0 0 0 0 1 3 1 0 0 0 0 2 0 14 0 1 0 0 0 1 1 0 0 0 0 1 0 0 0
242 GTG 1 0 0 0 0 3 0 0 0 0 0 1 0 0 23 2 1 1 0 0 0 1 0 0 0 0 0 0 2 0 0 0 0 1 3 2 3 3 4 0 0 1 13 3 143 22 158922 21 1 0 1 0 0 0 0 0 0 5 0 0 0 0 1 0
243 AGA 10 0 10 0 0 3 0 0 158957 1 63 3 3 0 0 3 2 1 0 1 2 2 3 0 2 1 7 2 0 0 0 0 0 0 0 1 2 2 2 1 24 6 3 0 0 1 4 0 0 0 0 1 0 3 0 1 4 0 2 1 2 19 1 1
244 GAA 9 0 1 0 8 6 2 3 0 1 0 0 0 1 0 0 2 0 0 0 1 0 1 0 0 3 0 0 0 2 0 0 159150 0 29 1 2 10 0 8 17 1 0 0 2 0 1 1 3 1 7 0 0 0 0 0 1 0 2 0 0 13 0 1
245 AGT 0 0 0 12 0 1 2 0 1 15 1 158648 0 0 0 3 0 0 0 0 0 20 7 0 0 0 0 1 0 0 1 0 0 0 1 0 1 4 29 2 1 13 42 24 0 0 0 0 0 0 0 0 0 3 0 0 0 1 0 5 0 0 0 0
246 CGG 1 0 1 0 0 3 1 0 0 0 5 0 0 0 0 0 0 0 28 0 1 0 1 0 29 0 158326 2 1 0 6 0 1 1 1 2 0 4 0 2 0 2 0 1 0 2 0 4 0 2 0 1 0 0 0 0 0 1 17 0 0 0 1 3
247 AAC 10 158953 1 25 9 5 0 0 0 6 0 0 1 1 1 0 0 1 0 1 1 0 0 1 0 3 2 3 0 0 0 1 0 7 0 0 7 18 0 0 0 14 2 0 0 0 2 0 0 0 0 0 0 31 1 0 0 0 1 5 0 1 0 7
248 CCA 0 0 0 0 0 0 0 1 0 0 0 0 0 0 0 1 1 2 5 0 159051 7 65 11 1 0 0 3 4 0 1 0 0 1 0 0 0 0 0 1 0 0 0 0 0 4 0 0 0 0 0 0 1 0 0 0 1 2 1 0 1 1 0 0
249 GGA 0 1 1 2 0 0 0 0 9 0 0 1 0 0 1 0 0 0 0 1 0 4 0 2 1 0 0 0 0 0 0 0 4 0 1 0 2 1 0 0 159167 4 33 28 0 0 0 0 1 1 0 0 0 0 0 1 10 1 0 0 1 1 0 0
250 AAT 10 5 3 159064 0 0 2 3 0 0 1 7 0 0 3 1 0 0 3 1 0 0 0 0 1 0 3 2 2 0 1 0 0 0 0 4 2 0 0 1 3 2 9 1 1 3 5 0 0 1 3 0 0 0 5 1 1 1 1 2 0 0 1 0
251 GCT 0 0 0 0 0 0 0 24 1 0 0 0 0 0 0 0 0 0 0 0 0 4 0 0 0 0 0 0 0 0 0 0 0 0 0 1 3 21 22 192190 0 0 0 0 0 0 2 21 0 0 0 1 1 0 1 2 1 0 0 6 0 0 4 0
252 GAG 0 0 7 1 0 0 0 0 0 0 0 0 0 0 0 0 0 0 0 0 0 0 0 0 0 0 0 0 3 1 0 2 47 0 192146 2 0 0 1 1 0 0 24 0 0 0 4 0 0 0 0 0 0 0 0 0 0 0 0 0 1 0 0 0
253 ATC 0 1 1 0 0 7 0 0 0 0 0 0 8 192207 3 29 0 0 0 0 0 0 0 0 0 0 0 1 1 0 0 0 0 1 0 0 0 0 0 0 0 0 0 0 0 10 0 4 0 0 0 0 0 0 0 0 2 2 0 1 0 0 2 0
254 GAA 25 0 0 0 0 0 0 0 0 0 0 0 0 0 0 0 1 0 0 0 0 0 0 0 0 0 0 0 0 0 0 0 192295 1 9 3 0 0 0 0 19 0 0 0 0 0 0 0 2 0 0 0 0 0 0 0 0 0 0 0 0 0 0 0
255 GAT 0 0 0 8 0 0 0 0 0 0 0 0 0 0 0 0 0 0 0 0 0 0 0 0 0 0 0 2 0 0 1 0 0 19 2 192381 0 0 0 0 0 0 0 8 0 0 0 2 1 0 0 1 0 0 0 0 0 0 3 0 0 0 0 0
256 CTC 0 2 0 0 0 2 0 0 0 0 0 0 4 7 1 0 0 3 0 1 0 25 0 0 0 2 1 0 17 192209 12 35 0 1 0 2 0 0 0 0 1 1 1 0 0 1 0 8 1 1 0 0 0 0 2 0 0 0 0 6 0 5 25 1
257 ATC 0 0 0 0 0 6 0 0 0 10 0 0 1 192079 0 7 1 5 1 2 0 1 0 1 0 0 0 0 3 10 4 1 1 1 0 0 0 0 8 0 1 1 0 1 0 12 0 0 0 1 0 0 0 5 0 0 0 0 6 7 0 2 67 1
258 TTT 3 0 1 1 0 0 0 0 0 0 0 5 0 0 2 2 0 12 4 0 0 1 0 2 0 0 0 0 0 0 0 6 4 0 0 0 2 3 0 1 6 4 1 0 1 6 1 0 3 0 0 1 0 0 0 7 0 1 0 3 0 13 4 192325
259 CTG 1 0 3 0 0 3 1 4 1 1 1 0 2 0 14 1 0 2 7 0 0 2 9 0 0 1 3 0 16 15 192197 8 0 0 0 0 0 2 0 3 0 2 0 1 1 0 2 4 1 0 5 0 2 0 2 1 0 1 0 0 0 0 10 0
260 GCA 0 0 0 0 77 0 0 5 0 0 0 0 0 1 0 0 0 1 0 1 3 1 0 2 0 0 0 0 0 0 0 0 3 0 1 0 191786 3 36 14 1 5 1 0 41 0 0 0 1 0 0 0 3 1 5 5 0 8 0 0 0 3 0 0
261 CGG 0 0 5 0 0 3 0 0 0 0 216 0 0 0 0 0 0 1 24 0 1 0 0 0 18 2 191456 75 0 0 1 1 0 0 0 0 0 0 0 0 0 1 2 0 0 0 3 0 0 0 2 0 0 0 0 0 1 0 49 0 0 0 0 0
262 TCT 0 0 0 0 1 5 0 0 0 0 0 3 0 0 0 0 0 1 1 0 0 0 0 10 0 0 0 1 0 0 0 0 0 0 1 0 5 0 7 2 0 1 0 0 0 0 1 1 7 0 4 7 21 87 5 191906 1 1 0 0 0 1 0 9
263 GCA 0 2 1 2 82 0 0 0 3 3 0 0 13 1 0 0 1 0 0 0 1 0 0 0 0 0 0 0 0 0 0 1 2 2 0 0 192034 33 12 7 1 0 13 0 56 0 0 0 7 0 1 0 2 3 0 0 0 0 0 0 1 1 1 0
264 CTC 1 0 0 13 1 0 0 2 0 2 0 2 0 0 0 2 2 2 2 1 0 22 0 0 0 1 0 0 24 192085 1 11 0 0 3 0 1 1 4 2 0 2 0 0 7 0 0 0 1 0 0 0 0 0 0 2 1 0 0 4 4 14 9 2
265 ATA 1 0 0 1 30 4 7 3 0 1 0 0 191907 1 24 5 1 0 0 2 0 4 2 0 12 0 0 0 14 63 9 1 3 1 0 0 1 10 14 0 3 2 0 1 17 2 1 3 2 0 0 0 3 2 0 1 1 2 0 2 0 0 0 0
266 TTG 2 0 0 0 0 0 1 0 5 0 4 0 25 0 5 0 1 1 0 0 0 0 0 0 3 0 2 0 37 1 12 20 0 1 5 1 0 0 0 0 0 4 2 1 0 5 10 5 0 2 13 0 0 0 17 0 0 0 2 1 11 0 192033 5
267 AGA 14 0 18 0 0 1 0 0 192170 4 68 2 2 1 1 0 1 0 2 3 0 22 2 2 1 1 7 5 0 0 0 0 0 0 0 0 0 1 0 0 21 0 0 0 3 0 1 0 1 0 0 0 0 0 0 0 2 0 1 0 0 0 0 0
268 GGG 0 0 0 2 203 2 1 0 0 12 18 0 0 0 1 0 0 4 1 0 0 32 13 0 0 2 0 0 0 0 0 0 0 2 25 0 0 0 0 0 37 0 191933 2 0 0 5 17 1 0 0 0 0 10 12 7 0 0 2 0 0 1 0 0
269 TCA 0 1 0 1 3 3 5 0 0 26 2 7 1 0 0 0 1 1 0 0 17 6 0 0 0 1 0 0 0 1 0 0 0 0 0 0 11 11 0 4 0 0 0 0 0 0 0 0 1 0 0 0 192153 11 86 5 0 3 1 0 1 0 0 0
270 GTT 0 1 0 0 4 1 3 1 0 4 0 0 2 0 0 22 1 6 0 2 0 0 3 7 1 0 0 0 2 0 0 0 0 0 0 1 0 4 0 6 0 0 1 0 14 72 8 192216 0 1 0 4 0 0 0 0 0 1 0 0 0 1 0 3
271 GCT 5 0 6 0 0 0 3 35 0 2 0 0 0 0 0 0 0 2 0 0 2 3 0 0 0 0 2 0 0 0 0 0 0 0 0 3 22 31 0 192138 15 6 3 22 0 2 2 29 0 0 2 0 0 7 1 1 2 0 0 0 0 0 1 0
272 CAC 3 3 0 0 3 1 3 2 0 0 0 1 0 1 0 0 1 192186 2 16 0 2 3 1 2 9 0 0 3 2 4 1 0 2 0 0 0 0 2 1 0 1 9 1 0 1 0 1 0 9 2 0 3 3 0 0 8 1 0 2 0 0 3 0
273 AAA 192134 2 82 50 1 0 0 1 4 0 0 2 0 2 0 0 0 3 0 1 0 2 0 0 4 5 1 0 0 0 0 0 18 2 0 0 0 0 0 5 0 0 1 1 1 0 0 4 3 0 2 0 4 0 0 1 8 0 0 0 1 0 1 1
274 TCT 0 2 0 2 8 12 15 3 0 29 0 54 0 1 0 0 1 7 0 2 1 14 2 4 0 2 0 3 0 0 0 0 2 8 0 0 9 0 1 2 0 8 2 5 0 0 0 0 4 0 1 4 42 82 8 192075 0 1 0 2 0 1 0 7
275 TGT 2 0 3 0 3 0 0 1 1 6 2 2 1 5 0 1 0 2 3 0 3 1 0 3 1 1 0 27 3 1 9 3 1 1 2 1 0 3 3 1 0 1 1 2 0 0 0 3 11 0 1 5 5 1 3 5 4 20 2 192243 2 0 0 8
276 CTG 0 1 0 0 0 1 0 0 0 2 0 2 4 0 6 1 3 2 0 4 0 1 7 8 0 0 2 3 108 8 192120 12 0 0 0 0 0 0 0 0 1 0 0 0 0 0 1 0 0 0 0 0 0 3 0 0 2 3 2 0 0 1 20 0
277 CCC 0 0 2 0 0 4 0 1 0 1 0 1 0 0 0 0 3 4 0 0 47 192065 5 50 0 1 0 0 0 9 0 0 1 0 0 1 2 4 1 0 0 0 2 1 0 0 0 1 0 0 2 0 0 58 1 0 0 0 2 2 0 0 0 0
278 GCC 1 0 0 0 0 43 0 0 1 0 0 0 0 0 4 0 0 0 0 1 0 3 0 0 0 1 0 0 0 0 0 0 2 5 2 0 48 191086 17 30 2 0 2 0 1 16 0 2 0 0 1 0 0 4 0 0 0 0 1 0 0 1 0 1
279 TGT 0 1 1 0 0 0 0 0 0 0 0 9 0 2 0 1 0 1 1 0 1 1 0 0 0 2 9 98 0 0 2 0 0 2 6 2 0 4 0 0 1 1 4 18 0 0 0 0 5 0 3 24 0 0 1 1 5 71 3 192060 0 0 0 4
280 GTG 0 3 0 2 0 0 0 1 0 2 0 0 21 31 70 0 2 1 0 5 1 2 0 1 0 2 1 0 0 1 1 0 0 0 1 0 2 0 14 2 0 0 9 1 55 95 191973 20 0 0 3 3 5 0 3 1 0 34 6 9 0 0 2 0
281 TAT 1 5 6 7 3 1 3 1 0 0 2 0 0 0 1 0 2 1 0 31 0 0 0 4 0 0 0 0 0 1 0 0 1 6 0 1 0 0 0 0 1 0 1 4 1 0 1 4 3 14 3 192266 0 0 0 0 1 0 2 25 0 1 1 5
282 GGA 0 0 4 0 0 0 0 1 14 3 0 2 1 2 2 7 0 2 0 0 1 0 6 2 6 1 1 1 1 5 4 2 14 2 0 0 2 2 1 11 192085 0 84 44 2 2 2 3 1 0 3 0 0 2 2 0 1 2 4 0 0 1 0 7
283 CCT 4 7 9 3 4 23 12 89 0 13 18 7 16 1 7 0 16 1 3 53 14 60 14 191123 30 12 39 20 2 5 44 70 3 4 17 0 39 14 39 111 31 13 77 16 3 3 134 1 1 16 0 2 4 11 21 25 0 0 33 21 0 0 2 6
284 GCC 0 0 0 0 0 44 7 1 1 0 8 2 0 0 0 0 0 0 0 0 0 0 2 0 0 0 1 0 0 0 2 1 0 2 0 0 16 192056 9 52 0 0 6 0 4 26 1 0 0 0 0 1 1 14 0 0 0 0 0 2 0 0 0 11
285 GTA 1 5 0 0 0 1 0 0 0 6 0 0 27 3 0 0 0 0 3 0 1 2 0 2 0 2 0 0 0 3 0 0 0 0 2 0 11 0 0 0 1 0 0 0 191457 0 31 0 1 1 1 0 0 3 1 2 0 0 0 3 3 3 0 8
286 GCC 1 0 0 0 1 14 0 0 0 0 0 0 0 0 0 1 2 1 0 0 2 3 1 5 0 1 0 3 0 3 0 1 0 1 0 1 6 192199 2 5 0 1 0 0 0 14 0 5 0 1 1 5 6 26 0 0 0 0 0 0 1 0 2 0
287 AGT 0 0 0 22 2 0 0 2 11 12 7 191976 0 0 0 3 0 0 0 0 0 0 0 0 0 0 0 50 0 0 0 0 0 0 0 0 0 0 0 0 0 0 0 19 0 0 0 0 0 0 0 0 0 0 0 0 0 0 0 3 0 0 0 0
288 GGC 0 0 0 0 0 0 0 0 0 5 0 0 0 0 3 0 4 0 0 0 0 1 0 0 0 1 0 0 0 2 0 0 0 11 0 1 0 0 0 0 14 192245 1 3 0 1 0 0 0 0 3 0 0 0 2 0 1 1 0 0 0 0 0 0
289 TAC 0 3 5 0 0 3 28 0 0 0 0 0 0 0 0 0 0 179 0 0 0 2 0 0 12 28 0 3 10 0 0 0 1 2 0 0 30 1 0 0 1 31 0 0 1 3 2 0 2 191756 1 100 11 4 1 0 0 11 4 0 0 1 11 0
290 GAC 0 25 2 0 0 0 0 1 2 0 1 0 0 0 0 1 0 0 4 1 0 6 0 0 0 4 0 0 0 0 0 0 2 192007 1 15 0 0 0 0 0 9 4 0 0 0 0 0 0 2 1 0 0 0 0 0 0 0 4 2 0 2 0 0
291 TTC 2 1 0 0 0 0 0 0 0 0 0 0 0 3 0 0 0 0 1 0 1 0 0 2 0 1 0 0 0 7 0 1 0 0 0 0 0 1 0 1 2 10 0 0 0 2 4 0 0 0 0 0 0 13 0 0 0 2 0 0 4 191909 1 16
292 GAA 20 3 0 0 5 0 0 3 9 0 8 0 0 0 0 0 0 0 4 0 0 0 0 0 0 0 0 0 0 0 46 1 190214 3 13 0 3 1 0 11 24 0 16 0 6 19 0 5 2 0 0 0 0 7 0 1 0 26 0 5 0 0 0 4
293 AAA 190604 0 82 1 0 1 0 4 12 0 5 0 0 0 0 0 0 1 0 0 0 0 0 1 0 0 0 7 1 0 0 0 3 1 0 0 0 0 0 2 0 0 0 0 0 2 0 0 1 0 0 0 0 0 1 0 1 1 1 3 0 0 0 1
294 GAG 0 1 30 0 0 0 23 0 3 0 14 0 150 1 2 0 2 125 0 0 0 2 0 0 0 0 0 1 0 2 2 1 4 6 188867 3 0 1 5 1 3 2 241 5 0 2 7 0 0 0 0 1 10 9 6 3 0 0 1 6 2 0 1 4
295 GGA 0 0 0 0 0 0 0 0 6 0 0 0 0 1 0 0 0 0 0 0 1 0 0 1 0 0 0 0 0 0 0 0 12 0 0 0 0 0 0 0 167183 2 28 0 2 0 0 0 1 0 0 0 1 0 0 0 2 0 0 0 0 0 0 0
296 TAC 0 0 2 0 0 0 0 0 0 0 0 0 0 0 0 0 1 8 0 0 0 0 0 1 0 0 0 0 0 0 0 0 0 1 0 0 0 0 0 0 0 0 0 1 0 0 0 0 1 180918 0 6 0 1 0 0 0 12 0 0 0 0 0 0
297 TCT 1 0 0 1 1 5 0 3 0 0 0 10 0 0 0 0 0 1 0 0 0 0 2 3 0 0 0 0 0 0 0 0 0 0 0 0 1 0 1 0 0 4 0 0 0 0 1 0 0 0 0 1 0 12 46 164508 0 0 0 1 0 0 0 2
298 TTA 0 1 0 1 0 0 0 0 0 0 0 0 2 0 0 0 1 0 2 0 1 0 1 0 0 0 0 0 36 6 9 0 0 0 0 0 0 2 1 2 3 0 1 0 0 3 0 2 2 0 0 3 14 0 0 0 2 0 0 0 177058 1 26 0
299 GTG 0 0 0 0 0 1 0 0 7 0 0 0 0 0 9 0 0 0 4 0 0 2 0 0 2 0 1 0 0 0 1 0 0 0 1 0 0 0 8 0 0 0 4 0 16 15 178338 14 0 0 0 0 0 0 0 0 0 0 0 0 0 2 3 0
300 GGA 0 0 0 1 1 0 0 0 6 0 0 0 1 0 0 0 0 0 0 0 0 0 1 0 0 2 0 0 0 0 0 0 13 0 0 0 1 0 0 0 175601 0 16 38 0 0 3 0 0 0 0 0 0 1 0 0 2 0 0 1 1 0 0 0
301 ATA 3 3 0 0 11 0 0 1 5 0 78 0 174602 0 50 52 0 2 1 0 1 0 1 1 0 0 0 2 15 1 2 0 0 0 0 0 0 1 6 0 0 0 1 0 15 39 16 0 1 0 1 7 1 0 0 1 1 4 0 1 1 1 0 0
302 GAC 0 13 0 6 0 1 0 0 0 0 1 0 0 0 2 0 1 3 2 2 0 4 1 1 1 2 1 0 0 1 0 1 14 169603 7 7 38 2 22 0 2 18 5 1 1 1 5 0 1 0 0 1 4 1 7 0 0 1 9 0 0 1 0 0
303 CCT 0 0 0 0 0 0 0 2 0 0 2 0 0 0 1 0 0 1 0 14 5 61 8 175160 0 0 0 4 0 0 0 4 0 0 0 0 0 0 4 1 0 0 4 0 0 0 1 2 0 0 4 0 0 0 1 7 0 0 0 0 0 0 0 0
304 TTC 0 2 1 0 0 1 0 0 0 11 0 0 0 1 0 1 1 1 0 0 0 1 0 0 0 0 1 0 0 16 0 0 1 0 2 0 6 4 23 0 0 0 0 0 1 7 0 1 2 1 0 6 0 13 0 1 0 1 0 0 2 176835 3 9
305 AAA 176670 3 21 1 1 0 0 0 16 0 0 0 0 1 0 5 1 0 1 1 0 0 0 1 1 11 1 2 0 1 0 0 5 0 4 0 0 2 7 0 1 1 0 0 0 0 0 0 0 0 0 0 1 2 2 0 3 4 0 0 0 0 0 0
306 CTG 0 0 1 2 1 0 0 0 0 3 0 0 11 0 7 0 7 2 5 1 0 1 10 0 0 2 1 0 47 3 164339 4 0 0 1 0 0 1 0 0 0 2 5 0 0 0 0 0 8 0 0 0 1 0 0 0 0 1 0 0 0 0 25 0
307 CTT 0 0 0 4 0 0 2 0 0 0 0 1 0 0 1 1 0 1 0 5 0 2 0 14 0 1 1 5 45 1144 9 172107 0 0 1 0 0 0 0 0 4 0 3 1 0 3 4 7 3 0 0 0 1 0 2 0 0 1 0 2 0 1 3 8
308 CAA 5 0 1 3 0 18 0 0 1 3 1 3 3 16 3 2 191466 8 8 8 6 4 0 0 31 4 2 8 1 0 0 0 2 0 1 0 0 2 1 1 0 0 1 0 3 1 0 1 4 0 0 0 0 1 7 0 0 4 0 1 0 0 14 0
309 AAC 9 191671 12 24 0 37 10 0 5 159 28 2 0 4 5 0 0 7 0 3 0 0 0 0 35 1 15 0 4 2 9 0 0 11 3 0 1 9 7 1 10 1 18 102 0 4 2 2 0 2 0 0 0 3 3 18 1 4 1 1 3 0 22 0
310 AGC 0 26 0 0 3 8 7 2 4 191867 1 40 0 6 1 0 3 0 1 0 0 0 0 0 0 1 2 0 0 2 0 0 0 1 0 0 0 26 12 4 0 7 16 2 0 0 6 1 0 0 0 0 5 0 2 8 0 175 1 44 0 1 3 0
311 CAA 2 85 10 5 0 0 11 34 11 53 12 0 3 3 1 3 191924 4 15 2 1 0 0 0 85 1 5 0 0 0 2 0 1 0 0 0 0 0 0 2 0 0 7 6 1 2 0 0 3 0 0 2 0 10 8 2 0 0 2 0 0 0 3 1
312 GTA 0 1 4 0 1 0 0 0 0 0 0 0 23 0 0 9 0 0 0 1 3 5 2 0 0 0 0 0 0 0 5 1 3 1 4 1 10 4 0 0 0 0 1 1 192150 11 26 7 0 0 0 0 0 0 3 0 0 0 0 6 5 0 2 0
313 TAC 0 1 0 1 0 2 16 0 3 1 0 0 0 2 2 0 0 14 0 0 0 0 2 0 2 1 2 2 1 0 1 0 0 2 0 1 0 0 1 0 5 6 0 1 4 0 0 4 2 191902 3 76 0 4 2 0 0 12 4 0 0 0 0 0
314 AGC 0 13 0 1 5 7 0 1 1 191967 3 18 0 7 1 0 0 0 0 2 0 3 0 0 0 8 0 0 0 0 1 0 0 1 1 0 0 1 6 4 5 50 1 0 0 0 1 1 0 0 1 0 0 0 6 4 0 8 0 11 0 0 2 1
315 CTA 1 0 1 2 3 0 2 1 1 2 1 0 4 0 1 16 2 0 0 1 25 2 0 2 1 3 0 1 191984 15 22 10 0 1 2 0 0 0 0 0 1 2 0 0 1 1 1 1 0 1 4 0 3 4 0 0 2 2 1 1 63 0 16 1
316 ATC 0 0 0 0 1 19 2 2 2 0 7 0 7 191988 5 21 1 0 0 0 0 0 0 0 0 0 0 0 44 6 0 0 0 0 2 0 2 0 1 1 0 5 1 2 1 11 3 11 0 0 0 0 0 0 2 0 2 1 0 1 3 0 16 1
317 AGA 16 2 4 1 0 1 1 0 192165 0 54 0 2 0 1 0 2 0 0 0 0 0 0 0 18 1 1 0 0 1 0 0 1 0 0 0 0 0 1 0 51 0 1 0 0 0 1 0 0 0 0 0 0 0 0 1 3 1 0 1 0 0 0 0
318 CCG 0 0 0 2 0 1 4 0 1 2 3 1 10 6 1 2 0 0 12 3 62 74 191523 6 4 3 8 2 1 1 16 3 0 0 17 0 0 0 4 0 2 2 3 2 0 0 2 1 1 0 0 1 2 0 10 4 0 0 0 0 3 0 1 0
319 AAC 12 191635 29 53 1 10 3 3 23 7 8 3 0 0 3 1 5 4 4 0 0 1 1 0 80 6 0 14 1 8 3 0 0 13 6 2 0 8 2 1 19 8 15 19 3 5 0 4 0 0 1 0 6 0 9 4 0 9 1 0 27 2 23 0
320 GAG 0 0 4 0 0 0 0 0 0 0 0 2 0 0 1 0 1 1 0 2 0 0 0 0 1 0 0 0 0 0 0 0 35 0 191994 4 5 1 4 0 4 2 26 1 0 0 2 3 1 1 7 0 0 0 1 0 0 2 0 0 3 0 0 0
321 AAT 1 9 0 192140 0 0 3 5 0 1 10 14 1 6 1 8 1 0 0 1 0 3 1 0 0 1 2 3 0 3 0 0 0 0 0 5 2 0 0 0 7 2 2 1 0 1 4 1 0 2 0 1 0 0 3 3 0 0 2 0 2 0 0 1
322 CCA 0 3 8 0 7 1 6 0 2 0 2 0 3 3 0 0 2 1 0 1 192036 55 125 12 0 1 2 1 17 0 3 0 4 2 4 1 2 1 2 1 0 2 6 1 2 0 0 1 1 2 1 0 5 1 0 0 0 1 0 0 0 0 0 2
323 GCA 0 5 1 3 32 0 2 0 0 5 2 232 36 25 0 0 16 0 6 0 2 0 0 1 0 24 2 48 2 9 0 11 4 1 1 0 191697 12 10 1 4 5 5 0 51 2 9 0 0 0 0 2 4 1 2 4 0 1 0 2 14 0 2 0
324 CAC 0 0 0 0 1 0 0 1 0 0 0 0 1 0 0 0 2 192171 3 17 2 1 2 0 0 7 3 0 0 1 0 1 0 0 1 0 0 0 0 0 0 0 0 0 0 0 1 3 0 10 0 0 1 1 0 1 0 1 0 0 1 0 2 0
325 AAG 12 0 192235 3 1 0 5 0 1 0 21 0 0 0 4 1 0 0 0 6 1 0 0 0 0 0 0 0 0 0 0 0 0 0 28 0 0 0 0 1 0 0 0 0 0 0 0 0 0 0 0 0 1 0 0 0 0 0 0 0 0 0 0 0
326 AGT 0 0 0 18 0 0 0 0 0 13 0 192298 0 0 0 9 0 0 0 0 0 0 0 0 0 0 0 0 0 0 0 0 0 0 1 0 0 0 0 0 0 0 0 6 0 0 0 0 0 0 0 0 0 0 0 0 0 0 0 1 0 0 0 0
327 CAG 0 0 3 0 0 0 0 0 0 3 0 0 0 1 0 0 21 0 192185 4 0 0 0 0 1 1 38 0 0 0 1 0 0 0 0 0 0 0 0 0 0 0 0 0 0 0 0 0 0 0 18 0 0 0 0 0 0 1 1 0 0 0 0 0
328 CTG 1 1 0 0 1 10 2 0 0 0 1 0 6 0 5 0 1 0 3 0 1 1 7 0 0 0 2 0 22 1 192107 5 2 2 0 2 0 1 2 1 0 0 0 2 14 13 2 0 1 0 3 0 0 3 0 7 5 3 2 1 13 0 84 5
329 GTG 0 0 5 1 0 0 1 0 0 0 1 0 3 0 18 8 0 1 8 0 0 0 1 1 0 0 7 2 0 0 2 0 0 0 2 0 1 1 7 0 1 0 4 2 38 7 192134 95 0 0 3 0 0 2 1 1 4 0 0 1 6 0 3 1
330 TGG 0 1 2 2 0 1 3 0 1 0 0 0 0 1 1 0 0 6 1 1 1 0 0 0 0 0 4 1 0 1 1 2 1 1 1 1 1 0 0 0 0 1 3 3 0 0 1 1 0 2 16 0 1 2 0 0 10 0 192277 0 0 0 5 0
331 ATG 0 0 2 1 0 1 15 2 2 0 0 0 20 4 192147 6 0 0 0 0 0 4 1 0 1 0 0 0 6 0 9 0 1 3 2 0 0 2 0 0 2 0 1 0 0 0 23 2 2 0 3 0 0 1 0 0 0 0 3 2 3 0 2 1
332 GCA 0 0 1 0 29 0 0 0 0 0 2 0 4 0 0 0 0 5 0 0 0 7 3 0 6 1 0 0 1 1 0 0 3 2 1 0 191604 4 4 20 7 3 0 4 29 0 1 0 1 1 0 0 2 0 1 0 0 0 0 0 0 1 0 4
333 TGC 0 0 0 0 2 0 0 0 0 6 1 3 0 1 0 0 0 2 2 2 0 1 0 0 0 27 3 2 1 1 0 0 0 0 0 0 2 3 0 2 0 9 6 1 1 2 3 12 0 24 4 0 0 1 0 1 2 191972 0 117 1 6 0 0
334 AAT 2 17 6 192236 2 0 0 4 0 0 0 8 0 0 3 3 2 6 3 3 0 0 0 1 0 0 0 0 0 1 3 0 1 0 0 12 0 0 0 0 12 0 13 0 0 0 0 1 0 0 0 9 2 0 0 0 3 0 1 0 0 2 0 1
335 TCT 0 0 2 2 0 0 0 0 1 2 0 1 0 0 0 1 0 1 1 1 0 2 0 8 0 0 0 0 0 0 0 1 0 0 1 2 2 1 3 0 2 0 19 2 0 1 3 0 0 2 2 2 16 15 2 204394 1 11 4 0 0 1 1 8
336 GCT 0 0 1 3 1 0 2 95 0 3 0 0 0 0 0 0 7 0 0 0 0 2 0 0 0 0 2 0 7 38 28 1 1 0 0 7 2 53 51 203821 4 1 13 2 1 2 1 14 0 0 0 0 0 1 2 13 0 0 0 0 110 0 57 2
337 GCA 1 1 2 2 36 0 0 0 1 5 1 3 0 0 0 1 0 1 0 0 16 0 3 0 0 0 0 0 0 2 0 0 2 0 0 2 204034 0 26 11 0 0 2 0 18 0 1 1 0 0 0 5 4 1 0 5 0 1 0 6 0 0 0 1
338 TTT 0 2 0 0 0 0 0 0 9 0 1 0 0 0 0 2 0 1 0 0 0 0 0 0 0 0 0 5 0 0 0 4 0 0 1 0 0 0 0 1 0 2 1 0 0 0 3 9 0 0 0 2 2 0 0 12 0 0 13 0 1 42 0 204183
339 GAA 5 0 0 0 0 0 0 0 0 0 0 0 0 0 0 0 0 0 0 0 0 0 0 0 0 0 0 0 0 1 1 0 204138 4 87 122 1 0 0 0 34 0 0 0 1 0 0 0 2 0 1 0 0 0 0 0 1 0 0 0 0 0 0 0
340 GAT 1 0 1 23 0 5 0 0 0 0 0 0 0 0 0 1 0 0 0 5 0 0 0 2 0 0 0 0 3 3 0 0 0 25 3 204452 0 1 0 4 0 0 1 14 0 4 0 3 0 0 2 2 0 2 1 0 0 0 0 0 0 0 1 0
341 CTA 0 0 0 0 0 0 0 4 0 0 0 0 6 22 0 1 0 0 1 0 36 0 3 0 0 0 0 1 204405 6 15 0 0 1 0 0 1 0 0 0 0 0 1 1 5 0 1 0 0 1 0 0 0 0 0 0 0 0 0 0 1 0 0 0
342 AGA 18 0 6 1 0 0 0 0 204082 0 43 0 3 0 0 1 0 0 1 0 0 0 0 0 2 30 0 0 1 0 0 0 0 0 2 1 1 0 0 0 7 8 11 11 1 2 0 1 0 0 0 0 0 0 0 0 0 0 1 1 0 0 1 0
343 GTA 0 1 1 0 0 0 0 0 0 0 0 3 156 0 0 2 0 0 0 0 1 0 0 3 0 0 0 0 0 0 0 0 0 1 2 0 23 1 0 0 0 3 5 0 204268 0 29 0 0 0 0 0 0 3 3 0 0 1 0 0 3 0 0 0
344 TTA 0 1 0 0 0 4 0 1 0 2 0 0 0 0 0 0 0 2 0 0 0 0 0 0 0 3 0 0 10 3 0 0 0 0 0 0 0 4 0 0 0 0 1 0 2 1 0 0 0 1 0 0 12 0 0 5 1 1 0 2 204363 0 55 0
345 AGC 1 20 0 0 6 40 1 4 2 203819 1 28 0 4 0 0 1 0 1 1 1 1 1 0 1 2 4 0 0 0 0 0 0 2 5 0 0 0 3 1 5 18 3 0 0 0 1 0 3 0 0 0 21 6 15 0 0 8 2 0 0 0 2 0
346 TTC 0 0 3 0 0 1 0 0 4 0 0 0 0 4 1 4 0 0 1 0 0 2 0 0 0 0 0 0 0 3 2 0 1 0 2 3 0 23 14 0 2 1 0 1 1 12 11 0 0 3 0 0 0 23 0 0 0 0 3 3 2 203604 0 161
347 ATC 1 5 0 0 0 9 0 3 0 3 0 0 4 203795 28 10 0 0 0 0 0 0 0 0 0 0 0 0 0 30 1 0 0 0 0 1 0 0 0 1 0 0 0 0 0 14 0 0 0 1 0 0 0 0 2 0 0 1 47 0 2 0 0 2
348 AGA 16 0 0 1 0 0 0 1 204251 1 78 3 0 0 2 0 0 0 1 2 0 1 0 0 7 0 3 0 0 2 0 0 0 0 0 1 0 0 1 0 21 0 0 1 0 3 1 0 4 1 0 0 0 0 0 0 0 0 0 0 0 0 0 0
349 GGG 3 0 0 0 0 0 0 1 0 0 10 0 0 0 0 0 0 0 0 0 0 0 0 0 0 0 1 0 0 0 0 0 0 0 11 2 0 1 3 0 34 7 204160 2 0 0 1 0 0 0 0 0 0 0 1 0 0 0 8 3 0 0 0 1
350 ACC 0 2 0 0 8 203616 27 13 11 3 0 12 0 22 20 0 0 13 1 2 0 0 7 2 2 12 12 28 1 0 0 6 0 1 0 0 2 54 10 0 1 0 11 1 0 0 16 5 2 0 2 0 7 5 2 0 0 0 2 1 0 11 0 7
351 AAA 204125 9 44 4 1 0 1 0 19 0 1 1 0 0 0 0 2 1 0 0 0 0 0 0 0 0 0 0 0 5 0 0 19 0 1 0 0 3 0 0 0 3 2 0 0 0 1 0 7 2 2 2 0 0 0 0 0 4 0 0 4 0 0 0
352 GTA 0 0 0 0 1 0 1 3 0 1 0 0 12 0 2 4 0 1 0 1 0 0 0 0 0 0 0 0 0 0 0 0 1 0 0 0 12 0 0 0 0 0 0 1 204479 4 17 0 2 0 0 0 1 0 0 0 0 0 0 0 11 0 6 1
353 TCC 0 3 0 60 0 0 0 0 0 0 52 0 0 0 3 0 0 23 0 6 0 166 0 0 29 0 1 0 0 0 0 192 0 0 0 0 0 1 0 0 0 0 0 0 0 0 5 2 0 6 0 0 0 203839 0 5 0 0 0 0 3 32 0 10
354 CCA 0 0 0 1 1 0 0 1 9 1 2 0 0 3 0 1 3 0 0 0 204360 2 15 0 2 0 0 1 4 0 0 0 1 2 0 0 9 0 0 0 0 5 0 0 0 1 0 0 0 0 3 1 3 1 0 0 1 0 0 2 0 1 0 0
355 AGG 0 0 20 0 0 0 1 0 20 0 204318 0 0 0 23 0 0 0 0 0 0 0 0 0 0 0 4 0 0 0 0 0 0 0 0 0 0 0 0 0 0 0 10 0 0 0 0 0 0 0 0 0 0 0 0 0 0 0 1 0 0 0 0 0
356 GGG 0 0 0 0 0 0 2 0 0 0 5 0 0 0 0 0 0 0 0 0 0 0 0 0 0 0 3 0 0 0 0 1 0 0 7 2 0 0 0 0 28 0 201925 1 0 0 0 0 0 0 0 0 2 0 2 0 1 0 0 0 1 0 0 0
357 AAA 203425 12 7 0 2 1 1 0 9 3 3 0 0 0 0 0 0 3 0 0 0 0 0 0 0 0 5 0 0 0 0 0 34 0 0 0 0 0 3 0 0 0 0 0 0 0 0 0 2 1 1 0 0 0 1 0 0 0 0 2 0 0 0 0
358 CTT 0 0 1 1 0 0 0 0 0 0 0 0 0 0 1 4 0 0 0 0 0 0 0 11 0 0 0 1 9 13 2 204297 0 0 0 0 0 0 0 2 1 3 3 0 0 0 1 0 0 0 0 0 0 0 0 0 1 0 1 0 0 0 0 12
359 TCC 43 5 0 0 0 3 0 0 0 15 0 0 7 12 0 1 0 0 2 0 0 28 0 0 2 28 100 11 1 3 0 11 1 0 0 2 2 0 0 0 0 0 7 0 0 0 3 2 0 1 0 0 1 204084 48 8 1 2 0 0 3 2 29 0
360 ACT 2 0 0 2 0 31 4 204441 2 0 1 2 1 0 2 6 2 0 0 0 1 0 0 1 0 0 0 5 0 0 0 0 0 0 0 0 1 1 1 8 0 0 2 0 3 0 0 3 0 3 0 0 20 0 0 3 0 0 2 0 0 0 0 0
361 AGA 6 0 1 0 0 0 0 0 204478 0 12 2 2 0 0 0 0 0 0 0 0 0 0 0 1 6 6 1 0 0 0 2 0 0 0 1 0 0 0 0 9 2 3 0 0 3 0 0 0 0 2 0 1 0 0 0 1 0 3 0 1 3 0 0
362 GGA 0 0 0 0 0 0 0 0 10 0 0 0 0 0 0 0 0 0 0 0 0 0 0 0 0 2 0 0 0 0 0 0 12 0 0 1 0 0 3 0 204355 9 55 2 0 0 1 0 0 1 0 0 0 0 0 0 17 0 0 0 0 0 0 0
363 GTA 0 0 0 1 0 0 0 0 0 0 0 7 28 2 0 1 0 0 0 0 1 0 0 0 1 0 3 0 2 2 0 7 0 0 0 0 30 0 12 0 1 0 0 0 204201 1 43 0 0 0 0 0 0 0 0 0 1 0 0 53 42 0 3 0
364 CAA 3 0 0 0 0 0 0 0 1 0 1 0 4 0 4 16 204410 0 45 1 2 0 1 1 13 0 0 0 3 1 2 0 0 0 0 0 0 0 0 0 0 0 8 9 0 0 0 2 5 0 0 0 0 0 0 4 2 0 1 0 2 0 10 0
365 ATT 0 0 0 7 0 1 0 9 0 0 4 3 4 14 0 204466 0 2 2 0 3 1 1 0 0 0 0 0 0 0 4 18 0 0 0 0 0 0 0 0 0 3 3 1 0 2 1 12 2 0 0 0 0 1 0 3 0 1 1 0 0 0 1 0
366 GCT 0 0 0 0 2 0 0 28 0 0 0 1 0 0 0 0 0 0 0 0 0 0 0 0 0 0 0 0 0 0 2 0 0 0 0 4 0 16 23 204364 0 0 1 1 0 0 0 9 0 0 0 0 1 0 1 3 0 0 0 0 1 0 0 1
367 TCA 1 5 0 0 1 32 8 1 0 22 0 0 0 0 0 0 0 1 0 3 9 0 0 0 1 0 0 1 0 0 0 0 0 0 1 0 9 41 48 0 3 11 85 2 0 0 3 0 9 0 4 0 204121 1 13 3 1 1 1 3 3 0 1 1
368 AAT 0 9 3 204290 1 5 26 4 6 0 0 3 0 1 7 1 17 8 0 2 0 0 0 0 1 5 0 1 0 0 0 0 6 0 4 10 5 17 1 31 10 10 9 1 0 6 6 0 0 0 0 0 0 1 2 3 0 3 0 0 4 0 4 0
369 GAA 10 0 0 0 0 0 1 2 0 0 0 0 0 0 0 1 0 0 0 0 0 0 0 1 1 0 1 0 0 0 2 0 204487 1 8 1 3 0 0 0 15 0 1 2 0 0 5 0 2 0 1 1 0 3 0 0 4 0 0 2 0 0 0 0
370 AAC 4 204309 0 9 0 11 0 0 0 7 2 0 1 2 2 2 1 5 1 0 1 0 0 0 0 0 2 0 0 0 0 3 0 16 7 0 0 0 0 0 2 0 2 3 0 9 1 43 0 2 0 1 0 0 0 0 0 0 1 1 6 1 1 1
371 ATG 0 3 0 0 0 0 7 1 0 0 5 0 33 0 204286 24 0 2 0 0 0 0 0 0 0 0 0 0 0 12 20 0 1 0 0 1 1 0 0 0 0 1 0 4 1 0 23 0 0 0 0 2 0 0 0 0 0 0 3 3 0 0 1 0
372 GAT 0 0 0 26 0 0 5 0 0 0 1 0 0 0 1 0 0 0 0 0 1 2 1 0 2 0 0 0 1 0 0 0 3 9 0 203920 0 0 4 3 1 3 0 15 9 0 0 0 0 0 0 1 0 0 3 1 0 3 2 0 0 1 0 3
373 GCT 0 1 0 0 0 0 5 38 4 0 0 3 0 1 0 0 8 1 0 0 0 0 2 4 8 0 5 2 0 0 7 0 1 0 1 7 2 43 34 204218 20 0 0 0 1 0 4 9 0 0 0 7 0 0 0 4 0 0 0 1 1 5 0 0
374 ATG 0 0 2 0 2 0 13 0 0 0 0 0 34 0 204274 3 0 0 0 0 1 0 1 0 0 1 2 0 1 0 6 0 0 1 0 0 0 0 1 0 0 0 1 0 0 0 11 1 0 2 0 0 0 3 0 0 0 0 0 3 0 14 6 0
375 GAA 11 8 0 2 1 0 4 0 3 0 1 0 0 0 25 5 7 1 7 0 0 0 0 0 0 0 0 0 1 0 0 0 202649 60 35 1 2 0 18 11 10 0 5 0 0 0 43 0 5 0 0 0 1 0 4 1 0 1 0 1 1 0 0 2
376 TCA 1 0 0 2 0 0 0 0 0 0 3 0 0 0 1 0 0 0 0 0 6 3 0 1 3 0 0 3 0 0 1 4 1 9 0 0 0 1 4 0 8 10 1 2 0 8 9 0 5 3 0 0 181145 1 27 3 0 0 0 0 2 0 0 1
377 AGT 0 8 0 37 0 0 0 8 3 31 25 201985 7 3 26 3 0 2 0 0 0 3 2 0 1 6 13 3 18 14 8 1 0 0 1 0 0 0 5 3 0 1 5 15 0 0 6 0 0 0 1 0 4 0 41 2 1 0 0 10 0 0 1 1
378 ACT 7 0 2 1 46 7 3 183219 2 5 6 25 0 0 6 9 0 0 1 0 0 0 0 0 1 19 0 7 0 0 0 0 0 0 0 0 1 0 0 13 4 0 1 2 0 1 0 0 1 0 5 0 14 1 3 4 0 0 1 0 0 0 1 8
379 CTT 0 1 0 0 1 0 0 0 0 0 1 0 1 1 0 3 7 0 0 4 0 5 0 32 1 0 1 3 3 92 1 185841 0 0 0 0 2 7 0 1 1 1 3 2 0 1 7 0 0 0 2 0 0 1 0 0 13 1 1 0 0 1 3 4
380 GAA 6 1 0 0 0 0 0 0 0 0 1 0 0 0 0 0 1 0 0 0 2 1 0 0 0 0 0 0 0 0 0 0 202018 3 32 0 3 1 20 0 14 0 7 1 1 1 2 0 2 0 0 0 0 0 0 2 0 2 0 7 0 0 0 0
381 CTG 1 0 1 0 1 0 1 0 1 0 1 0 0 0 13 0 0 2 1 0 0 0 10 0 0 4 3 4 19 0 200519 10 1 1 0 0 0 1 0 0 8 1 2 1 0 10 2 5 0 0 0 0 0 0 0 0 0 0 0 0 31 0 9 1
382 AGA 11 2 1 0 0 0 0 0 200264 1 1421 4 6 0 0 4 0 1 0 0 0 0 0 0 8 9 0 1 0 0 0 1 0 0 1 1 0 0 1 1 27 2 1 0 3 0 0 0 0 1 2 0 0 1 0 3 3 0 0 0 2 0 1 2
383 AGC 0 17 1 0 1 1 0 0 0 197794 7 105 0 2 0 1 6 0 0 0 1 0 0 0 0 1 1 0 0 0 0 6 0 3 0 1 12 0 49 36 0 13 2 0 0 1 3 4 0 0 4 0 0 4 7 0 2 0 0 0 0 0 0 0
384 AGG 4 0 14 3 0 0 0 2 39 7 197675 1 0 0 6 0 1 1 0 0 0 0 1 0 23 0 94 4 0 0 1 1 0 0 1 0 1 2 6 0 1 0 57 0 0 0 2 5 0 0 1 0 0 0 0 5 0 5 10 2 0 0 5 2
385 TAC 0 4 1 0 0 7 1 0 0 0 3 2 0 1 3 0 0 21 1 1 0 1 0 0 2 1 0 0 1 1 0 2 0 0 0 2 0 0 2 0 0 1 1 1 1 0 0 2 1 191148 2 35 0 0 1 2 0 17 4 0 2 2 1 2
386 TGG 0 1 0 0 0 3 1 0 4 0 14 1 0 1 1 0 0 2 3 2 0 0 0 0 0 0 26 0 0 1 0 2 0 1 0 0 3 0 0 1 2 0 4 1 3 0 2 0 0 1 8 2 0 1 8 0 10 0 177368 1 0 0 5 0
387 GCC 0 0 0 0 3 41 0 0 0 0 0 1 0 0 0 0 0 0 0 0 1 1 1 0 1 0 0 0 0 0 0 0 0 2 0 9 5 172433 3 14 1 1 4 1 0 26 0 0 1 0 0 5 2 1 0 0 0 0 0 0 0 0 0 0
388 ATA 2 0 8 0 22 0 0 0 4 0 3 0 189980 1 79 15 3 0 0 0 0 0 0 0 1 0 0 2 1 0 0 1 0 0 0 0 0 0 1 0 1 0 0 1 14 1 5 2 1 1 2 0 2 0 0 0 2 2 1 0 2 0 0 2
389 AGA 14 0 0 2 0 0 0 0 173458 0 21 0 5 0 0 0 0 0 0 1 0 0 0 0 5 0 0 0 0 1 0 4 0 2 0 1 0 0 2 0 20 0 0 0 0 0 0 0 0 0 0 0 0 0 0 0 8 0 0 0 0 8 0 0
390 ACC 0 1 0 0 2 167551 3 13 4 0 0 0 4 4 1 0 0 0 0 0 0 0 0 0 1 1 0 0 0 0 0 0 0 0 0 1 1 6 0 0 0 3 3 1 0 1 0 0 2 0 0 0 0 0 0 0 0 0 1 0 0 0 1 0
391 AGA 26 0 1 0 0 1 1 0 171539 0 19 0 1 0 0 0 4 0 0 0 0 0 0 0 5 6 17 0 0 2 0 0 0 1 1 0 0 0 0 0 20 1 0 0 0 0 2 0 0 0 1 0 0 0 1 0 2 0 0 0 0 0 0 0
392 AGT 0 0 1 22 0 1 0 0 1 13 3 194505 0 1 2 1 3 1 0 0 0 0 0 0 9 0 0 4 1 0 0 6 0 0 0 0 1 3 0 3 1 0 0 5 0 0 0 1 0 1 0 0 3 1 6 15 0 3 0 4 0 2 0 0
393 GGA 0 0 0 1 0 0 0 0 12 0 0 0 0 2 0 1 0 0 0 0 0 1 0 0 0 0 0 0 0 0 0 0 5 0 0 0 0 2 4 0 204103 5 91 4 2 0 2 0 0 0 0 0 0 0 2 0 2 0 2 0 0 0 0 0
394 GGA 0 0 2 0 0 1 0 0 14 0 0 0 0 0 0 0 2 0 0 0 0 0 0 0 0 0 0 0 0 0 0 0 18 0 0 0 0 0 1 0 203945 5 62 2 0 0 0 0 0 0 0 0 0 0 0 1 6 0 0 0 0 0 0 0
395 AAC 4 203786 44 19 0 4 3 1 2 17 2 0 0 1 1 0 5 22 0 0 1 2 0 0 16 1 5 98 0 0 0 0 0 12 0 0 1 2 0 1 5 2 2 5 1 4 2 6 6 0 1 0 0 3 11 0 5 0 0 14 4 0 1 0
396 ACT 0 24 40 19 4 46 29 203335 2 15 44 5 0 2 1 32 8 78 5 10 5 0 3 0 64 18 10 81 1 20 6 0 6 2 0 0 126 2 9 19 0 0 6 8 9 1 14 0 1 0 1 3 9 0 2 5 0 31 36 2 3 0 5 22
397 AAT 6 29 9 203646 3 3 0 2 156 3 77 15 0 0 2 113 13 0 29 7 1 0 5 12 0 45 58 0 1 0 4 1 0 2 0 10 0 0 11 7 2 2 5 5 3 2 0 0 1 0 0 4 0 0 6 0 0 0 6 40 8 8 6 2
398 CAA 51 1 21 11 0 11 3 6 9 7 102 4 0 4 0 9 203189 29 9 2 8 0 5 2 199 140 21 4 0 0 0 1 0 1 0 0 0 8 2 0 3 1 0 3 9 9 0 2 7 0 0 16 0 3 2 2 1 0 11 28 1 1 9 2
399 CAG 39 3 724 1 7 8 0 16 0 58 24 0 4 1 0 18 26 2 202107 4 2 37 20 2 7 9 934 42 1 0 3 0 0 0 1 2 0 14 0 10 4 13 122 35 0 14 7 8 0 5 12 3 0 7 4 8 0 0 6 6 1 2 2 25
400 AGG 3 0 20 0 0 0 1 0 11 0 203540 0 0 0 10 3 3 1 0 0 0 1 0 0 0 10 1 0 1 0 0 0 0 0 0 0 3 0 0 0 0 2 52 0 0 1 1 0 0 0 3 0 1 0 0 0 5 0 13 0 1 0 2 0
401 GCC 0 0 77 0 0 62 1 0 0 0 189 4 0 1 1 1 14 72 11 17 1 24 7 2 248 56 20 64 3 0 2 0 0 8 0 0 24 203211 17 8 9 4 17 1 0 34 0 0 0 0 0 1 60 14 0 0 0 1 1 6 10 0 4 1
402 TCT 0 0 75 0 0 0 0 5 0 2 14 14 1 0 14 0 1 3 0 8 44 5 2 34 7 0 17 76 5 0 0 0 0 6 1 0 1 0 2 7 0 2 7 0 0 0 7 1 2 0 0 10 6 68 6 203986 0 19 1 2 0 1 0 5
403 GCA 26 0 1 1 88 1 9 7 1 0 19 2 0 0 4 2 2 1 0 12 2 0 15 0 17 0 5 3 3 3 2 0 1 0 0 0 203730 11 122 3 2 21 15 2 102 2 0 0 0 4 0 0 5 4 3 0 0 2 0 3 2 0 0 3
404 GGT 0 0 0 0 0 19 4 1 2 1 4 30 2 0 0 0 0 0 1 0 0 1 0 0 0 0 0 1 0 1 1 3 1 1 2 21 0 12 51 12 33 180 182 203655 3 0 10 12 0 0 6 0 19 0 3 4 0 0 1 10 1 0 0 1
405 CAA 3 0 0 0 2 0 0 0 0 0 0 0 2 0 2 2 204260 1 42 3 0 0 2 0 24 0 0 0 0 0 2 2 0 0 0 0 0 6 0 0 0 0 2 0 0 0 2 2 6 0 0 0 0 0 1 0 0 0 0 0 0 0 0 0
406 ATC 0 1 0 0 2 20 20 0 0 1 0 0 5 204366 0 13 0 0 0 0 0 10 0 1 0 0 0 0 4 3 0 0 0 0 0 0 0 1 0 0 0 0 0 0 1 13 0 0 0 0 0 0 1 0 6 3 0 0 0 0 0 1 6 0
407 AGT 0 0 0 11 0 0 0 0 1 10 0 204248 0 0 0 2 0 0 0 0 0 0 0 0 0 0 0 1 0 0 0 0 0 0 0 0 0 0 0 0 0 20 0 47 0 0 0 0 0 0 0 0 0 0 0 0 0 6 0 2 0 0 0 0
408 GTG 0 0 0 0 10 0 0 0 0 0 0 0 0 0 17 4 0 0 0 0 0 0 0 0 0 0 0 0 0 2 0 0 0 0 0 0 0 7 9 0 0 0 3 1 136 0 204167 4 0 0 0 0 0 0 0 0 0 0 0 0 0 0 2 0
409 CAA 1 0 0 0 0 1 4 260 0 2087 0 30 2 0 8 52 201405 10 11 6 2 0 0 0 9 2 0 0 3 0 0 11 1 1 0 0 4 0 5 45 13 0 14 0 14 0 12 1 94 3 0 13 0 1 21 3 0 2 64 45 9 0 4 3
410 CCT 0 0 0 1 0 0 1 3 0 0 0 0 1 0 0 0 0 0 0 17 17 164 84 203992 0 0 0 6 0 0 0 8 0 0 0 0 15 0 9 0 2 1 4 3 0 1 3 0 0 0 0 0 0 0 0 35 2 0 1 5 0 0 0 0
411 GCA 2 0 0 0 124 29 0 4 0 1 0 1 0 1 0 0 0 0 0 0 0 0 0 0 1 0 0 0 0 1 0 0 5 0 1 0 204025 8 15 6 0 4 1 2 37 1 12 0 0 1 0 0 12 2 0 0 1 8 0 137 0 0 0 0
412 TTT 0 0 0 2 1 0 0 0 0 0 0 0 2 0 1 22 0 0 1 0 0 0 0 1 0 0 8 0 2 0 3 18 0 0 0 0 0 0 0 0 0 0 0 1 0 0 5 5 0 0 1 0 0 0 0 6 0 0 0 8 0 15 20 203556
413 TCT 2 4 3 0 0 1 0 4 5 5 0 0 4 0 0 0 0 0 1 0 6 0 7 27 0 0 0 4 0 0 1 0 0 4 0 1 0 3 1 1 4 9 6 3 2 0 0 2 2 0 1 7 69 62 15 204114 5 1 1 1 0 0 0 14
414 GTG 0 0 5 1 1 5 10 0 1 1 1 2 0 0 51 0 0 0 0 0 0 0 0 1 0 0 0 3 0 6 24 0 0 0 1 0 4 9 41 3 2 4 7 0 82 1 203849 3 0 0 0 2 0 0 3 0 0 2 3 37 1 6 2 6
415 CAA 3 4 0 0 2 2 3 259 9 4 11 2 0 0 3 1 203425 3 27 5 2 9 2 6 71 55 131 42 1 0 15 8 0 0 0 2 6 7 24 36 6 2 92 14 0 6 3 14 20 6 0 9 1 0 28 4 0 0 10 14 1 54 0 1
416 AGA 5 0 2 1 0 0 0 1 204334 2 15 0 3 1 0 0 0 0 0 9 0 1 0 0 7 1 24 2 0 0 0 2 1 1 0 0 0 0 3 1 29 0 1 0 2 0 0 1 0 0 0 0 0 0 0 0 1 0 0 0 0 3 1 0
417 AAC 112 202474 0 16 0 38 0 0 0 25 12 19 10 3 10 0 1 11 3 0 0 113 0 2 20 0 47 0 1 31 1 15 4 8 0 0 0 4 3 0 3 3 0 58 0 0 6 28 0 7 0 0 0 2 25 1 0 4 1 0 1 3 0 1
418 CTC 0 0 0 0 1 0 1 1 0 3 0 0 0 1 0 26 2 0 0 0 0 25 0 0 0 3 2 0 19 182040 7 8 0 0 0 1 0 0 0 14 0 0 1 0 1 0 12 1 0 0 1 0 0 0 0 0 2 4 0 2 7 11 3 1
419 CCA 1 0 5 0 2 0 0 2 1 1 4 1 0 2 3 0 3 0 2 0 182169 4 12 6 0 2 2 2 3 0 15 0 4 0 4 0 2 0 10 4 1 0 0 0 8 1 43 13 0 0 0 0 10 0 0 0 0 11 0 1 0 0 0 1
420 TTT 0 3 0 26 7 0 2 0 2 0 0 8 0 3 1 7 1 1 0 2 0 0 0 0 0 0 3 1 3 0 10 16 2 0 0 0 0 1 17 8 6 0 2 7 0 117 94 2 0 0 0 39 0 23 22 20 8 0 4 2 1 79 61 181920
421 GAC 37 20 1 9 1 1 0 4 5 5 4 12 68 34 19 7 0 0 0 0 0 0 0 0 1 0 0 0 2 38 3 0 2 180772 3 296 1 2 21 1 1 44 10 1 36 45 27 12 0 20 2 0 4 17 8 706 0 3 2 45 2 6 9 0
422 AAA 182028 29 16 0 7 0 2 1 30 12 0 5 14 1 0 13 5 0 5 1 0 0 0 0 6 0 208 5 0 16 0 0 26 0 4 6 6 7 21 2 11 0 25 2 8 1 1 4 4 5 1 0 0 0 3 1 0 0 2 0 0 10 0 9
423 CCA 0 11 14 1 6 14 2 7 8 95 83 0 0 1 0 0 7 2 53 12 180701 9 48 31 99 43 663 8 8 6 0 8 1 1 4 1 7 25 3 0 13 26 151 31 2 1 18 24 1 2 1 0 27 13 3 2 0 1 2 4 0 0 0 0
424 ACC 0 2 4 3 9 181637 7 7 2 3 5 7 0 39 5 14 0 34 1 0 4 4 1 0 2 0 17 10 3 11 6 7 0 15 1 1 0 25 95 1 7 1 8 7 6 24 3 182 0 11 0 5 1 6 10 37 0 0 20 7 12 6 13 12
425 ATC 0 7 0 0 0 15 1 2 0 14 4 0 13 182200 1 22 0 0 0 0 0 2 0 2 0 0 0 0 3 2 0 0 0 0 5 4 4 2 13 25 3 3 2 0 6 31 29 87 1 0 0 0 0 0 0 0 0 29 0 16 0 1 0 0
426 ATG 4 0 0 1 0 0 19 0 3 0 13 1 31 7 181836 6 1 1 0 2 0 0 1 1 0 2 4 0 23 3 16 13 1 0 10 1 3 0 1 1 0 4 6 2 3 0 33 2 1 0 0 0 2 1 2 2 0 3 0 22 2 0 1 2
427 GCA 0 0 2 2 89 3 1 65 24 35 14 3 0 3 576 15 0 13 14 1 23 3 4 0 11 9 43 13 25 26 1 0 1 2 0 0 180693 13 44 9 0 3 112 50 58 5 5 0 0 5 0 4 3 0 65 221 0 0 6 1 3 0 0 5
428 GCA 0 0 0 1 181 1 4 0 0 0 0 0 0 0 2 0 3 29 2 0 1 0 2 3 1 0 4 3 1 0 0 1 3 0 3 1 181599 4 14 17 0 2 3 7 18 0 19 1 0 0 0 3 4 3 0 5 0 5 1 116 1 6 0 0
429 TTC 1 4 0 1 2 0 0 0 2 3 3 1 0 0 1 2 0 3 0 0 0 4 0 1 0 1 1 0 0 10 0 1 2 2 5 0 1 0 4 0 2 2 23 1 0 1 4 2 0 45 2 1 1 15 1 0 3 1 18 3 7 182238 11 25
430 ACT 13 0 4 20 32 41 7 181594 0 0 18 22 2 0 1 8 0 0 0 17 13 5 0 4 2 2 2 2 9 0 3 0 0 1 1 1 12 13 0 11 15 72 30 118 0 5 0 2 2 0 0 1 0 83 60 10 1 0 2 0 0 0 1 0
431 GGG 0 0 5 0 3 0 32 0 0 0 19 0 0 3 0 0 4 1 0 3 0 0 1 0 1 0 0 0 0 5 0 1 1 1 17 0 1 0 2 0 50 58 180444 54 0 4 4 6 0 1231 0 27 0 2 0 0 1 1 6 25 13 0 36 39
432 AAT 19 19 2 181659 5 14 8 1 17 12 37 19 1 2 0 6 0 6 125 5 12 6 3 9 15 6 1 0 8 4 3 4 0 0 0 19 19 4 14 3 2 8 4 52 3 7 11 3 5 0 1 27 1 1 15 55 1 27 13 6 14 30 8 1
433 ACA 4 1 0 3 181794 8 86 3 0 1 1 0 99 1 14 0 0 5 1 3 0 5 0 1 0 1 9 4 14 2 6 74 0 7 2 0 29 0 0 0 24 2 0 9 1 7 4 31 2 12 0 0 5 22 2 9 0 3 0 24 35 1 0 21
434 GAG 0 0 6 3 0 1 12 3 6 0 11 1 0 0 3 0 40 0 1 0 0 0 7 0 1 2 7 0 1 6 5 0 26 2 182122 9 13 0 25 1 5 2 38 3 21 66 10 10 0 0 9 0 0 2 13 5 2 0 0 0 0 3 3 2
435 GGA 0 0 1 1 0 1 0 1 15 0 1 1 0 0 0 0 0 0 0 0 0 0 1 0 1 0 1 0 0 0 6 0 18 0 2 0 0 1 0 0 181839 16 537 3 2 0 1 2 0 0 0 1 0 0 0 0 2 0 4 0 1 1 0 0
436 AGA 13 0 0 0 0 0 1 0 182336 0 77 1 5 0 2 0 1 0 1 0 0 2 0 0 17 12 9 0 1 0 2 1 0 1 0 0 0 0 2 0 13 0 8 2 0 0 6 0 1 0 1 0 0 0 1 0 0 1 1 0 0 0 0 1
437 ACA 1 18 0 0 182265 3 26 6 4 3 0 6 11 1 1 3 0 0 0 0 2 0 1 0 0 3 0 2 0 0 0 0 0 0 0 3 14 0 6 0 1 2 2 0 0 0 3 0 1 0 0 2 3 10 1 6 1 13 1 1 0 0 4 1
438 TCA 1 1 1 49 2 0 0 0 0 3 1 0 0 0 5 0 0 0 1 1 18 0 1 0 0 0 2 1 0 1 2 0 0 0 2 3 3 3 1 0 2 15 235 20 0 0 1 3 3 0 7 2 181846 17 132 9 0 0 5 0 9 0 0 0
439 GAC 0 2 0 0 0 0 0 0 1 2 0 0 0 0 0 0 0 0 2 0 0 0 0 0 0 0 0 0 0 1 0 0 1 182314 4 9 0 1 2 0 0 15 0 1 0 2 0 0 2 5 0 0 0 0 0 0 0 0 0 0 0 0 0 0
440 ATG 1 0 3 5 0 1 9 0 0 3 9 7 17 1 182352 1 0 0 1 1 0 0 2 0 0 0 5 2 1 1 4 1 0 0 8 0 0 11 6 2 1 3 8 0 0 2 8 0 0 2 2 11 0 1 12 0 1 1 18 2 0 2 4 0
441 AGG 1 0 17 0 0 0 0 1 30 0 182298 0 0 0 16 0 0 0 0 0 0 0 0 0 0 32 14 1 0 0 0 0 0 0 2 0 0 2 0 0 6 1 30 1 4 0 4 0 0 0 0 2 0 0 0 0 0 0 3 0 0 0 0 0
442 GCA 0 2 1 8 76 1 36 0 1 0 0 2 16 16 21 65 0 0 0 0 1 1 2 0 0 1 1 4 7 16 0 2 24 1 0 0 181156 2 167 42 3 3 2 4 49 148 501 9 0 6 0 5 26 0 9 0 1 10 1 0 0 0 2 0
443 GAA 12 0 0 0 0 1 1 0 0 4 1 0 0 1 0 1 0 0 2 0 1 0 0 1 0 0 0 0 0 0 0 0 182436 0 11 9 0 0 0 0 4 0 2 0 0 1 2 0 5 0 0 0 0 1 3 0 3 0 0 0 0 1 1 0
444 ATT 0 0 1 4 0 2 0 7 0 0 0 2 40 24 1 182418 0 1 0 1 0 0 0 1 0 0 0 1 0 0 1 1 0 1 0 0 0 0 2 1 1 6 2 1 7 11 3 11 0 1 1 0 0 0 0 0 0 1 0 21 5 0 1 2
445 ATA 0 0 2 0 17 0 0 0 0 5 0 0 182384 0 33 0 0 1 0 1 1 1 0 0 15 0 0 0 0 2 0 2 0 0 0 0 0 6 1 2 0 2 3 1 20 0 8 23 3 1 0 0 1 0 3 0 2 2 1 2 3 0 3 0
446 AGG 3 1 32 0 4 10 78 1 35 1 181645 14 0 0 22 3 8 9 109 2 0 0 4 2 7 9 48 11 1 5 1 9 3 32 89 1 1 1 10 19 2 32 103 9 26 1 17 7 0 0 1 1 1 1 14 2 2 0 6 15 1 0 5 0
447 ATG 0 1 7 0 1 0 7 2 0 0 4 1 17 0 182283 5 0 0 5 3 3 0 1 0 5 1 0 0 15 3 12 1 0 0 1 0 8 0 19 0 5 3 1 1 6 0 28 0 2 0 0 0 0 0 0 0 0 40 0 4 0 0 3 1
448 ATG 0 0 2 1 0 0 11 0 0 0 4 0 24 3 182326 3 2 0 0 0 0 0 0 0 0 0 0 1 0 0 0 1 3 0 1 3 0 1 0 0 0 0 0 1 6 0 42 0 1 0 1 3 0 0 0 0 0 1 1 0 32 0 4 0
449 GAA 8 0 0 0 0 0 4 9 0 0 0 0 1 0 1 0 1 0 0 2 0 0 0 0 0 0 0 0 0 1 0 4 182349 9 52 0 0 0 0 0 30 0 3 1 1 5 0 0 1 0 3 2 0 0 0 0 1 1 0 2 4 1 0 0
450 GGT 9 0 0 1 2 21 11 33 1 6 1 85 1 0 3 0 0 3 0 0 0 2 0 0 42 0 7 2 0 4 14 50 0 0 1 28 0 1 0 1 2 23 33 181959 0 33 40 7 0 0 0 7 0 0 0 1 0 3 0 8 0 23 17 0
451 GCA 0 0 259 0 181 0 2 0 1 2 8 0 1 45 8 7 2 0 36 0 1 0 7 0 1 2 1 9 4 5 0 0 18 3 1 1 181273 10 56 1 39 15 63 31 190 6 21 0 0 0 0 0 6 0 6 0 0 1 15 0 22 0 1 1
452 AAA 182287 39 4 0 3 4 5 0 8 0 0 3 4 1 0 0 0 4 0 5 2 0 0 3 6 0 9 0 79 0 2 0 9 0 1 0 1 0 12 0 0 1 9 2 0 0 2 0 7 0 0 0 1 0 2 0 1 0 1 0 5 0 0 0
453 CCA 0 0 25 0 2 0 0 0 69 0 0 0 1 15 0 1 5 0 1 0 181439 0 36 1 0 2 9 2 8 1 0 0 0 12 0 0 2 0 19 0 232 5 22 8 0 0 31 0 0 0 0 0 8 1 0 6 0 7 1 0 0 0 0 0
454 GAA 33 0 3 0 3 0 0 11 0 0 1 0 13 0 0 0 59 1 0 4 0 18 0 0 0 1 0 3 7 1 0 2 181498 3 6 65 137 0 5 37 30 311 17 0 3 77 23 0 3 2 0 0 58 0 2 5 0 3 2 0 27 0 17 7
455 GAA 4 9 4 9 15 0 9 8 10 2 0 2 11 0 4 1 1 0 2 3 0 1 9 0 6 0 0 7 2 2 0 23 182020 3 15 7 9 0 8 3 9 12 22 9 63 13 52 22 8 1 0 9 0 6 12 6 1 1 1 16 5 0 3 26
456 ATG 0 0 34 0 0 0 19 0 6 0 426 2 8 1 181654 6 3 0 1 17 5 0 0 0 1 0 0 1 2 0 0 0 0 0 3 0 0 0 3 0 4 0 30 1 0 0 12 0 0 1 1 5 39 0 37 0 0 77 16 3 13 0 5 1
457 TCC 4 0 0 3 9 1 2 1 0 0 0 2 6 2 0 2 5 0 5 5 0 12 0 1 0 1 2 0 23 0 0 45 0 1 1 0 6 0 1 12 17 87 0 5 0 0 2 0 0 2 0 0 56 181897 6 96 1 1 0 0 8 10 0 0
458 TTC 0 0 2 1 1 2 0 0 0 1 0 2 0 9 1 0 0 0 0 0 0 0 0 0 0 0 0 0 0 6 0 0 0 0 1 0 0 0 0 0 1 1 1 2 0 1 0 0 0 9 3 7 0 8 0 2 0 3 8 0 6 182205 1 25
459 CAG 1 0 17 1 6 6 4 0 0 0 1 2 0 1 3 0 34 1 181352 10 3 0 4 1 38 3 415 63 2 0 9 1 0 0 5 8 0 0 2 1 0 2 32 3 3 0 1 1 0 0 13 10 0 0 1 0 0 5 0 1 0 1 0 6
460 GGG 548 0 1 0 0 0 3 0 1 4 43 0 0 0 0 0 0 1 0 0 0 0 0 0 3 0 24 0 0 0 0 0 2 0 3 0 0 0 3 0 18 1 150020 10 0 1 1 0 0 0 1 0 0 1 1 0 0 5 5 0 0 0 0 0
461 CGG 0 0 0 0 0 0 0 0 0 0 29 0 0 0 0 0 0 0 25 0 0 0 0 0 19 0 146737 12 0 0 3 0 0 0 0 0 0 1 1 0 0 0 3 0 0 0 0 0 0 0 0 0 0 0 2 0 0 2 12 0 0 0 0 0
462 GGA 1 0 0 0 0 0 0 0 9 1 0 0 0 0 0 0 0 1 0 0 0 1 1 0 0 0 0 0 0 0 1 0 8 0 0 0 0 2 24 2 139077 9 43 3 2 1 1 0 0 1 0 0 0 0 3 1 1 0 0 1 0 3 0 0
463 GTC 0 0 0 0 0 0 2 0 0 1 0 0 1 27 0 0 0 0 0 0 0 0 0 0 0 0 0 0 0 1 0 0 0 0 2 0 5 5 0 4 7 1 0 0 19 129545 23 8 0 0 0 0 0 0 0 0 0 0 7 1 10 1 13 0
464 TTC 0 1 0 0 0 0 0 1 0 0 0 0 0 8 0 0 0 0 0 0 0 0 0 0 0 0 0 0 1 8 0 0 0 0 0 0 0 0 1 0 0 0 0 0 0 4 0 0 0 4 0 0 0 14 0 3 0 2 0 0 1 152579 0 17
465 GAG 0 0 3 0 0 0 0 0 0 43 2 0 0 0 0 0 0 0 0 0 0 0 0 0 0 0 0 0 0 0 0 0 5 0 148572 2 0 0 2 0 2 0 24 1 0 0 6 0 0 0 0 0 0 0 0 0 0 0 1 0 0 0 0 0
466 CTC 0 0 11 2 0 2 0 0 19 1 2 3 0 12 44 6 4 26 26 33 6 47 8 39 1 1 0 5 22 130611 8 12 0 5 0 3 63 5 15 0 25 0 14 2 0 2 13 13 0 41 0 23 0 0 5 3 0 0 77 1 3 59 47 15
467 TCG 1 0 10 0 0 3 29 2 0 1 0 1 1 6 4 3 5 0 7 0 0 0 9 0 0 1 3 5 0 0 2 0 0 0 4 0 0 0 0 0 2 2 36 0 0 0 7 1 0 0 1 3 45 18 152826 4 0 1 2 0 1 2 26 3
468 GAC 0 9 0 0 0 0 0 0 0 0 0 0 0 0 0 0 0 0 0 0 0 0 0 0 0 0 0 0 0 0 0 0 1 150874 0 18 0 2 0 0 0 19 1 0 0 1 0 0 0 6 0 0 1 1 0 0 0 0 0 0 1 0 0 1
469 GAA 20 0 3 1 2 2 0 1 0 3 0 0 0 2 0 1 12 1 35 0 0 0 0 1 0 0 0 0 0 0 0 0 148411 5 22 3 4 12 0 2 19 2 0 2 3 0 2 2 1 2 1 0 2 1 0 1 0 0 0 0 0 0 17 0
470 AGG 1 0 18 0 0 0 0 0 7 0 149664 0 0 0 20 0 0 0 0 0 0 0 0 0 0 0 5 0 0 0 0 0 0 0 0 0 0 0 0 3 0 0 21 0 0 0 0 0 0 0 0 0 0 0 0 0 0 0 3 0 0 0 0 0
471 GCA 0 0 0 0 26 0 0 1 0 0 0 0 0 0 0 0 0 0 0 0 0 0 0 0 0 1 0 0 0 0 0 0 1 0 0 0 136662 8 55 6 4 0 0 0 63 0 0 0 0 0 0 0 1 0 0 0 0 0 0 0 3 0 0 0
472 GCG 0 0 0 0 0 0 126 0 0 0 0 0 0 0 0 0 0 64 0 0 0 0 5 0 0 0 0 4 0 0 0 0 0 0 0 0 14 1 141143 1 0 0 0 1 0 0 54 5 0 0 0 0 0 0 4 0 0 8 0 0 0 0 0 0
473 AAC 4 153289 1 26 0 1 0 0 0 8 0 0 0 0 0 0 1 2 3 0 1 2 1 0 5 0 11 19 1 0 1 0 0 10 1 0 0 0 1 0 0 0 0 0 1 0 1 0 0 1 0 0 0 0 11 0 0 0 2 0 0 4 0 0
474 CCG 1 0 0 0 0 0 2 0 0 0 0 0 0 0 0 0 0 0 5 0 33 3 181729 0 5 0 4 0 0 0 9 0 0 0 0 0 0 1 4 0 0 0 0 0 0 0 1 0 0 0 0 0 0 0 8 0 0 0 0 0 0 0 0 0
475 ATC 0 1 0 0 0 16 0 0 0 3 0 1 2 182249 0 16 0 0 0 0 0 0 0 0 0 10 0 0 0 39 1 0 0 0 0 0 0 1 0 0 0 5 1 0 0 89 0 0 0 0 0 0 1 0 0 0 0 0 0 0 0 1 0 0
476 GTG 0 0 0 0 0 0 0 0 0 0 0 0 0 0 41 0 0 0 0 0 0 0 0 0 0 0 31 0 0 0 2 0 0 0 5 0 10 1 97 45 0 0 14 0 49 0 181969 0 0 0 0 0 0 0 0 0 0 0 0 0 0 0 3 0
477 CCC 0 0 0 0 0 1 2 0 0 0 0 0 0 0 0 0 0 2 0 0 9 182373 0 8 0 0 0 0 0 2 0 0 0 0 0 0 0 0 0 0 0 0 0 0 0 0 0 0 0 0 0 0 0 24 0 0 0 0 0 0 0 0 0 0
478 TCT 0 0 5 0 0 0 1 1 0 0 0 0 0 0 0 0 2 3 2 0 8 8 0 24 0 0 1 0 0 0 2 3 0 0 0 0 0 0 1 0 0 0 0 5 0 0 11 2 0 0 0 10 5 323 103 181422 0 0 19 5 0 0 27 8
479 TTT 1 0 0 0 2 0 0 0 2 0 0 1 1 0 1 9 1 0 0 0 0 0 0 1 1 0 0 1 0 0 0 11 0 0 0 0 0 0 0 0 0 0 0 0 0 1 0 6 0 9 0 0 0 0 0 7 0 0 0 6 27 26 0 182163
480 GAC 0 39 0 0 0 3 0 0 5 0 0 0 0 0 0 0 5 51 8 0 2 15 0 26 0 23 0 2 1 2 0 0 2 181933 4 31 0 3 0 11 0 30 1 16 1 2 0 0 0 10 0 0 0 0 0 0 0 0 2 4 0 0 6 0
481 ATG 0 0 1 0 0 0 12 0 0 0 19 1 16 0 182282 5 0 0 0 0 0 0 1 0 0 0 0 0 0 0 7 0 0 1 2 2 0 0 1 0 6 1 1 0 0 0 13 0 0 13 0 0 0 0 0 0 0 7 8 0 1 0 3 0
482 AGT 0 2 2 22 0 0 0 0 0 8 1 182397 0 0 0 3 0 0 0 0 0 0 0 0 0 2 0 16 0 0 0 0 0 0 0 0 0 0 0 0 0 0 0 15 0 0 0 0 0 1 0 0 0 0 0 0 0 0 0 0 0 0 0 0
483 AAT 0 16 46 182478 0 0 0 2 0 0 0 6 0 3 3 0 0 0 0 0 0 0 0 0 0 0 0 0 0 0 0 0 0 0 0 6 0 0 0 0 0 0 0 0 0 0 0 0 0 0 1 0 0 0 0 0 0 0 0 0 0 0 0 0
484 GAA 15 1 0 1 1 0 0 0 0 0 0 0 0 0 0 0 0 0 0 0 0 0 0 0 0 0 0 0 0 0 0 0 182134 2 21 2 0 0 5 0 3 0 1 0 3 0 0 34 2 0 0 0 0 0 1 0 0 0 0 0 0 0 0 0
485 GGA 1 1 0 0 0 0 0 0 17 22 0 13 0 0 1 0 2 12 6 0 0 0 1 0 0 5 19 0 0 0 0 0 7 0 1 0 0 0 0 0 182128 2 32 21 0 0 7 37 0 0 0 0 3 0 0 0 11 0 18 11 0 0 2 1
486 TCT 0 0 0 0 0 0 0 0 0 0 0 0 0 0 0 0 0 0 0 0 0 0 0 6 0 1 0 0 0 0 0 0 0 0 0 1 0 0 0 0 0 0 0 0 0 0 0 0 0 0 0 3 1 12 4 182484 0 0 0 0 0 0 0 4
487 TAT 0 0 0 0 0 0 0 0 0 0 0 0 0 0 0 0 0 0 0 20 0 0 0 0 0 0 0 0 0 0 0 0 0 0 0 0 0 0 0 0 0 0 0 0 0 0 0 1 0 6 2 182503 0 0 0 0 0 0 0 6 0 0 0 1
488 TTC 0 0 0 0 0 0 0 0 0 0 0 0 0 2 0 0 0 2 0 0 0 0 0 0 0 0 0 0 0 8 0 0 0 0 0 0 0 0 0 0 0 0 0 0 0 1 0 0 0 0 0 0 0 3 0 0 0 0 0 0 2 181916 0 6
489 TTC 0 0 0 0 0 0 0 0 0 0 0 0 0 0 0 0 0 0 0 0 0 0 0 0 0 0 0 0 0 7 0 0 0 0 0 0 0 0 0 0 0 0 0 0 0 0 0 0 0 2 0 24 0 10 0 0 0 0 1 0 3 181279 1 19
490 GGA 0 0 0 0 0 0 0 0 10 0 0 0 0 0 0 0 0 0 0 0 0 0 0 0 0 0 0 0 0 0 0 0 5 0 0 0 0 0 0 0 182341 0 18 2 0 0 0 0 0 0 0 0 0 0 0 0 1 0 0 0 0 0 0 0
491 GAC 0 4 0 0 0 0 0 0 1 0 3 1 0 25 0 0 0 0 0 0 0 0 0 0 0 1 0 0 0 0 0 0 3 182209 0 7 1 2 0 0 1 33 0 0 1 48 7 0 0 5 0 0 0 2 0 0 3 0 8 0 0 0 1 1
492 AAT 0 12 0 182367 0 0 0 2 0 0 6 17 0 0 0 0 0 0 0 1 0 0 0 0 0 0 0 0 0 0 0 0 0 0 0 19 0 0 0 0 0 0 0 0 0 0 0 0 0 0 0 1 0 0 0 0 0 0 1 0 0 0 0 0
493 GCA 0 0 0 0 106 0 0 3 0 1 0 0 0 0 0 0 0 0 0 1 1 0 0 0 1 0 0 0 0 0 1 0 0 1 1 0 182186 7 25 9 1 0 0 1 46 0 1 0 0 0 0 0 5 0 1 1 0 0 0 0 1 0 0 0
494 GAG 0 1 13 0 0 0 1 0 0 0 1 0 0 0 4 0 0 3 0 0 4 7 0 0 0 0 0 0 0 0 0 0 37 1 182311 20 0 2 1 0 8 0 23 3 13 0 3 0 0 0 3 0 0 0 0 0 0 0 1 0 0 0 0 0
495 GAG 0 29 23 1 0 0 1 0 0 0 6 2 3 0 0 0 0 0 1 0 0 0 1 0 0 0 1 0 0 0 0 0 47 9 182318 1 0 0 2 0 2 0 26 1 0 0 5 1 0 0 0 1 0 0 16 0 0 0 1 0 0 5 0 0
496 TAC 0 0 1 0 0 3 0 0 0 0 0 0 1 0 0 1 0 10 0 0 0 0 0 0 0 0 0 0 1 0 0 0 0 0 1 1 0 1 1 1 0 0 0 2 0 2 12 3 0 182211 0 40 0 1 0 0 2 52 1 0 2 7 0 1
497 GAC 0 84 15 39 0 5 0 0 1 45 9 12 0 8 81 2 0 0 0 12 0 0 0 0 0 5 0 0 1 2 0 0 5 180547 10 12 2 20 13 0 2 115 14 0 13 22 11 177 37 51 5 6 0 39 4 7 0 2 34 60 14 38 5 4
498 AAT 385 71 680 177822 56 58 63 33 968 123 346 109 38 140 38 50 7 714 2 12 2 1 0 0 44 49 37 12 1 1 7 3 0 3 1 10 21 13 12 7 169 44 2 21 12 3 13 8 10 2 8 5 11 0 12 5 22 24 4 24 15 7 41 5
499 TAA 3 0 0 0 0 0 0 0 0 0 0 0 0 0 0 0 6 0 0 0 0 0 0 0 0 0 0 0 0 0 0 0 0 0 0 0 0 0 0 0 0 0 0 0 0 0 0 0 182425 0 3 13 1 0 0 0 38 0 0 0 7 0 0 0
