# Supplementary material for: Destabilized adaptive influenza variants critical for innate immune system escape are potentiated by host chaperones
Source: PLoS Biol. 2018 Sep 17;16(9):e3000008. doi: 10.1371/journal.pbio.3000008 (PMC6160216; doi:10.1371/journal.pbio.3000008)
Supplement: S1 File — This zip file contains the computer code and required input files for the deep mutational scanning data analysis reported in this manuscript. (ZIP) [file pbio.3000008.s023.zip › 2018_NP_DMS-master/preferences/Rep3-DMSO39_counts.txt]

# POSITION WT AAA AAC AAG AAT ACA ACC ACG ACT AGA AGC AGG AGT ATA ATC ATG ATT CAA CAC CAG CAT CCA CCC CCG CCT CGA CGC CGG CGT CTA CTC CTG CTT GAA GAC GAG GAT GCA GCC GCG GCT GGA GGC GGG GGT GTA GTC GTG GTT TAA TAC TAG TAT TCA TCC TCG TCT TGA TGC TGG TGT TTA TTC TTG TTT
1 ATG 0 0 2 0 0 0 16 0 0 0 2 0 9 0 281303 10 0 0 0 0 0 0 0 0 0 0 0 0 0 0 4 0 0 0 0 0 0 0 0 0 0 0 0 0 0 0 74 0 0 0 0 0 0 0 0 0 0 0 0 0 0 0 0 0
2 GCG 0 0 1 0 0 0 6 0 0 0 0 0 0 0 0 0 0 0 0 0 0 0 1 0 0 1 0 0 0 0 0 0 0 0 3 0 46 3 281082 4 0 0 0 0 0 0 63 0 0 0 0 0 0 0 0 0 0 0 0 0 0 0 0 0
3 TCC 11 1 0 1 24 7 1 10 0 0 0 0 0 0 1 0 1 16 0 24 0 20 0 0 5 0 1 0 1 6 3 0 0 0 1 0 0 41 2 1 0 0 0 0 0 0 2 0 3 20 0 0 13 280864 20 21 1 0 2 0 0 27 0 0
4 CAA 109 372 0 0 225 20 10 118 1 2 0 8 447 11 12 107 278436 44 35 12 31 1 0 1 41 0 0 0 131 60 11 8 7 0 0 4 62 0 4 27 0 0 0 13 423 2 14 0 11 13 0 3 57 31 88 250 0 0 2 18 59 14 29 92
5 GGC 0 0 0 0 0 9 0 0 0 48 0 0 0 0 0 0 0 1 0 0 0 11 0 0 0 36 0 0 0 2 0 0 0 40 0 0 0 57 0 0 3 281144 0 14 0 2 0 0 0 3 0 0 0 51 0 0 0 90 0 0 0 0 0 0
6 ACC 0 1 0 0 1 281301 0 3 0 0 0 0 0 3 0 0 0 0 0 0 0 1 0 0 0 0 0 0 0 0 0 0 0 0 0 0 0 11 0 0 0 0 0 0 0 0 0 0 0 0 0 0 0 1 0 0 0 0 0 0 0 0 0 0
7 AAA 281375 2 11 6 0 0 0 0 8 0 0 0 0 0 0 0 2 0 0 0 0 0 0 0 0 0 0 0 0 0 0 0 27 0 0 0 0 0 0 0 0 0 0 0 0 0 0 0 0 0 0 0 0 0 0 0 0 0 0 0 0 0 0 0
8 CGG 0 0 0 0 0 0 0 0 0 0 1 0 0 0 0 0 4 0 8 0 12 2 4 0 65 2 281359 5 0 0 5 0 0 0 0 0 0 0 0 0 0 0 1 0 0 0 0 0 0 0 0 0 0 0 0 0 0 0 57 0 0 0 0 0
9 TCT 0 0 0 2 0 1 4 14 0 0 0 0 0 0 0 0 4 0 0 0 0 2 0 25 0 0 1 0 0 2 0 9 0 0 0 0 25 2 0 7 0 0 0 0 0 0 0 0 0 2 0 4 1 170 18 280857 0 0 0 0 36 2 1 5
10 TAT 0 17 0 3 21 10 0 6 0 2 0 0 8 24 1 25 1 2 3 52 31 13 0 4 0 0 0 7 14 17 5 4 5 1 24 1 0 4 1 11 4 5 1 0 10 8 3 0 3 26 2 280972 6 30 0 2 0 3 0 28 1 2 2 3
11 GAA 12 0 0 0 0 0 0 3 0 0 0 0 0 0 1 0 2 0 0 0 0 0 1 0 2 0 0 0 0 0 3 1 281078 3 37 5 1 0 0 1 24 0 0 0 1 0 0 0 6 1 0 0 0 0 0 0 1 0 0 1 1 0 0 0
12 CAG 42 27 388 14 5 5 14 0 4 72 19 0 0 3 8 0 86 37 279973 224 9 1 11 2 20 60 76 0 51 8 83 14 0 3 1 1 14 3 1 10 0 3 62 1 0 0 1 11 1 1 21 0 11 20 3 29 0 9 4 2 12 10 2 7
13 ATG 0 6 0 1 0 0 9 1 1 0 7 0 23 1 281323 7 0 0 0 2 0 0 0 0 0 0 3 0 0 1 10 0 1 0 0 0 0 0 0 0 0 0 0 1 0 0 18 0 9 0 0 0 0 0 0 0 0 3 1 0 0 0 1 0
14 GAA 31 0 0 0 5 0 0 0 200 6 0 1 0 0 0 1 3 1 3 0 0 0 2 0 2 0 0 0 0 2 0 2 280930 2 42 8 2 0 0 0 18 0 0 0 2 0 0 0 0 0 0 2 0 1 0 0 0 2 7 0 1 0 0 1
15 ACT 0 2 0 4 3 36 5 281288 0 0 0 0 0 1 0 9 0 0 0 0 0 0 0 1 0 0 0 0 5 0 0 1 0 0 0 0 0 0 0 15 0 0 0 0 0 0 0 0 0 0 0 0 2 0 0 1 0 0 0 3 0 0 0 0
16 GAT 0 3 0 24 3 0 0 2 0 4 0 0 0 0 0 0 0 0 0 0 0 0 0 0 0 0 0 0 0 1 0 0 5 13 6 281375 1 0 0 0 0 1 4 42 0 0 0 0 0 0 0 2 1 0 1 0 0 0 0 0 0 0 0 0
17 GGG 0 0 1 0 10 0 0 5 0 2 10 0 0 0 0 0 12 1 0 0 0 3 10 0 1 1 1 0 0 0 0 1 0 0 12 0 0 1 5 1 93 2 281309 8 0 0 8 0 0 0 0 0 0 0 0 0 0 0 11 0 0 0 0 0
18 GAA 41 10 0 46 2 37 0 0 0 0 0 1 12 4 0 0 2 10 2 0 71 26 126 4 0 0 1 1 0 1 0 4 280832 5 66 7 11 63 1 0 45 13 0 15 4 0 0 5 8 7 1 0 35 5 0 1 3 0 0 0 8 1 0 0
19 CGC 1 1 0 0 0 1 0 0 0 4 0 0 0 0 0 0 0 106 0 0 0 0 2 0 3 281276 2 14 0 1 0 0 0 0 0 0 0 2 0 0 0 6 0 0 0 0 0 0 0 1 0 0 0 0 0 0 0 54 0 0 0 0 0 0
20 CAG 0 1 5 0 0 0 0 0 0 0 0 0 0 0 0 0 8 1 280658 6 3 0 252 2 9 4 84 3 1 0 7 3 0 0 0 0 1 0 1 0 0 0 0 0 0 0 0 0 0 0 2 0 0 0 1 0 0 0 0 0 0 0 1 0
21 AAT 5 17 3 280884 118 120 51 34 2 0 2 38 0 0 3 0 4 5 4 19 0 13 1 1 9 4 11 44 1 18 8 0 0 0 0 18 0 0 1 1 2 0 3 0 9 1 0 16 0 0 0 0 51 10 0 1 3 0 0 4 0 0 0 0
22 GCA 58 5 1 0 145 23 23 3 111 2 0 3 2 5 0 0 0 5 2 4 14 2 0 2 410 50 35 60 1 0 0 2 2 3 0 0 279989 111 12 61 1 0 0 0 79 101 21 33 22 1 0 0 5 9 0 7 0 0 0 0 0 3 0 0
23 ACT 4 2 1 10 109 32 56 279307 7 1 1 6 1 0 6 11 2 47 8 2 1 2 0 3 13 2 2 32 2 15 0 0 0 4 2 1 12 4 10 21 8 0 13 4 1 1 1 0 1 2 6 0 4 233 230 1267 10 0 0 0 4 1 0 3
24 GAG 6 7 124 14 0 2 17 1 0 0 0 12 0 7 14 0 33 2 3 1 1 0 1 0 4 9 1 1 4 3 0 0 286 2 280829 3 2 8 19 1 1 0 21 0 1 0 16 2 0 4 8 0 5 0 10 1 39 0 2 4 2 0 0 0
25 ATC 0 0 0 0 0 17 0 0 0 2 0 0 45 281383 17 11 5 1 1 0 0 1 0 9 13 2 0 0 1 0 0 0 0 2 0 0 0 0 0 0 0 0 0 0 0 16 0 0 6 0 0 0 0 0 0 0 2 0 0 0 0 0 1 0
26 AGA 18 0 0 0 1 0 0 1 281393 1 27 1 4 0 0 0 0 0 0 0 0 2 0 0 10 15 1 0 0 0 0 1 0 0 0 0 1 0 0 0 48 0 0 0 0 0 0 0 2 0 0 1 0 0 0 0 4 0 0 0 0 0 0 0
27 GCA 1 0 1 0 31 1 0 0 7 1 89 5 4 0 0 0 0 19 1 1 1 0 1 0 0 32 27 14 0 0 1 0 16 0 0 0 281171 10 9 3 3 0 3 0 51 0 0 0 0 0 1 1 2 2 7 3 0 0 0 0 0 2 0 0
28 TCC 103 28 2 0 0 1 0 1 3 0 4 2 0 1 0 0 6 34 0 0 7 32 1 0 0 1 4 0 0 2 1 0 0 0 0 1 1 6 3 0 2 30 10 0 0 0 0 0 2 5 9 3 28 281139 4 25 2 2 1 0 0 15 1 0
29 GTC 1 0 1 0 0 1 0 0 0 0 0 0 0 71 2 13 0 1 0 0 0 1 0 0 0 0 0 0 0 4 0 0 0 3 1 0 0 19 0 0 0 2 0 0 13 281344 0 28 2 0 0 0 0 5 0 0 2 0 0 0 0 3 0 0
30 GGG 0 6 0 0 0 0 0 0 0 0 45 0 0 0 0 0 0 1 0 0 0 5 0 0 0 2 2 0 0 0 0 0 0 0 20 0 1 0 0 0 51 50 280967 4 1 0 3 0 1 1 0 0 0 2 1 0 0 0 3 0 0 1 0 0
31 AAG 19 4 279670 5 0 0 4 0 3 0 22 1 0 0 3 0 0 0 2 1 3 0 1 1 21 41 1 9 1 0 0 2 0 0 21 0 0 0 0 0 0 0 0 2 5 1 0 0 1 0 22 0 0 2 6 0 1 0 0 0 0 0 0 0
32 ATG 1 0 6 0 0 0 14 5 0 0 1 0 29 1 281443 2 0 1 0 0 0 0 2 2 0 1 0 0 0 0 1 0 3 5 2 0 0 2 0 0 0 0 0 0 0 0 16 0 2 0 2 0 0 0 0 0 3 0 4 0 0 2 1 0
33 ATT 0 1 0 3 0 0 0 6 7 0 0 2 11 29 2 281395 0 2 1 0 0 0 0 0 0 0 0 0 3 0 0 1 0 1 0 0 0 0 0 0 2 0 0 0 2 14 0 61 1 5 3 0 0 0 0 1 6 0 0 0 1 0 0 3
34 GAT 3 1 0 83 13 8 5 6 0 10 1 10 3 10 54 10 6 4 36 13 1 0 0 2 7 15 4 0 33 2 27 1 3 20 3 280576 40 29 0 21 9 30 2 159 0 3 2 52 4 2 2 8 50 7 52 54 0 1 0 23 6 7 10 3
35 GGA 0 1 3 0 0 0 0 0 27 1 0 0 0 0 0 0 2 0 0 0 0 0 1 2 0 1 0 0 0 1 1 0 22 1 0 0 1 1 0 0 281336 33 27 3 2 0 0 0 8 1 8 0 0 0 1 0 15 0 0 0 0 1 1 0
36 ATT 0 0 0 1 1 0 0 5 0 0 0 0 2 29 1 281347 0 0 0 0 0 0 0 0 0 0 7 1 0 0 1 1 0 0 0 7 0 0 0 0 0 0 0 0 0 0 0 8 1 0 3 0 0 0 0 0 0 0 0 0 0 0 0 1
37 GGA 0 0 0 0 0 1 0 0 14 0 0 0 0 0 0 0 0 0 0 0 0 0 0 0 0 0 0 0 0 0 0 0 9 0 0 0 1 4 2 1 281262 1 184 4 0 0 0 0 2 0 0 0 0 0 0 0 10 0 0 0 0 0 0 0
38 CGA 0 0 0 0 0 1 0 0 6 0 0 0 0 0 0 0 47 0 0 0 1 1 0 0 280281 2 17 1 3 1 0 1 0 0 0 0 0 0 0 0 0 0 0 0 0 0 0 0 1 0 0 0 0 0 0 0 38 0 0 0 0 0 1 0
39 TTC 0 0 6 0 0 0 0 0 0 0 0 0 0 0 0 0 4 1 0 0 0 5 37 0 0 0 2 0 0 13 1 0 1 2 1 0 2 1 0 0 1 2 6 0 0 3 0 0 0 7 3 0 0 11 0 1 1 0 0 0 8 281125 0 9
40 TAC 0 2 0 0 0 1 1 0 0 0 0 0 0 0 0 0 0 52 0 0 0 0 1 0 1 0 0 0 0 0 1 1 0 0 1 0 1 1 0 1 0 1 0 0 0 0 0 0 0 280998 6 39 0 1 0 2 2 36 0 0 2 0 0 0
41 ATC 0 30 1 0 1 27 1 2 0 4 2 0 12 280330 24 39 4 12 3 0 1 1 1 0 1 0 2 0 3 34 4 0 0 0 1 0 0 2 0 2 0 0 8 0 0 9 20 0 10 0 21 2 0 2 0 1 2 0 0 3 67 2 0 0
42 CAA 5 0 11 0 0 0 1 0 0 0 0 0 0 0 2 0 272369 0 37 0 6 1 0 0 24 0 1 0 6 0 11 0 0 0 0 0 0 1 0 0 0 0 0 0 0 0 1 1 11 1 0 0 0 1 0 0 0 0 0 0 0 0 1 0
43 ATG 0 8 2 0 0 0 2 0 0 0 0 0 19 0 274682 2 0 4 0 0 0 1 3 1 0 0 0 0 0 0 2 1 0 0 0 10 0 0 1 1 1 0 0 0 0 0 10 0 0 0 0 0 0 0 0 0 0 0 5 0 0 0 1 0
44 TGC 0 4 0 0 0 2 3 1 0 0 0 0 2 0 0 0 0 0 1 0 2 0 0 0 0 7 0 1 2 0 0 3 0 0 0 0 0 0 0 0 0 2 0 0 0 5 0 8 0 43 0 0 0 0 0 0 3 261470 3 99 0 3 2 0
45 ACT 0 0 0 3 5 41 1 271297 6 1 0 0 1 0 1 3 2 1 0 3 0 0 1 0 5 0 2 0 0 1 4 0 0 0 0 0 0 0 2 10 0 0 0 0 0 1 1 0 4 0 1 0 0 2 1 1 1 1 0 3 0 0 0 0
46 GAA 20 0 0 0 0 2 0 0 0 0 0 0 0 1 2 0 0 0 0 0 1 1 0 1 0 2 0 0 0 1 2 0 275178 1 17 0 0 0 0 0 14 0 0 1 1 2 2 0 23 0 0 0 0 3 0 1 0 0 0 0 0 0 2 0
47 CTT 0 0 0 0 0 0 0 0 0 0 0 0 1 2 8 5 0 2 0 2 18 0 0 11 3 0 0 0 98 69 5 277387 0 0 0 0 0 0 0 0 0 0 0 0 0 0 0 0 0 0 0 0 0 0 0 0 4 0 0 0 0 0 87 5
48 AAA 277280 3 16 0 3 0 0 0 15 0 1 0 0 1 0 0 4 5 0 0 0 0 0 1 3 0 0 0 1 0 0 1 27 0 0 0 0 0 0 0 0 0 0 0 0 0 0 0 2 0 0 2 0 0 0 0 1 0 0 0 0 0 1 0
49 CTC 6 2 1 0 0 0 0 27 1 1 0 0 2 3 1 0 5 4 4 0 7 19 7 14 1 3 3 0 56 272689 8 17 2 1 0 6 2 1 2 0 0 7 0 3 1 2 1 0 24 1 16 0 3 2 0 1 11 7 3 1 19 9 112 3
50 AGT 1 33 0 10 12 103 63 17 4 42 1 272841 2 0 0 6 0 2 14 0 5 12 8 4 0 2 1 6 3 3 4 0 4 22 1 4 4 1 17 2 16 1 5 47 0 6 2 2 9 2 3 0 22 44 41 12 7 2 0 4 0 2 1 0
51 GAT 0 2 3 19 0 4 1 0 0 0 0 0 0 4 0 2 0 8 0 2 0 0 2 3 0 0 0 0 3 0 0 0 42 22 8 273541 6 1 2 2 0 0 2 14 1 1 0 1 11 2 13 5 0 2 0 0 0 0 0 0 0 4 3 0
52 TAT 0 9 1 2 0 0 3 0 0 0 2 0 4 0 1 0 0 0 1 22 0 2 1 0 0 0 0 0 0 0 0 1 1 0 0 0 3 1 3 1 1 2 0 1 7 0 64 1 12 15 6 276583 0 0 4 0 0 0 0 26 3 1 1 0
53 GAG 1 0 15 0 1 0 0 2 0 0 0 0 0 0 2 0 0 2 1 0 2 0 0 0 0 2 0 0 0 0 0 0 20 1 264196 44 0 2 2 0 0 1 59 18 0 0 3 1 0 0 11 0 1 1 0 0 9 0 0 0 0 0 1 0
54 GGG 3 1 5 0 1 19 11 1 0 36 32 2 0 0 3 1 2 0 8 0 1 5 2 1 5 0 1 0 1 0 1 0 0 1 26 0 0 29 66 12 38 18 265648 7 3 4 2 0 2 0 2 0 0 0 1 6 2 0 5 0 0 0 0 0
55 CGA 0 2 0 0 2 1 0 0 54 0 19 1 0 1 0 1 36 1 0 1 1 2 1 3 266755 18 45 0 5 1 1 1 0 0 0 0 0 0 1 0 13 0 2 0 1 0 0 0 0 0 0 0 0 2 0 0 89 1 3 5 0 0 0 0
56 CTG 1 1 0 0 2 0 1 0 0 0 0 0 0 0 8 0 2 5 5 4 0 3 30 2 0 2 6 0 164 88 272272 52 0 12 22 6 0 0 1 1 0 4 0 1 1 0 2 4 7 1 6 0 1 1 1 1 20 0 0 1 11 4 58 0
57 ATC 2 3 3 0 4 25 4 1 0 2 2 2 19 281246 1 42 1 0 0 0 6 0 0 0 0 1 0 0 5 9 55 3 0 0 0 3 0 1 0 0 0 0 0 0 1 21 8 1 2 0 10 1 0 3 0 1 1 5 0 0 2 8 0 0
58 CAG 0 10 7 3 0 2 1 0 0 1 2 1 0 1 0 0 96 4 281303 7 2 1 5 0 1 0 35 1 0 1 7 1 0 0 0 0 1 0 2 0 2 0 1 0 1 0 0 0 0 0 9 3 0 0 0 0 2 0 2 0 0 0 0 0
59 AAC 4 281337 0 57 0 5 1 0 0 8 0 1 0 0 0 1 1 0 0 0 2 0 0 2 0 6 3 2 0 0 2 0 0 23 1 2 0 0 0 3 4 1 0 2 4 0 0 5 8 0 4 1 0 0 0 1 8 0 2 2 0 0 0 1
60 AGC 0 24 0 0 0 1 1 2 10 281251 0 25 0 3 1 0 0 1 0 0 3 0 0 3 19 3 0 0 12 1 1 0 0 0 0 0 0 1 0 0 0 8 1 0 0 0 0 0 0 0 2 0 0 2 14 0 0 3 0 1 0 0 0 0
61 TTA 0 0 0 1 0 0 2 1 2 0 0 0 33 1 0 24 0 2 0 0 0 0 0 0 0 0 0 0 29 2 2 5 0 0 0 0 1 1 1 0 0 8 1 0 1 3 3 0 4 2 1 0 24 1 1 0 11 4 0 0 281170 1 26 0
62 ACA 7 0 0 0 281130 83 10 18 0 21 0 9 12 3 0 0 0 0 0 0 6 13 0 4 9 0 0 5 0 1 0 0 0 2 1 0 13 0 1 0 0 0 0 1 3 0 0 0 0 0 1 0 0 52 0 23 2 0 0 1 0 0 0 0
63 ATA 3 1 0 3 10 1 1 1 1 0 1 2 281313 14 39 12 0 1 0 1 0 3 1 3 0 0 0 0 2 4 0 2 0 0 0 0 17 0 1 0 0 0 0 0 5 1 0 1 0 0 0 0 0 1 0 0 0 0 0 0 0 0 0 0
64 GAG 0 1 8 0 0 1 3 0 0 3 0 0 0 2 33 1 2 0 0 3 3 3 1 1 0 2 0 0 2 7 2 4 11 1 281309 4 0 1 3 0 0 0 21 3 0 3 3 0 7 0 12 0 0 2 1 2 0 0 0 0 0 0 0 1
65 AGA 21 1 3 0 2 0 0 0 281262 0 18 1 1 0 0 0 0 0 0 1 0 1 1 0 5 0 0 14 0 0 0 0 2 0 0 0 0 0 0 0 13 0 0 0 0 0 0 0 3 3 1 0 1 0 0 2 4 0 0 0 0 0 0 0
66 ATG 0 0 1 0 0 1 13 0 0 0 0 0 18 0 281201 2 0 0 0 0 0 0 0 0 0 0 0 0 0 0 1 0 0 0 0 0 1 0 0 0 0 0 0 0 0 0 16 0 0 0 0 0 0 0 0 0 0 0 0 0 1 0 0 0
67 GTG 0 0 0 0 0 0 0 0 0 0 0 1 0 0 34 0 0 0 0 0 1 0 0 0 0 0 0 0 1 0 0 0 0 0 2 0 0 0 11 0 0 0 0 0 86 1 281299 5 0 0 0 0 0 0 1 0 0 0 0 0 0 0 1 0
68 CTC 0 0 0 0 0 0 0 1 0 0 0 0 0 6 0 1 0 9 0 0 0 16 2 0 0 1 1 5 34 281238 1 102 0 0 0 0 0 0 0 3 1 0 0 0 0 1 0 0 3 0 13 0 0 0 0 0 18 0 6 0 0 23 3 0
69 TCT 2 0 0 4 0 0 0 2 0 10 0 9 1 0 0 0 0 18 2 0 1 0 0 29 0 0 0 0 0 0 0 0 0 2 0 0 1 0 1 0 0 0 2 0 0 0 0 1 0 1 1 3 12 46 2 281362 1 0 0 0 0 0 0 4
70 GCT 0 1 0 0 1 1 4 69 0 12 1 0 3 0 0 2 0 0 1 0 0 0 0 0 2 23 3 0 0 1 0 0 0 0 0 6 40 58 56 281117 0 0 1 2 0 0 0 23 43 0 5 0 0 5 3 2 5 0 0 0 0 1 0 0
71 TTT 3 1 1 0 0 0 0 0 0 0 0 0 0 0 0 3 0 0 0 0 0 1 0 0 0 0 1 2 1 0 1 12 0 0 0 0 0 0 0 0 1 0 0 0 0 0 1 0 0 0 2 5 0 0 0 14 1 0 0 2 1 46 2 281348
72 GAC 0 12 0 0 0 1 0 0 0 0 0 0 0 0 0 0 0 2 0 0 3 2 0 0 0 0 0 0 0 0 0 0 9 281131 4 174 0 4 0 0 0 32 0 0 0 5 0 0 1 4 0 0 0 1 0 0 17 1 0 0 0 0 0 0
73 GAA 54 14 0 0 0 3 0 4 0 0 0 17 2 0 0 1 29 78 1 0 10 1 0 0 3 6 7 0 26 0 0 1 280863 6 160 8 6 0 0 0 27 0 20 6 26 0 4 12 3 0 0 38 0 1 0 0 0 15 0 0 0 8 0 0
74 AGA 43 0 0 0 0 0 0 0 281298 0 44 0 4 1 1 0 0 0 0 0 4 1 0 0 16 0 0 26 0 8 0 0 0 0 0 0 0 2 0 2 19 0 0 0 0 0 0 0 13 0 2 1 0 1 0 1 6 1 0 0 2 2 0 0
75 AGG 0 0 22 0 0 0 0 2 21 0 281211 3 0 0 8 0 0 0 0 0 0 0 0 0 0 34 23 185 0 0 0 0 0 0 0 0 0 0 0 0 0 0 29 0 0 0 0 0 0 0 0 0 0 1 0 0 0 0 2 0 0 0 0 0
76 AAT 4 40 1 281436 1 0 0 2 3 0 0 11 0 0 0 2 0 0 0 0 0 1 0 0 0 0 0 3 0 1 0 0 1 0 1 10 1 3 1 0 0 0 0 0 0 0 0 0 0 0 0 0 0 1 2 2 3 0 0 0 5 0 1 0
77 AAA 281354 3 19 2 0 0 0 1 17 0 2 31 4 1 0 0 2 12 0 0 0 0 0 0 3 0 0 10 1 0 0 0 34 0 44 0 0 2 0 0 1 0 1 0 2 0 2 2 2 2 0 0 0 0 0 0 2 0 0 8 2 0 2 0
78 TAT 0 0 0 10 0 1 0 0 0 0 0 0 0 0 2 0 0 4 0 14 0 0 0 0 0 0 0 0 0 0 1 0 0 0 0 1 0 0 0 0 0 0 0 0 0 0 0 0 15 23 3 281375 0 0 0 2 2 1 0 16 0 0 0 22
79 CTG 0 0 0 0 0 0 0 0 3 0 0 0 3 2 9 3 1 1 5 0 0 3 32 0 0 0 1 0 32 23 280982 4 0 0 4 0 0 0 0 0 1 0 0 0 0 0 8 0 0 0 12 0 0 0 0 0 3 0 0 1 1 0 17 0
80 GAA 10 3 0 3 2 39 41 5 15 9 1 5 32 2 29 5 10 19 1 0 0 0 0 1 2 3 4 0 0 28 2 4 280943 9 27 0 8 9 5 17 25 0 1 5 30 16 6 17 9 1 0 0 10 4 15 11 3 5 0 13 7 1 15 0
81 GAA 34 12 2 2 1 2 0 40 0 3 0 0 62 8 0 2 2 9 1 0 0 0 0 0 1 0 2 1 4 14 6 2 281066 6 38 1 1 3 0 13 28 16 12 1 2 4 9 15 41 0 3 3 2 5 0 2 1 1 7 22 0 0 0 3
82 CAT 29 1 2 17 0 0 0 0 5 2 1 0 4 0 6 2 47 59 8 280885 0 0 0 0 0 6 53 130 28 1 0 0 5 0 0 4 0 0 0 0 1 0 6 1 2 1 4 8 6 0 2 45 10 1 0 2 18 0 14 0 4 2 0 61
83 CCC 7 9 5 1 1 11 1 10 2 6 0 13 7 2 2 0 4 6 0 2 18 280660 24 19 1 2 6 15 0 6 5 0 1 0 3 0 0 11 12 19 11 7 3 1 0 2 5 2 10 1 7 1 19 7 1 1 1 5 0 2 0 0 1 0
84 AGC 1 41 0 7 1 16 13 0 6 279785 8 102 3 5 3 2 34 1 187 28 0 2 4 2 0 12 2 0 5 2 0 4 3 0 0 0 92 22 5 12 17 57 24 1 0 10 16 7 20 0 54 0 1 0 19 39 1 5 0 0 5 0 7 1
85 GCG 5 3 1 0 9 47 47 0 1 8 2 0 28 4 10 0 4 1 0 5 0 4 6 0 0 9 8 10 9 0 0 0 2 0 10 2 28 22 175515 12 0 1 21 3 0 1 15 5 6 1 14 12 15 2 49 0 0 0 1 19 0 0 3 0
86 GGG 9 4 5 7 5 0 18 20 0 0 6 0 2 0 2 0 1 27 4 0 1 6 4 0 0 3 0 0 1 8 1 4 0 1 8 0 1 9 0 0 48 9 175754 11 8 0 3 0 7 3 0 5 0 0 3 0 1 0 1 1 0 53 2 2
87 AAG 18 2 176459 22 0 0 4 0 0 0 13 0 0 0 2 0 1 0 1 0 0 0 0 0 0 0 2 0 0 0 0 0 0 0 31 0 0 1 0 0 0 0 0 0 0 0 0 0 3 1 3 0 0 5 0 1 8 0 0 0 0 0 0 1
88 GAT 0 4 0 38 0 0 0 0 0 0 0 0 0 0 0 0 1 0 0 1 1 0 0 0 0 1 0 0 0 0 1 0 1 66 2 176539 0 0 0 0 0 0 3 16 0 1 0 0 23 0 10 3 13 0 0 1 10 0 3 3 0 0 0 0
89 CCT 0 4 0 2 0 2 0 3 1 6 1 3 3 1 1 1 2 2 1 11 30 198 443 175642 2 0 2 1 0 0 1 5 0 3 0 0 4 12 3 7 7 5 5 0 0 2 3 3 40 1 10 0 0 1 0 4 16 11 13 7 0 7 0 5
90 AAG 26 6 176426 20 2 3 15 3 6 1 48 2 8 1 6 1 0 23 4 8 1 0 0 0 0 7 14 26 12 6 10 14 1 0 16 1 0 12 2 11 6 7 7 10 0 0 2 1 1 0 8 6 0 6 1 6 0 0 0 6 4 0 3 0
91 AAA 176667 0 20 3 0 0 0 0 8 0 0 0 0 0 0 0 0 1 0 0 0 0 0 0 4 29 5 1 0 1 1 0 6 0 0 0 0 0 0 0 0 0 0 0 0 0 0 0 9 0 8 0 0 0 0 0 2 0 0 0 2 1 0 0
92 ACT 0 0 0 3 37 92 30 176213 0 0 0 6 0 0 0 2 0 0 0 0 0 0 1 4 1 0 0 0 0 0 0 0 0 1 0 0 0 0 0 15 0 0 0 2 0 0 0 0 2 0 1 0 0 0 0 0 0 2 0 0 0 0 0 0
93 GGA 0 0 0 0 0 0 0 0 7 0 0 0 0 0 0 0 0 0 0 0 0 0 1 1 0 0 0 0 0 0 0 0 7 1 0 0 0 1 0 0 176203 2 53 3 1 0 0 0 5 1 1 0 0 1 0 0 13 0 0 0 0 0 1 0
94 GGA 0 0 0 0 0 0 0 1 28 0 0 0 1 0 0 0 0 0 0 0 0 3 0 0 0 0 0 0 0 0 0 1 13 0 0 0 0 0 0 0 176196 14 37 2 2 1 0 1 2 0 2 0 0 3 1 0 34 1 0 0 0 0 0 0
95 CCC 0 0 0 0 0 2 0 0 0 0 0 0 0 0 0 0 0 4 0 0 25 176445 3 104 0 0 0 0 0 3 0 0 0 0 0 0 3 2 0 1 0 1 0 0 0 0 0 0 2 0 12 0 0 11 0 0 0 0 0 0 0 0 0 0
96 ATA 0 0 0 0 16 0 0 0 1 0 0 0 176538 4 10 0 0 0 0 0 0 0 0 10 4 0 0 1 6 1 0 4 1 0 2 0 0 0 0 0 0 0 0 0 10 0 1 0 14 0 16 0 0 1 0 0 0 0 0 0 0 0 0 0
97 TAC 0 0 0 1 0 0 0 1 0 0 0 0 0 0 0 0 0 12 0 1 0 0 0 0 0 2 0 0 1 0 0 0 0 0 0 0 0 0 0 0 1 0 0 1 0 0 0 1 2 176237 43 25 0 1 0 1 1 10 0 1 0 0 0 1
98 AAG 39 0 176407 3 0 1 5 1 11 0 30 0 0 0 3 0 2 1 0 0 0 2 0 0 0 21 29 0 0 1 0 0 0 4 28 0 2 0 0 0 0 2 0 0 0 0 0 0 0 1 4 0 0 0 0 0 0 0 0 0 0 0 1 0
99 AGA 18 0 0 0 0 0 0 0 176659 0 6 0 0 1 0 1 0 0 0 0 0 0 1 0 23 15 0 6 1 0 1 0 0 0 0 0 1 0 0 0 7 0 0 0 0 0 0 0 0 0 0 0 0 2 3 0 5 1 0 0 0 5 0 0
100 GTA 0 3 13 9 1 1 1 0 5 0 0 2 21 0 3 0 0 15 3 0 14 31 19 2 2 108 0 5 6 15 2 1 0 0 1 0 32 6 0 1 5 0 3 1 176190 9 93 17 22 0 0 0 4 23 0 1 5 23 0 6 8 1 0 1
101 GAT 0 0 0 15 0 2 0 0 0 0 0 7 0 0 0 0 7 1 2 6 0 0 0 0 0 0 1 0 1 0 0 1 8 155 7 176494 0 4 0 2 0 0 0 36 0 0 1 1 0 0 8 1 1 3 6 4 0 0 0 2 1 0 2 0
102 AGA 17 0 2 0 1 1 0 0 176623 0 24 4 2 0 0 1 1 0 1 0 1 6 0 1 1 8 0 0 0 0 0 2 0 0 0 0 0 6 0 2 10 1 1 0 0 0 0 0 16 4 0 0 0 0 2 0 4 3 1 1 0 0 0 1
103 AAG 19 0 176718 5 0 0 2 0 0 0 16 0 0 0 0 0 0 0 0 0 0 2 0 0 20 1 2 0 0 0 0 0 0 0 8 0 0 0 0 0 0 0 14 0 0 0 0 0 1 0 0 0 0 1 0 2 3 0 0 0 0 0 0 0
104 TGG 0 2 0 4 0 1 0 0 0 0 1 0 2 0 0 0 0 0 1 1 0 0 1 0 0 2 8 2 0 1 0 0 0 0 1 0 1 0 1 1 0 0 0 0 0 1 0 0 5 0 11 1 0 1 1 0 17 3 176666 1 0 1 5 0
105 ATG 0 0 3 0 2 40 11 0 0 11 2 0 20 2 176440 4 5 4 8 40 0 1 0 0 0 0 20 0 11 1 2 0 0 0 0 0 0 0 0 0 0 0 2 0 0 0 44 0 0 3 0 0 0 1 0 0 4 2 0 0 0 0 4 1
106 AGG 0 1 11 0 0 5 0 1 29 2 176548 1 1 0 19 1 0 0 0 0 0 0 0 2 1 41 3 0 0 0 0 0 0 0 0 0 1 0 0 0 0 0 33 0 0 0 0 0 0 0 2 0 0 0 1 0 0 0 5 0 0 0 0 0
107 GAA 10 0 1 0 0 0 2 0 0 0 0 0 0 0 5 0 3 0 3 0 0 0 0 0 0 1 0 0 0 1 0 0 176607 7 15 1 0 0 0 0 12 0 0 0 0 0 0 0 1 0 0 1 0 0 0 0 0 0 0 3 0 0 0 0
108 CTC 0 0 0 0 0 3 0 1 0 0 1 0 0 9 1 0 0 3 2 0 0 20 0 0 0 0 1 1 5 176649 2 9 0 0 0 0 0 0 0 2 1 0 0 6 0 0 0 10 0 0 0 0 0 0 0 0 6 0 0 0 0 22 1 0
109 GTC 0 0 0 0 0 0 0 0 0 2 1 0 0 31 0 0 15 0 0 0 0 0 0 0 0 1 3 0 0 0 1 0 0 0 0 0 0 14 0 0 0 0 0 0 201 176458 0 33 1 0 6 0 0 0 1 0 0 2 0 0 0 1 0 0
110 CTT 0 0 1 0 0 0 0 0 0 0 0 0 0 0 0 9 0 0 0 0 4 1 0 6 0 0 0 2 0 12 50 176679 0 0 0 0 1 0 0 0 0 0 0 0 2 0 0 0 0 0 1 0 0 2 0 0 0 0 0 0 0 0 0 4
111 TAT 0 0 0 0 0 0 0 0 0 1 0 0 25 22 1 1 0 0 1 22 0 0 0 0 1 0 0 0 10 0 0 0 0 0 0 1 0 0 9 0 0 0 0 0 13 5 0 0 1 101 2 176516 0 0 0 0 0 0 30 18 0 27 2 8
112 GAC 0 47 0 0 0 0 0 0 0 0 0 0 0 0 0 0 0 1 0 0 0 0 1 0 0 1 0 0 0 1 0 0 2 176566 1 14 0 3 1 0 1 16 0 0 1 1 2 1 0 2 7 0 0 1 0 0 2 0 1 1 0 0 0 0
113 AAA 176726 2 20 0 1 0 1 0 10 0 0 1 1 0 0 0 1 0 0 1 0 0 0 0 0 1 0 0 1 1 2 0 8 0 0 0 0 0 0 0 0 0 3 0 0 0 1 0 1 2 0 0 0 1 0 0 0 0 0 0 0 0 0 0
114 GAA 11 3 0 0 0 0 0 0 0 0 0 1 0 0 0 0 2 1 0 9 0 0 0 0 0 0 0 0 1 0 0 0 176670 6 31 1 0 5 1 1 17 0 2 0 0 0 0 0 4 4 0 0 0 2 7 0 1 1 0 2 1 0 1 0
115 GAA 14 2 1 0 0 0 0 0 0 0 0 1 0 0 0 0 3 2 0 3 0 0 0 1 1 0 0 0 0 0 0 0 176704 0 2 0 3 0 0 0 6 0 0 0 0 0 0 0 1 0 2 1 0 3 0 0 0 0 0 0 2 0 0 0
116 ATA 1 0 0 0 19 0 0 0 0 0 0 0 176639 2 31 3 1 0 0 1 1 0 0 0 0 0 0 0 1 1 2 2 0 0 0 0 16 0 0 0 0 0 0 0 37 40 2 0 0 0 0 0 0 0 0 0 0 1 0 0 0 0 2 0
117 AGG 0 0 15 1 1 0 0 1 3 1 176594 0 0 0 8 0 4 3 8 0 0 0 0 0 0 0 9 1 0 0 0 0 0 0 0 0 0 1 0 0 0 0 17 0 0 0 0 0 10 0 0 0 0 0 1 0 0 0 5 8 0 0 0 0
118 CGA 0 0 1 1 0 1 0 0 1 0 0 0 0 0 0 0 12 0 0 0 1 0 1 0 175267 0 24 1 2 2 0 0 0 1 0 0 0 1 0 0 0 0 0 0 0 0 0 0 0 0 0 0 0 0 0 1 13 0 0 0 0 0 0 0
119 ATC 0 0 0 0 0 12 0 0 1 0 0 2 13 174891 0 11 0 1 0 0 0 0 0 0 0 0 0 0 0 0 0 0 0 0 0 0 0 0 0 0 0 0 0 0 0 8 4 0 0 0 0 0 1 2 0 0 0 0 0 0 0 2 0 0
120 TGG 1 0 0 0 0 0 1 0 0 0 1 0 0 0 0 0 1 1 0 0 0 0 0 0 0 0 20 0 0 0 0 0 0 0 0 0 0 1 0 1 0 2 3 0 0 0 0 0 0 0 16 0 0 0 1 0 11 0 175515 2 0 1 3 0
121 CGC 0 0 0 1 0 1 1 4 0 2 0 0 0 3 0 1 0 40 0 1 0 8 0 0 4 175481 19 17 0 5 2 0 0 0 0 0 0 1 0 1 0 2 7 0 0 0 0 0 1 1 3 4 0 1 0 0 0 43 0 0 0 1 0 0
122 CAA 7 0 0 1 6 2 0 2 1 0 1 0 0 0 1 13 174395 5 47 0 0 0 0 0 10 0 17 4 8 8 0 0 1 2 0 0 9 1 1 0 6 0 1 0 1 0 98 5 13 0 1 0 0 1 2 0 1 0 0 0 0 0 7 0
123 GCC 0 0 1 0 0 40 0 0 1 7 0 1 0 0 0 0 0 0 0 0 0 1 0 0 2 0 0 0 0 0 0 0 0 1 0 0 6 174517 0 0 0 0 0 0 0 23 1 0 0 0 0 0 0 2 0 1 2 3 0 0 1 0 0 0
124 AAT 0 23 0 155993 1 0 0 0 0 0 0 3 0 0 0 1 0 0 0 1 0 0 1 0 0 0 0 1 0 0 0 5 0 0 0 13 0 0 0 0 0 0 0 0 0 0 0 0 0 1 1 0 0 0 0 0 1 1 0 0 0 0 0 0
125 AAT 0 18 1 150559 0 0 0 0 1 1 10 5 0 2 0 2 0 4 0 10 0 0 0 0 0 1 3 0 3 2 0 0 0 0 0 10 0 1 0 1 0 0 1 2 0 0 0 0 2 1 1 17 7 1 2 0 0 6 1 3 3 13 0 1
126 GGT 3 0 2 0 0 4 1 0 0 0 0 11 0 0 3 0 1 1 4 0 1 0 0 0 0 0 4 0 0 0 3 10 0 0 0 7 0 0 1 0 5 14 34 143191 0 0 0 1 0 0 3 0 2 0 0 0 0 0 0 5 0 0 1 0
127 GAT 5 5 8 44 2 2 0 1 16 4 82 0 13 2 0 12 0 4 0 14 1 1 4 0 0 26 0 0 0 6 0 0 4 35 35 142053 26 4 1 0 0 1 1 12 1 8 0 0 1 0 0 9 61 0 0 1 0 0 0 1 0 0 0 3
128 GAT 14 42 5 9 14 0 10 0 3 3 0 5 0 0 0 2 2 1 0 0 0 0 0 0 0 3 0 0 7 0 4 0 4 10 35 154243 12 1 0 0 0 0 1 12 1 1 7 13 4 0 0 2 16 0 3 0 0 2 2 0 0 0 0 0
129 GCA 5 0 0 0 60 0 0 0 0 17 0 0 1 1 1 0 0 0 0 1 0 0 0 0 0 10 1 0 0 0 0 0 6 0 0 2 167725 9 19 4 18 8 0 0 19 1 0 0 0 1 5 1 4 3 1 23 0 0 0 0 0 0 2 1
130 ACA 89 1 3 1 171704 32 14 12 1 0 1 0 26 0 0 5 0 8 1 4 0 1 0 0 4 2 16 8 0 0 2 0 0 0 0 1 7 0 2 0 1 0 0 0 2 0 18 0 4 0 0 0 3 0 0 0 1 0 2 0 0 0 0 0
131 GCT 0 0 0 2 0 1 0 20 0 13 0 5 0 0 0 0 2 2 0 44 0 5 0 2 0 1 0 0 0 0 0 0 0 0 0 1 9 40 4 166293 0 0 0 2 0 0 0 11 4 1 3 0 0 1 0 2 0 0 0 0 0 0 0 0
132 GGT 0 0 0 0 2 0 0 0 0 0 0 10 0 0 0 0 0 0 0 0 0 1 0 0 0 1 0 0 0 0 0 0 0 0 0 7 0 0 0 1 9 35 283 165098 0 0 0 0 4 0 4 0 0 0 0 0 0 0 0 1 0 0 0 0
133 CTG 0 0 0 0 0 0 0 0 0 0 0 0 2 0 5 0 0 0 2 0 1 0 33 1 0 1 0 1 90 8 168753 11 0 0 3 1 0 0 0 0 0 0 0 0 0 0 0 0 1 0 0 0 0 0 0 0 0 0 0 0 0 0 10 0
134 ACT 0 0 0 5 50 120 0 158761 0 0 0 0 0 0 0 5 0 0 0 0 0 0 0 0 1 0 0 4 0 0 0 0 0 0 0 0 5 5 0 18 0 1 0 0 0 12 3 8 0 0 0 0 1 0 0 3 0 1 2 8 0 0 0 0
135 CAC 0 3 0 0 0 2 0 2 0 0 0 1 0 0 0 1 4 161797 2 23 0 1 0 0 0 11 0 0 0 0 0 0 0 1 0 0 0 0 0 0 0 0 1 0 0 0 1 0 5 4 7 1 0 0 0 0 0 0 2 0 0 0 0 0
136 ATG 0 0 1 0 0 0 9 0 0 0 2 0 44 49 163983 255 0 0 0 0 0 1 0 0 0 0 0 0 7 53 2 0 0 0 0 0 3 1 0 1 0 2 0 0 0 1 20 0 2 0 0 0 0 1 0 0 0 0 0 0 2 0 114 0
137 ATG 0 0 0 8 0 0 3 0 0 0 0 0 13 0 151641 1 1 1 0 0 2 0 0 1 1 0 0 0 0 1 1 0 0 0 0 0 0 0 6 0 0 0 0 0 0 0 19 0 3 0 0 0 0 0 0 0 0 0 0 0 0 0 1 0
138 ATC 0 0 0 0 0 9 0 0 0 0 0 0 4 145951 1 10 0 0 0 2 1 1 0 0 0 0 0 0 1 0 0 0 0 3 0 0 0 0 0 0 0 0 0 0 0 7 0 0 2 0 3 0 0 0 0 0 0 0 0 0 0 0 0 0
139 TGG 0 0 0 0 0 0 0 0 0 0 3 0 0 0 0 0 0 0 1 0 0 0 0 0 0 0 38 0 0 0 0 0 1 0 0 0 0 0 0 0 0 0 3 1 0 0 0 0 0 0 7 0 0 0 0 0 33 0 170422 0 0 0 1 0
140 CAT 0 0 0 4 0 0 0 0 0 0 0 0 0 0 0 0 0 15 5 176515 0 0 2 1 0 0 0 3 0 0 0 0 0 0 0 0 0 0 0 0 0 0 0 0 1 0 1 0 0 0 0 14 0 0 0 0 0 0 0 0 0 0 0 0
141 TCC 0 1 0 0 0 1 0 0 0 2 0 4 0 0 0 0 0 0 0 0 0 14 0 0 0 0 0 0 0 0 0 0 0 0 0 0 0 1 0 0 0 0 0 0 0 0 0 0 3 2 0 0 6 176560 5 35 0 1 0 0 0 4 0 0
142 AAT 1 21 0 176392 0 0 0 1 0 0 0 8 0 0 0 1 0 2 0 2 0 0 0 2 0 0 0 0 0 0 0 0 0 0 0 18 0 0 0 0 0 0 2 0 0 0 0 0 0 0 0 0 0 0 0 0 0 0 0 0 0 0 0 0
143 TTG 0 0 0 0 0 0 0 0 0 0 0 0 0 0 2 0 1 0 0 0 0 0 0 0 0 0 0 0 8 0 16 0 0 0 0 0 0 0 0 0 1 0 0 0 0 0 3 0 5 1 0 0 0 0 15 0 1 0 0 0 28 2 176473 0
144 AAT 3 11 0 176343 0 0 0 2 0 0 0 18 0 0 0 2 0 0 0 0 0 1 1 1 0 0 0 0 0 0 0 0 0 0 0 26 2 0 0 0 0 0 0 1 0 0 0 0 1 0 0 2 0 1 2 0 0 0 0 0 0 0 0 0
145 GAT 0 0 0 5 0 0 0 0 0 0 0 0 0 0 0 0 0 0 0 0 0 1 3 0 0 0 0 0 1 2 0 0 1 33 1 176599 0 0 0 0 0 0 0 12 0 0 0 0 0 0 1 1 0 0 0 0 0 0 0 0 0 0 0 0
146 ACA 3 1 0 0 176315 81 22 0 2 0 0 1 11 0 0 0 0 3 1 0 3 0 0 0 0 0 0 0 0 0 0 0 0 2 0 0 176 0 0 0 0 0 1 0 0 0 0 0 0 0 0 0 0 1 1 0 0 0 0 0 0 0 0 0
147 ACA 4 0 0 0 176635 2 10 0 0 0 0 1 6 0 0 0 0 0 0 0 1 0 3 0 0 0 0 0 0 0 0 0 0 0 0 0 18 0 0 0 0 0 0 0 0 0 0 0 3 0 0 0 0 0 0 0 0 0 0 0 0 0 0 0
148 TAC 0 0 0 0 0 8 0 0 0 0 0 0 0 1 0 0 0 12 1 0 0 0 0 0 1 0 0 0 0 0 0 0 0 2 0 0 0 0 2 0 2 0 1 0 0 0 0 1 5 176587 2 10 0 0 0 0 2 13 0 0 0 0 0 0
149 CAG 0 0 5 0 0 0 0 0 0 0 1 0 0 0 0 0 9 1 176405 4 0 0 2 0 0 0 34 0 0 0 1 0 0 0 2 0 0 0 1 0 0 0 0 0 0 0 0 0 0 0 19 0 0 0 0 0 0 0 0 0 1 0 0 1
150 AGG 0 0 21 0 1 0 0 0 21 0 176594 1 0 0 3 0 0 0 0 0 0 2 0 0 0 4 13 0 0 0 0 0 0 0 1 0 0 0 0 0 0 0 21 0 0 0 0 0 0 0 0 0 0 0 0 0 0 0 1 0 0 0 0 0
151 ACA 2 0 0 0 176550 4 37 28 2 0 0 0 3 0 0 0 0 0 0 0 0 0 1 0 1 0 0 0 0 0 0 7 0 0 0 0 7 0 0 0 0 0 0 1 0 0 0 0 3 1 0 0 1 0 0 1 17 0 0 0 0 0 0 0
152 AGA 19 0 2 0 0 0 0 0 176253 1 15 0 1 0 0 0 0 0 0 0 4 1 1 0 35 7 39 65 0 0 1 0 0 0 1 0 1 0 0 0 25 0 0 0 0 0 0 0 6 0 14 0 1 0 0 0 3 0 0 0 1 0 0 0
153 GCT 0 0 2 4 0 0 0 15 1 0 0 0 0 0 0 0 6 0 0 1 0 0 0 0 1 0 0 0 0 0 0 0 0 0 0 2 4 16 0 176582 2 0 0 0 0 2 0 1 0 0 0 0 1 0 0 0 1 0 0 0 0 1 0 0
154 CTT 0 0 0 1 0 0 0 0 1 0 0 19 0 0 2 23 0 0 0 0 0 1 0 15 0 0 2 0 16 61 12 175863 0 0 0 0 1 0 0 0 0 0 0 0 0 0 0 0 3 0 0 0 0 0 0 0 17 0 0 0 0 0 26 1
155 GTT 2 0 8 0 0 5 0 0 0 0 0 0 5 0 2 9 1 1 0 0 0 1 0 0 6 0 0 0 1 0 0 2 0 0 0 1 0 0 1 7 2 0 0 0 30 18 9 174705 2 0 0 0 0 1 0 0 5 1 0 0 2 0 1 1
156 CGC 0 0 0 0 1 0 0 2 16 5 1 0 0 0 0 0 2 68 0 1 0 0 0 4 7 173139 78 81 1 3 0 0 0 0 0 0 0 0 0 1 0 5 0 4 0 0 0 0 2 0 0 0 0 0 0 0 0 25 0 0 0 0 0 0
157 ACC 0 5 1 0 10 174401 196 95 0 0 0 0 3 41 1 0 2 1 0 1 0 1 0 0 0 0 0 0 0 24 0 0 0 0 1 0 13 11 4 0 1 1 2 0 6 29 46 20 3 0 0 0 0 8 11 0 1 3 0 2 2 1 2 0
158 GGC 0 0 0 1 0 2 1 0 0 37 7 0 0 0 0 0 1 1 0 0 0 2 1 0 0 0 0 0 1 0 0 0 0 56 0 0 2 0 0 4 26 176295 95 43 1 2 0 0 0 0 1 0 1 1 0 0 2 5 0 0 0 0 0 0
159 ATG 1 0 2 0 0 0 17 0 0 0 1 0 15 0 176501 14 0 0 0 0 1 0 0 0 0 0 0 0 2 32 0 6 0 0 0 0 1 0 0 1 0 0 0 1 0 0 12 0 18 0 5 0 0 0 0 0 0 2 2 0 47 0 39 0
160 GAT 2 1 0 9 0 0 0 0 0 0 2 0 6 0 3 0 0 0 0 0 1 0 0 1 2 0 0 0 0 0 0 0 9 15 1 176590 1 0 0 0 0 0 0 6 3 0 1 0 1 0 0 2 0 0 0 0 0 0 0 3 1 1 0 0
161 CCC 0 0 1 0 0 2 0 0 1 0 1 0 9 1 0 0 0 8 0 0 72 175665 2 28 1 4 8 0 0 4 0 1 1 0 0 0 3 2 15 0 2 0 12 3 0 1 9 0 0 0 3 0 14 48 7 0 2 1 0 0 0 1 0 0
162 AGG 3 0 12 1 0 0 0 0 236 0 176279 2 0 1 4 0 0 0 0 0 0 2 0 0 0 0 12 5 2 2 0 0 0 2 0 0 0 0 1 1 0 0 43 0 0 0 3 0 0 4 0 0 0 0 8 0 0 0 1 0 0 0 0 0
163 ATG 1 2 1 1 5 2 2 0 0 1 1 0 11 0 176628 1 1 0 0 0 0 0 0 0 0 0 0 0 0 0 1 6 0 0 0 0 0 0 0 0 0 0 0 0 0 0 25 11 0 0 0 0 1 0 0 0 0 4 0 8 0 0 7 0
164 TGC 0 0 0 2 2 0 0 2 1 1 1 0 3 0 3 0 1 0 2 2 0 1 0 1 0 6 0 1 0 0 0 3 0 0 0 0 48 31 7 27 0 2 0 0 0 4 22 5 1 55 0 0 1 0 0 0 4 176395 0 47 0 6 0 1
165 TCT 0 3 0 23 10 6 2 3 0 0 0 0 0 0 0 0 0 1 0 0 4 13 0 21 0 0 0 0 1 0 0 1 0 3 0 0 0 2 16 1 7 9 0 1 0 0 1 0 0 0 0 7 11 37 2 176502 0 2 0 6 0 0 1 1
166 CTG 0 0 0 1 0 0 0 1 0 0 0 0 0 0 6 6 0 0 7 0 0 0 36 0 0 0 1 0 17 22 176565 6 0 0 0 0 0 0 0 0 0 0 0 0 0 0 0 0 2 0 0 0 0 0 0 0 1 1 0 1 0 0 33 0
167 ATG 0 1 2 0 0 0 3 0 0 0 1 0 58 2 176599 5 0 0 1 0 0 1 0 0 0 0 1 0 22 0 18 1 2 0 0 0 0 0 0 0 0 1 0 0 0 0 13 0 0 0 0 0 4 0 0 0 0 0 0 0 0 0 3 0
168 CAG 0 1 7 1 1 0 0 0 0 0 0 1 1 0 0 0 64 1 210997 10 0 1 15 0 2 15 51 0 0 0 4 0 1 0 3 0 1 0 24 1 0 0 0 0 0 0 0 0 8 0 53 0 0 0 0 1 3 1 1 3 0 0 0 0
169 GGT 0 0 0 0 0 0 0 0 0 0 0 17 0 0 1 0 0 1 0 1 0 0 0 0 0 0 0 1 0 0 0 0 0 0 0 13 0 0 0 0 19 18 52 210758 0 0 0 8 7 0 0 0 0 0 0 0 0 0 0 1 0 5 0 0
170 TCG 0 0 0 0 0 0 0 0 0 0 0 2 0 0 0 0 1 0 0 0 0 0 13 0 0 5 0 0 0 0 0 0 0 0 0 0 0 0 1 0 0 0 1 0 0 0 0 0 0 0 7 0 48 0 210780 79 0 0 3 0 0 0 32 0
171 ACT 0 0 1 0 4 18 1 211233 0 0 0 2 0 0 0 4 0 0 0 0 0 0 0 2 0 0 0 0 0 0 0 0 0 0 0 0 0 0 0 35 0 3 0 0 0 0 0 0 0 0 0 0 0 0 3 1 1 0 0 0 0 0 0 0
172 CTC 0 0 0 0 9 0 0 0 0 0 0 0 0 10 0 6 0 0 0 0 0 21 0 0 0 1 0 0 5 211196 6 9 0 0 0 0 0 0 0 0 0 2 0 0 0 0 0 0 0 0 0 0 0 0 1 0 0 0 3 1 0 2 0 0
173 CCT 0 1 0 0 0 0 0 7 0 0 0 0 0 0 0 0 0 0 0 4 173 70 412 210679 0 0 0 1 0 0 0 0 0 0 0 0 1 1 0 1 0 1 1 0 0 1 0 0 2 0 0 3 0 1 1 12 0 0 1 0 0 0 1 1
174 AGG 0 0 13 0 0 0 0 0 12 0 211272 2 0 0 3 0 0 0 0 0 0 1 1 0 0 0 5 0 0 5 0 1 0 0 0 0 0 0 0 0 0 0 19 0 0 0 0 0 12 0 3 0 0 1 0 0 0 0 0 0 0 0 0 0
175 AGG 1 0 18 0 0 2 0 0 15 0 211085 1 0 0 2 0 0 0 0 0 0 0 0 0 1 0 0 16 0 0 0 0 0 1 0 0 0 0 0 0 0 0 9 0 0 0 0 1 0 0 1 0 0 0 0 0 6 0 2 0 0 0 0 0
176 TCT 0 0 0 0 0 0 0 0 0 1 0 0 0 0 0 0 0 0 0 0 2 1 0 15 0 0 0 0 0 0 0 0 3 0 0 0 5 0 13 6 0 0 0 0 0 0 0 0 2 0 0 3 12 172 4 211133 0 0 0 1 0 0 1 4
177 GGA 0 0 0 1 0 0 0 0 13 0 0 0 0 0 0 0 0 0 0 1 0 0 0 0 0 0 0 1 0 1 0 0 5 0 0 0 0 0 0 0 211230 4 26 16 5 0 0 0 0 0 1 0 1 0 0 0 3 0 0 0 0 0 0 0
178 GCT 6 0 0 1 0 1 0 19 0 0 0 0 0 0 1 0 0 0 7 0 0 15 0 1 0 0 2 0 2 6 0 1 0 0 0 9 15 153 1 210799 0 0 1 1 0 0 0 17 0 0 3 0 0 0 0 3 0 0 0 0 0 0 2 0
179 GCA 0 0 0 0 94 0 0 0 0 0 0 0 0 0 0 0 0 0 0 0 0 0 0 0 0 0 0 0 0 0 0 0 4 0 1 0 210339 162 157 25 0 0 0 0 35 0 0 0 1 0 0 0 1 0 1 2 0 0 0 1 0 1 0 0
180 GGC 0 0 0 0 0 5 0 0 0 9 0 0 0 1 0 0 0 0 0 4 0 0 0 0 0 0 0 1 0 0 0 2 0 20 0 0 0 1 0 0 8 210804 27 66 0 4 0 0 0 0 1 0 0 4 0 0 0 11 0 0 0 0 0 0
181 GCT 0 0 0 3 1 1 0 81 0 6 0 0 0 0 1 0 0 8 2 0 0 1 0 0 0 0 4 1 0 1 0 0 0 0 3 1 6 147 16 210431 0 2 6 1 0 0 0 17 0 0 0 0 0 0 0 5 0 0 19 0 1 0 0 3
182 GCA 0 0 0 5 104 0 0 0 0 0 0 0 0 0 0 0 0 0 3 0 0 1 0 0 0 0 1 0 0 0 0 1 4 1 0 0 210531 36 32 8 0 0 3 0 115 1 2 0 0 1 1 2 1 0 0 0 0 0 0 0 0 0 0 0
183 GTC 2 0 0 2 0 2 0 0 0 0 0 0 1 45 0 8 0 0 10 2 1 1 0 0 0 0 0 0 1 0 0 0 0 0 0 0 0 10 0 0 0 0 0 0 12 210993 12 35 4 0 0 0 3 0 0 1 0 0 0 0 0 2 0 0
184 AAA 211016 11 95 16 7 0 0 0 10 0 0 0 1 0 0 0 1 0 1 0 0 0 0 0 0 0 0 0 1 0 0 0 20 0 0 0 0 0 1 0 0 0 0 0 0 0 1 0 7 0 3 0 0 1 0 0 0 0 0 0 0 0 0 0
185 GGA 0 0 0 0 0 0 0 0 20 0 0 0 0 0 0 0 0 1 0 0 0 0 0 3 1 0 0 2 0 1 0 0 5 1 0 0 1 0 0 0 211248 3 22 36 4 0 0 0 1 0 3 0 0 0 0 0 7 0 0 0 0 0 1 0
186 GTT 0 0 0 0 0 0 2 1 0 0 0 0 42 57 0 106 1 1 0 1 0 0 2 1 0 0 0 0 1 0 0 0 0 0 2 0 0 0 3 12 0 0 0 0 25 22 16 211060 0 0 0 0 0 0 0 0 2 1 0 1 0 0 5 4
187 GGG 9 0 0 0 0 0 0 0 1 0 8 1 0 0 0 0 0 0 0 0 1 1 0 2 0 0 0 0 0 0 0 0 0 6 17 0 0 2 1 0 19 3 211102 3 0 0 3 0 1 0 0 0 0 0 0 0 0 1 4 1 0 0 1 0
188 ACA 2 1 1 0 211206 4 35 0 1 0 0 0 10 0 0 0 0 0 0 1 1 0 3 0 0 0 1 0 0 0 0 0 0 0 0 0 21 0 0 0 0 0 0 1 0 0 0 2 0 0 0 0 1 2 0 0 0 0 0 0 0 0 0 0
189 ATG 0 0 1 0 0 2 11 0 0 0 2 1 29 0 211164 30 1 0 0 1 0 0 1 0 0 0 1 0 6 7 22 9 0 0 0 0 1 0 0 0 3 0 0 1 3 0 11 0 0 0 0 0 5 0 0 0 1 26 0 13 0 6 0 0
190 GTG 0 0 1 1 0 0 0 0 0 0 1 0 0 0 10 0 0 0 0 0 0 0 0 0 0 0 2 0 0 0 2 0 0 1 0 0 0 0 14 0 0 2 3 0 52 7 211140 3 0 0 0 1 0 3 1 3 0 4 0 2 1 0 0 0
191 ATG 0 0 0 0 0 0 12 0 0 0 1 0 15 3 211204 4 0 0 1 0 0 0 1 0 0 1 0 0 0 0 2 0 0 0 0 0 0 0 0 1 0 0 0 0 0 0 20 0 0 0 6 1 0 0 0 1 0 0 0 0 8 0 0 2
192 GAG 0 0 14 2 0 0 1 0 1 0 0 0 0 0 0 0 0 0 0 0 0 0 0 0 0 0 0 0 0 0 0 0 86 0 211223 5 0 0 0 0 0 0 34 0 0 0 7 0 0 0 1 0 0 0 0 0 0 0 1 0 0 0 0 0
193 TTG 0 0 0 0 0 0 0 0 1 0 0 0 0 0 1 0 0 0 0 0 0 1 0 0 0 0 0 0 1 0 59 0 0 0 0 0 0 0 1 0 0 0 0 0 0 0 2 1 0 0 2 0 0 0 22 0 0 0 0 2 29 0 211239 1
194 ATA 0 0 1 0 19 0 0 1 3 0 0 0 211234 6 21 33 0 0 0 0 0 1 0 1 0 0 0 0 3 0 0 6 0 0 0 0 0 2 0 0 5 0 0 0 23 0 2 0 0 0 1 0 0 0 0 0 0 0 0 1 0 0 0 0
195 AGG 0 0 12 0 3 0 1 4 30 0 211204 6 0 0 16 0 0 0 1 0 0 0 0 0 11 0 10 21 0 0 0 0 0 0 0 0 0 1 0 0 0 0 20 0 0 0 0 0 0 0 0 0 0 0 0 0 0 0 6 1 0 0 0 0
196 ATG 0 1 1 0 0 0 11 0 0 0 1 0 18 0 211266 3 2 1 0 0 1 0 4 0 0 0 1 0 0 7 1 0 2 0 0 0 0 0 0 0 0 0 0 4 0 0 23 0 8 0 0 0 3 0 0 0 0 0 6 0 0 1 0 0
197 ATC 2 1 0 0 1 13 11 0 0 0 0 0 24 211070 3 131 0 0 0 0 0 0 1 0 0 1 3 0 0 0 0 0 0 0 0 0 1 0 0 0 0 27 0 0 0 21 15 4 1 0 1 0 0 0 0 0 0 1 0 0 0 0 0 0
198 AAA 211346 7 20 0 0 0 0 0 12 0 0 0 0 0 0 0 1 0 0 0 0 0 0 0 0 0 0 0 0 0 0 0 14 1 0 0 0 0 0 1 0 0 0 0 0 0 0 0 2 0 1 0 0 0 0 0 0 0 0 0 0 0 0 0
199 CGT 0 0 0 1 1 1 0 0 0 0 19 8 0 0 0 0 0 1 0 22 0 0 1 0 3 21 9 211267 0 0 0 1 0 0 0 0 0 0 0 0 0 1 1 3 0 0 0 0 0 1 1 0 0 0 0 0 1 0 0 8 0 0 0 0
200 GGG 0 0 0 0 0 0 1 0 0 0 27 0 0 0 0 0 0 0 2 1 1 0 0 0 0 0 0 0 0 0 1 0 0 0 14 0 0 2 0 0 83 12 210583 4 0 0 1 0 0 0 0 0 1 0 0 0 0 1 11 2 0 0 0 0
201 ATC 16 1 0 0 3 12 0 0 0 0 0 0 9 211220 0 14 1 2 0 0 0 0 0 1 1 0 0 0 0 6 4 0 0 0 0 0 0 0 2 0 0 1 1 0 0 30 10 13 0 0 0 0 1 0 0 1 0 0 1 3 0 2 1 0
202 AAT 3 64 1 211185 0 3 2 1 0 0 3 12 0 0 0 2 0 14 0 3 0 0 0 0 0 0 0 0 1 0 0 0 0 0 1 36 2 1 1 0 0 0 0 0 15 0 0 0 0 0 0 5 0 0 0 0 0 1 2 0 0 0 6 3
203 GAT 6 0 0 6 0 0 0 0 1 0 0 0 0 0 0 0 0 0 0 0 0 0 0 0 0 0 0 0 0 0 0 0 1 26 2 211318 0 0 0 2 2 0 0 5 0 0 0 1 1 0 0 0 1 1 0 0 0 0 0 0 2 0 0 0
204 CGG 1 0 0 0 1 0 0 0 17 0 70 0 0 0 0 0 0 0 22 0 0 0 1 0 56 39 210910 15 0 0 5 0 0 4 3 0 1 1 0 1 0 0 1 0 0 0 0 2 0 1 2 0 0 0 0 0 4 0 33 0 0 8 0 0
205 AAC 0 209783 1 13 0 2 0 0 0 6 0 0 7 0 0 0 0 0 0 1 0 1 2 0 0 0 0 0 0 0 0 0 0 9 0 0 4 1 0 4 0 0 0 0 0 0 0 0 1 3 0 0 0 1 0 0 0 1 0 2 0 0 0 0
206 TTC 0 0 0 0 0 0 0 0 0 0 0 0 10 0 6 0 0 0 0 0 0 1 0 0 0 0 1 0 0 17 1 0 0 0 1 0 0 1 0 0 0 0 0 0 2 2 0 0 0 1 3 0 0 11 0 0 0 0 0 0 7 211203 0 3
207 TGG 0 0 0 0 1 0 0 0 0 0 2 0 0 0 0 0 0 0 0 0 0 0 0 0 1 0 30 0 0 1 0 0 0 0 0 0 0 0 0 0 0 0 0 0 0 0 0 0 0 0 9 0 0 0 1 0 11 0 211164 0 0 5 2 12
208 AGA 10 0 1 0 1 0 0 0 209842 1 65 0 0 0 0 0 0 0 0 0 0 0 0 0 20 26 0 0 0 1 0 0 0 0 0 0 0 0 0 0 35 0 0 0 0 0 0 0 0 0 2 0 0 0 0 0 5 0 0 0 0 0 0 0
209 GGT 0 0 0 0 0 0 0 0 0 0 0 10 0 3 0 0 0 0 0 0 0 0 0 0 0 0 0 0 0 0 0 1 0 0 0 15 0 0 0 1 4 29 253 192102 0 0 1 0 0 0 0 0 1 0 0 0 1 0 0 4 0 0 0 0
210 GAA 27 0 0 0 0 0 1 0 0 12 0 0 0 0 0 0 0 0 0 0 0 0 2 0 0 0 0 0 1 0 0 0 208863 9 30 0 0 0 0 0 13 1 0 1 4 0 0 0 5 0 0 0 0 0 0 0 0 0 0 0 0 0 0 0
211 AAT 1 13 1 201024 0 1 0 14 0 9 0 41 0 58 3 1 0 1 1 6 0 7 0 1 0 0 0 0 2 0 0 0 0 0 17 13 4 0 9 0 0 39 14 0 2 21 3 9 0 3 0 1 0 0 21 4 1 3 0 8 0 1 67 1
212 GGA 2 0 0 0 1 0 0 0 17 0 0 0 1 0 0 0 0 0 0 0 0 0 0 0 0 0 1 0 0 0 2 0 13 0 2 0 0 1 0 0 202189 9 41 33 2 0 0 0 0 1 1 0 0 0 0 0 13 1 1 0 0 0 1 0
213 CGA 0 0 0 0 0 0 0 0 8 0 21 0 0 1 0 0 46 0 0 0 1 0 0 0 201853 50 20 0 5 3 0 0 0 4 0 0 0 0 1 0 0 0 0 0 0 0 0 0 0 0 0 0 0 0 1 0 26 0 0 0 0 1 0 0
214 AAA 205980 2 29 1 4 0 1 0 25 0 5 0 0 0 0 0 1 1 0 0 0 0 0 0 1 0 0 0 0 0 1 0 8 0 0 0 0 0 0 0 0 0 22 0 0 0 0 0 0 0 0 0 0 0 0 0 0 1 1 0 0 0 0 0
215 ACA 4 0 0 0 208064 29 41 13 0 0 0 0 2 0 0 0 0 0 2 0 41 2 0 1 0 0 0 0 0 0 0 0 0 0 2 0 23 16 0 0 0 0 0 14 0 0 0 2 0 0 0 0 0 0 0 3 0 0 0 0 1 0 0 0
216 AGG 1 0 19 0 0 0 0 0 23 0 203885 0 0 0 9 0 0 0 0 0 0 0 0 1 1 0 12 0 0 0 0 0 0 0 0 0 0 0 0 0 0 0 41 0 0 0 0 0 0 0 0 0 0 0 0 0 7 0 7 3 0 0 0 0
217 AGT 0 1 9 89 4 43 20 3 2 22 0 192491 0 0 1 3 0 0 1 1 0 0 2 0 0 2 0 23 0 0 1 0 0 0 1 0 4 14 0 8 1 0 3 14 0 0 0 0 0 1 2 0 0 0 30 0 0 0 0 2 16 0 0 0
218 GCT 0 0 0 0 0 0 0 27 0 34 0 1 0 0 0 3 0 0 0 0 0 0 0 0 0 0 0 0 0 0 11 1 0 0 0 5 0 25 0 193516 0 0 0 0 0 0 0 6 0 0 0 0 0 0 0 5 0 0 0 0 0 0 0 0
219 TAC 0 1 0 0 0 0 0 0 0 0 0 0 0 0 1 0 0 11 0 0 3 0 0 0 0 0 0 0 0 0 0 0 0 1 0 0 0 0 0 0 1 0 0 0 0 0 0 0 11 201700 3 21 0 0 0 0 0 15 0 0 0 0 0 0
220 GAG 0 0 15 6 96 0 1 0 0 0 0 0 0 2 0 1 0 0 0 0 0 0 0 0 0 0 0 0 0 0 0 0 5 0 198698 3 0 0 2 0 0 1 12 0 0 0 0 0 0 0 2 0 0 1 0 1 0 0 0 0 1 0 0 0
221 AGA 33 0 3 0 0 0 0 0 202880 0 14 2 0 0 0 0 0 0 4 1 0 0 0 0 3 0 0 0 0 0 0 0 0 0 0 0 0 0 0 0 9 0 0 0 0 0 0 0 0 0 0 0 0 0 0 0 1 0 0 0 0 0 0 0
222 ATG 0 0 1 0 0 1 12 6 0 3 1 0 17 0 194045 1 6 0 0 1 0 0 0 0 0 0 0 0 0 1 0 0 0 0 0 0 0 0 0 5 0 1 18 2 0 0 4 0 0 0 0 0 0 0 0 0 0 0 0 2 0 0 0 0
223 TGC 0 0 0 0 0 30 0 0 0 1 0 0 0 0 0 0 0 0 0 0 0 0 0 0 0 9 0 0 0 0 0 0 0 0 0 0 0 0 0 0 0 2 0 0 0 0 0 0 0 29 0 0 0 0 0 0 7 182293 1 50 0 1 0 0
224 AAC 2 184209 2 5 0 2 0 0 0 10 0 0 0 0 0 0 0 2 0 0 0 0 0 0 0 0 0 0 0 0 0 0 0 6 0 0 0 0 0 0 0 0 0 0 0 0 0 0 0 1 0 0 0 0 0 0 0 0 0 0 0 0 0 0
225 ATT 0 0 0 1 0 0 0 5 0 0 0 1 1 26 1 211253 0 0 0 0 0 0 0 0 0 0 0 0 0 0 18 2 0 0 0 0 0 0 0 0 0 0 0 0 0 1 0 8 0 1 0 0 0 0 0 0 0 2 0 0 0 10 0 0
226 CTC 0 0 0 0 0 0 0 0 1 0 0 0 0 8 0 0 0 2 0 0 0 16 0 0 0 1 0 0 9 211257 0 4 0 1 0 0 0 0 0 0 0 0 0 0 0 0 0 0 0 0 0 0 0 0 0 0 0 0 0 0 0 4 0 0
227 AAA 211158 2 60 2 0 0 0 0 7 0 0 0 0 0 0 0 2 0 0 0 0 0 0 0 0 0 0 0 0 0 0 0 15 0 0 0 0 0 0 0 0 0 0 0 0 0 0 0 0 0 0 0 0 0 0 0 0 0 0 0 0 1 0 0
228 GGA 0 0 0 0 1 0 0 0 16 10 0 0 0 0 2 0 0 0 0 0 0 0 0 0 3 0 0 0 0 0 0 0 13 0 0 0 1 19 0 0 211162 7 35 2 1 0 0 0 0 0 0 0 0 0 21 1 2 0 0 0 6 0 0 5
229 AAA 211141 1 4 7 0 0 0 0 7 0 0 0 0 0 0 0 1 0 0 0 0 1 0 0 0 0 0 0 0 0 0 0 2 0 0 0 0 0 0 0 0 0 0 0 0 0 0 0 2 0 0 0 0 0 0 0 3 1 0 0 0 0 0 0
230 TTT 0 0 0 0 0 0 0 0 0 0 0 0 0 0 0 2 0 0 0 1 0 0 0 0 1 0 0 0 0 0 0 6 0 0 0 0 0 0 0 0 0 0 0 0 0 0 0 6 0 5 0 0 0 0 0 3 0 0 0 1 1 16 0 211270
231 CAA 1 0 0 0 1 14 0 0 0 0 2 0 0 0 0 1 211120 1 12 0 2 0 18 1 71 0 2 0 12 0 18 0 2 0 0 0 1 0 0 0 0 0 0 1 1 0 0 0 4 1 0 0 0 0 2 0 3 0 0 0 0 0 0 0
232 ACA 5 2 0 0 211277 6 9 0 1 1 0 0 13 0 0 0 0 4 0 0 3 0 2 1 9 4 0 0 0 0 0 0 0 0 0 0 11 0 1 0 0 0 0 0 0 0 0 0 0 0 0 1 2 0 0 5 1 0 0 0 0 0 0 0
233 GCT 0 0 0 31 0 1 0 28 0 1 1 0 0 0 0 0 2 3 0 3 30 0 0 54 0 0 0 0 0 0 0 0 0 0 0 4 5 34 13 211040 0 2 1 2 0 0 12 10 1 0 0 0 0 0 0 1 0 0 0 0 0 0 0 0
234 GCA 0 4 0 0 60 0 0 1 0 0 0 6 0 0 0 0 0 0 0 0 31 72 16 12 0 0 0 1 0 0 0 0 8 0 0 0 210907 4 8 4 0 0 0 0 15 1 0 0 0 0 2 0 3 0 0 0 0 4 0 0 0 1 0 0
235 CAA 3 0 0 0 0 0 0 0 0 0 0 0 0 0 0 0 211289 0 20 1 4 0 0 0 12 0 0 0 0 2 1 0 0 0 1 0 0 0 0 0 0 7 0 0 0 0 0 0 3 0 0 0 0 0 0 0 0 0 0 0 0 0 0 0
236 AGG 2 0 19 0 0 0 1 0 108 2 211039 2 0 0 11 0 0 0 0 0 0 1 0 0 83 2 23 4 0 0 0 0 0 0 0 1 0 0 0 0 0 0 50 0 0 0 0 0 0 0 0 0 0 0 0 0 0 0 0 0 0 0 0 0
237 GCA 2 1 0 1 21 2 0 0 0 0 0 1 0 0 0 0 0 0 0 0 1 0 0 0 0 0 0 0 1 0 1 0 0 2 0 0 211150 0 27 19 10 3 2 0 29 0 0 0 3 0 9 1 20 3 0 0 0 0 1 0 0 0 0 0
238 ATG 0 1 2 0 0 0 5 2 0 0 1 0 16 0 211212 4 0 0 0 0 0 0 1 0 0 0 0 0 0 0 1 4 0 0 1 0 0 0 0 0 2 0 0 0 0 0 4 0 0 1 0 1 0 2 0 1 0 0 0 2 0 1 1 0
239 ATG 0 0 1 0 2 1 13 3 0 0 1 0 22 1 211122 17 0 0 0 0 0 0 0 0 1 0 1 1 0 0 2 0 0 0 0 0 1 1 30 0 0 0 0 0 0 0 97 0 0 2 0 1 0 1 0 0 1 0 0 0 0 0 1 1
240 GAT 0 0 0 23 0 0 7 2 0 1 0 0 0 0 0 0 10 5 0 1 0 0 0 0 0 0 0 0 0 0 0 0 7 9 1 211215 0 0 0 1 0 0 1 29 0 0 1 1 0 0 0 3 0 0 0 0 0 0 0 0 0 0 0 0
241 CAA 6 0 0 0 0 1 4 0 0 0 0 3 0 0 0 0 211167 2 42 1 0 0 0 0 38 1 0 0 0 0 0 0 0 0 0 0 4 0 0 0 0 1 0 0 0 0 0 2 35 0 0 0 0 0 0 0 0 0 0 0 0 0 0 0
242 GTG 0 0 3 0 0 4 0 0 0 0 7 0 0 0 26 2 1 0 1 0 1 4 0 0 0 0 0 0 0 0 0 2 0 0 3 0 0 1 15 2 0 0 0 0 65 35 211062 46 0 0 4 0 0 0 0 0 0 0 1 0 0 0 2 0
243 AGA 13 0 27 0 0 2 0 0 211092 4 91 6 6 0 0 0 0 1 0 0 4 1 0 0 3 2 7 7 0 0 0 0 0 1 0 0 0 0 0 4 30 1 0 0 0 0 2 0 0 0 0 0 1 1 0 0 2 0 1 0 0 1 0 0
244 GAA 27 0 0 0 1 2 1 3 0 0 0 0 0 1 0 0 0 0 0 0 0 0 0 0 0 1 0 0 0 1 0 1 211280 0 27 0 2 5 0 9 15 1 0 0 2 0 1 0 2 0 9 0 0 0 0 0 0 0 0 0 0 1 0 0
245 AGT 0 1 0 18 0 1 2 0 2 14 1 210788 0 0 0 2 0 0 1 0 1 12 2 0 0 0 0 4 0 0 8 0 0 0 1 0 0 22 26 0 0 21 60 54 0 0 0 0 0 0 0 0 2 0 0 0 1 0 1 4 0 1 0 0
246 CGG 0 0 0 4 0 0 1 0 0 0 19 1 0 0 0 0 1 0 45 0 0 0 0 0 41 1 210574 1 0 0 8 0 1 0 0 0 0 1 0 0 0 0 0 0 0 1 0 0 0 2 0 0 0 0 0 0 0 0 14 1 0 0 0 0
247 AAC 13 211076 1 27 12 0 0 0 3 13 1 0 0 0 0 0 0 3 2 0 0 0 0 3 0 6 1 0 0 0 0 0 0 13 0 0 0 2 0 13 0 4 0 0 0 0 0 0 0 0 0 0 0 49 8 1 0 0 1 2 0 0 0 4
248 CCA 0 0 0 0 4 0 0 1 0 0 0 0 0 0 0 0 6 0 3 0 211171 11 70 18 0 0 0 0 5 0 3 2 0 0 0 0 3 0 0 0 0 0 0 0 0 0 0 0 0 0 0 0 6 0 0 0 0 0 0 0 0 0 0 0
249 GGA 0 0 0 0 0 0 0 0 14 0 1 0 0 0 0 0 0 0 0 0 0 0 0 1 1 0 0 0 0 0 0 0 8 0 0 0 1 1 0 0 211287 0 18 40 3 0 1 0 0 0 0 0 0 0 0 0 8 0 0 0 0 0 0 0
250 AAT 9 11 0 211213 0 0 10 6 1 2 3 11 0 0 6 3 0 1 0 2 0 2 0 0 0 0 2 0 0 0 0 1 0 0 0 5 5 0 0 0 1 0 1 0 1 0 14 2 0 0 4 0 1 0 3 0 12 0 1 5 0 0 0 0
251 GCT 0 0 0 0 0 0 0 48 0 0 0 0 0 0 0 0 0 0 0 0 0 7 0 0 0 0 0 0 0 0 0 0 0 0 0 10 7 33 6 223869 0 0 0 0 0 1 0 13 0 0 0 0 1 0 0 2 0 0 0 2 0 0 2 0
252 GAG 0 0 5 0 0 0 0 0 0 0 0 0 0 0 0 0 0 0 0 0 0 0 0 0 0 0 1 0 0 0 0 1 20 0 223944 4 0 0 1 0 0 0 19 1 0 0 3 0 0 0 2 0 1 0 0 0 0 0 0 0 0 0 0 0
253 ATC 0 0 1 0 1 8 0 0 0 0 0 0 4 223909 5 19 0 0 0 0 0 0 0 0 0 0 0 0 0 1 0 0 0 4 0 0 0 0 0 0 0 0 0 1 0 12 0 3 0 0 0 0 2 0 0 0 1 0 0 0 1 0 0 0
254 GAA 36 0 0 0 0 0 0 0 0 0 0 0 0 0 0 0 0 0 0 0 0 0 0 0 0 0 0 0 0 0 0 0 223952 3 13 4 0 0 0 0 22 0 0 0 1 0 0 0 0 0 0 0 0 0 0 0 0 0 0 0 0 0 0 0
255 GAT 0 0 0 8 0 0 0 1 0 0 0 0 0 0 0 0 0 0 0 0 0 0 0 0 0 0 0 0 0 1 0 0 0 61 0 223981 0 0 1 4 0 0 0 12 0 0 0 0 0 0 0 4 0 0 0 0 0 0 0 0 1 0 0 0
256 CTC 1 0 0 0 0 0 0 0 0 0 0 0 1 5 0 0 0 1 0 0 0 33 0 0 0 1 1 0 4 223912 4 40 0 0 0 2 0 0 0 0 0 0 0 0 0 2 0 2 2 0 0 0 0 0 0 0 0 0 0 3 0 9 20 1
257 ATC 0 1 0 0 0 11 0 0 0 13 0 0 16 223817 0 5 0 3 0 0 1 0 0 1 0 0 0 0 1 33 10 0 0 1 0 0 0 0 2 0 0 0 0 10 0 7 0 0 0 0 1 0 0 3 0 0 0 0 0 0 0 0 22 0
258 TTT 0 0 1 2 0 0 0 0 0 0 0 0 6 0 0 7 0 1 1 0 0 1 0 0 0 0 0 0 0 0 0 7 3 0 0 0 1 2 0 0 8 1 0 0 0 0 1 1 2 0 0 1 0 0 0 17 1 2 0 1 2 15 1 223972
259 CTG 1 0 1 0 0 0 0 1 0 0 0 0 0 0 4 1 0 0 2 0 1 1 15 0 0 0 3 0 18 9 223916 12 0 0 0 0 0 1 0 2 0 1 0 0 1 0 0 0 0 0 0 0 2 0 0 2 0 5 0 1 1 1 24 0
260 GCA 0 0 0 0 56 0 0 0 0 0 0 1 0 0 0 0 0 0 0 0 2 0 0 1 0 0 0 0 0 0 0 0 5 0 0 0 223696 5 17 7 1 2 0 0 41 1 0 0 0 0 0 0 0 0 2 3 0 1 0 0 0 0 0 0
261 CGG 0 0 0 0 0 2 0 0 0 0 204 0 0 0 0 0 0 0 26 0 0 0 0 0 37 0 223312 86 0 0 6 0 0 0 0 0 0 0 0 0 0 0 1 0 0 0 0 0 0 0 3 0 0 0 0 0 0 0 47 0 0 0 0 0
262 TCT 0 0 0 0 2 0 0 0 0 0 0 2 0 0 0 0 0 0 0 0 0 2 0 12 0 0 1 0 0 0 0 0 0 0 1 0 0 0 0 0 0 1 0 0 0 0 4 1 0 0 2 7 17 95 2 223687 0 0 0 0 0 0 0 8
263 GCA 0 0 0 0 62 0 0 0 1 3 0 0 26 1 0 0 0 0 0 0 0 0 0 0 0 0 0 0 0 0 0 0 0 0 0 0 223791 17 10 0 1 0 9 0 53 0 0 0 0 0 0 0 4 1 0 0 0 0 1 0 0 0 0 0
264 CTC 1 0 0 0 0 0 0 0 0 0 0 0 0 5 0 0 1 1 0 1 0 21 0 0 0 0 0 0 34 223830 1 18 0 0 1 0 0 0 0 0 0 0 0 0 0 1 0 1 0 0 0 3 0 0 0 0 3 0 0 1 0 12 5 0
265 ATA 0 0 0 0 32 2 6 0 1 1 0 0 223724 3 31 4 0 0 0 0 1 1 0 0 3 0 0 0 5 21 1 0 0 0 0 7 0 1 0 0 4 0 0 0 27 1 0 6 0 0 2 0 1 0 9 1 1 2 0 0 2 0 0 0
266 TTG 3 0 0 0 0 1 0 0 0 0 0 1 25 0 4 0 0 1 0 0 0 1 0 0 0 0 0 0 22 0 11 6 0 0 2 0 0 0 0 0 1 0 2 0 2 0 2 1 0 0 5 0 0 0 14 0 0 0 1 0 13 1 223853 0
267 AGA 20 0 40 0 0 0 0 0 223795 3 99 1 1 0 0 1 0 0 1 1 0 15 0 0 11 0 1 11 1 1 0 1 0 0 0 0 0 0 1 0 23 3 0 0 5 0 0 0 0 0 0 0 2 2 0 0 0 0 2 0 0 0 0 0
268 GGG 0 0 0 6 109 6 0 0 0 3 14 0 0 0 0 0 0 13 3 0 0 92 59 1 0 0 0 0 0 0 0 0 0 0 22 0 0 0 0 0 35 0 223586 2 0 4 4 6 2 0 0 1 0 35 3 12 0 0 3 0 0 0 0 6
269 TCA 0 1 0 0 2 0 0 0 0 31 1 3 0 0 0 0 5 2 0 0 21 1 0 0 0 1 0 0 0 0 1 0 0 0 0 0 11 9 0 5 0 1 0 1 0 1 0 0 1 0 0 0 223828 6 93 7 1 0 1 0 9 0 0 0
270 GTT 0 0 0 0 0 0 2 1 0 5 0 0 0 0 0 24 0 1 0 0 1 0 0 2 0 0 0 0 0 0 0 1 0 0 0 0 0 4 2 9 0 0 0 1 9 99 13 223857 0 0 0 8 0 0 0 0 0 1 0 0 0 1 0 0
271 GCT 0 1 4 0 0 0 0 49 0 0 0 1 0 0 0 0 0 2 0 0 1 0 0 0 0 1 0 0 0 0 1 0 0 0 0 7 26 54 1 223825 0 3 0 5 0 0 0 27 0 0 4 0 0 3 0 1 2 0 0 0 0 0 0 0
272 CAC 3 4 0 0 0 0 0 0 0 0 0 2 0 1 0 0 2 223935 0 21 0 2 0 0 0 17 0 0 0 4 6 1 0 0 0 0 0 0 1 0 0 0 0 0 0 0 1 0 2 18 0 1 2 0 0 0 0 0 0 0 0 0 0 0
273 AAA 223853 5 72 5 2 3 0 0 5 0 5 0 1 0 1 2 1 8 0 1 0 0 0 0 1 2 0 0 4 0 0 0 16 0 1 0 0 0 0 9 1 0 2 0 0 0 0 0 2 0 2 1 0 0 0 0 2 0 4 0 1 0 0 2
274 TCT 0 0 0 6 2 2 20 9 0 41 0 113 0 0 0 0 0 3 0 1 0 14 1 8 4 0 0 0 0 0 0 0 1 0 0 3 6 1 0 1 0 2 0 0 0 0 0 0 6 0 1 3 44 81 12 223677 0 1 0 1 2 0 0 11
275 TGT 0 4 1 0 1 0 0 0 0 0 3 0 0 0 0 0 0 0 1 0 2 2 0 0 0 0 1 29 1 0 0 3 0 0 6 1 0 0 1 0 0 0 0 1 0 2 0 0 3 0 1 14 2 0 2 0 4 29 1 223937 0 0 0 2
276 CTG 0 0 0 0 0 0 2 0 0 1 0 0 3 0 8 0 1 0 2 0 0 0 9 0 0 0 3 0 134 7 223794 23 0 0 0 0 0 0 0 0 0 0 0 1 0 1 0 0 0 0 0 0 0 0 0 0 0 0 0 0 0 0 34 0
277 CCC 0 0 0 0 0 8 0 0 2 0 1 2 0 0 0 0 0 6 0 0 43 223812 0 48 0 0 0 0 0 6 0 0 0 0 0 0 0 1 0 0 0 0 0 0 0 0 0 0 0 0 0 0 0 63 0 0 0 0 0 1 0 0 0 0
278 GCC 0 0 0 0 0 45 0 0 0 0 0 0 0 0 1 0 0 0 0 3 0 3 0 0 0 0 0 0 1 0 1 0 0 5 0 0 50 223113 39 19 0 1 1 0 1 148 0 0 2 0 2 0 0 7 0 0 0 0 0 0 1 0 0 0
279 TGT 0 0 0 0 0 0 0 0 0 0 0 12 0 0 0 0 0 1 1 3 2 2 0 0 0 0 0 99 0 0 0 0 0 1 0 0 0 1 0 0 0 2 1 28 0 0 0 4 0 0 3 23 0 0 0 0 1 88 1 223731 1 0 0 1
280 GTG 0 0 0 2 0 0 0 0 0 0 0 0 17 27 30 3 0 0 0 0 0 3 0 38 0 0 0 0 0 0 2 0 0 0 0 0 0 0 5 1 0 0 1 0 64 80 223730 29 0 0 2 0 10 0 0 0 0 12 0 2 0 0 0 0
281 TAT 2 0 0 3 1 0 1 0 0 0 0 0 0 2 0 0 0 1 0 28 1 0 1 0 0 0 0 0 0 0 0 0 0 4 0 3 0 0 0 0 1 0 0 1 0 0 0 0 8 13 0 223960 0 0 0 1 0 0 0 16 0 1 0 1
282 GGA 0 0 1 0 0 0 0 1 18 0 0 2 0 1 0 0 0 0 0 0 0 0 0 0 1 1 1 1 0 0 0 0 22 0 1 1 0 1 1 5 223759 8 117 70 2 0 1 0 0 1 1 0 0 2 1 0 3 0 1 0 0 0 1 0
283 CCT 1 3 1 17 13 32 25 198 0 20 51 20 37 1 38 0 73 3 38 131 14 48 56 220366 11 16 113 25 1 2 107 165 1 1 43 0 147 83 246 541 143 77 398 54 0 8 63 1 2 11 0 7 31 78 23 42 0 4 180 173 2 0 0 28
284 GCC 0 0 0 0 0 62 4 0 0 0 0 0 1 0 0 0 0 0 0 0 0 0 0 0 1 0 0 0 0 0 1 0 0 1 0 0 14 223752 11 87 0 0 1 0 5 28 0 0 1 0 0 0 0 8 0 0 0 0 0 2 0 0 0 6
285 GTA 0 0 0 0 0 0 0 0 0 1 0 0 40 0 0 1 0 0 0 0 0 1 0 0 0 1 0 0 0 2 0 0 2 0 0 0 13 0 0 0 0 0 0 0 223455 1 38 1 0 0 6 0 1 0 0 1 0 0 0 0 1 1 0 0
286 GCC 0 0 0 0 2 21 0 1 0 0 0 0 0 0 2 0 0 2 0 0 0 0 1 1 0 0 0 0 0 0 0 0 0 0 0 0 5 223931 0 4 0 0 0 0 0 5 0 1 0 0 0 0 2 7 0 0 0 0 0 0 0 1 0 0
287 AGT 0 0 0 43 0 0 0 1 6 11 3 223746 0 0 0 1 0 0 1 0 0 0 0 0 0 0 0 32 0 0 0 0 0 0 0 0 0 0 0 0 0 0 0 25 0 0 0 0 0 0 0 0 0 0 0 0 0 0 0 1 0 0 0 0
288 GGC 0 0 0 0 0 0 0 0 0 8 0 0 0 0 0 0 0 0 0 0 0 0 0 0 0 0 0 0 0 0 0 0 0 11 0 0 0 0 0 0 14 223945 1 9 0 0 0 0 0 0 3 0 0 0 1 0 2 2 0 0 0 0 0 0
289 TAC 0 4 4 0 0 0 19 0 0 0 0 0 0 0 1 0 0 380 0 0 0 0 0 0 16 58 0 13 7 0 0 0 0 1 0 0 14 3 0 1 2 12 0 6 0 7 4 0 4 223283 0 110 3 6 2 0 1 15 0 0 0 0 1 0
290 GAC 0 45 0 0 0 1 0 1 1 0 0 0 0 0 0 0 0 0 0 0 4 1 0 0 0 0 0 0 0 0 0 0 6 223759 0 11 0 0 0 0 0 10 19 0 0 0 0 0 0 4 1 0 7 0 0 0 0 0 0 0 0 0 0 0
291 TTC 0 0 0 0 0 0 0 0 0 0 0 0 0 3 0 0 0 0 0 0 0 0 0 0 0 0 1 1 0 10 0 0 0 0 0 0 0 0 0 0 1 0 0 0 2 3 1 0 0 1 0 0 0 16 0 0 0 0 0 0 2 223789 0 11
292 GAA 26 0 0 0 4 0 0 0 4 0 14 0 2 0 0 0 0 0 0 0 0 0 0 1 1 0 0 0 0 0 16 3 222643 1 35 0 1 3 0 48 34 0 5 0 2 22 0 24 1 0 0 0 0 6 0 0 0 15 0 18 0 0 0 3
293 AAA 223073 3 119 0 0 0 0 1 12 0 0 0 0 0 0 0 1 0 0 0 0 0 0 0 0 0 1 2 0 0 0 0 7 0 0 0 0 0 0 0 0 0 3 0 0 1 0 0 2 0 0 0 0 0 0 0 1 0 0 0 0 0 0 0
294 GAG 0 6 56 0 0 0 38 0 18 0 0 0 169 0 11 0 0 313 0 1 0 0 0 0 0 0 0 0 0 0 1 1 15 0 221488 8 0 0 11 0 1 4 72 1 0 0 3 0 0 0 2 0 11 6 15 7 0 0 0 13 0 0 0 7
295 GGA 0 0 0 0 0 0 0 0 9 0 0 0 0 0 0 0 0 0 0 0 0 0 0 0 0 0 0 0 0 0 0 0 28 0 0 0 0 0 0 0 206005 1 33 0 3 0 0 0 0 1 0 0 0 0 0 0 2 0 0 0 0 0 0 0
296 TAC 0 0 0 0 0 0 0 0 0 0 0 0 0 0 0 0 0 18 0 0 0 0 0 0 0 0 0 0 0 0 0 0 0 0 0 0 0 0 0 0 0 0 0 0 0 1 1 0 7 215989 1 9 0 0 0 0 1 26 0 0 0 0 0 0
297 TCT 0 0 0 0 0 0 0 0 0 0 0 6 0 0 1 0 0 0 0 0 0 0 0 9 0 0 0 0 0 0 0 0 0 0 0 2 0 0 0 0 0 1 0 0 0 0 0 0 0 0 0 1 0 19 81 201593 0 0 0 0 0 0 0 2
298 TTA 0 0 0 0 0 0 0 0 0 0 0 0 0 0 0 0 0 0 0 0 0 0 2 0 0 0 0 0 35 2 4 0 0 0 0 0 0 0 0 0 2 1 1 0 0 2 0 0 3 0 0 2 10 0 0 0 3 0 0 0 214087 0 24 2
299 GTG 0 0 0 0 0 0 3 0 1 0 0 0 0 0 12 0 0 0 1 0 0 0 0 0 2 0 2 0 0 0 0 0 0 0 1 0 0 0 7 0 0 0 2 0 11 10 215118 34 0 0 0 0 0 0 0 0 0 0 0 0 0 3 3 0
300 GGA 0 0 0 0 2 0 0 0 7 0 0 0 0 0 0 0 0 0 0 0 0 0 1 0 2 1 0 0 0 0 0 0 23 2 0 0 0 0 0 1 207713 3 25 51 0 0 0 0 0 0 0 0 1 0 0 0 2 0 0 0 0 0 0 0
301 ATA 1 0 0 0 15 0 0 0 0 1 35 0 211354 0 43 36 0 0 2 0 0 0 0 0 0 0 0 4 6 0 1 0 0 0 0 0 0 0 2 0 0 0 0 1 20 30 13 0 0 0 0 2 0 0 0 0 0 2 0 0 0 0 0 0
302 GAC 0 16 0 3 0 1 0 0 0 0 4 0 0 0 0 0 7 1 0 0 0 0 0 2 2 1 0 0 0 0 0 0 9 207901 0 16 2 1 8 0 1 14 1 0 1 1 3 0 0 2 0 0 2 0 0 0 0 0 1 0 0 0 2 0
303 CCT 0 0 0 0 0 0 0 0 0 0 1 0 0 0 0 0 0 0 0 6 4 89 13 212206 0 0 0 0 0 0 0 6 0 0 4 0 0 0 0 0 0 1 3 0 0 0 0 0 0 0 0 0 0 0 0 10 0 0 0 0 0 0 1 0
304 TTC 0 0 0 0 0 0 0 0 0 11 0 0 0 0 0 4 3 0 0 1 0 1 0 0 0 0 0 0 2 13 0 0 1 0 1 0 9 6 19 2 1 0 0 0 26 1 1 1 0 2 0 4 0 26 0 0 0 0 0 1 1 213292 1 8
305 AAA 213292 4 39 2 1 0 0 0 12 0 0 0 0 1 0 0 1 0 3 1 0 0 0 0 3 11 0 0 0 1 0 0 11 0 1 0 0 0 3 0 2 0 0 0 0 3 0 0 0 0 0 0 0 2 0 0 2 2 0 0 0 0 1 1
306 CTG 0 0 0 0 0 0 0 0 0 0 0 0 11 0 4 0 0 0 1 0 0 0 14 0 0 1 0 0 53 0 200713 8 0 0 0 0 0 0 0 0 1 0 2 0 0 1 0 0 15 0 1 0 0 0 0 0 0 0 0 0 0 0 60 0
307 CTT 0 0 0 0 2 0 0 0 0 0 0 0 0 0 1 4 0 1 2 4 0 0 0 10 0 0 1 1 63 908 3 208471 0 0 0 0 0 0 1 0 0 1 0 0 0 0 1 0 4 0 0 0 0 0 1 0 0 0 0 1 0 1 0 10
308 CAA 2 2 0 0 1 4 0 0 0 0 2 2 0 1 0 1 223539 13 17 4 2 0 1 0 18 1 0 3 2 0 0 0 1 0 0 0 1 2 0 0 0 0 0 0 0 0 0 1 5 0 0 0 0 0 1 0 0 2 0 0 0 0 1 0
309 AAC 11 223557 8 27 0 19 14 0 11 134 20 0 0 0 0 0 0 4 0 0 1 0 0 0 47 1 30 0 0 0 5 0 0 14 1 0 0 2 9 0 4 1 3 37 0 2 0 0 0 0 0 0 3 1 1 8 0 0 0 0 1 0 9 0
310 AGC 0 27 0 0 8 5 3 0 5 223496 1 37 0 1 0 0 1 0 0 0 0 0 2 0 0 2 1 0 0 0 0 0 0 0 1 0 6 89 52 12 0 11 14 0 1 2 0 4 0 1 0 0 3 1 8 8 0 149 0 17 0 0 0 0
311 CAA 4 39 11 0 1 1 3 190 47 10 36 0 2 0 0 0 223407 3 21 0 2 0 0 0 201 0 1 0 0 0 0 0 1 0 0 0 0 0 0 1 0 0 0 0 0 0 0 0 7 0 0 0 0 3 8 0 0 0 0 0 0 1 2 0
312 GTA 0 0 3 0 1 0 0 0 0 0 0 0 22 0 0 2 0 0 0 0 2 4 2 0 0 1 0 0 0 0 8 0 1 0 0 0 11 0 0 0 0 0 0 0 223877 11 34 30 0 0 0 0 0 0 0 0 0 0 0 2 1 0 0 0
313 TAC 0 0 0 0 0 0 2 0 1 0 0 1 0 0 0 0 0 22 1 0 0 0 2 0 0 0 0 1 0 0 0 0 0 2 1 0 0 0 0 0 0 1 0 0 1 0 1 2 1 223685 1 115 0 1 0 1 0 23 1 0 1 0 0 0
314 AGC 0 18 0 1 6 0 0 0 7 223696 1 18 0 5 1 0 0 0 0 0 0 1 0 0 0 2 0 0 0 0 0 0 0 0 6 1 1 0 1 0 2 36 0 0 0 0 22 1 1 0 2 0 0 2 9 3 0 52 0 4 0 0 0 0
315 CTA 0 0 0 0 0 0 0 0 1 0 0 0 4 0 1 1 0 0 0 0 34 0 0 0 1 1 0 0 223723 17 34 8 1 2 2 0 0 0 0 5 0 0 2 0 0 0 0 1 0 0 1 0 0 7 0 0 0 0 1 0 92 0 9 0
316 ATC 0 4 0 0 1 16 2 3 0 1 1 0 3 223782 11 23 0 0 0 0 0 1 0 0 0 3 0 0 33 1 3 0 0 0 0 0 1 0 0 0 0 0 0 1 0 9 2 1 0 0 0 0 0 0 11 2 0 1 0 0 1 0 3 1
317 AGA 15 4 1 1 0 0 0 0 223826 0 71 0 0 1 0 0 0 0 0 0 0 0 1 0 11 0 0 2 0 0 0 0 0 0 0 0 0 0 0 0 51 0 0 0 0 0 0 0 0 0 0 0 0 0 0 0 3 0 0 0 0 0 0 13
318 CCG 0 0 0 0 0 0 6 0 0 0 0 0 3 1 0 0 0 0 7 0 88 60 223512 5 0 2 2 0 0 0 17 0 0 0 1 0 0 0 8 0 0 0 2 0 0 0 1 0 0 0 0 2 0 0 11 1 0 0 0 1 0 0 2 0
319 AAC 6 223457 9 51 0 2 0 1 20 9 6 1 0 0 0 0 1 1 1 0 0 0 1 0 52 1 8 23 0 1 0 0 0 27 4 0 0 8 1 0 59 12 34 86 0 0 0 2 0 0 5 0 1 1 1 0 1 1 0 0 2 1 3 1
320 GAG 0 0 4 0 0 0 0 0 0 0 0 0 0 0 0 0 0 0 0 0 0 0 0 0 0 0 0 0 0 0 0 0 53 0 223817 2 0 0 3 0 0 0 17 0 0 1 2 0 0 0 0 0 0 0 2 2 0 1 0 0 0 0 0 1
321 AAT 1 23 0 223895 0 0 1 4 0 0 6 4 0 7 0 1 0 0 0 0 0 0 2 0 0 1 5 0 0 0 0 0 0 0 0 15 1 0 0 0 7 0 0 1 0 0 9 1 0 0 0 3 3 0 0 1 0 0 0 1 0 0 0 0
322 CCA 0 4 0 0 1 0 1 0 0 0 0 0 0 1 0 0 3 0 0 0 223723 57 182 12 0 3 0 0 12 0 0 0 0 0 0 0 0 0 5 0 0 0 0 0 4 1 0 1 0 1 0 0 12 0 0 0 0 0 0 0 0 0 0 0
323 GCA 0 0 0 1 35 0 2 0 0 0 1 163 14 9 0 0 11 0 7 0 1 0 0 1 0 25 6 11 0 21 0 10 2 0 1 0 223584 2 6 1 0 1 2 0 39 1 3 0 0 0 0 2 4 1 0 0 0 0 0 0 2 0 0 0
324 CAC 0 4 0 0 1 2 0 0 0 0 0 0 1 0 0 0 1 223922 0 12 0 0 0 0 0 5 0 0 0 0 0 0 0 0 0 0 0 0 0 1 0 0 3 0 0 0 1 0 0 7 0 0 0 0 0 0 0 0 0 0 0 0 0 0
325 AAG 18 0 223927 5 0 0 5 0 0 0 20 0 0 0 3 0 0 1 1 11 0 0 0 0 0 0 0 5 0 0 0 0 0 0 28 0 0 0 0 0 0 0 0 0 0 0 0 0 0 0 0 0 0 0 2 0 0 0 0 0 0 0 0 0
326 AGT 0 0 0 22 0 0 0 0 1 20 1 223977 0 0 0 2 0 0 0 0 0 0 0 0 0 0 0 0 0 0 0 0 0 0 0 0 0 0 0 0 0 0 0 8 0 0 0 0 0 0 0 0 0 0 0 0 0 0 0 1 0 0 0 0
327 CAG 0 0 2 0 0 0 0 0 0 0 0 0 0 0 0 0 16 1 223933 2 0 0 4 0 0 0 43 0 0 0 1 0 0 0 0 0 0 0 0 0 0 0 0 0 0 0 0 0 0 0 8 0 0 0 0 0 0 0 0 0 0 0 0 0
328 CTG 2 0 0 0 0 0 2 0 1 0 0 0 3 0 1 8 0 1 2 0 0 0 9 0 0 0 0 1 64 0 223791 2 0 0 0 1 0 0 0 0 0 0 0 0 3 3 1 1 2 1 1 0 0 6 0 0 13 0 0 0 4 0 103 0
329 GTG 0 0 1 1 0 1 0 0 0 0 0 0 0 0 12 2 0 0 11 0 0 0 1 0 0 0 2 0 0 0 1 0 0 0 3 0 1 0 9 0 0 0 4 5 44 7 223866 80 0 0 0 0 0 0 0 0 2 0 0 0 1 0 1 1
330 TGG 0 0 0 0 0 0 1 0 0 0 1 0 0 0 0 0 0 0 0 1 1 0 0 0 0 0 7 0 0 0 0 1 0 0 0 0 0 0 0 0 0 3 8 0 0 1 0 0 0 0 14 0 0 1 1 0 21 0 223987 0 0 0 7 0
331 ATG 0 0 1 0 0 1 10 0 0 0 4 0 10 0 223913 1 2 0 0 0 0 0 0 0 0 0 0 0 0 0 0 0 0 2 0 0 0 0 0 0 0 0 1 1 0 0 27 0 0 0 0 0 0 0 0 0 0 0 0 1 1 0 1 0
332 GCA 0 0 0 0 34 4 0 0 0 0 2 0 1 0 0 0 0 0 0 0 0 6 0 0 0 0 0 0 0 1 0 0 5 0 1 0 223532 4 6 13 1 0 1 2 30 1 0 0 0 0 0 0 2 0 0 0 0 0 0 0 0 2 0 0
333 TGC 0 0 0 1 1 0 0 0 0 1 0 0 0 0 0 0 0 0 4 0 0 1 0 0 0 39 0 0 0 2 0 0 0 0 0 0 0 2 0 0 0 3 1 0 0 0 0 9 0 30 0 0 1 2 0 0 8 223652 0 183 0 0 5 0
334 AAT 0 45 5 223831 0 3 0 1 0 0 0 8 0 0 14 2 0 9 0 2 0 0 1 0 0 2 0 0 0 2 1 0 2 0 1 13 0 0 0 0 0 0 17 0 0 0 0 1 0 1 7 42 0 0 0 3 3 0 0 0 0 9 0 13
335 TCT 0 0 1 0 0 0 3 0 0 13 0 0 0 0 0 0 0 0 1 0 0 0 0 18 0 0 0 1 0 0 0 1 0 2 0 0 0 0 0 3 2 0 27 3 0 2 1 0 0 3 0 4 64 19 4 254363 9 2 3 2 2 1 9 12
336 GCT 0 0 0 0 0 0 1 75 0 0 0 7 0 0 0 0 1 0 0 0 0 0 0 0 0 0 0 0 20 40 43 1 1 0 0 12 3 59 44 253755 0 1 10 5 0 0 0 14 0 0 0 0 1 0 1 15 0 0 0 0 210 0 141 0
337 GCA 0 0 0 0 35 0 0 1 0 0 0 1 1 0 0 0 0 3 0 0 13 0 0 0 0 0 0 0 1 0 0 0 3 0 1 0 254264 3 18 2 0 0 0 0 26 0 0 1 0 1 0 1 3 1 0 2 1 1 1 1 0 0 0 3
338 TTT 0 1 0 0 0 0 0 0 20 0 0 0 0 0 0 2 0 0 0 0 0 0 0 1 1 0 0 2 0 0 0 7 0 0 0 0 0 0 1 0 8 0 4 1 0 0 0 21 0 0 1 0 1 0 0 9 0 0 1 2 2 51 1 254336
339 GAA 7 0 0 0 0 0 0 0 0 0 0 0 0 0 0 0 0 0 0 0 0 0 0 0 0 0 0 0 0 0 0 0 254059 12 96 311 0 0 0 0 43 0 0 0 1 1 0 0 2 0 0 0 0 0 0 0 0 0 0 0 0 0 0 0
340 GAT 0 0 0 28 2 0 0 0 0 1 0 0 0 0 0 0 0 0 0 2 0 1 0 0 0 0 0 0 1 0 0 0 1 16 0 254575 0 0 0 0 0 0 0 9 0 0 0 1 0 0 3 0 0 0 0 0 0 0 0 0 0 0 0 0
341 CTA 0 0 0 0 0 0 0 1 0 0 0 0 4 19 0 0 3 0 0 0 35 0 3 0 4 0 0 0 254511 5 21 0 0 0 0 0 0 0 0 0 0 0 0 1 4 0 0 2 0 0 0 0 0 0 0 0 0 0 0 0 0 0 0 0
342 AGA 10 0 1 0 0 0 0 0 254273 5 53 1 4 0 0 0 0 0 0 0 0 2 0 0 6 17 0 9 0 0 0 0 0 0 0 0 0 0 1 0 6 9 4 6 0 3 0 3 0 0 0 0 0 0 0 0 3 0 1 0 0 0 0 0
343 GTA 0 3 0 0 0 0 0 0 1 0 0 0 268 0 0 15 0 0 0 0 0 0 0 0 0 0 0 0 0 0 0 0 1 0 0 0 14 0 0 0 0 2 1 0 254260 29 39 2 0 0 0 0 0 2 0 0 0 0 0 0 1 0 0 0
344 TTA 0 0 0 0 0 1 0 0 0 0 0 0 1 0 0 0 0 0 0 0 0 0 0 0 0 0 0 0 12 12 0 0 0 0 0 0 0 1 0 0 0 0 0 0 5 2 0 0 1 0 0 0 19 2 0 1 1 0 0 0 254440 0 68 0
345 AGC 0 12 0 0 9 15 0 11 4 254108 0 46 0 2 0 0 0 0 0 0 0 0 0 0 0 4 0 1 0 0 0 0 0 0 2 0 0 0 0 0 0 8 0 0 0 0 10 1 0 0 0 0 28 5 36 0 0 6 0 2 0 0 0 0
346 TTC 0 0 1 0 0 10 0 0 0 0 0 0 0 0 3 1 0 1 0 0 0 0 0 0 0 0 0 3 6 9 3 0 0 0 0 3 0 9 9 0 1 0 3 0 3 5 2 0 0 1 0 0 0 18 0 0 0 0 0 3 1 253966 0 158
347 ATC 0 1 0 0 0 21 0 2 0 0 0 0 3 254034 14 11 1 0 0 0 0 0 0 0 0 0 0 0 3 34 0 0 0 0 0 0 0 0 0 1 0 0 0 1 0 76 2 0 0 0 0 0 0 0 0 0 0 1 43 0 0 0 0 0
348 AGA 15 0 0 0 0 0 0 0 254368 0 88 2 4 0 0 0 0 0 0 0 0 0 0 0 8 0 0 10 0 2 0 0 0 0 0 0 0 0 2 0 38 0 0 0 0 4 0 0 0 0 0 0 0 0 0 1 1 0 0 0 0 0 0 0
349 GGG 0 0 0 0 0 0 0 0 0 0 19 0 0 0 0 0 0 0 0 0 0 0 0 0 0 0 0 0 0 0 0 0 0 0 15 0 0 0 0 0 25 1 254330 8 0 0 2 0 0 0 0 0 0 1 0 0 0 0 10 0 0 0 0 1
350 ACC 0 10 0 0 16 253825 25 29 14 1 0 14 0 10 27 6 0 10 0 0 0 2 0 0 0 22 3 22 0 0 0 2 0 0 0 0 0 52 22 0 1 0 4 8 0 0 2 0 0 0 0 0 13 5 8 0 0 0 5 0 1 19 0 1
351 AAA 254316 12 69 6 2 0 0 0 15 0 0 0 0 0 0 0 1 5 0 0 0 0 0 0 1 0 3 0 0 0 0 0 27 0 0 0 0 0 0 0 0 2 0 0 5 0 1 0 1 0 0 0 0 0 0 0 0 0 0 0 0 0 0 0
352 GTA 0 0 0 0 0 0 0 1 0 0 0 0 22 0 0 2 0 0 0 0 0 0 0 0 0 0 0 0 0 0 0 0 0 0 0 0 18 0 0 0 1 0 0 0 254546 24 28 1 0 0 0 0 0 0 0 0 0 0 0 0 6 0 3 0
353 TCC 0 1 0 138 0 0 0 0 8 0 27 0 0 0 3 1 0 84 0 65 0 189 0 0 197 0 1 0 1 56 0 1375 0 0 0 0 0 1 0 0 0 0 1 0 0 0 1 0 0 6 0 0 5 252146 2 10 0 0 0 0 82 152 0 22
354 CCA 0 1 0 0 1 0 0 0 5 0 0 0 0 0 0 0 2 0 0 0 254495 2 18 2 1 0 0 0 1 0 0 0 1 0 1 2 3 0 0 0 0 9 0 0 1 0 0 1 2 0 0 0 4 0 0 1 3 0 0 0 1 0 0 0
355 AGG 0 0 31 0 0 0 0 0 23 0 254422 4 0 0 21 0 0 0 0 0 0 0 0 0 0 0 2 0 0 0 0 0 0 0 0 0 0 0 0 0 0 0 24 0 0 0 0 0 0 0 0 0 0 0 0 0 0 0 0 0 0 0 0 0
356 GGG 0 0 0 0 0 0 0 0 0 0 7 0 0 0 0 0 0 0 0 0 0 0 0 0 0 0 0 0 0 0 0 0 0 0 17 7 0 0 1 0 29 0 252734 1 0 0 0 0 0 0 0 0 0 0 0 0 0 0 0 0 0 0 0 0
357 AAA 253826 3 13 0 4 0 1 0 13 0 0 0 0 0 0 0 1 0 0 0 0 0 0 0 0 0 0 0 0 0 0 0 54 0 0 0 0 0 1 0 0 0 0 0 0 0 0 1 0 1 0 0 0 0 0 0 0 0 0 0 4 0 0 0
358 CTT 0 0 0 0 0 0 0 2 0 0 0 0 0 0 2 7 0 0 0 1 0 0 0 8 0 0 0 6 6 19 1 254446 0 0 0 0 0 0 0 0 1 0 0 0 0 0 1 1 0 0 0 0 0 0 0 0 1 0 0 0 0 0 0 11
359 TCC 18 8 0 0 0 0 0 0 0 35 0 0 17 5 0 0 41 0 0 0 1 41 0 0 0 78 491 10 0 2 0 5 0 0 0 0 1 0 0 0 0 0 0 0 5 0 0 2 0 0 1 0 2 253721 45 5 0 1 0 0 8 6 26 0
360 ACT 0 0 0 5 0 42 1 254534 0 0 0 2 0 0 0 5 0 0 0 0 0 0 0 0 0 0 0 0 0 0 0 0 0 0 0 0 0 0 0 11 0 0 0 0 0 0 0 0 2 0 0 0 6 0 1 1 0 0 1 0 0 0 0 0
361 AGA 16 0 4 0 0 0 0 0 254515 1 33 1 5 2 1 0 0 1 6 0 0 0 1 0 0 9 9 8 1 0 1 0 0 0 0 0 0 0 0 0 9 0 0 0 0 0 0 0 0 0 0 0 0 0 0 0 0 0 0 0 0 0 0 1
362 GGA 0 0 0 0 0 0 1 0 10 0 0 4 0 0 0 0 0 0 0 0 0 0 0 0 0 0 1 0 0 0 0 0 8 0 0 0 0 0 8 0 254467 22 61 9 0 0 0 0 0 0 0 0 0 0 0 0 6 0 0 0 1 0 0 0
363 GTA 0 0 0 1 0 0 0 1 0 0 0 1 23 0 0 3 0 0 0 0 1 0 0 0 5 1 0 0 0 0 0 7 1 0 0 0 38 0 4 1 0 0 0 0 254404 0 41 0 0 0 0 0 0 0 1 0 0 0 0 7 45 2 0 0
364 CAA 3 0 0 0 0 0 0 0 0 0 0 0 0 0 3 9 254466 3 45 0 3 1 1 2 17 1 0 0 1 2 0 2 0 1 0 0 0 1 0 0 2 0 0 3 0 0 1 1 5 0 0 0 1 5 0 1 0 0 1 0 1 0 22 0
365 ATT 0 0 0 3 0 0 0 5 0 0 0 1 2 10 1 254587 0 1 0 1 1 1 0 0 0 0 0 0 0 0 0 7 0 0 0 0 0 0 0 0 0 0 0 0 0 0 0 6 0 0 0 1 0 0 0 0 0 2 0 0 0 0 0 2
366 GCT 0 0 0 0 0 0 0 25 0 0 0 0 0 0 0 0 0 0 0 0 0 0 0 0 0 1 0 0 0 0 0 0 0 0 0 10 1 18 13 254495 0 0 11 0 0 1 0 14 0 0 0 0 0 5 1 3 0 0 0 0 0 0 0 0
367 TCA 0 6 0 0 2 9 6 1 0 21 0 0 0 0 0 0 0 0 0 0 12 0 0 0 0 0 0 0 0 1 0 0 0 0 1 0 11 8 5 0 0 0 3 0 0 0 1 0 4 0 0 0 254413 3 26 21 1 0 1 0 6 0 1 0
368 AAT 1 10 0 254452 0 4 13 1 2 4 0 4 0 1 10 1 6 2 0 5 0 0 8 0 0 1 0 1 0 0 0 0 26 0 12 7 11 8 2 7 10 6 4 1 0 3 0 0 0 0 0 3 3 3 0 0 0 1 0 0 0 1 3 0
369 GAA 14 0 0 0 0 0 0 0 0 0 0 0 0 0 0 5 0 0 0 0 0 0 0 0 0 0 0 0 1 0 0 0 254562 0 24 2 0 0 0 1 12 0 0 0 2 0 3 0 1 0 0 1 0 0 0 0 0 0 0 0 0 0 0 0
370 AAC 4 254499 1 6 0 10 0 0 0 10 0 0 0 0 0 0 0 1 0 0 0 0 1 0 0 0 5 0 0 0 0 1 0 15 3 0 0 1 0 0 0 0 0 1 0 0 0 12 1 1 0 0 0 0 0 0 0 0 1 3 8 0 10 0
371 ATG 0 0 0 0 0 0 8 0 0 0 3 0 39 0 254446 25 1 0 1 0 0 0 0 0 0 0 1 0 0 1 10 0 0 0 0 0 0 0 0 0 0 0 0 1 0 0 32 0 0 0 0 2 0 0 0 0 1 0 0 1 0 0 5 0
372 GAT 0 0 0 24 0 0 0 0 0 0 0 1 0 0 0 0 0 0 1 0 0 0 0 0 0 0 0 0 0 0 0 0 1 15 2 254228 0 0 2 0 0 0 2 27 0 0 0 0 0 0 0 1 0 0 0 0 0 2 1 0 0 0 0 2
373 GCT 0 0 1 0 0 0 0 53 4 0 0 0 0 0 0 0 4 4 0 0 0 0 0 0 3 0 8 3 0 0 1 1 1 0 5 16 1 93 39 254247 11 0 0 1 0 1 1 13 0 0 0 1 0 0 0 1 0 0 0 7 0 3 0 0
374 ATG 0 0 1 0 0 0 8 0 0 0 0 0 33 2 254480 5 0 4 0 0 2 0 0 0 0 0 0 0 0 0 2 0 0 0 0 0 0 0 0 0 0 0 0 0 1 0 11 0 0 3 0 0 0 1 0 0 0 0 0 0 0 1 0 2
375 GAA 18 0 0 4 0 9 23 0 0 0 0 0 0 0 13 1 1 0 8 0 0 0 0 0 0 0 11 0 0 0 0 0 253310 23 39 1 5 0 7 0 18 0 1 0 1 1 74 1 3 0 0 0 0 2 13 2 0 0 0 0 2 2 0 3
376 TCA 0 0 0 0 0 0 0 0 0 0 1 0 0 0 0 0 0 0 0 0 9 0 0 0 1 0 0 0 0 0 0 0 0 1 0 0 0 0 0 0 3 7 0 2 1 4 4 0 2 1 0 0 233992 2 24 0 0 0 0 0 1 0 0 0
377 AGT 0 6 2 33 0 0 0 1 1 31 20 252553 5 10 145 5 0 4 0 0 0 0 0 1 0 5 17 2 14 0 25 0 1 0 1 0 0 1 12 6 0 0 0 9 0 0 25 0 0 0 0 0 18 0 44 5 0 0 2 13 0 0 4 4
378 ACT 4 0 0 1 35 26 19 236469 0 2 8 5 0 0 1 14 0 0 0 0 0 0 0 0 10 113 1 15 0 0 0 0 0 0 0 0 0 4 0 23 0 1 1 2 0 0 0 0 0 0 0 0 6 1 0 0 0 0 0 0 0 0 3 11
379 CTT 0 0 0 0 1 0 0 0 0 0 1 0 1 0 0 8 0 0 0 2 0 2 0 42 0 0 0 5 3 82 0 240050 0 0 0 0 0 1 0 2 0 0 0 0 0 4 2 0 0 0 0 0 0 0 0 0 2 0 2 0 0 1 4 2
380 GAA 13 0 0 0 0 0 0 0 0 0 0 0 0 0 0 0 0 0 0 0 6 0 0 0 0 0 0 0 0 0 0 0 252867 6 18 0 0 1 22 0 12 0 0 0 0 0 0 0 1 1 0 3 0 0 0 0 0 0 0 1 0 0 0 0
381 CTG 1 0 1 0 0 0 0 2 0 0 0 0 0 0 8 0 0 0 2 0 0 1 16 0 0 8 1 0 69 1 251645 19 0 0 1 0 0 0 1 0 7 0 2 1 0 6 0 0 0 0 0 0 0 0 0 0 0 1 0 0 29 0 12 0
382 AGA 17 0 2 0 0 2 0 0 251197 2 1284 1 2 0 0 5 3 1 0 0 0 0 0 0 12 18 0 0 0 0 0 3 0 0 0 1 0 0 0 0 34 0 0 0 0 0 0 1 0 0 0 0 0 0 0 0 4 0 0 0 0 6 2 1
383 AGC 0 27 0 0 0 0 1 0 7 249679 0 122 0 2 0 0 0 0 0 0 0 0 1 0 0 0 0 0 0 0 0 0 1 10 0 0 4 0 19 23 1 15 2 0 0 1 0 0 0 0 0 0 0 6 3 0 1 1 0 0 0 0 0 0
384 AGG 6 0 18 1 0 0 0 1 36 0 249922 0 0 0 4 0 0 0 0 0 0 0 0 0 3 1 109 9 0 3 0 0 0 0 0 1 1 0 0 0 1 0 65 0 1 0 1 1 0 0 0 0 0 1 0 1 0 0 5 0 1 0 3 0
385 TAC 0 3 0 0 0 2 0 0 0 1 1 0 0 0 0 1 0 22 0 1 0 2 0 0 0 2 0 0 1 0 1 1 0 0 0 0 0 0 0 1 0 0 1 1 1 0 2 0 4 244598 2 52 0 0 1 0 0 21 0 9 1 0 1 2
386 TGG 0 0 0 0 0 0 0 0 0 0 2 0 0 6 0 0 3 0 0 0 0 1 0 0 0 0 21 0 0 0 0 0 0 0 1 0 1 0 0 0 0 0 4 1 0 0 0 0 0 0 12 3 0 2 0 0 7 0 233831 7 0 0 11 0
387 GCC 0 0 0 0 0 67 0 0 0 0 0 0 0 0 0 0 0 0 0 0 4 1 0 0 0 0 0 0 0 0 0 0 0 4 0 3 5 229210 3 19 1 2 2 1 0 32 0 1 0 0 0 6 0 2 0 0 0 0 0 0 0 0 0 0
388 ATA 1 0 1 0 22 0 0 0 3 0 0 0 244607 2 68 10 1 0 0 0 0 0 1 1 1 1 1 2 7 0 0 0 0 0 0 0 0 0 1 0 1 0 0 0 19 0 2 0 1 0 0 0 0 0 0 0 1 1 0 0 0 0 1 1
389 AGA 23 1 0 0 0 0 0 0 229917 1 14 1 0 0 0 0 0 0 0 0 0 0 1 0 3 0 0 0 0 0 0 3 1 0 0 0 0 0 0 0 34 0 0 0 0 0 0 0 0 0 0 0 0 0 0 1 4 0 0 0 0 0 0 0
390 ACC 2 6 0 0 2 222601 1 16 0 1 0 0 0 5 0 0 0 0 0 0 0 2 0 0 0 0 0 0 0 0 0 0 0 0 0 0 1 15 0 0 0 0 1 0 0 8 0 0 0 0 0 0 0 0 0 0 2 0 0 0 0 0 0 0
391 AGA 32 0 0 0 0 0 0 0 227584 0 17 3 10 0 0 0 0 0 0 0 0 0 1 0 9 12 9 0 0 2 0 0 0 0 0 0 0 0 0 0 24 0 0 0 0 0 0 0 0 0 0 0 0 1 0 0 4 0 0 0 0 0 3 0
392 AGT 0 1 2 23 0 0 0 0 2 23 2 247149 0 0 2 4 0 0 0 1 0 0 0 4 5 3 0 1 0 0 0 1 0 1 0 0 5 0 4 1 0 0 0 11 0 1 0 6 0 0 1 0 0 7 26 36 0 8 0 1 0 0 0 0
393 GGA 0 0 1 0 0 0 1 0 15 0 0 0 0 0 0 0 2 1 0 2 0 0 1 0 1 0 0 0 0 0 0 0 13 0 1 0 0 1 1 0 254239 14 106 10 4 0 0 0 0 0 5 0 0 0 0 0 3 0 0 0 0 0 0 0
394 GGA 0 0 0 0 0 0 0 0 17 0 0 0 0 0 0 0 0 4 0 0 0 0 0 0 1 0 0 0 0 0 0 0 30 0 0 0 0 1 0 0 254107 2 70 4 1 0 0 0 0 0 0 0 0 0 0 0 8 0 0 0 0 0 0 0
395 AAC 2 254062 17 26 0 2 1 0 1 32 3 1 0 0 0 0 2 37 1 0 0 1 0 0 17 3 7 52 1 0 0 0 0 9 0 1 1 2 1 0 7 0 1 7 3 3 1 2 3 0 2 6 0 10 2 3 1 0 0 19 0 1 0 0
396 ACT 0 22 11 10 2 59 23 253410 7 43 34 1 0 0 0 42 21 77 3 10 1 0 0 2 121 1 17 102 2 5 46 1 0 0 0 0 147 1 4 13 0 0 1 6 13 2 8 4 0 1 9 3 2 0 0 10 0 33 35 6 4 1 13 22
397 AAT 11 44 17 253944 3 2 0 6 43 1 113 12 0 0 4 65 0 0 34 4 3 0 0 1 1 10 66 0 0 0 25 0 0 0 8 17 0 0 8 6 3 4 2 5 5 1 0 1 1 1 3 1 0 0 1 0 1 0 9 15 8 2 1 0
398 CAA 104 0 13 11 0 13 0 1 8 11 144 10 0 11 0 5 253445 54 29 12 1 0 5 7 177 64 21 0 4 0 0 3 0 1 0 1 0 0 6 9 0 9 2 1 26 6 0 0 4 7 0 5 1 0 1 0 0 0 13 7 0 0 3 0
399 CAG 15 3 1072 0 2 18 0 10 0 13 87 0 5 1 1 24 21 8 250956 20 5 66 5 2 16 24 1740 23 0 0 8 0 0 0 1 0 0 0 8 32 6 11 119 52 2 1 14 3 2 24 13 1 5 1 0 2 1 1 2 35 0 0 0 17
400 AGG 7 1 43 0 0 0 0 0 43 1 253822 9 0 0 17 0 2 2 0 0 0 1 0 0 1 29 12 0 0 0 4 2 1 1 0 1 0 0 0 0 0 1 91 0 0 0 0 0 0 0 0 0 0 0 0 0 1 0 28 0 0 0 1 0
401 GCC 1 0 20 0 0 59 3 0 0 0 99 12 0 0 1 0 4 45 17 34 0 23 3 5 140 9 11 19 0 0 0 0 0 11 1 0 27 253829 9 12 9 9 16 0 1 31 0 0 0 0 0 0 60 5 0 0 0 0 0 1 3 1 1 0
402 TCT 4 0 38 0 0 0 0 6 0 1 1 10 0 0 6 0 3 0 0 24 26 4 1 36 15 0 18 51 0 0 0 0 0 12 1 0 0 0 0 6 1 0 3 2 0 0 1 0 0 1 0 10 5 100 4 254147 0 10 0 1 0 0 0 5
403 GCA 28 0 0 0 91 0 14 3 0 3 12 0 0 0 4 0 1 2 0 4 2 0 2 0 9 0 0 4 1 0 4 0 4 0 0 0 253918 5 146 9 3 30 10 2 104 1 0 0 0 3 0 0 0 6 3 6 0 6 0 0 0 0 0 0
404 GGT 0 0 0 0 0 3 0 0 2 0 0 20 0 1 1 3 0 0 0 1 0 0 0 1 1 0 1 0 0 0 0 0 0 1 1 19 0 6 20 4 46 179 210 253903 1 1 3 9 0 0 0 0 6 0 15 0 0 0 0 12 1 0 0 2
405 CAA 4 0 0 0 0 0 0 0 0 0 0 0 0 0 8 0 254418 0 26 5 1 1 0 0 23 0 0 0 1 0 0 1 0 0 0 0 2 1 0 0 0 0 0 0 0 0 0 0 4 0 0 0 0 0 1 0 0 0 0 0 0 0 0 0
406 ATC 0 7 0 0 7 39 37 0 0 0 0 0 7 254359 0 10 1 0 0 0 0 10 0 3 0 0 0 0 1 6 0 0 0 0 0 0 0 0 0 0 0 0 0 0 1 19 1 0 0 0 0 0 0 0 35 0 0 0 0 0 0 1 12 0
407 AGT 0 0 0 22 0 0 0 1 1 17 1 254363 0 0 0 3 0 0 0 0 0 0 0 0 0 0 0 2 0 0 0 0 0 0 0 0 0 1 0 0 0 20 0 54 0 0 0 0 0 0 0 0 0 0 0 0 0 0 0 3 0 0 0 0
408 GTG 0 0 0 0 22 0 0 0 0 0 0 0 0 0 37 0 0 0 0 0 0 0 0 0 0 0 0 0 0 6 1 0 0 0 1 0 0 32 16 0 0 0 7 0 154 0 254211 1 1 0 0 0 0 0 0 0 0 0 0 0 0 0 2 0
409 CAA 4 0 0 0 0 0 0 393 0 4991 0 126 0 0 77 57 248286 10 14 1 1 0 5 0 8 1 1 0 0 1 1 11 3 0 0 0 14 0 36 117 23 0 8 0 5 0 18 1 84 9 1 3 0 0 17 2 0 2 34 57 19 0 9 1
410 CCT 0 0 0 2 0 0 0 3 0 0 0 0 0 0 0 0 1 0 0 15 34 161 125 254066 0 0 0 0 0 0 0 4 2 0 0 0 15 0 8 1 3 0 11 0 0 0 2 0 0 0 0 0 0 1 0 41 0 0 0 2 0 0 0 0
411 GCA 0 0 0 0 190 81 0 3 0 4 0 0 0 0 0 0 0 0 1 0 1 0 1 0 0 0 0 0 0 0 0 0 7 0 0 3 253998 7 22 9 0 0 0 0 29 0 2 0 0 0 0 0 26 25 0 0 0 4 0 124 0 0 0 0
412 TTT 0 0 1 0 0 0 1 0 0 0 0 0 0 0 2 10 0 0 0 0 0 0 0 0 0 0 8 0 8 0 9 32 0 0 0 0 0 0 0 0 6 1 0 3 0 0 10 1 0 0 0 0 0 0 0 16 0 0 0 1 2 15 44 253848
413 TCT 0 25 0 6 0 0 1 1 0 8 0 1 0 0 1 0 0 1 0 0 8 12 3 24 0 0 0 25 0 0 2 0 0 3 0 0 0 0 2 4 3 6 3 3 0 0 1 1 3 2 0 3 102 75 24 254146 0 0 0 0 0 0 0 21
414 GTG 0 0 0 0 4 0 22 0 2 0 0 0 0 0 48 0 0 0 0 0 0 0 0 0 0 0 0 0 0 12 16 0 0 0 1 0 0 7 35 1 1 3 6 0 134 1 253968 3 0 0 0 1 0 0 0 0 0 4 0 68 1 9 3 13
415 CAA 6 1 0 0 11 4 7 427 3 60 10 34 0 0 2 0 253196 3 36 2 3 16 9 5 65 41 94 39 1 0 4 10 1 0 0 0 8 9 80 32 4 3 148 37 1 4 2 8 27 0 0 6 2 0 36 0 0 0 12 13 0 36 0 3
416 AGA 10 0 1 0 0 0 0 0 254407 0 36 2 1 0 0 0 0 0 0 0 0 2 0 0 9 12 22 2 0 0 0 0 0 0 0 0 0 0 0 0 31 0 0 0 0 1 0 0 0 0 0 0 0 0 0 0 2 0 0 0 0 1 0 5
417 AAC 83 252959 3 21 0 25 0 0 0 16 28 18 4 0 17 0 2 6 0 0 0 87 3 1 1 0 80 0 1 44 3 19 0 19 2 1 2 2 5 2 0 10 0 74 0 2 15 22 0 5 0 0 0 0 42 1 0 6 0 0 7 6 0 0
418 CTC 0 0 0 0 6 7 3 0 0 1 2 0 0 8 2 36 1 1 0 0 0 35 0 0 0 6 1 0 23 228149 5 9 0 0 1 0 0 0 0 22 0 2 0 0 0 0 18 0 0 0 1 0 0 0 0 0 0 5 0 0 21 14 2 1
419 CCA 1 0 3 0 1 0 5 0 0 0 5 1 0 6 1 1 4 0 0 0 228214 4 22 3 2 0 0 0 7 0 7 0 2 0 0 1 6 0 9 1 0 0 0 0 11 0 109 21 0 0 1 0 11 0 0 0 0 10 0 3 0 0 0 0
420 TTT 0 3 0 94 5 0 3 2 0 0 0 1 0 1 0 5 0 2 1 3 0 1 0 0 0 0 0 1 0 1 20 20 1 1 0 0 0 0 28 1 1 3 7 12 16 190 110 7 0 0 0 86 0 29 33 26 2 0 4 20 2 118 88 227631
421 GAC 13 26 0 0 0 0 0 2 4 1 16 51 99 18 3 1 0 1 0 0 1 0 0 0 0 0 0 0 0 9 0 0 3 226982 3 460 0 2 70 3 0 52 5 0 17 9 30 9 0 29 0 4 1 6 8 438 0 0 3 47 0 23 5 0
422 AAA 228107 45 18 0 16 0 0 1 23 14 0 13 18 0 1 7 14 0 2 0 0 0 0 0 0 3 136 4 0 11 0 0 30 0 26 0 6 24 9 4 0 0 24 10 4 1 8 1 2 11 0 0 0 1 0 8 0 0 0 0 0 10 0 3
423 CCA 0 10 7 0 8 8 0 9 6 186 315 0 0 0 0 0 15 6 59 7 225772 2 129 67 180 41 967 18 7 5 0 17 0 0 4 1 6 45 2 0 17 41 269 33 1 0 9 9 0 0 0 0 84 5 7 3 0 0 0 0 0 0 0 0
424 ACC 0 0 0 9 7 227917 5 7 1 1 0 12 0 29 3 2 0 29 0 6 3 9 2 0 10 2 2 4 11 1 3 0 0 9 0 1 0 27 131 10 2 5 2 5 5 16 1 57 0 3 0 1 1 6 29 58 0 0 3 4 2 0 1 0
425 ATC 0 1 0 0 2 62 0 0 0 0 1 0 5 228146 0 39 0 0 0 0 0 2 0 0 0 0 0 0 1 1 0 0 0 2 1 7 2 1 3 19 1 2 1 0 0 81 32 139 0 5 0 0 0 0 0 0 0 30 0 13 1 5 2 0
426 ATG 5 1 0 1 0 0 41 1 5 0 9 0 62 5 227947 7 9 0 1 0 0 0 0 0 1 6 0 0 5 0 13 7 1 1 11 0 2 0 4 27 0 0 15 7 1 0 29 13 0 0 0 0 3 0 0 2 0 10 0 24 1 0 4 0
427 GCA 0 0 0 7 72 1 0 25 10 42 1 0 0 0 564 11 0 8 1 0 47 0 17 0 1 2 13 6 10 51 2 2 17 0 0 2 226839 4 55 2 9 0 140 66 51 3 5 0 0 1 0 15 27 0 97 153 0 22 2 2 0 2 0 7
428 GCA 0 0 5 1 155 0 18 0 0 0 2 4 1 0 0 3 0 45 2 0 8 0 1 4 1 0 8 3 0 0 0 0 6 0 0 0 227791 16 11 8 2 4 14 4 35 0 14 0 1 0 0 1 3 2 0 4 0 2 0 87 0 3 0 0
429 TTC 1 3 0 7 2 0 0 0 2 11 5 0 0 0 3 0 0 2 1 3 1 0 0 0 3 0 4 0 0 15 0 0 0 0 1 0 1 0 0 0 0 0 30 1 1 1 5 3 1 55 2 2 0 17 0 0 0 2 20 2 9 228312 12 25
430 ACT 16 0 1 33 39 35 14 227365 0 0 16 19 1 4 0 11 0 0 0 15 7 0 0 8 0 2 2 1 3 14 4 0 0 1 6 0 13 4 0 19 15 73 77 209 0 5 1 4 0 3 0 0 0 252 44 14 4 0 6 0 1 2 1 1
431 GGG 0 0 1 0 7 0 8 0 3 0 21 0 0 0 0 0 3 1 0 3 0 0 1 0 1 0 0 1 0 7 0 0 0 0 12 0 0 0 1 0 76 63 226743 80 1 0 13 11 0 1062 0 5 3 0 2 0 0 0 10 39 12 6 34 41
432 AAT 11 44 6 227645 1 16 5 15 15 13 18 24 0 1 0 7 5 3 149 14 55 1 0 4 11 2 1 0 13 1 3 2 0 0 0 21 16 2 18 1 5 5 5 76 7 6 2 3 0 0 0 21 0 4 20 118 4 27 6 5 7 7 2 0
433 ACA 6 0 0 1 227678 6 112 10 3 0 0 0 132 3 7 2 0 13 0 1 0 1 0 1 1 0 21 1 27 1 10 112 0 11 0 3 45 1 0 0 42 3 0 21 0 6 19 28 0 27 0 0 3 15 0 2 0 13 0 29 37 0 4 12
434 GAG 0 0 14 5 0 0 15 1 1 3 3 1 0 2 1 0 19 0 11 0 0 1 13 0 0 0 5 0 0 0 0 0 39 3 228215 13 14 0 10 0 6 0 42 2 34 37 6 3 0 0 6 0 0 1 22 2 1 1 0 0 0 0 4 0
435 GGA 0 0 0 0 0 0 0 0 18 0 0 0 0 0 0 0 0 0 0 0 0 0 0 0 0 0 0 0 1 0 7 0 22 0 0 0 0 0 0 0 227629 9 863 1 1 0 0 0 0 0 0 1 0 0 0 0 0 0 0 0 0 2 0 0
436 AGA 24 0 0 3 1 0 0 0 228427 1 83 1 6 0 0 0 0 0 1 0 0 0 0 0 20 8 7 0 0 0 2 0 0 0 3 0 0 0 0 0 16 0 0 0 1 0 0 0 2 0 0 3 0 1 2 0 2 0 1 0 0 0 1 0
437 ACA 6 21 2 0 228287 3 13 9 0 2 1 1 6 0 0 0 2 0 0 0 2 0 0 0 0 0 0 0 0 0 1 2 0 0 4 0 15 0 102 2 2 0 0 0 1 0 0 0 0 0 0 0 0 10 0 11 0 25 0 0 0 0 0 0
438 TCA 0 0 0 121 1 0 2 0 1 3 0 2 0 0 4 0 0 0 1 0 15 0 1 0 0 0 2 0 0 0 2 0 0 0 2 1 3 1 0 1 0 29 200 13 0 0 0 0 2 0 2 4 227882 10 152 7 1 0 5 2 8 0 1 0
439 GAC 0 13 0 0 0 0 0 0 0 1 0 0 0 0 0 0 0 1 0 0 0 1 0 0 0 0 0 0 0 0 0 0 1 228421 3 6 0 4 0 0 0 20 0 0 0 2 0 0 1 4 2 0 0 0 0 0 1 0 0 0 0 0 0 0
440 ATG 1 0 1 2 0 0 12 1 0 4 5 0 13 0 228494 0 0 0 0 1 0 0 1 0 0 0 0 2 0 0 5 1 0 3 1 0 0 1 2 1 1 0 1 0 0 0 9 0 0 0 1 5 0 3 4 2 0 0 3 0 1 6 1 0
441 AGG 0 0 10 0 0 0 1 0 34 1 228376 7 0 0 14 0 0 0 0 0 0 0 0 0 0 26 5 1 0 0 0 1 0 0 15 0 1 0 0 0 2 1 30 0 0 0 1 0 0 0 0 0 1 0 0 0 0 0 6 0 0 0 2 0
442 GCA 0 1 2 2 160 0 22 27 0 0 0 1 51 15 15 65 1 0 0 0 0 0 0 0 0 0 1 4 17 3 0 7 7 0 1 0 227091 5 155 29 1 3 0 4 62 189 510 1 0 9 0 3 51 0 11 0 0 6 0 2 0 0 0 0
443 GAA 15 0 0 0 1 0 5 0 0 0 0 0 0 0 0 0 1 0 0 0 0 0 0 0 0 0 1 0 0 0 0 0 228513 2 33 4 2 0 0 0 11 0 0 0 0 0 0 0 3 0 0 0 0 0 0 0 0 0 1 1 0 0 0 0
444 ATT 1 0 0 2 0 0 0 3 2 0 0 4 52 24 1 228515 0 0 0 0 0 0 0 0 0 0 0 0 1 2 0 0 0 0 1 0 0 0 0 1 0 1 0 1 2 2 2 9 0 0 0 0 0 0 0 0 0 2 0 9 1 0 1 1
445 ATA 0 1 0 0 9 0 1 0 2 4 1 0 228457 1 39 0 1 0 0 0 0 0 0 0 2 0 0 0 1 3 0 0 14 1 0 0 1 0 2 2 0 0 0 1 19 3 3 14 1 0 0 0 0 0 0 1 6 2 0 4 4 0 0 0
446 AGG 9 1 26 0 0 6 19 0 38 0 228034 8 1 0 25 3 8 5 44 0 0 5 0 0 27 7 39 29 0 2 5 2 4 4 73 5 0 1 25 2 2 4 82 5 6 1 2 0 4 0 0 1 0 1 2 0 0 0 3 4 2 1 2 1
447 ATG 0 0 2 0 0 0 6 2 0 2 1 0 17 0 228427 3 0 0 1 1 1 0 0 0 0 3 0 0 7 4 3 3 0 0 1 0 7 0 15 4 0 0 2 0 12 0 21 0 0 0 0 0 0 1 0 0 1 37 0 1 0 1 5 0
448 ATG 0 0 2 0 0 0 14 0 0 0 3 0 45 10 228393 5 2 0 0 0 0 0 0 0 0 0 0 1 0 0 0 0 0 1 0 0 1 0 0 0 0 0 0 0 4 0 37 0 0 0 0 0 0 0 0 0 0 0 0 0 30 0 5 0
449 GAA 29 0 0 0 0 0 6 2 0 0 0 0 0 1 0 0 1 0 0 0 0 0 0 0 0 0 0 3 0 0 0 3 228416 1 43 0 7 0 0 0 38 0 1 0 4 9 1 2 0 0 0 0 1 0 2 0 3 0 1 1 4 0 0 0
450 GGT 33 0 0 2 1 19 20 38 1 21 0 127 1 0 1 0 0 0 4 0 0 0 0 0 40 0 2 4 3 1 22 107 0 1 0 24 2 3 0 0 4 50 23 227699 0 40 129 17 0 0 0 0 0 0 0 0 0 4 0 53 0 32 34 0
451 GCA 1 0 200 0 157 0 0 0 2 0 10 5 0 19 21 30 0 4 28 0 2 0 2 0 3 3 1 3 1 1 0 0 24 1 0 0 227478 12 72 8 17 2 39 7 215 7 22 0 0 0 0 0 7 0 0 0 0 0 13 1 10 31 0 1
452 AAA 228340 52 8 0 4 1 7 0 6 0 1 1 3 0 0 0 5 0 0 3 0 0 0 9 23 0 10 7 36 0 4 0 15 0 0 0 0 0 18 0 0 0 2 0 0 0 1 0 25 0 0 0 0 0 0 0 0 0 4 0 4 0 1 0
453 CCA 0 0 10 0 6 0 0 0 38 0 1 0 0 27 0 0 3 1 12 0 227675 4 68 2 0 3 4 1 16 0 0 0 0 11 0 0 2 0 20 0 147 14 7 30 0 0 30 0 0 0 0 0 13 0 0 0 0 4 0 0 0 0 0 0
454 GAA 17 0 0 0 0 0 0 5 0 0 2 0 5 2 0 0 63 0 0 22 13 6 0 0 0 0 3 0 1 0 0 2 227671 5 10 137 81 2 7 25 21 213 37 1 6 73 38 0 3 5 0 0 37 0 0 1 1 18 0 0 35 0 8 3
455 GAA 15 11 0 24 17 1 11 16 1 5 0 0 14 0 5 0 19 1 0 3 0 0 15 3 1 0 1 4 2 4 0 34 228017 0 25 1 22 2 21 0 23 7 3 4 74 10 58 20 0 1 1 3 8 5 5 11 0 1 0 12 5 1 4 22
456 ATG 0 0 9 6 0 1 31 0 1 0 201 8 16 0 227967 6 1 1 0 7 2 2 0 0 3 0 0 8 4 0 1 0 0 0 0 0 0 0 1 0 8 0 45 6 1 0 15 0 0 1 1 7 35 0 21 0 0 69 17 6 10 3 4 0
457 TCC 0 0 0 1 5 0 1 1 0 1 0 3 5 2 0 0 17 0 2 0 0 15 0 0 0 0 1 1 23 0 1 56 0 0 0 0 2 1 0 14 25 76 0 4 0 0 2 0 0 1 0 0 105 227779 1 227 0 1 0 0 2 139 0 0
458 TTC 0 0 0 0 0 0 0 0 0 0 0 0 0 6 0 1 1 0 0 1 0 0 0 0 0 0 0 0 2 16 1 0 0 0 0 1 0 0 0 0 2 0 1 3 0 2 5 0 0 6 1 4 0 7 0 0 0 1 16 0 3 228342 0 12
459 CAG 0 0 7 0 0 9 1 0 0 0 0 0 0 0 0 0 48 6 227698 16 0 0 9 2 17 1 318 36 1 0 20 0 0 0 0 1 0 1 0 0 5 0 21 1 3 0 1 3 0 0 25 30 0 0 0 0 0 0 0 0 1 2 0 3
460 GGG 589 0 0 0 0 0 3 0 0 3 41 0 0 0 0 0 0 0 0 0 0 0 0 0 3 0 7 0 0 0 0 1 0 0 11 0 0 0 1 0 13 1 198910 2 2 0 1 0 0 0 1 0 0 0 0 0 0 2 8 0 0 0 1 0
461 CGG 0 0 0 0 0 0 0 0 0 0 17 0 0 0 0 0 0 0 37 0 0 0 2 0 9 0 194240 11 0 0 2 0 0 0 0 0 0 0 0 0 0 0 5 0 0 0 0 0 0 0 0 0 0 0 0 0 0 0 15 0 0 0 0 0
462 GGA 0 0 0 0 0 0 0 0 15 5 0 0 0 0 0 0 0 0 0 0 0 0 6 10 0 0 0 0 0 0 0 0 20 1 0 0 2 2 32 3 188053 7 96 7 2 0 1 0 0 0 0 3 0 16 2 0 5 3 0 4 0 0 0 0
463 GTC 0 0 0 0 0 0 0 0 0 0 0 0 16 75 0 0 0 0 0 0 0 0 0 0 0 1 0 0 0 0 0 0 0 2 1 0 2 7 0 0 3 1 0 0 18 176532 19 12 0 0 0 0 0 0 0 0 0 0 3 1 0 2 2 0
464 TTC 0 0 0 0 0 0 0 0 0 1 0 0 0 1 0 0 0 0 0 0 0 1 0 0 0 0 0 0 0 17 0 0 0 0 0 0 0 0 0 0 0 1 0 0 0 2 0 0 0 1 0 0 1 26 0 1 0 1 0 0 0 200271 0 25
465 GAG 0 0 7 0 0 0 0 0 0 57 1 0 0 0 0 0 0 0 0 0 0 0 0 0 0 0 0 0 0 0 0 0 5 0 199041 0 0 0 1 0 0 0 24 0 0 0 3 0 0 0 0 0 0 0 0 0 0 0 0 0 0 0 0 0
466 CTC 0 0 2 0 0 0 0 0 5 0 0 0 0 4 82 2 3 38 4 30 10 77 4 46 2 1 2 0 28 176776 0 14 0 0 0 4 17 4 9 1 3 0 4 0 1 0 1 3 0 39 0 46 0 0 1 0 0 0 214 0 3 165 64 36
467 TCG 1 0 8 0 0 34 35 0 0 2 1 0 0 4 2 1 0 0 2 0 0 0 11 0 0 0 1 1 0 0 0 0 0 0 1 0 0 0 0 0 1 0 15 0 2 0 2 0 0 0 2 1 32 9 203933 3 0 0 4 3 0 4 38 1
468 GAC 0 16 0 0 0 0 0 0 0 0 0 0 0 0 0 0 0 0 0 0 0 0 0 0 0 0 0 0 0 0 0 0 4 202478 3 28 2 1 0 0 0 23 0 1 0 0 0 1 0 0 0 0 1 0 0 0 0 0 0 0 0 0 0 0
469 GAA 21 0 0 0 1 1 3 1 0 0 0 0 0 0 0 0 1 3 15 1 0 0 0 0 0 0 0 0 3 0 0 0 198334 2 52 1 0 2 0 1 27 2 0 0 1 0 0 0 3 0 0 0 1 0 0 1 0 0 0 0 0 0 2 0
470 AGG 0 0 17 0 0 0 0 0 15 0 198156 4 0 0 13 0 0 0 0 0 0 0 0 0 0 0 6 0 0 0 0 0 0 0 0 0 0 0 0 2 0 0 27 0 0 0 0 0 0 0 0 0 0 0 0 0 0 0 1 0 0 0 0 0
471 GCA 0 0 0 0 26 0 0 0 0 0 0 0 0 1 0 0 0 0 0 0 0 0 0 2 0 0 0 0 0 0 0 0 1 0 0 0 186024 4 89 1 2 1 0 0 70 0 0 0 0 0 0 0 0 0 0 0 0 0 0 0 0 0 0 0
472 GCG 0 0 0 0 0 1 172 0 0 0 0 0 0 0 0 0 0 37 0 0 0 0 1 0 0 0 0 3 0 0 0 0 0 0 5 0 25 0 191047 4 0 0 0 0 0 0 71 3 0 0 0 0 0 0 8 0 0 4 0 0 0 0 0 0
473 AAC 8 202141 0 28 0 0 0 0 0 7 0 0 0 0 0 0 0 13 1 0 1 0 1 0 1 0 3 5 0 0 0 0 0 8 0 0 0 0 2 0 1 0 0 0 1 0 2 0 0 3 0 0 0 0 2 0 0 0 1 0 0 2 0 0
474 CCG 0 0 0 0 0 0 1 0 0 0 0 0 0 0 0 0 0 0 5 0 32 0 227954 1 0 0 2 0 0 0 11 0 0 0 0 0 0 0 3 0 0 0 0 0 0 0 0 0 0 0 0 0 0 0 6 0 0 0 0 0 0 0 0 0
475 ATC 0 2 1 0 0 12 0 0 0 1 0 0 2 228405 0 19 0 0 0 0 0 0 0 0 0 2 0 0 0 13 0 0 0 0 0 0 0 0 0 0 0 0 0 0 0 78 0 0 0 0 0 0 0 0 0 0 0 0 0 0 0 0 0 0
476 GTG 0 0 0 0 0 0 0 0 0 0 0 0 0 0 63 0 0 0 0 0 0 0 0 0 0 0 15 0 0 0 0 0 0 0 4 0 1 0 92 21 0 0 10 0 65 0 228132 0 0 0 0 0 0 0 0 0 0 0 0 0 0 0 2 0
477 CCC 0 0 0 0 0 0 0 0 0 0 0 0 0 0 0 0 0 4 0 0 2 228465 0 14 0 0 0 0 0 4 0 0 0 0 0 0 0 1 0 0 0 0 0 0 0 0 0 0 0 0 0 0 0 26 0 0 0 0 0 0 0 0 0 0
478 TCT 0 0 2 0 0 0 1 0 0 0 0 0 0 0 0 0 9 1 1 0 1 1 0 32 0 0 1 0 0 0 0 5 0 0 0 0 0 0 3 0 0 0 0 0 0 0 0 6 0 0 0 6 1 498 288 227332 0 0 11 0 0 0 23 5
479 TTT 0 0 0 0 0 0 0 0 0 1 0 0 2 0 0 16 0 0 0 0 0 0 0 1 0 0 0 0 0 1 0 18 0 0 0 0 0 0 0 0 1 0 0 0 0 0 0 10 0 15 0 8 0 0 0 12 0 3 0 0 72 45 0 228209
480 GAC 0 32 0 0 0 0 0 0 0 0 0 0 0 0 0 0 2 11 8 0 1 3 0 5 0 11 0 0 1 0 0 0 6 228132 1 72 1 5 0 10 0 34 0 13 1 2 2 0 0 8 0 0 0 0 0 0 0 1 3 15 0 0 3 0
481 ATG 0 0 0 0 0 0 11 0 0 0 4 0 15 0 228440 6 0 0 0 0 0 0 0 0 1 0 0 0 0 0 7 0 0 0 0 0 0 0 2 0 1 0 0 0 0 0 19 0 0 6 0 0 0 0 0 0 0 3 0 0 0 0 1 0
482 AGT 0 5 0 50 0 0 0 0 0 15 0 228448 0 0 0 1 0 0 0 0 0 0 0 0 0 0 0 6 0 0 0 0 0 0 0 0 0 0 0 0 0 0 0 23 0 0 0 0 0 0 0 0 0 0 0 0 0 0 2 1 0 0 0 0
483 AAT 3 9 32 228550 0 0 0 1 0 0 0 8 0 8 4 2 0 0 0 1 0 0 0 0 0 0 0 0 0 0 0 0 0 0 0 12 0 0 0 0 0 0 0 0 0 0 0 0 0 0 0 0 0 0 0 0 0 0 0 0 0 0 0 0
484 GAA 9 0 0 0 0 0 0 0 0 0 0 0 0 1 0 0 0 0 0 0 0 0 0 0 0 0 0 0 0 0 0 0 228262 4 20 2 0 0 0 0 12 0 1 0 0 0 3 21 0 0 0 0 0 0 0 0 0 0 0 0 0 0 0 0
485 GGA 0 0 6 0 0 1 0 0 38 47 0 26 0 0 2 0 2 2 12 0 0 0 0 0 0 1 8 1 0 0 0 1 12 0 1 0 0 0 0 0 227970 2 48 13 1 2 30 148 0 0 0 0 0 0 0 0 6 0 31 47 0 0 0 0
486 TCT 0 0 0 0 0 0 0 0 0 0 0 0 0 0 0 0 0 0 0 0 0 0 0 9 0 0 0 0 0 0 0 0 0 0 0 0 0 0 0 1 0 0 0 0 0 0 0 0 0 0 0 0 3 19 4 228531 0 0 0 0 0 0 0 9
487 TAT 0 0 0 1 0 0 0 0 0 0 0 0 0 0 0 0 0 0 0 39 0 0 0 0 0 0 0 0 0 0 0 0 0 0 0 0 0 0 0 0 0 0 0 0 0 0 0 2 0 3 0 228552 0 0 0 0 0 0 0 11 0 0 0 0
488 TTC 0 0 0 0 0 0 0 0 0 0 0 0 0 2 0 0 0 0 0 0 0 0 0 0 0 0 0 0 0 4 0 0 0 0 0 0 0 0 0 0 0 0 0 0 0 0 0 0 0 1 0 0 0 6 0 0 0 0 0 0 4 228136 0 10
489 TTC 0 0 0 0 0 0 0 0 0 0 0 0 0 2 0 0 0 0 0 0 0 0 0 0 0 0 0 0 0 10 0 0 0 0 0 0 0 0 0 0 0 0 0 0 0 2 0 0 0 1 0 22 0 4 0 0 0 0 0 0 2 227660 0 13
490 GGA 0 0 0 0 0 0 0 0 21 0 0 0 0 0 0 0 0 0 0 0 0 0 0 0 0 0 0 0 0 0 0 0 1 0 0 0 0 0 0 0 228454 0 24 2 2 0 0 0 0 0 0 0 0 0 0 0 2 0 0 0 0 0 0 0
491 GAC 0 8 0 0 0 0 0 0 0 0 5 0 0 21 0 0 0 0 0 0 0 0 0 0 0 3 0 0 0 0 0 0 1 228374 0 10 0 2 0 0 0 29 0 0 1 11 5 0 0 3 0 0 0 3 0 0 0 0 0 0 0 0 0 0
492 AAT 4 8 0 228457 0 0 0 4 0 0 4 25 0 0 0 0 1 0 0 0 0 0 0 0 0 0 0 0 0 0 0 0 0 0 0 19 0 0 0 0 0 1 0 0 0 0 0 0 0 0 0 0 0 0 0 0 0 0 0 0 0 0 0 0
493 GCA 0 0 0 0 121 0 0 0 0 0 0 0 0 0 0 0 0 0 0 1 1 1 0 0 4 0 0 0 0 0 0 1 2 0 1 0 228269 3 37 7 1 0 0 0 52 0 15 0 0 0 0 0 2 0 1 1 0 0 0 0 0 0 0 0
494 GAG 0 2 14 0 0 3 0 0 0 0 0 0 0 0 4 0 0 0 0 0 6 0 0 0 0 0 0 0 0 0 0 0 65 1 228410 12 0 0 2 0 4 0 40 0 1 0 3 1 0 0 3 0 0 0 0 0 0 0 1 0 0 0 0 0
495 GAG 0 9 9 0 0 0 0 0 0 0 2 0 0 0 0 0 0 0 1 0 0 0 0 0 0 0 0 0 0 0 0 0 75 15 228424 7 0 0 0 0 3 0 29 0 0 1 1 0 0 0 0 0 0 0 1 0 0 0 1 0 0 0 0 0
496 TAC 0 0 0 0 1 0 0 0 0 2 0 1 0 0 0 0 0 21 0 0 0 0 0 0 0 0 0 0 0 0 0 0 0 0 1 0 0 0 0 0 0 2 0 0 0 0 12 0 7 228307 2 47 0 1 1 0 1 40 30 0 2 2 0 0
497 GAC 0 53 1 16 0 4 2 0 0 22 9 1 0 5 45 1 0 0 0 1 2 0 0 0 1 1 0 0 0 0 0 0 5 227065 25 47 5 10 6 0 3 146 54 0 9 13 20 162 15 25 4 5 1 9 3 12 0 0 3 64 6 7 1 2
498 AAT 324 86 514 223695 32 26 45 34 883 64 718 145 41 102 32 41 11 491 13 4 0 0 0 0 98 37 68 42 0 4 1 1 2 1 0 3 39 4 23 7 472 103 11 52 11 1 9 6 25 2 28 0 3 0 23 9 27 20 2 27 10 1 40 2
499 TAA 0 0 0 0 0 0 0 0 0 0 0 0 0 0 0 0 16 0 0 0 0 0 0 0 0 0 0 0 0 0 0 0 0 0 0 0 0 0 0 0 0 0 0 0 0 0 0 0 228502 0 4 15 2 0 0 0 30 0 1 0 15 0 0 0
