# Supplementary material for: Destabilized adaptive influenza variants critical for innate immune system escape are potentiated by host chaperones
Source: PLoS Biol. 2018 Sep 17;16(9):e3000008. doi: 10.1371/journal.pbio.3000008 (PMC6160216; doi:10.1371/journal.pbio.3000008)
Supplement: S1 File — This zip file contains the computer code and required input files for the deep mutational scanning data analysis reported in this manuscript. (ZIP) [file pbio.3000008.s023.zip › 2018_NP_DMS-master/preferences/Rep3-HSF1i37_counts.txt]

# POSITION WT AAA AAC AAG AAT ACA ACC ACG ACT AGA AGC AGG AGT ATA ATC ATG ATT CAA CAC CAG CAT CCA CCC CCG CCT CGA CGC CGG CGT CTA CTC CTG CTT GAA GAC GAG GAT GCA GCC GCG GCT GGA GGC GGG GGT GTA GTC GTG GTT TAA TAC TAG TAT TCA TCC TCG TCT TGA TGC TGG TGT TTA TTC TTG TTT
1 ATG 0 0 4 0 0 0 21 0 0 0 4 0 5 0 318490 19 0 0 0 0 0 0 0 0 0 0 0 0 0 0 0 0 0 0 0 0 0 0 0 0 0 0 0 0 0 0 66 0 0 0 0 0 0 0 0 0 0 0 0 0 0 0 0 0
2 GCG 0 0 0 0 0 0 6 0 0 0 0 0 0 0 0 0 0 0 0 0 0 0 0 0 0 5 0 0 0 0 0 0 0 0 3 0 50 0 318003 3 0 0 0 0 0 0 80 1 0 0 0 0 0 0 3 0 0 0 0 0 0 0 0 0
3 TCC 5 5 0 0 8 16 6 16 2 0 0 0 0 0 5 2 9 10 1 20 0 22 0 0 15 3 3 0 13 16 2 1 0 0 3 0 5 39 0 0 0 0 0 0 0 0 0 0 2 37 0 3 16 317843 10 22 0 1 0 0 2 14 0 0
4 CAA 103 584 5 6 248 24 3 264 2 7 0 9 539 7 37 96 315145 63 38 10 28 1 0 1 31 0 0 0 115 84 26 13 18 2 1 4 53 0 11 21 0 0 0 12 302 2 6 1 12 30 0 5 88 32 51 316 6 0 3 47 81 14 44 143
5 GGC 0 0 0 0 0 35 0 0 0 57 0 0 0 0 0 0 0 5 0 0 0 45 0 0 0 57 0 0 0 0 0 0 0 41 0 0 0 61 0 0 1 318284 0 22 0 1 0 0 0 3 0 0 0 44 0 0 0 171 0 0 0 0 0 0
6 ACC 0 2 0 0 0 318456 0 3 0 0 0 0 0 14 0 0 0 0 0 0 0 0 0 0 0 0 0 0 0 0 0 0 0 0 0 0 0 9 0 0 0 0 0 0 0 0 0 0 0 0 0 0 0 0 0 0 0 0 0 0 0 0 0 0
7 AAA 318655 3 15 10 0 0 0 0 3 0 0 0 0 0 0 0 2 0 0 0 0 0 0 0 0 0 0 0 0 0 0 0 22 0 0 0 0 0 0 0 0 0 0 0 0 0 0 0 2 0 0 1 0 0 0 0 0 0 0 0 0 0 0 0
8 CGG 0 0 0 0 0 0 0 0 0 0 1 0 0 0 0 0 1 0 15 0 7 0 9 0 73 0 318707 0 7 0 5 0 0 0 0 0 0 0 0 0 0 0 1 0 0 0 0 0 0 0 0 0 0 0 0 0 0 0 65 0 0 0 0 0
9 TCT 0 1 0 4 2 1 6 14 0 0 0 2 3 0 4 0 1 0 1 0 0 0 0 12 0 0 0 0 0 0 0 7 0 0 0 0 35 5 0 9 0 0 0 0 0 0 0 0 0 0 2 5 7 138 32 317855 0 0 1 0 42 2 5 10
10 TAT 5 13 0 7 39 4 0 11 0 10 0 3 12 31 1 24 0 15 4 73 11 13 0 6 0 0 0 8 10 30 13 2 6 0 10 11 1 4 2 6 1 8 1 0 38 3 1 0 9 33 2 318097 10 57 0 3 0 13 0 38 0 12 2 4
11 GAA 24 0 0 0 4 1 0 10 0 0 0 0 1 0 5 1 5 2 0 0 3 4 3 0 0 0 1 0 0 0 2 0 317978 2 67 0 5 6 1 3 28 3 1 0 2 0 0 0 10 2 0 1 0 0 0 0 1 0 0 2 1 0 2 0
12 CAG 25 65 350 11 3 17 20 5 7 63 26 4 3 12 0 2 105 88 316772 406 10 3 30 5 27 67 95 0 86 26 111 19 4 3 5 3 15 15 4 19 0 1 108 7 1 1 4 13 2 4 34 0 6 15 4 34 0 11 7 3 23 15 3 7
13 ATG 1 0 3 0 3 0 12 2 0 1 2 4 33 1 318498 3 0 2 0 5 1 0 1 0 3 1 3 0 1 2 4 0 2 4 0 0 0 0 0 0 0 1 1 0 0 0 26 1 5 0 1 0 0 0 0 0 0 1 1 0 0 0 0 0
14 GAA 19 1 0 0 15 0 0 0 148 2 0 0 0 0 3 0 3 4 4 0 3 0 0 0 2 0 0 0 0 3 0 3 318058 1 21 15 2 0 0 3 24 2 0 3 3 0 1 0 3 1 0 10 1 2 0 0 0 3 9 1 0 0 0 0
15 ACT 0 0 0 5 5 57 5 318470 1 2 0 0 0 4 0 9 0 3 0 0 1 0 0 3 0 0 0 0 8 0 0 0 0 0 1 0 0 0 0 4 0 0 0 0 3 0 0 0 0 0 1 0 0 1 0 0 0 0 0 3 0 0 0 0
16 GAT 0 6 1 15 0 4 0 3 0 0 0 0 0 0 1 2 0 0 3 0 0 0 0 0 0 0 0 0 0 1 0 0 5 21 12 318616 0 0 1 4 0 0 4 68 0 0 0 1 0 0 0 1 0 4 0 1 2 0 0 0 0 0 0 0
17 GGG 4 1 1 0 8 0 0 17 0 1 19 0 0 0 0 0 8 2 0 2 2 7 10 4 1 1 2 0 0 0 0 0 0 0 19 0 0 1 14 2 88 2 318572 17 0 0 11 10 2 0 0 0 1 3 0 0 0 4 15 0 0 0 0 0
18 GAA 51 10 1 100 9 48 5 0 0 9 0 5 10 14 1 0 33 12 10 3 57 75 91 8 0 8 0 3 3 14 0 16 317769 3 78 6 11 91 1 2 45 10 2 1 4 0 0 29 11 33 0 0 81 26 0 28 4 4 0 1 9 3 1 1
19 CGC 0 0 0 0 0 1 0 0 0 5 0 0 0 1 0 0 1 122 0 3 0 2 0 0 4 318495 2 14 0 5 0 0 0 0 0 0 0 5 0 0 0 4 0 0 0 0 0 0 0 1 0 0 0 0 0 0 0 65 0 0 0 1 0 0
20 CAG 0 3 6 1 0 1 0 0 0 1 1 0 0 0 0 0 15 1 317027 12 2 0 476 13 0 7 119 7 0 0 4 3 0 0 2 0 0 0 0 2 0 0 1 0 0 0 2 0 0 0 6 0 6 0 2 1 0 0 0 0 0 0 0 0
21 AAT 8 26 2 318038 138 73 49 60 1 11 2 22 6 2 7 5 6 17 23 10 3 13 2 2 24 12 18 82 9 16 7 7 0 1 0 17 1 4 2 0 5 2 1 0 11 4 0 6 1 1 0 1 41 50 4 3 1 1 1 7 2 0 0 0
22 GCA 58 1 11 1 147 9 42 1 133 2 8 10 0 4 0 0 5 4 2 0 27 17 0 6 662 141 21 66 3 3 0 0 2 0 0 1 316766 117 26 64 3 0 0 0 110 31 24 58 55 0 4 1 1 8 1 19 0 0 1 0 1 0 0 0
23 ACT 1 7 1 16 119 29 62 317120 16 10 1 0 3 0 4 4 4 88 19 15 7 11 11 9 46 6 12 80 11 22 0 9 0 2 5 1 11 5 12 35 10 0 21 16 8 2 3 9 5 6 2 8 20 156 184 603 13 2 0 3 5 2 0 6
24 GAG 15 2 164 3 2 7 26 5 0 1 4 8 7 22 22 0 146 1 29 3 2 0 9 7 5 8 3 1 10 3 0 0 208 1 318023 5 3 3 30 2 1 0 35 0 7 5 3 1 2 0 20 1 19 3 4 0 11 0 2 7 0 3 0 0
25 ATC 0 4 1 0 0 14 1 0 0 2 0 2 34 318786 7 13 7 0 4 1 1 2 1 1 3 2 1 0 0 1 0 0 0 0 0 1 0 0 0 2 0 3 0 2 0 14 0 3 2 4 0 0 2 1 2 1 5 1 0 0 0 1 0 0
26 AGA 19 0 0 1 0 0 0 0 318666 1 23 4 5 0 1 0 0 0 0 0 0 3 0 4 30 17 0 4 0 0 0 0 0 0 0 0 4 1 1 0 71 0 0 0 0 0 0 0 1 0 1 4 0 0 1 0 11 2 0 0 0 0 0 0
27 GCA 2 0 4 0 34 0 3 8 1 1 80 14 0 3 2 0 0 10 5 0 2 0 1 0 0 23 18 1 1 3 2 0 5 0 0 0 318473 30 22 2 5 3 8 4 71 1 0 0 1 2 0 0 5 1 5 1 1 0 4 0 1 2 2 1
28 TCC 67 23 0 2 0 1 0 0 9 0 1 0 3 0 0 0 6 12 12 9 3 26 0 2 0 2 5 1 2 16 0 0 0 0 0 1 0 10 1 0 0 60 22 1 0 0 0 0 6 12 5 5 14 318472 5 25 1 6 13 0 0 10 3 0
29 GTC 0 1 8 0 0 3 5 3 0 0 0 0 2 82 0 4 4 6 1 0 0 5 0 0 1 3 0 0 0 6 0 1 0 1 0 0 0 14 0 0 0 0 0 0 14 318612 0 44 2 0 1 0 0 0 1 0 7 2 0 0 1 2 2 1
30 GGG 1 3 0 0 0 0 0 1 0 0 69 0 3 0 0 0 0 0 2 0 0 5 1 9 5 1 12 0 0 1 0 0 0 1 16 0 5 7 0 5 60 33 317780 3 4 0 1 0 3 0 0 1 0 1 0 0 0 0 5 0 2 2 0 2
31 AAG 20 0 316208 9 0 1 6 1 3 0 13 0 0 0 8 0 1 2 1 1 0 0 1 2 15 5 6 9 2 3 2 0 0 0 7 0 1 1 0 0 4 1 1 3 1 0 2 0 2 0 6 0 2 9 3 1 1 1 3 0 0 0 1 1
32 ATG 7 2 4 0 0 0 12 4 4 1 6 0 26 2 318779 7 2 2 0 2 0 1 0 4 1 2 0 2 0 0 0 2 2 1 0 0 0 2 1 0 1 2 3 1 0 0 17 0 0 1 3 0 0 0 0 0 0 1 0 1 1 1 2 2
33 ATT 6 2 2 2 0 1 0 15 6 3 0 8 21 24 1 318666 1 0 3 0 1 0 0 0 1 0 0 1 4 0 0 0 0 2 1 0 1 0 0 1 2 3 0 1 11 21 1 93 1 7 2 3 6 1 0 1 4 0 0 4 0 0 3 1
34 GAT 3 1 0 56 11 2 2 16 0 5 1 4 20 53 14 9 5 9 16 16 2 0 0 0 3 41 1 0 76 3 5 9 18 23 4 317822 15 20 0 11 31 32 5 233 3 0 7 51 3 17 3 9 21 2 41 8 4 3 1 54 16 21 33 2
35 GGA 1 0 4 1 0 0 0 0 19 0 0 2 0 0 0 1 1 0 0 1 0 2 2 7 0 8 0 0 0 1 1 1 36 0 2 0 5 1 0 0 318637 30 27 2 4 0 0 0 2 0 6 2 1 3 4 0 24 5 2 0 0 1 1 0
36 ATT 0 2 0 0 2 2 0 4 0 1 0 3 3 21 1 318530 0 0 0 1 0 0 3 0 1 0 5 0 0 0 6 6 0 0 0 5 0 0 1 2 0 0 2 0 0 0 1 11 0 0 1 0 0 0 0 0 0 0 0 0 1 0 10 0
37 GGA 0 0 0 0 0 2 2 0 7 1 2 0 0 0 0 4 1 0 0 0 0 1 0 0 1 0 0 1 0 2 0 0 16 0 0 0 0 4 1 0 318499 1 187 5 3 1 0 1 1 0 0 0 0 0 0 0 10 0 0 1 0 0 0 0
38 CGA 0 0 0 1 0 1 0 0 9 1 0 0 0 2 0 0 26 0 0 0 4 2 4 0 316353 4 26 5 3 1 0 0 1 1 0 0 0 0 1 0 1 0 0 0 0 0 0 0 0 0 0 0 0 0 0 0 42 2 0 0 0 0 0 0
39 TTC 0 2 2 0 0 0 1 0 0 0 2 0 0 3 0 2 7 4 1 0 0 8 22 2 0 3 1 0 2 11 1 1 2 0 0 0 3 2 3 3 2 2 3 0 0 1 5 0 0 1 4 0 0 17 0 0 6 3 0 9 4 318006 3 11
40 TAC 0 1 0 0 1 0 0 3 0 0 0 0 2 1 0 0 0 68 0 0 1 0 0 4 12 0 0 0 0 0 4 1 0 6 0 0 0 7 1 0 3 2 0 0 1 0 1 0 2 317983 3 33 1 4 0 1 2 50 0 1 2 2 0 0
41 ATC 1 28 3 0 5 27 1 1 2 22 5 0 8 316323 43 37 22 53 8 2 3 10 0 3 1 1 6 0 6 42 10 0 0 0 4 1 6 5 1 1 2 0 24 0 1 13 1 0 4 1 2 6 5 1 2 3 3 4 2 6 65 6 3 3
42 CAA 5 0 2 0 2 0 0 0 0 7 1 0 0 0 1 1 300943 2 62 1 0 8 2 0 23 1 1 1 2 0 2 4 1 1 0 0 1 0 4 0 2 0 2 0 0 1 0 0 10 0 0 0 4 0 0 0 0 0 1 0 0 0 0 0
43 ATG 2 9 5 1 0 1 4 0 0 0 2 0 16 1 305118 3 1 4 0 3 1 5 0 1 0 0 0 0 0 3 1 6 0 0 0 6 2 0 0 0 3 1 0 0 0 0 11 0 2 0 0 2 0 1 0 2 0 0 2 1 0 3 1 0
44 TGC 1 1 0 1 0 8 8 3 0 0 1 1 6 0 0 0 2 6 0 0 9 2 1 1 1 4 0 6 5 1 0 0 0 0 1 0 1 0 0 0 0 1 0 1 0 4 0 25 0 57 0 0 1 2 0 0 4 282917 2 168 0 3 3 0
45 ACT 2 2 0 5 14 33 1 298718 7 1 0 1 4 0 3 15 4 1 2 16 0 0 1 4 13 2 2 0 3 8 13 3 1 0 0 0 1 2 3 10 2 0 2 0 0 10 12 0 3 3 3 0 1 4 1 1 0 1 0 8 0 2 0 0
46 GAA 19 1 1 1 2 9 0 4 0 2 0 0 1 2 1 6 1 2 3 1 1 0 0 1 1 1 2 0 3 4 1 0 305952 4 16 1 0 1 1 0 23 0 3 0 2 3 5 0 14 0 1 1 0 2 0 5 0 2 0 0 0 0 0 0
47 CTT 2 0 0 0 1 1 1 0 0 0 1 0 2 1 10 6 2 5 0 5 4 5 5 6 4 1 0 4 126 73 12 310606 0 0 1 0 2 0 0 1 0 0 0 0 0 0 0 0 0 0 0 1 1 0 1 3 2 0 0 0 0 0 104 8
48 AAA 309887 0 17 0 5 0 0 0 16 0 2 0 1 2 0 3 0 4 0 0 0 0 0 4 8 0 1 0 1 8 0 0 18 0 0 1 0 0 1 0 2 0 0 0 2 0 0 0 2 2 0 1 0 0 0 0 0 3 0 0 2 0 0 0
49 CTC 4 8 4 3 11 14 2 15 2 4 1 0 7 14 9 5 13 8 11 0 16 31 46 8 10 5 9 9 90 300683 15 32 3 5 3 10 6 7 10 4 4 1 3 5 9 2 0 4 11 4 11 6 12 9 6 3 19 11 10 0 19 9 122 7
50 AGT 11 71 1 11 28 269 43 22 6 26 11 299724 0 6 3 8 5 11 67 3 10 75 19 22 5 9 9 15 6 10 6 4 6 34 0 3 17 18 61 13 33 10 14 72 3 6 9 1 3 4 8 4 43 29 28 11 9 17 2 4 1 9 9 1
51 GAT 0 9 3 25 6 24 5 2 1 0 0 10 3 10 3 3 0 24 0 5 2 0 1 25 0 0 0 0 4 1 0 16 11 18 12 300596 33 3 4 4 9 0 0 30 3 1 2 10 7 0 1 6 0 5 0 0 0 0 0 0 3 16 1 2
52 TAT 2 4 2 3 8 4 5 1 1 0 2 1 13 3 1 1 0 4 0 35 2 6 0 0 1 0 0 0 1 5 0 8 3 2 0 5 37 1 2 5 0 2 4 2 29 0 17 0 17 37 9 307247 5 2 12 2 0 0 0 26 8 5 5 1
53 GAG 2 0 19 7 2 0 0 4 0 1 1 1 0 0 1 0 0 2 3 1 5 0 0 5 0 3 2 2 1 2 0 0 37 3 285635 79 1 0 3 0 3 6 70 68 0 4 10 0 5 2 16 4 0 4 0 0 9 4 1 1 3 0 3 0
54 GGG 0 3 13 0 3 20 6 10 0 28 32 3 0 2 5 0 2 4 4 2 2 8 4 2 19 0 5 0 1 0 0 0 0 4 31 1 2 13 41 22 22 31 284636 9 0 1 8 4 3 0 0 6 7 0 9 1 4 0 6 2 1 1 0 0
55 CGA 0 10 0 0 2 6 0 1 43 0 10 1 0 1 0 0 72 8 0 4 1 7 3 1 291659 15 52 8 18 10 1 7 0 0 0 1 0 0 2 0 6 0 7 1 4 0 0 0 3 0 0 0 0 3 0 0 97 0 1 2 0 1 1 0
56 CTG 9 4 6 1 2 4 22 7 0 2 0 0 0 0 23 6 4 9 3 6 0 16 52 6 1 3 9 0 155 73 301785 72 3 3 14 2 1 2 9 4 0 9 2 6 0 11 3 2 14 2 2 0 0 6 4 3 0 2 4 2 3 6 60 1
57 ATC 1 0 2 2 9 36 9 3 1 13 0 1 31 318317 0 59 3 0 0 4 12 6 2 2 4 1 2 0 6 23 145 15 2 0 0 2 0 3 0 6 1 1 10 4 3 28 26 1 3 0 2 3 2 4 0 0 4 9 0 2 2 4 0 1
58 CAG 0 20 7 3 1 0 0 5 0 2 5 1 0 0 1 0 103 5 318507 3 6 8 14 0 1 3 42 3 0 5 8 6 0 2 0 1 0 0 8 1 5 5 5 11 1 1 3 5 1 0 11 3 0 4 0 6 2 2 2 2 0 1 0 0
59 AAC 5 318473 5 58 4 6 0 2 1 16 3 7 0 3 2 3 1 4 2 11 2 3 4 0 9 8 16 7 4 0 3 7 1 23 2 6 2 1 8 0 6 16 10 6 4 0 5 5 10 0 4 0 0 1 0 2 8 0 5 1 6 1 6 4
60 AGC 0 29 0 3 1 3 3 5 8 318329 0 36 0 2 8 0 3 4 0 0 1 0 0 10 17 8 0 0 8 1 1 1 0 1 0 1 4 1 0 0 0 19 2 0 0 1 1 0 3 3 6 0 2 19 29 9 1 2 6 13 1 0 0 0
61 TTA 0 0 1 4 0 1 2 7 3 0 0 0 39 7 6 45 0 10 5 0 1 1 2 1 0 0 0 0 27 0 8 1 3 3 1 0 2 3 2 0 4 1 1 0 9 8 5 5 6 6 0 0 26 1 2 1 11 13 3 8 318269 5 27 1
62 ACA 6 6 2 7 318003 84 14 26 1 42 0 12 18 0 1 0 1 7 0 1 14 12 1 5 13 1 2 11 1 6 1 2 2 4 3 4 30 15 4 1 0 6 3 0 4 0 3 0 0 7 7 0 5 152 8 48 2 2 0 6 1 2 0 1
63 ATA 7 0 1 27 14 2 0 2 3 3 3 0 318445 20 62 40 2 6 0 3 2 8 2 4 2 11 0 2 10 11 0 3 0 0 0 2 13 0 2 0 1 0 0 2 18 3 0 0 3 3 0 1 0 2 0 2 0 0 3 0 3 1 1 2
64 GAG 0 2 12 0 2 3 4 3 0 5 3 3 4 11 29 2 6 2 2 5 4 17 4 5 0 3 0 1 1 4 2 12 17 1 318513 6 0 4 1 0 1 0 30 3 0 5 4 2 1 3 4 3 0 1 0 0 0 0 1 0 0 0 0 1
65 AGA 28 1 0 2 11 0 0 1 318458 1 27 0 3 0 0 0 0 0 0 4 2 0 4 2 10 0 0 10 1 1 1 0 0 0 1 0 0 2 0 0 15 0 0 0 0 0 0 0 5 10 1 4 6 4 0 3 2 1 0 1 0 0 1 0
66 ATG 0 0 4 0 0 6 11 0 0 0 1 2 13 2 318261 2 0 1 0 1 0 4 3 0 0 0 0 0 0 0 3 0 0 0 0 0 0 0 2 0 0 0 0 0 2 0 9 0 0 0 2 0 0 0 0 0 1 0 0 0 0 0 0 0
67 GTG 0 0 0 0 0 0 0 0 0 0 0 0 0 0 20 0 0 0 0 0 0 0 0 0 0 0 0 0 14 0 1 0 0 2 0 0 0 0 9 0 0 1 2 0 111 0 318449 6 0 0 0 0 0 0 2 0 0 0 0 0 0 0 3 0
68 CTC 4 3 0 0 0 4 0 9 4 0 0 0 2 12 0 12 2 9 1 1 0 38 4 3 0 6 1 2 28 318510 1 98 0 0 0 0 0 2 1 12 3 0 3 0 0 1 0 0 4 0 12 1 0 0 0 0 10 2 11 0 0 26 4 2
69 TCT 1 0 0 8 10 1 0 11 0 15 0 16 1 0 0 0 1 7 2 0 1 1 0 47 0 0 0 0 0 0 0 4 0 0 2 0 0 2 0 4 2 8 8 5 4 0 0 0 7 0 0 6 12 63 5 318596 11 0 0 0 1 2 0 4
70 GCT 0 7 0 1 1 1 17 98 2 30 2 1 3 0 0 0 0 1 1 0 0 3 2 4 3 9 3 0 9 1 0 0 1 0 3 3 52 92 52 318294 3 2 6 5 0 0 0 23 22 0 4 2 4 25 5 4 4 1 0 0 0 0 1 1
71 TTT 2 1 0 3 0 0 0 0 0 0 1 0 3 0 0 2 1 9 0 1 0 3 4 1 0 0 2 0 0 1 0 12 2 3 0 0 0 1 1 0 1 2 0 0 0 0 0 2 1 2 1 8 0 2 4 23 0 0 0 5 4 57 3 318564
72 GAC 0 9 0 3 1 1 0 0 1 2 1 3 0 0 2 0 0 3 0 0 4 4 0 0 0 2 0 0 1 0 0 0 10 318274 6 233 0 4 0 0 0 51 1 1 0 3 1 0 0 4 0 0 0 4 0 0 9 7 0 1 0 0 0 0
73 GAA 60 15 0 0 4 8 0 1 0 0 1 18 6 2 1 2 29 114 0 4 1 0 0 1 15 16 13 0 32 2 2 1 317840 13 148 2 11 0 0 1 51 0 70 30 52 0 0 45 6 4 0 26 0 9 0 1 0 53 1 2 0 6 0 0
74 AGA 50 1 2 0 0 3 0 1 318572 0 37 1 4 5 18 0 1 0 0 0 3 5 0 4 22 2 2 19 0 6 1 0 2 3 2 0 1 3 9 9 15 0 0 0 0 0 5 0 4 0 0 1 0 7 0 1 9 5 3 2 1 1 0 0
75 AGG 0 2 22 0 2 0 1 0 39 0 318419 4 0 0 9 0 0 0 0 0 0 0 0 0 0 54 29 259 2 0 4 0 0 0 0 0 1 0 0 1 2 0 21 0 0 0 0 0 0 0 0 0 0 1 1 0 0 0 5 1 2 0 0 0
76 AAT 1 75 1 318681 1 2 0 8 0 0 3 16 0 2 0 0 0 4 0 0 0 3 1 0 0 0 0 0 2 1 9 0 0 0 4 18 0 7 3 4 0 0 0 0 2 0 8 0 0 2 0 1 0 12 1 4 2 1 0 0 16 0 1 3
77 AAA 318594 12 25 5 12 4 1 6 17 0 0 85 11 6 3 1 5 20 0 0 0 1 0 1 3 1 0 5 12 4 1 1 30 3 18 1 0 5 2 0 0 9 2 1 7 2 4 1 3 4 0 0 0 0 0 5 0 0 0 43 4 0 4 2
78 TAT 2 0 1 2 0 0 0 1 0 0 0 0 0 0 1 2 0 13 0 29 1 0 0 2 0 0 0 0 0 0 4 0 0 0 0 1 0 3 0 0 0 0 0 0 1 0 1 0 16 22 8 318639 0 0 0 1 8 3 0 12 1 17 0 8
79 CTG 0 1 4 0 0 7 0 0 0 2 2 4 3 6 9 8 3 0 4 1 0 5 47 0 1 0 3 0 38 17 317831 8 0 0 0 0 0 0 2 0 0 2 1 0 2 0 10 0 3 2 6 0 2 4 0 0 0 0 1 7 0 0 25 3
80 GAA 22 8 4 3 2 26 48 9 8 17 1 9 30 28 53 6 36 37 3 1 0 2 0 1 6 6 8 0 5 77 11 14 317846 15 19 10 14 18 15 27 15 4 1 6 24 76 10 5 12 17 0 3 14 20 5 13 5 7 2 31 10 5 9 8
81 GAA 41 14 4 2 15 18 1 9 2 4 1 11 21 16 0 2 15 19 2 3 6 0 0 1 1 3 0 0 2 22 0 4 318129 9 41 6 10 5 0 10 22 30 19 9 3 10 20 65 37 11 4 5 3 21 0 11 2 13 7 34 0 14 2 15
82 CAT 29 2 4 27 5 0 2 0 11 4 0 1 1 7 38 9 94 69 4 317461 3 0 0 0 4 5 65 163 91 8 0 0 5 0 0 3 10 0 2 4 1 0 2 0 8 6 23 9 8 0 8 145 27 12 3 29 17 4 62 3 9 5 7 272
83 CCC 11 32 18 2 3 21 2 19 0 19 3 55 5 3 6 0 33 20 10 16 25 316906 43 19 2 7 3 26 1 7 5 2 0 0 7 8 15 19 52 49 12 29 2 10 1 13 10 0 3 4 14 3 58 9 1 1 9 21 2 20 0 3 6 4
84 AGC 0 76 2 4 2 25 63 4 12 315756 10 147 5 9 2 6 43 4 340 40 0 2 3 3 0 15 1 0 1 8 0 1 9 1 1 5 80 25 4 13 56 79 65 12 5 17 27 3 19 2 48 0 2 2 9 49 1 14 0 2 19 1 23 2
85 GCG 0 1 0 0 27 38 56 0 3 5 1 2 32 11 10 0 6 0 0 8 0 7 11 0 2 8 8 11 12 3 0 0 1 2 8 0 26 17 143689 11 1 3 32 17 0 0 12 7 2 2 2 3 17 1 63 0 0 2 0 19 0 1 1 0
86 GGG 10 10 3 26 17 2 42 52 1 1 13 0 4 3 1 2 6 40 7 3 0 5 6 3 5 6 9 0 0 9 0 6 1 0 11 0 0 8 5 0 13 16 143751 14 6 0 0 4 11 6 2 15 0 2 3 0 0 0 2 1 2 35 2 1
87 AAG 24 1 144734 33 0 0 2 1 4 0 14 0 0 0 2 0 1 1 3 3 1 2 0 1 0 0 0 0 1 0 1 0 0 0 32 0 0 0 1 0 1 0 0 1 0 1 3 0 4 1 0 0 1 2 2 0 3 0 0 1 0 0 0 1
88 GAT 0 23 0 101 1 0 0 0 0 2 0 0 1 0 0 0 3 1 1 4 6 3 1 2 0 1 0 1 2 0 4 0 9 28 4 144846 0 1 0 4 0 0 3 7 0 0 2 2 6 0 6 2 6 0 4 0 11 3 0 22 0 0 0 0
89 CCT 0 5 2 8 3 4 2 19 2 17 0 0 3 3 9 1 1 6 1 9 25 149 318 144013 2 1 3 2 0 0 0 10 0 3 3 2 9 36 6 19 12 16 21 9 3 2 1 6 17 6 15 1 1 3 8 7 20 15 18 7 3 5 2 5
90 AAG 35 5 144599 20 1 10 16 2 12 3 93 1 17 9 20 3 1 42 3 15 0 0 1 0 5 8 18 37 10 10 4 18 0 2 11 1 1 11 6 4 25 12 12 13 0 0 3 1 1 0 10 7 0 9 0 3 2 0 3 13 0 0 2 2
91 AAA 144970 1 33 0 0 0 2 1 7 1 2 4 0 1 0 0 2 2 0 0 0 0 1 3 5 28 1 6 0 0 2 0 5 2 0 0 0 0 0 0 1 0 0 0 0 1 0 0 11 0 11 0 0 1 0 0 5 0 0 0 1 1 0 0
92 ACT 1 2 0 2 25 134 29 144575 0 0 0 0 0 0 0 3 0 0 0 0 0 0 4 3 0 0 0 0 0 0 0 0 0 3 0 2 0 0 0 9 0 0 0 5 0 0 0 0 5 0 1 0 0 0 0 0 0 1 0 6 0 0 0 0
93 GGA 0 0 3 3 0 0 1 0 3 0 0 1 0 0 1 0 2 0 0 1 0 0 0 1 1 1 0 0 0 0 3 2 4 0 0 0 0 0 0 1 144587 0 34 4 1 0 0 0 3 0 2 0 0 0 0 0 23 0 0 0 0 0 2 0
94 GGA 1 1 0 0 0 0 0 0 15 0 1 0 0 0 0 0 0 0 0 0 0 8 0 0 0 0 0 0 0 1 0 2 8 0 0 0 0 0 1 0 144558 17 19 3 3 1 1 0 3 0 4 0 0 1 0 0 23 1 0 0 0 1 0 0
95 CCC 0 0 1 0 0 3 0 1 0 0 0 0 0 0 0 0 0 6 0 0 18 144729 0 128 0 0 1 1 0 5 0 0 0 0 0 0 6 0 0 4 1 0 0 0 0 0 0 0 3 1 20 1 3 22 0 6 0 0 0 0 0 4 0 0
96 ATA 0 0 0 0 8 0 0 0 1 0 0 2 144862 6 8 1 0 0 0 2 0 2 0 3 1 0 1 2 3 3 0 5 0 0 1 0 0 0 1 0 0 0 0 0 10 3 0 0 7 0 5 0 1 3 0 0 6 4 1 0 6 0 1 0
97 TAC 1 1 1 2 0 0 1 1 0 0 0 1 0 0 0 0 0 11 0 0 0 1 0 0 0 0 1 0 1 0 0 1 0 1 0 0 1 0 2 0 0 0 0 2 2 1 0 0 2 144596 13 14 0 1 0 3 0 7 0 1 0 1 0 3
98 AAG 26 0 144798 1 1 3 4 2 7 1 35 0 1 0 9 0 6 5 1 4 0 0 0 0 1 1 11 0 0 3 0 0 0 0 10 1 0 0 0 0 0 3 0 0 0 0 0 0 1 0 2 1 0 0 2 0 0 2 1 0 0 0 1 0
99 AGA 12 3 0 0 0 1 0 0 145031 0 14 4 0 1 0 0 0 0 0 0 1 0 2 0 23 11 3 6 0 1 1 3 0 0 0 0 3 1 0 0 7 2 0 0 0 0 1 0 0 1 1 3 0 0 0 0 4 1 0 1 1 2 0 0
100 GTA 1 4 3 11 3 2 1 1 1 7 0 2 25 0 8 0 1 2 4 3 30 24 28 0 4 27 8 0 7 23 3 3 4 0 9 0 23 7 2 2 9 0 11 0 144621 6 67 18 9 0 1 0 9 33 0 2 2 20 0 10 4 8 0 0
101 GAT 0 3 0 14 0 2 0 1 0 0 0 2 0 0 1 1 4 1 2 11 0 8 1 0 0 3 1 0 1 0 0 1 7 118 1 144854 5 2 1 1 0 0 1 12 0 1 2 9 0 2 0 2 0 4 19 11 0 0 1 3 3 0 1 0
102 AGA 18 0 0 0 1 2 2 0 144924 4 22 7 3 1 3 0 2 5 1 0 1 2 0 4 3 7 1 1 1 3 1 0 0 0 1 0 0 11 0 0 17 2 3 0 2 0 0 0 11 11 1 0 2 5 1 0 5 1 7 10 1 1 2 0
103 AAG 21 1 145064 16 0 0 2 3 0 0 14 0 2 0 0 2 0 1 1 0 0 2 0 0 22 5 1 2 0 0 1 0 0 0 3 0 0 0 1 0 1 5 16 1 0 0 0 0 0 1 0 0 1 0 0 8 0 0 0 2 0 0 0 0
104 TGG 3 1 3 0 4 0 0 1 0 0 0 0 0 2 0 0 1 0 2 4 0 7 2 1 2 0 8 3 1 0 1 0 0 0 0 0 0 0 0 1 0 0 3 0 0 0 0 0 5 1 12 0 1 1 1 0 12 0 144976 0 0 4 1 0
105 ATG 1 0 1 2 0 3 10 0 0 5 0 0 13 0 144874 1 3 5 1 29 1 0 0 0 4 0 5 1 10 2 3 0 0 0 1 0 3 1 0 0 0 0 4 2 0 0 28 0 1 1 2 2 0 1 0 1 3 16 0 1 1 1 5 2
106 AGG 0 4 11 0 0 6 0 0 25 0 144891 2 0 1 16 0 2 2 0 0 0 0 1 4 1 31 2 0 2 1 0 3 0 0 0 1 0 0 2 0 1 0 35 1 0 0 0 0 2 0 0 0 0 0 2 0 0 0 4 0 0 1 0 0
107 GAA 22 0 0 0 1 0 0 0 0 1 0 0 0 1 0 0 7 2 1 0 0 1 0 0 0 6 2 0 0 1 0 2 144948 8 7 2 1 0 0 0 5 0 0 0 0 1 0 0 3 0 0 1 0 0 1 0 0 0 0 1 0 2 0 0
108 CTC 0 0 0 0 1 6 0 2 0 0 2 1 0 5 0 0 0 7 2 0 0 33 0 0 0 4 1 0 12 145006 0 6 0 0 0 0 0 1 0 0 0 0 3 11 0 2 1 4 0 0 0 0 0 0 0 3 3 0 1 3 0 15 0 0
109 GTC 0 0 0 0 1 0 0 0 0 6 0 0 0 42 0 0 6 0 0 0 0 1 1 0 1 4 4 0 0 2 0 1 0 3 0 1 5 29 0 0 0 0 1 0 233 144726 0 14 0 0 1 0 0 0 0 0 1 2 1 0 0 1 0 1
110 CTT 0 0 0 0 0 4 2 0 0 0 0 1 3 0 0 11 1 0 1 3 0 0 0 6 0 0 0 4 1 9 22 145050 0 1 0 2 0 0 0 0 0 0 0 1 0 0 0 0 0 0 1 0 0 0 0 0 0 0 0 0 2 0 0 5
111 TAT 2 0 0 0 3 0 0 3 0 0 0 0 1 17 0 1 0 1 0 21 0 0 0 0 0 0 0 0 10 0 0 0 0 1 0 0 0 0 0 0 0 0 0 0 7 0 1 0 2 100 3 144868 1 0 0 1 0 2 48 21 0 4 15 7
112 GAC 0 38 0 3 1 0 1 3 0 0 0 1 0 0 0 1 1 1 0 0 0 1 3 0 0 0 2 0 1 1 0 0 3 144884 1 4 1 5 2 0 2 15 2 2 1 1 2 1 1 0 6 0 0 3 0 0 0 0 1 1 0 0 1 0
113 AAA 145071 2 25 1 2 0 0 2 5 0 0 0 0 0 0 0 0 0 0 0 1 0 1 0 0 0 3 0 8 2 0 0 6 0 0 0 0 0 0 0 0 0 0 0 0 0 1 0 2 0 0 0 0 0 0 0 0 0 1 0 0 2 0 0
114 GAA 11 13 0 0 0 0 0 0 2 0 6 0 0 0 0 0 1 1 1 6 0 0 1 0 1 1 0 0 1 0 0 3 145026 1 8 1 1 14 1 1 13 0 8 0 1 0 0 0 6 6 0 0 0 9 6 1 2 1 1 0 2 0 1 0
115 GAA 10 3 0 0 0 1 0 0 0 0 0 2 0 0 0 0 0 11 0 6 0 0 0 3 1 0 0 1 0 0 0 0 145050 3 5 0 1 1 0 0 9 0 2 2 0 0 2 0 2 0 1 0 0 0 0 0 0 0 0 1 1 1 0 0
116 ATA 0 0 1 1 7 0 1 0 1 0 0 0 144967 6 33 1 0 0 1 0 0 0 0 0 0 1 0 0 2 0 0 7 1 0 0 0 6 0 0 1 0 1 1 1 65 45 9 6 1 0 0 2 0 0 0 0 1 0 0 1 2 0 1 0
117 AGG 0 1 12 1 0 1 1 3 3 0 144887 4 2 5 8 1 6 4 6 0 0 0 2 1 1 1 11 0 1 0 2 0 1 0 0 0 1 1 0 0 1 0 16 0 0 0 0 1 3 2 0 0 1 0 2 1 1 0 4 14 2 0 1 0
118 CGA 0 0 1 0 1 0 0 0 8 0 0 0 0 0 0 0 21 1 0 0 2 0 4 1 143393 4 29 1 2 7 0 3 0 4 0 0 0 0 0 0 1 2 0 2 0 0 1 0 0 0 0 0 1 0 0 1 20 0 0 0 0 0 0 0
119 ATC 0 0 0 0 0 5 0 0 1 0 1 1 6 142961 0 16 0 0 1 0 0 0 0 0 0 0 0 0 0 0 1 0 0 1 0 0 0 2 0 0 0 0 0 0 0 5 11 0 0 0 0 0 0 1 0 0 0 3 0 0 0 1 0 0
120 TGG 0 0 1 0 0 0 0 0 0 6 1 0 1 0 0 0 1 0 1 0 0 5 0 0 0 0 22 1 0 0 0 0 0 1 0 0 0 0 1 1 0 1 6 1 3 0 1 0 0 0 9 0 0 0 1 0 13 0 143985 0 1 1 4 0
121 CGC 0 0 0 0 0 2 2 1 0 2 5 0 0 3 0 8 0 30 0 2 0 1 0 1 2 143730 7 2 0 3 0 0 0 0 0 0 0 1 0 0 0 1 12 0 2 2 0 1 0 2 3 6 0 0 1 0 1 26 0 1 0 0 0 0
122 CAA 2 0 0 2 14 5 2 11 0 2 2 0 3 0 2 11 142193 7 34 0 1 0 0 1 19 0 12 4 14 7 0 0 0 3 2 0 4 4 6 2 4 2 2 0 0 0 95 3 4 0 0 0 0 1 1 0 2 1 3 0 0 0 35 0
123 GCC 0 0 0 2 0 22 0 0 0 31 0 3 1 0 0 1 0 1 0 1 1 0 0 0 1 1 0 1 0 0 0 0 1 0 0 1 2 142671 0 9 0 3 0 4 4 29 2 0 0 0 0 0 0 8 0 0 12 0 0 0 0 1 0 0
124 AAT 1 5 0 123383 0 0 0 2 0 0 0 3 0 0 1 2 0 2 0 3 0 0 1 2 0 0 0 0 0 0 0 1 0 0 1 12 2 0 0 0 0 0 0 1 0 0 0 1 2 0 1 0 0 0 2 0 1 0 0 0 0 0 0 1
125 AAT 2 17 0 117453 0 1 0 0 0 5 11 6 2 0 0 3 0 12 5 12 0 0 0 1 2 2 2 0 0 1 0 3 0 4 0 11 2 1 0 2 0 0 2 3 0 0 0 0 1 1 0 13 5 2 8 0 0 10 1 8 0 17 0 3
126 GGT 12 6 10 2 2 3 10 1 0 1 0 10 0 0 1 0 0 3 4 0 2 0 0 0 0 0 1 3 2 1 7 7 0 0 0 6 0 1 2 2 1 9 35 112552 2 0 1 1 0 0 6 0 14 1 0 1 0 2 2 8 2 3 1 0
127 GAT 6 5 7 42 3 3 0 0 11 4 27 1 12 12 0 19 0 2 0 18 1 0 0 1 1 10 0 0 3 8 0 0 5 28 5 109660 53 6 8 0 0 4 0 22 4 14 0 1 0 4 0 12 17 0 0 0 1 1 0 3 0 0 0 7
128 GAT 8 30 0 9 42 0 13 0 2 9 0 11 2 1 2 0 7 0 3 2 0 0 1 1 0 2 1 0 7 5 10 1 3 6 34 120681 11 6 0 13 0 0 1 11 1 0 11 14 0 0 3 3 19 2 9 1 0 3 1 0 2 2 0 0
129 GCA 3 5 0 0 42 5 1 0 1 11 0 1 2 5 8 0 0 4 0 0 0 1 0 2 2 11 1 0 0 7 0 2 1 3 0 0 134547 11 23 6 5 16 3 0 16 6 0 0 1 0 4 1 4 0 3 19 1 0 0 0 0 0 3 0
130 ACA 44 2 2 4 139012 21 11 9 7 1 0 0 11 0 1 2 0 11 0 10 0 3 2 2 4 1 20 8 3 0 1 0 0 0 0 0 9 0 2 0 0 0 0 0 0 0 10 0 0 1 0 0 3 0 0 1 1 0 3 0 2 0 0 1
131 GCT 0 0 0 4 0 1 5 14 0 15 0 7 1 0 0 0 1 2 1 24 1 10 0 15 0 0 1 1 1 0 1 0 2 0 0 0 4 24 6 131526 0 0 2 4 3 6 3 8 1 1 1 0 1 5 1 7 0 1 0 0 0 0 0 0
132 GGT 2 1 0 0 1 2 0 0 0 0 0 4 0 3 1 0 1 1 0 0 1 0 2 0 0 0 0 1 0 0 0 1 2 1 0 7 0 0 0 1 0 37 233 130000 0 1 0 1 4 0 1 0 0 0 0 3 0 0 0 2 2 3 0 0
133 CTG 0 1 0 1 3 0 1 1 1 0 0 0 6 0 5 0 1 0 1 0 0 0 18 0 0 1 0 1 43 5 134379 16 0 2 0 0 0 0 0 0 0 0 0 2 1 0 0 0 0 0 0 0 0 0 0 2 0 0 0 1 7 0 6 0
134 ACT 0 0 0 1 25 77 2 129048 0 4 1 0 0 2 0 6 0 2 0 1 0 2 0 1 1 0 1 3 2 0 0 0 0 0 0 0 2 5 2 9 0 0 0 0 0 10 1 7 1 0 0 0 4 1 0 8 0 6 1 0 0 0 0 0
135 CAC 0 3 0 0 0 2 0 0 1 0 0 0 0 0 1 1 0 128347 1 13 0 3 0 0 0 12 0 0 0 1 0 0 0 2 0 0 0 0 0 0 1 0 1 0 0 0 0 2 3 5 0 0 0 0 0 0 0 0 0 0 0 1 0 0
136 ATG 0 2 1 1 1 0 4 0 0 0 3 0 15 14 131133 59 1 0 1 1 0 0 0 0 1 1 0 0 2 25 1 1 1 0 0 0 0 2 1 0 0 2 0 0 1 1 23 0 2 0 1 0 0 0 0 0 3 0 0 2 3 0 66 0
137 ATG 0 0 0 1 1 0 8 1 0 0 0 0 8 0 120705 1 2 0 1 0 1 1 2 2 0 0 0 0 1 0 0 0 0 0 0 0 0 0 3 0 0 0 0 0 0 0 10 1 0 0 1 0 0 0 3 0 0 0 0 0 0 2 1 0
138 ATC 0 0 1 0 0 3 0 0 0 1 0 0 5 117366 1 7 1 0 1 3 1 0 0 0 0 0 0 0 1 4 1 0 0 1 0 0 0 0 0 0 0 0 0 0 0 3 0 0 0 2 1 0 0 0 0 0 0 2 0 0 0 0 0 0
139 TGG 0 0 0 0 0 0 0 0 0 0 5 0 0 0 0 0 0 0 0 0 0 0 1 1 1 0 31 0 0 0 0 0 0 1 0 0 0 0 0 0 0 0 7 0 0 0 0 0 0 0 6 0 0 1 0 0 27 0 139588 1 4 0 0 0
140 CAT 0 0 1 2 0 1 0 1 0 0 0 0 0 0 0 0 0 10 4 144818 0 0 1 1 0 0 0 5 0 0 0 1 0 0 0 2 1 1 0 1 0 0 0 0 0 0 1 0 0 0 4 18 0 2 0 0 1 0 0 0 0 0 0 0
141 TCC 5 0 0 0 0 2 0 0 0 0 0 3 0 0 6 0 0 0 0 1 2 13 1 0 0 0 0 0 0 0 0 0 0 0 0 0 0 4 0 0 1 1 0 0 0 0 0 0 5 2 0 1 1 144903 5 23 1 1 0 0 0 4 0 0
142 AAT 0 8 1 144642 0 0 0 1 0 4 0 4 0 0 0 1 0 2 0 2 0 0 2 1 0 0 0 0 0 1 0 0 1 0 0 20 3 0 0 0 0 1 1 0 0 0 0 0 0 0 0 0 0 0 2 1 0 0 0 0 1 1 1 0
143 TTG 0 2 0 0 3 0 1 0 0 1 0 0 1 0 3 0 1 0 0 0 0 0 0 2 0 0 0 2 2 0 10 0 0 0 0 0 1 0 0 0 0 0 1 0 0 0 1 0 3 1 1 1 0 0 12 0 2 0 0 0 14 0 144830 0
144 AAT 1 9 0 144589 0 0 0 4 0 0 0 15 0 0 1 1 1 2 0 1 0 0 0 4 0 1 0 0 0 1 0 0 0 0 0 28 1 0 0 0 0 0 0 1 0 0 0 0 1 1 0 0 0 2 1 0 0 1 0 0 0 0 0 0
145 GAT 0 0 0 5 0 0 0 0 0 1 0 0 1 0 0 0 0 1 0 1 1 2 0 0 0 0 0 0 0 4 0 0 0 43 1 144909 0 0 0 1 0 0 0 5 0 0 0 1 0 0 0 3 0 0 0 0 1 0 0 0 0 0 0 0
146 ACA 0 0 0 0 144806 49 31 2 1 0 0 0 12 1 0 0 0 0 0 0 2 1 1 0 0 1 0 1 0 0 0 0 0 0 1 0 64 3 0 0 0 1 0 0 0 0 0 0 0 0 0 0 3 8 0 1 0 0 1 0 0 0 0 0
147 ACA 4 0 0 0 144983 3 10 0 0 0 0 0 5 0 0 0 1 0 0 0 1 1 0 1 0 2 1 0 0 0 0 0 0 0 0 0 9 0 0 0 3 1 0 0 1 0 1 0 0 0 0 0 0 0 0 0 0 0 0 0 0 0 0 0
148 TAC 0 0 0 0 0 2 0 0 0 2 0 0 0 0 0 0 0 5 0 0 0 0 0 0 0 1 0 0 0 0 0 0 0 3 0 0 0 1 0 0 2 0 1 0 0 0 1 2 4 144928 0 7 0 1 0 0 0 11 0 0 0 1 0 0
149 CAG 0 0 1 0 0 1 0 0 0 0 1 3 0 0 0 0 19 0 144735 3 0 1 1 0 0 0 30 0 0 0 2 1 0 0 2 0 0 0 0 0 0 0 0 0 0 0 0 0 0 0 15 0 0 0 0 0 0 0 0 0 1 0 0 2
150 AGG 0 0 14 0 0 0 0 0 14 0 144925 0 0 0 8 0 0 0 0 3 0 0 0 0 0 3 23 0 0 0 0 1 0 0 0 0 0 0 0 0 0 0 17 0 0 0 0 0 0 0 0 0 0 1 0 0 0 0 0 0 0 0 0 0
151 ACA 1 0 0 0 144891 5 41 14 1 1 1 0 3 0 0 0 0 0 0 0 1 0 2 0 1 0 0 0 0 0 0 6 0 0 0 0 9 0 0 0 1 0 2 0 0 0 0 5 3 0 0 0 0 4 0 0 6 0 0 0 0 0 0 0
152 AGA 6 1 0 0 0 0 0 0 144576 0 11 0 5 0 0 0 0 0 1 0 1 0 0 0 38 7 59 15 0 0 1 1 0 0 0 0 6 0 0 0 18 0 0 0 0 0 0 0 3 0 6 1 0 0 0 0 2 0 0 0 2 0 0 0
153 GCT 1 1 2 2 1 0 1 13 10 0 0 1 0 0 0 0 2 1 5 0 0 1 0 0 0 0 0 0 2 0 0 0 1 0 0 2 6 18 1 144894 5 0 0 4 0 1 2 3 2 0 0 1 4 0 1 6 1 1 1 0 0 0 0 0
154 CTT 0 1 0 1 0 1 0 0 0 0 0 6 4 3 0 22 3 0 0 0 1 0 0 5 0 0 0 0 16 26 6 144139 0 0 0 0 0 0 0 0 2 0 1 0 0 1 4 2 0 0 3 0 2 1 0 0 6 0 0 1 22 0 33 2
155 GTT 4 0 4 1 1 3 0 9 0 0 2 2 2 0 6 9 2 1 0 2 1 1 0 0 18 2 0 0 4 0 0 0 0 0 1 0 5 1 0 11 2 1 5 2 17 11 9 142789 3 0 1 0 1 4 1 0 2 3 0 0 0 0 1 2
156 CGC 0 3 0 0 1 1 1 0 39 2 1 0 0 4 0 0 0 73 0 4 1 2 0 1 4 141124 45 38 0 2 2 1 0 0 1 0 2 0 5 0 4 0 0 0 5 0 0 0 2 3 0 1 0 1 0 1 2 11 1 0 0 0 0 0
157 ACC 1 2 2 3 28 142491 153 48 1 2 1 2 14 30 6 2 8 1 7 0 1 7 0 0 3 2 0 0 0 12 0 0 0 0 0 1 13 10 4 0 1 1 4 1 4 8 35 14 1 0 2 0 0 2 25 0 1 2 1 2 4 0 1 7
158 GGC 0 0 0 0 0 2 1 0 0 38 1 0 0 0 0 0 0 1 1 0 2 0 0 1 0 2 0 2 0 1 0 2 1 43 0 0 0 0 0 0 19 144674 84 17 0 2 4 0 1 0 1 0 1 1 0 0 1 2 0 0 0 0 1 0
159 ATG 1 1 1 0 0 0 13 0 1 1 4 0 11 0 144848 9 0 3 0 0 0 2 0 1 4 4 0 1 0 36 9 6 2 0 0 0 0 0 0 1 5 2 0 0 0 0 6 1 17 0 1 0 0 2 1 0 2 4 0 0 23 0 52 0
160 GAT 0 7 0 7 0 0 0 0 1 0 6 0 5 0 6 1 4 0 1 0 0 2 0 2 0 0 3 1 0 0 0 1 14 19 2 144897 2 0 1 1 0 0 1 10 1 0 0 1 0 0 2 2 0 0 3 1 0 3 1 4 3 2 0 2
161 CCC 0 1 12 0 2 8 0 0 2 5 5 1 0 1 2 1 0 2 0 0 67 143778 6 18 6 2 10 2 0 6 0 1 1 0 0 0 14 7 35 3 4 3 2 6 0 2 12 0 1 1 2 1 25 88 14 0 0 0 0 0 1 2 2 0
162 AGG 3 3 10 0 1 1 0 2 188 1 144615 5 0 0 4 0 1 1 0 0 0 12 3 0 1 4 17 4 2 0 1 0 1 1 0 0 1 1 0 0 0 0 32 1 0 0 0 1 0 1 1 2 0 0 2 0 1 0 5 3 0 0 1 3
163 ATG 0 2 2 1 10 2 7 5 0 1 0 1 14 0 144963 4 0 1 0 0 0 0 0 0 0 0 0 1 1 0 0 8 1 0 1 0 3 0 3 0 0 0 0 0 0 1 13 22 0 0 0 0 2 0 0 0 0 3 1 5 0 4 14 0
164 TGC 0 5 2 8 6 0 0 10 0 0 1 0 3 0 9 0 0 1 0 1 0 5 0 2 3 12 5 0 1 0 0 0 0 0 0 0 18 5 6 12 0 3 0 0 3 3 17 3 1 51 0 0 3 2 0 2 3 144777 1 50 1 1 0 0
165 TCT 0 8 0 43 10 15 0 7 0 1 0 4 1 0 1 0 0 0 0 1 1 15 1 17 0 0 0 0 0 0 0 0 0 1 1 0 7 4 11 3 5 6 3 3 2 0 0 1 0 0 1 1 3 45 3 144803 0 1 0 16 3 0 0 2
166 CTG 1 0 1 1 0 0 2 0 0 0 3 0 0 0 16 11 0 0 6 1 1 0 17 1 0 0 1 0 13 18 144936 3 0 0 0 0 0 0 0 0 0 1 0 0 0 0 0 1 3 0 1 0 0 0 0 0 2 1 1 0 0 0 13 1
167 ATG 0 3 2 1 0 1 4 0 0 0 0 0 47 2 144927 0 1 0 1 0 2 0 0 3 0 0 4 0 26 0 24 0 0 0 0 0 1 1 1 0 0 0 0 3 1 2 7 0 2 0 2 0 2 0 1 0 0 0 2 1 3 0 4 0
168 CAG 1 0 1 0 2 0 0 0 1 1 0 6 2 0 1 0 31 0 138520 5 2 1 11 0 5 6 35 1 0 0 6 2 1 1 0 0 8 0 7 4 1 0 0 0 1 0 0 1 3 0 41 0 1 2 1 2 5 0 0 1 1 0 5 3
169 GGT 0 0 1 0 0 0 0 1 0 0 1 7 0 0 0 0 1 0 0 0 1 0 1 0 0 0 0 0 0 0 0 1 0 0 0 21 0 0 1 0 18 7 51 138183 0 0 2 2 14 2 0 0 0 0 0 0 1 1 1 0 0 2 0 0
170 TCG 0 0 1 0 0 5 0 0 0 0 0 0 0 0 0 0 1 0 0 0 0 0 2 1 1 1 0 1 0 0 0 0 0 0 0 0 2 2 2 0 0 0 2 0 0 0 0 1 0 0 7 0 33 0 138223 63 0 0 6 0 0 0 20 0
171 ACT 1 0 1 1 3 37 1 138678 0 0 0 1 0 0 2 9 0 0 0 0 0 1 0 0 0 0 0 0 0 0 0 1 0 0 0 0 0 0 0 15 0 1 0 1 0 0 0 2 1 0 0 1 0 1 2 0 0 1 0 0 0 0 0 1
172 CTC 0 0 0 0 4 0 0 0 1 0 2 0 1 7 0 1 1 1 3 0 0 16 3 0 1 1 1 0 9 138662 15 5 0 0 0 0 0 1 0 0 0 1 2 2 0 2 0 0 0 0 1 0 0 0 0 0 0 1 1 1 0 3 0 0
173 CCT 0 0 0 6 0 1 1 6 0 0 0 0 0 1 0 0 4 0 0 5 43 45 427 138219 0 1 2 1 2 2 1 1 1 0 1 0 1 4 0 3 1 0 2 0 2 2 0 1 0 0 2 0 1 4 0 9 3 1 1 2 2 0 0 2
174 AGG 0 3 5 0 0 0 0 0 15 1 138728 1 0 0 3 0 0 1 0 0 0 0 0 0 0 0 4 0 0 0 0 1 0 0 0 0 0 1 0 0 0 0 16 1 0 1 1 0 3 0 4 0 0 2 0 1 0 0 0 0 2 2 0 1
175 AGG 0 0 18 1 1 1 1 0 13 0 138529 1 1 3 1 1 0 0 0 0 0 0 0 0 5 0 0 14 0 0 0 0 0 0 0 0 0 0 2 0 1 0 14 0 0 0 0 0 0 0 1 0 0 1 2 0 2 0 2 0 0 0 1 0
176 TCT 1 3 0 0 0 0 1 1 0 0 0 0 0 0 1 0 0 0 0 1 0 1 0 12 0 0 0 0 0 0 0 0 0 0 0 0 0 0 0 0 0 5 0 0 0 0 0 0 0 0 0 3 3 149 9 138602 0 1 0 0 1 0 0 4
177 GGA 0 1 2 1 0 0 0 0 7 0 0 0 0 0 0 0 1 1 0 0 0 0 0 0 0 0 0 1 0 0 0 0 15 0 0 0 0 0 0 0 138684 0 10 13 1 0 1 0 1 0 3 0 0 0 0 0 6 0 0 0 0 1 0 0
178 GCT 10 5 0 0 0 0 0 16 0 0 0 4 1 0 1 0 0 2 13 0 0 17 2 5 0 13 1 0 3 4 0 1 0 0 0 1 6 39 3 138350 0 0 1 0 0 0 0 17 1 1 1 1 3 3 0 3 0 1 0 0 0 0 2 0
179 GCA 0 0 0 0 79 2 0 0 0 2 0 0 1 0 0 0 0 0 0 0 0 0 0 0 0 0 0 0 0 0 0 0 2 0 4 0 137935 53 130 23 2 0 1 0 25 0 0 0 3 0 0 0 1 0 1 2 0 0 0 3 0 0 1 1
180 GGC 0 0 0 0 0 2 0 0 0 6 0 0 0 5 0 0 0 0 0 1 0 0 0 0 1 1 3 0 0 0 0 0 0 18 0 0 0 0 2 0 2 138350 10 35 0 2 0 1 1 0 1 0 0 0 0 0 0 1 0 0 0 0 0 0
181 GCT 0 0 0 5 3 0 0 61 0 3 1 1 1 0 0 0 2 10 0 0 0 1 0 1 0 5 10 2 0 5 0 1 0 6 2 6 0 79 8 138015 1 0 1 1 0 1 2 7 1 0 3 1 0 0 0 3 0 0 15 0 0 0 0 2
182 GCA 0 6 1 13 67 0 0 0 1 1 0 0 0 0 0 0 0 4 0 0 0 0 0 0 0 0 0 0 0 1 1 0 0 0 0 0 138047 35 22 11 0 0 2 2 57 3 0 0 0 1 2 1 2 0 0 0 0 0 0 0 0 1 0 0
183 GTC 0 0 0 1 0 9 1 0 0 2 0 0 1 18 0 0 0 0 3 1 3 2 0 0 0 2 0 0 0 1 0 0 0 0 0 0 0 2 0 0 0 1 0 0 9 138477 10 33 0 2 0 0 1 0 3 0 0 0 2 1 0 5 1 1
184 AAA 138528 10 57 8 4 0 0 0 8 2 0 0 1 1 0 0 0 0 0 0 0 0 0 0 2 0 1 0 0 0 0 0 11 0 0 0 1 0 1 0 1 0 0 0 0 0 1 1 2 0 1 0 0 0 0 0 0 0 0 0 0 0 0 0
185 GGA 0 0 0 0 0 0 0 0 11 0 0 0 0 0 0 0 1 1 1 0 0 0 0 3 0 1 1 0 0 0 0 0 4 0 0 0 0 0 1 0 138742 5 21 17 0 0 0 0 1 0 3 0 0 0 0 0 9 0 0 0 0 0 0 0
186 GTT 0 0 0 0 0 4 3 2 0 0 0 1 9 29 0 61 2 0 0 2 0 0 2 1 0 0 0 0 0 3 0 1 0 0 3 1 0 0 0 5 0 0 1 1 23 14 14 138660 2 1 1 2 1 0 1 0 0 1 0 6 0 1 0 4
187 GGG 0 0 0 0 0 0 0 0 0 1 11 0 0 0 0 0 1 0 0 0 0 0 0 0 0 1 0 0 0 0 0 0 0 1 9 0 0 0 1 0 12 4 138495 9 0 0 2 0 0 0 6 0 0 0 0 0 1 1 4 0 0 0 0 0
188 ACA 0 1 2 0 138697 1 20 0 0 0 0 0 4 0 0 0 0 0 0 0 1 1 0 1 0 0 0 0 1 0 0 0 0 0 0 0 17 0 0 0 0 1 0 0 0 0 1 1 0 0 1 0 3 0 2 0 0 0 0 0 0 0 1 0
189 ATG 2 1 1 0 0 0 6 0 1 0 2 3 13 1 138673 9 1 5 2 1 0 0 0 1 0 0 0 0 12 11 13 1 1 0 1 0 1 0 0 0 11 1 0 0 2 0 6 0 0 2 1 0 2 0 0 0 0 8 1 16 2 1 1 1
190 GTG 1 0 0 2 6 2 0 3 0 0 0 0 2 1 6 0 0 2 0 2 1 0 0 0 0 1 1 0 0 0 1 0 0 0 1 0 4 0 12 0 0 0 2 1 35 3 138604 2 0 0 0 0 1 1 8 3 0 5 0 0 0 0 2 0
191 ATG 0 0 2 3 0 1 4 0 0 1 0 1 12 0 138661 4 0 1 0 1 0 1 0 0 0 0 0 0 0 3 3 0 1 0 0 0 0 0 0 1 2 0 0 0 1 0 12 1 0 0 3 0 0 0 0 0 0 0 2 0 4 0 3 0
192 GAG 0 0 5 0 0 0 0 0 0 0 0 0 0 0 0 1 0 0 0 0 0 0 0 0 0 0 3 0 0 1 1 0 42 1 138721 7 0 0 2 0 0 1 14 0 0 0 1 0 0 0 4 0 1 0 0 0 0 0 0 0 0 0 1 0
193 TTG 0 0 0 1 1 0 0 0 0 0 1 0 0 0 0 0 1 0 1 0 0 1 0 0 0 0 0 0 0 1 49 0 0 0 0 0 0 1 0 0 0 0 0 0 1 0 3 1 1 0 0 0 0 0 12 0 0 0 0 7 18 0 138695 2
194 ATA 3 0 0 1 14 2 0 2 0 0 0 0 138737 14 11 9 0 1 1 0 0 4 0 0 0 0 0 0 2 0 1 3 0 0 0 1 0 8 0 0 0 0 0 0 14 1 0 1 2 0 0 2 0 0 0 0 0 0 0 1 1 0 0 0
195 AGG 0 0 9 0 1 0 0 3 28 0 138683 0 0 0 7 0 0 2 0 0 1 4 0 0 12 5 9 10 0 2 0 0 0 0 0 0 1 4 0 0 0 0 20 0 0 0 1 0 1 1 0 0 5 0 0 0 0 1 3 0 0 0 0 0
196 ATG 1 0 0 0 0 0 7 0 0 1 0 0 16 0 138711 2 12 2 0 0 1 1 0 0 0 0 4 0 1 3 3 0 2 0 0 0 7 2 0 0 1 0 0 1 0 0 9 0 2 0 0 0 3 0 0 0 0 0 13 0 0 0 1 0
197 ATC 0 0 0 0 2 17 40 0 0 0 0 0 11 138577 1 76 0 0 0 0 2 1 0 0 1 0 0 0 0 0 0 0 0 0 0 0 0 1 0 0 0 6 0 0 0 23 28 22 1 0 1 0 0 1 0 0 2 1 0 0 1 0 0 0
198 AAA 138831 4 13 0 0 2 0 0 1 0 0 0 3 0 0 0 1 0 0 0 0 0 0 0 0 0 0 1 0 0 0 0 6 1 0 0 0 0 0 0 1 0 0 0 0 0 0 0 0 0 1 0 0 2 0 0 0 0 0 0 0 0 0 0
199 CGT 0 0 0 0 0 0 0 0 1 0 12 5 0 0 5 0 1 0 0 11 0 2 0 0 0 9 7 138743 0 0 0 0 0 0 0 0 0 0 0 0 0 0 2 1 0 0 0 0 0 0 0 0 0 0 0 0 3 0 0 15 0 0 0 0
200 GGG 0 1 0 0 1 3 4 1 0 2 13 0 0 0 1 0 0 0 0 0 0 3 0 0 0 0 0 0 0 0 2 0 0 0 7 0 0 2 0 0 47 9 137946 1 0 0 9 1 4 0 0 2 0 0 0 0 0 1 4 1 0 1 0 0
201 ATC 8 3 0 1 0 14 0 0 0 1 0 2 2 138685 0 7 2 0 1 2 0 1 0 0 1 0 0 0 0 3 4 3 2 0 0 0 0 3 0 0 1 1 0 1 2 29 7 22 0 0 0 0 3 0 0 1 2 0 2 3 1 2 1 0
202 AAT 0 46 0 138668 0 4 2 6 2 0 0 11 0 0 0 13 1 8 0 1 3 5 0 0 0 0 0 0 2 0 2 0 0 0 0 26 0 0 5 0 0 0 3 0 11 0 0 0 1 0 0 3 0 0 0 0 0 0 2 0 0 0 6 8
203 GAT 6 0 0 5 0 0 0 0 1 0 0 1 0 3 0 0 0 0 0 1 0 0 0 0 0 0 0 0 2 1 0 0 0 16 0 138764 0 0 2 3 1 0 0 7 2 0 0 1 0 0 0 3 0 0 0 0 0 0 0 0 0 0 0 0
204 CGG 3 0 0 0 0 0 1 0 10 0 39 0 0 0 0 1 0 0 16 0 0 0 1 0 19 20 138521 11 0 0 5 1 0 0 0 0 2 3 0 0 0 1 1 0 0 0 0 1 2 1 0 0 0 0 0 0 8 0 22 0 0 2 0 0
205 AAC 2 137010 0 3 0 1 0 0 0 8 0 2 24 2 0 0 1 0 0 1 0 1 0 0 1 0 0 0 0 0 0 0 0 11 0 0 12 1 1 8 0 0 0 0 0 0 0 0 2 13 0 0 2 1 0 0 1 1 2 0 0 0 1 1
206 TTC 0 0 0 0 0 0 0 5 0 0 0 0 16 0 2 0 0 1 0 0 1 1 0 0 0 0 1 0 0 11 0 0 0 0 0 1 2 3 0 0 0 1 0 0 0 1 0 0 0 0 2 2 0 3 0 0 0 2 0 0 6 138643 0 7
207 TGG 0 0 0 0 0 0 0 0 0 1 2 0 0 0 2 0 0 1 0 0 0 0 0 0 0 0 15 0 0 0 0 1 0 0 0 0 5 0 0 2 0 0 0 1 0 0 0 0 0 2 11 0 0 1 0 0 8 0 138595 0 0 17 3 15
208 AGA 7 0 0 0 0 0 0 1 137409 2 50 2 3 1 0 0 0 0 0 0 1 1 0 1 45 19 0 0 0 0 0 0 0 0 0 0 0 0 0 0 15 0 2 0 0 0 0 0 0 0 1 0 0 0 0 0 2 0 0 0 0 0 0 0
209 GGT 0 0 0 0 1 0 0 0 0 0 0 14 0 1 0 0 1 0 0 0 0 0 0 0 0 0 0 0 0 0 0 0 0 0 0 5 0 0 1 0 13 26 84 121404 0 0 0 5 0 0 0 0 0 0 0 0 0 0 0 2 0 1 0 0
210 GAA 12 0 0 0 0 2 0 0 0 12 0 0 0 0 4 0 0 0 3 0 0 2 0 0 0 0 1 0 0 0 0 0 136188 2 12 4 1 0 0 0 14 1 0 0 0 0 0 0 0 0 0 0 0 1 0 0 1 0 0 1 0 0 1 0
211 AAT 1 9 1 128447 1 0 0 20 1 32 2 9 0 53 0 0 0 1 1 1 0 3 0 2 0 0 0 0 1 0 0 0 0 0 33 7 5 0 5 0 0 13 15 0 0 21 5 0 0 6 0 1 0 0 10 1 1 5 2 1 1 4 56 0
212 GGA 0 0 0 0 0 1 3 3 15 0 0 0 1 1 0 0 0 0 1 0 0 0 0 0 0 0 0 0 0 1 2 0 11 0 0 0 0 1 0 0 129150 2 31 15 3 0 0 0 0 1 0 0 0 0 0 0 17 1 2 0 0 0 0 0
213 CGA 0 0 0 0 0 0 1 0 4 1 8 0 0 2 0 0 28 1 1 0 0 1 1 0 128932 20 11 2 5 0 1 1 0 0 0 0 0 1 0 0 1 0 0 0 0 1 0 0 0 1 1 0 0 0 0 0 21 0 0 0 0 0 0 1
214 AAA 133349 2 6 0 1 0 1 0 20 1 6 0 0 0 0 1 2 0 3 0 1 1 0 1 5 1 0 0 2 0 0 0 5 0 0 0 1 1 0 0 0 0 4 3 0 4 2 0 4 0 0 0 0 0 5 0 1 0 1 0 0 1 2 0
215 ACA 1 2 0 0 135173 26 21 21 0 0 0 0 2 0 0 0 0 0 0 0 41 0 2 0 0 1 1 0 0 0 1 0 0 0 1 0 20 7 0 0 2 0 0 10 0 2 0 0 0 0 0 0 0 1 2 10 0 0 0 0 0 0 0 0
216 AGG 2 0 12 0 0 0 2 0 21 0 131026 0 0 0 8 0 0 0 0 0 0 0 0 0 0 0 5 0 0 0 0 0 0 0 0 0 2 0 0 0 0 0 24 0 0 0 0 0 0 0 0 0 0 3 0 1 1 0 0 0 1 0 0 0
217 AGT 0 2 1 27 4 21 9 4 0 19 2 120876 0 0 0 4 1 1 1 0 0 0 0 1 0 2 0 9 0 0 8 1 0 0 1 0 0 5 0 3 0 1 1 22 0 5 0 0 1 0 0 0 1 1 7 1 0 0 1 2 6 0 0 0
218 GCT 0 0 0 0 0 0 0 23 0 41 0 1 0 0 0 1 0 0 0 0 0 0 0 0 0 0 0 0 0 0 10 0 0 0 0 3 2 17 4 120785 0 0 0 5 0 0 0 8 0 0 0 0 0 0 0 4 0 0 0 1 0 0 0 0
219 TAC 0 0 0 0 0 0 0 0 0 2 0 0 0 0 1 0 0 6 0 0 2 0 0 0 0 0 0 0 0 1 0 2 0 0 0 0 0 0 1 0 0 0 0 0 0 0 0 0 0 128791 0 32 0 1 0 0 0 4 0 1 0 0 0 0
220 GAG 0 0 3 1 65 0 3 0 0 0 0 0 0 1 0 1 0 0 0 0 0 0 0 1 0 0 1 0 0 0 0 0 6 0 126250 1 0 0 1 1 0 0 12 0 0 0 1 0 0 0 1 0 0 0 0 0 1 0 0 0 0 0 0 0
221 AGA 12 0 10 0 0 0 0 0 130503 0 13 1 1 0 0 0 0 0 3 0 0 0 0 0 2 0 0 0 0 0 0 0 0 0 0 0 0 0 0 0 6 0 0 0 0 0 0 0 0 0 0 0 0 0 0 0 0 0 0 0 0 0 1 0
222 ATG 0 0 0 0 0 0 5 14 0 2 0 0 8 0 122342 2 1 0 0 2 0 0 0 0 0 0 0 0 0 4 0 0 0 0 0 0 1 0 0 6 0 0 10 1 0 0 5 0 1 4 0 0 0 0 0 0 0 0 0 2 0 0 0 0
223 TGC 0 0 0 0 0 64 0 0 0 1 0 0 0 0 0 0 0 0 0 0 0 0 0 0 0 7 0 0 0 0 0 0 0 0 0 0 1 1 0 0 0 0 0 0 0 0 0 0 0 13 0 0 0 0 0 0 1 112115 1 40 0 1 0 0
224 AAC 2 114857 0 6 0 2 0 0 0 8 0 0 0 2 0 0 0 1 0 0 0 0 0 0 0 0 0 0 0 0 0 0 0 6 0 0 0 0 0 0 0 0 0 0 0 0 0 0 0 0 0 0 0 0 0 0 0 0 0 0 0 0 0 0
225 ATT 0 0 0 1 0 0 0 8 0 0 0 3 0 12 1 138686 1 0 0 0 0 0 0 0 0 0 0 0 0 0 24 1 1 0 0 0 0 0 0 0 0 0 3 0 0 4 0 3 0 0 0 0 0 0 0 0 0 4 1 0 0 8 0 0
226 CTC 0 0 0 0 0 0 0 0 0 0 0 0 0 3 0 0 0 3 0 0 0 11 0 0 0 1 0 1 2 138696 0 1 0 0 0 0 0 0 0 0 0 0 0 0 0 0 0 0 0 0 0 0 0 0 0 0 0 0 0 0 0 3 0 0
227 AAA 138631 3 32 1 2 0 0 0 6 0 0 0 0 0 0 0 2 0 0 0 4 0 0 0 0 0 0 0 0 0 0 0 5 0 0 0 0 0 0 0 0 0 0 0 0 0 0 0 0 0 0 0 0 0 0 0 0 0 0 0 0 0 0 0
228 GGA 0 0 1 0 1 0 0 0 6 11 0 0 0 0 0 0 0 0 0 0 0 0 0 0 0 0 4 0 0 0 0 0 13 0 0 0 0 10 0 0 138693 1 20 0 2 0 0 0 0 0 0 0 0 0 5 0 0 0 0 0 7 1 0 5
229 AAA 138563 0 0 4 1 0 0 0 9 0 0 0 0 0 0 0 0 0 0 0 0 0 0 0 0 0 0 0 0 0 0 0 6 0 0 0 0 0 0 0 0 0 0 0 0 0 0 0 1 0 1 0 0 1 0 0 0 0 0 0 0 0 0 0
230 TTT 0 0 0 0 0 0 0 0 0 0 0 0 0 0 0 4 0 0 0 0 0 2 0 0 0 1 0 0 0 0 0 4 0 0 1 0 0 0 0 0 0 0 0 0 0 0 0 1 0 9 0 0 0 0 0 3 0 1 2 4 3 16 0 138709
231 CAA 3 1 0 1 0 24 0 0 0 0 2 0 2 0 4 0 138594 1 10 1 2 0 5 2 55 0 0 0 4 2 21 0 2 0 0 0 0 2 2 0 0 0 0 1 1 0 0 0 2 2 0 0 0 2 6 0 1 0 0 1 0 0 0 0
232 ACA 1 0 1 2 138707 3 12 1 8 1 0 0 8 1 0 0 0 1 0 0 3 2 0 0 2 3 1 0 1 0 0 0 0 0 0 1 5 0 1 0 0 0 0 0 0 0 0 2 0 0 0 0 0 0 0 1 0 0 0 0 0 0 0 0
233 GCT 2 0 1 53 1 0 0 9 0 1 0 0 0 2 0 7 7 4 2 0 24 2 0 40 0 1 0 0 0 0 1 0 0 2 1 1 6 19 7 138512 0 1 0 9 1 0 4 9 0 0 0 0 0 0 0 1 0 2 0 0 2 0 0 0
234 GCA 0 1 0 0 56 0 0 1 0 0 0 2 0 0 1 0 0 0 0 0 14 21 9 1 0 0 0 0 1 0 0 0 1 0 0 0 138446 2 15 1 0 0 0 0 15 0 0 0 0 0 0 0 3 2 1 0 0 1 0 2 0 0 0 0
235 CAA 2 1 0 0 0 0 0 0 0 0 1 0 0 0 0 0 138734 0 9 0 3 0 0 1 13 0 0 1 0 1 3 0 0 0 0 0 0 1 0 1 0 2 0 0 0 0 1 0 3 0 0 0 0 0 2 0 0 0 0 0 0 0 1 0
236 AGG 4 0 26 0 0 0 0 0 62 1 138568 1 0 0 4 0 0 0 0 0 0 1 2 0 67 0 13 3 0 1 1 0 0 0 1 0 0 2 0 0 2 1 28 0 0 0 0 0 0 0 0 0 0 0 0 0 0 1 1 1 0 0 0 0
237 GCA 3 1 0 1 29 4 0 1 0 6 3 1 0 0 0 0 0 0 0 1 1 2 1 1 0 0 2 0 6 0 0 0 4 2 1 0 138566 0 11 10 6 0 1 4 19 0 0 2 5 0 6 1 40 5 1 0 1 1 0 2 0 0 0 0
238 ATG 0 3 6 0 0 0 4 0 2 0 0 0 11 0 138629 2 0 2 0 1 2 0 2 1 0 0 0 1 0 0 0 5 2 0 1 0 0 0 0 1 0 0 0 1 1 0 17 0 3 0 0 2 0 2 0 0 0 0 0 1 0 0 1 0
239 ATG 0 0 0 0 2 0 11 5 0 0 0 0 21 0 138650 7 0 0 0 0 0 0 0 0 2 0 1 4 0 0 0 0 0 0 0 0 2 0 36 4 0 1 0 0 0 1 62 0 0 1 0 0 2 0 1 0 2 0 0 0 0 0 2 5
240 GAT 1 1 0 9 0 0 8 5 0 0 0 1 0 0 0 0 40 6 0 1 0 0 0 0 1 0 2 0 1 0 1 0 5 17 0 138641 0 4 2 4 0 0 4 7 3 0 0 2 0 0 0 0 0 0 0 1 0 0 0 0 0 0 0 0
241 CAA 0 0 0 0 0 0 2 2 0 0 1 3 0 0 0 0 138657 2 30 1 0 1 0 2 31 0 1 0 1 0 0 2 1 0 0 0 3 0 0 0 0 0 0 0 0 0 0 0 18 1 0 0 0 3 0 0 0 0 0 0 0 0 0 0
242 GTG 0 0 0 2 0 3 0 0 0 0 5 1 0 1 23 0 2 1 0 0 0 0 0 0 0 0 0 1 1 2 0 8 0 0 4 0 2 1 8 0 0 0 8 0 113 17 138499 34 2 0 1 0 0 1 0 0 0 0 0 0 0 0 2 0
243 AGA 8 0 7 2 0 2 0 0 138558 1 55 4 4 0 0 1 0 2 0 2 3 1 4 1 7 6 6 2 0 5 0 1 0 1 0 0 0 2 3 1 21 6 0 0 0 2 3 1 1 0 0 1 3 1 1 0 1 0 0 1 0 10 0 4
244 GAA 18 1 0 0 0 2 1 2 0 0 0 0 0 0 0 0 2 0 0 0 0 3 2 0 0 0 0 0 1 0 2 0 138753 4 18 0 0 5 0 3 4 2 1 0 1 1 0 2 1 0 11 0 1 0 0 0 0 1 0 0 0 2 0 0
245 AGT 0 0 0 9 0 2 1 2 1 9 2 138316 0 0 0 4 0 0 1 0 0 12 4 0 0 1 1 2 0 0 1 0 0 0 0 0 0 4 16 1 1 7 45 26 0 0 0 2 0 0 0 0 1 1 1 0 0 0 0 2 0 0 3 0
246 CGG 1 0 1 3 0 0 0 0 0 1 5 0 0 0 0 0 0 1 23 0 0 0 0 0 24 0 138038 2 0 0 4 0 0 0 0 0 0 3 0 1 1 2 0 3 0 0 0 1 0 2 0 0 0 0 2 0 0 0 13 6 0 0 0 0
247 AAC 6 138597 1 26 5 4 0 0 0 4 2 0 0 1 2 0 0 0 1 0 0 3 0 2 0 2 3 1 0 0 0 1 0 10 0 1 2 3 0 1 0 7 3 0 0 0 0 0 0 1 0 0 0 30 1 0 0 0 0 1 0 0 0 0
248 CCA 0 0 0 1 0 0 0 0 0 1 0 0 0 0 0 0 1 0 5 0 138676 3 39 9 1 0 0 1 1 0 0 0 0 0 0 0 0 0 0 0 1 0 0 0 0 1 1 0 0 0 0 0 6 0 0 0 1 0 0 0 0 0 0 1
249 GGA 0 4 0 0 0 0 0 0 13 0 1 0 0 0 0 0 0 1 0 0 0 0 0 0 2 0 0 0 0 1 0 0 5 0 0 0 0 0 0 0 138727 2 19 18 3 0 2 0 0 1 0 0 0 1 0 0 16 2 0 0 1 0 0 0
250 AAT 6 5 1 138654 0 1 4 1 0 0 1 8 0 1 8 2 1 0 1 1 0 0 1 0 2 0 3 0 1 0 1 2 0 0 0 5 8 1 0 2 4 2 5 6 0 4 3 0 0 0 0 0 0 0 2 1 1 0 2 1 3 0 2 0
251 GCT 0 1 0 0 0 0 0 35 2 0 0 0 0 0 0 0 0 0 0 0 0 1 0 1 0 0 0 0 0 1 0 0 0 1 0 2 10 44 22 202918 0 0 1 0 0 2 4 22 0 0 0 1 0 2 0 2 0 0 0 10 0 0 9 0
252 GAG 0 0 4 0 0 0 0 0 0 0 0 0 0 0 0 0 0 0 0 0 1 0 0 0 0 0 0 0 0 1 2 0 38 0 202994 3 0 0 1 0 0 2 22 1 0 0 2 0 0 0 0 0 0 1 0 0 0 0 0 0 0 1 0 0
253 ATC 0 0 1 0 0 6 0 0 0 0 0 0 5 202997 2 12 0 0 0 0 0 0 0 0 0 0 0 1 0 1 0 0 2 1 0 0 0 0 0 0 0 0 0 0 0 19 0 10 0 0 0 0 0 0 0 0 0 1 0 0 0 0 0 0
254 GAA 22 0 0 0 0 0 0 0 0 0 0 0 0 0 0 0 0 0 0 0 0 0 0 0 0 0 0 0 0 0 0 0 203087 0 12 1 0 0 0 0 19 0 0 0 0 0 0 0 0 0 0 0 0 0 0 0 0 0 0 0 0 0 0 0
255 GAT 0 0 0 4 0 0 0 0 0 0 0 0 1 0 0 0 0 0 0 1 0 0 0 1 0 0 0 0 0 0 0 0 0 20 0 203200 0 0 0 0 0 0 0 5 0 0 0 2 0 0 0 1 0 0 0 0 0 0 6 0 0 0 0 0
256 CTC 0 0 0 0 0 1 0 0 0 0 0 0 1 3 0 0 0 6 0 0 0 25 0 0 0 1 0 0 12 203039 7 25 1 4 0 1 0 2 0 0 1 0 0 0 0 3 0 2 1 0 0 0 0 0 0 0 0 0 0 5 0 10 9 1
257 ATC 0 0 0 0 0 6 0 0 0 10 0 0 9 202861 0 12 0 2 4 2 0 2 0 0 0 0 0 0 5 8 6 1 0 0 0 0 0 0 4 0 0 0 0 4 0 14 0 0 0 1 1 2 0 2 0 0 0 0 1 1 0 5 59 2
258 TTT 1 1 1 0 0 0 0 0 0 0 1 2 1 1 4 4 1 5 5 1 1 0 0 1 0 0 1 0 0 0 0 4 4 0 0 0 3 0 0 0 2 2 0 0 0 6 3 1 1 0 1 0 1 0 0 6 0 1 0 1 1 18 2 203135
259 CTG 0 0 1 0 2 1 0 4 0 1 1 0 2 1 15 2 0 2 7 0 0 2 7 0 4 0 3 0 18 8 203005 6 1 1 1 0 0 3 0 1 2 0 0 0 0 0 1 1 0 0 3 0 0 4 3 0 0 3 1 0 0 0 16 0
260 GCA 0 0 0 0 54 0 0 0 0 0 0 3 0 0 0 0 0 1 0 0 2 1 0 1 0 0 0 0 0 0 0 0 2 0 3 0 202612 5 32 11 5 3 2 0 37 0 0 0 1 1 0 1 0 2 2 2 0 1 0 0 0 1 0 0
261 CGG 0 0 3 0 0 0 0 0 0 0 212 0 0 0 1 0 0 1 17 0 0 0 1 0 32 0 202154 66 0 0 6 1 0 0 0 0 0 0 0 0 0 0 0 0 0 0 0 0 0 1 6 0 0 0 0 0 0 0 56 1 0 1 0 0
262 TCT 0 0 0 0 8 0 0 0 0 0 1 1 3 0 0 0 0 2 2 0 0 0 0 13 0 0 0 0 1 0 0 0 0 0 0 0 3 0 0 1 0 2 0 1 0 0 0 3 7 0 4 5 21 107 6 202610 0 1 0 0 1 2 0 11
263 GCA 0 0 1 0 68 0 0 0 0 5 0 0 17 0 0 0 0 0 1 0 1 0 0 0 1 1 0 0 0 0 0 1 0 0 0 1 202846 27 14 1 1 1 13 0 43 0 0 1 4 2 0 0 7 2 0 0 3 0 0 1 0 1 0 1
264 CTC 0 0 0 2 0 0 0 0 0 0 0 0 0 4 0 0 7 1 0 2 0 28 0 0 1 0 0 0 56 202837 3 20 1 0 0 0 0 0 3 1 0 0 0 0 1 1 0 1 1 0 0 0 0 0 0 0 7 0 0 0 0 26 3 0
265 ATA 0 0 0 0 34 8 2 2 0 3 0 0 202673 7 28 4 0 0 0 2 1 3 2 1 11 1 1 0 10 27 7 3 0 0 4 0 1 4 10 0 2 2 1 1 14 0 0 1 3 0 5 0 1 1 1 3 3 1 1 1 1 0 3 0
266 TTG 0 0 0 0 0 2 1 3 0 0 1 2 29 0 0 0 2 1 0 0 0 2 0 0 0 1 0 0 59 8 13 15 3 2 0 0 0 0 1 1 0 0 3 1 3 1 9 4 0 1 6 0 1 0 19 0 0 1 2 0 14 0 202796 2
267 AGA 15 2 32 0 0 2 0 0 202922 2 99 2 4 0 1 0 0 0 0 0 0 21 1 2 6 4 7 7 1 1 0 2 0 0 0 0 0 2 3 0 27 4 0 0 2 0 0 0 2 0 0 0 5 0 0 0 3 0 2 0 1 0 0 0
268 GGG 0 0 0 9 156 2 3 0 0 1 13 0 0 0 1 0 0 5 2 0 0 37 6 0 0 0 2 0 0 0 0 0 0 0 18 0 0 0 0 0 34 0 202790 2 0 3 0 14 0 0 0 1 0 21 34 0 0 0 5 0 0 1 0 1
269 TCA 0 2 0 0 1 9 3 0 0 32 0 2 0 0 1 0 1 4 0 0 16 1 0 3 0 12 0 0 0 0 4 0 0 1 0 0 13 6 0 4 0 0 0 0 0 1 0 0 2 0 0 0 202939 6 85 1 0 4 0 1 10 0 0 0
270 GTT 0 0 0 0 1 1 2 0 0 0 0 0 3 3 0 19 3 2 1 0 1 0 2 7 0 0 0 0 0 0 0 0 0 0 0 1 1 2 1 9 0 0 2 4 11 70 5 203009 1 0 1 1 0 0 2 0 0 1 0 0 0 0 0 4
271 GCT 1 0 7 4 0 3 1 39 0 0 0 1 0 2 0 0 1 4 0 0 0 2 0 0 1 0 0 0 0 0 0 0 0 0 1 2 31 39 0 202895 1 15 7 8 0 0 0 37 4 0 14 0 0 3 1 6 3 0 0 0 1 0 0 0
272 CAC 3 1 1 0 4 2 1 1 0 1 0 2 0 1 0 2 5 202962 1 15 1 6 1 0 1 15 1 0 2 3 9 0 2 0 0 0 0 3 0 0 3 0 0 1 0 0 0 1 1 9 2 1 2 1 3 2 1 1 0 0 0 1 2 0
273 AAA 202961 1 59 36 0 0 1 5 10 1 0 0 0 0 0 1 2 11 1 0 0 0 0 0 3 1 0 1 3 1 0 2 19 0 1 0 0 0 0 3 5 1 1 0 1 1 0 0 6 0 1 2 0 0 0 1 1 0 10 0 0 0 0 3
274 TCT 0 1 0 3 11 15 12 0 0 52 2 76 3 0 0 0 0 3 0 1 0 19 1 6 0 0 0 1 0 2 0 0 3 7 3 1 6 0 2 3 0 5 4 0 0 0 0 0 8 1 3 5 37 74 5 202842 0 0 0 1 0 0 0 4
275 TGT 3 3 2 1 6 0 1 0 6 1 0 1 1 3 1 0 0 1 1 2 2 2 0 0 0 2 0 19 1 1 7 2 2 0 7 0 0 5 1 0 2 1 2 2 1 6 4 1 5 0 2 10 6 3 6 1 2 30 3 203040 0 1 0 4
276 CTG 3 0 0 0 0 0 2 1 0 1 1 1 6 0 2 0 1 1 1 0 1 2 9 0 1 0 3 0 141 4 202886 12 0 0 0 0 1 0 0 0 0 0 0 0 0 1 1 0 0 0 0 1 1 0 1 0 2 2 1 0 1 1 35 1
277 CCC 2 0 1 1 0 7 0 0 0 0 0 1 1 0 0 0 1 3 1 0 41 202862 2 46 1 0 0 0 1 1 0 0 0 0 0 0 0 1 0 0 0 1 0 2 0 0 2 0 0 0 2 0 0 60 1 0 0 0 0 0 0 0 0 1
278 GCC 0 0 0 1 0 36 0 0 0 1 0 0 0 0 3 0 0 0 0 0 0 0 0 0 1 1 0 0 1 0 0 0 1 5 0 0 45 201963 18 27 0 4 8 0 2 25 3 1 1 0 7 0 1 3 0 0 0 0 0 0 0 0 0 0
279 TGT 0 0 1 0 1 0 2 0 0 1 0 14 0 1 0 0 0 0 0 0 0 1 2 0 0 1 3 110 0 2 0 2 2 1 4 0 1 6 0 0 0 0 0 29 0 0 0 8 3 1 1 21 0 0 1 1 4 91 1 202816 1 0 2 4
280 GTG 0 0 1 0 0 0 1 0 1 3 0 0 27 27 57 0 0 0 0 1 1 5 0 2 1 0 1 0 0 2 2 0 1 1 1 0 0 1 14 6 0 0 1 0 54 69 202842 27 0 0 1 0 2 0 1 1 0 23 3 7 0 0 5 0
281 TAT 1 6 0 1 1 0 1 0 0 0 1 0 0 1 3 0 0 2 0 53 0 0 1 2 1 0 1 1 0 1 0 0 1 9 2 4 0 1 0 0 0 0 1 0 1 0 5 1 8 17 6 203060 0 0 1 0 6 1 1 12 3 2 0 2
282 GGA 0 1 7 0 0 0 0 1 18 1 0 0 0 1 0 3 0 0 1 0 0 0 1 0 6 1 0 0 1 0 0 0 14 0 1 0 0 5 2 15 202882 3 75 49 4 2 2 0 3 1 2 0 1 3 0 0 2 0 10 1 0 0 1 1
283 CCT 0 0 1 5 9 6 18 70 1 6 13 5 8 0 10 0 33 3 13 54 9 58 18 201870 47 30 31 23 0 7 29 109 3 2 18 0 32 20 24 116 37 15 83 30 3 10 148 0 0 5 2 1 8 14 16 19 0 1 33 25 0 1 2 5
284 GCC 0 0 0 0 0 63 2 0 0 0 2 3 0 0 0 0 0 0 0 0 0 1 3 0 0 0 1 0 2 0 1 0 2 0 0 0 28 202854 17 79 0 1 2 0 8 30 0 0 0 0 0 0 0 10 1 1 0 0 0 7 0 0 0 7
285 GTA 2 9 0 0 0 2 0 1 0 2 0 0 33 5 0 0 2 1 0 0 1 4 2 2 0 1 0 0 0 1 0 0 1 0 0 0 13 0 1 0 0 0 1 0 202173 1 34 0 0 2 2 0 0 0 1 1 0 2 0 0 3 1 0 1
286 GCC 1 0 0 1 1 14 0 3 0 0 0 0 0 0 2 1 0 1 0 0 0 3 1 0 0 0 0 0 1 1 0 0 0 0 0 0 4 203015 0 8 0 0 0 0 0 12 0 1 0 0 0 0 1 13 0 0 0 0 0 0 0 0 0 0
287 AGT 0 0 0 33 0 0 0 4 12 19 3 202761 0 0 0 2 0 0 0 0 0 0 0 0 0 0 0 37 0 0 0 0 0 0 0 0 0 0 0 0 0 0 0 11 1 0 0 0 0 0 0 0 0 0 0 0 0 0 0 1 0 0 0 0
288 GGC 0 0 0 1 0 0 0 0 1 6 0 0 0 0 0 0 0 0 0 1 0 0 0 0 0 0 0 0 0 0 0 0 1 11 0 0 0 0 3 0 10 203015 3 8 0 0 0 1 0 0 1 0 0 0 2 0 2 1 0 0 0 0 0 0
289 TAC 0 7 5 0 0 0 26 0 0 0 0 0 2 0 0 0 0 226 1 0 1 0 0 0 8 18 1 1 11 0 0 0 1 3 0 0 30 4 2 1 0 30 0 1 0 3 8 0 1 202531 3 106 3 6 1 0 0 10 1 0 0 4 5 0
290 GAC 0 46 0 0 0 1 0 4 2 1 2 1 0 0 0 0 0 0 0 0 0 3 0 0 0 2 1 0 0 0 0 0 5 202772 1 16 0 0 0 0 0 15 10 1 0 0 0 0 0 2 0 0 0 1 0 0 0 0 3 1 3 1 1 1
291 TTC 2 0 0 0 0 0 0 0 0 0 0 0 0 2 0 0 0 0 0 0 0 0 0 1 0 0 0 0 4 9 1 0 0 1 0 0 0 2 0 1 2 1 2 0 0 2 1 0 0 1 0 0 0 9 0 0 0 1 0 0 3 202721 2 22
292 GAA 30 1 0 0 5 0 0 0 8 0 14 0 1 0 0 0 1 0 7 0 0 0 0 0 0 0 0 0 0 0 36 9 200821 2 21 0 2 2 0 17 22 0 12 0 1 10 0 10 3 1 0 0 0 12 0 0 0 12 0 2 0 0 0 7
293 AAA 201550 4 102 0 1 0 0 1 10 0 0 0 0 1 0 0 1 1 0 0 0 0 0 2 1 0 0 7 0 1 0 0 6 0 0 0 0 0 0 3 0 1 0 0 0 0 0 0 0 0 0 0 0 0 1 0 0 1 3 2 0 0 0 0
294 GAG 0 1 39 0 1 0 18 0 2 0 1 0 165 7 4 0 4 113 0 0 0 1 0 0 0 0 0 0 0 6 1 1 13 3 199530 12 0 1 2 0 1 0 233 4 0 0 15 0 0 0 2 1 6 6 14 3 0 0 2 10 1 0 3 8
295 GGA 0 0 0 0 0 0 0 0 12 2 0 0 0 0 0 0 0 0 0 0 0 0 0 1 0 0 0 0 0 0 0 0 16 0 0 0 0 0 0 0 176520 1 29 0 0 0 0 0 0 0 0 0 0 0 0 0 1 0 0 0 0 0 0 0
296 TAC 0 0 0 0 0 0 0 0 0 0 0 0 0 1 0 0 0 5 0 0 0 0 0 2 0 0 0 0 0 0 0 0 0 1 0 0 0 0 1 0 0 0 0 0 0 0 1 0 3 190815 0 8 0 0 0 0 1 25 0 1 0 1 0 0
297 TCT 0 0 0 1 2 2 0 1 0 0 0 10 0 0 0 0 0 0 0 0 0 0 1 5 0 0 0 1 0 0 0 0 0 0 0 3 1 0 0 0 1 3 0 0 0 0 0 0 0 0 0 1 0 20 67 172908 0 0 0 1 0 0 0 4
298 TTA 0 0 0 1 0 1 1 1 1 0 0 0 1 0 2 0 1 0 0 1 0 0 5 0 0 0 0 1 25 2 9 0 0 0 0 0 0 0 0 0 0 1 0 0 1 1 0 0 1 0 0 0 10 0 0 0 5 0 0 0 186893 3 20 3
299 GTG 0 0 0 0 0 0 1 1 2 0 0 1 0 0 13 0 0 0 1 0 0 1 0 0 4 0 0 1 0 0 0 1 0 0 0 0 0 0 6 0 0 0 0 0 7 12 188004 28 1 0 1 0 0 0 2 0 0 0 0 0 0 3 1 0
300 GGA 0 0 0 0 1 0 0 0 8 0 0 0 0 0 0 0 0 0 0 0 0 1 1 0 0 0 1 0 0 0 0 0 14 0 0 0 0 0 0 0 185113 2 39 20 1 0 0 0 0 2 1 0 1 0 0 0 5 0 0 1 1 0 0 0
301 ATA 2 2 0 1 15 0 0 1 1 0 54 0 185056 2 42 47 0 0 2 0 0 0 2 0 0 0 1 3 9 0 2 0 0 0 0 0 0 0 2 0 1 1 0 0 10 35 4 2 1 0 0 8 9 2 0 0 0 1 0 0 1 0 0 1
302 GAC 0 16 2 2 2 0 0 0 1 0 0 0 0 0 0 0 4 0 2 3 0 0 0 1 3 1 2 0 0 0 0 0 6 178473 3 13 21 2 17 0 2 14 3 0 0 2 4 0 3 4 0 1 1 0 4 0 0 0 3 0 0 0 1 0
303 CCT 0 0 0 0 0 0 1 5 0 0 0 0 0 0 1 0 2 0 0 11 6 63 10 184412 1 0 0 0 0 0 1 4 0 0 0 0 0 1 0 0 0 1 4 1 0 0 1 2 0 0 3 0 0 0 0 9 0 0 0 0 0 0 1 0
304 TTC 0 1 1 0 0 1 0 0 0 17 0 0 2 0 0 0 0 0 0 0 0 4 0 0 0 1 0 0 0 13 1 0 0 0 4 0 13 6 36 4 4 0 3 2 8 6 0 2 2 0 0 7 0 21 0 1 0 5 0 0 0 185866 1 7
305 AAA 187169 3 22 0 3 2 1 0 19 0 0 0 0 1 0 2 0 2 0 1 0 0 0 0 0 9 0 0 0 1 1 0 10 1 0 1 0 0 3 0 0 1 0 0 0 0 0 0 2 0 0 1 0 7 0 0 5 5 0 0 0 0 1 0
306 CTG 0 0 0 0 2 0 0 0 0 1 3 0 25 0 5 0 9 1 3 0 2 0 8 0 0 4 2 1 47 1 172589 1 0 0 0 0 0 0 6 0 1 2 4 0 0 1 1 0 7 0 1 0 0 0 0 0 1 0 0 0 0 0 30 0
307 CTT 0 0 1 1 1 0 0 0 0 0 0 0 1 0 0 2 0 0 1 5 0 3 0 14 0 0 0 5 41 929 12 181412 0 0 2 0 0 0 0 0 0 0 2 1 3 3 2 6 4 1 0 1 0 0 1 0 0 0 0 1 0 0 4 11
308 CAA 3 1 1 0 1 10 1 0 0 1 3 1 0 9 1 3 202245 7 13 10 1 2 2 0 26 0 1 9 0 0 0 0 0 1 0 0 2 1 1 0 0 0 0 0 2 3 2 0 8 0 1 1 0 1 2 0 0 4 1 0 0 0 23 0
309 AAC 6 202425 8 20 1 46 7 0 7 154 40 0 0 3 3 0 0 6 1 0 1 0 0 0 33 8 20 0 2 1 18 0 5 13 4 0 3 7 4 0 4 0 46 108 0 1 0 2 0 1 0 0 7 3 5 17 3 1 0 1 3 0 19 0
310 AGC 0 34 0 0 3 2 1 0 1 202675 2 48 0 3 0 0 1 0 0 0 0 0 0 0 0 3 1 0 0 1 0 0 0 0 0 0 8 13 25 15 0 8 6 1 2 1 4 6 0 0 0 0 9 4 9 16 0 158 2 32 0 3 2 0
311 CAA 5 74 6 0 3 1 4 64 13 58 10 0 4 1 0 0 202717 2 23 1 1 0 0 0 94 1 2 2 0 0 0 1 0 0 1 0 0 0 0 0 0 0 6 3 1 1 1 1 3 0 0 0 0 13 4 5 0 0 1 1 0 0 0 0
312 GTA 1 0 3 0 3 0 1 1 0 1 0 0 29 0 0 9 0 0 0 0 4 3 4 0 0 2 0 0 1 0 5 1 6 0 2 0 12 2 2 0 2 2 0 0 202919 13 15 13 0 0 0 0 0 0 2 0 0 0 0 1 6 0 0 0
313 TAC 0 3 1 0 0 2 6 0 2 0 3 2 0 0 0 0 0 16 1 0 0 2 4 0 0 0 1 3 0 0 0 1 0 2 0 1 0 1 0 0 0 4 0 1 1 0 0 1 0 202661 1 105 1 1 0 5 2 21 7 1 0 0 0 0
314 AGC 0 19 0 0 13 4 0 1 0 202722 4 33 0 9 4 0 1 0 1 0 1 2 0 0 1 2 0 0 0 0 1 0 0 1 0 0 0 3 5 1 9 32 0 1 0 0 1 0 1 0 1 0 2 2 11 3 0 11 0 7 0 0 1 0
315 CTA 0 0 1 2 8 1 1 0 0 2 1 0 10 3 3 13 2 0 0 1 28 2 5 1 5 0 0 0 202771 17 23 3 0 2 0 0 1 1 0 0 0 0 1 0 1 0 0 0 0 0 3 2 0 4 0 0 1 2 0 2 68 0 4 1
316 ATC 0 0 1 0 0 7 0 1 0 0 9 0 3 202800 6 28 1 0 0 0 0 0 0 0 0 2 0 2 56 4 0 0 0 0 0 0 2 0 5 0 0 0 2 0 2 3 2 14 0 0 0 0 2 0 2 1 0 0 0 3 2 0 6 3
317 AGA 13 0 0 3 2 0 0 1 202922 0 66 0 0 0 0 0 0 0 0 0 0 0 1 0 19 0 1 3 0 0 0 0 0 0 0 0 0 0 0 0 54 3 0 0 1 0 1 0 0 0 0 0 0 0 0 0 5 0 2 1 1 0 0 1
318 CCG 0 1 0 2 0 1 1 0 1 0 0 1 4 0 1 2 0 0 9 0 74 72 202383 6 0 0 11 3 0 0 9 1 0 0 11 0 0 0 4 1 2 0 9 0 0 0 4 0 0 1 0 0 6 0 12 4 1 0 3 0 0 0 5 0
319 AAC 8 202404 29 62 0 5 0 3 41 14 18 10 0 2 0 0 5 0 4 1 3 2 2 0 76 3 4 22 0 7 3 0 0 19 5 3 0 13 1 1 32 10 24 24 0 0 0 0 0 3 4 1 0 4 6 4 2 7 5 0 10 1 15 0
320 GAG 0 0 8 0 0 0 0 0 0 0 0 0 0 0 0 0 0 2 0 0 2 0 1 1 1 0 0 0 0 0 0 0 44 0 202781 5 4 1 10 0 0 0 27 1 0 0 1 1 0 0 3 0 0 0 0 0 0 4 1 0 0 0 0 3
321 AAT 0 12 0 202916 0 0 0 4 0 1 7 14 0 10 2 10 0 2 0 0 0 2 2 0 0 0 2 0 0 4 0 0 0 0 0 6 4 0 0 0 6 1 1 1 0 3 4 0 0 1 0 1 2 1 0 4 0 0 2 0 1 0 0 0
322 CCA 0 1 1 0 1 0 4 0 0 0 1 2 3 2 0 0 3 1 0 1 202818 42 155 10 0 0 0 0 16 1 1 0 5 0 8 0 2 0 2 0 0 1 1 4 3 2 0 5 0 2 0 1 15 1 0 0 1 1 2 1 0 0 0 2
323 GCA 0 0 1 6 33 1 1 1 1 6 4 238 39 15 0 0 5 0 7 0 1 0 0 5 4 19 10 22 1 7 0 11 3 1 1 0 202531 7 8 0 7 0 2 0 42 3 6 0 0 1 0 4 8 0 2 2 0 1 1 1 4 0 1 0
324 CAC 0 4 0 1 1 0 0 0 0 0 0 0 0 1 0 0 1 202981 0 33 1 2 1 0 0 6 1 3 0 1 1 0 0 1 0 0 0 0 0 0 0 0 2 1 0 1 0 0 1 9 0 0 0 0 2 0 0 0 0 0 2 0 0 0
325 AAG 22 0 203027 3 0 0 5 0 0 0 27 0 0 0 4 0 0 0 0 10 0 0 0 0 0 0 0 2 0 0 0 0 0 0 29 0 0 0 1 0 0 0 0 0 0 0 0 0 0 0 1 0 0 0 0 0 0 0 0 0 0 0 0 0
326 AGT 0 0 0 19 0 0 0 0 0 16 0 203043 0 0 0 2 0 0 0 0 0 0 0 0 0 0 0 0 0 0 0 0 0 0 0 0 0 0 0 0 0 0 0 16 0 0 0 0 0 0 0 0 0 0 0 0 0 0 0 0 0 0 0 0
327 CAG 0 0 3 0 0 0 0 0 0 3 0 0 0 0 0 0 18 0 202961 5 0 0 4 0 1 2 37 0 0 0 1 0 0 0 0 0 0 0 0 0 0 0 0 0 0 0 0 0 0 1 8 0 0 0 0 0 0 1 0 0 0 0 0 0
328 CTG 2 0 1 0 2 3 1 1 0 2 1 1 3 0 2 3 0 1 5 0 0 0 15 0 0 0 1 4 36 0 202862 9 0 0 0 1 0 1 0 1 0 1 1 0 10 11 2 0 1 0 4 0 0 0 1 0 8 4 1 1 6 0 113 1
329 GTG 1 0 2 0 0 1 1 0 0 0 3 0 3 3 17 8 0 0 6 0 0 0 0 1 0 1 3 0 0 0 2 1 0 1 3 0 0 0 6 0 1 1 5 7 41 5 202933 86 0 0 1 0 0 0 0 2 1 0 0 4 4 0 1 0
330 TGG 0 0 0 2 2 0 0 1 2 0 1 0 0 0 0 3 2 1 0 0 0 1 0 1 0 0 8 0 0 0 0 0 0 0 1 0 0 0 1 0 0 3 2 1 0 0 1 0 0 1 23 0 1 2 1 0 16 0 203073 3 0 0 5 1
331 ATG 0 0 1 2 1 1 9 2 2 0 3 3 10 1 202918 4 5 0 0 4 0 5 3 0 0 0 1 1 3 0 5 0 0 1 2 0 1 0 1 0 0 1 0 0 0 2 18 2 0 0 5 0 0 2 0 0 1 0 0 0 2 0 4 2
332 GCA 0 0 0 0 40 2 0 0 0 2 2 0 4 0 1 0 0 1 0 2 0 2 1 0 2 0 1 0 0 0 2 0 0 2 0 5 202329 5 11 21 5 2 0 1 25 1 1 0 0 0 0 0 11 3 1 0 0 0 2 0 1 0 0 0
333 TGC 1 0 0 0 0 0 0 0 0 2 0 2 1 2 0 0 0 0 1 0 0 0 0 2 1 38 0 0 4 1 1 0 0 0 2 0 0 0 0 1 1 2 2 1 0 3 1 5 0 47 1 0 1 0 0 1 2 202700 3 130 1 6 0 7
334 AAT 2 14 9 202991 0 0 0 2 0 0 0 6 2 0 4 3 0 2 4 5 0 0 2 0 2 1 0 0 0 1 1 0 0 0 0 16 0 0 1 1 11 0 26 1 3 0 0 1 0 0 5 11 0 4 0 1 4 0 1 0 0 3 0 6
335 TCT 0 0 2 1 0 0 1 0 0 9 0 2 0 0 0 0 0 0 0 2 0 0 2 8 0 1 0 0 0 0 0 1 0 0 2 0 2 0 1 2 4 0 6 0 1 0 0 0 0 0 1 3 23 29 8 235059 0 10 2 1 1 0 4 14
336 GCT 0 0 0 2 0 0 3 89 0 1 0 0 0 0 1 0 1 1 1 0 0 5 0 0 0 0 0 0 15 42 49 5 3 0 0 10 6 54 42 234412 2 4 20 8 5 0 0 28 1 0 2 0 0 0 2 11 0 0 0 0 155 0 59 0
337 GCA 0 0 0 0 28 0 1 0 0 0 0 3 0 0 0 0 0 1 0 0 17 1 0 0 0 0 0 0 1 0 0 0 0 0 0 1 234772 5 17 13 1 0 0 0 16 0 0 0 0 1 0 0 2 2 1 2 2 0 1 3 0 0 1 0
338 TTT 1 0 1 1 0 1 0 0 7 0 2 0 0 3 0 0 0 0 1 0 0 0 0 1 0 0 0 2 1 0 0 5 2 0 1 1 1 0 0 0 2 2 1 4 0 0 1 8 0 0 0 1 0 1 0 14 0 1 5 1 1 44 0 234858
339 GAA 9 0 0 0 1 0 0 0 0 0 0 0 0 0 0 0 0 0 0 0 2 2 0 0 0 0 0 0 0 0 0 0 234821 6 91 145 1 3 0 1 43 0 0 0 0 0 0 0 5 0 0 0 0 0 0 0 4 0 0 0 0 0 0 0
340 GAT 0 1 0 30 3 0 0 0 0 0 0 2 0 0 0 0 0 0 0 4 0 0 0 0 0 0 0 1 1 0 0 1 0 20 3 235159 0 1 0 0 0 0 5 10 0 1 0 0 1 0 0 3 0 1 0 0 0 0 0 0 0 0 0 0
341 CTA 0 0 0 0 0 0 0 3 0 0 0 0 6 31 0 1 0 0 0 0 28 4 3 1 8 0 0 1 235081 19 25 0 0 6 0 0 2 0 0 0 0 0 0 0 10 0 0 0 0 0 0 0 0 0 0 0 0 0 0 0 5 0 0 0
342 AGA 19 0 11 0 0 0 0 2 234752 0 58 1 5 0 0 0 1 1 0 0 0 0 3 1 3 22 1 0 0 0 1 1 3 0 1 0 0 0 2 0 13 13 4 3 0 0 0 0 0 0 0 0 0 0 0 0 1 1 3 2 2 0 0 0
343 GTA 0 5 1 0 0 0 0 0 0 0 0 0 190 0 0 6 0 0 0 0 1 0 0 0 0 0 0 0 1 0 0 0 1 0 0 0 14 4 0 0 0 0 10 2 234939 2 32 3 0 0 0 0 0 0 0 0 0 0 0 0 0 0 0 0
344 TTA 0 0 0 1 0 4 0 1 0 0 0 0 0 1 0 0 0 2 0 0 0 0 0 0 0 2 0 1 9 4 0 3 0 0 0 0 0 1 1 0 0 0 2 0 1 0 0 3 0 0 0 0 13 0 0 0 0 0 0 1 235064 0 59 2
345 AGC 0 10 0 0 8 62 2 4 1 234497 0 37 5 1 0 0 2 0 0 0 0 1 1 0 0 2 0 1 0 0 1 0 0 0 4 2 0 0 0 0 2 8 4 1 0 0 0 0 0 1 0 0 36 3 22 2 0 6 0 0 0 0 1 0
346 TTC 0 0 4 0 0 1 0 0 0 0 0 0 4 2 0 0 0 0 0 1 0 0 0 0 2 2 0 0 0 15 3 0 0 0 6 5 0 5 9 0 0 2 4 2 1 10 13 0 0 3 0 0 0 18 0 0 2 1 2 2 0 234313 1 156
347 ATC 1 6 0 1 0 10 0 3 0 1 0 0 2 234467 27 6 0 0 1 1 0 0 0 0 0 0 0 0 0 54 0 0 0 0 0 0 0 0 0 1 1 0 1 0 0 17 5 0 0 2 0 0 1 0 0 0 0 1 65 0 0 0 0 0
348 AGA 9 0 1 1 0 0 0 0 234944 2 85 5 3 0 1 0 0 1 0 0 0 0 0 0 2 0 0 8 0 1 0 0 0 0 3 1 0 0 0 1 27 1 1 0 0 1 0 0 2 1 0 0 0 0 0 0 2 0 1 0 0 0 0 0
349 GGG 2 0 1 0 0 1 0 0 0 0 17 0 1 0 0 0 0 0 0 0 0 0 0 0 0 0 3 0 0 0 1 0 0 0 10 2 0 0 0 0 32 3 234835 6 0 0 3 0 0 0 0 0 0 0 0 0 0 0 9 1 0 0 0 0
350 ACC 0 2 0 0 11 234196 46 10 22 3 0 13 0 23 31 5 0 8 2 1 0 1 1 0 12 9 7 11 0 0 0 2 0 1 0 0 4 67 24 0 0 3 9 1 1 0 6 5 0 0 1 2 14 4 6 0 0 0 2 0 2 17 0 3
351 AAA 234844 9 58 4 2 0 2 0 16 0 1 1 1 0 0 0 2 1 0 0 0 0 0 0 1 6 1 2 0 7 0 0 15 0 0 0 0 2 0 1 0 8 2 1 0 0 0 0 0 1 1 3 1 0 0 0 0 4 0 0 8 1 0 0
352 GTA 0 0 0 0 3 0 0 0 0 0 0 0 15 0 2 13 0 1 0 0 0 0 0 0 0 0 0 0 2 3 0 0 2 0 0 1 18 0 0 2 2 0 1 0 235150 15 38 1 0 0 0 1 1 0 0 0 0 0 0 0 12 0 5 0
353 TCC 0 1 0 72 0 0 0 0 0 1 38 0 0 0 4 0 0 5 0 17 0 148 0 0 35 0 3 0 0 11 0 199 0 0 1 0 2 2 0 0 0 0 0 0 0 0 0 1 0 5 0 0 5 234537 1 4 0 2 0 0 4 24 0 20
354 CCA 0 0 1 0 2 0 0 0 5 0 0 0 0 0 0 1 2 1 0 0 235037 3 17 1 3 0 0 0 3 0 0 0 1 0 3 0 17 0 1 0 0 10 0 0 1 0 0 3 0 1 2 1 3 1 0 0 5 1 0 0 0 0 0 0
355 AGG 0 0 28 0 0 0 0 0 17 0 234970 1 0 0 27 0 0 0 0 0 0 0 0 0 0 0 6 0 0 0 0 0 0 0 0 0 0 0 0 0 0 0 31 0 0 0 0 0 0 0 0 0 0 0 0 0 0 0 0 0 0 0 0 0
356 GGG 0 0 0 0 0 1 1 0 0 0 7 0 0 0 0 0 0 0 0 0 0 0 0 0 0 0 0 0 0 0 0 0 0 0 11 3 0 0 2 0 18 0 232212 1 0 1 0 0 0 0 0 0 0 0 0 0 0 0 1 1 0 0 0 0
357 AAA 234167 8 16 0 0 0 0 0 20 3 5 0 0 0 0 0 0 1 0 0 0 0 0 0 0 0 0 0 0 0 0 0 46 0 0 0 0 0 6 0 2 0 0 0 0 0 0 0 1 1 2 0 0 0 0 0 0 0 0 2 3 0 0 0
358 CTT 0 1 0 0 0 0 4 0 0 0 0 0 2 0 0 3 0 0 0 3 0 1 0 5 1 0 0 2 6 10 3 235022 0 0 0 0 0 1 1 0 0 0 0 0 0 0 0 0 0 0 0 0 0 0 0 0 0 0 1 0 0 0 0 10
359 TCC 46 1 0 0 2 5 0 3 1 21 0 0 9 12 0 0 7 0 2 0 1 34 0 0 8 22 64 2 0 1 0 20 0 0 0 1 6 1 0 0 0 0 4 0 1 0 6 5 0 1 0 3 1 234779 45 14 0 1 0 0 1 7 41 0
360 ACT 1 0 0 9 3 30 2 235119 0 0 1 1 1 0 0 3 2 0 1 0 0 0 2 0 0 0 0 0 0 0 0 0 0 0 0 1 0 0 0 7 0 0 0 0 9 0 0 0 0 0 0 1 17 0 5 3 0 0 2 0 0 0 0 0
361 AGA 19 0 2 0 0 0 0 0 235132 3 32 2 3 1 0 0 0 0 1 0 0 0 1 0 0 10 10 4 0 0 2 0 1 0 0 0 0 0 0 0 17 0 0 0 0 3 0 0 0 0 0 0 0 0 0 1 3 0 1 2 0 3 0 1
362 GGA 0 0 0 0 0 0 0 0 13 0 1 0 1 0 0 0 0 0 0 0 0 0 1 0 0 0 0 0 0 0 0 0 5 1 0 0 0 0 3 0 235076 15 61 1 0 1 0 0 0 0 0 1 0 0 0 0 15 0 0 0 0 0 0 0
363 GTA 0 0 0 1 0 0 0 1 0 0 0 2 27 2 2 1 0 0 0 0 0 0 0 0 1 0 1 0 0 2 0 2 0 0 0 0 38 0 7 0 0 0 0 0 234953 4 48 0 0 0 0 0 0 2 0 0 0 0 0 31 51 1 6 1
364 CAA 2 0 1 0 0 0 0 0 1 0 0 0 0 0 1 11 235088 0 53 2 4 0 2 1 14 0 0 0 0 13 1 2 0 0 0 0 0 0 0 0 1 0 6 4 0 0 0 6 2 0 1 1 0 2 0 3 0 1 2 0 0 0 11 1
365 ATT 0 0 0 3 0 0 0 4 1 0 1 2 2 11 0 235222 0 0 2 0 0 1 0 0 0 0 0 3 0 0 1 16 0 0 1 0 0 0 0 0 0 0 1 0 0 4 1 6 0 0 0 1 0 0 0 0 0 0 1 0 0 0 0 0
366 GCT 0 0 0 0 0 1 0 24 0 0 1 1 0 0 0 0 0 0 0 1 0 0 0 1 0 0 0 0 0 0 0 2 0 0 1 7 2 16 24 235069 0 0 8 0 0 1 0 12 0 1 0 0 1 0 3 2 0 0 0 0 0 0 0 2
367 TCA 0 14 1 0 1 30 12 1 0 17 0 0 0 0 0 1 0 1 0 3 13 0 0 0 1 0 0 1 0 0 0 0 0 1 2 1 19 34 38 6 2 5 63 1 0 2 0 1 10 0 0 0 234776 3 17 9 0 3 2 9 5 0 1 0
368 AAT 3 14 2 234933 0 0 13 3 1 2 0 14 0 0 4 2 20 7 2 2 0 1 1 0 1 2 0 1 3 0 1 0 7 0 18 9 0 10 4 35 14 26 19 0 0 4 7 0 0 0 0 2 1 6 4 2 0 3 0 0 0 4 6 0
369 GAA 14 0 1 0 0 0 4 1 0 0 0 3 0 1 3 0 0 0 0 1 0 0 1 1 0 0 0 0 0 0 0 1 235208 1 10 1 3 0 1 1 13 0 4 3 0 0 2 0 1 1 1 0 0 0 0 0 2 0 0 0 0 0 0 0
370 AAC 7 234970 2 7 0 3 0 0 0 15 0 3 1 1 1 0 4 3 0 2 0 0 0 0 0 1 2 0 0 0 0 2 0 9 16 0 0 5 0 0 3 0 1 4 1 6 0 56 1 1 1 1 0 0 0 0 0 0 4 1 20 0 1 0
371 ATG 0 0 3 1 0 1 17 1 0 1 2 0 41 0 234951 23 0 2 1 0 0 0 0 0 0 0 1 0 0 8 20 0 1 0 0 0 0 0 0 0 0 0 0 1 7 0 34 0 0 0 0 1 0 1 0 2 2 0 0 0 3 0 7 0
372 GAT 0 0 1 32 0 0 2 0 0 0 0 0 0 0 1 0 0 0 0 0 0 0 0 0 1 0 0 1 2 0 0 0 0 4 2 234597 0 1 2 1 0 1 0 18 5 0 0 1 0 0 0 1 0 0 0 0 1 0 0 2 0 0 0 1
373 GCT 1 1 0 0 0 0 3 37 11 0 0 0 0 0 0 0 2 3 0 0 0 0 0 5 3 0 9 5 0 0 2 0 2 0 3 14 2 64 16 234853 31 1 3 0 0 0 1 12 0 0 0 11 0 0 0 8 0 1 0 5 1 6 0 0
374 ATG 0 0 0 0 0 0 11 0 0 0 2 0 36 0 235024 7 0 0 0 0 0 0 1 0 0 0 1 0 0 1 4 0 0 0 0 0 0 1 0 1 1 0 0 0 0 0 14 2 0 3 1 0 0 0 0 0 0 0 0 3 0 8 4 1
375 GAA 24 3 0 0 0 0 4 0 0 0 1 0 3 0 19 5 2 0 10 0 0 2 0 0 0 0 0 0 5 0 0 0 233287 58 36 3 0 0 6 5 15 0 0 0 0 0 71 0 2 0 0 0 1 1 6 2 0 0 3 0 0 0 0 6
376 TCA 0 0 0 0 0 0 0 0 0 0 0 0 0 0 6 0 0 0 0 0 4 2 0 1 0 0 0 1 0 0 1 0 1 1 0 0 1 0 1 0 7 10 6 4 0 14 6 0 2 1 0 0 208698 3 24 1 2 0 0 0 4 0 0 1
377 AGT 0 16 6 19 0 2 3 7 0 30 21 232453 3 14 26 1 0 2 0 1 0 0 1 2 0 4 30 1 19 6 14 0 0 0 0 1 0 1 1 5 2 3 7 17 0 0 20 0 0 0 0 0 6 0 38 5 1 0 1 11 0 0 2 7
378 ACT 6 0 0 4 61 9 2 211280 0 3 1 12 0 0 5 11 0 2 0 1 2 2 0 1 1 34 0 7 0 0 0 0 0 0 1 0 0 0 5 15 4 1 2 4 1 0 0 0 0 1 0 1 17 2 3 6 0 1 5 0 0 0 1 10
379 CTT 0 1 0 0 1 0 0 0 0 0 0 0 1 1 2 3 2 0 0 0 0 1 1 38 0 0 1 7 2 96 2 214653 0 2 0 0 0 0 0 0 0 1 1 2 1 2 4 0 0 0 0 0 0 0 0 1 8 0 0 0 0 2 1 5
380 GAA 10 2 0 3 0 0 1 0 0 1 1 1 0 0 0 0 0 0 0 0 0 1 0 1 0 0 0 0 0 0 0 0 232330 5 33 1 1 1 30 1 11 1 9 0 0 0 0 1 1 0 0 4 0 0 0 1 1 0 0 18 0 0 0 3
381 CTG 2 0 0 0 1 0 2 0 0 0 0 0 0 1 4 0 0 0 3 0 1 0 15 0 0 4 3 0 40 4 230719 18 1 0 0 1 0 2 0 0 13 0 2 0 0 17 2 0 0 0 0 0 0 0 0 0 0 0 0 0 18 0 15 0
382 AGA 17 0 1 0 0 1 1 0 230679 0 1325 0 1 2 0 3 1 0 0 0 0 2 1 0 6 18 0 1 0 0 0 1 3 0 1 0 1 0 1 0 31 4 0 0 0 0 0 1 0 0 0 0 0 0 0 1 8 0 1 1 2 1 0 0
383 AGC 0 24 3 0 2 3 6 0 2 227873 8 71 3 1 0 0 1 0 0 0 4 0 0 0 0 7 0 0 1 0 0 2 0 3 1 1 15 0 40 32 0 18 3 0 0 1 4 0 0 0 0 1 0 2 0 0 3 0 1 2 0 1 0 0
384 AGG 7 0 14 0 0 1 0 3 54 4 227840 2 0 0 9 0 2 0 2 2 0 0 0 0 11 0 130 5 0 1 0 0 0 0 0 1 0 0 5 0 0 0 75 0 1 1 2 4 0 1 1 0 0 2 0 11 0 14 3 0 1 0 1 0
385 TAC 0 0 0 0 0 1 1 1 0 0 2 4 0 0 1 0 0 21 3 1 0 2 0 0 0 2 4 2 0 1 0 0 0 2 4 0 0 0 0 0 0 0 2 1 3 0 4 1 6 220738 2 33 0 1 0 1 0 16 0 0 0 0 1 0
386 TGG 2 0 0 0 0 2 3 0 3 0 11 0 1 0 0 0 1 1 3 0 0 1 0 0 0 0 27 0 0 1 0 0 0 2 2 0 1 0 0 0 0 2 1 2 2 0 2 3 0 0 14 5 0 2 1 0 8 0 203793 4 0 0 7 0
387 GCC 0 0 0 0 4 47 1 0 0 1 0 1 0 0 0 0 0 0 0 0 2 4 0 0 0 0 0 0 0 0 1 0 0 1 0 1 7 198022 10 16 4 3 13 2 0 22 0 4 0 0 0 2 0 2 0 2 0 2 0 0 0 0 0 0
388 ATA 2 1 9 0 10 0 0 0 4 0 1 3 219820 0 89 14 0 0 0 0 0 0 1 0 1 0 0 0 6 0 0 0 0 0 0 0 0 0 0 0 0 0 1 1 19 0 5 1 0 0 0 0 1 0 0 0 0 0 5 0 4 0 0 0
389 AGA 15 0 1 0 0 0 0 0 201632 4 26 0 3 0 0 0 0 0 0 0 0 0 2 0 4 0 1 0 0 0 0 1 0 1 0 0 0 0 2 0 15 0 0 0 0 0 1 0 0 0 0 0 0 0 0 0 3 0 1 0 1 3 1 0
390 ACC 2 1 0 0 2 192002 5 17 2 0 0 2 0 3 0 0 0 0 0 1 0 4 0 0 0 0 0 0 0 0 0 0 1 0 0 0 0 9 0 0 0 0 0 3 0 2 1 0 3 0 1 0 0 0 0 0 0 0 1 0 1 0 1 1
391 AGA 32 0 5 0 0 1 0 0 198553 2 27 0 1 2 0 0 0 0 0 0 0 0 0 0 3 2 33 1 0 4 0 0 0 1 1 0 0 0 1 2 20 0 0 0 0 0 0 4 0 0 0 0 0 0 0 1 4 1 2 0 0 2 3 0
392 AGT 0 2 3 19 0 1 0 0 2 8 8 224963 0 0 0 1 1 2 0 0 0 0 0 8 7 2 0 4 0 0 1 1 0 0 0 0 3 1 0 5 2 0 0 7 0 0 0 0 1 0 0 1 1 2 6 16 1 5 1 0 0 11 0 1
393 GGA 0 1 0 1 2 0 0 0 15 0 0 0 0 4 0 0 0 0 0 0 0 3 2 0 0 0 0 0 0 0 1 0 9 0 0 0 1 0 8 1 234751 11 119 12 5 0 0 0 0 0 0 0 0 0 2 0 6 0 2 0 0 0 1 0
394 GGA 0 0 0 0 0 1 1 0 17 0 0 0 0 0 0 0 0 2 0 0 0 0 0 0 0 2 0 0 0 0 0 2 16 0 0 0 1 0 0 0 234537 6 52 4 0 0 0 0 0 0 0 0 0 0 0 0 9 0 0 0 0 0 0 0
395 AAC 6 234427 47 17 0 2 1 3 5 24 5 1 0 0 0 0 3 32 0 1 0 1 1 0 24 0 4 138 1 0 0 0 0 15 0 0 0 6 1 0 4 0 7 8 1 3 3 2 4 1 3 5 0 4 0 1 5 2 0 11 0 0 0 0
396 ACT 6 20 44 15 3 39 19 233908 5 30 52 3 2 3 1 39 4 87 11 12 9 1 0 1 67 6 21 78 0 5 12 2 2 0 0 0 176 3 14 19 0 1 4 17 12 0 18 7 2 0 4 3 1 0 3 15 0 39 35 4 0 0 9 23
397 AAT 16 21 10 234299 2 10 0 2 146 4 64 26 1 0 1 159 6 0 40 3 1 0 6 2 3 32 84 1 1 0 10 2 0 1 1 15 0 1 8 6 2 3 4 8 1 0 1 3 1 0 0 3 0 0 1 0 2 0 10 49 7 3 3 0
398 CAA 37 0 23 9 0 6 0 2 12 9 92 0 0 6 0 2 233901 54 17 5 5 2 6 1 202 63 9 10 1 0 0 1 0 1 0 0 0 1 1 3 0 4 2 1 11 10 0 0 8 4 0 13 5 2 1 0 4 0 19 15 1 3 7 1
399 CAG 63 3 655 0 4 15 1 5 0 35 21 1 3 0 3 20 27 5 232869 9 2 89 21 2 12 1 816 36 2 0 8 2 0 0 5 2 0 0 3 19 1 13 186 30 1 7 5 0 0 12 12 5 4 3 3 7 0 0 6 18 1 2 0 12
400 AGG 12 0 23 0 0 0 1 0 14 0 234183 3 0 0 22 1 3 4 2 0 2 2 0 0 0 11 6 2 0 0 2 0 0 0 0 0 1 0 2 0 3 0 76 0 1 0 1 0 0 0 3 0 0 0 0 2 0 0 13 1 0 0 0 0
401 GCC 0 0 31 1 0 56 0 0 2 0 155 8 0 0 0 0 4 59 10 33 0 19 7 2 200 32 20 40 3 0 1 0 2 6 0 0 19 234175 17 6 6 3 17 6 0 31 0 1 0 0 0 0 31 3 0 0 0 1 0 5 7 0 8 1
402 TCT 2 0 129 0 0 0 0 3 5 3 11 8 5 0 15 0 4 1 0 7 55 10 5 45 6 3 32 77 0 1 0 0 0 9 4 6 2 0 3 5 1 1 9 1 1 0 2 3 0 0 0 18 12 86 14 234503 0 14 2 1 0 0 0 10
403 GCA 43 1 3 1 97 5 12 2 0 1 28 6 1 0 4 0 1 7 4 19 3 1 10 0 2 0 1 4 14 2 2 3 3 0 0 0 234421 10 112 2 3 19 17 4 123 8 0 3 0 1 2 2 2 3 7 2 0 1 0 0 1 1 1 2
404 GGT 0 0 0 0 0 14 4 3 2 0 2 28 2 1 0 7 0 3 0 0 0 1 0 4 0 0 1 0 0 0 3 1 0 2 2 23 0 15 34 6 34 195 299 234228 5 1 8 7 0 1 16 1 13 0 2 4 0 2 4 10 4 3 0 0
405 CAA 3 0 0 0 0 0 1 0 0 0 0 0 1 0 3 0 234935 0 37 9 1 0 1 0 30 0 0 0 0 0 0 3 2 0 2 0 0 7 1 5 0 0 0 0 0 0 1 1 4 0 0 0 0 0 2 0 0 0 0 0 0 0 0 0
406 ATC 0 2 1 0 0 29 19 0 0 2 0 0 3 234998 0 19 0 0 0 0 0 13 0 1 0 0 1 0 3 1 0 0 0 0 0 0 0 2 0 0 0 0 0 0 0 20 0 0 0 0 0 0 2 0 13 1 0 0 0 0 0 0 23 0
407 AGT 0 0 0 26 0 0 0 1 0 16 0 234906 0 0 0 4 0 0 0 0 0 0 0 0 0 0 0 1 0 0 0 0 0 0 0 0 0 2 0 0 0 9 0 68 0 0 0 0 0 1 0 0 0 0 0 0 0 0 0 10 0 0 0 0
408 GTG 0 0 0 0 16 0 0 0 0 0 0 0 0 0 41 2 0 0 0 0 0 0 0 0 0 0 0 0 0 4 0 0 0 0 1 0 0 15 19 0 0 2 1 1 135 0 234736 7 0 0 0 0 0 0 0 0 0 0 0 0 0 0 3 0
409 CAA 4 0 3 0 0 0 4 270 1 2282 0 30 8 0 6 39 231837 5 8 16 3 0 0 0 8 1 1 0 2 5 0 4 2 0 0 0 3 0 27 45 16 0 21 0 18 1 17 1 96 5 0 7 0 0 17 7 0 1 70 51 13 0 14 5
410 CCT 0 0 1 1 0 0 1 2 0 0 0 1 2 0 1 0 3 1 0 23 22 146 92 234680 1 0 0 0 0 0 0 8 1 0 1 0 12 1 10 0 3 0 12 4 0 4 3 0 0 0 0 0 1 1 1 37 1 0 1 3 0 0 0 0
411 GCA 1 0 0 0 157 50 0 2 0 1 0 2 0 0 0 0 0 0 0 0 2 0 3 0 0 0 0 0 0 1 0 0 2 1 0 0 234666 10 16 7 0 2 0 0 44 1 6 0 0 0 0 0 9 2 0 0 8 10 0 136 0 0 0 0
412 TTT 0 0 0 0 0 0 1 0 0 0 0 0 0 0 5 11 0 0 0 0 0 0 0 0 0 0 6 1 6 0 14 10 0 0 0 0 0 0 0 0 0 0 0 1 3 2 4 1 0 0 0 0 0 0 1 5 1 0 0 7 1 21 13 234204
413 TCT 4 9 2 1 0 0 2 2 3 7 1 2 3 0 0 0 1 5 0 0 2 2 7 16 0 0 3 4 0 0 4 0 0 4 0 0 0 1 1 6 5 1 4 1 0 1 2 1 3 1 1 5 120 53 24 234773 0 0 0 5 1 0 0 10
414 GTG 0 0 5 1 2 3 13 2 0 1 0 1 0 1 36 2 0 0 1 0 0 0 1 0 0 0 0 1 1 6 45 0 2 0 0 1 2 10 35 3 2 2 4 0 82 8 234514 5 0 0 0 1 0 0 3 0 0 3 1 52 0 3 2 6
415 CAA 6 1 1 0 18 8 2 277 4 7 23 9 0 0 1 0 233978 3 46 9 2 16 12 7 81 45 148 39 6 0 20 2 0 0 1 0 5 8 28 48 1 0 71 15 2 16 1 12 22 2 0 3 2 1 37 0 0 0 19 31 0 53 1 3
416 AGA 11 0 3 0 0 0 0 0 235042 0 20 0 4 1 0 1 0 0 0 4 0 0 0 0 9 2 9 4 1 0 0 0 0 0 0 0 0 1 1 2 25 0 0 1 0 1 0 0 0 0 0 0 0 2 0 0 5 0 1 0 1 3 2 0
417 AAC 105 233121 2 21 0 23 0 0 0 26 9 12 14 1 8 0 0 3 0 0 0 81 0 3 6 0 60 0 4 34 3 15 2 12 2 2 2 7 5 0 2 5 0 85 0 0 11 23 0 6 0 0 0 1 29 1 0 0 0 0 5 7 0 0
418 CTC 0 0 0 0 1 2 1 0 0 0 0 0 0 8 1 15 1 2 2 0 0 24 0 0 0 2 5 0 25 196984 6 8 0 0 0 0 0 0 0 2 0 0 0 0 1 0 16 2 0 0 1 0 0 0 0 0 0 12 0 0 5 9 1 0
419 CCA 2 0 11 0 2 0 0 3 1 0 3 1 0 2 3 1 7 0 2 0 197034 2 15 4 1 2 1 0 3 1 1 0 4 0 2 0 1 0 18 10 0 0 1 0 9 1 50 20 0 0 0 0 2 0 0 0 0 5 0 0 1 0 0 0
420 TTT 0 1 0 44 8 1 0 1 1 2 1 10 0 1 1 1 0 0 2 2 2 1 0 2 0 0 1 1 1 0 20 12 2 0 0 0 0 2 8 4 5 3 7 6 1 65 86 6 0 0 0 49 0 27 16 17 3 0 2 7 4 109 69 196798
421 GAC 11 23 1 0 1 0 0 1 5 10 11 19 66 27 4 3 0 0 0 1 0 0 0 0 0 0 0 1 6 16 6 0 1 195874 2 314 0 4 38 1 0 28 3 0 22 40 23 6 2 38 0 0 0 20 6 610 0 4 1 32 0 5 9 0
422 AAA 196952 35 20 1 5 0 1 3 19 17 0 5 16 2 1 3 6 0 6 0 0 0 0 0 1 1 162 4 0 13 0 0 24 1 6 5 10 12 30 6 0 0 16 9 8 4 0 3 2 5 1 1 0 0 9 4 0 0 0 0 1 18 0 6
423 CCA 1 15 13 2 4 7 0 7 3 82 113 0 0 1 0 1 8 4 51 12 195700 1 44 31 83 34 568 13 10 8 0 11 2 0 5 1 4 25 4 0 19 33 153 37 3 6 12 13 0 0 0 0 40 4 1 1 1 0 0 6 0 1 0 0
424 ACC 1 1 0 7 10 196534 10 11 1 2 6 13 0 33 5 15 0 37 0 2 3 12 1 0 7 1 11 6 2 14 6 1 1 30 0 4 0 31 115 7 4 7 0 10 17 33 7 159 0 11 0 1 1 0 7 29 0 0 23 4 9 2 4 4
425 ATC 2 0 0 2 0 26 0 7 0 4 4 0 14 197100 0 24 0 0 0 0 0 1 0 2 1 0 0 0 10 2 0 0 0 1 1 7 2 0 5 13 1 1 2 0 2 40 20 87 0 1 0 0 0 1 1 0 0 37 0 6 1 0 2 0
426 ATG 1 2 1 3 0 3 34 1 11 0 13 0 28 4 196695 2 2 3 0 0 0 0 0 0 1 5 5 2 19 1 10 13 2 1 3 2 2 0 0 1 1 1 7 8 2 0 47 5 0 1 0 0 2 0 1 5 2 6 1 48 5 0 2 2
427 GCA 0 0 1 4 88 3 0 60 38 29 5 5 0 2 598 24 0 8 7 1 21 0 2 0 4 6 43 6 22 26 0 0 12 0 0 0 195700 6 53 5 7 0 90 21 49 5 2 0 0 1 0 3 0 0 69 170 0 10 2 1 0 1 2 8
428 GCA 0 0 1 5 141 2 7 0 0 0 0 1 0 0 15 0 0 36 1 0 3 0 5 3 4 5 9 3 1 0 0 0 2 0 1 0 196435 13 15 7 3 7 11 4 42 1 25 0 0 1 0 2 3 5 0 4 0 6 0 115 0 4 0 0
429 TTC 0 3 0 0 0 0 2 0 2 3 0 0 0 3 3 0 4 4 5 0 0 5 0 0 0 0 1 0 1 13 0 4 1 2 3 2 4 0 1 2 0 3 22 2 3 2 4 3 1 33 1 4 0 10 0 1 5 1 21 4 8 197158 23 25
430 ACT 5 1 1 24 31 37 9 196439 0 0 5 22 7 4 0 9 0 0 0 16 13 0 0 12 1 8 0 6 3 0 5 0 0 0 6 0 7 2 1 9 7 57 35 163 0 0 0 5 0 1 1 3 2 99 48 37 2 0 4 0 0 0 4 1
431 GGG 0 0 6 0 3 0 3 0 2 3 15 1 0 0 0 0 5 4 0 2 0 1 3 1 1 0 0 1 0 10 0 0 1 1 18 1 0 0 7 0 80 51 195454 65 2 1 7 15 2 1041 0 26 7 5 0 0 4 1 19 22 13 10 44 40
432 AAT 29 23 4 196457 0 6 4 2 18 18 30 11 0 3 0 14 3 10 119 5 31 1 0 2 16 7 0 2 11 6 8 5 1 1 2 17 25 4 12 6 3 5 7 71 7 8 15 8 2 1 0 25 0 1 22 95 1 29 15 17 9 20 4 0
433 ACA 3 0 0 1 196568 16 91 12 0 1 1 0 113 2 12 3 0 5 0 2 0 1 2 1 0 0 16 3 25 4 18 84 2 11 6 2 39 4 0 0 27 3 1 19 0 9 19 20 1 21 0 0 2 22 1 4 0 1 0 44 32 0 0 18
434 GAG 0 0 12 0 0 0 17 5 3 0 10 2 0 0 5 0 30 0 0 0 0 2 8 0 0 0 11 0 1 1 1 0 27 1 196992 11 5 3 21 2 9 0 52 10 29 77 16 1 0 0 10 1 0 2 13 5 1 2 2 4 3 1 3 1
435 GGA 0 0 0 0 0 0 0 3 16 0 0 0 0 0 0 0 0 1 0 0 0 1 0 0 2 0 4 0 0 0 14 1 19 0 0 0 0 0 0 1 196833 12 432 12 0 0 0 0 0 0 0 0 0 0 0 0 2 0 2 0 0 1 0 2
436 AGA 29 0 0 0 0 0 1 0 197255 2 73 0 5 0 2 0 0 0 0 0 0 2 0 0 11 13 8 1 0 1 0 0 0 0 0 0 2 0 0 0 14 2 1 0 2 0 1 0 1 0 1 0 2 0 1 0 4 0 0 0 0 0 0 1
437 ACA 3 19 0 0 197173 6 13 7 2 1 1 9 6 0 0 3 0 0 0 0 4 0 1 0 0 0 0 2 0 2 0 0 0 1 1 0 13 0 6 1 4 1 2 1 5 0 6 0 0 1 0 2 2 10 0 7 0 13 1 2 0 0 2 0
438 TCA 0 5 0 77 2 1 0 0 0 13 3 5 0 0 4 0 0 0 0 1 17 0 0 0 0 0 0 0 0 0 0 1 1 0 2 1 1 0 2 1 1 21 202 22 2 0 0 1 3 0 0 0 196716 11 140 10 0 0 13 0 7 0 0 0
439 GAC 0 13 0 0 0 0 0 0 1 0 0 0 0 0 0 0 0 0 0 0 0 0 0 0 0 1 4 0 0 0 0 0 3 197175 3 8 0 0 1 0 4 18 0 0 0 3 0 1 1 2 0 0 0 0 0 0 1 0 0 0 0 0 1 0
440 ATG 0 0 0 1 0 2 13 0 0 6 7 11 13 0 197229 6 0 0 0 3 0 0 5 0 0 0 6 3 1 0 2 0 3 0 2 2 0 8 7 3 1 1 9 4 2 0 10 0 0 2 1 5 3 4 9 0 0 1 10 2 0 5 2 0
441 AGG 3 0 6 0 0 0 0 0 25 0 197214 7 0 0 18 0 0 0 0 0 0 0 1 0 0 22 11 0 0 1 0 1 1 0 0 0 1 6 0 0 7 0 30 2 0 0 0 0 0 0 1 0 0 0 0 0 0 0 2 0 0 0 4 0
442 GCA 1 2 0 0 102 0 32 1 0 3 0 0 39 18 20 72 0 0 0 0 0 0 0 0 0 0 3 6 5 7 1 1 14 0 0 0 196054 2 168 45 2 9 5 4 48 159 457 4 1 5 0 11 31 1 9 1 0 4 1 1 0 0 5 0
443 GAA 8 0 0 0 0 0 1 0 0 0 1 0 0 1 0 1 0 0 2 0 0 0 0 0 0 0 1 0 1 0 0 0 197352 3 16 8 3 0 3 1 9 0 1 1 1 0 2 0 5 0 0 0 0 1 1 0 1 1 1 5 0 0 0 1
444 ATT 0 0 1 5 0 0 0 5 0 1 0 0 38 24 0 197360 0 1 0 2 0 1 0 0 0 0 2 1 0 2 0 1 0 1 0 0 0 0 0 1 0 3 4 3 7 6 5 1 0 0 0 0 0 0 1 0 1 5 0 15 1 1 0 0
445 ATA 0 3 1 0 9 0 0 0 2 0 5 0 197287 0 33 2 3 1 1 1 4 0 0 0 10 0 0 0 0 4 1 4 0 0 0 0 0 18 1 1 0 4 2 1 29 2 5 14 0 0 0 0 2 0 2 2 1 1 2 5 6 0 3 0
446 AGG 3 6 29 0 3 23 64 2 42 4 196503 11 3 0 25 2 13 5 100 2 1 1 5 1 11 12 53 9 0 2 1 18 0 20 93 6 3 3 22 7 7 34 140 4 17 1 19 1 3 0 2 0 2 1 14 8 0 1 4 21 4 1 3 0
447 ATG 0 0 3 1 0 1 6 3 0 6 2 0 13 0 197241 9 0 0 8 3 1 0 1 0 0 2 4 0 4 6 3 0 1 0 1 0 2 0 16 1 2 0 3 2 2 2 27 0 0 0 1 1 0 4 3 0 0 23 0 9 0 0 11 0
448 ATG 0 1 4 2 0 0 13 0 0 0 3 0 24 9 197176 6 1 0 4 0 0 0 0 0 0 0 0 1 3 0 0 2 1 0 1 5 0 0 0 1 0 0 0 1 10 0 53 5 0 0 0 2 1 0 0 0 0 0 0 0 39 0 6 0
449 GAA 17 0 0 0 0 0 6 4 1 0 2 1 1 2 2 0 1 0 0 4 0 0 1 0 0 0 0 0 0 0 0 0 197252 12 34 1 0 2 0 0 40 0 2 0 7 15 0 0 0 0 0 0 0 0 0 0 0 3 0 2 5 0 0 0
450 GGT 20 0 0 0 1 17 10 23 2 5 0 99 4 0 6 0 0 5 1 0 0 1 1 0 31 2 10 10 2 5 10 33 0 0 2 21 1 2 0 1 4 25 46 196849 2 21 54 4 0 0 0 3 0 0 0 1 0 2 0 16 0 29 9 0
451 GCA 3 0 282 4 205 0 3 1 3 1 8 4 0 61 19 10 2 2 51 0 3 0 7 0 3 1 6 12 2 2 0 0 29 1 0 2 196045 8 72 2 21 10 58 10 218 6 19 0 0 0 0 0 7 0 4 0 0 1 14 0 8 1 0 4
452 AAA 197188 24 9 0 4 2 2 0 10 0 0 2 1 0 3 0 4 1 0 4 0 0 0 3 6 0 8 4 59 0 12 0 5 0 0 0 0 0 20 3 0 3 9 0 1 0 8 0 14 0 0 0 0 0 1 2 1 1 0 5 2 0 2 0
453 CCA 0 0 17 0 5 0 0 0 75 0 0 1 0 25 0 0 6 0 9 0 196353 1 26 1 0 4 2 0 14 2 0 0 0 11 0 0 0 1 16 0 188 7 13 31 0 0 16 0 0 0 0 0 3 0 0 0 0 9 3 0 0 0 0 1
454 GAA 27 0 1 0 3 1 0 8 0 0 1 0 5 0 1 0 44 2 0 4 4 9 0 0 0 0 1 0 2 0 0 4 196610 8 14 90 75 0 9 22 31 261 6 0 8 57 21 2 1 2 0 0 41 0 2 2 0 3 2 0 16 0 2 4
455 GAA 14 6 7 12 7 5 4 11 5 5 0 4 3 0 5 0 4 1 0 5 0 3 11 0 1 0 0 11 5 5 0 11 196894 2 19 11 20 0 8 3 13 8 13 10 48 33 73 8 1 1 0 18 5 3 12 7 0 2 0 20 4 1 8 49
456 ATG 0 0 24 6 0 0 20 0 2 1 337 3 10 1 196587 0 0 1 1 7 6 0 0 0 5 0 4 3 4 0 2 0 0 0 3 1 0 1 6 1 5 1 26 1 5 0 13 0 0 1 1 20 36 0 37 1 0 106 14 3 20 0 6 0
457 TCC 4 3 0 0 24 0 0 6 0 2 0 8 1 2 0 4 10 1 7 7 0 21 0 1 0 1 0 0 11 0 2 33 0 1 0 0 11 2 2 16 36 80 0 11 0 0 3 0 0 0 0 0 71 196649 9 150 0 4 1 1 12 12 0 0
458 TTC 0 0 1 0 3 0 1 0 0 0 1 1 1 8 0 0 0 0 0 0 0 0 0 0 0 0 0 0 0 2 0 0 0 1 0 0 0 0 0 0 1 2 0 1 0 2 1 0 2 4 0 0 1 6 0 2 1 3 5 1 8 197101 0 20
459 CAG 1 1 25 1 4 9 4 0 0 0 0 8 1 0 0 0 33 2 196211 17 0 0 6 1 36 3 380 58 1 1 15 1 0 0 2 2 0 1 0 0 5 3 33 6 3 4 0 0 0 0 10 20 0 0 1 0 0 2 0 0 0 1 0 10
460 GGG 385 0 0 0 0 1 3 0 0 1 38 0 0 0 0 0 0 1 0 0 0 0 0 0 5 1 7 0 0 0 0 1 0 0 5 0 0 0 2 0 21 4 162157 4 1 0 0 0 0 0 4 0 1 0 1 0 0 6 6 3 0 0 1 0
461 CGG 0 0 0 0 0 0 0 0 0 0 31 0 0 0 1 0 0 0 21 0 0 0 1 0 8 0 157716 8 0 0 2 1 0 0 0 0 0 0 1 0 0 0 7 0 0 0 0 0 0 0 0 0 0 0 0 0 0 1 9 0 0 0 0 0
462 GGA 0 0 0 0 0 0 0 0 7 1 0 0 0 0 0 0 0 0 0 0 0 0 1 1 0 0 0 0 0 0 0 0 10 0 0 0 5 1 17 3 149979 10 44 7 2 0 2 1 0 0 0 0 1 6 2 0 2 1 0 0 0 1 0 1
463 GTC 0 1 2 1 0 0 0 0 1 0 0 0 3 27 0 1 0 0 0 0 0 0 0 0 1 0 0 0 0 2 0 0 0 0 0 0 3 6 2 2 5 3 0 0 32 139308 22 15 0 0 0 0 0 0 0 0 0 0 1 1 5 1 15 0
464 TTC 0 0 0 0 0 0 0 0 0 1 0 0 0 10 0 0 0 0 0 0 0 0 0 0 0 0 0 0 0 15 0 1 0 0 0 0 0 0 0 0 0 0 0 0 0 3 0 0 0 3 0 0 1 24 0 1 0 0 0 0 0 164670 0 25
465 GAG 0 0 8 0 0 0 0 0 0 44 0 0 0 0 0 0 0 0 1 0 0 0 0 0 0 0 1 0 0 0 0 0 5 0 160877 2 0 0 1 0 3 0 21 2 0 0 2 0 0 0 0 0 0 0 0 0 0 0 0 0 0 0 0 0
466 CTC 1 0 1 2 1 0 1 0 9 0 2 2 0 9 53 14 6 30 7 30 23 67 6 27 0 0 0 4 43 140812 5 15 2 0 2 5 66 5 16 1 17 0 21 4 0 4 3 8 0 36 0 33 2 2 7 1 1 1 100 3 7 60 48 21
467 TCG 1 0 12 1 0 7 35 0 0 0 2 1 1 9 4 0 2 0 4 0 0 0 7 0 0 2 2 3 0 1 0 0 0 0 1 0 0 0 1 0 6 2 45 0 5 0 3 0 0 0 4 0 30 7 164680 8 0 0 6 1 1 11 34 1
468 GAC 0 13 0 0 0 0 0 0 0 0 0 0 0 0 0 0 0 0 0 0 0 0 0 0 0 0 0 0 0 0 0 0 1 162855 0 30 0 0 0 0 0 28 0 1 0 0 0 0 0 1 0 0 1 1 0 0 0 0 0 0 0 0 0 1
469 GAA 25 0 0 3 8 0 0 2 1 0 0 0 0 1 0 0 9 4 44 0 0 0 0 0 0 0 1 0 1 0 1 0 162250 0 23 4 1 1 0 2 16 3 0 0 0 0 7 1 1 0 3 1 2 0 0 2 0 0 0 0 0 0 12 1
470 AGG 0 0 25 0 0 0 0 0 5 0 161840 4 0 0 9 0 0 0 0 0 0 0 0 0 0 0 5 0 0 0 0 0 0 0 0 0 0 0 0 0 0 0 27 0 0 0 0 0 0 0 0 0 0 0 0 0 0 0 3 0 0 0 0 0
471 GCA 0 0 0 0 28 0 0 0 0 0 0 0 0 0 0 0 0 0 0 0 0 0 0 0 0 1 0 0 0 0 0 0 1 0 0 0 149512 6 48 2 0 2 1 0 58 0 0 0 0 0 0 0 0 0 0 0 0 2 0 0 16 0 0 0
472 GCG 0 0 1 0 3 2 114 0 0 0 0 1 0 0 0 0 0 55 0 0 0 1 2 0 0 0 0 2 0 0 0 0 0 1 2 0 20 0 151402 1 0 0 0 0 0 0 66 1 0 0 0 0 1 0 3 0 0 1 0 0 0 0 0 0
473 AAC 1 167140 2 30 0 1 0 0 0 9 0 0 0 0 0 0 0 4 0 0 0 0 2 0 9 0 8 4 0 0 0 0 0 8 0 0 0 0 0 0 0 0 0 0 3 0 0 0 0 3 0 0 0 0 7 0 1 0 2 0 0 14 0 0
474 CCG 0 0 0 0 0 0 0 0 0 0 0 0 0 0 0 0 0 0 9 0 29 0 196479 1 2 0 5 0 0 0 10 0 0 0 0 0 0 0 0 0 0 0 0 0 0 0 0 0 0 0 0 0 0 0 15 0 0 0 0 0 0 0 1 0
475 ATC 0 0 0 0 0 10 0 0 0 4 0 0 3 197160 4 14 0 0 0 0 0 0 0 0 0 5 0 0 0 34 0 0 0 0 0 0 0 2 0 0 0 2 1 0 1 70 0 0 0 0 0 0 1 0 0 0 0 0 0 0 0 1 0 0
476 GTG 0 0 0 0 0 0 0 0 0 0 0 0 0 0 44 0 0 0 0 0 1 0 0 0 0 0 41 0 0 0 3 0 0 0 1 0 13 0 125 18 0 0 12 0 56 0 196847 0 0 0 0 0 0 0 0 0 0 1 0 0 0 0 2 0
477 CCC 0 0 0 0 0 0 0 0 0 0 0 0 0 0 0 0 0 2 0 0 7 197264 0 15 0 0 0 0 0 3 0 0 0 0 0 0 0 0 0 0 0 0 0 0 0 0 0 0 0 0 0 0 0 19 0 0 0 0 0 0 0 0 0 0
478 TCT 1 0 4 0 0 0 4 3 0 0 0 0 0 0 0 0 8 2 1 0 2 11 5 25 0 0 1 0 0 0 1 5 0 0 0 0 0 0 3 0 0 0 0 1 0 0 2 5 0 1 0 10 0 344 146 196294 0 0 25 0 2 0 39 7
479 TTT 1 0 0 0 0 0 0 0 1 0 0 1 0 4 2 12 0 0 0 1 0 0 0 1 0 0 0 0 0 0 0 7 0 0 0 0 0 1 0 0 3 0 0 0 0 3 1 14 0 8 0 7 0 0 0 7 0 7 0 0 42 19 0 197033
480 GAC 0 28 0 0 0 0 1 0 5 0 0 0 0 0 1 0 0 37 15 0 0 8 0 35 0 14 0 2 0 0 0 3 3 196822 1 49 0 13 0 4 0 29 1 10 5 4 2 0 0 5 0 0 0 3 0 0 0 0 0 4 0 2 2 0
481 ATG 0 0 0 0 2 0 10 0 0 0 8 1 14 0 197234 5 4 1 0 0 0 0 2 0 0 0 1 0 0 0 3 0 2 1 0 0 1 0 1 0 5 0 1 0 0 0 21 0 0 6 0 0 0 0 0 0 0 8 4 0 1 0 2 0
482 AGT 0 6 3 16 0 0 0 0 0 22 3 197260 0 0 0 3 0 0 0 4 0 0 0 0 0 1 0 9 0 0 0 0 0 0 0 0 0 0 0 0 0 0 0 17 0 0 0 0 0 1 0 0 0 0 0 0 0 0 0 1 0 0 0 0
483 AAT 3 6 36 197379 0 0 0 1 0 0 0 5 0 2 3 2 0 0 0 1 0 0 0 0 0 0 0 0 0 0 0 0 0 0 0 14 0 0 0 0 0 0 0 1 0 0 0 0 0 0 0 1 0 0 0 0 0 0 0 0 0 0 0 0
484 GAA 6 1 0 0 0 1 0 1 0 0 0 0 0 0 0 0 0 0 0 0 0 0 0 0 0 0 0 0 0 0 0 0 196997 2 16 6 1 0 7 0 6 0 0 0 1 0 0 32 1 0 0 0 0 2 0 0 0 0 0 0 0 0 0 0
485 GGA 0 0 0 0 0 0 0 0 18 19 0 8 0 0 1 0 5 1 9 0 0 0 0 0 8 0 8 0 0 0 0 2 11 0 0 0 1 0 0 0 197121 1 19 19 0 0 11 27 0 0 0 0 1 0 1 0 9 0 20 13 0 0 0 1
486 TCT 0 0 0 0 0 0 0 0 0 0 0 0 0 0 0 0 0 0 0 0 0 0 0 10 0 3 0 0 0 0 0 0 0 0 0 2 0 0 0 0 0 0 0 0 0 0 0 0 0 0 0 2 0 17 2 197389 0 0 0 0 0 0 0 6
487 TAT 0 0 0 0 0 0 0 0 0 0 0 0 0 0 0 0 0 0 0 31 0 0 0 0 0 0 0 0 0 0 0 0 0 0 0 1 0 0 0 0 0 0 0 0 0 0 0 1 0 4 1 197381 0 0 0 0 0 0 0 17 0 0 0 1
488 TTC 0 0 0 0 0 0 0 0 0 0 0 0 0 3 0 0 0 0 0 0 0 0 0 0 0 0 0 0 0 5 0 0 0 0 0 0 0 0 0 0 0 0 0 0 0 1 0 0 0 0 0 0 0 5 0 0 0 0 0 0 2 196804 0 5
489 TTC 0 0 0 0 0 0 0 0 0 0 0 0 0 3 0 0 0 0 0 0 0 0 0 0 0 0 0 0 0 10 0 0 0 0 0 0 0 0 0 0 0 0 0 0 0 1 0 0 0 1 0 30 0 5 0 0 0 1 1 0 3 196101 0 25
490 GGA 0 0 0 0 0 0 0 0 20 0 0 0 0 0 0 0 0 0 0 0 0 0 0 0 0 0 0 0 0 0 0 0 2 0 0 0 0 0 0 0 197197 0 20 2 1 0 0 0 0 0 0 0 0 0 0 0 7 0 0 0 0 0 0 0
491 GAC 0 6 0 0 0 0 0 0 0 0 2 0 1 27 0 0 0 0 0 0 0 0 0 0 0 0 0 0 0 0 0 0 1 197096 0 18 0 3 0 0 1 44 0 0 1 28 5 0 0 3 2 0 0 0 0 0 9 1 7 0 0 0 4 0
492 AAT 3 11 1 197267 0 0 0 2 0 0 2 22 2 0 0 0 0 0 0 1 0 0 0 0 0 0 0 0 0 0 0 0 0 0 0 20 0 0 0 0 0 0 0 0 0 0 0 0 0 0 0 2 0 0 0 0 0 0 0 0 0 0 0 0
493 GCA 0 0 0 0 96 0 0 1 1 0 1 0 1 0 3 0 2 1 0 2 1 0 1 0 0 0 0 2 0 0 0 0 3 0 1 0 197059 5 32 4 1 0 1 0 55 0 5 0 0 0 0 0 1 0 5 0 0 0 0 0 0 0 0 0
494 GAG 0 4 12 0 0 0 0 0 0 0 0 0 0 0 0 0 0 7 0 0 5 5 0 0 0 0 0 0 0 0 0 0 44 1 197261 15 0 2 1 0 5 1 20 1 2 0 5 0 0 0 3 0 0 0 0 0 0 0 1 0 0 0 0 0
495 GAG 0 30 15 0 0 0 0 0 0 0 8 0 1 0 0 0 0 0 0 0 3 0 0 0 0 0 1 0 0 0 0 0 41 17 197222 7 0 0 0 0 1 0 32 3 0 0 4 4 0 0 0 0 0 0 7 0 0 0 1 0 0 1 0 0
496 TAC 0 0 1 0 0 1 0 0 0 1 1 0 0 1 1 3 0 11 0 0 0 0 0 0 0 0 0 0 0 0 0 0 1 0 0 2 1 0 0 0 1 2 0 0 0 1 6 3 3 197041 1 57 0 1 0 0 3 47 1 2 5 12 0 0
497 GAC 0 82 7 15 0 2 0 0 0 35 6 3 0 13 50 2 0 0 0 7 0 0 0 0 0 2 0 0 0 0 0 0 5 195487 12 19 6 14 14 0 2 145 18 4 14 23 9 156 45 34 5 7 3 59 3 3 1 0 25 51 9 37 3 9
498 AAT 408 60 538 192843 62 45 55 42 856 168 464 92 46 181 23 57 3 627 2 8 2 0 0 0 63 54 35 18 5 3 9 5 1 1 1 17 16 9 19 20 183 25 1 21 12 8 10 13 7 2 18 11 2 0 14 7 19 24 12 22 18 5 34 3
499 TAA 0 0 0 0 0 0 0 0 0 0 0 0 0 0 0 0 12 0 0 0 0 0 0 0 0 0 0 0 0 0 0 0 0 0 0 0 0 0 0 0 0 0 0 0 0 0 0 0 197321 1 3 15 0 0 0 0 16 0 0 1 9 0 0 0
