# Supplementary material for: Destabilized adaptive influenza variants critical for innate immune system escape are potentiated by host chaperones
Source: PLoS Biol. 2018 Sep 17;16(9):e3000008. doi: 10.1371/journal.pbio.3000008 (PMC6160216; doi:10.1371/journal.pbio.3000008)
Supplement: S1 File — This zip file contains the computer code and required input files for the deep mutational scanning data analysis reported in this manuscript. (ZIP) [file pbio.3000008.s023.zip › 2018_NP_DMS-master/preferences/Rep3-HSF1i39_counts.txt]

# POSITION WT AAA AAC AAG AAT ACA ACC ACG ACT AGA AGC AGG AGT ATA ATC ATG ATT CAA CAC CAG CAT CCA CCC CCG CCT CGA CGC CGG CGT CTA CTC CTG CTT GAA GAC GAG GAT GCA GCC GCG GCT GGA GGC GGG GGT GTA GTC GTG GTT TAA TAC TAG TAT TCA TCC TCG TCT TGA TGC TGG TGT TTA TTC TTG TTT
1 ATG 0 0 3 0 0 0 16 0 0 0 1 0 7 0 262519 18 0 0 0 0 0 0 0 0 0 0 0 0 0 0 0 0 0 0 0 0 0 0 0 0 0 0 0 0 0 0 52 0 0 0 0 0 0 0 0 0 0 0 0 0 0 0 0 0
2 GCG 0 0 0 0 0 0 5 0 0 0 0 0 0 0 0 0 0 0 0 0 0 0 0 0 0 1 0 0 0 0 0 0 0 0 0 0 47 0 262260 3 0 0 0 0 0 0 79 0 0 0 0 0 0 0 0 0 0 0 0 0 0 0 0 0
3 TCC 9 0 0 0 9 9 1 9 0 1 0 0 0 0 8 0 0 10 0 18 0 17 0 1 0 3 1 0 9 2 1 0 0 0 1 0 0 18 6 0 0 0 0 0 0 0 0 0 2 24 0 0 15 262082 21 15 1 0 1 0 0 13 0 0
4 CAA 26 393 0 11 148 25 3 110 0 4 0 18 431 20 26 64 260160 59 32 8 21 0 0 0 33 0 1 0 75 133 25 0 11 0 2 0 44 1 7 64 1 0 0 18 155 2 13 0 18 30 1 4 23 23 106 177 2 0 0 21 42 12 19 55
5 GGC 0 0 0 0 0 32 0 0 0 33 0 0 0 0 0 0 0 3 0 0 0 13 0 0 0 36 0 0 0 0 0 0 0 38 0 0 0 66 0 0 2 262298 0 20 0 2 0 0 0 4 0 0 0 33 0 0 0 148 0 0 0 1 0 0
6 ACC 0 0 0 0 0 262519 0 5 0 2 0 0 0 8 0 0 0 0 0 0 0 3 0 0 0 0 0 0 0 0 0 0 0 0 0 0 0 4 0 0 0 0 0 0 0 0 0 0 0 0 0 0 0 1 0 0 0 0 0 0 0 0 0 0
7 AAA 262647 2 6 1 0 0 0 1 4 0 0 0 3 1 0 0 0 0 0 0 0 0 0 0 0 0 0 0 0 0 0 0 13 0 0 0 0 0 0 0 0 0 0 0 2 0 0 0 3 0 0 0 0 0 0 0 0 0 0 0 0 0 0 0
8 CGG 0 0 0 0 0 0 0 0 0 0 0 0 0 0 0 0 4 0 13 0 7 1 2 0 64 0 262613 6 0 0 1 0 0 0 0 0 0 0 0 0 0 0 0 0 0 0 0 0 0 0 0 0 0 0 0 0 0 0 47 0 0 0 0 0
9 TCT 0 0 0 0 6 3 5 1 0 0 0 0 3 0 2 0 7 1 0 0 0 2 0 15 0 0 0 2 0 0 0 2 0 0 0 0 22 3 0 7 0 0 0 0 0 0 0 0 0 0 0 2 13 123 14 262094 4 0 0 0 33 1 4 3
10 TAT 0 3 0 0 21 0 0 9 0 3 0 1 4 22 4 13 0 16 11 78 22 5 0 1 0 0 0 1 2 27 16 3 7 0 14 1 0 1 0 6 4 1 3 0 4 0 1 0 6 18 0 262197 1 20 0 3 0 31 0 32 2 2 1 22
11 GAA 7 0 0 0 2 0 0 5 0 0 0 0 0 0 0 0 4 0 0 0 1 0 1 0 0 1 0 0 0 2 1 0 262262 2 59 0 2 3 1 0 21 0 0 0 3 0 0 0 2 3 0 0 1 0 0 0 0 0 0 0 1 0 1 0
12 CAG 8 44 207 0 0 9 5 0 3 34 2 0 5 2 7 0 45 38 261583 143 12 1 12 2 12 40 51 0 66 10 59 35 8 0 1 0 9 8 1 3 0 1 132 16 2 1 0 4 0 2 16 0 9 3 6 48 0 1 1 1 2 4 1 2
13 ATG 0 1 2 0 0 0 15 5 0 0 0 0 23 1 262556 2 1 1 0 0 0 0 1 0 1 0 0 0 0 0 2 0 0 0 0 0 0 0 0 0 0 1 0 0 0 0 18 0 2 1 0 1 0 1 0 0 0 0 0 0 0 0 0 0
14 GAA 21 0 0 0 3 0 0 0 199 0 0 0 25 0 0 0 0 0 0 0 0 0 0 1 0 0 0 0 0 0 0 1 262142 2 15 11 0 0 0 0 21 0 0 0 0 0 0 0 0 0 0 0 0 0 0 0 1 0 1 0 0 0 0 0
15 ACT 0 1 0 8 4 16 1 262531 0 0 0 1 2 1 0 4 0 0 0 0 0 0 0 0 0 0 2 0 4 0 0 0 0 0 0 0 0 0 0 12 0 0 0 0 0 0 0 0 0 0 0 0 0 2 1 0 0 0 0 2 0 0 0 0
16 GAT 0 0 0 16 0 3 0 0 0 0 0 0 0 0 0 1 0 0 1 0 0 0 0 0 0 0 0 0 0 0 0 0 3 6 9 262613 0 0 0 1 0 1 7 54 0 0 0 0 0 0 0 3 0 0 0 0 0 0 0 0 0 0 0 0
17 GGG 3 6 2 0 5 0 0 10 0 1 13 0 0 0 0 0 0 1 0 0 0 18 0 1 0 0 0 0 0 0 0 0 0 0 11 0 0 0 4 1 67 14 262536 10 0 0 8 5 1 0 0 0 0 0 1 0 0 0 10 0 0 0 0 0
18 GAA 46 13 0 32 0 14 0 0 0 0 1 3 5 1 0 0 3 4 6 0 36 57 46 7 1 1 0 0 0 4 0 3 262122 8 110 8 8 57 1 0 31 2 1 0 0 1 0 18 44 7 0 0 9 5 0 3 2 0 2 0 9 2 0 0
19 CGC 4 0 0 0 0 1 0 0 0 8 0 0 0 0 0 0 0 130 0 0 0 2 0 0 2 262453 0 9 0 6 0 0 0 0 0 0 0 1 0 0 0 5 0 0 0 0 0 0 0 1 0 0 0 0 0 0 0 44 0 0 0 0 0 0
20 CAG 0 0 3 0 0 4 0 0 0 0 0 0 0 0 0 0 14 0 261718 2 1 5 245 7 0 3 82 3 0 0 7 0 0 0 0 0 0 0 0 0 0 0 0 0 0 0 2 0 0 0 6 0 0 0 1 0 0 0 0 1 0 0 0 0
21 AAT 2 12 2 262179 81 128 35 38 0 0 0 21 0 2 3 1 3 8 4 1 0 1 0 15 13 11 3 15 0 11 5 0 0 0 0 10 0 0 0 1 19 1 0 0 19 0 0 8 0 8 0 0 70 25 1 0 0 0 0 5 0 0 0 0
22 GCA 50 0 2 0 208 39 3 1 33 3 1 2 0 4 0 0 0 4 2 0 13 16 0 3 246 32 2 5 1 1 0 7 1 0 0 0 261431 62 7 24 1 0 0 0 102 219 10 12 72 0 0 0 2 0 12 0 0 0 0 0 1 0 0 0
23 ACT 2 23 0 12 127 51 106 260958 2 3 2 1 1 0 2 9 4 100 4 31 0 5 5 2 3 1 5 17 1 13 0 0 0 2 1 0 0 1 4 11 9 0 3 18 0 0 3 1 4 0 0 0 9 204 143 837 4 0 2 1 2 0 0 0
24 GAG 15 0 43 9 0 0 11 6 0 0 0 3 4 7 3 0 48 0 4 0 0 1 3 5 10 3 0 2 0 1 0 0 257 2 262180 4 2 0 12 0 0 0 26 0 0 0 1 2 0 0 48 0 4 1 2 1 33 0 0 5 1 0 0 0
25 ATC 0 0 0 0 0 13 1 1 0 0 0 3 11 262627 22 13 1 1 1 0 2 3 0 0 13 21 0 0 1 0 0 0 0 0 0 0 0 1 0 0 0 0 1 0 0 11 0 1 21 0 0 0 4 0 1 0 0 1 0 0 0 0 0 0
26 AGA 22 0 0 0 0 0 0 0 262615 1 40 2 2 0 1 0 0 0 0 0 0 4 0 0 8 0 0 0 0 0 0 0 0 0 2 0 0 0 0 0 46 0 0 0 0 0 0 0 0 0 2 0 0 0 0 0 3 5 1 0 0 0 0 0
27 GCA 0 0 1 0 50 0 7 0 0 0 91 1 0 0 1 1 2 2 1 1 0 1 0 0 0 13 23 0 0 2 0 0 6 0 0 0 262396 53 7 6 1 1 3 1 65 0 0 0 2 0 0 0 6 0 3 0 1 0 1 0 0 0 0 0
28 TCC 31 13 1 1 0 1 0 0 3 0 0 0 0 0 0 0 1 14 7 1 1 21 0 1 0 0 0 0 0 0 0 0 0 0 0 2 0 5 0 0 0 17 6 0 0 2 0 0 23 3 23 1 39 262434 8 52 18 4 2 1 4 7 0 0
29 GTC 0 0 22 0 0 0 1 0 0 0 0 0 0 42 0 0 2 0 0 0 0 2 0 0 0 0 0 0 0 5 0 0 0 1 0 0 0 22 1 0 0 2 0 0 9 262602 0 27 0 5 1 0 0 0 0 0 0 0 0 0 0 4 0 0
30 GGG 0 14 0 0 0 0 0 1 0 0 58 0 0 0 0 0 0 1 2 0 0 1 0 3 0 0 1 0 0 2 0 0 0 1 12 0 1 3 0 2 33 17 262166 1 0 0 3 0 0 0 4 0 0 0 2 0 1 0 7 0 0 2 0 0
31 AAG 14 0 260748 6 0 0 0 0 32 0 19 0 0 0 2 0 0 0 3 0 1 0 0 0 4 27 4 1 0 0 0 0 0 0 20 0 0 0 0 0 3 0 0 1 0 0 0 0 4 0 54 0 0 2 0 0 4 0 0 2 0 0 0 2
32 ATG 0 0 1 0 3 0 6 2 0 0 9 0 24 2 262649 3 2 0 0 0 0 1 0 6 2 3 1 0 0 0 0 0 2 0 0 2 0 0 0 0 0 0 0 0 0 1 12 1 1 1 1 0 0 1 0 0 6 0 25 0 1 0 1 0
33 ATT 0 0 1 3 0 0 0 8 5 0 2 0 2 22 0 262679 0 0 0 0 1 0 0 0 0 0 0 0 2 0 0 0 0 1 0 0 0 0 0 0 2 0 0 0 0 5 0 31 11 0 18 0 1 0 0 1 1 0 0 2 0 0 1 6
34 GAT 1 3 19 140 3 6 3 3 0 6 2 0 4 13 46 4 16 6 26 25 0 0 1 0 0 21 0 0 19 2 14 5 13 15 7 261914 13 28 0 18 11 5 2 94 0 1 0 9 1 3 3 6 99 5 66 7 0 2 0 30 9 5 27 0
35 GGA 0 0 0 0 0 1 0 0 35 0 0 0 0 0 0 1 2 0 0 0 0 0 0 2 0 1 0 1 0 0 1 3 19 0 2 0 0 0 0 0 262530 3 21 0 4 3 0 0 16 0 28 0 0 1 1 0 52 1 0 0 0 0 0 0
36 ATT 1 1 0 1 0 0 0 21 0 0 0 4 5 26 1 262547 0 0 0 1 0 1 0 0 3 0 0 0 0 0 4 0 0 0 0 3 0 0 0 0 0 0 0 0 0 0 0 7 2 0 18 0 0 2 0 0 0 0 0 0 4 0 3 1
37 GGA 0 0 0 0 0 1 0 0 7 1 0 0 0 0 0 0 0 0 0 0 0 0 1 0 0 0 0 0 0 0 0 0 10 2 0 0 3 0 1 0 262500 1 122 1 1 0 2 0 8 0 0 0 0 0 0 0 16 0 0 0 0 0 0 0
38 CGA 0 0 0 1 0 0 1 0 8 0 0 0 0 0 0 0 32 0 0 0 0 1 0 0 261333 7 21 0 3 0 0 0 9 0 0 0 0 0 0 0 0 0 0 0 0 0 0 0 0 0 0 0 0 2 0 0 44 0 0 2 0 0 0 0
39 TTC 0 1 1 0 0 1 0 0 0 0 2 1 0 0 0 0 0 0 0 0 1 3 41 0 1 2 1 0 2 16 0 0 2 0 0 1 0 2 1 3 0 0 1 0 1 0 6 1 0 1 5 0 0 15 0 0 2 1 0 2 8 262253 1 7
40 TAC 0 2 0 0 0 1 3 1 0 4 0 0 4 0 0 1 0 44 0 0 0 0 0 0 1 0 3 0 0 0 0 0 0 4 2 0 0 0 0 1 1 0 3 0 0 0 0 0 2 262141 2 24 0 5 0 1 4 33 0 0 0 1 0 1
41 ATC 2 61 1 1 0 21 0 0 1 8 0 0 4 261250 38 22 4 17 12 3 0 4 16 0 1 0 0 0 2 6 10 0 0 1 0 0 0 0 0 0 4 0 6 0 0 6 0 0 27 0 42 8 0 0 0 0 1 0 0 1 26 1 2 0
42 CAA 0 0 15 0 0 0 0 0 0 0 0 0 0 0 0 0 252749 0 76 0 1 0 3 0 21 1 0 0 5 1 0 0 1 1 1 0 0 1 0 0 0 0 0 0 0 1 0 0 5 10 1 0 3 3 0 0 0 0 0 0 0 0 0 0
43 ATG 1 1 2 0 0 1 6 0 0 0 3 1 12 0 255187 3 1 2 0 0 0 3 0 1 1 0 0 1 0 0 2 0 0 0 0 2 0 0 0 0 1 0 0 0 0 0 3 0 0 0 0 0 0 1 0 0 0 0 44 1 1 0 0 0
44 TGC 0 0 0 0 1 4 2 0 0 2 0 1 1 0 0 0 3 0 0 0 0 3 0 0 1 13 0 0 1 0 0 0 0 0 3 0 1 0 0 0 0 1 0 0 0 0 0 2 0 40 0 0 0 0 0 0 2 241879 4 66 1 2 4 1
45 ACT 3 0 0 5 4 23 0 251645 0 0 0 1 0 0 0 6 0 0 0 3 3 0 0 0 4 0 0 0 2 0 2 0 0 0 0 0 0 0 2 6 0 0 0 0 0 2 0 0 0 2 10 0 0 2 0 0 0 0 0 13 0 0 0 0
46 GAA 17 0 0 0 0 0 0 1 1 0 0 0 0 0 0 1 0 0 0 0 0 0 0 0 0 0 0 0 0 0 2 0 255657 5 12 0 0 0 0 0 17 1 2 0 2 2 0 0 91 0 0 0 0 0 2 3 0 0 0 0 0 0 0 0
47 CTT 0 0 0 0 0 0 0 1 0 1 2 0 0 0 1 2 0 3 0 5 39 3 2 16 9 0 0 1 87 54 11 257831 0 0 0 0 0 0 0 0 0 0 0 0 0 0 0 0 0 0 0 0 0 0 0 0 8 0 0 0 0 0 116 9
48 AAA 257752 0 80 0 0 0 0 0 33 0 2 0 1 0 0 1 1 1 0 0 0 0 0 4 6 0 1 0 0 0 0 0 18 0 0 1 0 0 0 0 1 0 0 0 0 0 0 0 16 1 0 0 0 0 0 0 2 0 0 0 0 0 0 0
49 CTC 12 5 0 1 2 1 1 7 3 0 0 0 1 2 8 0 1 2 0 1 3 21 4 2 2 0 1 2 85 252706 0 25 2 0 2 3 3 0 3 1 7 15 1 0 0 0 1 2 13 1 59 2 0 1 8 1 54 0 3 0 10 4 83 1
50 AGT 1 50 1 7 18 77 46 21 0 39 1 253048 0 0 0 8 0 5 14 0 5 8 0 17 0 5 4 4 0 0 4 1 6 9 0 1 5 0 9 2 42 1 4 61 0 0 4 0 0 0 5 3 39 33 30 6 43 4 3 3 1 3 1 0
51 GAT 0 0 1 14 1 7 1 0 0 0 1 4 0 0 2 1 0 6 0 1 4 0 2 11 0 0 0 0 4 0 2 1 4 9 33 253920 9 0 0 0 1 0 0 17 1 0 0 4 9 0 23 7 0 0 0 1 0 0 0 0 0 6 0 0
52 TAT 6 7 2 2 11 1 1 1 1 0 0 0 0 1 0 0 0 1 0 32 0 0 1 0 0 0 0 0 0 1 0 3 0 0 0 0 7 0 0 1 2 1 1 0 3 0 13 1 59 15 24 256957 1 0 3 0 20 0 2 18 3 0 2 0
53 GAG 2 0 10 1 0 0 1 4 0 0 1 0 0 0 0 0 0 1 1 0 0 0 0 0 0 0 0 0 0 0 0 1 20 77 243489 36 0 0 3 3 0 0 52 9 0 1 6 0 7 0 1 2 0 1 0 0 30 1 0 0 0 0 0 1
54 GGG 0 2 14 0 0 13 14 4 0 89 22 13 0 0 1 1 2 0 1 0 2 10 2 0 1 0 0 0 1 0 3 2 0 2 40 0 0 65 170 23 34 20 244086 12 0 0 1 0 0 0 0 1 0 0 4 1 3 0 5 0 0 0 0 0
55 CGA 0 4 0 0 1 3 0 0 31 0 15 1 0 0 0 0 56 3 0 0 1 0 0 1 245639 15 32 0 5 1 0 2 0 0 0 0 0 1 1 2 12 1 1 0 0 0 1 0 3 0 0 0 0 2 0 0 150 1 3 1 0 1 0 0
56 CTG 0 0 0 0 6 0 0 5 1 0 1 0 0 0 5 0 0 3 0 0 1 4 49 0 1 4 3 0 111 80 252076 41 0 1 3 4 0 0 0 1 0 1 1 0 0 1 3 1 6 0 5 0 0 1 1 2 1 0 0 3 2 4 110 0
57 ATC 0 0 1 0 4 18 8 3 1 0 3 2 6 262452 1 15 1 0 1 1 75 8 0 0 0 2 0 0 1 3 33 2 0 1 0 0 1 3 0 0 1 2 1 7 0 30 5 0 5 0 4 0 0 1 0 2 6 8 0 0 1 0 0 0
58 CAG 0 5 2 0 4 0 1 0 1 0 3 1 1 0 0 0 63 0 262505 5 2 2 5 1 0 1 27 3 0 0 4 3 3 2 2 0 0 3 0 0 1 1 0 2 2 0 0 0 0 0 32 0 0 0 1 0 6 2 1 39 1 0 0 0
59 AAC 2 262479 2 31 1 0 0 1 0 7 1 2 0 0 0 0 0 1 1 29 0 0 0 0 0 1 1 0 0 0 1 1 1 15 1 1 0 0 0 1 2 2 6 0 0 0 1 1 30 1 26 0 0 0 0 2 45 3 2 0 0 0 0 1
60 AGC 0 18 0 0 0 1 1 2 5 262446 0 12 0 0 2 0 0 0 0 0 0 0 0 8 17 9 0 1 2 5 1 0 0 0 0 0 1 2 0 0 0 8 0 0 0 0 0 0 0 0 4 0 0 3 11 8 0 2 6 1 0 0 0 2
61 TTA 0 0 2 1 0 0 0 0 0 0 0 0 14 1 1 23 0 4 1 0 2 0 0 0 0 0 1 0 19 0 16 2 0 0 0 2 1 0 0 0 0 26 1 115 1 3 1 0 1 2 0 0 11 0 0 1 74 0 1 2 262277 7 9 0
62 ACA 3 1 0 2 262299 31 13 34 1 17 0 3 10 0 0 0 0 3 1 0 5 8 0 1 75 2 0 4 0 0 1 1 1 2 0 0 10 1 1 0 1 0 0 0 2 0 0 0 7 0 13 0 0 34 1 7 12 2 1 1 0 0 0 0
63 ATA 5 0 0 4 19 1 0 1 2 2 4 0 262421 23 49 23 1 1 0 0 0 11 0 1 0 1 1 0 4 4 2 1 0 0 0 0 42 0 0 0 0 0 0 0 14 4 0 0 1 5 2 0 0 1 0 0 30 0 0 0 0 2 0 1
64 GAG 0 0 2 0 0 1 5 0 0 1 0 0 0 4 53 4 3 2 0 6 1 4 0 0 0 0 0 1 1 3 0 1 9 2 262487 3 0 0 0 0 4 0 27 1 1 2 8 0 6 0 37 2 0 0 0 0 0 0 0 0 1 0 0 3
65 AGA 18 0 1 0 22 0 0 0 262454 1 12 0 1 0 0 0 1 0 0 1 0 1 0 2 16 0 0 6 0 0 0 0 0 0 0 1 0 0 0 0 21 0 2 0 0 0 0 0 25 4 0 0 0 1 0 0 0 0 0 0 0 0 0 0
66 ATG 0 0 3 0 0 4 10 0 0 0 1 0 8 0 262416 2 0 0 0 0 0 1 0 0 0 0 0 0 0 0 0 0 0 0 0 0 0 0 0 0 0 0 0 0 0 0 14 3 0 0 0 0 0 0 0 0 0 0 0 0 0 0 0 0
67 GTG 0 0 0 0 0 0 0 0 0 0 1 0 0 0 17 0 0 0 0 0 0 0 0 0 0 0 0 0 0 0 0 0 0 0 0 0 0 0 10 0 0 0 2 0 90 0 262509 0 0 0 0 0 0 0 0 0 0 0 0 0 0 0 1 0
68 CTC 0 2 0 1 2 1 0 2 0 1 0 0 1 5 0 3 0 4 1 3 0 36 0 0 0 2 0 11 40 262450 0 65 0 1 0 0 0 0 0 2 0 0 0 0 0 2 0 0 5 0 13 0 0 1 0 0 24 0 1 0 0 19 1 0
69 TCT 1 0 0 7 1 0 0 0 0 14 0 8 0 1 0 0 8 2 0 0 0 0 0 42 1 0 0 0 0 0 0 0 0 0 0 0 0 0 2 2 1 1 3 0 1 0 0 0 52 0 0 4 37 38 2 262485 47 0 0 0 0 0 0 3
70 GCT 0 3 0 0 1 1 2 69 0 0 1 1 4 0 0 0 0 0 0 0 1 0 0 3 0 5 0 0 3 2 0 1 0 1 0 4 14 42 38 262441 0 0 14 0 0 0 0 19 18 0 19 0 1 3 1 2 1 0 2 0 0 0 2 1
71 TTT 2 0 0 0 0 0 0 0 0 0 0 0 0 0 0 0 1 0 0 0 0 0 0 0 0 0 1 1 0 2 0 11 0 0 0 0 0 0 0 0 0 0 0 0 0 0 0 3 0 4 0 1 0 3 1 9 0 1 0 4 1 52 0 262582
72 GAC 0 7 0 0 1 0 0 1 0 0 0 1 0 0 0 0 0 1 0 0 4 4 0 0 0 0 0 0 0 0 0 0 5 262355 3 151 0 1 0 0 0 40 2 0 0 0 0 0 0 5 2 0 0 2 0 0 28 0 0 1 0 0 0 1
73 GAA 32 6 0 0 1 2 0 0 1 0 1 6 7 5 0 0 18 45 0 0 1 0 0 0 18 49 2 0 13 3 2 1 262086 0 116 2 3 0 0 0 42 0 34 7 19 0 0 11 99 0 0 21 0 5 0 0 0 20 2 0 0 2 0 0
74 AGA 35 0 0 0 0 4 1 0 262469 0 48 0 7 0 2 1 0 0 0 0 0 2 4 0 8 0 2 55 0 3 0 0 0 0 0 0 0 0 1 5 20 0 0 0 1 0 0 0 31 0 11 1 0 2 0 0 15 0 0 0 1 0 0 1
75 AGG 0 0 17 0 0 0 0 0 22 0 262459 2 0 0 9 0 0 0 0 0 0 0 0 0 0 40 21 163 0 0 0 0 0 0 0 0 0 0 0 0 0 0 14 0 0 0 0 0 0 0 0 0 17 0 0 0 0 0 9 0 0 0 0 0
76 AAT 4 38 1 262662 0 2 0 6 6 0 0 17 0 2 0 0 0 1 0 0 0 1 1 0 0 0 0 0 0 1 1 0 0 0 2 9 0 0 0 0 0 0 0 0 0 0 2 0 0 0 0 0 0 0 0 0 0 2 0 0 1 0 0 0
77 AAA 262607 2 19 3 1 1 0 1 25 1 0 20 4 2 1 0 1 1 0 0 0 0 0 0 1 0 0 0 7 0 0 0 36 0 10 0 0 3 0 0 0 3 2 0 0 0 0 0 5 0 0 0 0 0 2 0 0 0 0 12 2 0 11 0
78 TAT 1 0 3 14 0 0 0 0 0 0 0 0 0 0 0 0 0 1 0 31 0 0 0 0 0 2 0 0 0 0 4 2 0 0 0 1 0 0 0 0 0 0 0 0 0 0 0 0 3 15 0 262577 0 0 0 2 3 0 0 22 0 1 0 22
79 CTG 0 1 0 0 0 3 0 0 0 0 1 3 0 15 5 6 4 0 5 0 0 15 35 0 0 0 3 0 28 14 262134 10 3 0 0 0 0 0 1 0 0 0 0 0 2 1 14 0 44 1 31 0 0 2 0 0 0 0 0 2 0 0 31 0
80 GAA 12 4 0 2 0 31 16 1 5 0 0 0 23 22 50 0 5 11 0 0 0 2 0 1 2 3 2 0 4 9 2 8 262118 15 16 1 7 9 2 3 19 1 0 0 21 35 2 4 6 3 2 0 2 14 0 1 7 154 0 35 2 1 2 1
81 GAA 61 26 0 3 7 8 0 8 1 0 0 0 450 11 1 5 0 2 0 0 0 0 0 0 1 1 0 0 0 4 1 0 261886 5 27 5 1 6 0 7 15 8 2 1 1 2 3 13 120 2 9 3 2 2 0 1 1 10 1 11 1 2 0 2
82 CAT 20 1 1 7 1 0 0 0 10 0 0 0 0 0 13 3 27 43 11 262176 1 0 0 1 1 3 95 75 20 2 0 1 1 0 0 3 0 0 0 1 0 0 0 0 6 0 6 0 11 0 3 27 21 15 1 6 26 0 20 2 0 4 3 49
83 CCC 1 10 2 0 4 8 1 9 0 3 0 11 0 1 3 0 6 8 1 0 5 261883 12 15 3 1 1 4 1 6 3 0 0 0 1 0 1 4 13 21 9 6 2 4 2 2 6 2 21 1 5 0 14 5 2 0 5 1 0 3 0 1 0 1
84 AGC 0 47 3 1 0 14 24 1 7 261056 2 99 3 3 3 0 8 0 132 25 0 0 6 0 0 2 1 0 0 0 0 1 2 0 0 0 47 59 2 34 15 41 11 2 0 9 5 0 8 3 72 0 1 0 15 42 4 15 0 0 45 0 9 5
85 GCG 2 4 0 1 9 22 48 0 1 0 0 0 48 0 7 0 5 0 0 3 3 3 7 0 2 2 1 3 4 1 0 0 2 0 11 5 18 8 178904 30 0 58 20 4 0 0 16 8 5 0 10 11 7 1 54 0 0 2 6 9 0 1 0 0
86 GGG 3 0 1 5 9 0 18 11 1 1 11 0 0 1 1 1 0 6 12 0 0 2 3 0 7 0 1 0 0 9 0 5 0 0 14 2 0 6 0 0 17 33 179150 13 4 0 0 0 2 0 6 14 0 0 2 0 0 0 1 1 0 31 2 0
87 AAG 21 0 179823 38 0 0 1 0 0 0 13 0 0 0 1 0 0 0 0 0 0 0 0 0 0 0 0 0 1 0 0 0 0 0 37 0 0 0 0 0 0 0 0 0 0 0 0 1 0 2 13 0 0 5 0 1 10 0 0 0 0 0 3 1
88 GAT 0 5 0 17 1 0 0 3 0 0 0 1 0 0 0 0 0 0 0 0 3 0 0 0 0 0 0 2 0 0 1 0 0 43 3 179886 0 0 0 1 0 0 1 19 0 0 0 1 5 0 3 2 26 8 0 0 124 3 1 2 0 0 0 2
89 CCT 0 1 0 5 1 4 3 14 0 2 7 2 2 1 6 1 1 0 0 6 12 163 340 179203 2 0 3 0 0 1 0 3 0 1 0 7 3 10 2 4 2 3 4 1 0 1 2 1 33 0 11 3 0 1 7 6 26 4 13 2 1 2 0 6
90 AAG 16 1 179778 22 0 4 12 2 6 1 87 1 6 0 7 3 1 51 4 24 0 0 1 0 2 8 29 24 17 4 11 16 0 2 14 1 2 9 5 1 14 6 7 6 3 0 2 2 1 0 23 9 0 2 0 2 0 1 3 1 1 0 0 0
91 AAA 180019 0 42 0 1 0 0 0 7 0 1 2 0 0 0 0 0 0 0 0 0 0 0 2 8 44 5 1 1 0 0 0 4 4 1 0 0 0 0 0 0 0 0 0 2 1 0 1 8 0 5 0 0 0 0 1 5 0 4 0 2 1 0 1
92 ACT 0 0 0 1 10 94 19 179707 0 0 0 0 0 0 0 4 0 0 1 0 0 4 0 2 0 0 0 0 0 0 0 1 0 0 0 0 0 0 0 7 1 0 0 3 0 0 2 0 2 0 0 0 0 0 0 0 3 1 0 0 0 0 0 0
93 GGA 0 0 0 3 0 0 0 1 6 0 0 0 0 0 0 0 0 0 0 0 0 0 0 0 3 0 0 0 0 0 0 0 11 0 0 0 0 0 0 0 179553 1 51 6 3 0 0 1 1 0 3 0 0 0 0 0 86 0 0 0 0 0 3 0
94 GGA 1 1 0 0 0 0 0 0 18 0 1 0 0 0 0 0 0 0 0 0 0 3 0 0 0 0 0 0 0 0 0 0 11 0 1 0 0 0 0 0 179639 15 47 0 0 0 0 0 3 0 2 0 0 2 0 0 32 0 1 0 0 0 0 0
95 CCC 0 2 0 0 0 3 0 0 0 1 0 0 0 0 0 0 0 15 0 0 26 179799 0 114 0 0 0 0 0 5 0 0 0 0 0 0 2 2 0 2 0 2 0 0 0 0 0 0 5 1 17 0 0 12 0 3 0 0 0 0 0 0 0 0
96 ATA 0 0 0 0 13 0 0 0 2 0 0 0 179931 1 12 0 0 0 0 0 0 0 1 0 0 1 1 0 7 0 0 7 0 0 0 2 0 0 0 0 0 0 0 0 13 3 1 0 12 0 22 0 0 20 0 0 5 3 1 0 0 0 0 0
97 TAC 0 2 0 0 0 0 4 0 0 0 0 0 0 0 0 0 0 14 0 0 0 0 0 0 0 0 0 0 0 0 0 0 0 0 0 0 0 0 0 0 0 0 2 0 1 0 0 12 11 179713 17 20 0 1 0 1 0 10 0 0 0 0 0 1
98 AAG 25 1 179859 7 1 2 4 0 19 0 36 0 0 0 6 0 2 1 1 1 0 6 0 0 0 0 5 0 0 0 0 0 0 2 21 0 0 0 0 0 0 0 0 1 0 0 0 0 0 1 0 0 0 0 15 0 0 0 0 0 0 0 5 0
99 AGA 7 0 0 0 0 1 0 0 180120 0 6 5 2 0 0 0 0 0 0 0 0 0 0 0 3 13 0 3 0 0 0 1 0 0 0 0 2 1 0 0 10 1 1 0 1 2 0 1 0 0 0 0 0 1 0 0 1 0 0 2 0 4 0 0
100 GTA 2 1 2 8 0 0 0 0 2 0 1 0 23 0 7 1 2 10 1 0 16 40 11 0 4 62 27 0 11 12 0 3 1 1 1 0 63 8 0 0 1 31 8 1 179646 6 96 13 13 0 0 0 6 21 0 0 3 2 1 2 4 1 0 0
101 GAT 0 0 0 13 0 0 1 2 0 1 0 2 0 0 1 1 8 2 0 7 0 4 0 0 0 1 0 0 1 0 0 0 0 133 4 179893 2 0 2 2 0 0 3 34 0 0 0 0 0 0 34 5 0 1 14 12 1 0 0 2 1 0 1 0
102 AGA 16 2 1 0 2 1 6 0 180048 0 9 1 4 2 0 4 1 2 0 0 2 8 0 0 0 13 0 0 0 0 0 0 0 0 0 0 0 2 0 1 16 0 0 0 0 0 1 0 20 2 0 0 7 0 0 0 16 0 2 3 0 0 1 0
103 AAG 12 3 180141 9 0 0 3 0 0 0 22 0 1 0 4 0 0 1 0 0 0 2 0 0 2 1 0 0 0 0 0 0 0 0 4 0 0 0 0 0 1 0 25 0 0 0 0 0 0 0 0 0 0 0 0 2 0 0 0 1 0 0 0 0
104 TGG 0 0 0 1 2 0 1 1 0 0 2 0 2 0 0 3 0 0 2 0 0 2 0 1 0 0 11 0 1 1 0 0 0 0 0 0 0 0 2 0 0 0 0 0 0 0 0 0 11 0 26 1 0 0 1 0 15 0 180046 4 0 3 0 0
105 ATG 0 0 4 0 2 15 4 0 0 0 7 0 29 0 179739 4 0 4 0 71 2 0 0 0 5 0 42 0 4 0 6 0 0 1 0 0 2 0 0 0 0 0 1 0 0 0 87 28 0 9 0 5 0 1 0 0 7 22 0 0 0 0 2 0
106 AGG 0 1 16 0 0 15 0 1 32 0 179913 6 0 0 20 0 0 1 0 2 0 0 0 1 0 24 2 0 4 0 0 0 2 0 0 0 0 0 0 0 0 0 57 1 0 0 0 0 1 0 0 0 0 0 0 0 0 0 12 0 0 0 0 0
107 GAA 24 0 0 0 0 0 0 0 0 0 0 0 0 0 0 0 2 0 0 0 0 0 0 0 0 0 2 0 0 1 0 0 180048 0 13 0 0 0 0 0 14 0 0 0 0 0 0 0 9 0 0 0 0 0 1 0 0 0 0 1 0 0 0 0
108 CTC 0 0 0 0 20 0 0 0 0 0 0 0 0 3 0 0 0 7 2 0 1 33 0 0 0 0 0 0 5 180067 2 9 0 0 0 0 0 1 3 0 0 0 0 0 1 0 0 8 0 0 0 0 0 0 0 0 16 1 0 0 1 11 0 0
109 GTC 0 0 0 0 0 0 0 0 0 4 0 0 1 28 0 0 6 0 0 0 0 0 0 0 1 0 15 0 0 0 0 0 1 1 0 0 1 14 0 0 1 0 0 0 133 179903 0 8 0 0 3 0 0 0 0 0 0 0 1 1 0 2 0 0
110 CTT 0 0 0 0 0 2 0 0 0 0 0 0 0 0 0 8 0 0 0 1 0 1 3 14 0 0 0 1 0 12 16 180137 0 2 0 0 1 0 0 0 0 0 0 0 0 0 0 0 6 0 0 0 0 0 0 0 0 0 0 0 0 0 0 5
111 TAT 0 1 0 0 0 1 0 1 0 0 0 0 0 21 0 0 0 0 2 20 0 0 0 0 0 0 0 0 3 0 0 0 0 0 0 0 0 0 17 0 0 1 0 0 20 49 0 0 4 87 2 179859 0 2 0 0 1 0 55 20 0 13 2 21
112 GAC 0 40 0 0 0 0 0 0 0 0 0 0 0 0 0 0 0 0 0 0 0 0 1 0 0 0 2 0 0 0 0 0 2 179972 3 8 0 2 2 0 0 30 0 0 0 0 0 0 0 1 9 0 0 1 0 0 1 0 1 0 0 0 0 3
113 AAA 180168 1 25 1 0 0 0 1 5 0 0 0 0 0 0 0 0 0 0 0 2 0 0 0 0 0 0 0 1 7 0 0 6 0 0 0 1 0 1 0 0 0 0 0 0 0 0 0 0 0 0 0 0 0 0 0 0 0 0 1 0 0 0 0
114 GAA 13 0 0 0 1 0 0 0 1 0 1 0 0 0 0 0 0 0 1 2 1 1 0 0 0 0 0 0 0 0 0 0 180173 4 8 1 2 1 0 0 6 0 0 0 3 0 3 0 2 0 0 0 0 1 3 0 6 1 0 0 0 0 0 0
115 GAA 28 0 0 0 0 0 0 0 0 0 1 0 0 0 0 0 0 3 0 1 0 1 0 1 0 0 0 0 0 0 0 0 180171 0 12 0 1 0 0 0 10 0 0 1 1 0 0 0 2 0 0 0 0 0 0 0 0 0 0 0 0 0 0 0
116 ATA 2 0 0 0 10 0 0 0 1 2 0 0 180053 1 27 7 0 0 0 0 0 0 0 0 1 2 0 1 1 0 0 1 0 1 0 0 22 0 0 0 0 1 0 0 35 17 33 1 0 0 0 0 1 1 0 0 0 0 0 0 0 0 0 0
117 AGG 0 0 16 1 0 2 1 0 8 1 180014 3 1 0 11 0 2 4 6 0 0 0 0 0 2 0 4 0 0 0 0 0 0 0 0 0 1 0 0 0 1 0 25 1 0 0 0 0 0 0 0 0 1 0 0 0 0 0 1 13 0 0 0 0
118 CGA 0 1 1 0 0 0 0 0 4 0 0 1 0 1 0 0 27 3 0 0 0 0 4 0 178491 2 31 1 3 2 0 0 0 6 0 0 1 1 0 1 1 1 1 1 0 0 0 0 0 0 0 0 0 0 0 0 18 0 0 0 0 0 0 0
119 ATC 0 0 0 0 0 4 0 0 1 0 0 0 12 178120 1 13 0 0 0 0 0 0 0 0 0 0 0 0 0 0 0 0 0 23 0 0 0 1 1 0 0 0 0 0 0 12 5 0 0 0 0 0 0 0 0 0 0 0 0 0 0 1 0 0
120 TGG 1 1 0 0 0 1 1 0 0 5 5 0 0 0 0 0 0 0 1 0 0 4 3 0 0 0 18 0 0 0 8 0 0 0 1 0 0 0 0 0 0 0 7 0 0 0 1 1 0 0 21 0 0 1 2 0 41 0 178868 3 0 0 2 0
121 CGC 0 2 0 0 0 4 1 3 0 2 0 0 2 1 0 0 0 34 0 0 2 3 0 0 0 178726 11 6 0 3 1 0 0 1 0 0 0 1 0 2 0 1 6 0 0 2 0 0 0 1 16 2 0 2 2 1 0 44 0 1 0 0 0 0
122 CAA 3 0 1 0 1 0 0 3 0 2 0 0 0 0 0 2 177579 10 47 3 1 0 0 0 18 0 24 0 5 6 0 0 1 3 2 0 5 0 1 1 1 0 1 2 0 1 56 0 5 0 1 0 1 0 0 0 2 0 0 0 0 0 0 0
123 GCC 0 0 0 0 0 31 0 0 0 11 0 1 0 0 1 0 0 0 0 0 0 1 0 0 1 0 2 0 0 0 0 0 1 1 1 0 4 177679 1 6 0 2 1 0 0 33 0 0 0 0 0 0 0 4 0 0 3 1 0 1 1 1 0 0
124 AAT 2 8 1 158269 0 0 0 0 0 0 0 1 0 0 0 0 0 0 0 6 0 0 2 0 0 1 0 1 0 3 0 1 0 0 1 9 0 0 0 0 0 0 0 0 0 0 0 0 0 0 1 0 0 0 1 2 0 0 0 0 0 0 0 0
125 AAT 0 18 2 153057 0 2 0 1 2 0 8 5 0 0 0 2 0 4 0 3 0 0 0 0 1 0 0 0 1 0 0 0 0 0 0 11 0 0 0 3 0 0 8 23 0 0 0 0 3 4 0 6 72 2 3 0 0 4 0 1 4 3 0 2
126 GGT 3 5 0 0 0 1 2 1 0 0 0 11 0 0 1 0 0 1 3 0 2 4 0 0 0 0 15 2 2 3 0 14 0 0 0 10 0 0 0 1 2 27 65 144525 1 1 0 0 0 0 1 0 5 1 0 0 0 0 0 4 0 0 4 0
127 GAT 6 0 7 23 2 3 0 1 14 1 191 1 3 2 0 14 0 5 0 4 1 0 0 0 0 3 1 0 1 5 0 0 8 51 7 143320 19 6 2 0 0 1 2 9 2 9 0 0 1 0 0 7 42 0 0 1 0 0 0 2 0 0 0 0
128 GAT 5 22 0 10 22 1 9 1 2 3 1 6 1 0 1 0 1 0 1 0 0 0 0 7 1 0 0 0 10 2 0 0 3 12 24 156232 4 3 0 1 0 0 2 13 0 0 1 1 0 0 2 1 23 1 2 1 2 0 5 0 0 0 0 0
129 GCA 2 1 0 2 58 3 0 0 0 7 0 0 0 3 1 0 1 7 0 1 0 0 0 0 0 13 0 0 0 3 0 4 4 1 0 0 169942 0 21 0 5 7 0 1 36 1 0 0 0 0 5 1 2 0 0 14 12 0 0 0 0 0 1 0
130 ACA 54 1 19 2 174297 20 11 6 7 0 0 0 6 0 0 2 0 1 2 2 1 0 1 0 0 0 29 3 0 0 2 1 0 0 0 0 8 0 1 0 0 0 0 0 0 1 10 0 2 1 0 0 0 0 0 0 0 0 0 2 0 1 3 1
131 GCT 0 0 0 1 0 0 3 20 1 4 0 0 0 1 0 0 0 2 0 3 0 6 0 29 0 1 0 0 0 0 0 0 1 0 3 2 0 36 21 168117 0 0 1 1 1 0 0 12 1 0 6 0 0 1 0 3 0 0 0 0 0 0 0 0
132 GGT 0 0 0 0 1 1 0 0 0 0 1 4 1 0 0 0 0 0 0 0 1 0 0 0 0 0 0 0 0 0 0 0 0 0 0 7 0 1 0 2 5 21 271 166433 0 0 0 2 12 0 13 1 0 0 0 0 0 0 0 2 1 0 0 0
133 CTG 0 0 0 0 3 0 0 0 0 0 0 0 1 0 3 0 0 1 2 0 1 0 20 2 0 0 0 3 45 13 170330 9 0 0 0 0 1 0 0 0 0 0 0 0 1 0 2 0 0 1 0 2 0 0 2 1 4 0 0 0 10 0 10 0
134 ACT 0 0 0 3 31 99 6 158568 0 0 0 0 0 0 0 0 0 1 0 0 4 0 1 0 0 0 0 0 1 0 0 0 0 0 0 0 0 2 0 18 0 0 0 0 0 51 1 6 0 0 0 0 0 0 0 6 0 0 0 1 0 0 0 0
135 CAC 0 7 0 0 1 0 0 0 0 0 0 0 0 1 0 0 4 162533 2 15 1 0 0 0 0 7 0 0 0 1 0 0 0 0 0 1 0 0 1 0 0 0 1 0 0 0 0 0 12 1 3 1 0 0 0 0 1 0 2 0 0 0 0 0
136 ATG 1 0 0 0 0 0 13 0 0 0 3 0 24 26 165312 608 4 0 0 0 1 0 0 0 0 0 0 0 9 48 5 3 0 0 0 0 1 2 0 10 0 0 0 0 2 2 15 0 0 0 2 0 0 0 0 0 0 0 1 0 8 0 97 0
137 ATG 0 0 0 6 0 0 8 0 0 0 0 0 10 1 153448 0 0 1 0 0 15 3 0 0 0 0 0 1 0 0 1 0 0 0 0 0 0 0 1 0 0 0 0 0 0 0 10 0 0 0 5 0 4 0 0 0 1 0 0 0 1 0 0 0
138 ATC 0 0 1 0 0 6 0 0 0 0 0 0 4 146728 0 16 0 0 0 0 0 1 0 0 0 1 0 0 0 1 5 0 0 1 0 0 0 0 0 0 0 0 0 0 0 13 0 0 4 0 1 0 0 0 0 0 0 0 0 0 0 1 0 0
139 TGG 0 0 0 0 0 0 0 0 0 0 0 0 0 0 0 0 0 0 0 0 0 0 0 0 0 0 25 0 0 1 0 0 0 0 0 0 1 0 0 0 1 0 6 0 0 0 0 0 0 1 13 0 0 0 0 0 38 0 172895 0 0 0 1 0
140 CAT 0 0 0 1 0 0 0 0 0 0 0 0 0 0 0 0 0 37 2 179912 0 0 0 1 0 0 0 4 0 0 0 0 0 0 0 2 1 0 0 2 0 0 0 0 0 0 0 0 0 0 0 12 0 0 0 0 0 0 0 0 0 0 0 0
141 TCC 1 0 0 0 0 2 0 0 0 1 0 0 0 0 1 0 0 1 0 0 1 17 0 0 0 0 1 3 0 0 0 0 0 0 0 0 0 3 0 0 0 0 0 0 0 0 0 0 4 2 0 0 5 179984 5 24 0 1 0 0 0 9 0 0
142 AAT 1 21 0 179776 0 0 0 2 0 2 0 9 0 0 0 1 0 2 0 2 0 0 0 2 0 0 0 0 0 0 2 1 1 0 0 24 0 1 0 0 0 0 0 0 0 0 0 0 0 0 0 0 0 0 0 0 0 0 0 0 0 0 0 0
143 TTG 0 0 0 0 0 0 0 0 0 0 0 0 0 0 2 0 0 0 0 0 0 0 0 0 0 0 0 0 1 0 18 3 0 0 0 0 11 0 0 0 0 0 1 0 0 0 1 0 1 0 0 0 0 0 18 0 0 0 0 0 10 0 179919 1
144 AAT 10 11 1 179701 0 1 0 4 0 0 0 20 0 0 0 0 6 0 0 4 0 0 0 9 0 0 0 0 4 1 0 0 0 0 0 21 1 0 0 0 0 0 0 0 0 0 0 0 0 0 0 2 0 0 0 1 0 0 0 0 0 0 0 0
145 GAT 0 0 0 7 0 0 0 0 0 0 0 0 0 0 0 0 0 0 0 0 0 1 0 0 0 0 0 0 0 0 0 0 1 27 0 180013 0 0 0 1 0 0 0 15 0 1 0 0 0 0 0 0 0 0 0 0 0 0 0 0 0 0 0 0
146 ACA 4 0 0 0 179760 108 42 1 1 1 0 1 12 1 0 0 0 0 0 0 0 0 0 0 0 0 0 0 0 0 0 0 0 0 0 0 119 24 8 1 0 0 1 1 0 0 0 0 0 0 0 0 1 3 0 0 0 0 0 0 0 0 0 0
147 ACA 3 0 0 0 180073 4 8 0 2 0 0 0 9 0 0 0 0 1 0 0 3 0 0 0 0 0 0 0 0 0 0 0 0 1 0 0 18 0 0 0 0 0 0 0 0 0 0 0 0 0 0 0 2 0 0 0 0 0 0 0 0 0 0 0
148 TAC 0 0 0 0 0 1 0 0 0 0 0 0 0 0 0 0 0 8 0 0 0 2 0 0 0 0 0 0 0 0 0 0 0 2 0 0 0 1 0 0 0 0 0 0 0 0 0 0 7 180053 1 7 0 1 0 0 0 16 0 0 0 1 0 0
149 CAG 0 3 4 0 0 0 0 0 0 0 0 1 0 0 0 0 27 0 179842 2 0 0 7 0 0 0 28 0 0 0 2 0 0 0 3 0 0 0 0 0 0 0 0 0 0 0 0 0 1 0 23 0 0 0 0 0 3 0 0 0 0 0 0 0
150 AGG 0 0 13 0 0 0 0 0 30 1 180022 4 0 0 5 0 0 0 0 0 0 0 0 0 0 2 19 0 0 0 0 0 0 0 0 0 0 0 0 0 0 0 20 0 0 0 0 0 2 0 1 0 0 0 0 0 0 0 1 0 0 0 0 0
151 ACA 0 0 0 0 179876 1 74 36 0 1 0 0 7 0 0 0 0 0 0 0 2 0 0 0 0 0 1 0 0 0 0 43 0 0 0 0 13 0 0 0 0 0 0 0 0 0 0 1 1 0 0 0 0 0 0 0 43 0 0 0 0 0 0 0
152 AGA 11 0 2 0 0 0 0 0 179769 0 19 1 2 0 0 1 0 0 2 0 0 1 1 0 18 0 21 35 0 0 1 0 0 0 0 0 0 1 5 0 27 0 0 0 0 0 0 0 4 1 6 0 0 0 0 0 13 0 0 0 1 0 0 0
153 GCT 0 0 2 0 0 0 0 14 2 0 0 0 0 2 1 0 14 2 0 0 0 0 0 0 0 1 0 0 0 1 0 0 0 0 0 9 7 18 5 179873 1 0 1 2 0 2 1 9 0 0 75 0 1 0 0 0 2 0 0 0 0 0 0 2
154 CTT 0 0 0 8 1 0 0 0 0 0 0 8 0 0 0 18 2 0 0 0 0 1 0 9 1 0 0 1 9 46 2 179341 0 0 0 0 0 0 0 0 0 0 0 0 0 1 0 1 2 1 6 1 0 1 0 0 0 0 0 1 11 1 24 0
155 GTT 1 0 1 0 0 0 1 3 0 1 0 0 0 0 1 12 4 2 0 0 0 2 0 0 3 2 0 0 0 0 0 1 1 0 0 0 0 0 0 3 2 0 2 1 27 26 25 178030 10 0 4 1 0 1 0 0 2 1 0 0 1 0 3 2
156 CGC 0 0 0 0 0 1 35 1 15 3 3 0 0 0 0 1 0 57 0 1 0 0 0 0 3 176474 37 67 0 0 4 0 0 0 0 0 0 0 2 1 0 0 0 9 1 1 0 1 0 0 1 1 0 0 0 1 10 25 0 0 0 0 6 0
157 ACC 0 3 0 0 13 177637 142 40 0 0 0 0 7 43 2 1 0 0 2 0 0 0 3 0 0 22 0 0 0 18 0 0 0 0 0 1 31 6 9 0 0 10 1 0 29 12 75 9 0 0 5 0 0 0 149 0 8 6 0 6 9 0 8 3
158 GGC 0 0 0 0 0 3 0 0 0 49 0 0 0 0 0 1 0 0 0 0 0 0 0 0 0 1 0 2 0 1 0 0 1 67 0 0 0 1 0 0 9 179725 92 23 0 0 0 0 0 0 6 0 1 0 0 0 0 4 0 0 0 0 0 1
159 ATG 0 0 2 0 12 0 9 0 0 0 6 0 10 0 179904 13 0 0 0 0 1 1 0 1 1 1 0 0 0 73 1 0 1 0 0 0 4 0 0 1 0 0 0 1 1 2 26 0 26 0 0 0 0 0 0 0 0 0 0 0 25 0 17 0
160 GAT 0 1 0 16 0 0 0 0 0 0 48 0 11 0 8 0 1 0 0 0 0 0 0 0 1 0 1 0 0 0 1 0 8 21 3 179991 0 0 1 0 0 0 1 10 2 0 0 0 0 0 0 1 0 1 0 0 0 1 0 3 0 2 0 1
161 CCC 0 4 4 2 0 0 0 1 1 0 0 0 2 0 0 1 1 7 0 0 66 178995 2 15 0 0 3 0 0 5 0 0 0 0 1 0 8 0 21 0 0 1 4 5 0 5 1 1 1 0 7 2 13 108 12 0 7 0 0 1 0 0 0 0
162 AGG 1 1 12 0 3 1 0 0 196 2 179629 3 10 0 4 0 0 2 1 0 0 1 0 0 75 3 19 19 0 1 0 0 0 3 1 0 0 0 1 0 1 0 50 0 0 0 1 2 0 8 3 0 2 0 18 0 0 0 0 0 0 3 0 0
163 ATG 0 0 2 0 4 0 7 3 0 1 1 0 14 0 180078 6 0 0 1 0 0 0 0 0 0 0 0 0 0 0 1 1 0 0 0 0 0 0 1 0 0 0 0 0 0 1 17 10 0 0 14 0 0 0 0 0 0 4 0 1 0 0 3 0
164 TGC 0 0 0 3 0 0 0 1 0 4 0 0 29 0 3 1 0 0 3 0 1 8 2 1 0 17 1 0 0 0 0 0 0 0 0 0 78 261 3 66 1 2 0 0 10 0 20 0 1 55 1 0 1 0 0 0 7 179510 1 26 0 2 0 0
165 TCT 1 1 0 22 3 5 0 6 0 0 0 1 0 1 1 1 0 0 0 0 1 9 0 5 0 0 0 0 0 0 0 0 0 2 0 0 0 1 1 2 2 3 2 2 2 0 1 1 0 0 0 4 0 25 0 179991 0 3 0 12 2 0 0 2
166 CTG 0 0 0 17 1 0 0 0 2 0 1 0 1 0 7 14 0 0 2 1 0 0 27 0 0 0 0 0 12 32 180001 9 0 0 0 0 0 0 0 0 0 0 0 1 0 0 0 2 1 0 0 3 0 0 0 0 2 0 0 0 0 0 11 0
167 ATG 1 1 2 0 0 0 1 0 0 0 4 0 73 7 180000 1 1 0 1 1 0 0 0 0 0 1 8 0 9 0 6 1 0 0 0 0 0 0 3 0 0 0 0 0 0 0 7 0 1 1 0 0 9 0 0 0 0 0 0 0 0 0 0 0
168 CAG 0 0 9 1 1 1 0 0 0 0 0 0 3 0 0 0 48 0 196131 5 1 0 41 0 1 10 35 0 0 0 0 2 0 0 3 0 1 0 5 0 0 0 0 0 0 0 0 0 6 0 60 0 0 0 2 0 0 2 1 4 0 0 0 0
169 GGT 1 0 0 0 0 0 0 3 0 0 0 16 0 0 0 0 0 0 0 0 0 0 0 0 0 0 0 0 0 0 0 0 0 0 0 16 0 1 1 0 25 17 34 195737 0 0 0 4 28 0 3 0 0 0 0 0 0 0 0 2 0 0 0 0
170 TCG 0 1 22 0 0 1 0 0 0 0 0 0 0 0 0 0 0 0 0 0 0 1 9 0 0 1 1 0 0 0 1 1 0 1 0 0 11 0 0 0 0 0 2 0 0 0 2 0 1 0 2 0 41 4 195816 146 0 0 0 0 0 0 30 0
171 ACT 0 0 0 1 0 20 0 196314 0 0 0 1 0 0 4 4 0 0 0 0 0 0 0 2 0 0 0 0 0 0 0 1 0 0 0 0 0 0 0 28 0 0 0 0 0 0 0 1 0 0 0 0 0 0 0 0 0 0 0 1 0 0 2 2
172 CTC 0 0 0 0 21 0 0 0 0 0 2 0 1 4 0 0 1 4 2 0 0 15 0 2 0 1 1 0 17 196277 5 2 0 0 0 0 1 5 0 0 0 0 5 0 0 0 0 0 10 0 1 0 0 1 10 0 0 0 0 0 0 1 1 0
173 CCT 2 1 0 1 0 0 2 7 0 0 4 0 0 0 1 0 0 1 0 9 344 71 200 195785 0 0 0 0 0 0 0 4 0 0 0 0 0 0 0 2 1 1 2 2 0 0 0 1 0 0 0 1 0 2 0 13 11 1 0 0 0 0 0 1
174 AGG 0 0 5 0 0 0 1 0 16 0 196305 2 0 0 6 1 0 4 20 0 0 0 2 0 0 0 4 0 2 28 1 1 0 0 0 0 0 0 0 0 1 0 21 0 0 0 0 0 9 0 4 0 0 1 0 0 6 0 0 0 0 0 0 0
175 AGG 0 0 17 0 0 9 0 0 11 0 196202 1 0 0 6 0 0 0 0 0 0 0 0 0 2 0 0 8 0 0 0 0 0 0 0 0 0 1 0 0 0 0 16 0 0 0 0 0 0 0 2 0 0 0 0 0 0 0 2 0 0 0 0 0
176 TCT 0 0 0 0 0 2 0 0 0 0 0 0 0 0 0 0 0 0 0 1 0 1 0 9 0 0 0 0 0 0 1 0 0 1 1 0 1 0 0 3 0 1 0 0 0 0 0 0 0 0 0 4 3 169 4 196228 0 0 0 0 0 0 2 4
177 GGA 0 0 0 0 0 6 0 0 14 0 0 0 0 3 0 0 0 1 0 0 0 2 0 0 0 1 0 0 0 0 0 0 10 0 0 0 0 0 0 0 196283 0 17 24 1 0 0 0 3 0 0 0 10 0 0 0 6 1 0 0 0 0 0 0
178 GCT 9 1 0 2 0 2 0 24 0 0 0 0 0 0 0 0 0 0 8 0 0 13 0 2 0 3 2 6 0 2 0 0 0 0 0 5 7 785 0 195229 0 0 0 1 0 0 0 21 1 0 2 1 8 4 0 7 0 4 0 0 0 0 1 0
179 GCA 0 0 0 5 91 0 0 0 0 0 0 0 0 0 0 0 0 0 0 0 1 0 0 0 0 1 0 0 0 0 0 0 3 0 4 0 195403 141 133 36 3 0 0 0 42 0 0 0 2 0 0 0 2 0 0 2 0 0 1 0 1 0 0 2
180 GGC 0 0 0 0 0 6 0 0 0 8 0 0 0 13 0 0 0 0 0 0 0 0 0 1 0 0 0 0 0 0 0 0 0 17 0 0 0 2 0 0 8 195934 7 61 0 5 0 0 0 0 0 0 0 0 0 0 0 3 0 0 0 0 0 0
181 GCT 0 0 0 0 4 0 0 78 0 22 0 0 0 0 1 0 0 9 0 0 0 0 1 0 0 0 1 4 0 1 0 0 0 0 0 5 2 106 16 195560 0 0 2 0 0 0 0 14 0 0 1 0 0 0 0 3 0 0 20 0 0 0 0 0
182 GCA 0 2 0 3 98 0 0 0 0 0 0 0 0 0 0 1 0 3 0 0 1 1 0 0 0 0 0 0 0 1 0 0 2 34 0 0 195567 33 33 8 1 0 0 0 99 0 0 0 0 0 0 0 1 0 0 0 0 0 0 0 0 0 0 0
183 GTC 0 0 0 0 2 11 0 0 0 0 0 0 0 32 0 0 0 0 15 0 0 0 2 2 0 0 11 0 0 2 0 0 0 0 0 0 0 17 0 0 0 0 0 0 6 196064 11 45 0 4 0 0 7 0 0 0 1 0 0 7 0 4 0 0
184 AAA 196129 21 93 14 4 1 0 0 8 0 0 0 0 0 0 0 2 0 0 0 0 0 0 0 0 0 0 0 0 0 1 0 6 1 0 0 0 0 0 0 0 0 1 0 0 0 0 0 5 0 0 0 0 0 1 0 0 0 0 0 0 0 0 0
185 GGA 0 0 0 0 1 0 1 0 17 0 0 2 0 0 0 1 0 2 1 0 0 0 0 4 0 2 0 0 0 0 0 0 14 0 0 0 0 0 1 0 196329 13 17 6 2 0 0 0 2 0 3 1 0 0 0 0 29 0 0 1 0 0 1 0
186 GTT 0 0 0 0 1 2 2 2 0 0 0 0 25 79 2 169 1 0 0 0 0 1 0 1 0 0 0 0 1 0 0 0 0 0 0 1 2 1 0 5 3 0 0 5 32 20 8 196096 2 0 0 2 0 0 0 0 3 0 0 0 0 0 1 0
187 GGG 0 0 0 0 0 0 0 0 0 0 9 0 0 0 0 0 1 0 0 0 0 0 0 0 0 0 0 0 0 0 0 0 0 1 19 0 0 0 0 0 16 0 196241 7 0 0 2 0 0 0 0 0 0 0 0 0 0 0 0 0 0 0 0 0
188 ACA 3 0 0 0 196283 3 47 0 3 0 0 1 8 0 0 0 0 2 0 0 1 0 0 0 0 0 0 1 1 0 0 0 0 0 0 0 14 1 0 0 0 1 0 1 0 0 0 0 0 0 0 0 2 0 2 0 0 0 0 0 0 2 0 0
189 ATG 0 0 2 0 0 1 10 0 0 0 1 2 26 0 196258 13 1 2 0 0 1 0 0 0 0 0 0 0 23 11 18 0 0 0 0 1 0 0 0 0 12 0 0 0 2 0 54 0 0 1 0 0 1 0 0 0 1 17 0 17 0 10 0 0
190 GTG 0 0 0 0 0 0 0 0 0 0 0 0 0 1 12 0 0 0 1 0 0 1 0 1 0 0 2 0 2 0 0 0 0 0 0 0 0 0 19 0 0 0 1 0 27 3 196246 5 0 0 0 0 12 0 3 0 1 1 0 1 0 0 3 0
191 ATG 0 0 0 3 0 1 10 0 0 0 0 0 9 1 196290 4 0 0 0 0 0 0 0 0 0 0 0 0 1 0 6 0 0 0 0 1 0 0 0 5 0 0 0 0 0 0 6 0 0 0 0 0 0 0 0 0 1 0 0 2 2 0 0 0
192 GAG 0 0 6 0 0 0 0 0 0 0 0 0 0 0 0 0 0 0 0 0 0 0 0 0 0 0 0 0 0 0 8 0 54 0 196346 3 0 0 0 1 0 1 40 2 0 0 5 0 0 0 6 0 0 0 0 0 0 0 1 0 0 0 0 0
193 TTG 0 0 0 0 0 0 0 0 0 0 0 0 0 1 0 0 0 0 0 0 0 0 0 0 0 0 20 0 0 0 35 0 0 0 0 0 3 0 1 3 0 0 3 0 0 5 3 0 1 0 1 0 0 7 12 0 0 0 0 4 18 0 196334 2
194 ATA 1 0 0 0 17 0 0 0 0 2 0 0 196390 6 18 9 0 0 0 0 1 1 0 2 0 0 0 0 6 1 0 0 0 0 0 2 0 1 0 0 0 0 0 0 23 0 0 1 4 0 0 1 0 0 0 0 0 0 1 0 0 0 1 0
195 AGG 0 0 4 0 0 0 2 1 12 1 196376 1 0 0 19 0 1 1 0 1 1 2 0 0 1 2 3 0 0 0 0 0 0 1 0 0 0 1 0 0 0 0 23 0 0 0 0 0 0 1 0 0 0 0 0 0 0 0 4 0 0 0 0 0
196 ATG 0 0 0 0 0 1 14 0 0 0 1 0 16 1 196384 1 0 0 0 0 0 1 0 0 0 0 0 0 0 1 6 0 3 0 0 0 4 0 0 0 1 1 2 1 0 0 15 0 2 0 0 0 1 0 0 0 0 0 7 0 0 0 1 0
197 ATC 0 0 0 0 0 15 13 0 0 2 0 0 12 196233 0 87 0 0 0 0 0 6 0 0 0 0 0 0 0 1 0 0 0 0 0 0 0 0 0 0 3 0 0 0 0 19 28 8 0 0 0 0 1 0 0 1 0 2 0 0 0 0 0 0
198 AAA 196432 2 18 0 1 0 0 0 13 0 0 0 0 0 0 0 0 0 0 0 0 0 0 0 0 1 0 0 0 0 0 0 16 0 0 0 0 0 0 1 0 0 0 0 0 0 0 0 5 0 4 0 0 1 0 0 0 0 0 0 0 1 1 0
199 CGT 0 0 0 0 0 0 0 0 0 0 7 9 0 0 1 0 0 7 2 17 0 0 0 0 1 8 6 196307 0 0 0 0 0 1 0 0 0 0 0 0 0 1 0 4 0 0 0 0 0 71 0 0 0 0 0 2 3 1 0 11 0 0 0 0
200 GGG 1 0 0 0 0 0 0 0 0 0 19 0 0 0 1 0 0 0 0 12 0 1 0 0 0 1 0 0 0 0 0 0 0 0 24 0 0 6 0 0 56 4 195683 3 0 0 2 0 0 0 0 0 0 0 0 0 0 2 6 1 0 0 1 0
201 ATC 6 0 0 0 2 16 0 3 4 0 0 6 10 196325 1 11 7 2 1 0 1 0 0 0 0 0 1 0 0 2 2 1 0 0 0 0 2 1 0 1 0 0 0 6 0 25 14 10 0 0 0 0 0 0 0 0 1 0 0 6 0 0 0 0
202 AAT 2 34 0 196312 0 3 0 2 0 0 0 45 0 0 0 0 3 5 0 4 0 9 0 0 0 1 0 1 3 0 2 0 0 0 0 46 0 0 0 0 0 0 4 0 1 0 0 0 0 0 0 0 0 0 0 0 1 0 0 0 0 0 6 0
203 GAT 43 0 0 11 0 0 0 0 0 0 0 0 0 0 0 0 0 0 0 0 0 0 0 0 0 0 3 0 0 0 0 1 1 9 1 196378 0 0 0 0 0 0 0 13 0 0 2 0 0 0 0 2 0 0 0 2 0 0 0 0 0 0 0 0
204 CGG 0 0 0 0 0 0 0 0 64 0 97 1 2 0 0 0 0 0 31 0 0 0 0 0 25 7 196045 3 0 0 3 0 1 0 0 0 0 4 0 0 0 0 0 0 0 0 0 0 13 0 0 0 0 0 0 0 0 0 33 6 0 0 0 1
205 AAC 5 194615 2 6 0 2 0 0 0 7 0 0 62 0 2 0 0 0 0 1 0 0 1 0 0 0 0 0 0 0 0 2 0 12 0 0 8 1 1 4 0 0 0 0 0 0 0 0 1 6 0 0 0 0 0 0 0 0 0 3 0 0 1 0
206 TTC 0 0 0 1 0 0 1 1 0 0 0 0 2 2 2 0 0 1 1 0 1 0 0 0 0 1 4 0 0 8 0 0 0 0 0 0 0 0 0 0 0 0 0 0 0 0 0 0 0 2 0 0 0 6 0 0 0 0 0 0 5 196312 0 2
207 TGG 0 0 0 0 0 0 0 0 0 0 4 0 1 0 0 0 1 4 0 0 0 0 0 0 0 0 30 0 0 0 0 0 0 0 0 0 0 0 0 0 0 0 0 0 0 0 0 0 0 1 10 0 0 0 0 0 17 0 196263 3 0 6 3 4
208 AGA 12 0 0 0 3 0 0 0 194786 0 102 2 6 3 0 0 0 0 0 1 0 3 0 0 20 42 1 0 0 1 0 1 0 0 0 0 0 0 0 0 22 0 0 0 0 0 0 0 0 0 1 0 0 0 0 0 3 0 0 0 0 0 0 0
209 GGT 0 0 0 0 0 1 0 0 0 0 0 21 1 0 0 0 0 0 0 0 0 0 0 0 0 0 0 0 0 0 0 0 0 0 0 11 0 0 0 0 9 33 149 177339 0 0 0 2 0 0 0 0 1 0 0 0 1 0 1 2 0 0 0 0
210 GAA 22 0 0 0 0 0 0 0 0 28 0 0 0 0 0 0 0 0 4 0 0 0 1 0 0 0 0 0 2 0 0 0 193837 4 7 1 0 1 0 0 21 0 0 0 0 0 0 0 1 0 0 0 0 0 0 0 7 0 0 0 0 0 1 0
211 AAT 1 17 1 185844 2 0 0 26 0 11 0 16 0 24 0 1 0 2 0 2 0 3 0 0 0 1 0 0 1 0 0 0 1 0 15 13 1 1 2 0 0 37 21 0 0 35 1 2 0 0 0 0 1 0 8 0 2 1 0 4 0 0 28 0
212 GGA 1 1 0 0 0 1 1 0 25 0 0 0 0 0 0 0 0 1 0 0 0 0 0 0 0 0 0 1 1 0 3 1 5 0 0 0 0 0 0 0 186782 3 31 30 2 0 0 0 0 0 0 0 0 0 0 0 12 0 1 1 0 0 1 0
213 CGA 0 0 0 0 0 0 0 0 14 0 2 0 0 0 0 0 35 0 0 0 1 12 0 0 186573 23 21 0 3 1 0 0 0 0 0 0 0 0 0 0 0 0 2 0 7 0 0 0 0 0 0 0 0 2 0 0 36 0 0 0 0 0 0 0
214 AAA 190560 9 26 0 1 0 0 1 10 0 46 0 0 0 0 0 2 2 1 0 0 1 0 0 0 0 0 1 0 1 2 0 4 0 0 0 0 0 0 0 0 0 27 0 0 0 1 0 0 0 0 0 0 0 0 0 0 0 0 0 0 0 0 0
215 ACA 1 0 0 0 192693 29 26 7 1 0 0 0 1 0 0 0 0 0 1 0 36 0 4 0 0 3 0 1 0 0 0 0 0 0 0 0 11 7 0 0 0 0 0 10 0 0 0 5 0 0 0 0 0 0 0 3 0 0 0 1 0 0 0 0
216 AGG 2 0 53 0 0 0 0 0 17 0 188444 0 0 0 19 1 0 0 0 0 0 0 0 0 0 0 4 0 0 0 0 0 0 0 0 0 0 0 1 0 0 1 41 0 0 0 0 0 0 0 0 0 0 1 0 0 2 0 1 0 0 0 0 0
217 AGT 0 2 0 54 2 21 3 0 12 10 1 175394 0 0 0 3 0 0 3 2 0 0 0 0 0 2 0 0 0 0 3 0 3 0 5 0 0 7 0 6 0 0 5 39 0 0 0 0 0 0 2 0 1 0 6 0 0 0 0 0 6 0 0 1
218 GCT 0 0 0 0 0 0 0 21 0 12 0 0 0 0 0 8 0 0 0 0 0 0 1 0 0 0 0 0 0 0 7 0 0 0 0 12 3 19 12 176039 0 0 0 1 0 0 1 12 0 0 0 0 0 0 0 0 0 0 0 0 0 0 0 0
219 TAC 0 0 0 0 0 0 0 0 0 0 0 0 0 0 2 0 0 16 0 0 6 0 0 0 0 0 0 0 0 0 0 0 0 2 0 0 0 0 0 0 0 0 0 0 0 0 0 0 4 185467 6 30 0 2 0 0 0 9 0 0 0 1 0 0
220 GAG 0 0 10 0 108 0 1 0 0 0 0 0 0 0 0 0 0 0 0 0 0 0 0 0 2 0 0 1 0 0 0 0 3 0 182761 2 0 0 0 0 0 14 13 0 0 0 2 0 0 0 4 0 0 0 0 0 1 0 0 0 0 0 0 0
221 AGA 67 0 1 0 1 0 0 0 187442 0 20 0 4 0 0 0 0 0 6 1 0 0 0 0 0 0 0 0 0 0 0 0 0 0 0 0 0 0 0 0 14 0 0 0 0 0 0 0 0 0 0 0 0 0 0 0 1 0 0 0 0 0 0 0
222 ATG 0 0 2 0 0 0 9 11 0 0 0 6 13 0 177542 1 5 0 0 0 0 0 0 0 0 0 0 0 0 1 0 0 0 0 0 0 4 0 1 0 0 0 12 0 0 0 7 0 0 0 0 0 0 0 0 0 0 0 0 4 0 0 0 0
223 TGC 0 0 0 0 0 11 0 0 0 4 0 0 0 0 0 0 0 0 0 0 0 0 0 0 0 7 0 0 0 0 0 0 0 0 0 0 0 0 0 0 0 2 0 0 2 0 0 0 0 34 0 0 0 0 0 0 5 165665 2 43 0 1 0 0
224 AAC 2 166862 1 10 0 0 0 0 0 4 0 0 0 0 0 0 0 2 0 0 0 0 0 0 0 0 0 0 0 0 0 0 0 11 0 0 0 0 0 0 0 0 0 0 0 0 0 0 0 1 0 0 0 0 0 0 0 0 0 0 0 0 0 0
225 ATT 0 0 0 0 0 0 0 11 0 0 0 3 0 17 0 196349 0 0 0 1 0 0 0 0 0 0 0 0 0 0 7 5 0 0 0 0 0 0 0 0 0 0 0 0 0 0 0 6 0 0 0 0 0 0 0 0 0 0 0 0 0 0 0 2
226 CTC 0 0 0 0 0 0 0 0 0 0 0 0 0 3 0 0 0 2 0 0 0 29 0 0 0 2 0 0 0 196333 0 2 0 0 0 0 0 0 0 0 0 0 0 0 0 1 0 0 0 0 0 0 0 0 0 0 0 0 0 0 0 3 0 0
227 AAA 196193 3 75 1 6 0 0 0 11 0 0 0 0 0 0 0 4 0 0 0 0 0 0 0 0 0 0 0 0 0 1 0 17 0 0 0 0 0 0 0 0 0 0 0 0 0 0 0 1 0 0 0 0 0 3 0 0 0 0 0 0 0 0 0
228 GGA 0 0 1 0 1 0 0 0 11 8 0 0 0 0 4 0 0 0 0 1 0 0 0 0 1 0 0 0 0 0 0 0 19 0 0 0 1 10 0 0 196246 0 39 3 4 0 0 0 0 0 0 0 0 0 19 0 1 0 0 0 2 0 0 6
229 AAA 196228 1 7 12 0 0 0 0 7 0 0 0 0 0 0 0 0 0 0 0 0 0 0 0 0 0 0 0 0 0 0 0 8 0 0 0 0 0 0 0 0 0 0 1 0 0 0 0 0 0 0 0 0 0 0 0 0 0 1 0 0 0 0 0
230 TTT 0 1 0 1 0 0 0 0 0 0 0 0 0 0 0 3 0 0 0 1 0 0 0 0 0 0 0 1 0 0 0 8 0 0 0 0 0 0 1 0 0 0 0 1 0 0 0 2 0 1 0 1 0 0 0 2 0 0 1 1 1 24 0 196353
231 CAA 1 0 0 0 0 8 0 0 0 0 0 0 0 0 0 0 196242 2 13 2 0 1 19 0 73 4 0 0 2 5 7 0 0 0 0 0 0 1 0 0 0 0 0 0 0 1 0 0 8 0 0 0 0 0 0 0 1 0 0 0 0 0 0 0
232 ACA 2 0 0 0 196371 11 9 1 6 1 0 0 7 0 0 0 0 1 0 0 3 2 1 0 3 1 0 0 0 0 0 0 0 0 0 0 15 0 0 0 0 0 0 0 2 0 0 6 0 0 0 0 0 0 0 0 5 0 0 0 0 0 0 0
233 GCT 0 0 1 38 0 2 0 12 0 0 1 0 0 1 0 1 1 0 0 0 23 0 0 7 0 0 0 0 0 0 0 0 0 1 0 6 4 19 10 196234 0 11 0 2 3 0 4 17 1 0 0 0 0 0 0 4 0 0 0 0 0 0 0 0
234 GCA 0 1 0 0 82 0 0 0 0 0 0 3 0 0 0 0 0 0 0 0 49 9 7 0 0 0 0 0 1 0 0 0 5 0 0 0 196002 0 19 0 0 0 0 0 15 1 0 0 0 0 0 0 7 0 0 0 0 1 0 4 0 6 0 0
235 CAA 3 0 0 0 0 0 0 0 0 0 1 0 0 0 0 0 196359 0 15 1 4 0 0 2 19 0 0 0 0 0 0 0 2 0 0 0 0 0 0 0 0 0 0 0 0 1 0 0 7 0 0 0 0 0 0 0 0 0 0 0 0 0 1 0
236 AGG 5 0 24 0 0 0 0 1 84 0 196168 2 0 0 6 0 0 0 0 0 1 0 4 0 73 0 7 0 0 0 4 0 0 0 0 0 0 0 0 0 0 0 58 0 0 0 0 0 0 0 0 0 0 0 0 0 0 0 8 1 0 0 0 0
237 GCA 2 1 0 0 26 1 0 0 1 0 1 0 0 0 0 0 0 0 0 0 0 1 1 0 0 0 0 0 1 0 0 0 2 0 0 0 196236 3 25 9 8 0 1 3 44 0 0 0 0 0 27 0 25 1 0 0 0 0 0 0 0 0 0 0
238 ATG 1 0 0 0 0 0 6 1 0 0 2 0 14 0 196281 3 0 0 1 0 0 1 2 0 0 0 0 0 0 0 6 0 0 1 3 1 0 0 0 0 0 0 4 0 1 0 10 1 3 0 0 10 0 0 0 2 0 0 0 0 0 0 0 0
239 ATG 0 0 0 0 9 2 12 18 0 0 1 0 21 0 196300 8 0 0 0 0 0 0 0 1 2 0 1 1 0 0 0 0 0 0 0 0 0 6 7 0 0 0 0 0 0 0 40 0 0 0 1 0 0 0 4 0 0 0 0 0 0 0 0 14
240 GAT 0 2 0 25 0 0 16 0 0 0 1 0 0 0 0 0 5 0 0 0 0 1 0 0 0 1 0 0 0 1 0 0 2 21 1 196314 0 0 0 0 1 0 3 16 0 0 0 1 0 0 0 0 0 0 1 0 0 0 1 0 0 0 0 0
241 CAA 4 0 0 0 0 1 0 1 0 0 2 4 0 0 0 1 196223 2 68 0 0 0 0 0 30 0 0 0 0 0 4 0 1 1 0 0 1 0 0 0 0 0 1 0 0 0 1 0 48 0 1 0 0 0 0 0 2 0 0 0 1 0 0 0
242 GTG 0 0 1 0 0 0 0 0 0 0 13 0 0 0 22 0 0 0 0 0 0 1 2 0 0 1 1 0 1 1 1 2 0 0 0 0 1 0 6 0 0 0 4 0 32 5 196228 40 0 0 3 0 0 2 2 0 0 0 0 0 0 0 2 1
243 AGA 20 0 40 0 1 0 0 0 196200 2 55 10 0 0 0 0 2 1 1 0 2 0 0 1 0 1 8 12 0 1 0 0 0 0 0 0 0 1 1 0 24 2 0 0 1 0 3 0 0 0 0 1 1 0 1 0 0 0 0 3 0 4 1 0
244 GAA 15 2 0 0 0 0 4 6 0 0 0 1 0 0 1 0 0 0 0 0 0 1 1 0 0 4 0 1 0 0 0 2 196344 1 26 0 0 8 0 3 18 2 1 0 2 0 0 2 10 0 9 0 0 0 0 0 1 0 0 0 0 6 0 0
245 AGT 0 0 0 27 0 0 0 0 1 19 0 195930 0 0 0 3 0 0 0 0 0 4 2 0 0 0 1 1 1 0 10 0 2 0 0 0 0 6 45 0 0 36 20 40 0 0 0 0 0 0 0 0 0 0 0 0 0 3 0 5 0 1 0 0
246 CGG 3 1 2 0 0 1 1 0 0 0 12 0 0 0 0 0 1 0 34 0 0 1 0 2 29 1 195617 0 0 0 9 0 0 1 0 0 0 1 0 0 1 0 1 0 0 0 0 0 0 0 0 0 0 0 0 0 2 0 14 0 0 0 0 0
247 AAC 8 196211 2 22 6 3 0 0 0 11 2 0 1 0 3 0 0 2 0 0 0 0 0 2 0 4 2 0 0 0 0 1 0 16 0 0 1 2 1 0 0 5 1 0 0 0 0 0 0 5 0 0 0 45 3 0 0 0 0 4 0 0 0 0
248 CCA 0 2 0 0 1 0 0 8 0 0 0 0 0 0 0 0 2 0 1 0 196293 10 51 13 0 0 0 0 3 0 1 0 0 1 0 0 0 0 0 0 4 0 3 0 0 0 0 0 1 0 0 0 0 0 0 0 2 0 0 0 0 0 0 0
249 GGA 0 0 1 0 0 0 0 0 23 0 0 0 0 0 0 0 0 0 0 15 0 0 0 2 2 0 0 0 0 0 0 0 9 0 0 0 0 0 0 0 196329 1 24 41 2 0 0 0 3 1 0 0 0 0 0 0 13 0 0 0 0 0 0 0
250 AAT 9 9 2 196349 0 0 0 6 0 0 3 11 0 0 0 0 0 0 0 3 0 0 0 0 0 0 1 0 4 0 0 0 0 1 0 8 0 0 0 0 0 0 2 4 0 0 0 0 0 0 1 1 0 0 0 1 0 0 1 2 0 0 0 0
251 GCT 0 0 0 0 0 0 0 50 6 0 0 0 0 0 0 0 0 0 0 0 0 5 0 1 0 0 0 0 0 0 0 0 0 0 0 4 1 31 16 222397 0 0 1 4 0 2 0 31 0 0 0 2 0 0 0 1 0 0 0 3 0 0 0 0
252 GAG 0 0 5 0 0 0 0 0 0 0 0 0 0 0 0 0 0 0 1 0 0 0 0 0 0 0 0 0 0 2 0 0 39 0 222469 7 0 0 0 1 0 0 24 0 0 0 6 0 0 0 2 0 0 0 0 0 0 0 0 0 0 1 0 0
253 ATC 0 3 0 0 0 10 0 0 0 2 0 0 2 222429 4 44 0 0 0 0 0 0 0 0 0 0 0 0 0 1 0 0 0 0 0 0 0 0 0 0 0 0 0 0 0 8 0 0 0 0 0 0 0 0 0 0 1 1 0 0 0 0 0 0
254 GAA 32 0 0 0 0 0 0 0 0 0 0 0 0 0 0 0 0 0 0 0 0 0 0 0 0 0 0 0 0 0 0 0 222523 1 16 0 1 0 0 0 16 0 0 0 0 0 0 0 0 0 0 0 0 0 0 0 0 0 0 0 0 0 0 0
255 GAT 0 0 0 17 0 0 0 0 0 0 0 0 1 0 0 0 0 0 0 1 0 0 0 0 0 0 0 0 0 0 1 0 0 28 1 222578 0 0 0 0 0 0 0 20 0 0 0 0 0 1 0 5 0 0 0 0 4 0 0 0 0 0 0 0
256 CTC 0 0 0 0 0 0 0 0 0 0 0 0 0 3 1 0 0 2 0 0 0 27 0 0 0 1 0 0 10 222507 1 17 0 0 0 0 0 5 0 0 0 0 1 0 0 1 0 0 0 0 0 0 0 0 0 0 1 0 0 2 0 20 12 0
257 ATC 0 0 0 0 0 6 0 0 0 17 0 0 5 222398 1 7 1 0 0 1 1 0 0 0 0 0 0 0 0 13 15 0 0 0 0 0 0 0 1 0 1 6 0 1 0 3 0 0 0 0 0 0 0 1 0 0 0 0 0 4 0 4 17 1
258 TTT 0 0 0 0 1 0 0 0 5 0 0 1 0 0 0 4 0 1 0 0 1 1 0 1 0 1 0 0 0 0 0 7 1 0 0 0 0 0 0 0 4 1 2 0 2 5 2 2 2 0 0 1 0 0 2 9 0 0 0 1 1 8 1 222564
259 CTG 2 0 0 0 0 0 1 0 0 0 0 0 0 0 9 32 0 0 8 0 0 0 9 1 0 0 3 0 9 5 222456 3 0 0 0 0 0 1 1 3 0 1 0 0 1 0 0 0 0 2 4 0 0 1 0 0 0 1 0 0 0 0 36 0
260 GCA 0 0 0 0 46 0 0 0 0 0 0 0 0 0 0 0 1 0 0 0 1 0 0 0 0 0 0 0 0 0 0 0 5 0 0 0 222135 1 105 19 1 1 0 0 44 0 0 1 1 0 0 1 2 0 7 0 0 0 0 0 0 0 0 0
261 CGG 0 0 0 0 0 0 0 0 0 0 158 0 0 0 0 0 0 0 25 0 0 0 1 0 37 0 221883 51 0 0 7 0 0 0 0 0 0 0 0 0 0 0 0 0 0 0 0 0 0 0 3 0 0 0 0 0 0 0 56 0 0 0 0 0
262 TCT 0 0 0 0 0 15 0 2 1 0 0 1 0 0 0 0 0 0 0 0 0 0 0 11 0 0 0 0 0 1 0 0 0 0 0 0 0 0 0 0 0 1 0 0 0 0 1 0 2 0 2 12 13 149 3 222186 2 0 0 0 0 0 0 5
263 GCA 0 2 0 0 67 0 0 0 0 0 0 0 44 0 0 0 0 0 0 0 0 0 0 1 0 3 0 3 0 0 0 0 7 0 0 0 222284 18 11 1 1 0 5 0 61 0 0 0 2 0 1 0 4 0 0 0 0 0 2 0 0 0 0 0
264 CTC 0 1 0 0 0 0 0 0 0 0 0 0 2 8 0 0 0 3 1 7 0 21 0 0 0 1 0 1 28 222377 3 8 0 0 0 0 0 0 0 0 0 2 0 0 0 2 0 0 2 0 0 0 0 1 0 2 0 0 0 0 3 19 1 0
265 ATA 0 0 0 0 51 10 2 0 0 8 0 0 222226 0 22 8 0 0 0 0 0 0 2 0 2 1 0 0 4 6 8 0 1 0 0 0 0 0 7 0 0 0 0 0 51 3 0 22 2 0 4 0 1 3 3 1 3 0 1 0 0 0 0 0
266 TTG 2 6 0 0 0 0 1 0 0 0 0 0 9 0 2 0 0 0 0 0 0 0 0 0 0 0 0 0 20 8 18 12 1 0 2 0 0 0 0 0 1 0 1 0 0 0 0 0 0 0 3 0 0 0 17 4 1 1 0 0 17 0 222411 5
267 AGA 12 0 5 0 1 0 0 0 222392 1 118 3 4 0 0 0 0 0 0 0 0 13 1 0 0 0 2 1 0 0 0 0 1 0 0 0 0 0 0 0 30 1 0 0 1 0 0 0 0 0 0 0 7 0 0 0 4 0 7 0 0 1 0 0
268 GGG 1 0 0 12 39 0 0 0 1 0 14 0 0 1 0 0 0 0 1 0 0 153 64 0 0 0 0 0 0 0 0 0 0 0 26 0 0 0 0 0 669 0 221584 3 0 2 3 8 0 0 0 0 0 4 14 0 0 0 2 0 0 0 0 1
269 TCA 0 0 4 0 1 0 1 0 0 12 1 0 0 0 0 0 0 0 0 0 15 3 0 0 0 2 0 1 0 0 0 0 0 0 0 0 8 24 1 9 0 0 0 0 0 0 0 0 1 0 0 0 222405 4 74 3 0 0 0 0 14 0 0 0
270 GTT 0 0 0 0 0 0 0 0 0 0 0 0 0 0 0 15 0 0 0 0 1 1 2 2 0 0 1 0 0 0 0 1 0 0 0 1 1 0 0 8 0 0 2 1 13 39 9 222481 0 1 0 2 0 0 1 2 0 0 0 0 0 0 0 2
271 GCT 3 0 1 0 0 0 1 43 0 1 0 0 0 0 0 0 8 1 0 0 0 5 0 0 0 0 0 0 0 0 0 0 0 0 0 3 11 64 1 222384 0 5 0 6 0 0 2 39 1 0 4 0 0 1 0 0 0 0 0 0 0 0 0 0
272 CAC 19 7 0 3 2 1 1 0 0 0 0 0 0 0 0 0 5 222406 3 73 0 0 0 0 0 17 0 0 0 2 3 2 1 0 0 0 0 2 1 0 1 0 0 0 0 0 0 0 3 3 0 2 0 6 0 0 0 3 0 0 0 0 0 0
273 AAA 222336 12 75 75 0 0 0 5 8 0 1 1 0 0 0 4 2 14 0 0 0 0 0 1 1 0 0 0 1 0 0 0 29 0 0 0 1 0 0 18 1 0 6 0 0 0 3 0 7 3 1 3 0 0 0 0 2 0 2 0 0 0 0 0
274 TCT 0 0 0 0 10 7 37 5 0 25 0 53 0 0 0 2 0 0 0 0 0 11 1 6 0 3 0 1 0 1 0 0 1 0 0 2 7 0 0 4 0 0 0 0 2 0 0 0 0 0 0 11 46 93 11 222293 0 0 0 1 0 0 0 9
275 TGT 2 3 3 0 0 1 1 0 0 0 0 0 0 2 0 1 0 1 0 0 1 2 3 1 0 2 0 29 1 0 0 1 0 0 8 0 0 0 0 2 3 0 0 1 0 6 0 0 3 0 0 10 0 0 1 3 2 17 0 222512 1 0 0 4
276 CTG 0 0 0 0 0 0 1 0 2 0 0 2 0 0 2 0 2 1 2 0 0 0 14 1 0 0 1 0 125 4 222351 11 0 0 0 0 0 0 0 0 1 0 0 2 0 3 0 0 0 0 0 0 0 0 0 0 0 1 3 0 0 0 40 0
277 CCC 0 0 0 0 0 4 1 2 2 0 0 0 1 0 0 0 0 3 7 0 24 222358 2 33 0 2 0 0 0 10 1 0 0 0 0 0 0 4 0 0 0 0 1 0 0 0 0 0 0 0 0 0 0 73 0 0 0 0 0 0 0 0 0 0
278 GCC 0 0 0 0 0 46 0 0 0 0 0 0 0 0 2 0 6 0 0 0 0 1 0 0 0 0 0 0 4 0 0 0 0 4 1 0 33 221654 19 43 0 0 2 0 1 15 0 0 0 3 0 3 4 8 0 0 0 0 0 1 0 6 1 0
279 TGT 0 0 0 0 0 0 0 0 0 0 0 13 0 0 0 0 0 0 0 4 0 0 0 0 0 0 0 133 0 0 1 0 0 1 1 0 0 2 0 5 0 1 0 23 0 0 0 13 1 0 4 31 0 0 0 5 2 67 0 222265 1 0 0 2
280 GTG 0 1 0 0 0 0 5 6 1 0 1 0 11 59 34 4 0 0 0 1 0 7 0 8 0 0 0 0 0 1 0 0 0 0 0 0 0 3 9 4 0 0 1 0 56 79 222275 46 1 1 1 2 1 0 0 0 0 2 0 1 0 0 4 0
281 TAT 0 5 0 1 0 0 1 0 0 0 1 0 0 0 2 1 0 0 0 30 0 0 0 1 0 0 2 2 0 0 1 0 0 37 0 1 0 1 0 0 1 0 2 1 3 0 0 0 3 14 2 222497 1 0 1 3 3 0 0 4 3 4 0 0
282 GGA 0 0 8 0 0 0 0 0 12 0 0 0 1 0 0 0 0 2 0 1 0 0 2 0 4 2 1 0 0 0 0 0 12 1 0 0 3 1 2 6 222356 2 91 59 2 0 0 0 0 0 0 0 0 0 0 1 5 0 2 1 1 0 0 2
283 CCT 2 9 0 49 135 38 198 493 7 45 29 46 283 0 1681 0 415 1 21 193 9 68 22 206245 19 68 143 6 5 12 292 556 2 1 37 2 380 1171 1739 3328 372 189 1070 75 7 9 49 1 1 40 0 402 9 159 636 225 1 97 951 399 10 0 1 77
284 GCC 0 0 0 0 0 49 1 0 0 0 1 0 0 0 0 0 0 0 0 0 0 1 1 0 0 0 3 0 0 0 0 0 0 3 0 0 21 222339 2 68 0 0 1 0 1 29 0 0 0 0 0 0 0 4 0 0 0 0 0 0 0 0 0 6
285 GTA 0 4 0 0 0 0 0 0 0 2 0 0 35 5 0 0 0 0 0 0 1 1 0 0 0 2 0 0 0 0 0 0 1 1 0 0 7 0 0 0 0 0 0 0 221979 0 24 1 3 0 0 0 0 0 0 0 0 0 0 0 3 0 0 4
286 GCC 0 0 0 0 1 16 0 1 2 0 0 0 0 0 6 0 1 0 0 0 2 0 1 0 0 0 0 0 0 0 0 0 0 0 0 0 8 222481 0 6 0 0 0 0 0 11 0 4 0 0 0 2 3 10 0 0 1 0 0 0 0 0 1 0
287 AGT 0 0 0 30 0 0 0 1 16 14 2 222310 0 0 0 1 0 0 0 0 0 0 0 0 0 0 0 16 0 0 0 0 0 0 0 0 0 0 0 0 0 0 0 15 0 0 0 0 0 0 0 0 0 0 0 0 0 0 0 2 0 0 0 0
288 GGC 0 0 0 0 0 0 0 0 0 2 0 0 0 0 0 0 0 0 0 0 0 0 0 0 0 1 0 0 0 0 0 0 0 8 0 0 0 0 0 0 19 222509 0 14 0 0 0 0 0 0 0 0 0 0 6 0 1 1 0 0 0 0 0 0
289 TAC 0 5 4 0 0 1 11 0 0 0 0 0 0 0 0 0 0 641 0 0 0 0 0 0 38 155 2 37 3 0 0 0 0 1 0 0 8 3 0 0 0 11 0 0 0 0 1 0 2 221478 3 107 0 0 0 0 0 11 0 4 0 1 7 0
290 GAC 0 37 0 0 0 0 0 3 0 0 0 0 0 0 0 0 0 0 1 0 1 0 0 0 0 0 0 0 0 0 0 0 9 222284 2 40 0 1 0 0 0 6 25 0 0 0 0 0 0 6 0 0 1 1 0 0 0 0 0 0 0 1 0 0
291 TTC 0 0 0 0 0 0 0 0 0 0 3 0 0 1 0 0 0 0 2 0 0 2 0 0 0 0 0 0 0 4 0 0 0 0 0 0 0 1 0 1 2 0 4 0 1 2 0 0 0 0 0 0 0 20 0 2 0 2 0 0 4 222238 0 18
292 GAA 25 0 0 0 4 0 0 0 1 1 6 0 0 0 0 0 1 0 0 0 0 0 0 0 3 0 0 1 0 0 6 5 220981 0 27 3 1 1 0 6 32 0 6 0 1 22 0 44 3 0 0 0 0 1 0 0 0 12 0 1 0 0 0 3
293 AAA 220813 4 758 6 1 0 0 0 2 0 0 0 0 0 0 0 0 0 0 0 0 0 0 0 0 1 0 3 1 0 0 0 10 0 0 0 0 0 0 0 1 0 0 0 0 0 0 0 0 0 0 0 0 0 0 0 0 0 0 2 0 0 0 0
294 GAG 0 10 85 0 0 0 57 0 131 0 0 0 113 2 4 0 5 309 0 1 0 0 0 1 0 0 0 0 0 1 4 0 15 0 219532 9 0 0 12 0 0 0 106 2 0 27 6 0 0 0 1 6 2 11 10 1 0 0 3 8 0 0 0 2
295 GGA 0 0 0 0 0 0 0 0 9 0 0 0 0 0 0 0 0 0 0 0 0 0 0 0 0 0 0 0 0 0 0 0 19 0 0 0 0 1 0 0 201221 7 56 0 2 0 0 0 0 0 0 0 0 0 0 0 3 0 0 0 0 0 0 0
296 TAC 0 0 0 0 0 0 0 0 0 0 0 0 0 0 0 0 0 5 0 0 0 0 0 7 0 0 0 0 0 0 0 0 0 0 0 1 0 0 0 0 0 0 0 0 0 1 0 0 1 212522 1 4 0 1 0 0 0 24 0 0 0 0 0 0
297 TCT 0 0 0 1 2 0 0 2 1 0 0 12 0 0 0 0 0 0 0 0 0 0 0 3 0 0 0 0 0 0 0 0 0 0 0 0 0 0 1 0 0 1 0 0 0 0 0 0 0 0 0 1 0 13 35 197458 0 0 0 0 0 0 3 0
298 TTA 0 0 0 0 0 2 0 0 0 0 0 0 0 0 0 0 0 0 1 0 0 0 0 0 0 0 0 0 23 1 5 0 0 0 0 0 0 0 0 0 0 0 0 0 0 0 0 0 1 0 1 0 15 0 1 0 1 1 0 0 210604 1 21 2
299 GTG 0 0 0 0 0 2 1 0 0 0 0 0 0 0 14 0 0 0 6 0 0 0 0 0 1 0 0 0 0 0 3 0 0 0 0 0 0 0 12 0 0 0 2 0 10 6 211795 15 0 0 0 0 0 1 0 0 1 0 0 2 0 12 1 0
300 GGA 0 0 1 0 0 0 0 0 6 0 1 0 0 0 0 0 0 0 0 3 0 0 0 0 1 4 0 1 1 0 0 0 17 0 0 0 0 0 0 0 205097 1 21 12 1 0 0 0 0 0 0 0 0 0 0 0 1 0 0 1 0 0 0 0
301 ATA 6 0 0 0 16 0 0 0 2 0 27 0 207324 1 26 65 0 0 2 0 0 0 0 0 0 0 0 1 8 0 5 0 0 0 0 0 0 0 1 0 0 0 0 0 15 55 5 0 0 0 0 0 0 0 0 0 0 0 0 0 1 0 0 0
302 GAC 0 22 0 1 0 1 0 0 0 0 0 0 0 0 0 0 40 1 0 0 1 4 0 0 0 0 0 0 0 0 0 0 3 202720 1 26 9 0 7 0 0 15 2 0 0 3 0 0 0 4 0 0 1 0 0 0 0 0 4 0 0 0 0 0
303 CCT 0 0 0 0 0 0 0 2 0 0 0 0 0 0 0 0 0 0 0 15 4 46 8 207397 0 0 0 0 0 0 0 5 0 0 0 0 0 0 0 0 0 0 1 1 0 0 0 0 0 0 2 0 0 0 0 18 0 0 1 0 0 2 4 0
304 TTC 0 0 0 0 0 0 0 0 1 9 0 0 2 1 0 0 0 0 0 0 0 0 0 0 2 0 0 0 0 9 0 1 0 0 2 0 3 0 9 0 0 0 1 0 14 5 0 1 0 3 2 5 0 11 0 0 0 1 0 0 3 208728 1 11
305 AAA 210374 3 17 1 0 0 0 0 21 0 0 0 0 0 0 1 1 0 0 0 2 0 0 0 6 1 0 0 12 0 1 0 9 1 2 0 0 0 0 0 0 0 0 0 0 14 0 0 2 0 0 0 0 5 0 0 1 0 0 1 0 1 0 0
306 CTG 0 0 1 0 0 0 0 0 0 1 0 0 17 0 6 0 0 1 1 0 0 0 10 0 0 0 5 2 62 0 196022 8 0 0 0 1 0 0 1 0 0 0 15 0 0 0 3 0 7 0 0 0 0 0 0 0 0 0 0 0 0 1 187 1
307 CTT 0 0 0 0 5 0 0 0 1 0 0 0 0 0 2 1 0 0 0 5 0 0 0 15 0 0 2 5 33 325 1 204614 0 0 0 0 0 0 0 0 0 0 0 0 0 0 0 0 3 0 0 1 0 0 0 0 0 0 0 1 0 0 8 16
308 CAA 1 0 0 2 0 4 0 0 0 4 0 1 1 2 0 0 222025 13 10 3 1 6 0 0 17 3 1 2 1 0 0 0 1 0 0 0 0 0 3 1 0 0 0 0 0 0 1 0 4 0 0 0 0 1 1 0 0 9 0 0 0 0 1 0
309 AAC 6 222191 7 27 0 29 10 1 19 69 8 0 0 0 0 0 0 9 0 0 0 1 0 1 43 1 14 0 0 2 5 0 0 8 2 0 0 6 0 0 2 3 15 33 0 0 1 0 0 1 0 0 0 0 1 10 1 0 0 1 1 0 5 0
310 AGC 0 37 0 0 3 32 6 0 6 221994 1 32 0 2 0 2 3 0 0 0 0 1 7 0 0 4 2 0 0 2 0 0 1 0 1 0 1 120 16 8 0 14 18 1 3 0 5 0 0 0 0 0 16 0 4 9 0 181 0 10 0 0 0 0
311 CAA 6 22 5 0 43 0 11 470 29 5 12 0 2 0 0 0 221591 1 22 0 9 0 1 0 307 0 6 0 0 0 0 0 2 0 0 0 0 1 0 0 0 0 0 0 0 1 0 0 9 0 0 3 0 4 21 0 0 0 0 0 0 0 0 0
312 GTA 0 0 2 0 2 0 5 0 0 0 0 0 16 0 0 0 0 0 0 1 0 2 2 0 0 0 0 0 0 0 6 0 5 0 0 0 10 1 0 0 2 0 3 0 222408 46 22 17 0 1 0 0 0 1 1 0 0 0 0 1 2 0 0 0
313 TAC 0 3 0 1 0 0 1 0 3 2 1 0 0 1 0 0 0 7 0 0 0 0 0 0 1 0 0 3 0 0 1 0 0 0 0 0 0 0 0 0 1 6 0 1 0 0 9 0 0 222148 0 148 0 0 0 0 0 14 0 0 0 1 1 0
314 AGC 0 13 0 0 0 2 4 0 5 222222 7 37 0 4 0 0 0 0 1 0 0 0 0 0 0 18 0 0 0 0 0 3 0 0 0 0 0 1 1 0 0 33 0 0 0 0 2 0 0 0 4 0 0 3 1 1 0 29 0 4 0 0 9 0
315 CTA 0 0 0 0 4 0 1 0 0 0 0 0 10 0 13 5 1 0 0 1 49 2 0 0 3 0 0 1 222260 4 22 6 0 0 2 0 0 0 0 0 0 2 0 0 2 0 0 0 0 0 3 0 2 3 0 0 0 0 0 0 50 0 41 0
316 ATC 0 6 0 0 0 15 0 0 0 0 19 4 5 222192 4 24 0 0 0 0 0 0 1 1 0 1 0 0 160 0 3 0 0 0 0 0 0 0 0 0 0 0 0 0 1 4 0 4 0 2 0 0 1 0 4 2 0 0 0 0 1 2 0 0
317 AGA 20 0 0 0 0 0 0 1 222363 0 79 1 3 0 0 0 6 1 0 0 0 0 1 0 10 0 0 3 0 0 0 0 0 0 0 0 0 0 0 0 73 0 0 0 1 0 0 0 2 0 0 0 0 0 0 0 2 0 0 0 0 0 0 1
318 CCG 0 0 0 2 0 0 1 0 0 0 0 0 2 0 0 1 0 0 10 2 62 57 222093 3 0 0 2 0 1 0 8 1 0 0 3 0 0 0 5 0 0 0 0 0 0 0 1 1 0 1 0 0 1 0 4 5 0 0 0 1 1 0 1 0
319 AAC 4 221641 36 64 0 7 1 0 11 21 11 4 0 0 0 0 0 0 1 0 0 0 0 0 47 0 1 9 3 4 1 0 0 17 2 0 2 2 0 0 142 25 143 188 0 0 0 0 0 0 0 1 0 4 0 1 0 0 0 0 8 0 6 0
320 GAG 0 0 6 0 0 0 0 0 1 0 0 0 0 0 0 0 0 1 0 1 0 0 0 0 0 0 0 0 0 1 0 0 42 1 222328 2 3 0 4 0 0 0 16 0 0 0 3 0 0 0 1 0 0 2 0 0 0 0 2 0 0 0 0 0
321 AAT 0 13 6 222444 0 0 0 3 0 0 3 6 0 0 0 0 0 0 0 1 0 2 4 0 0 0 1 1 0 4 0 0 0 0 0 10 1 0 0 0 14 0 0 8 0 0 1 0 0 2 0 0 0 0 0 1 0 0 1 1 0 0 0 1
322 CCA 0 20 0 0 2 0 2 0 1 0 23 0 0 0 1 0 0 0 0 0 222218 62 179 3 0 0 0 1 14 1 0 0 1 0 4 0 2 2 0 0 0 0 0 1 3 0 0 1 1 1 1 0 10 0 0 0 0 1 0 0 0 0 0 0
323 GCA 0 0 0 11 24 0 0 1 0 3 1 120 4 8 0 0 0 0 26 0 0 0 0 0 0 19 4 3 0 2 0 17 3 1 0 0 222235 3 11 0 1 0 0 2 46 0 1 0 0 0 0 1 2 0 0 0 1 0 0 0 1 0 0 0
324 CAC 0 0 0 0 0 0 0 0 0 0 0 0 0 0 0 0 3 222467 2 18 0 3 0 0 0 11 4 4 0 1 0 2 0 1 1 0 0 0 0 0 0 0 1 0 0 0 0 0 0 9 1 0 0 0 2 1 0 0 0 5 2 0 0 0
325 AAG 34 0 222447 2 0 3 2 0 2 0 30 0 0 0 5 0 0 0 1 8 0 0 0 0 0 0 0 0 0 0 0 0 0 0 33 0 0 0 0 0 0 0 0 0 0 0 0 0 0 0 0 0 0 0 0 0 0 0 0 0 0 0 0 0
326 AGT 0 0 0 30 0 0 0 0 1 15 0 222532 0 0 0 0 0 2 0 0 0 0 0 0 0 0 0 0 0 0 0 0 0 0 0 0 0 0 0 0 1 0 0 14 0 0 0 0 1 0 0 0 0 0 0 0 0 0 0 1 0 0 0 0
327 CAG 0 0 3 0 0 0 0 0 0 0 0 0 0 0 0 0 16 0 222453 1 0 0 7 0 0 3 28 0 0 0 1 0 0 0 0 0 0 0 0 0 0 0 0 0 0 0 0 1 0 1 23 0 0 0 0 0 0 3 0 0 0 0 0 0
328 CTG 1 0 0 0 0 1 0 0 2 0 0 0 0 0 4 0 0 2 13 0 0 0 12 0 0 0 10 1 40 0 222342 5 0 0 0 0 0 0 0 0 0 0 0 0 3 1 2 0 4 0 2 0 0 0 0 5 1 2 0 0 7 0 122 0
329 GTG 0 0 0 0 2 4 0 0 0 0 0 0 1 0 10 3 0 0 1 0 0 1 0 0 0 0 0 0 0 0 1 0 1 1 0 0 1 1 10 0 0 0 10 7 29 8 222431 62 2 0 0 0 0 0 6 2 9 0 1 0 5 0 0 0
330 TGG 1 4 0 0 0 0 0 0 0 0 2 0 0 0 0 0 0 0 0 0 0 0 0 0 0 0 9 0 0 0 0 0 0 0 0 0 0 0 0 0 0 0 5 1 0 0 0 1 0 0 17 0 0 0 7 0 17 1 222543 5 0 0 8 0
331 ATG 0 0 0 0 1 0 15 0 0 0 18 7 11 0 222392 7 2 0 0 1 0 0 0 0 0 0 0 0 2 0 18 0 0 0 1 0 0 0 7 0 3 0 0 0 0 0 27 2 3 0 1 0 0 0 2 0 0 0 2 0 1 0 0 0
332 GCA 0 0 0 2 52 0 0 0 0 0 2 0 0 1 1 0 0 0 1 0 1 6 0 0 0 0 2 0 0 0 0 2 5 0 1 0 221949 4 21 21 4 0 2 1 29 0 0 0 0 1 0 1 4 0 1 0 2 0 0 0 1 0 0 0
333 TGC 0 0 0 0 0 0 0 0 0 0 0 1 0 0 1 0 0 0 10 0 0 1 0 0 0 46 1 0 0 0 0 0 0 0 0 0 0 0 1 0 1 0 3 1 0 2 0 3 0 34 0 0 3 0 0 0 2 221962 0 383 0 2 0 0
334 AAT 5 16 40 221424 0 0 0 0 0 0 0 3 0 0 653 3 0 103 4 172 0 0 0 0 0 0 0 0 0 2 0 0 0 0 0 12 0 0 0 0 3 0 73 0 0 0 0 0 0 2 46 19 2 0 0 2 4 0 1 0 0 0 7 5
335 TCT 0 0 1 0 0 0 0 1 1 3 0 0 0 0 0 0 0 0 0 0 0 0 0 9 0 0 0 0 0 0 0 0 0 0 0 0 0 0 76 1 5 0 7 2 0 0 0 0 0 1 0 7 2 22 3 247923 3 10 0 1 0 0 3 15
336 GCT 0 0 0 0 0 0 0 73 0 2 0 0 0 0 0 0 2 0 0 0 0 1 0 3 0 0 0 0 4 22 50 0 3 1 0 9 2 68 13 247506 1 5 9 1 2 2 0 24 0 0 0 0 0 0 0 2 3 0 0 0 98 0 43 0
337 GCA 0 0 0 4 44 0 0 0 0 0 0 3 0 0 0 0 0 19 0 0 10 0 0 0 0 0 1 0 0 0 0 0 0 1 0 0 247695 1 41 4 2 0 1 8 20 0 1 0 0 0 0 0 4 0 0 0 1 1 0 1 0 0 0 0
338 TTT 0 2 1 0 0 0 0 0 11 0 0 0 0 0 0 1 0 1 0 0 0 0 0 0 0 0 0 10 0 0 0 5 0 0 0 2 0 0 0 0 2 2 1 2 0 1 0 38 0 0 0 1 0 0 3 14 0 0 0 2 0 61 0 247773
339 GAA 7 0 0 0 0 0 0 0 0 0 0 0 0 0 0 0 0 0 0 0 0 0 0 0 0 0 0 0 0 0 0 0 247241 12 64 642 1 0 0 0 35 0 2 0 1 0 0 0 2 0 0 0 0 0 0 0 0 0 0 0 0 0 0 0
340 GAT 0 4 0 17 5 0 0 0 0 0 0 0 0 0 0 0 0 0 0 16 0 0 0 0 0 0 0 0 0 0 0 0 0 53 1 247995 0 0 0 3 0 1 1 15 0 0 0 1 0 0 0 3 0 0 0 0 0 0 0 0 0 0 0 0
341 CTA 0 0 0 0 0 0 0 0 0 0 0 0 3 3 0 0 2 0 0 0 26 0 5 0 2 0 2 1 248000 1 25 0 0 4 0 0 2 0 0 0 1 0 0 18 2 0 0 0 0 0 0 0 0 0 0 0 0 0 0 0 0 0 0 0
342 AGA 33 0 2 0 2 1 0 0 247759 4 45 2 5 0 0 0 0 0 0 0 0 0 0 0 3 14 0 0 0 0 0 0 0 2 0 0 0 0 0 0 11 2 3 1 0 0 0 0 0 0 0 0 0 0 0 0 1 0 1 0 0 0 0 3
343 GTA 0 0 0 0 0 0 0 0 0 0 0 0 320 0 0 15 0 0 0 0 0 0 0 0 0 0 0 0 2 0 0 0 0 0 2 0 14 0 0 0 0 1 3 1 247709 2 29 2 0 0 0 0 0 0 0 0 0 29 0 0 0 0 0 0
344 TTA 0 0 0 0 3 3 0 0 0 0 0 0 0 0 0 0 0 0 0 0 1 0 0 0 0 0 0 0 7 2 0 0 0 0 0 0 0 0 0 0 0 0 0 0 4 0 0 1 1 0 0 0 13 0 1 1 0 0 0 0 247967 1 67 1
345 AGC 0 24 0 0 1 16 0 1 5 247566 0 60 0 1 0 0 0 0 0 0 0 0 0 0 0 3 0 0 0 0 0 0 0 1 10 3 0 0 0 0 2 13 1 0 2 0 5 0 0 0 0 0 31 11 3 0 0 3 0 0 0 0 1 0
346 TTC 0 0 3 0 2 0 0 0 0 0 0 0 0 2 1 0 0 0 0 0 0 0 0 0 0 1 0 0 0 9 2 0 0 0 0 3 0 4 3 0 2 0 0 0 19 3 0 1 0 0 0 0 0 16 0 0 3 0 2 0 2 247290 0 309
347 ATC 0 1 0 0 0 2 0 2 0 1 0 0 4 247443 13 10 0 0 0 0 0 0 0 0 0 0 0 0 0 19 0 0 0 0 0 0 0 0 0 0 0 0 0 0 0 37 3 0 0 2 0 0 0 0 1 0 0 0 128 0 0 0 6 0
348 AGA 12 0 0 0 0 0 0 0 247851 2 77 5 2 0 0 0 0 1 0 2 0 0 0 0 7 0 0 1 0 0 0 0 0 0 0 1 0 0 0 0 47 0 0 7 1 1 0 0 2 0 0 0 0 0 0 2 1 0 0 0 0 0 0 0
349 GGG 0 0 0 0 0 0 0 0 0 0 19 0 0 0 0 0 0 0 0 0 0 0 0 0 1 0 0 0 0 0 0 0 0 0 16 0 0 0 0 0 35 1 247812 1 0 0 6 0 0 0 0 0 0 0 1 0 0 0 2 2 0 0 0 5
350 ACC 0 5 0 0 5 247398 12 3 14 2 0 27 0 19 33 3 0 4 1 0 0 0 0 0 0 25 2 20 0 0 0 1 0 0 0 0 2 58 1 0 0 0 1 0 0 0 6 1 0 0 0 0 2 2 1 0 0 0 0 1 0 2 0 0
351 AAA 247701 14 144 8 3 0 0 0 19 0 0 0 0 0 0 0 3 0 0 0 0 0 0 1 1 0 0 0 0 6 0 0 15 0 0 0 0 0 0 0 0 1 0 0 0 0 1 0 1 1 2 0 0 0 0 0 0 3 1 0 0 0 0 0
352 GTA 0 0 0 0 0 0 0 0 0 0 0 0 15 0 2 1 0 1 0 0 0 0 0 1 0 0 0 0 0 0 0 0 0 1 0 0 28 0 0 0 0 0 0 0 248073 3 23 2 0 0 0 0 0 0 0 0 0 0 0 0 2 0 1 0
353 TCC 0 0 0 136 0 0 0 0 2 0 18 3 0 0 0 1 0 173 0 638 0 150 0 1 1072 0 0 0 0 973 1 20345 0 0 0 0 3 2 0 0 0 0 0 0 0 0 0 0 0 42 0 0 2 222462 2 1 1 2 0 0 45 1538 1 418
354 CCA 1 0 0 0 2 0 0 2 1 0 0 0 0 1 0 0 4 0 0 0 247930 1 23 0 1 0 0 0 3 0 0 0 0 0 3 0 4 1 0 0 1 24 0 0 0 0 0 0 0 0 22 2 2 1 0 0 0 0 1 0 0 0 0 0
355 AGG 0 0 27 0 0 0 1 0 18 0 247887 9 0 0 29 0 0 0 0 0 0 0 0 0 0 0 2 0 0 0 0 0 0 0 0 0 0 0 0 0 0 0 27 0 0 0 0 0 0 0 0 0 0 0 0 0 0 0 2 0 0 0 0 0
356 GGG 0 0 0 0 0 0 0 0 0 0 16 0 0 0 0 0 0 0 0 0 0 0 0 0 0 0 0 0 0 0 0 0 0 0 13 0 0 0 0 0 19 0 245966 0 0 0 1 0 0 0 0 0 0 0 0 0 0 0 0 0 0 0 0 0
357 AAA 247304 7 15 3 0 1 0 0 11 0 1 0 1 0 0 0 3 0 0 0 0 0 0 0 0 0 0 0 0 0 0 0 52 0 0 0 0 0 2 0 0 0 0 0 0 0 0 0 1 0 0 0 0 0 0 1 0 0 0 2 3 0 0 0
358 CTT 0 0 0 0 0 0 0 1 0 0 0 0 0 0 0 7 0 0 0 2 0 1 0 8 0 0 0 3 5 8 1 247924 0 0 1 0 0 0 0 3 0 0 0 0 0 0 0 4 0 0 0 0 0 0 0 9 1 0 0 0 0 0 0 13
359 TCC 19 1 0 0 0 3 0 1 0 7 0 0 3 2 0 0 7 0 0 0 0 25 0 0 1 57 532 0 0 0 0 4 0 0 0 0 1 0 0 0 0 0 0 0 0 0 2 0 0 0 0 0 3 247260 76 11 0 1 0 0 5 7 36 0
360 ACT 0 0 0 3 0 80 2 247990 0 0 0 0 0 0 0 7 0 0 3 0 0 0 0 1 1 0 0 0 0 1 0 0 1 0 0 0 0 0 0 14 0 0 0 0 4 0 0 0 0 0 0 0 3 0 2 2 0 0 0 0 0 0 0 0
361 AGA 16 0 0 0 1 0 0 0 247997 0 33 2 2 0 0 0 0 0 0 0 0 0 0 0 2 8 11 4 0 0 0 2 0 0 0 0 1 0 0 0 12 0 0 0 0 15 0 1 0 0 1 0 0 0 0 0 0 1 0 0 0 2 0 0
362 GGA 0 0 0 0 0 0 0 0 10 0 0 2 0 0 0 0 0 0 0 0 0 0 0 0 2 0 0 0 0 0 0 0 12 0 0 0 1 0 1 0 247938 52 45 0 2 0 0 0 0 0 0 0 0 0 0 0 8 0 0 0 0 0 0 0
363 GTA 0 0 0 1 0 0 0 0 0 0 0 1 38 0 0 0 0 0 0 0 1 0 0 0 1 0 0 0 1 0 0 4 2 0 0 0 28 0 0 0 2 0 0 3 247886 0 41 0 0 0 0 0 0 0 0 0 0 0 0 1 44 5 2 2
364 CAA 0 0 1 0 0 0 0 0 0 0 0 4 0 0 0 7 248003 0 72 2 1 0 2 0 14 0 0 0 1 0 0 0 0 0 0 0 0 1 0 0 1 1 2 2 0 0 0 0 6 0 0 0 2 2 0 2 1 0 3 0 0 0 4 0
365 ATT 0 0 0 0 0 0 0 11 0 0 2 3 4 13 0 248106 0 0 1 0 0 0 0 1 0 0 1 0 0 0 1 5 0 0 0 0 0 0 0 0 0 0 0 0 0 0 0 4 0 0 0 0 0 0 0 0 0 1 0 0 0 1 0 0
366 GCT 0 0 0 0 1 0 0 31 0 0 0 0 0 12 0 0 0 0 1 0 0 0 0 1 0 3 0 3 0 0 0 0 0 0 0 5 2 16 9 247964 0 0 1 1 0 1 0 18 0 0 0 0 0 0 0 5 0 0 0 0 0 0 0 0
367 TCA 0 10 0 0 0 1 11 0 0 9 1 0 0 0 0 0 0 0 0 1 14 0 0 0 2 0 0 0 0 0 0 0 1 0 1 0 6 6 10 1 0 1 9 0 1 1 0 0 5 0 0 0 247917 3 23 0 0 0 0 1 10 0 1 0
368 AAT 2 15 7 247869 0 28 6 3 0 25 3 20 0 0 6 1 1 3 0 10 0 0 1 0 0 10 1 6 0 0 0 0 2 0 24 14 0 8 0 15 3 11 22 0 0 1 1 0 0 0 0 0 0 0 0 0 0 0 0 0 0 1 0 0
369 GAA 19 0 0 0 0 0 0 0 0 0 0 0 0 0 0 2 1 0 0 0 0 0 0 0 0 0 0 0 0 0 0 0 248077 0 12 0 1 0 2 1 8 0 0 1 1 0 0 0 0 0 0 0 0 0 0 0 0 0 0 1 0 0 0 0
370 AAC 3 247950 1 6 0 20 0 0 0 21 0 1 1 1 0 0 0 5 0 0 0 0 0 0 0 0 0 0 0 1 0 1 0 12 18 2 0 1 0 0 1 2 1 0 0 0 0 7 2 0 0 0 0 1 0 0 1 0 1 1 0 0 0 0
371 ATG 0 1 2 0 0 0 9 0 0 0 1 0 52 0 247890 36 0 0 0 0 0 1 0 0 0 0 0 0 0 1 14 0 0 4 0 1 0 1 0 0 0 2 0 3 0 0 26 1 0 0 0 0 0 0 0 0 2 0 8 0 0 0 6 0
372 GAT 0 0 0 23 0 0 2 0 1 0 0 0 0 0 0 0 0 0 0 1 0 1 0 0 1 0 0 0 0 0 0 0 2 8 0 247660 0 0 0 2 0 3 0 20 6 0 0 0 5 0 0 2 0 0 0 4 0 0 0 0 0 0 0 0
373 GCT 0 4 0 0 0 0 0 60 13 0 0 0 0 0 0 0 1 2 0 0 0 0 0 5 0 1 3 0 0 0 5 0 0 0 0 4 9 63 19 247802 26 0 0 8 5 0 0 12 0 0 0 2 0 0 0 4 0 0 0 4 0 0 0 2
374 ATG 0 0 2 0 0 0 27 1 0 0 4 0 31 1 247913 7 0 0 1 0 0 0 0 0 0 0 1 0 0 0 2 0 0 0 0 0 0 0 0 0 0 0 0 0 0 0 14 1 0 5 0 0 0 0 0 0 0 0 0 0 1 8 2 1
375 GAA 10 1 0 5 0 0 22 0 0 0 0 0 0 0 8 1 10 0 9 0 0 0 0 0 1 0 0 0 0 0 0 0 246780 32 17 0 0 0 7 0 16 0 0 0 1 0 68 0 4 0 0 0 0 0 4 0 0 0 0 1 1 0 0 6
376 TCA 0 0 0 0 2 0 0 0 1 0 0 0 0 0 2 0 0 0 0 0 4 1 0 0 2 0 0 0 0 0 0 0 0 0 0 0 0 1 3 0 1 4 1 0 0 3 7 0 1 0 0 1 227402 2 47 0 1 0 0 0 1 0 1 2
377 AGT 0 0 6 26 0 0 0 8 2 27 8 245360 6 12 291 6 0 15 0 0 0 0 0 0 0 10 25 1 6 0 220 0 1 0 0 0 0 0 3 0 0 0 1 13 0 0 62 0 0 0 0 0 0 0 41 47 0 92 0 41 0 0 0 10
378 ACT 0 0 0 2 71 19 10 230034 1 1 0 7 0 0 2 12 0 0 0 1 0 0 0 1 9 75 0 93 0 0 0 0 1 0 1 0 0 0 1 15 0 0 3 1 0 0 4 0 0 0 0 0 5 0 3 0 0 0 0 0 0 0 4 2
379 CTT 0 0 0 0 3 0 0 1 0 0 0 0 1 0 0 5 0 0 0 4 0 0 6 38 0 0 0 4 3 112 0 233320 0 2 0 0 0 1 0 1 0 0 2 1 0 0 3 2 0 0 0 1 0 0 0 1 1 1 2 0 1 4 1 6
380 GAA 15 0 0 0 0 0 0 0 0 0 0 0 0 0 0 0 0 0 0 0 0 0 0 0 1 0 0 0 0 0 0 0 246150 2 21 1 0 0 37 0 14 0 0 0 1 0 1 0 2 0 0 0 0 0 0 0 0 0 0 3 0 0 1 0
381 CTG 1 0 0 0 0 0 1 0 0 1 0 0 0 0 9 0 0 0 0 0 0 0 22 0 0 5 3 0 42 4 244888 18 0 0 0 0 0 2 0 0 1 0 0 0 0 1 0 0 0 0 0 0 0 0 0 0 0 0 0 0 8 0 8 0
382 AGA 17 0 0 0 1 3 0 2 245292 0 483 1 1 0 0 1 6 0 1 0 0 0 0 0 16 31 0 0 0 0 0 2 0 0 1 0 0 0 0 0 44 1 3 1 1 0 0 2 0 0 4 0 0 0 0 1 4 0 0 0 0 0 2 0
383 AGC 0 17 0 0 0 0 0 0 7 242528 3 57 1 5 0 0 0 0 0 0 0 0 0 0 0 1 0 0 0 0 0 0 0 1 0 0 3 1 97 15 1 10 1 0 0 0 0 0 0 0 1 0 0 5 1 0 1 0 0 0 0 0 0 0
384 AGG 0 0 23 0 0 0 0 1 36 1 242769 1 0 0 2 0 0 0 0 0 0 0 0 0 7 0 111 3 0 0 0 0 0 0 0 0 0 1 0 1 0 0 63 1 1 0 2 5 0 1 0 0 0 1 0 4 0 1 5 0 0 0 0 0
385 TAC 0 1 0 0 0 6 0 0 0 0 0 0 0 0 1 0 0 12 0 2 0 2 19 0 0 1 0 0 0 0 0 0 0 2 2 0 0 0 0 0 0 0 1 1 0 0 0 0 7 236672 2 44 0 0 0 0 0 15 0 0 0 0 0 0
386 TGG 0 1 0 0 0 0 0 0 1 0 5 0 1 0 0 0 0 0 0 0 1 1 0 0 0 0 25 0 0 0 0 0 0 1 0 0 0 0 0 0 1 0 4 0 0 0 0 0 0 0 15 4 1 0 1 0 11 0 224014 3 0 0 8 0
387 GCC 0 0 0 0 1 89 1 0 0 0 0 0 0 0 0 0 0 0 0 0 0 0 0 0 0 0 0 0 0 0 0 0 0 1 0 1 2 219171 9 12 0 2 1 0 0 28 0 15 0 0 0 1 0 3 0 0 0 0 0 0 0 0 0 0
388 ATA 3 0 2 0 20 0 0 1 5 0 2 0 236326 44 68 4 0 0 0 0 0 0 0 0 1 0 0 0 5 0 0 0 0 0 0 0 2 0 0 0 0 0 0 1 26 0 6 0 2 0 2 0 0 0 0 0 0 0 0 0 1 0 0 1
389 AGA 20 0 0 0 1 0 0 0 220432 0 9 1 5 0 0 0 0 0 0 0 0 0 0 0 12 0 1 0 1 0 0 1 0 0 0 0 0 0 1 0 21 0 0 1 0 1 0 0 0 0 0 0 0 0 0 0 0 0 0 0 0 1 0 0
390 ACC 1 9 0 0 1 211438 5 15 1 0 0 0 1 0 0 0 0 0 0 2 0 4 0 1 0 0 0 4 0 0 0 0 0 0 0 0 0 11 0 0 0 0 0 0 0 0 0 0 1 26 0 0 1 0 0 0 0 0 0 0 0 0 0 8
391 AGA 20 1 0 0 0 1 0 0 218006 1 11 5 1 0 0 0 0 0 0 0 0 0 0 0 3 19 18 0 0 1 0 0 0 0 0 0 0 0 0 0 31 0 5 0 0 0 0 0 0 0 0 0 0 0 0 1 10 0 0 0 0 0 6 0
392 AGT 2 1 1 27 0 1 0 2 0 9 3 239886 0 0 0 1 2 0 0 0 0 34 0 6 1 0 0 3 0 0 0 0 0 1 0 0 0 0 0 3 0 0 0 16 1 0 0 0 0 1 0 1 1 0 6 9 0 0 0 3 1 0 0 0
393 GGA 0 0 0 0 0 0 0 0 17 0 0 0 0 0 0 0 3 0 0 0 0 1 2 0 0 0 0 0 0 0 0 0 13 0 0 0 0 0 3 0 247732 6 123 8 1 0 0 0 0 0 0 0 0 0 0 0 5 0 0 0 0 0 0 0
394 GGA 0 0 0 0 0 2 0 0 21 0 0 0 0 0 0 0 1 0 0 0 0 0 0 0 0 0 0 0 0 0 0 0 22 0 0 0 0 0 0 0 247599 4 49 0 0 0 0 0 0 0 0 0 0 0 0 0 13 0 0 0 0 0 0 0
395 AAC 9 247544 18 23 0 3 3 0 3 38 4 4 0 0 1 0 2 52 0 0 0 0 0 1 6 0 10 23 0 0 0 1 0 13 7 0 1 1 0 1 0 0 3 1 1 1 1 0 2 1 0 9 0 0 7 11 3 0 0 7 0 14 0 0
396 ACT 2 13 10 8 1 63 16 247164 4 26 10 0 0 0 1 57 3 78 2 1 0 0 0 14 23 0 5 39 0 46 23 0 1 0 0 0 118 2 16 23 1 0 3 8 0 0 8 4 1 1 2 1 9 5 1 6 0 32 6 5 0 2 2 6
397 AAT 1 36 3 247788 0 7 0 5 19 3 14 21 0 0 0 42 3 0 15 4 0 0 0 0 0 2 4 0 0 0 6 1 0 0 2 7 4 0 10 7 1 0 2 9 2 1 0 1 0 0 0 1 0 0 0 0 0 0 2 3 2 0 1 0
398 CAA 49 0 4 0 0 13 0 0 8 4 81 4 0 59 0 2 247179 60 45 1 1 1 4 2 60 20 2 0 1 0 0 1 0 2 0 1 8 1 0 0 1 0 12 3 17 6 0 1 2 0 0 1 0 0 0 0 1 4 1 17 2 0 2 1
399 CAG 16 0 357 0 5 5 0 12 1 14 20 0 0 0 1 22 43 3 245725 5 7 36 12 0 6 1 1160 18 2 3 4 1 0 0 2 0 1 0 20 9 3 0 67 321 1 15 1 0 0 12 12 1 0 12 0 1 4 0 5 24 2 0 1 1
400 AGG 12 0 31 0 0 0 1 0 13 0 247252 3 0 0 17 0 11 2 4 0 0 0 0 0 1 13 7 0 0 0 1 0 0 0 0 1 0 0 0 0 0 0 93 0 0 0 0 0 0 0 0 0 1 0 0 0 0 0 28 0 2 0 0 0
401 GCC 0 0 7 0 0 118 0 0 0 0 32 1 0 0 1 0 1 30 3 19 0 24 3 0 56 11 1 11 0 1 0 0 3 8 0 0 14 247477 8 12 21 6 12 2 0 43 1 1 1 0 0 0 25 2 0 0 0 0 0 0 3 0 0 0
402 TCT 0 0 31 0 0 0 0 5 7 0 5 0 0 0 2 0 0 2 3 0 17 7 0 43 0 0 22 39 0 0 0 0 0 2 2 1 0 0 4 1 0 0 5 0 0 1 0 3 0 0 0 6 7 63 14 247733 0 3 0 3 0 0 0 8
403 GCA 21 0 0 0 41 3 4 4 0 0 6 0 0 0 1 0 0 1 2 2 2 0 2 0 5 0 5 3 8 1 4 0 1 0 0 0 247463 4 136 1 4 10 33 0 123 1 0 0 0 0 0 2 3 0 8 2 0 0 0 0 0 1 2 1
404 GGT 0 0 0 0 0 6 1 0 1 0 3 8 1 3 0 5 0 0 1 0 0 0 0 1 0 0 0 0 0 1 0 0 0 0 4 22 0 3 9 2 31 197 163 247445 0 2 1 0 1 0 2 0 4 0 3 0 0 0 0 8 1 4 1 0
405 CAA 4 4 0 0 0 0 0 0 0 0 0 0 3 0 0 0 247887 2 38 1 2 0 1 0 21 0 0 0 2 0 0 0 3 0 0 0 1 0 0 2 0 0 0 0 0 0 1 2 7 0 0 0 0 0 0 0 0 0 0 0 1 0 0 0
406 ATC 0 4 0 0 0 48 19 0 0 3 0 0 6 247861 1 13 0 0 0 0 0 3 0 0 0 0 0 0 1 4 0 0 0 0 0 0 0 0 0 0 0 0 0 0 2 20 0 0 0 0 0 0 0 0 33 0 0 0 0 0 0 1 15 0
407 AGT 0 0 0 12 0 0 0 0 2 20 2 247855 0 0 0 1 0 0 0 0 0 0 0 0 0 0 0 3 0 1 0 0 0 0 0 0 0 0 0 0 0 23 0 51 0 0 0 0 0 0 1 0 1 0 0 0 0 8 0 1 0 0 0 0
408 GTG 0 0 0 0 15 0 0 0 0 0 0 0 0 0 23 0 0 0 0 0 0 0 0 0 0 0 0 0 0 3 0 0 0 0 2 0 1 4 21 0 0 0 4 0 247 0 247628 3 0 0 3 0 0 0 0 0 0 0 0 0 0 0 1 0
409 CAA 4 0 1 0 0 3 3 99 0 3112 27 17 0 0 1 21 244251 2 27 3 1 0 0 0 8 0 0 0 1 3 12 1 1 1 0 0 13 0 9 10 8 1 6 1 2 0 8 0 104 0 0 23 0 1 16 1 0 2 38 32 20 0 1 0
410 CCT 0 0 0 0 0 0 0 1 0 0 1 0 0 0 0 0 0 0 0 26 50 132 117 247623 0 0 0 0 0 0 0 2 3 0 0 0 9 0 4 0 0 0 1 2 0 0 0 0 0 0 0 0 0 0 0 28 0 0 0 0 0 0 0 0
411 GCA 0 0 0 0 220 42 0 1 0 0 0 0 0 0 1 0 0 0 0 0 0 0 0 0 0 0 0 0 0 14 0 0 5 0 0 0 247547 7 16 15 1 0 1 0 31 0 5 0 0 0 0 0 13 2 0 0 2 12 0 74 0 0 0 0
412 TTT 0 0 1 0 0 0 0 0 0 0 7 0 0 1 0 9 0 0 0 0 0 0 0 0 0 0 1 1 2 0 4 24 0 0 0 0 0 0 0 0 1 1 0 1 1 1 20 2 0 0 0 5 0 0 0 7 0 0 0 0 3 18 0 247306
413 TCT 2 62 0 0 0 0 0 0 3 4 0 0 6 0 0 0 0 1 0 0 3 0 2 11 0 0 0 1 0 0 0 0 0 20 0 0 0 0 4 0 3 2 1 0 1 0 0 1 0 0 0 7 123 101 18 247627 3 0 0 4 1 0 0 19
414 GTG 0 0 8 0 1 0 18 1 0 0 0 0 0 0 41 0 0 1 0 0 0 1 0 0 0 0 2 0 0 23 45 0 0 0 1 0 0 1 30 0 1 1 4 0 103 4 247527 1 0 4 0 1 0 0 2 1 0 0 3 22 3 4 2 1
415 CAA 6 10 0 0 3 5 1 284 0 34 7 2 0 0 3 0 247126 1 31 2 0 2 3 3 58 52 90 5 5 0 1 17 0 0 0 0 4 9 55 26 4 0 46 8 0 2 1 4 26 0 0 3 0 0 56 1 0 0 4 11 0 38 1 1
416 AGA 7 0 0 0 0 0 0 0 247992 0 19 1 1 0 0 1 0 0 0 4 0 0 0 0 10 0 10 0 1 0 0 0 0 0 1 0 0 0 1 1 21 0 0 0 0 0 0 0 0 0 0 0 0 0 0 1 1 0 0 0 0 2 0 0
417 AAC 238 246251 1 9 0 20 0 0 0 13 40 7 6 0 4 0 3 2 0 0 0 155 1 0 2 0 48 0 0 10 0 89 0 15 0 6 0 10 4 0 1 9 0 9 0 0 4 15 0 0 0 0 1 0 33 0 0 0 0 0 0 2 0 2
418 CTC 0 0 0 0 4 0 0 0 0 0 0 0 0 14 3 3 0 4 0 0 0 23 0 1 0 0 3 0 5 232372 3 2 0 0 0 0 1 0 0 5 0 0 0 0 1 0 13 0 0 0 0 0 0 0 0 0 1 20 0 0 1 16 1 0
419 CCA 1 0 8 0 7 0 0 0 0 3 3 0 1 1 2 0 3 0 0 0 232422 1 2 2 3 1 0 0 7 0 9 0 0 10 6 0 7 0 1 5 0 0 0 0 7 0 42 9 0 0 0 0 3 0 0 0 0 0 0 1 0 0 1 0
420 TTT 0 0 0 23 13 7 1 0 0 0 0 2 0 0 2 3 0 0 1 962 0 1 0 0 0 22 6 0 0 1 15 11 2 0 1 0 2 0 13 1 1 1 3 0 0 46 77 8 0 0 0 25 0 81 7 23 0 0 1 6 38 120 59 231154
421 GAC 6 28 4 0 0 0 0 0 2 0 1 6 57 10 10 9 0 0 0 0 0 0 0 0 0 0 0 0 0 4 2 0 8 231703 1 275 0 0 4 5 0 34 0 0 15 9 20 0 0 15 0 0 0 27 20 277 0 1 7 73 0 0 1 0
422 AAA 232435 22 29 0 1 0 0 3 17 22 1 17 5 0 2 7 2 0 9 1 0 0 0 0 4 0 54 0 0 9 0 1 24 0 0 1 15 8 12 3 2 0 11 0 0 2 1 0 3 3 0 0 5 0 1 4 0 0 0 0 0 18 0 3
423 CCA 0 3 12 1 15 7 0 1 1 87 44 0 0 0 1 0 6 18 86 3 231189 4 78 43 52 7 470 8 11 3 0 10 0 0 3 2 1 23 4 0 13 22 187 43 1 2 0 13 0 0 0 0 30 18 9 12 1 1 3 1 0 0 0 6
424 ACC 0 6 3 5 7 232151 7 8 0 2 2 24 0 28 1 6 0 31 1 0 0 9 0 0 1 0 1 2 0 5 4 0 4 21 0 4 0 22 101 16 2 2 3 0 15 17 5 22 0 2 0 1 0 2 17 33 0 0 3 2 3 0 3 0
425 ATC 0 0 0 0 0 20 0 1 0 1 0 0 8 232173 2 37 0 0 1 0 0 4 0 7 0 0 0 0 4 3 0 0 0 0 2 0 9 1 11 10 3 0 5 0 9 237 64 117 0 3 0 0 0 0 0 0 0 14 0 1 0 1 0 0
426 ATG 1 0 2 0 0 0 50 1 1 0 6 1 31 8 232194 8 1 0 0 0 0 0 0 0 0 1 2 0 13 3 10 5 2 0 7 8 0 0 1 2 0 0 4 7 0 0 41 0 0 0 0 0 1 2 0 0 0 1 0 4 1 0 0 2
427 GCA 0 0 1 11 70 3 0 28 9 9 1 4 0 0 363 9 0 17 5 5 7 0 0 0 0 1 16 2 57 25 0 0 11 1 0 6 231479 10 37 2 5 0 83 11 65 1 4 0 0 4 0 2 6 0 31 95 0 12 0 0 0 1 1 0
428 GCA 12 0 0 2 104 0 4 0 0 0 0 0 0 0 7 1 2 6 2 0 1 0 0 2 0 2 6 1 0 0 0 0 1 0 1 0 231996 8 19 4 0 2 1 6 33 0 9 0 0 0 0 3 8 0 0 3 0 5 0 92 0 8 1 0
429 TTC 0 0 1 0 10 0 1 0 1 1 1 0 0 2 4 0 4 4 1 0 0 0 0 0 0 0 3 0 0 13 0 1 0 1 2 1 2 1 5 0 0 1 22 3 0 2 0 1 3 18 0 20 0 22 4 0 2 3 23 4 6 232492 13 19
430 ACT 15 0 5 42 26 72 7 231701 0 2 84 28 4 0 0 17 0 0 0 9 0 25 0 4 0 0 1 0 0 0 5 0 0 0 7 1 10 3 0 19 3 39 48 93 0 1 2 7 0 0 0 0 0 143 81 8 2 0 6 0 0 0 0 2
431 GGG 0 1 4 36 3 0 3 0 0 0 30 2 0 2 0 1 4 0 0 0 1 0 0 0 0 0 0 0 0 18 0 0 1 0 19 0 0 0 0 0 51 34 231619 39 0 0 3 4 1 353 0 9 10 3 6 0 0 1 2 47 13 0 13 45
432 AAT 6 34 0 231890 1 7 2 3 4 14 2 44 0 1 0 3 0 2 165 4 17 4 0 12 4 0 0 0 5 3 6 3 0 0 0 22 20 1 4 4 1 3 0 138 3 4 7 0 0 0 0 13 0 3 18 44 0 49 2 15 7 13 0 0
433 ACA 7 0 0 0 232079 16 85 6 6 1 0 0 127 0 2 0 0 3 1 0 0 3 0 2 0 0 3 3 3 1 22 28 0 1 0 1 43 1 0 0 58 5 0 15 1 6 1 9 0 12 0 0 2 21 0 4 0 0 0 26 33 0 1 3
434 GAG 0 0 17 0 0 0 3 4 1 0 3 1 0 0 0 0 23 0 2 0 0 0 15 0 6 0 6 0 3 0 0 0 44 3 232395 10 11 0 10 4 4 0 68 1 6 17 13 5 0 0 11 0 0 4 2 0 0 0 0 0 0 1 1 0
435 GGA 0 0 0 0 0 0 0 0 21 0 2 0 0 0 0 0 0 0 0 6 0 0 0 0 0 0 2 0 0 0 8 0 28 0 1 0 2 0 0 0 230482 16 2085 6 1 0 0 0 0 0 0 0 0 0 0 0 0 0 3 0 0 0 0 1
436 AGA 23 0 0 0 1 0 0 0 232574 1 57 0 4 0 0 2 0 0 1 0 0 0 0 0 34 0 2 0 0 1 0 0 0 0 0 0 0 0 0 0 17 0 1 0 1 1 12 0 0 0 0 0 0 0 0 0 28 0 0 0 0 0 0 0
437 ACA 1 8 0 0 232525 3 21 1 3 5 0 1 3 1 0 2 0 0 0 0 1 0 1 0 0 1 2 5 0 0 0 2 0 0 2 0 15 0 0 3 0 0 1 1 2 0 5 0 1 0 0 0 3 9 0 9 0 17 0 1 0 0 0 0
438 TCA 0 0 0 45 3 4 9 0 1 1 0 5 0 0 55 0 0 0 0 1 22 0 1 0 6 0 0 0 0 0 0 0 0 0 2 0 5 1 1 3 0 17 115 4 2 0 0 0 4 1 0 2 232158 7 128 14 0 0 7 1 11 0 0 0
439 GAC 0 15 0 0 0 0 0 0 0 0 0 0 0 0 0 0 0 0 0 0 0 0 0 0 0 0 0 0 0 0 0 0 4 232551 2 5 0 0 1 0 1 18 0 0 0 2 0 0 2 4 0 0 1 0 0 0 0 0 0 0 0 0 0 0
440 ATG 3 0 5 1 0 6 27 1 0 3 6 4 22 1 232585 11 0 0 0 4 0 0 3 0 0 0 5 0 0 1 2 0 1 2 0 0 2 4 1 2 0 0 1 2 0 0 17 0 0 0 0 7 0 3 4 0 0 2 8 1 0 0 4 0
441 AGG 0 0 18 0 0 0 0 0 18 1 232531 6 0 0 27 0 0 0 0 0 0 0 0 0 0 4 5 0 0 0 0 0 0 0 2 0 0 3 0 0 0 0 77 1 0 0 0 0 0 0 0 5 0 0 0 0 0 0 2 0 0 0 0 0
442 GCA 0 0 0 1 149 2 24 0 0 1 0 0 10 3 1 81 2 0 0 0 1 0 1 0 0 0 0 3 19 17 0 2 21 0 0 0 231285 1 197 23 5 2 0 0 132 237 415 3 1 1 0 3 29 0 10 0 0 1 0 0 0 0 0 0
443 GAA 12 0 1 0 0 0 12 0 0 0 0 0 0 0 0 1 1 0 0 0 0 0 0 0 0 0 0 0 0 0 0 0 232677 9 14 1 2 0 0 0 7 0 1 0 0 0 0 0 2 0 0 0 0 0 2 0 0 0 3 0 0 0 0 0
444 ATT 0 0 1 1 0 3 0 13 0 1 0 1 30 21 0 232676 0 0 0 7 0 0 0 0 0 1 0 0 4 0 0 3 0 0 1 0 0 0 0 1 0 1 3 0 1 6 3 9 0 0 0 0 0 0 0 0 0 0 0 3 1 0 0 2
445 ATA 0 1 0 0 16 0 0 0 1 1 1 0 232611 4 41 5 0 0 0 0 1 0 0 0 3 0 0 0 0 0 0 2 0 1 0 1 0 9 1 2 2 4 1 0 21 0 1 7 0 1 0 0 1 0 0 0 0 1 0 4 7 0 0 0
446 AGG 0 1 13 1 0 5 18 1 23 2 232202 22 0 2 23 3 1 1 41 0 0 1 0 0 0 0 70 19 0 2 0 1 3 3 30 42 7 0 13 7 4 11 70 3 18 1 10 1 7 0 1 0 9 0 2 1 1 0 12 2 3 0 0 0
447 ATG 0 0 1 0 0 0 4 0 0 1 1 0 10 0 232583 4 0 0 0 0 1 0 0 0 1 2 1 0 8 1 1 0 0 0 0 0 5 0 11 3 0 0 5 0 3 0 19 0 0 0 0 2 0 0 0 0 0 46 0 1 0 0 12 0
448 ATG 0 1 1 2 0 0 21 0 0 0 1 0 30 5 232533 1 1 0 0 0 0 0 0 0 0 0 0 0 1 2 4 0 0 0 0 6 0 0 0 0 0 0 0 1 10 0 36 0 0 0 0 1 0 0 0 0 0 0 0 0 28 0 1 0
449 GAA 21 0 1 0 0 0 2 1 0 0 0 0 0 0 0 0 1 0 0 0 0 0 0 0 1 0 1 0 0 0 0 0 232591 3 38 1 2 0 0 0 70 1 0 0 1 2 0 1 1 0 2 0 0 0 0 0 5 0 0 1 8 0 0 0
450 GGT 97 0 0 0 7 32 22 34 3 22 1 204 0 0 26 0 0 0 3 0 0 0 0 0 31 0 6 0 0 1 9 51 0 0 0 26 0 0 0 0 2 61 41 231790 0 22 95 22 0 0 0 0 0 0 0 5 0 2 0 32 0 31 22 0
451 GCA 2 0 170 0 219 0 0 0 2 0 5 0 0 17 12 3 1 1 22 0 1 0 1 1 0 0 0 9 0 13 0 0 11 1 0 0 231676 9 86 0 14 1 33 3 214 8 5 0 0 0 0 0 3 0 0 0 0 1 18 0 4 0 0 0
452 AAA 232543 29 6 0 1 0 13 0 2 0 1 37 1 0 0 0 0 0 0 1 0 0 0 1 2 0 18 0 26 1 22 0 15 0 7 0 0 0 39 0 0 1 0 0 1 0 1 0 5 0 0 0 0 0 0 0 1 0 0 0 0 0 0 0
453 CCA 0 0 10 0 8 0 0 0 40 0 1 0 0 4 0 0 3 1 7 0 231873 1 39 1 1 1 0 0 2 3 0 0 0 9 0 0 2 0 27 0 213 3 13 28 0 0 16 0 0 0 0 0 5 1 0 1 0 1 0 0 0 0 1 0
454 GAA 15 0 0 0 0 0 0 17 0 0 0 0 0 0 2 0 28 0 0 10 3 2 0 0 0 0 0 0 1 0 0 0 232176 4 9 75 62 0 2 24 10 138 16 5 1 31 4 0 2 1 0 0 11 0 0 0 0 0 1 1 34 0 0 1
455 GAA 15 7 1 3 0 3 3 71 1 2 0 0 9 2 5 0 0 0 0 1 0 0 2 1 0 0 0 0 2 0 0 12 232316 1 32 3 16 0 7 2 11 3 4 3 49 6 33 45 0 0 0 2 3 1 3 1 3 0 0 11 5 0 0 35
456 ATG 0 0 14 0 0 0 12 0 0 4 133 2 4 0 232265 6 4 0 0 2 2 0 1 0 0 1 3 1 0 0 1 5 0 0 0 0 0 0 48 0 2 0 23 4 1 0 17 0 0 0 0 10 13 0 23 23 0 31 3 1 23 1 2 2
457 TCC 0 1 0 0 9 2 0 1 0 1 0 2 4 0 0 2 20 0 0 6 2 25 0 1 0 0 0 0 14 2 1 55 0 0 0 0 9 0 0 25 83 28 0 2 0 0 2 0 0 0 0 1 60 232088 10 149 0 3 0 0 17 2 0 0
458 TTC 0 0 1 0 3 0 0 0 0 0 0 0 0 42 0 1 0 0 0 0 0 0 0 0 0 0 0 0 0 14 0 0 0 0 0 0 0 0 0 0 0 0 0 0 0 2 1 0 0 2 0 0 0 13 0 1 0 3 4 0 5 232459 0 6
459 CAG 0 0 8 0 0 8 0 0 0 0 4 1 3 0 3 0 50 10 231824 40 0 0 8 0 18 2 222 15 0 0 5 3 0 0 4 5 0 0 1 0 2 0 18 0 1 4 0 0 0 0 20 29 0 0 0 0 0 1 0 0 0 3 0 7
460 GGG 458 0 0 0 0 0 1 0 0 1 36 0 0 0 0 0 0 0 0 0 0 0 0 0 7 0 4 0 0 0 0 0 0 0 9 0 0 0 0 0 21 1 201831 0 0 1 4 0 0 1 2 0 0 0 0 0 0 2 24 0 0 1 0 0
461 CGG 0 0 0 0 0 0 0 0 0 0 7 0 0 0 0 0 0 0 40 0 0 0 0 0 17 0 197460 19 0 0 4 0 0 0 0 0 0 0 1 0 0 0 7 0 0 0 0 0 0 0 1 0 0 0 0 0 0 0 24 2 0 0 0 0
462 GGA 0 0 0 1 0 0 0 0 6 0 0 0 0 0 0 0 0 0 0 0 0 0 2 1 0 0 0 0 0 0 0 0 19 0 0 0 48 13 320 24 190741 5 56 3 0 1 0 0 0 0 0 0 0 15 7 0 2 0 0 2 0 0 2 1
463 GTC 0 0 0 0 0 0 0 0 0 0 0 1 22 98 0 0 0 0 0 0 0 0 0 0 0 0 0 0 0 0 0 0 0 0 0 0 1 13 0 0 4 1 0 0 10 178520 14 11 0 0 0 0 0 0 0 0 0 1 2 2 1 2 4 0
464 TTC 0 0 0 0 0 0 0 0 0 0 0 0 0 2 0 0 0 0 0 0 0 0 0 0 0 0 0 0 0 16 0 0 0 0 0 0 0 0 0 0 0 1 0 0 0 3 0 0 0 0 0 0 1 20 0 0 0 0 0 0 1 204220 3 29
465 GAG 0 0 10 0 0 0 0 0 0 43 1 0 0 0 0 0 0 0 0 0 0 0 0 0 0 0 0 0 0 0 0 0 2 0 201707 2 0 0 0 0 2 0 34 0 0 0 4 0 0 0 1 0 0 0 0 0 0 0 2 0 0 0 1 0
466 CTC 0 1 5 0 0 0 0 0 0 0 0 1 0 6 86 5 1 20 6 8 19 55 1 11 0 1 1 0 15 178553 1 10 1 1 0 0 25 1 5 0 0 0 4 1 0 3 4 10 0 20 1 5 0 3 2 0 0 4 344 2 18 380 66 49
467 TCG 2 0 8 0 1 12 35 0 0 2 0 0 0 2 0 1 0 0 1 0 0 0 10 0 1 227 1 3 0 0 0 0 1 0 1 0 0 0 0 0 0 0 23 0 0 0 5 0 0 0 3 1 33 2 204450 5 0 0 1 1 0 11 34 2
468 GAC 0 17 0 0 0 1 0 0 0 0 0 0 0 0 0 0 0 0 0 0 0 0 0 0 0 0 0 0 0 0 0 0 4 203111 2 15 0 1 0 0 1 35 0 1 0 0 0 0 0 2 0 0 0 0 0 0 0 0 0 0 0 0 0 0
469 GAA 43 0 2 1 3 4 1 0 1 0 0 0 0 2 0 0 2 2 15 0 0 0 0 0 0 0 0 0 0 0 0 0 200070 2 48 0 1 1 1 0 18 1 0 0 1 0 2 1 3 0 0 0 0 2 0 0 0 0 0 0 0 0 3 0
470 AGG 4 0 18 0 0 0 0 0 4 1 202857 4 0 0 20 0 0 0 0 0 0 0 0 0 0 0 6 0 0 0 0 0 0 0 0 0 0 0 0 1 0 0 34 0 0 0 0 0 0 0 0 0 0 0 0 0 0 0 1 0 0 0 0 0
471 GCA 0 0 0 0 30 0 0 0 0 0 0 0 0 0 0 0 0 0 0 0 1 0 0 0 0 0 0 0 0 0 0 0 0 0 0 0 187124 7 80 1 1 0 1 1 72 0 0 0 0 0 0 0 1 0 0 0 0 0 0 0 7 0 0 0
472 GCG 0 0 0 0 2 0 126 0 0 0 0 0 0 0 0 0 0 71 0 0 0 9 2 0 0 0 0 0 0 0 0 0 0 0 0 0 25 1 191382 1 0 0 0 0 0 0 67 5 0 0 0 0 0 0 2 0 0 2 0 0 0 0 0 0
473 AAC 1 204367 1 33 0 0 0 0 0 7 0 0 0 0 0 0 0 0 0 0 1 0 0 0 1 0 1 3 0 0 0 0 0 10 1 0 0 0 0 0 0 0 0 0 1 0 0 0 0 6 0 0 0 0 2 0 0 0 6 0 0 7 0 0
474 CCG 0 0 0 0 0 0 2 0 0 0 0 0 0 0 0 0 0 0 2 0 24 0 232124 4 0 0 2 0 0 0 9 0 0 0 0 0 0 0 0 0 0 0 0 0 0 0 0 0 0 0 0 0 0 0 9 0 0 0 0 0 0 0 1 0
475 ATC 0 1 1 0 0 7 0 0 0 0 0 0 0 232611 1 26 0 0 0 0 0 0 0 0 0 0 0 0 0 11 0 0 0 0 0 0 0 0 0 0 0 4 0 0 0 22 0 0 0 0 0 0 0 0 0 0 0 0 0 0 0 1 0 0
476 GTG 0 0 0 0 0 1 0 0 0 0 0 0 0 0 47 0 0 0 0 0 0 0 0 0 0 0 22 0 0 0 25 0 0 0 1 0 8 0 70 5 0 1 2 0 82 1 232246 0 0 0 0 0 0 0 0 0 0 0 0 0 0 0 3 0
477 CCC 0 0 0 0 0 2 0 0 0 0 0 0 0 0 0 0 0 5 0 0 5 232603 0 10 0 0 1 0 0 2 0 0 0 0 0 0 0 1 0 0 0 0 0 0 0 0 0 0 0 0 0 0 0 31 0 0 0 0 0 0 0 0 0 0
478 TCT 0 0 3 0 0 0 5 0 0 0 0 0 0 0 0 0 7 2 1 0 0 12 0 22 0 0 1 1 0 0 4 8 0 0 0 0 0 0 2 0 0 0 0 0 0 0 1 0 0 0 0 5 2 582 213 231407 0 0 17 2 0 0 48 7
479 TTT 0 0 0 0 0 0 0 0 0 0 0 0 2 0 0 57 2 0 0 0 0 0 0 1 0 0 0 0 0 0 0 12 0 0 0 0 0 0 0 1 0 0 0 0 0 1 0 4 0 136 0 0 0 0 0 5 0 2 0 0 48 28 1 232258
480 GAC 0 24 0 0 1 0 0 0 0 0 0 0 0 0 1 0 0 22 3 0 0 1 0 3 0 5 0 1 0 5 0 1 3 232318 1 59 0 14 0 8 0 22 1 2 0 0 0 0 0 3 0 0 0 1 0 0 0 0 0 5 0 0 1 0
481 ATG 0 0 1 0 0 0 17 0 0 0 2 0 16 0 232585 6 0 0 2 0 0 0 0 0 0 0 0 0 0 0 11 0 3 0 0 0 0 0 0 0 2 0 0 0 0 0 23 0 0 3 0 0 0 0 1 0 0 1 2 0 0 0 0 0
482 AGT 0 0 0 27 0 0 0 1 1 22 0 232607 0 0 0 3 0 0 0 0 0 0 0 0 0 0 0 5 0 0 0 0 0 0 0 0 0 0 0 0 0 0 0 23 0 0 0 0 0 0 0 0 0 0 0 0 0 0 0 0 0 0 0 0
483 AAT 1 8 19 232738 0 0 0 1 0 0 0 6 0 7 3 1 0 0 0 0 0 0 0 0 0 0 0 0 0 0 0 0 0 0 0 14 0 0 0 0 0 0 0 0 0 0 0 0 0 0 0 3 0 0 0 0 0 0 0 0 0 0 0 0
484 GAA 6 0 0 0 0 0 0 0 0 0 0 0 0 0 0 0 0 0 0 0 0 0 0 0 0 0 0 0 0 0 0 0 232439 3 24 2 2 0 2 0 10 0 0 0 1 0 0 5 0 0 0 0 0 0 0 0 0 1 0 0 0 0 0 0
485 GGA 1 0 1 0 0 0 0 0 24 10 0 143 0 0 0 0 4 1 5 0 0 0 0 1 1 1 5 0 0 0 0 0 19 0 0 0 0 0 0 0 232214 0 45 30 9 4 23 66 0 0 0 0 0 0 0 0 6 0 16 0 0 0 0 0
486 TCT 0 0 0 0 0 0 0 1 0 0 0 0 0 0 0 0 0 0 0 0 0 0 0 5 0 0 0 0 0 0 0 0 0 0 0 0 0 0 0 0 0 0 0 0 0 0 0 0 0 0 0 4 2 14 0 232703 0 0 0 0 0 0 0 4
487 TAT 0 0 0 0 0 0 0 0 0 0 0 0 0 0 0 0 0 1 0 36 0 0 0 0 0 0 0 0 0 0 0 0 0 0 0 0 0 0 0 0 0 0 0 0 0 0 0 0 1 6 2 232690 0 0 0 0 0 0 0 9 0 0 0 0
488 TTC 0 0 0 0 0 0 0 0 0 0 0 2 0 6 0 0 0 0 0 0 0 0 0 0 0 0 0 0 0 8 0 0 0 0 0 0 0 0 0 0 0 0 0 0 0 0 0 0 0 0 0 0 0 4 0 0 0 0 0 0 3 232266 1 15
489 TTC 0 0 0 0 0 0 0 0 0 0 0 0 0 4 0 0 0 0 0 0 0 0 0 0 0 0 0 0 0 12 0 0 0 0 0 0 0 0 0 0 0 0 0 0 0 1 0 0 0 2 0 16 0 20 1 0 0 0 0 0 6 231640 0 25
490 GGA 0 0 0 0 0 0 0 0 20 0 0 0 0 0 0 0 0 0 0 0 0 0 0 0 0 0 0 0 0 0 0 0 3 0 0 0 0 0 0 0 232599 0 18 2 0 0 0 0 0 0 0 0 0 0 0 0 5 0 0 0 0 0 0 0
491 GAC 0 11 0 0 0 0 0 0 0 0 1 1 2 61 0 0 0 0 0 0 0 0 0 0 0 2 0 0 0 0 0 0 1 232429 0 13 0 1 0 0 0 41 0 0 0 12 6 0 0 6 0 0 0 0 0 0 0 0 6 0 0 0 0 0
492 AAT 3 15 3 232618 0 0 0 2 1 0 0 11 0 0 0 4 0 0 0 0 0 0 0 0 0 0 0 0 0 0 0 0 0 0 0 22 0 0 0 0 0 0 0 0 0 0 0 0 0 0 0 1 0 0 0 0 0 0 0 0 0 0 0 0
493 GCA 0 0 0 0 133 0 0 0 0 0 0 0 0 1 0 0 1 0 0 0 1 0 0 0 0 0 0 0 0 0 0 0 1 0 0 0 232409 2 32 5 0 0 0 1 68 0 1 0 0 0 0 0 2 0 0 0 0 0 0 0 0 0 0 0
494 GAG 0 8 20 0 0 0 0 0 0 0 0 0 0 0 2 0 0 1 0 0 2 1 0 0 0 0 0 0 0 0 0 0 65 1 232523 13 0 1 0 2 3 0 31 0 0 0 1 0 0 0 8 0 0 0 0 0 0 0 0 0 0 0 0 0
495 GAG 0 9 11 0 0 0 0 0 88 0 0 0 0 0 0 0 0 0 0 0 0 0 1 0 0 0 0 0 2 0 0 0 54 19 232516 7 0 0 0 0 2 0 28 0 0 0 3 2 0 0 0 1 0 1 0 0 0 0 0 2 0 2 0 1
496 TAC 0 1 0 0 0 1 0 0 0 2 0 2 1 0 0 0 0 15 0 0 0 0 0 1 0 0 1 0 0 0 0 0 0 1 0 1 0 0 0 1 0 21 0 0 0 0 3 0 9 232269 1 49 0 1 0 0 0 56 175 0 1 5 0 0
497 GAC 0 47 10 3 0 0 0 0 0 20 3 3 0 1 28 0 0 0 0 1 0 0 0 0 1 0 0 0 0 0 0 0 5 231368 45 17 3 8 6 0 1 137 8 1 0 18 26 61 7 23 1 4 0 6 2 1 2 0 12 35 8 40 0 0
498 AAT 224 29 240 229030 44 11 18 18 548 58 250 109 24 86 13 26 5 318 2 4 0 5 4 2 64 31 76 49 1 2 2 5 0 1 0 6 24 16 12 12 822 104 13 131 1 12 5 3 6 0 7 1 13 5 10 6 64 18 3 14 9 3 33 0
499 TAA 1 0 0 0 0 0 0 0 0 0 0 0 0 0 0 0 15 0 0 0 0 0 0 0 0 0 0 0 0 0 0 0 0 0 0 0 0 0 0 0 0 0 0 0 0 0 0 0 232625 0 3 28 1 0 0 0 14 0 0 0 38 0 0 0
