# Supplementary material for: Destabilized adaptive influenza variants critical for innate immune system escape are potentiated by host chaperones
Source: PLoS Biol. 2018 Sep 17;16(9):e3000008. doi: 10.1371/journal.pbio.3000008 (PMC6160216; doi:10.1371/journal.pbio.3000008)
Supplement: S1 File — This zip file contains the computer code and required input files for the deep mutational scanning data analysis reported in this manuscript. (ZIP) [file pbio.3000008.s023.zip › 2018_NP_DMS-master/preferences/Rep3-Hsp90i37_counts.txt]

# POSITION WT AAA AAC AAG AAT ACA ACC ACG ACT AGA AGC AGG AGT ATA ATC ATG ATT CAA CAC CAG CAT CCA CCC CCG CCT CGA CGC CGG CGT CTA CTC CTG CTT GAA GAC GAG GAT GCA GCC GCG GCT GGA GGC GGG GGT GTA GTC GTG GTT TAA TAC TAG TAT TCA TCC TCG TCT TGA TGC TGG TGT TTA TTC TTG TTT
1 ATG 0 0 3 0 0 0 18 0 0 0 2 0 12 0 389105 20 0 0 0 0 0 0 0 0 0 0 0 0 0 0 2 0 0 0 0 0 0 0 0 0 0 0 0 0 0 0 68 0 0 0 0 0 0 0 0 0 0 0 0 0 0 0 2 0
2 GCG 0 0 0 0 0 0 12 0 0 0 0 0 0 0 0 0 0 0 0 0 0 0 1 0 0 1 0 0 0 0 0 0 0 0 0 0 65 0 388435 4 0 0 0 0 0 0 87 0 0 0 0 0 0 0 1 0 0 0 0 0 0 0 0 0
3 TCC 4 7 4 0 18 29 1 22 0 0 0 0 0 0 17 3 13 14 3 29 0 27 0 0 21 1 2 0 13 19 2 0 0 1 5 0 1 40 0 2 0 0 0 0 0 2 0 0 0 31 0 4 17 388000 16 20 1 0 1 0 0 9 0 1
4 CAA 115 569 0 10 322 24 9 384 1 1 0 16 549 19 19 93 385308 96 62 6 23 1 0 1 41 0 0 0 130 109 18 15 17 5 0 3 58 3 12 27 0 0 1 10 328 2 21 0 11 21 2 1 103 31 70 436 2 0 0 49 106 36 45 141
5 GGC 0 1 0 0 0 53 0 0 0 61 0 0 0 0 0 0 0 12 0 0 0 33 0 0 0 47 0 0 0 1 0 0 0 59 0 0 0 61 0 0 0 388980 0 26 0 5 0 0 0 6 0 0 0 48 0 0 0 221 0 0 0 0 0 0
6 ACC 0 0 0 0 0 389031 0 9 0 0 0 0 0 8 0 0 0 0 0 0 0 2 0 0 0 0 0 0 0 0 0 0 0 0 0 0 0 6 0 0 0 0 0 0 0 0 0 0 0 0 0 0 0 2 0 0 0 0 0 0 0 0 0 0
7 AAA 389302 4 23 3 1 0 0 2 6 0 0 0 0 0 0 0 2 0 0 0 0 0 0 0 1 0 0 0 0 0 0 0 20 0 1 0 0 0 0 0 0 2 0 0 0 0 0 0 0 0 0 0 0 0 0 0 0 0 0 0 0 0 0 0
8 CGG 0 0 0 0 0 1 0 0 1 0 4 0 0 0 0 0 4 0 13 0 3 0 4 1 91 1 389415 2 5 0 5 0 0 0 0 0 0 0 0 0 0 0 2 0 0 0 0 0 0 0 0 0 0 0 0 0 0 0 77 0 0 0 0 0
9 TCT 3 0 0 1 4 18 9 10 2 0 0 1 0 0 3 1 2 0 2 0 0 1 0 10 0 0 0 1 2 0 0 12 0 1 0 0 28 7 0 13 0 0 0 0 0 0 0 0 0 3 2 6 12 150 30 388248 0 0 0 5 56 1 8 13
10 TAT 7 10 0 13 34 8 2 12 0 15 0 13 22 41 0 29 0 21 10 77 41 5 3 7 0 0 0 21 6 35 8 2 10 3 31 6 1 5 3 19 3 6 2 0 26 2 2 1 6 34 2 388597 2 48 2 3 0 13 0 42 2 0 5 12
11 GAA 18 0 1 0 2 2 2 6 0 0 0 0 0 1 2 1 12 0 0 0 2 1 6 0 1 0 0 0 6 0 1 0 388354 1 64 0 14 2 1 0 44 6 0 0 4 1 2 2 7 2 1 4 2 1 0 1 0 0 0 7 3 1 2 1
12 CAG 29 67 359 4 9 23 28 1 16 90 21 2 7 13 1 0 99 89 387205 558 9 6 38 3 14 73 85 0 84 31 143 23 5 3 3 2 12 7 5 19 2 3 116 8 1 2 3 22 5 1 28 6 9 24 11 39 0 11 10 2 24 11 11 8
13 ATG 0 2 2 0 4 0 17 0 2 0 6 2 29 1 389093 8 6 8 0 0 0 0 1 0 5 1 1 0 0 2 10 4 0 0 0 0 2 2 0 5 0 0 4 0 2 0 26 2 6 4 0 0 0 0 1 0 1 0 0 0 0 0 1 0
14 GAA 16 3 0 9 8 0 1 0 245 6 0 3 1 0 0 6 1 2 3 4 0 1 0 1 5 1 2 4 2 7 0 8 388420 6 17 3 3 1 1 0 21 0 4 0 5 1 0 0 4 4 0 5 11 3 0 0 3 6 4 0 0 0 0 1
15 ACT 0 6 0 11 16 45 5 389069 3 1 0 1 0 4 0 17 0 10 3 0 1 2 0 3 0 0 4 6 1 2 2 2 0 0 0 0 0 0 0 14 0 0 0 0 0 0 0 0 0 0 0 0 0 1 0 3 0 0 0 4 0 0 0 0
16 GAT 0 3 0 36 0 2 0 0 0 2 0 0 0 2 1 3 0 0 1 0 0 0 0 1 0 0 0 0 0 0 0 0 10 15 11 389285 2 0 1 9 0 2 11 57 0 0 0 0 0 0 0 2 2 3 0 0 2 1 2 1 0 0 0 0
17 GGG 9 2 3 0 24 1 0 10 0 3 17 0 0 1 0 1 3 6 0 2 0 9 15 4 0 1 2 0 0 1 0 0 2 0 23 0 0 4 24 2 121 7 389162 14 0 0 8 11 1 1 0 0 13 22 2 0 0 0 21 0 1 0 0 0
18 GAA 67 15 3 105 8 76 0 0 3 4 1 8 12 12 3 0 29 14 5 2 110 86 98 4 2 5 7 0 1 4 3 8 388325 5 98 14 33 152 3 1 49 11 1 9 5 1 0 23 12 29 0 0 86 31 5 17 4 1 1 2 11 9 1 0
19 CGC 1 0 0 0 0 8 0 0 0 3 0 0 0 0 0 0 1 138 0 1 0 7 0 0 2 389166 1 20 0 8 0 0 0 0 0 0 0 6 0 0 1 4 0 0 0 0 2 0 0 0 0 0 0 0 0 0 0 62 0 0 0 2 0 0
20 CAG 0 0 5 0 0 1 0 2 0 0 0 0 0 0 1 0 13 0 387069 18 3 2 629 24 0 14 141 5 0 0 7 5 0 0 0 0 0 1 0 1 0 2 1 0 0 2 0 0 0 0 11 0 4 1 1 1 0 0 0 0 0 1 0 0
21 AAT 11 27 6 388509 250 94 81 69 3 5 3 42 1 5 9 9 7 23 23 18 5 12 0 6 18 12 8 72 6 14 11 6 1 5 0 23 7 2 1 2 5 7 0 1 22 4 0 10 4 2 0 1 43 59 7 1 0 1 3 11 0 0 2 0
22 GCA 71 2 11 1 188 20 25 1 122 5 5 7 1 0 2 0 2 5 7 2 15 12 0 4 708 174 8 68 6 7 0 1 7 0 1 0 387304 87 17 64 7 0 5 1 136 76 14 54 33 1 1 1 8 19 4 17 0 4 3 1 3 1 0 5
23 ACT 6 11 12 19 182 46 78 387228 15 6 0 3 2 2 8 8 9 88 24 10 2 7 2 18 24 17 18 51 18 24 2 6 5 8 11 0 15 11 18 34 18 0 41 9 6 4 8 4 16 4 4 8 40 193 267 937 12 1 2 4 5 3 0 7
24 GAG 40 0 161 1 3 16 25 5 3 0 4 4 8 9 52 0 200 15 30 9 1 1 10 0 20 13 1 3 7 3 0 0 217 1 388539 17 22 4 40 11 1 0 39 0 20 7 6 4 0 5 11 3 20 2 5 0 8 2 1 7 0 1 4 3
25 ATC 0 2 1 0 0 12 0 0 7 1 2 1 32 389447 6 22 7 6 4 1 2 1 3 4 13 1 1 0 3 0 0 0 3 0 0 0 0 1 0 0 0 0 0 2 0 27 0 5 4 1 3 4 1 1 5 3 0 0 1 0 1 1 0 0
26 AGA 14 1 1 0 4 3 0 0 389383 2 33 6 8 0 4 0 1 3 0 0 0 18 1 0 39 14 0 0 0 0 0 2 2 0 2 0 2 0 2 0 69 2 2 0 0 0 1 0 0 2 1 2 0 0 3 0 12 8 0 0 0 1 0 0
27 GCA 1 0 4 0 45 0 3 3 2 3 50 10 0 4 2 1 2 15 4 3 9 0 2 1 4 23 25 5 1 0 1 0 6 1 0 0 389200 24 25 6 3 3 12 2 78 6 3 1 1 0 0 0 8 1 2 14 0 0 2 0 6 3 4 1
28 TCC 78 20 4 2 3 2 0 2 5 0 1 3 4 0 0 0 13 10 9 5 47 35 2 3 0 5 6 0 0 12 2 2 0 3 0 1 0 14 1 0 3 62 21 2 0 6 0 0 6 12 8 4 27 389092 18 29 1 5 7 0 0 6 2 0
29 GTC 1 0 1 3 0 7 3 0 0 0 0 0 4 100 1 7 0 2 3 1 1 31 0 2 3 9 0 0 1 9 0 1 0 3 0 0 0 25 0 0 0 1 0 0 21 389239 0 49 1 0 4 0 2 0 0 0 5 1 0 1 5 4 1 0
30 GGG 0 6 0 2 0 0 0 7 0 0 73 4 0 0 4 0 3 2 5 1 0 13 2 13 6 4 2 0 1 1 0 0 0 1 26 0 14 10 4 11 53 29 388088 3 4 2 3 0 1 0 1 1 1 1 1 0 0 0 14 2 1 3 1 3
31 AAG 32 1 383942 22 0 2 5 3 5 0 27 1 1 0 5 1 2 4 7 7 3 1 3 1 13 28 6 10 1 0 2 0 0 0 24 0 0 0 1 0 5 0 1 3 13 6 2 3 2 0 3 4 6 9 3 1 0 0 0 8 1 0 0 2
32 ATG 4 1 9 0 0 0 23 9 5 0 8 0 41 0 389459 3 1 0 0 4 1 9 0 2 1 8 2 1 0 0 1 0 3 5 0 1 0 2 0 1 1 0 0 0 0 1 19 3 3 0 4 1 0 4 0 1 2 3 2 2 0 0 3 3
33 ATT 7 1 3 2 0 0 0 19 19 0 0 3 21 30 3 389263 3 0 3 3 3 0 0 1 2 1 0 4 43 0 2 1 0 0 3 0 2 0 0 0 2 0 0 0 15 37 11 137 0 14 5 0 6 1 0 3 7 0 0 11 1 2 5 1
34 GAT 1 1 1 51 9 4 6 9 1 6 3 8 23 74 18 6 2 14 33 14 5 0 1 0 0 39 3 2 70 2 4 17 23 28 14 388393 16 27 0 21 27 43 1 282 7 7 8 53 2 19 10 14 21 8 77 16 1 3 0 45 20 14 27 10
35 GGA 6 0 2 0 0 0 1 0 65 1 0 0 0 0 0 2 1 3 1 0 5 9 2 11 0 1 0 1 0 1 0 5 41 0 2 1 17 8 2 0 389223 34 37 7 12 3 3 0 8 0 5 7 6 10 6 1 16 7 0 0 0 1 1 0
36 ATT 0 0 0 2 4 7 0 10 0 5 0 3 9 35 1 389118 5 1 2 3 4 3 3 2 5 0 3 0 3 0 5 2 0 0 0 5 2 0 0 2 0 0 2 0 0 0 0 23 0 0 0 0 0 2 0 1 0 0 0 0 5 0 11 1
37 GGA 0 1 0 1 2 3 1 0 6 1 3 4 0 0 2 1 0 0 1 0 2 5 0 2 0 0 0 0 0 0 0 0 13 3 0 0 0 3 1 0 389122 5 222 8 4 4 0 1 2 0 0 0 0 0 0 5 7 0 0 2 0 1 0 0
38 CGA 0 0 0 2 2 0 3 0 13 0 0 0 0 0 0 0 55 1 0 2 0 4 0 3 385741 1 28 1 5 0 0 1 1 0 1 0 0 1 0 0 0 1 0 0 0 0 0 1 0 0 0 0 0 5 1 0 38 0 0 0 0 0 0 0
39 TTC 1 0 0 0 1 5 0 0 0 0 3 1 0 3 0 0 2 2 2 0 11 12 43 14 2 2 0 0 3 24 3 0 1 2 0 0 0 6 0 2 8 1 0 2 3 4 2 0 0 2 5 1 2 21 2 2 0 1 0 14 8 388350 1 21
40 TAC 1 10 0 0 1 1 0 2 1 4 0 3 11 0 2 1 0 70 0 0 0 0 2 4 16 0 2 0 5 0 2 6 6 6 1 0 2 5 3 0 1 4 1 0 2 0 0 1 8 387608 6 37 1 1 0 0 6 52 3 0 1 3 0 0
41 ATC 5 31 5 4 3 55 1 2 3 35 1 0 2 385957 45 35 27 82 12 4 2 5 6 0 8 1 6 3 3 60 15 5 8 1 13 2 2 4 2 4 5 6 25 0 2 8 5 0 1 6 4 15 1 6 2 2 1 2 4 7 101 3 8 6
42 CAA 10 1 9 2 0 5 2 2 0 0 8 0 2 0 2 0 365208 1 59 0 1 10 2 1 28 3 5 1 32 2 3 9 1 0 0 0 1 1 0 0 5 0 0 0 0 1 0 2 8 1 0 0 3 0 0 0 0 0 0 1 0 0 0 0
43 ATG 4 70 5 1 3 1 9 1 0 0 4 0 25 4 371158 10 0 9 1 1 0 13 3 0 0 0 0 5 0 5 8 6 0 0 0 16 0 3 0 0 0 0 0 0 0 1 7 0 2 1 0 1 0 1 0 0 0 0 0 0 1 2 1 0
44 TGC 4 6 0 1 0 7 21 0 0 3 0 9 1 0 0 0 2 3 0 0 12 1 2 0 2 12 2 2 9 0 0 3 0 0 5 0 1 1 1 0 0 4 0 1 0 5 0 49 0 50 0 0 0 1 0 1 7 345764 0 204 0 0 2 0
45 ACT 5 0 0 8 17 51 2 364801 10 0 0 0 3 1 4 15 7 12 0 8 2 1 2 6 14 5 4 0 0 6 11 0 0 1 2 0 0 2 17 8 2 1 1 0 1 4 10 1 2 1 1 3 4 3 1 0 0 2 1 16 0 3 0 0
46 GAA 33 2 0 0 1 29 0 2 0 1 0 0 0 1 0 9 0 0 1 3 0 2 0 2 2 2 0 0 2 5 0 1 371590 6 20 0 5 0 0 0 22 1 7 0 4 9 2 0 16 0 0 0 0 2 0 2 0 10 0 0 4 0 2 0
47 CTT 3 0 0 0 1 5 0 0 0 1 0 0 5 3 2 6 2 4 0 2 14 4 1 15 6 1 0 7 115 96 12 378598 0 0 2 0 3 1 2 1 0 0 0 0 0 0 0 0 0 0 0 0 3 0 4 0 1 0 4 1 0 0 124 6
48 AAA 375415 3 21 1 8 0 0 1 34 0 1 0 5 9 0 2 1 10 0 0 1 2 0 7 6 0 1 0 5 7 0 1 32 0 0 0 0 0 0 0 0 1 1 0 4 0 0 0 3 2 0 2 3 0 0 8 0 4 0 0 4 0 1 1
49 CTC 18 10 3 5 13 12 1 11 5 0 0 5 7 20 15 4 31 13 12 1 24 24 46 19 26 11 9 13 106 365213 19 57 15 4 6 5 2 2 17 4 6 7 25 11 15 11 1 9 15 8 7 16 14 10 10 2 14 27 11 3 15 14 109 5
50 AGT 29 77 6 14 40 277 80 41 16 38 9 365219 1 7 1 15 19 25 82 3 53 102 15 68 3 14 11 16 7 7 10 11 25 40 0 7 34 24 88 36 35 11 22 127 12 19 10 2 1 5 3 3 47 28 33 29 5 33 2 16 0 15 20 0
51 GAT 1 11 9 27 10 31 5 23 2 0 2 5 0 9 12 10 0 50 1 1 2 1 5 32 0 0 0 0 11 7 10 23 37 26 2 365762 62 1 9 14 9 0 3 38 6 4 3 7 12 2 12 7 2 4 0 1 0 0 0 0 0 32 4 5
52 TAT 3 9 9 4 11 7 9 3 2 0 1 2 12 7 2 2 0 5 0 42 2 9 1 4 0 6 0 1 8 4 0 6 0 6 3 1 41 0 7 10 12 1 2 1 25 0 22 2 9 19 7 373340 0 1 30 0 2 2 5 34 7 5 5 1
53 GAG 4 2 26 2 8 0 1 9 3 0 0 2 0 0 0 0 2 5 1 3 5 7 1 5 3 1 5 1 1 2 1 3 40 21 343855 69 2 1 6 0 6 8 110 80 0 7 10 1 7 2 6 7 0 2 2 3 4 7 1 1 3 0 9 0
54 GGG 1 5 6 0 8 31 9 5 0 29 41 1 0 1 3 0 4 10 10 1 3 14 6 2 12 1 5 0 6 0 0 1 0 1 40 0 0 11 53 20 49 42 346416 6 3 0 5 6 2 2 1 2 7 1 7 0 6 0 18 1 0 2 2 1
55 CGA 0 23 2 2 5 9 5 0 40 1 33 2 0 1 0 0 67 9 0 5 6 8 3 6 349060 11 51 10 16 12 0 13 2 1 0 0 0 3 2 1 15 6 2 1 1 5 2 0 1 3 0 1 0 2 1 2 107 2 2 9 0 1 0 2
56 CTG 7 14 3 0 40 3 29 17 0 2 2 1 0 2 21 3 5 10 5 6 12 27 70 5 2 9 11 2 163 88 364505 62 0 5 11 6 3 10 13 1 0 16 2 9 2 10 10 9 9 8 8 4 4 7 16 4 0 5 5 0 8 4 72 1
57 ATC 0 5 0 1 12 47 37 9 1 8 2 9 23 388907 3 51 5 5 1 4 5 13 0 5 5 8 0 0 2 25 155 19 2 3 5 3 3 4 0 8 2 8 11 1 7 39 50 8 1 3 6 2 8 5 4 0 6 3 0 0 4 4 3 0
58 CAG 0 21 9 6 10 3 0 3 2 8 7 0 3 0 0 0 104 11 389121 10 3 14 23 8 4 5 53 5 0 4 10 8 1 2 2 2 1 4 3 3 4 3 11 10 3 3 1 11 0 1 12 12 1 5 0 6 0 1 7 4 2 6 3 3
59 AAC 8 389114 5 56 5 14 3 6 0 25 13 7 3 3 3 15 2 15 6 10 5 6 7 8 10 8 8 2 11 0 7 5 3 20 0 19 5 0 9 0 19 16 4 3 12 0 8 4 8 5 7 9 0 2 1 3 7 1 15 3 1 5 4 6
60 AGC 4 26 0 2 0 11 4 7 9 388850 3 15 1 6 7 0 1 7 0 0 2 0 6 14 37 10 2 0 15 2 4 3 1 1 0 0 5 2 0 1 2 34 7 0 0 1 0 2 2 7 0 0 1 7 55 5 2 4 1 14 0 6 0 1
61 TTA 1 2 7 6 0 4 1 20 2 0 1 1 41 6 0 30 0 27 1 0 2 2 7 4 1 0 0 1 30 5 2 4 1 7 1 8 2 1 1 1 4 10 0 4 13 14 12 3 5 16 0 2 33 3 2 2 3 25 3 19 388757 13 40 0
62 ACA 5 7 3 3 388454 95 22 16 2 32 0 12 16 6 0 0 1 11 3 6 9 34 4 20 20 6 3 29 1 6 6 3 0 11 5 0 31 12 9 0 1 3 0 0 2 7 2 0 0 11 7 0 12 222 13 42 1 4 1 4 2 1 0 0
63 ATA 20 7 6 35 15 3 1 4 4 1 4 2 388991 20 45 28 0 4 1 20 4 17 4 1 6 4 0 3 37 15 0 2 1 9 0 1 24 1 2 0 1 4 2 0 23 1 1 1 6 4 1 7 0 11 2 2 4 2 5 0 6 5 0 3
64 GAG 1 8 6 0 1 10 4 1 0 9 4 0 2 15 45 1 2 7 3 13 5 25 7 5 1 4 1 2 0 6 3 10 18 4 389110 17 3 3 3 3 1 1 49 3 0 1 11 2 3 2 4 8 1 2 0 6 0 1 0 1 2 1 2 2
65 AGA 33 1 1 0 18 5 0 1 388970 0 31 1 3 0 1 0 4 0 0 1 3 2 2 12 11 1 0 12 4 0 2 1 0 0 0 0 0 3 4 1 26 0 0 0 2 2 0 0 4 6 2 0 6 5 5 0 7 0 3 0 0 0 1 0
66 ATG 0 0 4 0 3 6 14 0 0 0 2 7 22 0 388784 2 1 0 0 0 2 3 1 0 1 0 0 0 0 2 5 0 1 0 0 0 0 0 0 0 0 0 0 0 0 0 13 0 1 0 0 2 0 2 2 0 1 0 0 0 0 1 0 0
67 GTG 0 0 0 0 0 0 0 0 0 6 0 0 0 0 29 0 0 0 0 0 2 0 0 0 0 0 0 0 11 0 0 0 0 0 4 0 0 0 17 0 0 2 2 0 195 1 389025 8 0 0 1 0 0 0 4 0 0 0 16 0 0 0 5 0
68 CTC 10 7 1 0 0 6 0 2 1 2 1 0 2 16 0 19 0 25 0 1 4 51 9 4 0 5 5 5 29 389089 1 136 0 0 4 0 0 6 0 5 1 0 2 0 0 3 2 0 5 1 10 2 2 10 0 0 5 0 13 0 0 33 3 0
69 TCT 5 1 0 2 6 1 0 12 0 16 1 13 3 1 1 0 2 11 0 0 2 0 2 56 2 3 1 1 0 0 2 2 0 0 4 0 6 0 2 4 6 2 14 2 3 0 5 1 5 0 1 10 8 107 25 389232 8 1 0 0 0 2 0 16
70 GCT 0 6 0 3 12 3 25 115 0 25 3 1 5 0 0 0 0 1 5 0 4 1 9 2 9 9 0 0 8 1 0 4 0 1 4 6 43 96 40 388966 11 3 12 2 0 2 1 33 18 2 10 2 7 19 2 5 4 4 0 1 0 0 1 2
71 TTT 10 5 0 2 0 2 0 0 0 3 1 1 1 0 0 0 1 6 0 1 2 3 2 0 0 1 3 4 0 4 0 24 5 2 0 2 1 0 0 0 5 0 0 0 0 0 4 1 0 3 1 30 0 1 5 15 5 0 4 4 6 61 3 389126
72 GAC 1 15 3 0 0 1 1 0 3 0 1 3 3 5 0 0 0 1 3 0 3 9 0 1 1 2 0 0 2 0 0 0 25 388855 13 281 0 10 0 0 2 54 1 0 0 2 2 0 1 6 1 0 0 13 0 2 15 2 0 1 0 0 0 2
73 GAA 68 18 0 0 4 8 0 0 0 0 7 44 7 0 0 19 33 127 0 2 1 2 0 0 11 24 11 0 46 1 1 1 388296 22 145 6 10 6 0 4 72 0 94 32 65 1 0 50 0 3 0 26 1 5 1 1 0 59 0 8 2 6 0 3
74 AGA 62 0 1 0 1 5 0 0 389183 0 60 5 8 1 15 0 0 0 0 1 2 5 0 3 14 4 3 38 4 8 2 0 2 0 0 0 1 3 12 14 18 0 1 0 0 2 0 0 0 0 0 1 0 2 1 1 6 2 1 3 1 1 0 0
75 AGG 0 0 24 1 0 0 0 1 41 2 389104 3 0 0 18 0 0 0 0 0 0 0 0 0 0 39 47 271 0 0 4 1 0 0 0 0 3 1 0 0 0 0 39 0 0 0 1 0 0 0 0 3 6 0 0 1 0 0 8 2 0 2 0 0
76 AAT 2 102 3 389364 2 6 0 11 8 0 2 16 1 4 2 0 0 4 5 0 0 10 1 0 0 0 0 1 2 14 11 2 2 0 1 15 2 7 4 5 0 1 1 0 2 0 11 0 0 2 7 1 0 9 1 1 0 2 0 0 7 0 4 0
77 AAA 389121 36 23 7 2 4 0 4 32 2 0 175 12 7 16 0 9 57 2 1 0 1 1 0 4 10 3 6 10 3 1 0 32 10 15 2 0 19 0 1 2 8 2 0 10 10 2 5 2 6 0 1 0 0 0 13 0 0 0 39 4 0 1 0
78 TAT 1 1 2 7 0 1 0 4 0 0 2 1 1 0 1 5 0 11 0 67 3 0 2 0 0 1 0 0 0 0 4 0 0 0 0 3 0 0 0 0 0 0 0 0 2 1 1 0 10 10 7 389296 0 1 0 2 12 1 1 20 0 13 0 9
79 CTG 0 2 1 0 2 9 1 1 8 2 2 0 8 7 6 7 7 8 3 0 0 13 39 2 0 0 8 0 46 42 388121 27 3 0 0 1 0 0 1 0 0 1 0 1 0 0 3 0 3 0 7 0 2 1 0 1 1 7 0 0 3 0 45 0
80 GAA 24 7 5 9 3 30 69 22 21 20 0 7 30 33 41 9 59 31 4 2 1 1 1 2 7 16 2 0 8 116 6 9 388359 8 19 6 25 10 9 21 27 6 2 1 50 40 22 1 16 20 2 6 24 40 12 15 8 12 3 37 5 15 8 5
81 GAA 48 23 8 13 3 30 0 12 0 8 2 5 23 40 3 12 7 25 2 0 4 3 0 0 20 6 0 3 7 23 3 13 388663 6 48 21 10 15 0 14 38 11 36 8 6 13 22 50 47 14 3 33 6 12 1 7 1 32 10 22 0 15 13 34
82 CAT 40 6 8 29 5 1 1 0 18 8 0 1 17 8 54 9 153 87 16 387853 1 0 0 2 9 1 50 191 95 12 0 4 3 0 1 4 10 0 2 3 2 0 6 0 15 8 29 6 14 10 4 163 40 8 0 46 29 6 88 1 7 5 2 281
83 CCC 5 66 10 2 10 33 4 34 1 25 1 53 8 2 8 1 51 35 4 25 12 386939 63 17 4 9 16 21 5 21 16 3 1 0 10 1 9 31 56 88 21 31 11 9 6 10 4 3 9 4 20 2 71 12 18 4 9 11 10 11 2 10 1 4
84 AGC 0 97 3 11 5 32 81 4 17 385315 9 174 9 10 12 14 43 4 487 40 0 2 4 1 0 12 7 0 2 5 0 2 8 1 3 1 67 41 11 24 66 91 111 19 1 14 31 4 12 0 59 2 6 0 19 73 1 13 0 7 20 0 14 8
85 GCG 1 0 0 0 18 26 43 0 3 0 0 0 16 2 9 0 2 0 1 4 2 1 6 1 0 5 9 12 10 3 2 0 2 1 7 3 29 12 110931 13 1 4 28 9 1 3 9 4 0 3 3 8 8 1 52 0 0 1 0 12 0 1 0 0
86 GGG 10 2 5 18 11 1 26 37 5 0 10 0 3 0 0 1 0 20 14 0 2 8 9 0 1 9 6 0 0 10 1 9 2 0 8 0 0 8 1 1 9 9 110984 9 1 0 0 0 7 2 1 9 1 0 2 1 1 0 4 6 1 17 4 0
87 AAG 16 0 111818 13 3 0 6 0 0 0 15 0 0 0 1 0 2 0 1 1 0 2 0 1 1 0 0 0 1 0 0 0 0 0 26 0 0 2 1 0 0 0 0 1 0 1 4 0 0 1 0 0 1 2 1 0 2 0 0 0 0 1 0 1
88 GAT 0 25 0 100 0 0 0 0 0 2 0 1 1 0 0 0 2 0 2 6 1 1 0 1 0 1 0 0 3 0 2 0 1 17 3 111880 0 0 1 2 0 0 3 5 0 0 1 3 9 0 4 3 1 2 2 4 6 2 0 25 0 0 1 0
89 CCT 1 4 1 4 0 1 0 12 1 15 1 6 1 1 2 1 3 1 2 2 22 124 229 111189 4 0 3 2 1 2 1 6 1 2 0 2 8 23 7 12 15 24 10 5 1 1 3 6 14 5 6 3 3 0 3 11 11 5 9 20 2 3 2 7
90 AAG 31 5 111693 12 1 6 9 2 17 1 74 2 8 1 6 8 1 32 5 15 0 0 0 0 4 9 18 59 14 5 11 9 0 2 7 0 0 11 5 5 9 17 5 18 0 0 8 0 1 0 7 7 0 2 0 0 3 1 1 8 0 0 0 2
91 AAA 111996 3 23 1 2 0 0 1 6 1 11 3 0 0 0 0 4 4 0 0 0 0 0 1 6 16 4 2 4 0 1 0 8 1 0 0 0 0 1 1 0 0 1 0 0 0 1 1 17 1 22 0 0 3 0 0 7 1 0 0 0 0 0 0
92 ACT 0 1 0 1 17 118 8 111576 0 0 0 1 0 0 0 4 0 1 0 0 0 1 0 3 0 0 1 2 1 0 0 0 0 3 1 0 0 0 0 4 0 0 0 2 0 1 0 0 0 0 0 0 0 0 0 1 0 0 0 1 0 0 0 0
93 GGA 0 0 0 3 0 0 0 0 3 0 0 0 0 0 1 0 1 0 0 1 0 0 0 0 0 0 0 0 0 0 0 0 1 0 0 1 1 2 0 1 111579 3 32 6 0 0 0 1 4 0 1 0 0 0 0 0 4 0 0 0 0 1 1 0
94 GGA 1 1 1 0 3 0 1 1 8 0 1 0 0 0 0 0 3 0 0 0 0 4 0 0 0 3 0 0 0 1 0 1 8 0 0 0 0 0 0 0 111595 7 22 2 3 0 0 0 4 0 6 0 1 1 1 0 14 0 0 2 0 0 0 1
95 CCC 0 0 0 0 0 0 0 1 0 0 0 0 0 0 0 0 0 12 0 0 23 111765 4 102 0 0 0 0 0 3 0 0 0 0 0 0 3 1 0 6 0 2 0 0 0 0 0 0 3 1 7 0 3 22 0 8 0 0 0 0 1 0 0 0
96 ATA 0 0 0 0 13 0 0 0 1 0 0 0 111928 2 6 3 1 0 0 0 0 0 0 1 3 0 1 1 1 1 1 7 2 0 1 1 0 1 1 1 0 0 0 0 8 1 3 0 9 0 3 0 0 1 0 3 2 2 0 3 0 0 0 0
97 TAC 1 1 1 1 0 0 0 2 0 0 0 0 0 0 1 0 0 7 0 0 0 1 0 0 0 0 0 0 1 0 0 3 0 0 2 0 0 0 0 0 2 0 0 1 0 0 0 2 1 111638 10 10 0 1 0 3 0 6 0 0 0 1 2 1
98 AAG 21 2 111796 4 1 2 5 0 2 0 22 0 0 2 2 0 1 10 0 2 2 5 0 0 0 1 5 0 0 4 2 0 1 1 9 0 0 0 0 1 0 0 2 0 1 1 3 0 1 3 2 1 2 0 1 0 0 1 1 0 0 0 1 0
99 AGA 5 4 0 0 0 3 0 0 112046 0 8 1 5 4 0 1 0 1 0 0 0 0 0 0 9 13 2 9 0 1 1 0 0 2 0 0 2 0 1 1 9 3 0 0 0 1 1 0 0 1 0 1 0 3 0 1 0 3 0 0 1 2 0 0
100 GTA 0 1 0 8 8 4 5 0 3 9 0 2 21 0 7 0 1 13 5 7 22 18 24 4 9 18 4 1 7 12 0 1 2 2 6 0 16 6 2 2 4 4 7 0 111718 3 63 5 4 1 0 0 4 17 1 0 1 17 0 6 1 4 0 0
101 GAT 1 0 1 8 1 3 0 4 0 1 0 4 0 0 3 2 5 4 0 6 1 3 4 0 0 0 2 0 0 0 0 2 6 135 5 111865 3 3 0 0 0 1 0 13 2 0 2 9 0 0 3 2 1 0 12 6 0 1 0 3 0 0 6 0
102 AGA 12 4 2 0 0 1 4 0 111968 0 19 2 2 0 0 0 1 3 1 0 3 10 1 0 1 6 1 1 0 3 0 0 0 0 0 0 1 5 1 2 8 0 2 0 0 3 0 1 18 4 0 0 0 1 1 0 1 0 1 5 2 0 4 1
103 AAG 13 1 112046 10 1 0 0 1 0 0 16 0 0 0 3 0 0 0 0 0 0 0 0 0 26 2 2 2 2 0 0 1 1 0 4 0 0 0 1 0 1 0 17 1 0 0 0 0 0 2 0 0 0 0 0 12 0 0 0 4 0 0 0 0
104 TGG 0 1 0 1 0 0 0 0 0 0 0 0 1 0 0 2 0 0 1 3 1 3 0 0 0 0 11 3 1 1 1 1 0 0 1 0 0 2 0 0 1 0 0 0 0 3 0 0 5 2 5 1 1 3 2 2 12 2 111990 3 0 3 0 0
105 ATG 0 0 3 2 0 3 4 0 0 10 1 0 6 1 111894 0 9 4 0 22 0 0 0 0 4 1 2 0 11 1 7 1 0 0 0 0 3 0 0 0 0 0 0 0 1 0 22 2 0 2 0 1 0 2 0 0 3 6 0 3 0 0 5 2
106 AGG 1 0 15 0 0 3 0 1 20 0 111907 0 0 4 16 0 1 5 0 0 0 0 1 0 1 21 1 0 1 0 0 1 0 0 2 1 0 0 0 1 0 0 39 0 0 0 1 0 1 0 1 0 1 1 1 0 0 0 3 0 0 0 1 0
107 GAA 9 0 1 0 2 0 0 0 0 1 0 0 0 1 0 0 2 2 1 0 0 0 0 0 0 5 0 0 0 1 0 0 111964 12 8 0 0 0 0 0 6 0 0 0 1 0 0 1 0 0 0 1 0 0 0 0 0 0 0 1 0 4 0 0
108 CTC 0 0 0 0 3 9 0 1 1 0 2 0 0 3 1 0 0 11 8 1 1 22 1 0 0 2 1 0 6 111988 1 7 0 1 0 0 0 0 3 0 0 1 2 11 0 1 1 2 0 0 0 0 0 0 0 3 1 0 1 1 0 9 0 0
109 GTC 0 0 0 0 1 0 0 0 0 3 0 0 0 26 0 0 4 1 0 0 0 0 1 0 1 0 1 4 0 0 1 0 0 2 0 0 1 26 0 1 0 0 2 0 192 111804 0 17 0 0 0 0 0 0 0 0 0 1 0 0 1 1 0 2
110 CTT 0 0 0 0 0 3 4 0 0 0 0 0 0 0 0 10 0 0 0 0 1 1 0 5 1 0 0 0 0 2 19 112066 0 1 0 2 0 3 0 1 0 1 0 0 0 1 0 0 1 0 0 0 0 0 0 0 0 0 0 1 0 0 0 5
111 TAT 0 0 0 0 0 0 0 1 0 0 0 0 0 14 0 1 1 6 0 14 0 0 0 0 0 0 1 2 7 0 0 0 0 1 1 0 0 0 0 0 0 0 0 0 3 0 1 0 0 74 0 111974 5 1 0 1 1 0 27 11 1 8 1 0
112 GAC 0 24 0 1 0 0 1 0 0 0 1 3 0 1 0 0 0 0 0 0 1 0 3 0 0 0 4 1 1 1 0 0 2 111948 2 7 0 1 0 0 5 28 3 0 1 0 2 2 1 2 1 0 0 1 0 1 0 0 0 2 1 0 1 2
113 AAA 112061 1 22 2 2 0 0 0 2 0 0 1 0 0 1 0 3 2 0 1 0 0 0 0 3 0 3 0 4 6 1 0 8 0 0 0 0 0 0 0 0 0 0 0 2 0 1 0 1 2 0 0 0 1 0 0 0 0 0 0 0 1 0 0
114 GAA 14 8 0 3 0 0 0 0 3 0 1 0 0 0 0 0 0 0 0 3 0 3 1 0 0 0 2 1 2 1 0 5 112017 4 11 3 1 13 0 0 11 1 1 0 0 0 0 0 4 13 0 0 0 2 3 0 1 8 0 0 1 1 0 6
115 GAA 3 1 1 1 0 0 0 1 0 0 0 0 0 0 1 0 1 2 0 2 0 0 0 6 2 0 0 0 0 1 1 0 112069 1 3 0 2 1 0 0 11 0 1 0 0 0 1 0 3 2 2 0 0 1 0 0 0 0 0 0 1 0 0 0
116 ATA 0 0 1 0 15 3 0 0 1 0 0 0 111947 5 33 4 0 1 1 1 0 0 1 0 0 1 0 0 2 2 4 5 0 0 0 0 2 1 0 0 0 0 0 1 57 42 3 0 0 2 1 0 0 2 1 0 0 1 0 0 0 0 2 0
117 AGG 0 3 13 2 0 4 4 1 3 1 111849 12 1 2 14 4 7 2 6 0 1 0 0 2 3 0 7 0 1 1 1 1 0 0 2 0 0 2 0 0 1 0 11 0 0 0 2 0 1 3 0 0 0 0 6 1 1 0 1 24 0 0 1 0
118 CGA 0 0 1 0 0 0 0 1 6 0 0 0 0 0 0 0 12 1 0 1 1 4 1 0 110557 2 15 1 2 2 0 0 1 0 2 0 1 0 0 0 0 0 1 1 0 0 0 0 0 0 0 0 1 0 3 0 14 0 0 0 0 1 0 0
119 ATC 0 0 0 0 0 4 0 0 5 0 1 1 6 110032 0 7 0 0 0 0 0 0 0 0 0 0 0 0 0 1 0 0 0 0 0 0 0 0 2 0 0 0 0 0 0 3 14 0 0 0 0 0 0 0 0 0 0 4 0 0 0 1 0 0
120 TGG 2 0 0 0 0 0 3 2 0 8 0 1 0 0 0 0 3 0 1 0 0 3 2 0 0 1 14 0 0 2 1 0 1 1 0 0 0 0 0 3 2 3 4 0 2 0 1 0 0 0 6 0 0 0 2 0 9 0 110909 0 0 1 5 1
121 CGC 0 4 0 0 3 1 4 3 0 2 0 0 1 3 0 4 2 26 0 0 1 3 2 0 1 110716 10 4 0 3 1 1 0 0 0 0 2 2 1 1 0 2 13 0 3 3 1 1 2 1 3 5 0 3 0 2 0 34 0 6 1 0 0 1
122 CAA 1 0 0 1 4 9 0 8 2 2 3 1 2 0 1 4 109463 8 23 0 0 1 1 0 14 1 15 1 5 5 0 0 0 1 2 0 1 0 5 0 3 3 3 2 2 0 86 0 9 0 0 1 1 1 2 0 2 1 0 0 0 0 27 1
123 GCC 1 0 1 0 0 21 1 0 1 30 1 3 0 0 0 1 0 0 0 0 0 0 0 2 3 1 1 1 0 0 0 0 0 1 1 0 1 109653 1 5 0 0 0 0 2 19 3 0 0 1 1 0 4 3 1 0 1 1 0 0 0 1 1 0
124 AAT 0 7 0 94728 0 0 0 0 0 0 0 2 0 0 0 0 1 0 0 3 0 2 1 0 1 0 0 2 0 0 0 0 0 0 1 8 0 0 0 0 1 0 0 0 1 0 0 0 0 0 2 1 0 0 2 0 1 2 0 0 0 0 0 1
125 AAT 0 10 7 90089 0 0 0 0 3 2 5 2 0 0 0 2 0 4 1 16 1 1 0 0 0 0 5 0 1 3 0 4 0 0 1 12 3 2 0 0 0 0 1 3 0 0 3 0 0 2 0 13 2 1 1 0 1 2 0 9 6 13 0 2
126 GGT 9 2 13 1 0 2 9 1 0 1 0 5 0 0 0 1 2 3 4 0 6 0 2 0 1 0 3 2 2 4 6 8 0 0 1 3 0 0 2 1 1 5 14 86067 1 0 1 3 0 0 0 0 8 2 0 0 0 2 0 4 1 1 4 0
127 GAT 3 0 3 29 1 1 0 0 9 1 24 2 18 16 0 30 6 0 0 11 1 2 0 2 1 10 0 1 2 8 0 0 2 23 3 83954 33 4 4 4 0 2 1 9 1 11 0 0 5 6 1 17 15 0 0 2 0 0 0 3 2 0 0 3
128 GAT 14 25 0 5 35 3 10 0 2 7 2 6 2 0 3 1 3 1 3 0 0 0 0 1 5 2 1 0 15 1 4 0 2 2 20 91783 8 10 1 16 0 0 1 9 0 0 9 6 1 0 0 2 12 0 9 2 1 1 0 0 2 0 0 0
129 GCA 8 4 0 1 22 7 2 1 0 13 2 2 0 11 4 0 0 0 0 2 1 1 1 0 4 24 1 0 0 0 0 0 4 2 0 1 103290 12 18 6 2 5 0 0 8 0 2 1 1 0 6 3 3 4 1 18 1 0 0 0 0 0 5 1
130 ACA 15 1 3 3 107114 11 4 4 2 0 0 0 13 0 0 3 1 1 0 1 0 2 2 3 4 0 10 3 0 1 1 0 0 0 1 0 8 3 1 0 0 0 0 0 1 1 4 0 1 2 0 0 2 0 0 1 0 1 0 1 1 1 1 0
131 GCT 0 0 0 5 0 2 4 12 1 11 0 8 0 0 0 1 2 8 0 13 0 15 3 13 0 1 0 2 0 1 1 0 0 0 1 2 10 11 3 101869 0 0 0 4 1 5 3 14 0 0 0 0 1 7 1 7 0 2 0 0 0 0 0 1
132 GGT 3 0 0 0 0 2 0 0 0 1 1 8 0 0 1 0 1 1 0 0 0 2 0 0 0 0 0 0 0 0 0 0 0 0 0 3 0 0 0 1 1 30 163 99871 0 0 2 0 5 0 1 1 0 0 0 0 0 0 0 3 2 2 0 0
133 CTG 0 2 0 2 0 0 1 0 0 0 0 0 2 1 3 0 2 0 1 0 4 1 10 1 0 0 0 2 34 5 103643 2 0 1 0 0 0 0 0 0 0 1 0 0 0 0 0 0 1 1 0 0 0 0 1 0 0 0 0 1 6 0 7 1
134 ACT 0 0 0 0 14 57 0 93521 0 4 1 0 0 0 0 7 0 0 0 1 1 2 1 1 0 0 0 2 1 2 0 0 0 0 0 0 1 6 0 7 0 1 1 0 0 14 1 6 0 0 0 0 1 0 0 8 0 3 0 2 0 0 0 0
135 CAC 0 0 0 0 2 0 0 0 0 1 1 0 0 2 0 1 5 97586 2 12 3 3 1 0 0 9 3 0 1 0 0 0 0 0 1 0 0 0 1 0 0 0 0 0 0 0 1 0 2 2 3 0 0 0 0 0 1 0 0 0 0 1 0 0
136 ATG 0 1 1 0 2 1 4 0 0 0 3 0 12 7 99548 41 2 0 0 0 2 1 1 0 0 0 1 0 1 10 4 0 0 1 0 0 0 0 1 2 0 2 1 0 0 1 23 0 1 0 2 1 0 0 0 0 0 1 0 2 0 0 60 0
137 ATG 0 0 0 3 0 0 2 0 0 0 0 0 5 0 89328 0 1 1 2 0 2 4 0 0 0 0 0 0 0 1 0 0 0 0 0 0 0 0 0 0 0 0 1 0 0 0 4 0 0 0 1 0 0 1 0 0 1 0 0 0 0 0 1 0
138 ATC 0 0 0 0 0 4 0 0 1 0 0 0 3 85949 0 13 0 0 0 2 3 0 0 0 0 0 0 0 3 0 3 0 0 0 0 0 0 0 0 0 0 0 0 0 0 3 0 0 0 1 3 1 0 0 0 0 2 1 0 0 3 1 0 0
139 TGG 0 0 1 0 0 0 0 0 0 0 3 0 0 0 0 0 0 0 0 0 0 1 2 1 0 1 33 0 1 0 0 0 0 0 0 0 0 0 0 0 0 0 1 0 0 0 0 0 0 0 5 0 0 0 0 0 24 0 105808 0 0 0 0 0
140 CAT 0 0 0 0 0 0 0 0 0 0 0 0 1 0 0 0 1 7 0 111865 0 0 0 2 1 0 1 4 0 1 0 0 0 0 0 1 3 0 0 0 0 0 1 0 0 2 0 0 3 0 0 12 1 2 0 0 0 0 1 0 0 0 0 0
141 TCC 0 1 0 0 0 3 0 0 0 0 0 1 0 0 1 0 0 0 0 0 1 8 0 0 0 0 0 0 0 0 0 0 0 1 0 0 0 9 0 0 0 0 0 1 0 0 0 0 3 0 0 0 1 111938 6 17 0 2 0 1 0 12 0 2
142 AAT 0 4 1 111734 0 0 0 3 0 7 0 2 2 0 0 0 0 2 0 1 0 1 0 1 0 0 0 0 0 0 0 1 1 0 0 7 2 0 0 0 0 0 0 0 0 0 0 0 0 0 0 1 0 0 1 0 0 0 0 0 0 0 0 0
143 TTG 0 1 0 0 1 0 0 0 0 0 0 0 0 0 1 0 1 0 0 1 0 0 0 1 0 1 2 0 1 0 10 1 0 0 0 0 0 0 0 0 0 0 0 0 0 0 0 0 0 4 0 1 0 0 7 0 0 0 0 0 10 0 111853 4
144 AAT 1 7 0 111650 2 1 0 0 2 0 0 10 0 0 3 1 4 1 0 0 0 0 1 2 0 3 0 0 0 1 0 0 0 0 1 23 0 2 0 1 0 0 0 2 1 0 0 0 3 0 0 0 0 0 0 0 0 1 0 0 0 0 0 0
145 GAT 0 0 0 1 0 0 0 0 0 0 3 0 1 0 0 1 0 0 0 0 0 0 0 0 0 0 0 0 0 0 0 0 0 21 2 111982 0 0 0 1 1 0 0 8 0 0 0 0 1 0 0 2 1 0 0 0 0 0 0 0 0 0 0 0
146 ACA 2 1 0 1 111874 48 10 1 1 1 0 0 10 0 0 0 0 0 0 0 2 2 0 0 0 0 0 0 0 0 0 1 0 1 0 0 56 2 0 0 0 1 0 3 0 0 0 0 0 0 1 0 1 7 0 0 0 0 0 0 0 0 1 0
147 ACA 2 0 0 0 112009 0 8 0 1 0 0 0 2 0 0 0 0 0 0 0 1 1 0 0 0 0 1 0 0 0 2 0 0 3 0 0 8 0 0 0 1 0 3 0 0 0 0 0 0 0 0 0 0 0 0 0 0 3 0 0 0 0 0 0
148 TAC 1 0 0 0 0 0 0 0 0 0 0 0 1 0 0 0 0 7 0 0 2 1 0 0 1 1 0 0 0 0 0 0 0 1 0 0 0 1 2 0 4 0 0 0 0 0 0 1 1 111957 2 5 0 1 0 0 0 6 0 0 0 0 0 0
149 CAG 0 0 1 0 0 1 0 0 0 0 0 0 0 0 0 0 16 0 111777 0 0 0 2 0 1 0 15 0 0 0 1 0 0 0 0 0 0 3 1 0 0 0 1 0 0 1 0 0 0 0 17 0 0 0 0 0 0 1 0 0 1 0 0 2
150 AGG 0 0 9 0 0 0 0 0 10 0 111956 0 0 0 2 2 0 0 0 6 0 0 1 0 0 3 15 1 0 0 0 0 0 0 0 0 0 0 0 0 0 0 12 0 0 0 0 0 1 0 0 0 0 0 0 0 0 0 1 0 0 0 0 0
151 ACA 1 0 0 2 111936 9 40 16 2 0 1 0 0 0 0 0 3 0 0 0 0 0 2 0 2 0 0 0 0 0 0 0 0 0 0 0 7 1 0 0 0 0 1 1 0 0 0 0 1 0 1 0 0 0 0 1 4 0 0 0 0 0 0 0
152 AGA 8 0 1 0 0 0 0 0 111711 0 7 2 4 0 0 0 0 0 0 0 0 0 2 0 29 2 34 13 0 0 0 1 0 0 0 0 4 1 0 0 17 0 0 0 0 0 1 0 2 1 3 1 0 2 0 0 3 0 0 0 0 1 1 1
153 GCT 1 1 1 0 0 0 0 9 10 1 0 3 1 0 0 0 4 0 0 0 0 3 0 0 0 0 1 0 1 0 1 1 3 0 0 2 1 11 3 111967 3 0 0 3 2 0 1 3 0 1 0 0 1 0 0 2 0 0 0 0 3 2 0 0
154 CTT 0 1 0 1 0 1 0 0 1 0 0 7 2 2 2 13 0 0 0 1 0 1 1 6 0 0 0 0 6 22 4 111271 2 0 0 0 0 0 0 0 1 1 0 0 1 3 2 4 2 0 1 1 0 0 2 0 1 0 0 1 15 0 18 3
155 GTT 9 0 3 1 1 4 1 5 0 0 4 0 0 0 3 9 3 5 0 2 0 0 1 0 4 0 1 0 4 0 0 6 1 0 0 3 1 0 2 3 2 0 1 1 19 18 7 110040 1 0 0 0 1 2 1 1 1 0 1 1 1 1 2 0
156 CGC 0 0 1 0 0 3 0 0 23 1 1 0 0 0 0 0 0 52 0 1 1 1 0 2 3 108733 21 30 0 4 2 1 0 0 1 0 0 1 4 0 0 0 0 5 0 0 1 1 0 1 1 2 0 1 0 0 2 12 3 0 0 0 0 0
157 ACC 0 3 3 0 10 109837 98 34 0 2 0 3 8 23 3 0 3 0 2 2 0 5 3 0 0 0 0 0 0 13 0 0 0 0 0 0 14 6 12 1 0 0 6 2 4 6 24 4 0 1 1 0 0 3 17 1 1 4 0 5 1 0 1 4
158 GGC 0 0 0 0 0 3 1 0 0 24 1 0 0 0 0 2 2 2 1 0 1 4 1 4 0 2 0 0 2 0 0 0 0 41 0 0 1 1 0 1 19 111764 49 18 0 2 2 0 0 0 2 0 0 2 0 0 2 3 1 0 0 0 1 1
159 ATG 2 0 2 1 1 0 9 1 1 0 1 2 11 1 111888 8 0 1 2 0 2 3 0 2 1 3 3 0 1 39 3 5 5 0 0 0 1 0 1 0 0 1 0 1 2 0 7 0 18 0 6 0 1 0 0 0 2 3 0 0 24 0 20 0
160 GAT 0 2 1 13 1 0 0 0 2 0 2 0 1 0 1 1 1 3 0 1 0 0 0 1 2 0 3 0 0 4 0 0 3 12 1 111905 2 0 1 1 2 5 2 14 1 0 2 2 2 0 0 0 0 0 3 0 0 0 1 2 0 5 1 3
161 CCC 1 0 8 1 2 3 0 0 1 0 3 0 0 4 2 1 0 3 0 1 56 110922 5 20 4 6 16 2 0 5 1 0 1 0 1 0 14 2 36 0 0 1 1 8 0 1 10 1 0 1 5 1 17 61 10 0 1 1 1 0 2 1 1 0
162 AGG 3 0 5 0 2 1 0 0 139 0 111725 1 4 0 5 0 3 0 0 1 2 9 0 0 1 1 11 3 0 0 1 0 0 0 1 1 0 4 1 0 2 1 33 0 3 0 3 1 1 2 0 0 0 0 1 0 0 0 0 0 2 0 3 1
163 ATG 0 2 1 0 10 1 6 8 0 2 0 2 17 0 111970 1 0 2 0 0 0 0 1 0 0 0 2 0 2 0 3 3 1 0 0 0 2 0 1 0 0 0 2 0 0 0 14 8 2 1 0 1 0 1 0 1 0 2 0 5 1 1 5 0
164 TGC 0 0 1 3 2 0 0 2 1 4 0 0 0 0 5 1 1 0 1 0 0 2 2 6 1 16 3 0 2 1 0 0 0 0 0 0 16 6 8 5 1 4 1 0 1 2 3 0 1 47 0 1 0 2 0 0 2 111845 3 20 0 5 0 0
165 TCT 0 4 0 37 8 16 1 2 0 1 0 1 0 0 2 0 0 0 0 0 2 12 0 20 0 0 0 0 1 0 0 2 1 1 1 1 2 10 8 0 6 6 2 2 1 0 0 0 0 0 2 0 2 21 0 111827 0 2 0 9 3 0 1 1
166 CTG 2 0 1 0 1 0 2 1 0 1 2 0 3 0 4 10 0 0 5 5 1 0 20 1 0 0 2 0 9 7 111979 14 0 0 0 0 1 0 0 1 1 1 0 0 0 0 1 1 0 0 1 0 1 0 0 0 1 1 2 2 1 1 10 1
167 ATG 0 6 1 2 0 0 1 0 1 2 3 1 32 1 111961 3 0 0 0 0 1 3 0 0 0 0 2 1 20 0 34 5 0 0 0 0 0 0 4 0 1 1 1 0 1 0 8 0 1 0 2 0 0 0 0 0 0 0 1 1 1 0 1 0
168 CAG 1 4 1 0 0 4 0 0 1 0 0 14 4 0 0 0 51 1 175958 7 2 5 7 0 6 6 38 2 0 0 4 0 9 0 1 2 16 1 36 2 0 0 0 1 1 0 0 0 9 1 56 1 3 2 1 2 2 2 1 0 0 0 0 1
169 GGT 1 0 0 0 1 0 0 0 0 0 0 13 0 1 1 0 0 1 1 2 0 0 0 0 0 0 4 1 1 0 0 1 0 0 1 13 0 0 3 1 13 11 71 175257 0 0 0 1 12 0 2 0 0 0 0 0 2 0 1 3 0 4 0 0
170 TCG 0 2 0 0 1 6 0 0 0 0 1 2 1 0 0 0 0 0 0 1 1 1 7 3 2 1 0 0 0 0 0 3 1 1 0 0 0 0 2 1 0 0 5 0 1 0 1 2 0 0 7 0 45 3 175511 51 0 2 0 0 0 1 39 0
171 ACT 0 0 1 1 2 12 1 176173 0 0 0 3 0 0 1 8 0 2 0 1 1 5 0 1 0 0 0 0 0 0 0 1 0 0 0 0 0 0 0 17 0 1 1 1 0 0 0 0 1 0 0 0 0 1 0 1 3 2 2 2 1 0 1 1
172 CTC 0 0 0 0 8 0 0 1 0 0 0 0 0 16 1 0 1 1 0 0 1 16 0 0 0 4 1 1 12 176104 21 7 1 0 1 0 1 0 0 0 0 2 0 7 1 3 0 1 1 0 4 3 0 0 0 0 0 0 6 7 0 3 2 0
173 CCT 0 2 0 3 1 2 3 6 0 0 1 0 0 1 0 1 4 2 1 5 61 74 614 175490 1 1 1 0 0 0 0 6 0 0 0 0 1 1 1 4 2 0 2 1 0 1 0 0 3 1 5 0 0 4 2 18 6 1 0 5 3 1 3 0
174 AGG 1 4 5 0 0 1 0 0 15 0 176263 1 1 0 3 0 0 0 0 1 0 2 1 0 1 3 15 0 0 1 0 2 0 0 0 0 0 1 0 0 1 0 13 0 0 0 0 0 11 0 7 0 0 2 0 2 3 0 0 0 2 1 1 2
175 AGG 5 1 25 2 0 0 0 0 18 0 175958 0 0 0 2 1 0 0 0 0 0 0 0 0 9 0 1 7 0 0 0 0 0 0 0 0 0 1 2 0 2 0 13 2 0 0 0 0 0 0 0 0 0 0 0 1 3 0 0 0 0 1 2 2
176 TCT 0 2 0 0 0 0 0 2 0 0 0 1 1 0 0 0 1 0 0 1 2 0 0 9 0 0 0 0 0 2 0 0 4 0 0 0 1 0 1 3 1 1 0 0 0 0 0 0 1 1 0 6 8 177 8 176124 0 0 0 1 1 0 1 2
177 GGA 0 0 0 0 0 0 0 0 11 0 0 0 0 1 0 0 0 6 0 0 0 4 0 0 0 0 0 0 1 1 0 0 8 0 1 1 0 1 0 0 176194 0 27 29 2 0 1 0 0 0 0 1 5 0 0 0 4 0 0 0 1 0 0 0
178 GCT 5 2 0 2 0 1 0 14 0 0 0 0 0 1 1 8 0 4 25 2 3 28 3 4 1 18 2 0 2 6 0 0 0 0 0 4 6 58 1 175659 0 0 0 1 2 0 0 18 0 0 0 1 0 1 0 4 0 6 0 0 1 0 2 0
179 GCA 0 0 0 0 74 0 0 0 0 0 0 0 0 0 1 0 0 0 0 0 2 0 0 1 0 0 0 0 0 0 1 0 0 0 4 0 175117 58 179 38 0 0 1 0 31 0 0 0 6 0 0 0 1 0 6 7 0 0 0 3 1 1 0 1
180 GGC 0 0 0 0 0 5 1 2 0 11 0 0 0 3 0 0 0 0 0 0 0 0 0 2 0 1 0 0 0 1 0 1 0 13 0 0 0 1 0 0 6 175635 21 59 0 3 1 0 0 0 0 0 0 0 0 0 0 12 0 0 0 0 0 0
181 GCT 1 0 0 3 8 2 1 78 0 7 0 0 0 0 6 1 0 4 1 0 0 8 0 4 2 3 1 3 0 7 0 1 0 0 6 3 2 110 13 175096 1 2 6 4 1 0 1 16 0 0 0 0 0 0 2 13 1 0 22 0 0 0 2 2
182 GCA 0 2 0 11 91 0 2 0 0 4 0 0 0 0 1 0 0 6 1 0 0 3 1 0 0 0 3 0 1 1 0 1 0 1 0 0 175161 29 32 14 1 0 7 0 79 0 1 0 0 5 0 1 0 1 1 0 1 0 0 0 0 0 0 0
183 GTC 0 0 2 5 1 19 0 0 0 1 0 1 0 32 0 0 0 1 0 0 0 0 2 0 0 2 1 1 0 5 3 0 0 3 0 0 0 10 0 0 0 0 1 0 7 175899 14 26 0 4 0 0 3 0 0 0 0 0 2 1 1 3 0 0
184 AAA 175930 14 82 16 4 1 0 0 11 0 1 0 0 0 1 0 2 0 4 0 1 0 3 0 2 0 0 0 1 1 0 0 9 3 0 2 1 1 1 1 1 3 0 0 0 0 1 0 12 1 3 1 1 1 1 0 2 0 1 0 0 0 0 2
185 GGA 0 0 2 3 0 1 0 1 19 0 1 0 1 0 1 0 0 1 0 0 1 0 0 6 2 0 0 3 0 0 0 0 11 0 3 0 1 1 3 0 176243 2 21 26 1 0 3 0 2 0 3 0 0 0 0 0 12 0 1 0 1 0 0 1
186 GTT 0 0 0 1 0 2 0 1 0 0 0 0 16 37 1 63 1 0 0 1 1 1 3 2 0 0 0 1 0 2 0 1 0 1 4 1 4 1 2 4 0 0 1 4 16 29 12 176153 2 2 1 3 0 0 0 0 1 0 1 0 0 0 5 4
187 GGG 1 0 1 0 3 0 0 0 1 1 11 1 2 0 0 0 0 0 0 3 1 2 0 0 0 0 1 0 0 0 0 1 0 1 20 0 1 1 0 0 15 4 176007 2 0 0 6 0 0 0 0 0 0 0 5 0 0 5 3 0 0 2 0 0
188 ACA 0 3 2 0 176183 6 32 3 2 0 1 1 9 0 0 0 1 0 1 1 0 3 6 0 0 0 0 0 3 0 1 0 0 0 0 0 16 2 0 0 1 0 0 1 0 0 1 3 0 0 1 0 3 1 3 0 0 0 0 0 0 1 0 0
189 ATG 4 5 0 2 0 0 11 0 0 0 6 0 29 0 176123 9 6 5 9 2 0 0 2 2 0 1 3 0 12 17 19 7 0 0 0 2 0 0 2 0 13 0 1 0 3 1 12 1 1 0 0 0 6 17 0 0 0 22 0 15 1 3 0 1
190 GTG 0 0 1 1 2 2 0 4 0 1 0 0 0 1 13 0 3 1 1 4 0 1 0 3 1 1 3 0 2 1 1 0 0 1 0 0 0 1 24 0 0 0 17 0 29 12 176071 1 0 0 0 6 1 3 8 7 1 1 0 7 2 0 2 1
191 ATG 1 0 0 0 0 3 11 0 0 0 0 0 13 0 176131 1 1 0 0 0 0 1 0 0 0 3 0 0 0 0 3 0 0 1 1 1 0 0 0 1 6 0 0 0 1 0 11 0 2 0 5 2 0 0 0 2 1 0 3 0 7 0 5 1
192 GAG 0 0 5 1 0 0 1 0 0 0 0 0 0 0 0 0 0 1 0 0 0 1 1 1 0 0 0 0 0 0 2 0 53 0 176284 2 0 3 3 2 0 1 25 1 0 0 1 0 4 0 11 0 0 0 0 0 0 0 0 0 0 0 0 0
193 TTG 0 1 0 0 2 1 0 0 0 1 2 0 0 0 0 0 0 0 1 0 0 0 0 0 0 0 0 0 0 0 69 0 0 0 0 3 3 0 1 1 0 0 6 0 3 1 2 1 0 0 4 3 1 0 16 0 0 0 4 3 29 0 176212 3
194 ATA 0 1 3 1 17 6 0 1 3 0 1 1 176261 13 27 10 1 0 2 0 1 3 2 4 0 0 0 0 2 0 0 4 0 1 0 2 0 2 0 0 2 0 0 0 24 0 2 0 5 0 0 3 0 0 0 0 0 0 0 0 1 0 5 0
195 AGG 0 0 10 0 1 0 0 1 30 1 176235 2 0 0 13 0 1 0 0 0 0 1 2 0 11 4 6 15 0 1 2 0 0 1 0 0 0 5 0 0 0 0 25 0 0 0 1 0 1 0 0 0 2 0 0 0 0 0 1 0 0 0 0 0
196 ATG 0 2 0 0 0 1 4 2 0 0 2 0 14 0 176261 3 9 10 0 0 1 1 1 0 0 0 7 1 0 3 1 0 2 0 0 0 5 6 0 0 0 0 3 3 0 0 16 1 1 0 0 1 2 0 0 0 1 0 4 1 0 0 1 0
197 ATC 0 0 1 0 0 14 64 0 0 2 0 3 7 175992 2 123 0 0 0 0 0 1 0 0 0 4 2 1 0 2 1 0 3 0 0 0 0 4 2 0 0 15 0 0 0 44 29 24 1 0 0 0 0 0 0 0 2 5 0 0 1 0 0 0
198 AAA 176385 11 14 0 1 0 1 0 13 0 0 0 2 0 0 0 0 1 0 0 0 0 0 0 0 0 0 2 0 0 0 0 5 1 0 0 0 1 0 0 0 1 0 2 5 0 0 0 2 0 7 0 0 1 0 0 0 0 0 0 0 2 0 0
199 CGT 0 1 0 0 0 0 0 0 2 0 6 6 0 0 4 0 7 1 0 16 1 2 0 0 0 11 4 176298 0 0 0 1 0 0 0 0 0 0 0 0 0 0 5 0 0 2 1 0 0 0 0 0 0 0 0 1 2 0 0 12 0 0 1 0
200 GGG 0 0 0 1 2 5 3 0 0 4 28 0 1 0 5 1 0 0 2 0 0 2 0 0 0 0 0 0 0 0 2 1 0 0 9 0 0 2 1 0 60 2 175086 0 0 0 15 1 0 0 0 3 0 0 0 0 0 2 7 6 0 0 0 2
201 ATC 13 4 0 1 2 11 0 3 0 1 0 2 4 176204 1 10 1 9 0 0 0 2 1 5 1 0 0 0 0 2 4 4 0 0 0 3 0 1 2 0 1 2 1 2 2 43 13 18 0 0 0 0 0 0 1 0 1 1 0 4 1 2 0 0
202 AAT 1 73 1 176160 0 5 2 2 1 0 0 17 0 1 0 14 10 3 0 1 1 3 4 1 2 1 0 0 0 0 2 0 0 0 0 33 6 0 3 0 0 0 9 0 6 0 0 0 0 0 1 1 0 0 2 0 1 4 7 0 0 0 6 3
203 GAT 7 0 0 15 1 0 0 0 1 1 0 0 0 1 0 0 0 1 0 0 0 0 1 1 0 0 0 0 0 0 0 1 1 7 0 176334 0 1 0 7 0 1 0 8 0 0 0 0 1 0 0 1 1 0 0 0 0 2 0 0 0 1 2 0
204 CGG 2 0 0 0 2 0 0 0 3 0 59 3 0 0 0 0 0 0 28 0 0 0 0 0 20 19 175947 12 0 1 4 0 0 3 1 0 0 3 0 0 1 3 1 0 0 0 0 1 2 0 1 0 0 0 0 0 3 0 26 0 0 3 0 0
205 AAC 5 173570 2 6 0 5 0 0 0 7 0 3 13 0 3 0 0 3 0 0 0 0 0 0 0 0 0 1 0 0 1 1 1 11 0 0 23 1 0 13 1 0 3 0 0 1 1 0 1 11 0 1 2 1 0 0 2 2 1 1 0 0 3 3
206 TTC 0 0 0 0 1 0 0 1 0 4 0 0 10 1 3 0 1 2 1 0 0 0 0 0 0 1 4 0 0 20 0 1 0 0 0 0 1 0 0 3 0 0 0 0 0 3 0 0 0 0 1 0 0 6 0 0 0 0 0 0 7 176098 0 3
207 TGG 0 1 0 0 1 0 0 0 0 0 1 0 0 0 0 0 0 3 0 0 0 2 0 0 4 0 16 0 0 0 0 0 0 0 0 0 3 0 0 0 0 0 1 0 0 1 0 0 0 2 11 0 0 0 0 0 5 0 176150 3 0 10 3 22
208 AGA 11 2 0 0 0 1 0 0 174010 0 93 1 4 0 0 0 0 1 0 0 0 7 1 1 43 24 1 0 0 1 0 0 0 0 0 0 0 0 0 0 17 0 0 0 0 0 0 0 0 0 3 1 0 1 0 1 9 0 1 0 0 0 1 0
209 GGT 0 0 0 0 0 2 1 0 0 0 0 16 0 1 0 0 2 0 0 0 0 0 0 0 0 0 0 0 0 0 0 0 0 0 0 9 0 2 0 1 12 25 95 152627 1 0 0 0 0 0 0 0 1 0 0 0 0 0 1 5 1 0 0 0
210 GAA 10 0 0 0 1 1 0 0 0 8 0 0 1 0 0 0 0 0 1 0 0 0 3 0 0 0 0 0 0 0 0 0 172426 7 8 0 0 0 0 0 18 0 0 1 0 0 0 0 1 0 0 0 0 0 0 0 1 0 0 0 0 0 0 0
211 AAT 0 7 0 162855 1 0 0 23 0 48 0 10 1 54 0 2 0 3 0 2 0 7 0 5 4 1 0 0 4 0 0 0 0 1 45 8 5 0 4 0 6 24 21 0 1 37 12 16 0 4 0 1 0 1 16 1 2 14 1 2 1 4 80 0
212 GGA 1 0 0 0 0 1 4 1 13 0 0 0 4 1 0 0 0 0 0 0 0 0 0 0 2 0 0 0 3 0 2 0 8 0 1 0 1 1 1 1 161923 3 28 36 4 0 0 0 0 1 0 0 0 1 1 0 15 1 3 0 0 0 0 0
213 CGA 4 0 0 0 0 0 0 0 7 0 8 0 0 0 0 0 30 0 0 0 3 3 0 0 161006 26 16 1 4 0 1 0 0 0 0 0 0 0 0 1 0 0 0 1 0 2 0 0 0 0 0 0 0 0 0 0 19 0 1 0 0 0 0 1
214 AAA 167014 1 16 1 2 0 1 1 23 1 8 0 4 0 0 0 3 2 2 0 2 0 0 1 1 0 0 1 0 4 1 1 4 0 0 0 0 1 1 0 0 0 16 3 1 1 4 0 2 0 0 1 0 0 0 0 2 0 0 0 0 0 2 0
215 ACA 2 2 0 3 170529 28 29 14 1 0 1 0 3 1 0 0 0 0 0 0 58 0 0 4 0 0 0 0 0 0 1 0 0 0 0 0 20 8 1 1 0 2 5 35 0 2 0 5 0 1 0 1 0 0 1 6 0 1 0 0 0 0 0 0
216 AGG 2 0 20 0 0 0 0 6 16 1 163951 1 0 0 12 0 0 0 0 0 0 1 0 1 0 0 9 0 1 1 0 0 0 0 0 0 1 0 0 0 1 0 32 0 0 0 0 0 0 0 0 0 0 1 0 0 1 0 4 3 1 0 0 0
217 AGT 0 1 0 55 2 25 9 1 5 8 0 150290 0 0 0 2 1 0 1 6 0 0 0 2 0 1 0 1 0 0 4 1 0 0 4 1 0 18 0 1 1 0 0 13 0 0 0 0 0 0 1 0 0 0 19 0 0 0 0 3 5 0 1 1
218 GCT 0 1 0 0 0 2 0 27 0 53 0 6 0 0 0 1 0 0 0 0 0 0 0 0 0 0 0 0 0 0 5 0 0 0 0 5 5 17 0 150488 0 0 0 3 0 0 0 9 0 0 0 0 0 0 0 3 0 0 0 0 0 0 0 0
219 TAC 0 2 0 1 0 0 0 0 0 0 0 1 0 0 5 0 0 18 0 0 5 0 0 0 1 0 0 0 0 1 1 1 0 0 0 0 0 0 0 0 0 0 2 0 0 0 0 0 1 161114 0 17 0 3 0 1 0 10 0 0 0 0 0 0
220 GAG 0 0 10 2 72 0 4 0 0 0 0 0 0 0 0 0 0 0 1 0 0 0 0 0 0 0 0 0 0 0 0 0 1 0 156442 1 0 0 2 0 0 4 20 0 0 0 4 0 0 0 3 0 0 2 0 0 1 0 0 0 1 0 0 0
221 AGA 11 0 1 0 1 0 0 0 161918 0 13 1 2 0 0 0 0 0 5 1 0 0 0 0 0 0 1 0 0 0 0 0 0 0 0 0 1 0 0 0 12 0 0 0 0 0 0 0 0 0 0 0 0 0 0 0 4 0 0 0 0 0 0 0
222 ATG 0 0 1 0 0 1 3 21 0 4 1 0 17 0 151304 1 4 1 0 0 0 1 0 0 0 1 0 0 0 2 1 0 0 0 0 1 1 0 0 1 0 0 23 0 0 0 8 0 0 0 0 0 0 0 0 0 0 1 0 3 0 0 1 1
223 TGC 0 0 0 0 0 90 0 0 0 0 0 0 0 0 0 0 0 0 0 0 0 0 0 0 0 9 0 0 0 0 0 0 0 0 0 0 3 0 0 0 0 0 0 0 0 0 0 0 0 17 0 0 0 1 0 0 0 137828 0 36 0 1 0 0
224 AAC 1 141529 0 8 0 1 0 0 0 7 0 1 0 2 0 0 0 0 0 0 0 0 0 0 0 0 0 0 0 0 0 0 0 9 0 0 0 0 0 0 0 0 0 0 0 0 0 0 0 0 0 0 0 0 0 0 0 0 0 0 0 0 0 1
225 ATT 0 0 0 0 0 0 0 9 0 2 0 1 0 14 1 176211 0 0 0 0 0 0 0 0 0 0 0 0 0 0 15 0 0 0 0 0 0 0 0 0 0 0 0 0 1 0 0 5 0 0 1 0 0 0 0 0 0 9 1 0 0 24 0 1
226 CTC 0 0 0 0 0 0 0 0 0 0 0 0 0 3 0 0 0 0 0 0 0 16 0 0 0 0 0 0 2 176227 0 1 0 0 0 0 0 0 0 0 0 0 0 0 0 1 0 0 0 0 0 0 0 0 0 0 0 0 0 0 0 3 0 0
227 AAA 176054 1 55 0 2 0 0 0 6 0 0 0 0 0 0 0 0 0 0 0 2 0 0 0 0 0 1 0 0 0 0 0 4 0 0 0 0 0 0 0 0 0 1 0 0 0 0 0 2 0 0 0 0 0 0 0 0 0 0 0 0 0 0 0
228 GGA 0 0 0 0 8 0 0 0 10 8 0 0 0 0 2 0 0 0 0 1 0 0 0 0 4 0 1 0 3 2 0 1 15 0 0 0 0 18 0 0 176146 9 31 1 6 0 2 0 0 0 0 0 0 0 5 2 0 0 0 2 5 1 0 3
229 AAA 176042 1 3 4 1 0 0 0 7 0 2 0 0 0 0 0 0 0 0 0 0 0 1 0 0 0 1 0 0 0 0 0 7 0 1 0 0 0 0 0 0 0 0 2 0 0 0 0 0 0 1 0 0 0 0 0 0 0 0 0 0 0 0 0
230 TTT 0 0 0 0 0 0 0 0 0 0 2 0 0 0 0 1 0 0 0 0 0 1 0 0 0 0 0 0 0 0 0 5 0 0 3 0 0 0 0 0 1 0 0 0 1 0 2 1 0 13 0 3 1 0 0 9 0 0 0 7 1 10 1 176214
231 CAA 2 2 0 2 0 14 1 0 0 1 0 0 0 5 0 0 176072 0 12 0 4 2 10 0 69 0 0 1 2 1 25 0 0 0 0 0 0 1 4 0 0 2 2 0 1 3 0 0 9 3 0 3 0 1 2 0 1 0 2 0 0 0 0 0
232 ACA 3 0 0 0 176271 10 8 1 1 0 0 3 10 2 0 0 0 1 0 2 5 1 0 3 7 2 1 0 1 0 0 0 0 0 0 0 12 4 0 1 0 0 0 0 0 0 0 3 0 0 2 0 1 1 0 6 3 0 0 0 0 0 0 0
233 GCT 1 0 0 67 0 0 0 28 5 0 0 0 0 2 1 5 6 3 1 3 7 2 3 51 0 0 1 0 0 2 0 0 1 0 0 4 14 18 3 175986 0 3 0 3 4 0 6 18 2 0 0 1 2 2 0 2 0 4 1 1 0 0 0 0
234 GCA 0 2 0 0 63 0 0 1 2 1 0 6 0 0 0 0 0 0 0 0 8 32 3 1 0 1 0 1 2 0 0 0 1 0 1 0 175812 0 7 1 1 1 0 0 21 7 0 0 1 0 0 0 2 1 1 0 0 9 0 3 0 4 0 0
235 CAA 0 3 0 0 0 0 0 0 1 0 4 0 0 0 0 0 176271 1 11 1 0 0 0 3 9 0 0 2 1 0 2 2 3 1 2 0 0 2 0 0 0 0 2 0 0 0 0 1 4 0 0 0 0 2 1 0 0 0 0 0 0 0 0 0
236 AGG 3 0 21 0 0 0 1 1 65 1 176088 0 1 0 5 0 0 0 0 2 0 1 0 0 60 2 18 3 0 0 1 0 0 1 5 0 0 0 0 0 0 0 39 0 0 0 0 3 0 1 1 0 0 0 0 0 0 2 6 2 0 0 0 0
237 GCA 0 0 0 0 40 3 1 2 0 0 1 8 0 0 0 2 2 0 0 0 0 0 0 4 0 0 3 0 5 1 2 0 9 1 0 0 176054 1 19 8 4 3 0 3 26 1 3 0 1 0 1 2 61 4 2 0 0 2 0 1 2 1 1 1
238 ATG 1 1 1 0 0 1 6 0 0 1 2 2 12 1 176078 1 1 0 0 1 0 0 0 0 0 0 0 0 0 3 1 4 0 1 1 0 0 1 2 0 0 1 6 1 0 0 11 0 1 1 1 4 0 2 2 1 0 2 1 6 0 0 3 1
239 ATG 0 0 0 0 7 0 6 12 2 4 2 0 19 1 176082 12 0 0 0 0 0 0 0 0 1 0 1 5 0 0 2 0 0 2 0 0 1 4 62 5 0 0 0 0 2 1 92 0 0 1 2 0 0 0 6 1 1 0 0 0 1 0 1 3
240 GAT 3 5 0 15 0 0 1 3 0 0 0 0 0 0 0 0 64 2 0 7 0 0 0 1 0 0 0 0 0 2 8 0 4 14 0 176138 1 0 0 0 1 1 1 16 2 0 0 2 0 0 0 0 0 0 1 5 0 0 0 0 0 0 0 0
241 CAA 2 0 0 0 1 0 3 2 1 1 1 5 1 0 0 4 176102 3 46 2 4 2 0 0 33 1 1 1 0 0 1 1 0 0 0 0 0 0 0 1 2 0 0 0 0 0 3 3 29 0 2 0 0 0 2 0 0 3 0 0 0 0 2 0
242 GTG 0 0 1 0 0 4 0 1 0 0 5 0 0 0 25 2 1 0 0 0 0 1 2 0 0 2 0 2 1 5 1 4 0 2 2 1 4 1 18 3 0 0 9 0 178 19 175890 40 0 0 2 0 0 0 0 0 0 1 1 2 0 1 7 1
243 AGA 19 0 21 1 1 5 0 1 176030 1 59 8 9 0 0 1 3 0 0 3 3 1 0 0 2 3 5 2 1 5 0 1 0 0 1 1 1 4 2 2 21 13 0 0 0 1 4 1 0 0 0 1 0 4 2 0 3 0 3 2 1 29 1 0
244 GAA 17 5 4 0 3 3 1 2 0 0 0 0 0 1 1 1 1 2 0 0 0 4 1 0 0 2 4 0 0 0 0 1 176253 2 23 3 9 8 0 15 11 1 1 0 3 0 8 1 1 0 24 0 0 0 0 0 1 0 2 0 1 7 0 0
245 AGT 0 0 0 22 0 0 0 1 2 11 1 175558 1 0 0 1 0 0 0 0 0 31 6 0 0 0 2 5 0 0 2 0 0 0 0 0 2 12 40 0 1 11 49 34 0 0 0 2 0 0 0 0 4 0 0 0 0 0 0 6 1 1 0 0
246 CGG 0 0 0 3 0 4 0 0 0 0 13 0 0 0 0 0 0 4 30 0 0 0 0 0 43 0 175076 2 0 0 5 0 0 0 0 0 0 3 1 5 0 1 0 3 0 0 3 0 0 5 0 0 0 0 0 0 0 0 16 1 1 1 0 0
247 AAC 5 176005 0 35 4 3 1 0 1 15 0 0 1 0 2 0 0 3 0 0 0 0 0 4 4 2 0 2 0 0 0 1 0 17 0 0 7 9 0 1 6 11 2 0 0 0 0 0 2 1 0 0 0 38 0 0 0 0 0 3 0 0 0 0
248 CCA 0 0 0 2 0 0 1 0 0 0 0 0 0 0 0 0 7 1 3 0 176120 6 64 9 0 0 1 0 3 1 5 0 0 0 0 0 2 0 0 0 1 1 1 0 0 0 3 0 2 0 0 0 7 0 0 0 0 0 1 0 0 1 0 0
249 GGA 0 4 1 1 0 0 1 1 13 0 2 0 0 0 0 0 0 0 0 0 0 1 0 2 0 1 0 0 0 0 0 0 14 1 0 0 2 0 0 1 176273 5 22 24 1 0 0 1 0 4 0 0 0 0 0 2 8 1 0 0 0 0 0 1
250 AAT 2 7 2 176187 1 0 4 2 0 0 3 9 0 0 2 4 0 0 0 1 1 0 1 0 1 0 4 0 4 0 0 1 0 0 0 12 7 1 0 0 4 2 15 5 0 0 4 3 2 0 6 1 2 0 3 0 0 0 0 4 0 0 0 0
251 GCT 0 0 0 0 0 0 0 33 3 0 0 0 0 0 0 0 0 0 0 0 0 0 0 0 0 0 0 0 0 1 0 0 0 0 0 2 2 72 26 236018 0 0 0 4 0 2 2 28 0 0 0 3 2 0 0 2 1 0 0 6 0 0 4 0
252 GAG 0 0 10 0 0 0 0 0 0 0 0 0 0 1 0 0 0 2 0 0 0 0 0 0 0 0 1 0 0 0 0 0 47 0 236028 5 0 0 1 0 0 0 43 0 0 0 2 0 0 0 2 0 0 0 0 0 0 0 0 0 0 2 0 1
253 ATC 0 1 2 0 1 4 0 0 0 0 0 0 10 236043 4 20 1 0 0 1 0 0 0 2 0 0 0 0 0 1 0 0 0 3 0 0 4 0 0 0 0 0 0 1 1 17 2 5 0 0 0 0 0 0 2 0 0 2 0 0 0 0 0 0
254 GAA 39 0 0 0 0 0 0 0 0 0 0 0 0 0 2 0 0 0 0 0 0 0 0 0 0 0 0 0 0 0 0 0 236155 2 9 3 0 0 0 0 18 0 0 0 1 1 0 0 1 0 0 0 0 0 0 0 0 0 0 0 0 0 0 0
255 GAT 0 0 0 9 0 0 0 0 0 0 0 0 0 0 3 0 0 0 0 2 1 1 0 0 1 0 0 0 0 1 0 0 1 19 0 236322 0 0 0 1 0 0 0 11 0 0 1 0 0 4 0 2 0 0 0 0 1 0 3 0 0 0 0 0
256 CTC 0 1 0 2 0 0 0 0 1 0 1 0 0 6 1 0 0 5 6 0 0 30 0 0 0 2 1 0 18 236053 5 41 0 1 0 4 0 0 0 0 1 0 1 1 1 8 0 1 2 0 0 0 0 2 0 0 1 0 1 9 0 3 25 1
257 ATC 0 1 0 0 0 6 1 0 0 12 0 0 4 235817 0 9 1 0 5 6 2 3 0 2 0 1 0 0 18 14 6 5 1 0 0 0 0 2 12 0 1 0 0 2 0 13 0 1 0 1 0 0 0 2 0 0 2 0 0 8 0 1 84 1
258 TTT 0 0 4 2 0 1 0 0 0 0 1 1 1 0 0 1 0 9 4 0 1 1 0 1 0 5 0 0 0 4 0 6 0 0 0 0 5 2 0 0 6 1 0 0 2 9 6 1 1 0 0 2 0 1 1 8 0 1 0 4 1 19 0 236205
259 CTG 1 0 2 0 0 0 0 8 1 2 1 0 5 2 11 2 0 1 9 2 0 4 13 1 0 0 2 1 19 28 236057 8 1 2 1 3 0 2 1 2 3 2 0 0 1 0 5 1 2 0 2 1 1 1 1 4 0 2 2 0 2 0 18 0
260 GCA 0 0 0 0 80 0 0 2 0 0 0 0 0 0 0 0 0 0 0 1 5 0 0 2 0 0 0 0 0 0 0 0 4 0 6 0 235483 16 33 32 1 3 0 4 35 0 0 0 0 0 0 1 3 0 7 3 0 2 1 0 1 1 0 0
261 CGG 0 0 0 0 0 3 0 0 0 0 240 0 0 0 0 0 0 2 36 0 1 0 0 0 25 4 235092 96 0 0 4 3 0 0 0 0 0 0 0 0 0 0 4 0 0 0 0 0 0 0 2 0 0 0 0 0 0 0 55 0 0 0 0 0
262 TCT 0 1 0 1 4 1 0 0 0 0 1 3 5 0 0 0 0 0 0 0 0 2 0 22 0 1 0 0 0 0 0 0 0 0 1 0 1 0 0 3 0 1 0 2 0 0 2 0 5 0 10 4 10 112 4 235620 0 0 0 2 1 1 0 15
263 GCA 2 1 0 0 102 0 0 1 4 9 0 0 23 2 1 0 2 0 1 0 3 0 0 0 0 0 0 0 0 4 0 0 2 0 0 0 235845 42 4 3 1 1 26 0 62 0 0 0 3 0 0 0 2 1 0 0 2 0 3 1 0 0 0 1
264 CTC 3 1 0 10 2 0 0 0 0 0 1 1 0 0 0 0 6 5 0 0 0 12 0 0 1 1 0 0 63 235833 4 6 1 1 1 0 0 0 0 1 1 3 0 0 5 1 0 0 2 0 1 0 3 0 0 6 7 0 2 2 0 28 6 2
265 ATA 1 0 0 0 32 8 2 0 1 4 0 0 235642 7 24 5 0 0 0 2 2 5 1 0 21 0 1 0 9 37 2 3 1 0 0 0 4 3 27 0 6 1 2 1 28 2 2 4 4 0 8 3 1 1 1 3 2 0 0 1 1 0 0 0
266 TTG 1 0 0 0 0 0 0 2 3 1 7 0 25 0 3 0 6 3 0 1 0 2 0 1 0 0 0 0 44 5 17 15 2 7 4 0 0 0 0 5 0 1 2 0 0 3 5 5 0 14 3 0 0 0 13 0 2 2 3 1 12 1 235883 2
267 AGA 29 0 21 2 1 5 0 0 236058 2 93 2 5 0 1 1 0 0 0 6 0 12 1 1 5 0 7 3 0 1 1 1 0 0 0 0 1 4 2 0 21 4 1 2 4 0 0 0 1 0 0 0 3 0 2 0 1 0 4 0 0 6 2 0
268 GGG 0 0 0 1 150 3 0 4 0 15 19 0 0 0 1 0 1 8 0 0 0 39 12 0 1 0 2 0 0 0 0 0 0 1 20 0 0 0 0 0 55 0 235769 1 0 2 11 29 1 0 0 1 0 38 32 2 0 0 5 0 1 0 0 1
269 TCA 0 0 0 1 0 7 2 0 0 33 3 0 0 0 0 0 7 4 1 3 20 16 0 0 0 14 0 0 0 2 9 0 1 1 1 0 13 9 0 8 1 0 0 0 0 2 0 0 2 0 1 0 236034 2 78 4 0 2 0 0 4 0 0 0
270 GTT 0 2 0 0 1 4 3 0 0 1 0 0 3 0 0 28 2 2 2 0 0 2 1 3 0 0 0 0 1 0 1 1 0 0 0 2 0 3 0 16 0 2 3 4 16 107 8 236038 1 1 0 2 0 0 1 0 0 0 0 6 1 0 0 2
271 GCT 0 0 8 1 0 1 1 48 0 4 0 1 0 0 0 0 0 1 0 0 1 1 1 0 0 0 1 0 2 0 0 0 0 0 1 5 27 42 3 235976 10 5 9 29 0 0 0 42 1 1 10 0 0 10 0 4 0 0 0 0 0 1 0 0
272 CAC 2 3 2 0 3 0 2 0 0 3 0 0 1 1 0 2 1 236072 3 17 0 6 5 3 2 6 0 1 5 2 8 2 0 0 0 2 0 2 1 0 1 0 2 0 0 0 0 4 0 4 4 0 3 0 1 0 0 2 0 0 0 4 1 2
273 AAA 236042 1 65 27 1 1 2 0 14 0 0 0 3 0 1 2 2 7 1 1 0 0 0 0 5 0 0 0 1 1 0 3 15 0 0 0 0 0 0 3 5 0 2 1 0 0 0 0 0 0 2 5 1 3 0 1 7 1 7 1 2 0 0 0
274 TCT 0 8 0 0 31 16 6 10 1 43 0 86 2 4 0 0 0 2 0 1 1 30 0 13 0 3 0 2 0 0 0 0 1 10 0 2 6 0 1 4 0 9 9 1 0 0 0 0 9 0 7 6 33 86 9 235911 1 1 1 3 1 0 0 12
275 TGT 2 4 1 0 6 1 3 2 1 5 0 5 1 2 1 2 1 0 2 0 7 6 0 0 0 4 1 28 0 0 3 0 0 1 3 1 0 3 0 3 0 1 0 5 10 6 2 3 7 0 2 18 22 2 3 4 5 60 1 236037 1 0 3 8
276 CTG 1 3 0 0 0 0 3 0 0 3 1 0 5 0 4 6 1 2 1 1 6 0 5 3 0 0 3 1 170 4 235874 21 0 0 0 0 0 1 0 0 1 0 0 0 0 0 1 0 0 0 0 0 0 4 2 0 1 3 1 2 2 0 41 2
277 CCC 1 1 2 0 0 2 0 3 0 0 0 1 0 0 0 1 1 4 0 0 50 235901 2 55 1 0 1 0 0 15 2 0 0 0 0 0 0 5 5 0 1 3 1 1 0 0 0 1 0 0 2 2 1 78 1 0 0 0 1 2 2 1 0 0
278 GCC 3 0 0 0 5 45 0 0 0 0 0 0 0 0 1 0 3 0 0 1 0 0 1 0 0 1 0 0 2 3 0 0 0 14 3 0 52 234472 41 31 1 10 3 0 2 14 0 1 0 1 7 0 2 4 0 1 0 1 0 5 0 1 0 1
279 TGT 0 0 0 0 0 0 0 0 0 0 0 14 0 1 1 0 0 0 5 0 0 1 1 0 0 1 2 121 2 7 0 0 3 0 4 0 2 6 0 1 0 1 0 23 0 0 1 6 1 0 2 25 0 0 2 1 3 106 7 235880 0 0 0 5
280 GTG 0 2 1 0 0 0 0 1 4 1 0 0 39 22 99 4 0 2 0 1 0 4 0 13 0 1 0 1 0 4 3 1 0 1 0 0 1 1 18 6 0 1 4 0 57 95 235806 38 1 1 2 0 2 3 2 0 0 41 6 16 1 0 3 0
281 TAT 0 9 1 0 1 1 0 0 4 0 3 1 0 0 0 0 0 1 0 34 0 4 0 1 1 0 0 0 1 0 0 0 1 7 2 0 1 1 0 0 4 0 5 1 5 1 4 2 10 21 7 236155 1 0 1 7 12 0 3 21 3 4 2 7
282 GGA 0 1 10 2 0 1 0 0 17 0 1 6 2 1 3 2 0 0 0 0 4 1 2 1 2 0 2 4 3 3 0 0 22 2 4 0 4 1 2 28 235898 1 78 54 9 3 1 1 0 0 2 1 1 7 3 6 2 2 5 0 1 0 5 0
283 CCT 3 5 1 9 9 18 16 73 1 3 9 6 13 3 9 0 26 3 7 57 12 74 52 234847 33 24 66 18 3 4 36 77 3 2 11 2 14 38 52 115 35 14 115 23 0 1 169 6 1 7 0 2 3 31 7 16 1 6 41 19 0 1 2 10
284 GCC 0 0 0 0 0 59 11 0 0 0 5 10 0 0 0 0 0 0 0 0 0 1 2 0 1 0 2 0 0 1 2 0 0 1 1 0 27 235911 8 87 0 0 8 0 8 22 0 0 0 0 0 1 0 14 0 0 0 0 0 4 0 0 0 16
285 GTA 0 5 0 0 0 1 2 1 1 3 0 0 35 8 0 2 1 1 0 0 5 6 0 1 1 2 0 0 0 6 0 0 0 0 1 0 4 5 0 3 1 0 0 0 234943 1 40 1 1 3 2 0 2 1 0 0 0 3 1 6 3 8 0 3
286 GCC 0 0 0 0 6 16 0 3 0 0 0 0 0 0 0 3 2 0 0 3 4 1 4 1 0 0 0 2 0 1 0 0 0 2 1 3 6 236065 0 7 0 1 0 0 0 12 0 6 0 3 0 8 13 19 0 0 0 1 0 0 1 0 1 0
287 AGT 0 0 0 38 0 0 0 3 11 11 1 235709 0 0 0 1 0 0 3 0 0 0 0 0 0 0 0 34 0 0 0 0 0 0 0 0 0 0 0 0 0 0 0 18 0 0 0 0 0 0 0 0 0 0 0 0 0 0 0 4 0 0 0 0
288 GGC 0 0 0 0 0 0 0 0 0 9 0 0 0 0 0 0 2 0 1 0 0 0 0 0 0 1 0 0 0 0 0 0 1 7 0 0 0 0 0 0 16 236089 5 12 0 0 0 0 0 0 1 0 0 0 2 0 0 1 0 0 0 0 0 1
289 TAC 0 8 1 0 0 2 34 0 0 0 0 0 0 0 2 0 0 238 0 1 1 0 0 0 5 24 2 3 11 0 0 0 3 2 2 0 26 7 8 1 2 63 0 11 1 5 4 0 1 235465 0 125 6 13 7 0 1 19 0 1 0 3 14 0
290 GAC 0 36 1 0 0 2 0 7 3 1 0 0 0 0 1 0 1 0 0 0 2 7 0 0 0 3 0 0 0 0 0 0 5 235787 1 19 0 2 0 0 0 6 7 1 0 3 0 0 0 2 1 0 3 0 0 0 0 0 3 1 0 3 0 0
291 TTC 1 0 0 0 0 0 0 0 0 0 0 0 0 3 0 0 0 0 3 2 1 0 0 1 0 0 1 0 1 8 2 0 0 1 0 0 0 2 0 0 3 10 1 0 0 4 3 0 0 0 0 1 0 18 0 0 0 1 0 0 2 235696 0 10
292 GAA 37 2 0 0 11 0 0 0 5 0 11 0 1 0 0 0 1 0 3 0 0 0 2 0 0 0 0 2 0 0 35 0 233003 1 18 1 0 4 0 20 26 0 25 0 2 12 0 10 4 1 0 0 0 10 0 0 0 37 0 0 0 0 0 10
293 AAA 233917 3 107 1 0 2 0 5 17 2 1 0 0 0 0 0 1 4 0 0 0 1 0 5 0 1 0 11 2 1 0 0 2 0 0 0 0 0 1 1 0 0 1 1 0 1 2 0 0 0 0 0 0 0 2 0 2 1 0 1 2 0 1 0
294 GAG 0 2 45 0 1 0 30 0 8 0 7 0 197 12 3 0 3 133 0 0 0 0 0 0 0 0 0 1 0 2 2 0 15 7 231084 9 0 0 4 1 3 4 323 6 0 2 17 0 0 0 2 0 6 10 6 5 0 0 5 8 3 0 3 22
295 GGA 0 1 0 0 0 1 0 1 7 0 0 1 1 2 0 1 0 0 0 0 0 0 1 0 1 0 0 0 0 0 0 0 20 0 0 0 0 2 0 0 202749 0 38 0 1 0 4 0 0 0 0 0 1 1 0 0 6 0 0 0 0 0 0 0
296 TAC 0 0 0 0 0 0 0 0 0 0 0 0 0 1 4 0 0 20 0 0 0 0 1 2 0 0 0 0 1 0 0 0 0 0 0 1 0 0 0 0 1 0 1 2 0 2 4 0 3 219565 0 5 0 1 0 0 0 31 0 0 0 1 0 0
297 TCT 0 0 1 1 2 6 0 4 0 2 0 15 0 0 0 1 0 0 0 0 0 0 1 6 0 0 2 1 0 0 2 0 1 0 0 2 0 4 0 3 0 2 0 0 0 0 0 1 0 0 0 2 2 22 62 198210 0 0 0 0 0 0 2 3
298 TTA 0 2 1 2 0 0 0 1 0 0 0 0 0 0 0 0 0 0 1 0 2 2 4 0 0 0 0 1 39 4 2 0 0 0 0 0 0 2 0 1 0 0 1 0 0 5 0 3 2 1 0 1 14 0 0 1 8 0 0 0 214378 2 32 2
299 GTG 0 0 0 0 0 2 3 0 0 0 1 0 0 0 18 0 0 3 4 0 0 0 0 0 4 0 1 0 0 0 0 0 0 0 0 0 0 0 11 0 0 0 4 1 19 11 216715 17 0 0 0 0 0 0 0 1 1 0 0 3 0 3 5 0
300 GGA 0 1 0 2 4 1 0 0 13 0 0 0 0 0 0 0 0 0 1 0 1 0 3 0 1 1 0 0 1 1 0 0 12 0 1 1 0 0 0 0 213075 0 27 28 1 2 1 0 0 1 0 0 0 1 0 0 5 1 1 2 1 1 0 0
301 ATA 3 1 0 2 11 0 0 1 8 0 89 0 211248 2 50 63 0 3 1 0 2 2 0 2 0 0 0 6 8 0 0 0 0 0 0 0 0 0 1 0 0 0 2 0 25 52 7 0 1 2 0 3 1 1 0 0 1 9 0 0 0 1 0 0
302 GAC 0 11 1 6 0 1 0 0 1 2 2 0 0 0 2 0 0 3 1 6 1 4 2 1 0 0 6 0 0 0 0 1 8 204957 1 11 40 2 31 0 1 12 3 1 1 0 2 0 0 3 1 1 0 6 1 1 0 0 12 0 1 0 0 0
303 CCT 0 0 0 0 0 0 3 4 0 0 3 0 0 1 3 0 1 0 0 17 10 52 10 212775 0 1 0 0 1 1 0 5 0 0 8 0 0 0 1 0 0 3 6 5 1 0 2 1 0 0 0 0 0 0 0 12 0 0 0 0 0 1 0 0
304 TTC 0 0 1 0 0 0 1 0 0 23 0 0 0 2 0 1 2 0 0 0 0 6 0 0 4 0 0 0 0 19 0 1 1 1 3 0 13 6 36 8 3 0 7 0 1 3 0 1 3 0 0 4 0 13 0 0 1 5 1 0 6 214179 1 16
305 AAA 214313 1 23 0 3 0 0 0 18 0 1 0 7 1 0 2 0 0 0 2 0 0 0 0 4 7 0 3 1 2 1 0 10 2 1 0 0 1 6 0 1 0 0 1 0 3 0 0 5 1 0 0 1 13 0 0 6 2 0 2 0 1 3 1
306 CTG 0 6 1 0 2 0 1 0 0 3 0 0 30 1 8 0 6 2 5 5 1 0 7 0 1 0 5 2 71 2 199570 5 0 0 0 0 0 5 2 0 0 2 4 0 1 2 3 0 4 0 1 0 0 0 0 0 1 0 0 0 0 0 29 0
307 CTT 0 0 1 0 1 0 1 1 0 0 1 0 0 0 2 7 0 3 0 5 2 1 0 16 1 2 1 4 57 1149 8 211321 0 0 1 0 1 0 2 0 0 0 0 2 1 5 0 2 2 1 0 3 0 0 0 0 3 0 1 2 0 1 2 9
308 CAA 5 2 1 0 2 19 1 1 1 0 1 6 1 22 1 3 235025 12 11 11 1 7 2 0 28 1 6 17 0 1 0 0 4 0 0 0 3 3 2 0 0 0 0 0 7 0 0 2 4 0 0 3 0 0 6 0 0 10 1 1 0 0 21 0
309 AAC 6 235375 24 29 0 42 9 0 12 174 34 0 2 1 1 1 0 10 2 3 0 3 0 0 35 2 20 0 3 1 11 1 2 15 5 0 5 9 5 0 5 2 37 126 0 3 0 0 0 2 0 0 1 2 6 23 0 2 0 3 2 0 30 1
310 AGC 0 26 0 3 6 5 11 0 6 235597 5 76 0 10 0 0 1 0 3 1 0 0 0 0 1 2 0 0 0 2 0 0 0 1 0 0 3 29 12 15 0 12 22 1 1 0 1 4 1 0 3 0 16 0 19 11 0 200 2 48 0 3 3 0
311 CAA 2 67 16 0 4 6 2 82 14 71 7 0 0 1 0 1 235749 3 28 0 3 1 0 0 71 1 9 3 0 0 1 0 3 0 0 0 0 2 0 1 0 0 6 1 0 0 1 2 4 1 0 0 0 9 16 2 1 0 1 0 0 0 2 0
312 GTA 2 1 1 1 7 0 0 3 0 0 0 1 28 0 0 6 0 0 0 0 1 3 0 2 0 0 0 0 2 1 5 0 11 1 0 0 15 3 0 0 3 1 2 3 235988 11 28 9 0 0 0 0 1 1 3 1 0 0 1 4 6 2 1 0
313 TAC 0 0 1 0 1 0 9 0 0 1 6 0 0 1 6 0 2 15 0 0 0 0 2 0 1 1 0 3 0 1 1 1 1 0 1 1 0 2 1 0 5 5 1 1 3 4 1 1 3 235559 2 134 0 0 0 4 0 33 7 3 0 0 0 0
314 AGC 0 23 0 0 12 1 1 3 3 235707 3 25 1 10 0 1 1 0 1 0 1 2 1 1 2 6 0 0 0 1 4 0 0 0 2 0 1 1 13 0 9 50 5 1 2 1 3 2 0 0 1 0 0 8 8 1 0 16 0 11 0 1 7 0
315 CTA 6 0 0 2 7 1 1 0 1 6 0 0 7 0 4 12 3 0 0 1 52 25 1 0 3 2 1 0 235644 8 29 4 0 2 5 0 0 0 0 0 1 5 1 2 2 1 2 1 1 1 11 0 0 20 0 1 0 2 3 3 113 0 6 2
316 ATC 4 1 1 0 0 14 6 6 2 0 2 3 1 235749 9 22 0 0 1 0 0 1 2 3 0 3 0 0 65 3 1 0 0 0 0 0 5 0 1 0 3 0 4 2 2 15 0 20 1 0 0 0 0 1 4 0 0 6 0 1 3 1 4 2
317 AGA 22 4 1 3 1 0 1 0 235946 2 73 2 2 0 0 0 8 0 0 0 1 1 2 0 20 1 0 6 0 0 0 0 0 0 2 0 0 1 0 0 61 0 0 0 0 0 1 1 0 0 1 0 3 0 0 0 4 0 2 0 0 0 0 0
318 CCG 0 0 1 5 0 0 4 0 5 0 1 0 23 2 1 1 0 3 15 2 82 72 235181 6 1 3 12 1 0 0 20 0 0 0 16 1 0 0 12 3 3 1 3 1 0 0 3 3 3 4 0 0 3 2 15 5 1 2 2 2 1 0 8 0
319 AAC 9 235230 32 68 3 10 2 4 29 24 28 13 0 1 1 1 18 1 7 0 0 6 2 0 83 4 1 31 2 4 2 1 0 11 2 0 0 18 4 0 41 22 27 22 4 2 1 0 0 2 1 2 6 0 12 12 8 11 0 0 23 1 28 3
320 GAG 0 0 7 0 1 0 0 0 1 0 0 0 0 0 0 0 1 0 1 1 0 0 2 0 0 0 0 0 0 0 0 0 56 0 235752 5 2 1 10 0 2 1 27 1 0 0 4 3 1 1 2 2 0 1 1 0 0 0 0 0 1 1 0 2
321 AAT 1 9 6 235883 0 0 1 6 0 0 22 8 2 10 4 7 0 1 0 0 0 1 0 0 1 0 11 6 1 1 1 1 0 0 0 13 4 0 1 0 4 0 0 1 0 2 3 1 0 2 1 1 5 0 1 3 1 6 0 1 0 0 1 0
322 CCA 0 3 13 1 3 0 6 2 2 1 4 1 2 1 0 0 4 0 1 1 235838 68 156 10 1 2 4 4 16 0 0 0 3 1 11 1 5 2 2 0 0 0 7 1 2 1 0 2 0 2 2 2 14 3 0 0 0 0 0 1 1 0 0 4
323 GCA 0 13 0 9 34 4 0 2 0 10 2 263 33 37 2 0 14 0 9 1 5 0 0 2 0 33 22 37 2 6 0 16 3 2 1 0 235470 8 15 1 5 0 5 1 48 1 7 0 1 0 0 4 5 1 1 1 2 0 3 2 12 0 1 0
324 CAC 0 8 0 0 3 0 0 2 0 0 1 0 0 0 0 0 0 236019 0 22 1 3 2 0 0 9 3 1 0 1 1 0 0 0 2 0 0 0 0 0 0 0 0 0 0 0 0 0 0 10 0 0 0 0 0 1 2 1 0 0 2 0 1 1
325 AAG 19 0 236112 6 0 1 4 0 0 0 31 0 0 0 7 1 0 0 2 16 0 2 0 0 0 0 0 0 0 1 0 0 0 0 32 0 0 0 1 0 0 0 0 0 0 0 0 0 0 0 2 0 3 0 1 0 1 0 0 0 0 0 0 0
326 AGT 0 0 0 24 0 0 0 1 0 13 0 236148 0 0 0 2 0 0 0 0 0 1 0 0 0 0 0 0 0 0 0 0 0 0 0 0 0 2 0 0 0 0 3 16 0 0 0 0 0 0 0 0 0 0 0 0 0 0 1 1 0 0 0 0
327 CAG 0 0 1 0 0 0 0 0 0 2 0 0 0 0 0 0 18 3 236043 4 0 1 7 0 1 8 38 0 0 0 1 0 0 1 1 0 0 0 0 0 0 0 0 0 0 2 0 0 0 0 9 0 1 0 0 0 0 0 0 0 0 0 0 0
328 CTG 5 2 0 0 1 13 1 0 0 2 1 0 2 1 4 2 2 0 4 0 0 0 11 2 1 1 1 0 26 0 235923 9 1 1 0 4 0 1 3 0 2 0 1 3 22 12 0 1 4 4 4 0 4 1 1 3 6 7 1 3 23 0 110 2
329 GTG 2 0 2 2 1 0 0 1 0 1 0 1 1 1 25 6 0 1 18 0 0 1 1 1 1 0 4 0 3 0 1 0 0 1 3 0 0 0 10 0 0 0 9 6 30 13 236031 73 0 2 1 1 2 1 1 0 8 0 1 6 3 0 1 1
330 TGG 1 3 1 0 1 1 1 0 2 1 1 0 0 0 3 0 1 1 1 0 0 2 0 0 0 0 13 1 1 0 0 1 0 0 0 0 0 0 0 0 1 0 6 1 0 0 2 1 0 0 25 0 1 4 1 1 15 0 236162 1 0 0 5 2
331 ATG 2 0 5 6 0 1 12 0 3 4 6 1 18 1 235963 10 4 2 1 2 0 2 5 0 1 1 0 1 5 0 3 1 1 2 2 0 0 3 2 0 2 1 3 1 0 0 18 2 0 0 5 0 0 1 0 0 0 0 5 5 3 0 14 1
332 GCA 2 0 1 1 39 4 1 0 0 0 1 3 3 0 1 0 2 1 1 0 0 4 2 0 2 5 1 1 1 0 2 1 7 0 0 1 235080 6 14 24 14 2 1 1 39 1 0 2 4 2 0 1 12 0 2 0 0 0 1 0 5 1 0 0
333 TGC 0 0 0 1 0 0 0 0 0 8 0 3 2 3 2 1 0 1 3 0 1 3 1 1 2 39 1 1 0 2 0 0 1 1 0 0 1 0 1 0 0 5 4 0 5 2 0 15 4 40 7 1 0 1 0 1 5 235786 0 123 1 3 0 5
334 AAT 0 17 15 236042 1 0 0 1 0 0 0 4 0 0 23 1 1 2 4 18 0 1 3 1 0 0 0 0 0 1 4 1 2 1 2 19 0 0 0 4 17 0 16 0 5 0 0 1 0 0 9 7 4 1 1 4 5 0 0 0 0 2 0 1
335 TCT 0 0 1 1 3 2 0 2 0 4 1 2 0 0 1 1 0 4 0 0 0 0 0 6 0 0 0 2 0 0 0 0 0 1 2 2 0 1 2 1 1 1 11 8 0 1 0 0 0 2 1 2 15 36 2 203257 5 6 3 2 2 4 4 10
336 GCT 0 0 0 1 1 0 1 81 0 3 3 0 0 2 1 0 6 0 0 0 0 0 0 0 0 0 1 0 12 42 26 0 3 0 0 8 7 40 34 202754 9 0 13 5 3 0 0 18 0 3 5 0 1 2 1 13 0 0 0 0 123 0 56 1
337 GCA 0 0 1 0 41 1 0 0 0 6 1 7 1 0 0 0 0 7 0 0 15 0 1 0 0 1 0 0 1 0 1 0 3 0 1 1 202946 3 24 9 0 0 0 1 17 0 2 0 0 0 0 1 1 1 0 2 2 4 0 4 1 0 0 0
338 TTT 0 1 0 0 0 0 0 0 4 0 0 0 0 8 0 3 0 1 1 0 0 0 0 0 0 0 1 3 0 0 0 10 0 0 0 0 0 0 1 2 4 3 2 2 2 1 2 12 0 0 1 3 0 0 2 8 0 0 3 1 1 49 1 203041
339 GAA 2 0 0 0 0 0 0 0 0 1 0 0 0 0 0 0 0 0 0 0 0 0 0 0 0 0 0 0 0 0 0 0 203077 8 70 116 0 3 1 0 41 0 0 0 3 0 0 0 10 0 0 0 0 0 0 0 1 0 0 1 0 0 0 0
340 GAT 0 2 0 21 0 2 0 0 0 1 2 1 0 0 0 0 0 1 0 4 0 0 0 0 0 0 0 0 0 2 0 0 1 16 1 203330 0 4 2 1 0 1 14 10 0 1 0 1 0 0 0 1 0 3 1 1 0 0 0 0 0 0 1 0
341 CTA 0 0 0 0 0 0 0 5 1 0 2 0 13 27 0 0 2 0 0 0 24 0 4 0 1 1 0 0 203281 16 17 1 0 3 0 0 5 0 5 0 0 0 0 2 10 0 0 0 0 1 0 0 0 0 0 0 0 0 0 0 2 0 0 0
342 AGA 17 0 6 0 0 0 0 1 202941 0 56 0 4 0 0 0 0 1 1 0 0 1 0 0 3 19 0 0 0 0 0 0 2 1 0 2 0 0 0 0 10 23 8 5 1 1 0 0 0 0 0 0 0 0 0 0 0 0 4 2 0 0 0 1
343 GTA 0 1 0 0 0 0 0 0 0 0 0 0 166 0 0 3 0 0 1 0 0 0 0 1 0 0 0 0 0 0 0 0 1 0 0 0 18 1 1 0 8 4 14 0 203162 3 31 4 0 0 0 0 0 1 0 0 0 0 0 0 2 0 0 0
344 TTA 0 0 0 0 1 3 0 0 0 0 0 0 0 0 0 1 0 1 0 0 1 0 0 0 0 0 0 0 4 6 0 0 0 0 0 0 0 1 0 0 0 0 0 0 0 7 0 2 1 1 0 1 7 1 0 1 1 1 0 2 203275 1 43 1
345 AGC 0 20 0 0 8 26 1 3 2 202688 0 38 0 4 0 0 2 0 0 1 0 1 0 2 1 0 1 0 0 1 0 0 3 2 2 3 1 0 1 1 9 3 3 1 1 0 1 0 6 0 0 0 40 9 23 2 0 5 5 1 0 0 2 0
346 TTC 0 0 1 0 1 4 0 0 0 0 0 0 1 5 1 3 0 0 0 0 0 1 0 0 3 0 0 3 0 14 1 0 1 0 7 7 0 4 8 0 2 0 4 3 0 7 23 2 0 1 0 0 0 15 0 1 1 2 1 6 3 202481 0 143
347 ATC 0 2 0 2 0 10 1 2 0 1 0 0 3 202654 18 8 0 0 1 0 0 0 0 0 0 0 0 0 1 34 0 0 0 0 0 0 0 0 0 0 1 2 0 0 0 16 3 0 0 1 0 0 0 0 0 0 0 2 49 0 0 0 0 0
348 AGA 13 0 0 0 1 0 0 0 203165 1 71 3 1 0 1 0 0 0 0 3 0 0 0 0 2 0 4 6 0 0 0 0 0 0 0 0 1 1 0 0 30 0 0 1 0 3 0 0 4 0 1 0 0 0 0 0 0 0 0 0 0 0 0 0
349 GGG 0 0 0 0 0 0 0 0 0 0 8 1 1 0 0 0 0 0 0 0 0 0 0 0 3 0 1 0 0 1 0 0 0 0 9 0 1 0 0 0 29 0 203100 3 0 0 2 0 0 0 0 0 0 0 1 0 0 0 6 1 0 0 0 1
350 ACC 0 2 0 0 5 202455 34 12 19 3 0 19 0 21 25 3 0 23 1 2 0 2 2 1 3 10 7 12 0 0 0 0 0 1 0 0 4 53 11 0 0 3 5 2 0 0 4 3 0 0 1 0 4 1 0 0 1 0 1 0 0 9 0 2
351 AAA 203039 11 51 4 1 0 1 0 11 0 0 0 0 0 1 1 1 0 0 0 0 0 0 0 1 0 2 0 0 0 0 0 12 0 0 0 0 4 0 1 0 4 3 0 2 0 0 0 2 4 1 2 0 0 0 0 0 2 0 2 2 0 0 0
352 GTA 0 0 0 0 0 0 1 0 0 1 0 0 16 2 0 8 0 0 0 0 0 0 0 0 0 0 0 0 0 3 0 1 1 0 0 0 12 0 0 0 0 0 1 0 203369 9 36 0 0 0 0 0 1 0 0 1 0 0 0 0 11 0 3 0
353 TCC 0 1 0 51 0 2 0 0 0 1 24 0 0 0 2 0 0 14 0 11 0 145 0 0 42 0 3 0 0 3 0 164 0 0 3 0 0 0 0 0 0 0 0 0 0 0 2 0 0 4 0 0 3 202813 1 6 0 0 0 2 4 34 0 8
354 CCA 0 0 0 0 4 0 0 1 11 0 3 0 1 1 0 2 1 0 0 0 203243 1 17 1 1 0 0 0 4 0 0 0 0 0 2 2 8 0 0 0 1 1 0 3 2 0 1 0 0 0 1 1 4 0 0 0 1 0 5 0 0 2 0 1
355 AGG 0 0 29 0 0 0 0 0 12 0 203246 0 0 0 14 0 0 0 0 0 0 0 0 0 0 0 3 0 0 0 0 0 0 0 0 0 0 0 0 0 0 0 19 0 0 0 0 0 0 0 0 0 0 0 0 0 0 0 3 0 0 0 0 0
356 GGG 0 0 0 0 0 0 0 0 0 1 6 0 0 0 0 0 0 0 0 0 0 0 0 0 0 0 0 0 0 0 0 0 0 0 10 2 0 0 0 0 20 0 200478 1 0 0 1 0 0 1 2 0 0 0 0 0 0 0 0 1 1 1 0 0
357 AAA 202273 5 7 0 5 0 0 0 12 2 0 0 0 0 0 0 0 0 0 0 0 0 0 0 0 0 4 0 0 0 0 0 28 0 0 0 0 0 4 0 1 0 0 0 0 0 0 0 1 0 1 0 0 0 0 2 1 0 0 0 0 0 0 0
358 CTT 0 0 0 3 0 0 0 2 0 0 0 0 0 1 0 7 0 0 1 1 0 1 0 6 1 0 0 2 9 18 1 203207 2 0 0 0 0 1 0 1 0 0 0 0 0 0 2 1 0 0 0 0 0 0 0 0 1 0 1 0 0 1 0 14
359 TCC 59 0 0 0 0 2 0 2 0 8 1 0 6 7 0 0 0 0 2 0 0 25 0 0 7 23 67 5 0 1 0 9 0 0 0 0 3 1 0 0 0 0 1 1 2 1 1 2 0 2 1 1 1 203055 35 9 0 3 0 0 2 4 36 0
360 ACT 1 0 0 4 0 45 0 203302 0 0 0 0 2 0 0 3 1 0 0 0 0 0 1 0 1 0 0 0 0 0 0 0 0 0 0 0 0 0 3 10 0 0 1 0 4 0 1 0 0 0 0 3 12 0 2 1 1 0 2 0 0 0 0 0
361 AGA 11 0 2 0 0 0 0 0 203319 1 33 0 2 0 0 0 0 0 0 0 0 0 0 1 3 6 8 7 0 0 2 0 0 0 0 0 0 1 0 0 3 0 1 0 0 4 0 0 0 0 3 0 1 1 0 0 5 0 0 0 0 0 0 0
362 GGA 0 0 0 0 0 0 1 0 6 0 1 0 0 0 0 0 0 0 0 0 0 0 1 0 0 0 0 0 0 0 0 0 14 0 0 0 2 0 8 0 203245 9 42 0 0 0 0 4 0 0 0 0 0 1 0 0 8 0 0 0 0 0 0 0
363 GTA 1 0 0 0 0 0 2 2 0 0 0 3 34 1 0 0 0 0 1 0 1 0 0 0 5 0 3 0 0 1 0 5 0 0 2 1 36 0 11 1 0 1 0 2 203094 4 39 0 0 0 0 0 0 0 3 0 0 2 0 44 35 0 0 0
364 CAA 3 2 1 0 0 1 0 0 0 0 0 1 0 0 0 12 203300 0 50 1 3 1 4 1 11 0 0 0 0 2 0 0 0 0 0 0 0 2 0 0 1 1 8 4 0 0 1 2 2 0 1 0 2 0 0 0 1 0 0 0 2 0 19 0
365 ATT 0 0 0 1 0 0 1 4 0 2 0 0 3 9 1 203428 0 0 2 0 1 0 1 0 0 0 0 2 0 0 3 14 0 0 2 0 0 0 2 1 0 0 2 0 0 0 0 5 0 0 1 1 0 3 1 0 0 1 1 0 0 0 0 0
366 GCT 0 0 0 0 1 0 0 26 0 3 1 2 0 0 0 1 0 0 0 0 0 1 0 0 0 0 0 0 0 0 0 0 0 1 0 8 1 19 30 203285 0 0 3 0 0 0 0 12 0 0 0 0 2 0 1 5 1 0 0 0 0 0 2 0
367 TCA 3 10 0 0 4 15 13 4 3 16 1 0 1 0 0 0 0 0 0 0 19 0 0 0 0 0 0 4 0 0 0 1 0 0 0 1 8 25 29 0 1 6 73 4 0 2 1 1 6 3 1 0 203041 1 17 5 0 1 0 7 9 3 3 0
368 AAT 1 11 2 203208 2 0 8 0 1 1 1 8 0 0 6 2 18 4 0 1 0 0 1 0 1 3 1 1 0 0 0 0 3 0 7 10 1 17 2 27 14 9 14 1 1 12 7 0 0 0 2 0 1 1 2 0 1 4 0 0 0 1 7 0
369 GAA 15 0 0 1 0 0 1 5 0 0 0 2 0 0 0 0 1 0 2 0 1 0 0 1 2 0 1 0 5 1 1 0 203368 2 11 0 0 1 0 0 10 0 2 0 2 1 1 1 1 1 3 0 0 0 0 0 0 0 2 1 0 2 0 0
370 AAC 7 203185 0 13 0 8 0 0 0 12 1 1 3 4 0 2 0 1 1 1 0 0 0 0 0 0 3 0 0 2 0 8 0 10 11 0 0 2 0 0 4 0 0 2 0 4 1 41 1 0 0 0 0 0 0 0 0 1 3 4 10 0 1 0
371 ATG 0 2 0 0 0 0 19 1 0 0 0 0 39 0 203106 37 5 1 4 1 0 4 0 0 0 0 0 0 0 3 25 0 1 0 0 0 0 0 0 0 1 0 0 2 0 0 32 0 0 1 0 1 1 0 0 0 4 1 1 3 2 0 6 0
372 GAT 0 0 0 20 0 0 8 1 1 0 0 0 0 0 0 0 0 0 3 0 0 6 0 0 4 2 1 1 0 0 0 0 1 6 2 202807 0 1 0 0 0 3 0 13 4 0 0 0 0 0 0 3 0 1 0 1 0 0 0 0 0 0 0 0
373 GCT 0 0 0 0 0 0 1 31 11 0 0 0 0 0 0 0 1 1 0 0 0 0 2 8 4 0 6 1 0 0 5 2 1 0 5 7 3 52 37 203064 14 0 2 5 6 2 5 15 0 3 1 2 0 0 0 4 0 0 0 5 1 10 0 0
374 ATG 0 4 1 0 3 2 13 1 0 0 2 0 41 0 203204 6 0 0 2 0 1 0 1 0 0 0 0 0 0 0 2 0 2 0 0 0 1 0 0 0 0 1 1 0 1 0 6 2 0 2 0 1 0 0 0 0 0 0 0 1 1 12 0 1
375 GAA 17 7 0 11 3 0 0 0 0 0 1 0 0 2 11 7 3 0 5 0 0 0 0 0 0 0 0 0 2 1 2 0 201625 51 22 1 3 0 8 14 21 0 0 0 1 0 47 0 2 0 0 0 1 3 1 0 0 0 2 0 4 1 0 3
376 TCA 0 0 0 0 4 1 0 0 1 0 1 1 0 0 1 0 0 0 5 0 6 2 0 0 2 0 0 1 0 0 1 0 2 1 0 0 0 0 4 0 8 13 3 7 0 1 15 0 2 3 0 2 180281 3 32 1 0 1 2 0 3 0 0 0
377 AGT 0 21 2 28 0 0 2 7 0 39 18 200871 3 6 22 1 0 11 1 0 0 2 1 0 0 4 33 1 21 4 10 1 0 0 0 3 0 0 3 7 0 4 0 20 0 0 17 0 0 0 1 0 2 0 26 6 0 1 2 4 0 0 7 0
378 ACT 14 0 1 8 33 12 5 181972 0 6 0 16 0 0 4 12 0 1 0 1 1 1 0 2 1 21 0 5 0 0 0 0 0 0 1 0 0 1 0 14 3 0 4 2 1 0 0 0 1 0 0 0 14 0 2 9 0 1 1 0 0 0 2 1
379 CTT 0 1 0 0 5 0 0 3 1 0 0 3 0 1 0 8 3 1 0 6 0 2 0 34 0 0 1 3 2 83 4 184249 0 0 0 0 1 2 0 0 1 1 2 1 0 2 1 0 0 0 1 0 0 1 0 0 11 0 1 0 1 1 1 1
380 GAA 11 0 0 0 0 0 0 0 2 0 1 0 0 0 0 0 0 0 0 0 1 0 0 0 1 0 0 0 0 0 0 0 200766 2 43 1 1 1 25 0 17 0 4 3 2 1 0 0 2 0 0 1 0 0 0 0 1 3 0 6 1 0 0 1
381 CTG 0 0 0 0 1 0 2 1 0 1 0 1 0 0 12 0 3 0 2 0 0 0 9 1 0 6 1 6 19 4 199239 11 1 2 1 0 0 1 1 0 5 0 3 3 0 6 0 1 0 0 0 0 0 0 0 0 0 0 2 0 24 2 12 0
382 AGA 27 2 3 5 1 1 2 0 199043 1 1286 0 5 0 1 3 0 1 0 0 0 0 2 0 5 4 1 3 1 0 1 3 2 0 2 0 0 0 1 0 38 1 3 1 1 0 0 0 0 1 1 0 0 0 0 2 7 1 0 1 2 0 3 2
383 AGC 0 23 1 0 0 0 2 2 2 196470 2 66 3 4 0 0 2 6 1 0 1 1 0 0 0 1 0 0 0 0 0 1 0 6 0 1 10 0 29 41 1 12 3 0 0 2 5 3 1 0 0 0 0 3 9 0 2 1 0 1 2 1 0 2
384 AGG 6 0 12 0 0 0 1 3 45 3 196309 1 2 0 5 0 1 0 1 0 0 0 0 0 9 5 89 2 0 0 1 0 0 3 1 0 1 0 3 1 1 2 64 0 1 1 3 12 0 1 1 0 0 2 0 11 0 5 8 0 1 0 1 0
385 TAC 0 3 0 0 0 5 0 0 0 0 0 1 0 0 3 1 1 20 0 0 0 2 0 0 0 7 2 0 1 5 0 1 1 0 0 0 1 0 0 1 0 0 3 4 1 0 1 1 2 189392 4 37 0 0 0 2 0 10 2 2 2 0 1 1
386 TGG 0 2 1 1 0 0 0 0 2 0 7 0 1 1 0 1 1 2 1 3 0 0 0 0 0 0 20 1 0 0 0 0 0 1 0 0 1 0 0 1 2 0 4 3 4 0 3 2 1 0 7 2 0 0 7 0 12 0 175739 3 1 0 13 1
387 GCC 0 2 0 0 1 48 1 0 0 0 0 1 0 0 0 0 0 0 0 0 2 1 8 0 0 0 0 0 0 0 4 0 0 3 0 5 4 171192 5 23 1 1 7 2 0 25 0 0 0 0 0 1 0 1 0 0 0 0 0 0 0 0 0 0
388 ATA 2 0 13 0 25 0 2 0 4 0 1 0 188276 3 66 12 1 0 0 0 0 0 1 2 0 0 2 0 5 0 0 0 0 0 0 0 1 0 0 1 0 0 1 1 13 3 3 0 1 1 1 1 0 0 0 0 1 0 0 0 5 0 0 1
389 AGA 10 0 1 0 0 0 0 0 170919 0 13 0 0 0 0 0 0 0 0 0 0 0 0 0 5 3 1 1 0 0 0 1 1 2 1 0 0 0 1 0 23 0 0 1 0 0 0 0 0 0 0 0 0 0 0 2 1 0 0 0 0 0 1 0
390 ACC 0 4 0 0 9 166115 8 9 1 0 0 2 2 2 0 0 0 0 0 0 0 1 0 0 0 0 1 0 0 0 0 0 1 0 0 0 0 5 0 0 1 1 0 2 0 2 0 0 2 0 1 0 1 0 0 0 1 0 0 0 2 0 1 0
391 AGA 24 0 2 1 0 4 1 0 169830 2 27 0 3 1 1 0 2 0 0 2 0 1 0 0 7 3 30 0 0 1 0 0 0 2 0 0 1 1 0 0 19 1 0 0 0 0 0 0 0 0 1 1 0 0 0 0 7 0 2 0 0 1 1 0
392 AGT 0 1 1 13 2 0 2 0 0 9 4 192843 1 0 0 5 2 3 0 1 0 0 0 1 2 1 0 1 1 2 0 2 0 0 0 0 2 0 1 5 2 0 0 12 0 1 0 1 0 1 0 0 1 1 18 12 0 4 4 1 0 4 0 0
393 GGA 0 1 0 0 0 1 0 1 13 0 0 0 0 0 0 0 2 0 0 1 0 1 1 0 0 0 0 0 0 0 0 0 4 0 0 0 0 0 4 1 202965 9 86 5 1 0 1 0 0 0 0 0 0 0 3 0 4 1 1 2 0 0 0 0
394 GGA 0 0 0 0 0 0 0 0 12 0 0 0 0 0 0 0 8 2 0 0 0 0 0 0 1 0 0 0 0 0 0 1 19 0 0 0 0 0 0 0 202803 12 59 0 0 1 1 0 0 0 0 0 0 0 0 0 6 0 3 0 0 0 0 0
395 AAC 5 202642 32 19 0 11 4 0 2 14 3 3 0 4 1 0 0 27 0 0 1 1 0 0 28 5 16 92 1 0 0 1 0 8 1 0 0 5 4 0 4 0 6 3 3 2 0 1 4 0 2 4 0 3 4 2 3 0 0 16 0 1 0 0
396 ACT 1 24 29 6 2 36 18 202236 10 13 50 3 0 0 2 27 6 86 4 13 2 0 0 1 60 9 23 113 0 7 6 0 8 0 1 0 160 3 9 12 0 6 8 16 6 0 3 0 1 1 3 6 1 0 1 12 0 29 26 3 1 0 3 15
397 AAT 15 25 19 202468 0 8 0 7 154 1 89 19 0 2 5 134 2 0 39 4 3 0 2 3 0 49 88 0 0 0 12 1 0 0 0 15 0 0 11 5 2 0 3 2 0 5 0 0 0 3 0 1 0 0 2 0 1 0 9 28 12 5 1 0
398 CAA 40 0 20 6 0 10 0 1 11 8 128 4 1 8 0 7 202019 31 23 4 7 1 3 2 287 100 5 3 0 0 0 1 0 0 2 1 0 3 2 0 0 2 6 1 9 7 0 1 2 1 2 8 0 2 3 0 0 0 8 4 1 0 0 2
399 CAG 25 7 639 0 1 8 1 3 0 38 21 0 3 0 0 35 14 12 201096 6 1 72 22 6 15 3 897 57 0 2 7 4 1 2 2 1 2 2 3 9 6 12 131 48 2 4 9 3 0 6 12 3 2 5 1 2 0 0 0 10 0 2 0 16
400 AGG 12 0 25 0 0 0 0 0 20 2 202293 1 0 1 23 4 3 1 1 0 0 2 0 0 1 20 7 4 0 0 3 0 0 0 0 0 1 0 1 0 0 1 59 2 1 1 0 0 0 0 4 0 0 3 0 0 2 0 25 0 0 0 0 0
401 GCC 0 2 45 0 0 67 2 0 1 2 151 9 0 0 0 1 1 54 17 27 0 35 9 2 192 35 32 58 0 0 0 0 0 4 0 0 10 202281 12 11 14 7 20 4 0 41 0 0 1 0 0 0 34 14 0 0 0 1 2 5 13 0 7 0
402 TCT 0 0 101 0 1 0 0 5 2 2 6 8 0 0 8 0 0 0 0 10 59 5 4 44 4 0 48 80 6 1 0 0 2 5 2 4 6 1 0 3 0 3 12 2 0 2 9 0 4 0 0 10 4 64 4 202794 0 4 0 0 0 2 0 12
403 GCA 37 0 4 0 91 3 7 7 2 4 26 3 2 0 6 0 0 0 3 9 0 0 1 0 9 0 7 10 4 0 4 0 0 0 0 0 202668 10 119 6 2 19 17 1 84 0 0 2 0 0 2 0 4 1 7 1 1 2 0 0 2 1 1 1
404 GGT 1 0 2 0 0 22 1 2 0 2 0 42 1 0 0 1 0 0 3 0 0 1 1 2 0 1 1 0 0 0 2 0 0 1 2 20 0 15 19 5 20 172 202 202568 1 1 22 13 0 0 8 0 8 0 6 2 1 3 1 10 2 1 0 7
405 CAA 0 4 0 1 1 0 0 1 0 0 0 0 3 0 4 1 203158 1 37 3 2 1 1 0 14 0 0 0 1 0 0 1 0 0 0 0 1 16 0 2 0 0 0 1 2 0 3 3 3 0 1 0 0 0 0 0 0 0 0 0 0 0 0 1
406 ATC 0 1 2 0 4 41 15 0 0 0 0 0 4 203210 0 8 2 0 0 0 1 13 0 0 0 0 0 1 1 4 0 0 0 0 0 0 0 3 0 0 0 0 0 0 2 23 0 0 2 0 0 0 2 2 7 1 0 0 0 0 0 2 11 0
407 AGT 0 0 0 26 0 0 0 0 1 33 0 203087 0 0 0 2 0 0 0 0 0 0 0 0 1 0 0 0 0 0 0 0 0 0 0 0 0 0 0 0 0 14 1 48 0 0 0 0 0 0 0 0 0 0 0 0 0 0 0 4 0 0 0 0
408 GTG 0 0 0 0 16 0 0 0 0 0 0 0 0 1 23 4 0 0 0 0 0 0 0 0 0 0 0 0 0 6 0 0 0 0 3 0 0 9 14 0 0 0 1 0 142 0 202995 4 0 0 1 0 0 0 0 0 0 0 0 0 0 0 1 0
409 CAA 1 2 0 0 0 0 4 270 0 1904 0 22 6 1 11 36 200545 5 10 6 1 0 0 0 10 1 0 0 2 2 0 5 1 0 0 0 6 0 11 37 12 0 6 4 4 0 18 0 83 7 0 7 0 1 23 1 0 4 57 53 12 0 6 3
410 CCT 0 0 1 2 0 0 0 2 0 1 0 0 2 1 1 0 1 0 2 8 17 134 68 203004 0 0 0 0 0 0 0 3 0 2 0 0 6 1 12 2 1 0 3 1 0 6 3 0 0 0 0 0 3 0 0 24 0 0 0 6 0 0 0 0
411 GCA 3 1 1 0 123 22 0 3 0 0 0 2 0 0 0 0 0 0 0 0 0 0 0 0 0 0 0 1 0 0 0 0 4 0 0 0 202962 6 16 3 0 1 1 1 39 3 8 0 0 3 0 0 6 4 1 0 1 4 0 105 0 1 0 0
412 TTT 0 0 0 1 0 0 1 0 0 0 0 0 0 0 3 7 0 0 0 0 0 0 0 1 0 0 1 1 4 0 9 11 0 0 0 0 0 0 0 0 2 0 3 3 2 0 5 1 0 0 0 4 0 0 0 3 0 0 0 3 1 18 10 202390
413 TCT 0 12 2 0 0 0 0 2 2 13 1 1 1 0 0 0 0 0 0 0 0 2 3 14 0 0 4 0 0 3 2 0 0 5 1 0 2 0 1 1 11 4 6 1 1 0 1 0 1 3 0 5 112 82 16 202961 0 0 0 4 0 0 0 7
414 GTG 0 1 1 0 0 2 14 1 0 2 1 2 0 0 44 0 0 0 0 0 0 0 0 0 0 0 1 0 1 12 28 0 0 0 4 0 6 4 34 0 0 2 4 0 87 2 202728 8 2 0 0 6 0 0 4 1 0 5 3 54 1 1 1 22
415 CAA 3 3 0 0 15 14 6 217 13 2 20 23 0 0 0 0 202289 3 35 4 2 7 5 4 74 39 179 42 7 0 11 11 0 0 0 1 2 11 32 30 3 5 36 17 0 10 5 9 16 2 0 6 3 0 25 0 0 0 12 20 0 60 1 5
416 AGA 12 0 0 0 0 0 0 0 203207 1 39 0 3 0 0 0 0 0 0 6 1 0 0 0 11 0 11 6 0 0 0 0 0 6 0 0 0 0 0 3 24 1 2 1 0 1 1 3 0 0 0 0 0 1 0 0 3 0 2 0 0 2 3 1
417 AAC 102 201323 2 20 0 24 0 1 1 25 15 9 12 1 8 0 5 6 0 2 0 78 0 4 9 2 49 0 2 28 1 21 1 10 3 1 0 7 3 0 1 13 0 66 0 1 5 16 0 11 0 0 0 4 36 4 0 0 2 0 3 6 5 0
418 CTC 0 0 0 0 3 0 0 1 0 5 1 0 0 6 2 18 0 1 0 0 0 23 1 0 0 1 1 0 17 155172 8 9 0 0 0 0 1 0 2 6 0 0 0 1 0 0 14 0 0 0 0 0 0 0 1 0 0 7 0 0 7 8 3 0
419 CCA 1 0 3 0 4 0 0 1 0 0 3 2 0 1 1 0 5 0 0 0 155250 3 8 6 3 5 0 0 3 0 2 0 4 0 3 0 1 0 11 10 1 0 0 0 7 0 38 12 0 0 0 0 5 0 0 0 0 3 0 1 0 0 2 0
420 TTT 0 3 0 41 4 0 2 2 1 1 0 4 2 0 4 2 1 1 0 2 0 0 0 0 1 0 4 4 1 0 5 18 1 0 0 0 1 4 11 1 1 0 10 3 0 51 53 3 0 0 0 28 0 26 20 8 7 4 4 9 2 73 49 155153
421 GAC 5 9 0 0 0 0 0 0 5 1 11 8 54 35 5 5 0 0 1 0 1 0 0 0 0 0 0 1 2 19 8 0 1 154212 3 270 2 2 25 1 0 34 3 0 17 60 30 10 0 33 0 1 1 21 4 533 1 1 0 38 0 5 7 0
422 AAA 155253 22 18 1 9 0 0 4 19 20 0 3 8 0 1 14 3 0 7 0 0 0 0 0 2 0 118 0 0 4 0 1 15 1 2 6 0 6 13 10 1 0 22 5 12 1 5 0 1 7 1 2 0 0 5 0 0 1 0 0 1 15 0 2
423 CCA 1 16 3 2 3 8 0 8 2 45 75 0 0 0 0 0 10 9 22 9 154125 1 23 31 85 34 498 28 13 5 0 11 0 0 0 1 6 14 6 0 13 26 145 28 2 2 18 20 0 0 0 1 36 5 1 4 0 2 0 3 0 0 0 3
424 ACC 0 2 2 2 6 154822 9 7 0 2 6 17 0 42 4 12 0 38 0 0 1 8 0 0 2 2 5 4 2 8 11 4 0 17 0 2 1 38 104 4 2 3 2 3 11 22 10 140 0 2 0 0 1 2 3 21 1 0 15 3 5 1 2 5
425 ATC 0 0 0 1 0 11 1 2 0 1 2 0 3 155339 4 38 0 0 0 0 0 2 0 0 0 0 0 0 5 4 0 0 0 0 2 3 0 0 5 11 1 0 1 0 7 46 19 71 1 1 0 0 1 1 3 0 0 19 0 14 0 0 0 0
426 ATG 2 0 3 8 0 0 34 0 6 0 10 1 19 3 154935 1 2 0 0 0 0 0 0 0 1 2 3 2 16 1 8 22 0 0 12 1 4 0 2 2 2 2 8 3 1 0 23 6 1 0 0 0 2 3 2 3 1 5 0 40 1 0 3 0
427 GCA 0 0 1 0 43 0 0 39 24 35 4 7 0 1 445 11 0 10 3 0 13 1 6 0 4 2 19 15 11 34 2 0 13 1 4 0 154266 11 45 5 4 1 82 19 31 8 5 0 0 1 0 2 2 0 65 94 0 5 1 4 0 0 0 7
428 GCA 0 0 0 1 105 3 19 0 0 0 4 0 0 1 9 1 0 24 2 0 0 0 0 7 5 0 10 3 2 0 0 0 1 0 6 0 154706 18 15 11 0 3 5 7 25 3 14 0 0 0 0 2 2 5 0 4 0 4 0 125 0 0 1 0
429 TTC 1 3 1 0 1 0 1 1 4 0 4 0 0 0 4 3 3 3 0 5 1 2 0 0 0 0 3 1 0 7 0 7 0 0 3 0 2 0 1 0 0 1 18 2 3 3 7 1 1 24 3 3 2 10 0 0 3 0 33 4 2 155350 14 24
430 ACT 4 1 3 27 12 30 7 154665 0 0 22 23 4 1 2 8 0 1 0 10 4 2 2 9 1 8 2 2 3 0 2 0 0 0 2 0 3 2 0 10 17 65 29 157 0 0 0 7 1 2 0 1 0 80 54 13 1 0 5 1 0 0 1 6
431 GGG 0 0 5 3 8 0 9 0 4 4 15 0 0 1 0 1 4 1 0 5 0 2 1 1 1 0 0 3 0 8 0 3 0 0 7 2 0 0 2 2 53 45 153861 56 0 1 4 14 1 879 0 18 10 0 0 0 0 1 7 24 17 4 24 24
432 AAT 8 24 9 154763 4 7 5 4 18 11 16 24 0 1 0 3 0 10 107 1 7 4 2 1 24 3 1 0 13 0 6 3 0 1 2 24 14 2 8 4 2 4 5 53 4 5 9 14 1 1 0 19 0 1 19 58 0 23 23 7 10 20 5 2
433 ACA 2 1 0 0 155000 10 67 8 0 2 2 0 79 1 8 1 0 4 1 1 1 1 1 0 0 0 4 0 19 0 4 72 0 16 0 0 22 5 0 0 20 6 0 13 0 4 10 18 1 18 1 2 0 14 0 4 1 1 1 19 21 1 0 20
434 GAG 0 0 15 1 0 0 19 5 6 0 6 3 0 0 2 0 25 0 0 0 0 1 9 1 0 2 10 1 3 1 0 0 33 3 155261 15 9 0 17 1 6 1 36 4 29 25 7 7 0 0 6 1 0 2 10 1 0 1 0 4 0 1 2 2
435 GGA 0 1 0 0 0 2 0 0 10 0 0 1 0 0 0 0 0 1 0 0 0 0 0 0 0 1 8 0 0 0 9 1 17 0 0 1 2 0 0 0 155122 11 346 5 3 0 0 0 0 0 1 0 0 0 0 0 0 0 2 0 1 0 1 0
436 AGA 18 0 0 0 0 0 0 0 155514 1 34 1 2 0 2 2 1 0 1 0 0 0 1 1 7 12 5 1 0 0 0 1 0 0 3 1 0 0 0 0 13 0 4 1 3 3 4 0 0 1 0 0 0 1 3 0 2 0 0 0 0 0 0 4
437 ACA 2 22 0 0 155405 0 11 3 0 2 0 5 7 0 4 4 0 0 0 2 3 0 1 0 0 0 0 4 0 0 0 0 0 1 0 0 6 1 1 0 0 1 7 0 1 0 2 0 0 0 0 0 2 14 1 15 1 4 0 1 0 0 2 0
438 TCA 1 3 0 59 2 0 1 0 2 5 1 0 0 0 0 0 0 0 1 0 13 0 0 0 1 0 0 0 0 1 1 0 3 0 2 1 2 3 1 1 2 5 155 8 0 1 0 0 0 0 1 1 155091 7 116 14 0 0 5 0 6 0 0 0
439 GAC 0 10 0 0 0 0 0 0 1 0 0 0 1 0 0 0 0 0 1 0 0 0 0 0 0 1 2 0 0 0 0 0 0 155422 0 8 0 0 6 0 0 14 0 1 0 0 0 1 0 1 0 0 0 0 1 0 0 0 0 0 0 0 1 0
440 ATG 1 0 4 0 0 3 12 4 1 4 6 2 9 0 155435 6 0 1 0 1 0 0 2 0 0 1 9 6 0 5 0 1 1 2 1 0 0 7 4 8 0 0 6 0 1 0 10 0 0 1 1 4 0 0 5 1 0 1 11 1 0 10 2 0
441 AGG 1 0 9 0 0 0 0 1 25 0 155428 1 0 0 10 0 0 0 0 0 0 0 1 0 1 23 3 0 0 0 1 0 1 1 3 0 0 3 0 2 3 0 30 1 0 0 0 0 0 0 1 1 0 1 0 0 0 0 3 0 1 0 1 0
442 GCA 0 0 2 3 96 0 19 2 3 1 1 2 26 17 8 68 0 2 0 0 2 0 1 0 0 0 2 1 6 1 0 5 13 0 0 0 154448 2 97 22 2 1 2 5 45 140 447 1 1 6 0 6 21 1 5 0 0 11 4 0 0 0 6 1
443 GAA 9 0 0 0 0 0 0 0 0 0 0 0 0 4 0 1 0 0 0 0 0 0 0 0 0 0 0 0 0 1 0 0 155574 1 4 8 0 0 0 0 7 0 1 0 0 3 0 0 2 0 0 0 0 4 3 0 2 0 1 1 0 0 0 0
444 ATT 0 0 2 1 0 1 0 13 0 0 1 2 40 18 0 155519 2 0 0 1 0 0 0 0 1 0 1 1 2 4 1 2 2 0 0 0 0 3 0 0 0 3 9 2 1 1 4 11 0 1 1 0 0 0 0 0 0 5 1 15 2 1 1 0
445 ATA 1 3 0 0 11 0 0 0 0 0 2 1 155475 1 24 0 0 1 1 1 1 0 0 0 10 0 1 0 2 5 0 2 0 1 0 0 0 4 3 1 2 2 1 5 8 1 7 22 0 1 0 0 3 0 4 2 5 1 1 7 4 1 3 0
446 AGG 1 6 32 0 1 5 67 2 34 3 154850 4 0 2 14 3 3 3 100 0 1 1 7 0 3 11 36 13 1 2 0 4 0 11 98 5 2 1 15 24 4 36 96 7 28 2 17 1 0 2 1 0 1 0 8 7 1 1 3 13 0 1 6 0
447 ATG 0 0 2 0 0 0 10 3 0 2 16 0 8 2 155415 4 0 0 2 11 2 0 0 0 0 4 1 0 1 0 6 0 0 0 0 1 2 2 18 0 0 0 5 3 6 0 30 0 0 0 0 3 0 1 1 3 0 32 2 12 0 0 7 2
448 ATG 0 2 1 3 0 0 10 0 0 0 2 0 28 10 155428 6 2 0 0 1 0 0 0 0 0 0 0 0 1 4 0 0 0 0 1 0 0 0 0 0 0 0 1 1 0 0 28 2 0 0 0 0 1 0 0 0 0 0 1 0 38 0 8 0
449 GAA 16 0 0 0 0 0 5 2 0 0 0 0 0 1 1 0 0 0 0 7 0 0 0 0 0 0 0 0 0 0 0 1 155498 5 30 5 0 1 0 0 23 0 0 0 2 6 1 0 2 0 3 0 0 0 1 0 2 0 1 2 3 0 2 1
450 GGT 5 0 0 0 3 12 13 10 1 2 7 62 1 0 1 0 0 2 2 0 0 0 0 0 27 0 7 3 0 1 9 30 0 1 0 15 0 0 0 0 1 22 20 155210 1 28 48 0 0 0 0 1 1 0 0 3 1 4 0 12 0 29 15 0
451 GCA 0 0 229 4 144 1 0 0 2 0 5 0 1 55 7 15 1 6 31 0 2 0 16 0 3 4 0 6 2 4 0 0 18 2 0 0 154474 3 46 1 23 12 63 21 183 8 17 2 0 0 0 0 2 0 0 0 0 2 34 0 8 3 0 6
452 AAA 155382 23 11 0 4 4 2 0 6 0 0 6 1 0 0 1 1 1 0 1 0 0 0 1 10 0 12 1 71 0 13 0 3 0 0 0 0 0 16 2 0 1 7 2 0 0 0 1 12 0 0 0 0 0 0 0 0 0 0 0 2 0 0 1
453 CCA 0 0 28 0 1 0 0 0 59 0 1 0 0 27 0 0 1 1 6 0 154520 2 44 1 0 2 5 1 5 2 0 0 0 11 0 0 0 0 12 0 210 1 12 25 1 0 30 0 0 0 0 0 17 1 0 2 0 7 3 0 0 0 0 1
454 GAA 29 0 2 0 0 0 0 13 1 0 1 0 4 1 0 0 55 2 0 2 1 18 1 0 0 0 2 0 5 0 0 0 154817 4 2 49 69 0 9 24 20 273 13 0 8 46 28 4 1 5 0 0 30 0 2 1 0 1 0 0 18 0 1 4
455 GAA 13 10 1 11 12 5 0 9 10 3 0 0 9 0 4 3 9 1 0 1 0 1 10 0 6 1 0 6 2 1 0 15 155092 6 25 4 10 0 6 1 7 12 16 9 60 22 45 13 2 1 0 14 5 4 5 11 0 0 0 17 11 3 3 28
456 ATG 0 0 16 2 0 0 16 1 1 1 333 3 8 1 154826 4 5 1 1 7 3 0 0 0 6 0 1 12 1 0 1 0 0 0 0 0 0 0 4 0 5 0 28 5 0 0 11 1 1 0 1 18 26 0 32 3 1 100 14 2 4 1 5 0
457 TCC 0 4 0 0 6 8 0 3 0 0 0 4 5 0 0 2 3 1 7 6 0 14 2 2 0 1 0 1 10 0 0 33 1 0 0 0 21 1 1 18 44 60 0 11 0 1 0 0 0 1 0 0 40 155038 5 76 0 1 0 0 9 6 0 0
458 TTC 0 0 1 1 0 0 0 0 1 0 0 1 0 5 0 0 0 0 0 0 0 0 0 0 1 0 0 0 0 8 1 0 0 1 0 0 0 0 0 0 3 3 1 1 0 1 2 0 1 4 0 7 0 5 0 1 1 6 13 0 13 155348 3 11
459 CAG 1 0 18 0 4 7 0 0 0 0 0 0 1 0 4 0 29 3 154621 18 1 0 4 0 57 1 324 45 0 1 7 7 0 0 2 5 0 0 2 0 6 3 28 1 2 4 3 1 0 0 11 9 0 0 0 1 0 1 0 0 0 1 0 6
460 GGG 359 0 0 0 0 1 1 0 0 3 31 0 0 0 0 0 0 1 0 0 0 0 0 0 11 0 11 1 0 1 0 0 0 0 4 0 0 0 2 0 16 1 126326 5 0 0 3 0 1 0 7 0 0 1 0 0 0 1 6 2 0 0 0 1
461 CGG 0 0 0 0 0 0 0 0 0 0 20 0 0 0 0 0 0 0 25 0 0 0 2 0 10 0 123330 9 0 0 4 0 0 0 0 0 0 5 4 1 0 0 2 0 0 0 0 0 0 0 1 0 0 0 0 0 0 1 12 0 0 0 0 0
462 GGA 0 0 0 1 0 0 0 0 6 2 0 0 0 0 0 0 0 1 0 0 3 0 0 3 0 0 0 0 0 0 0 0 8 1 0 0 1 1 9 3 114203 14 32 10 0 1 3 5 0 0 0 0 0 2 0 0 2 1 0 3 0 0 2 0
463 GTC 0 6 0 0 0 0 1 0 0 5 0 0 7 8 2 0 0 0 0 0 0 0 0 0 0 0 0 0 0 0 0 0 0 0 0 0 3 7 1 3 6 1 0 1 14 108472 9 12 1 0 0 0 0 0 1 0 0 1 11 0 2 1 12 0
464 TTC 0 0 0 0 0 1 0 0 0 0 0 0 0 6 0 0 0 0 0 0 0 0 0 0 0 0 0 0 0 6 0 0 0 0 0 0 0 0 0 0 0 0 0 0 1 6 0 0 0 0 0 0 1 18 0 2 0 1 0 0 1 127080 1 24
465 GAG 0 0 6 0 0 0 0 0 0 25 3 0 0 0 0 0 0 0 0 0 0 0 0 0 0 0 0 0 0 0 0 0 5 0 121619 2 0 0 2 0 1 0 24 0 0 0 2 0 0 0 2 0 0 0 0 0 0 0 2 0 0 0 0 0
466 CTC 3 0 9 0 0 0 0 0 7 1 3 0 0 9 43 7 3 18 6 20 18 61 4 19 3 0 1 1 24 108771 8 19 0 4 1 7 46 3 5 1 16 0 6 1 1 1 8 9 1 44 0 16 0 4 6 1 0 1 65 2 5 33 39 11
467 TCG 0 0 9 2 0 2 34 0 0 2 1 0 0 4 2 1 1 0 9 0 0 0 12 0 0 1 2 2 1 1 0 0 0 0 4 0 0 0 2 0 4 2 27 0 1 1 4 0 0 0 0 5 18 12 128301 7 0 0 3 1 0 5 21 5
468 GAC 0 6 0 0 0 0 0 0 0 0 0 0 0 0 0 1 0 0 0 0 0 0 0 0 0 0 0 0 0 0 0 0 1 126710 1 15 0 0 0 0 0 20 0 0 0 0 0 0 0 0 0 0 3 3 0 0 0 1 0 0 2 0 0 0
469 GAA 23 0 1 0 1 6 0 0 0 0 0 0 0 1 0 1 3 5 33 0 0 0 0 0 0 0 0 0 1 1 0 0 122082 4 24 3 1 8 0 0 13 4 2 0 0 1 7 2 1 1 1 1 2 0 0 1 0 0 0 0 0 0 6 0
470 AGG 2 0 19 0 0 0 0 0 7 0 124364 0 0 0 12 0 0 0 0 0 0 0 0 0 0 0 6 0 0 0 0 0 0 0 0 0 0 0 0 1 0 0 24 0 0 0 0 0 0 0 0 0 0 0 0 0 0 0 1 0 0 0 0 0
471 GCA 0 0 0 0 21 0 0 0 0 0 0 0 0 0 0 0 0 0 0 0 0 0 0 0 0 0 0 0 0 0 0 0 1 0 0 0 112895 5 58 2 2 0 0 0 41 0 0 0 0 0 0 0 0 0 0 0 0 0 0 0 2 0 0 0
472 GCG 0 0 0 0 1 1 110 0 0 0 0 0 0 0 0 0 0 57 0 0 0 1 2 0 0 1 0 0 0 0 0 0 0 0 0 0 19 0 118978 0 0 0 1 1 0 0 58 2 0 0 0 0 0 0 2 0 0 0 0 0 0 0 0 0
473 AAC 5 127901 0 19 0 3 0 0 0 4 1 0 0 0 0 0 1 7 3 0 0 0 1 0 0 0 3 3 0 0 0 0 0 6 0 0 0 0 0 0 0 0 0 0 1 0 0 0 0 1 0 0 1 0 4 0 0 0 2 0 0 5 0 0
474 CCG 0 0 0 0 0 0 6 0 0 0 0 0 0 0 0 0 0 0 2 0 27 1 154892 0 2 0 7 0 0 0 6 0 0 0 0 0 0 0 2 0 0 0 0 0 0 0 0 0 0 0 0 0 0 0 2 0 0 0 0 0 0 0 0 0
475 ATC 1 1 2 0 0 8 0 0 0 2 0 0 1 155391 0 21 0 0 0 0 0 0 0 0 0 7 0 0 0 27 0 0 0 0 0 0 0 4 0 0 0 3 0 0 0 71 0 0 0 0 0 0 0 1 0 0 0 2 0 0 0 0 0 0
476 GTG 0 0 0 0 0 0 0 0 0 0 0 0 0 0 36 0 0 0 0 0 0 0 0 0 0 0 44 0 0 0 2 0 0 0 3 0 8 0 111 22 0 0 20 0 47 0 155057 0 0 0 2 0 0 0 1 0 0 1 0 0 0 0 0 0
477 CCC 0 0 0 0 0 0 0 0 0 0 0 0 0 0 0 0 0 2 0 0 4 155477 0 12 0 0 0 0 0 1 0 0 0 0 0 0 0 0 0 0 0 0 0 0 0 0 0 0 0 0 0 0 0 21 0 0 0 0 0 0 0 0 0 0
478 TCT 0 0 9 0 0 0 2 4 0 0 0 0 0 0 0 0 8 1 3 0 7 6 0 14 0 1 4 0 0 0 2 4 0 0 0 0 0 0 2 0 0 0 0 0 0 0 0 4 0 1 0 9 3 292 100 154639 0 0 17 2 0 0 30 3
479 TTT 0 1 0 2 0 0 0 0 0 0 0 0 0 2 1 2 1 0 0 1 0 0 0 1 3 0 0 0 1 0 0 9 0 0 0 0 0 1 0 0 1 0 0 3 0 3 3 7 0 8 0 3 0 0 0 5 0 10 0 5 16 21 1 155291
480 GAC 0 39 0 0 0 0 0 0 7 0 0 0 0 0 3 0 10 41 13 0 1 10 0 18 0 22 0 4 0 1 0 0 6 155084 0 33 0 11 0 9 0 23 0 16 0 4 0 0 0 3 0 0 0 0 0 1 0 0 8 7 0 0 1 0
481 ATG 0 0 1 0 0 0 8 0 0 0 17 1 10 0 155430 3 1 0 0 1 0 0 0 0 0 0 0 0 0 0 4 0 0 0 0 0 0 0 1 0 4 0 1 0 2 0 16 0 0 7 0 1 0 0 0 0 0 6 4 0 0 0 0 0
482 AGT 0 2 1 18 0 0 0 0 1 9 0 155481 0 0 0 4 0 0 0 0 0 0 0 0 0 1 0 5 0 0 0 0 0 0 0 0 0 0 0 0 0 0 0 16 0 0 0 1 0 0 0 0 0 0 0 0 0 1 0 0 0 0 0 0
483 AAT 3 7 28 155628 0 0 0 1 0 1 0 4 0 1 1 0 0 0 0 0 0 0 0 0 0 0 0 0 0 0 0 0 0 0 0 6 0 0 0 0 0 0 0 0 0 0 0 0 0 0 0 1 0 0 0 0 0 0 0 0 0 0 0 0
484 GAA 4 2 0 1 0 0 0 1 0 0 0 0 0 1 0 0 0 0 0 0 0 3 0 0 0 0 0 0 0 0 0 0 155245 2 17 0 0 0 0 0 8 0 3 0 0 0 0 29 0 0 0 0 0 0 0 0 0 0 0 0 0 0 0 0
485 GGA 1 0 0 0 0 0 0 0 13 10 1 9 0 0 2 0 0 2 5 0 0 0 0 0 0 1 6 4 0 0 0 3 9 0 1 0 0 0 0 0 155333 0 23 12 0 0 6 20 0 0 0 0 0 0 0 0 7 1 6 5 0 0 4 4
486 TCT 0 0 0 0 0 0 0 0 0 0 0 0 0 0 0 0 0 0 1 0 0 0 0 8 0 1 0 0 0 0 0 0 0 0 0 0 0 0 0 0 0 1 0 0 0 0 0 0 0 0 0 3 1 7 2 155588 0 0 0 0 0 0 0 7
487 TAT 0 0 0 0 0 0 0 0 0 0 0 0 0 0 0 0 0 0 0 22 0 0 0 0 0 0 0 0 0 0 0 0 0 0 0 0 0 0 0 0 0 0 1 0 0 0 0 2 0 4 1 155624 0 0 0 1 0 0 0 10 0 0 0 0
488 TTC 0 0 0 0 0 0 0 0 0 0 0 0 0 7 0 0 0 1 0 0 0 0 0 0 0 0 0 0 0 5 0 0 0 0 0 0 0 0 0 0 0 0 0 0 0 0 0 0 0 2 0 0 0 3 0 0 0 0 0 0 1 155046 0 5
489 TTC 0 0 0 0 0 0 0 0 0 0 0 0 0 1 0 0 0 0 0 0 0 0 0 0 0 0 0 0 0 6 0 0 0 0 0 0 0 0 0 0 0 0 0 0 0 3 0 0 0 1 0 14 0 5 0 0 1 0 0 0 2 154345 2 18
490 GGA 0 0 0 0 0 0 0 0 11 0 0 0 0 0 0 0 0 0 0 0 0 0 0 0 0 0 0 0 0 0 0 0 8 0 0 0 0 0 0 0 155441 0 16 1 1 0 0 0 0 0 0 0 0 0 0 0 3 0 0 0 0 0 0 0
491 GAC 0 8 0 0 0 0 1 0 1 0 4 0 0 12 0 0 0 0 0 0 0 0 0 0 0 3 0 0 0 0 0 0 1 155358 0 7 1 4 0 0 2 20 0 0 2 24 7 0 1 2 0 0 0 4 0 0 5 0 10 0 0 0 3 0
492 AAT 3 5 1 155477 0 0 0 0 1 1 0 11 0 0 0 2 1 0 0 1 0 0 0 0 0 0 0 0 0 0 0 0 0 0 0 19 0 1 0 0 0 1 0 0 0 0 0 0 0 0 0 1 0 0 0 0 0 0 0 0 0 0 0 0
493 GCA 0 0 0 0 80 0 0 0 0 0 0 0 0 1 1 0 2 0 0 1 3 0 0 1 1 0 0 0 0 0 0 0 3 0 0 0 155321 5 24 9 2 0 1 1 40 0 3 0 0 0 0 0 1 0 3 0 0 0 1 0 0 0 1 0
494 GAG 0 4 4 0 0 0 0 0 0 0 0 0 0 0 2 1 0 15 0 0 0 3 0 0 0 0 0 0 0 0 0 0 42 1 155415 12 0 0 1 0 11 0 28 0 4 0 9 0 0 0 5 0 0 0 0 0 0 0 0 0 0 0 0 0
495 GAG 0 17 15 0 0 0 1 0 0 0 14 0 0 0 0 0 0 0 0 0 0 0 1 0 0 0 0 0 0 0 0 0 48 13 155429 3 0 0 2 0 2 0 29 0 0 0 0 2 0 0 0 0 0 0 16 0 0 0 0 0 0 1 2 0
496 TAC 0 0 0 0 0 1 0 0 0 1 0 0 0 0 1 4 0 13 0 0 0 0 0 0 0 0 0 0 1 0 0 1 0 1 1 1 1 0 0 1 1 1 0 1 0 2 6 2 0 155342 0 41 0 1 0 0 4 42 4 0 0 9 0 0
497 GAC 0 72 11 23 0 1 1 1 0 35 8 4 0 9 42 2 0 1 0 12 0 0 0 0 0 3 0 0 3 0 0 0 7 153890 9 5 4 16 42 0 4 126 9 0 4 18 7 102 38 32 6 6 2 25 5 4 0 2 21 36 7 36 3 0
498 AAT 348 60 568 151504 51 57 46 25 910 119 366 110 26 128 26 48 10 534 6 15 0 2 0 0 34 41 28 17 3 3 5 2 0 1 2 7 14 5 17 6 115 37 3 12 22 6 14 5 4 4 12 2 2 1 8 3 15 31 12 24 16 4 42 2
499 TAA 0 0 0 0 0 0 0 0 0 0 0 0 0 0 0 0 16 0 0 0 0 0 0 0 0 0 0 0 0 0 0 0 0 0 0 0 0 0 0 0 0 0 0 0 0 0 0 0 155550 1 5 9 0 0 0 0 18 0 0 0 5 0 0 0
