# Supplementary material for: Destabilized adaptive influenza variants critical for innate immune system escape are potentiated by host chaperones
Source: PLoS Biol. 2018 Sep 17;16(9):e3000008. doi: 10.1371/journal.pbio.3000008 (PMC6160216; doi:10.1371/journal.pbio.3000008)
Supplement: S1 File — This zip file contains the computer code and required input files for the deep mutational scanning data analysis reported in this manuscript. (ZIP) [file pbio.3000008.s023.zip › 2018_NP_DMS-master/preferences/Rep3-Hsp90i39_counts.txt]

# POSITION WT AAA AAC AAG AAT ACA ACC ACG ACT AGA AGC AGG AGT ATA ATC ATG ATT CAA CAC CAG CAT CCA CCC CCG CCT CGA CGC CGG CGT CTA CTC CTG CTT GAA GAC GAG GAT GCA GCC GCG GCT GGA GGC GGG GGT GTA GTC GTG GTT TAA TAC TAG TAT TCA TCC TCG TCT TGA TGC TGG TGT TTA TTC TTG TTT
1 ATG 0 0 0 0 0 0 17 0 0 0 3 0 4 0 231013 4 0 0 0 0 0 0 0 0 0 0 0 0 0 0 0 0 0 0 0 0 0 0 0 0 0 0 0 0 0 0 64 0 0 0 0 0 0 0 0 0 0 0 0 0 0 0 0 0
2 GCG 0 0 0 0 0 0 3 0 0 0 0 0 0 0 0 0 0 0 0 0 0 0 0 0 0 4 0 0 0 0 0 0 0 0 2 0 34 0 230911 0 0 0 0 0 0 0 61 0 0 0 0 0 0 0 1 0 0 0 0 0 0 0 0 0
3 TCC 6 7 0 0 4 11 1 15 0 0 0 0 0 0 2 0 2 3 0 5 0 21 0 0 9 1 1 0 14 5 4 0 0 0 2 0 0 11 0 1 0 0 0 0 0 0 0 0 0 16 0 2 14 230777 8 18 0 0 0 0 3 8 1 0
4 CAA 56 261 0 3 163 6 3 131 4 1 0 5 360 8 29 63 228733 33 48 2 20 0 0 2 38 0 0 0 78 41 8 9 8 3 0 7 34 0 3 23 5 0 0 5 269 1 10 1 23 7 0 1 83 16 28 217 0 0 0 42 66 32 12 150
5 GGC 0 0 0 0 0 33 0 0 0 39 0 0 0 0 0 0 0 2 0 0 0 27 0 0 0 40 0 0 0 1 0 0 0 34 0 0 0 34 0 0 0 230772 0 19 0 0 0 0 0 2 0 0 0 33 0 0 0 138 0 0 0 0 0 0
6 ACC 0 1 0 0 2 231052 0 2 0 0 0 0 0 2 0 0 0 0 0 0 0 3 0 0 0 0 0 0 0 0 0 0 0 0 0 0 0 8 0 0 0 0 0 0 0 0 0 0 0 0 0 0 0 0 0 0 0 0 0 0 0 0 0 0
7 AAA 231104 1 7 3 0 0 0 0 6 0 0 0 0 0 0 0 1 0 0 0 0 0 0 0 0 0 0 0 0 0 0 0 11 0 0 0 0 0 0 0 0 0 0 0 0 0 0 0 3 2 0 0 0 0 0 0 0 0 0 0 0 0 0 0
8 CGG 0 0 0 0 0 0 0 0 0 0 1 0 0 0 0 0 4 0 6 0 8 1 2 0 73 0 231043 2 6 0 4 0 0 0 0 0 0 0 0 0 0 0 0 0 0 0 0 0 0 0 0 0 0 0 0 0 0 0 38 0 0 0 0 0
9 TCT 0 0 0 1 0 2 3 4 0 0 0 0 2 0 1 0 2 0 0 0 0 0 0 11 0 0 0 0 0 0 0 7 0 0 0 0 17 1 0 4 0 0 0 0 0 0 0 0 0 1 0 0 8 153 15 230714 0 0 0 0 21 0 1 4
10 TAT 2 5 0 6 10 3 0 9 0 9 0 7 16 20 0 22 1 18 5 41 15 2 0 3 0 1 0 3 3 16 11 5 9 0 15 1 0 7 1 4 3 2 1 0 9 0 1 0 3 23 1 230695 3 39 0 3 0 7 0 35 1 11 5 3
11 GAA 28 0 0 0 1 2 0 2 0 0 0 0 0 0 1 0 3 1 0 0 0 1 1 0 0 0 0 1 1 0 1 0 230839 0 26 1 1 0 0 0 18 8 0 1 3 0 1 0 3 2 1 0 2 0 0 0 0 0 0 3 8 0 3 0
12 CAG 10 22 258 13 1 6 11 4 3 49 24 0 2 10 3 0 59 51 229887 218 8 7 15 0 25 39 48 0 64 10 72 22 2 1 6 0 8 2 3 9 0 0 65 4 1 0 5 8 2 4 15 1 4 9 5 26 0 16 0 0 13 3 2 4
13 ATG 0 2 4 0 2 0 9 0 0 0 1 0 18 0 231028 6 0 1 0 1 0 1 1 0 2 0 0 0 1 1 5 0 1 0 0 0 1 0 0 0 0 1 2 1 0 0 19 0 6 1 0 0 0 0 0 0 0 1 1 0 0 0 1 0
14 GAA 16 0 0 0 1 0 0 0 195 5 0 0 1 0 0 1 0 0 1 0 0 0 2 0 0 0 1 0 1 0 0 0 230717 7 20 14 4 0 1 0 16 1 0 0 1 0 0 0 2 2 0 2 0 1 0 0 1 5 5 0 1 0 0 0
15 ACT 0 1 0 3 6 43 4 230997 0 0 0 0 0 2 0 13 0 4 0 0 0 0 0 2 0 0 1 2 10 0 0 0 0 0 0 0 0 0 0 15 0 0 0 0 1 0 0 0 0 0 0 0 0 0 0 0 0 0 0 1 0 0 0 0
16 GAT 0 0 2 16 0 0 0 0 0 0 0 0 0 0 0 1 3 0 0 0 0 0 0 0 0 0 0 0 0 0 2 0 3 20 5 231058 1 0 0 2 0 1 5 32 0 0 0 2 0 0 0 2 0 0 0 0 0 1 0 0 0 0 0 0
17 GGG 3 3 6 2 5 0 0 12 0 0 9 0 0 0 0 0 9 4 1 0 4 4 9 0 1 0 0 0 0 0 0 2 0 0 16 0 0 1 4 7 91 2 230924 16 0 0 4 13 0 0 0 0 0 0 4 0 1 0 16 0 0 0 1 0
18 GAA 40 3 3 72 0 40 3 0 0 0 0 3 6 4 1 0 11 13 2 1 27 55 50 1 0 0 0 2 0 19 0 13 230530 4 45 5 15 65 4 0 42 2 0 2 0 1 1 12 8 13 0 0 31 6 0 11 5 0 1 0 14 3 0 0
19 CGC 1 0 0 0 0 5 0 0 0 6 0 0 0 0 0 0 0 84 0 1 0 3 0 0 2 230982 0 16 0 4 0 0 0 0 0 0 0 2 0 0 0 3 0 0 0 0 1 0 0 1 0 0 0 0 0 0 0 52 0 0 0 4 0 0
20 CAG 1 0 0 1 0 0 0 1 0 0 0 0 1 0 0 0 10 0 230482 19 3 3 269 4 0 4 74 1 0 0 4 0 1 0 1 0 0 0 0 1 0 0 0 0 1 0 0 0 0 0 4 1 2 0 0 5 1 0 0 0 0 0 0 0
21 AAT 10 15 1 230628 89 52 62 65 0 1 0 19 0 0 7 1 8 5 6 4 13 6 0 3 10 5 0 48 0 15 6 1 0 2 0 13 2 2 3 3 0 1 0 0 8 3 0 1 4 1 0 1 34 21 2 1 1 0 0 6 0 1 0 0
22 GCA 38 0 3 0 91 16 28 0 70 2 5 2 0 0 0 0 1 1 3 3 14 3 0 3 391 111 12 27 0 8 0 0 1 1 2 1 229885 96 11 40 4 0 1 0 81 54 29 26 30 0 0 1 2 6 2 8 0 2 3 0 0 0 0 0
23 ACT 1 7 1 5 120 29 49 229519 6 0 0 1 2 0 8 4 6 80 7 10 2 4 7 3 11 8 10 37 8 12 0 1 2 2 1 0 12 3 2 23 5 0 12 11 4 2 1 1 6 0 4 1 35 145 126 813 5 1 0 1 3 1 0 5
24 GAG 6 6 112 1 0 3 12 0 5 0 0 5 2 7 27 0 48 2 11 1 1 1 3 1 3 8 1 1 4 3 0 1 236 0 230548 5 2 6 28 8 1 0 33 0 8 2 1 0 0 0 5 1 8 0 4 3 4 1 2 4 0 0 0 0
25 ATC 0 2 0 0 0 8 1 0 0 0 0 1 8 231125 2 9 8 1 1 0 2 4 2 0 2 1 0 0 1 0 0 0 0 0 0 0 0 0 0 0 0 1 0 0 0 12 0 1 2 0 1 0 0 0 0 0 2 0 0 0 0 0 0 0
26 AGA 20 0 1 0 0 0 0 0 231048 0 25 0 2 0 3 0 0 0 0 0 0 2 0 0 11 9 0 0 0 0 0 1 0 0 0 0 1 0 0 0 48 0 0 0 0 0 1 0 0 3 1 0 0 0 0 0 9 0 0 0 4 0 0 0
27 GCA 0 1 7 1 31 0 2 1 1 3 50 4 0 1 0 0 0 8 2 2 0 0 0 0 0 14 11 3 1 0 0 0 6 0 0 1 230914 20 6 2 9 1 6 0 51 0 0 0 0 1 1 1 1 2 5 1 0 0 0 0 0 0 2 1
28 TCC 48 23 0 3 0 3 0 1 1 0 1 2 0 1 0 1 5 7 8 6 10 15 1 0 0 3 8 1 1 6 1 3 1 1 0 0 0 9 2 0 0 43 12 3 0 1 0 0 2 3 7 0 37 230818 6 34 1 2 5 2 0 13 2 0
29 GTC 0 0 2 1 0 2 0 1 0 0 0 0 0 52 0 12 0 1 0 0 1 7 0 0 0 1 0 0 0 6 0 0 0 1 0 0 0 9 0 0 0 4 0 0 17 231008 0 25 1 1 0 0 0 0 1 0 4 3 1 0 1 0 0 0
30 GGG 0 7 0 0 0 0 0 2 1 0 40 0 0 0 0 0 0 0 2 0 0 5 1 5 1 0 2 0 1 2 0 0 0 0 13 0 0 6 0 2 42 24 230804 6 1 0 1 0 0 0 1 1 0 0 0 0 0 0 5 0 0 0 0 2
31 AAG 11 0 230141 4 0 0 2 0 2 0 19 2 0 0 3 0 0 1 3 0 0 0 0 0 2 12 3 15 0 0 0 1 0 0 8 0 4 0 0 0 0 0 0 2 1 0 0 0 1 0 16 0 0 2 11 6 1 0 2 0 0 0 0 1
32 ATG 1 1 1 0 0 0 15 3 0 1 4 0 19 2 231090 4 2 2 0 0 0 6 0 0 0 0 0 0 2 0 0 0 5 1 0 0 0 2 0 0 0 0 1 1 0 0 15 0 2 0 1 0 0 0 0 1 0 0 1 0 0 0 0 1
33 ATT 2 1 1 1 0 0 0 15 3 0 0 3 9 33 0 231031 1 0 0 0 0 0 0 2 0 0 0 0 7 0 0 1 1 0 1 1 0 0 0 0 1 0 1 0 2 21 0 52 4 0 3 1 0 0 0 1 2 0 0 2 1 0 1 0
34 GAT 1 0 1 36 7 4 3 17 1 1 2 8 15 32 13 3 0 8 11 8 0 0 0 0 0 14 0 0 41 6 4 6 13 15 0 230472 4 37 0 6 21 11 3 113 2 0 2 39 1 6 2 12 55 2 56 7 1 1 1 33 18 5 12 3
35 GGA 3 2 0 3 0 0 0 0 20 0 0 0 0 0 0 0 0 2 0 0 0 1 2 1 0 1 3 0 0 0 2 0 14 0 1 0 6 0 0 0 231013 22 29 1 6 1 0 0 1 0 6 2 1 3 0 0 12 2 0 0 1 0 0 0
36 ATT 0 0 0 0 0 1 0 6 1 0 0 3 6 17 0 231069 0 0 0 0 0 0 0 0 1 0 2 2 0 0 0 1 0 0 0 5 0 0 0 2 1 0 2 0 0 0 0 9 0 0 2 0 0 1 0 0 0 0 0 0 0 0 1 1
37 GGA 0 0 0 0 0 2 0 1 4 1 1 0 0 0 0 0 0 0 0 0 0 0 2 0 0 0 0 0 0 0 0 0 8 0 0 0 0 1 0 0 230995 4 131 0 2 0 0 0 1 0 0 0 0 0 0 0 4 0 0 1 0 0 0 0
38 CGA 0 0 0 1 0 0 0 0 5 0 0 0 0 0 0 0 27 0 0 0 1 2 0 2 230408 1 25 1 1 0 0 0 4 0 0 0 1 0 1 0 1 0 0 0 0 0 0 0 0 0 0 0 0 0 0 0 37 1 0 1 0 0 0 0
39 TTC 1 2 0 0 0 0 1 0 0 0 2 0 0 2 0 0 1 0 0 1 1 4 27 4 0 0 1 0 0 11 1 0 0 1 3 0 2 1 0 2 0 1 0 0 1 0 8 1 0 2 3 0 0 12 0 2 1 0 0 3 2 230913 0 3
40 TAC 0 0 0 0 1 0 0 0 0 1 0 0 3 0 0 0 0 39 0 1 1 0 2 0 1 0 0 0 0 0 3 0 1 0 0 0 2 0 0 0 1 2 0 0 0 0 0 0 5 230794 6 28 0 0 0 0 2 24 3 0 0 0 2 0
41 ATC 0 34 0 1 8 35 1 0 1 11 2 1 4 230208 36 33 7 30 2 0 5 0 2 1 3 0 1 0 12 50 3 0 0 0 0 0 2 0 0 0 0 0 6 0 0 6 2 1 3 1 5 7 1 1 1 1 0 3 0 3 52 1 1 1
42 CAA 5 0 8 0 0 0 1 1 0 1 2 0 0 0 0 0 224819 0 43 0 3 3 5 0 13 0 0 0 10 1 1 4 1 0 0 0 1 2 1 0 0 1 0 0 0 0 0 0 8 1 0 0 0 1 0 0 0 0 0 0 0 0 0 0
43 ATG 0 11 1 0 0 1 2 0 0 0 3 0 11 1 226406 21 0 1 0 1 0 3 2 3 0 0 0 0 0 0 2 1 0 0 0 7 0 5 0 0 0 0 0 0 0 0 5 0 2 0 0 0 0 1 0 0 1 0 1 0 0 0 0 0
44 TGC 0 1 0 1 0 2 1 0 0 1 3 2 12 1 0 0 0 0 0 0 3 0 0 0 1 9 1 2 3 2 0 0 0 0 0 0 0 0 0 0 0 1 0 0 0 1 0 11 0 30 0 0 1 0 0 0 4 216703 1 107 1 2 0 0
45 ACT 5 0 0 14 20 30 2 224271 3 1 0 1 0 0 1 5 3 2 0 9 0 0 0 2 11 2 5 1 2 0 1 0 0 0 0 0 0 0 4 13 0 0 0 0 0 4 1 0 0 0 4 3 0 0 1 1 0 2 0 7 0 0 0 0
46 GAA 23 0 0 0 1 2 0 0 0 1 0 0 2 0 1 3 0 0 3 0 2 1 0 0 0 2 0 4 1 1 0 0 226748 2 6 0 1 0 0 0 15 1 0 0 5 8 1 0 11 1 0 0 1 2 0 1 1 2 0 0 0 0 0 1
47 CTT 1 0 1 0 0 0 0 0 0 0 0 0 6 1 3 6 0 2 0 2 7 3 2 6 7 0 0 5 85 37 6 228609 0 0 0 0 0 3 0 0 0 0 0 0 0 0 0 1 0 0 0 0 0 0 0 1 0 0 0 0 0 0 61 10
48 AAA 228423 0 8 0 5 0 0 0 12 0 0 0 0 0 0 0 0 0 0 0 0 0 0 2 3 0 1 0 0 2 0 0 19 0 0 1 0 0 1 0 1 1 0 0 3 0 0 0 2 2 0 6 0 0 0 0 2 0 0 0 1 1 0 1
49 CTC 7 1 1 1 0 3 0 6 0 1 1 2 2 4 0 0 0 5 5 0 14 6 10 5 6 2 0 2 49 225475 9 30 2 5 1 3 0 1 1 4 7 2 2 3 3 2 0 0 16 0 3 3 1 6 1 0 14 4 2 0 8 12 39 8
50 AGT 3 48 1 11 21 171 21 28 4 23 2 225078 0 1 0 5 1 5 24 1 4 29 8 16 3 3 8 5 1 3 2 0 3 17 0 0 4 7 21 7 21 1 3 58 0 2 2 2 0 2 15 2 19 37 12 6 4 6 4 0 0 2 3 0
51 GAT 0 3 1 8 5 11 1 1 0 0 0 2 2 3 2 4 0 7 0 1 0 1 2 10 0 0 0 0 1 0 1 4 14 22 4 226071 11 0 1 3 0 0 3 11 1 1 2 4 5 1 3 3 0 4 0 0 0 0 0 0 0 8 4 2
52 TAT 0 4 0 3 2 5 1 0 3 1 0 0 10 0 0 2 0 4 2 26 0 3 5 1 4 1 0 2 0 0 0 5 2 1 0 0 10 2 1 3 5 0 0 0 12 0 17 3 11 17 10 228141 0 1 5 0 0 0 0 28 1 3 2 0
53 GAG 0 0 11 0 0 0 0 0 3 1 0 0 0 1 0 0 3 1 1 0 0 3 0 0 0 2 1 1 0 1 0 1 25 9 218387 35 0 0 5 0 1 1 45 15 0 1 4 0 14 0 7 4 1 3 0 2 8 1 0 0 0 0 2 0
54 GGG 2 1 1 0 1 24 6 3 0 22 28 0 0 6 3 0 3 1 10 0 1 3 2 0 15 1 4 0 0 0 0 0 0 2 33 0 1 18 37 11 19 13 219853 6 1 0 4 1 3 0 0 1 16 0 5 0 1 0 6 0 0 0 0 0
55 CGA 0 4 0 0 2 1 0 0 47 1 22 0 0 0 0 0 37 3 0 0 0 2 0 1 217860 27 31 3 4 2 0 3 3 0 0 0 0 2 0 3 14 0 2 1 0 1 0 1 2 0 0 0 0 2 0 0 81 3 0 0 0 0 0 1
56 CTG 2 5 1 2 7 1 1 3 0 0 0 0 0 4 4 1 1 4 0 4 0 11 43 2 0 3 5 1 65 59 223589 84 0 0 22 1 0 0 1 2 0 3 0 3 0 0 3 0 2 0 11 2 1 5 0 1 1 0 2 1 3 0 45 1
57 ATC 2 1 1 1 8 28 4 0 2 3 0 1 5 230901 1 28 2 1 0 0 7 3 0 1 4 2 0 0 2 7 67 1 0 0 1 0 0 0 0 0 0 0 0 0 2 24 14 0 2 0 1 2 0 0 1 0 9 7 0 1 4 2 3 0
58 CAG 0 7 8 0 3 2 1 1 0 3 2 0 1 0 0 0 91 1 230948 5 3 7 11 0 0 3 21 1 0 0 6 4 0 1 0 2 0 2 2 2 5 2 1 2 0 1 0 0 0 0 8 2 0 0 0 0 0 0 0 1 0 0 0 1
59 AAC 2 230979 3 29 1 7 1 0 0 16 2 2 8 0 1 2 1 4 1 5 1 1 0 1 2 0 8 1 1 0 4 1 0 11 0 4 2 1 2 0 5 7 5 0 1 0 3 3 7 1 6 0 0 0 0 0 10 0 3 0 2 1 2 1
60 AGC 0 13 0 0 0 7 3 4 7 230924 0 25 1 2 3 0 7 0 0 0 1 0 1 3 17 2 1 0 3 1 0 0 0 0 0 1 2 0 0 0 0 14 3 0 0 0 1 1 0 0 0 0 1 3 25 8 3 1 2 3 0 0 0 3
61 TTA 0 3 2 0 1 0 2 3 1 0 0 0 16 2 0 21 0 4 1 0 0 0 0 0 0 0 0 0 34 4 4 0 1 1 2 2 1 0 0 0 0 0 1 0 2 3 1 1 2 4 4 2 17 1 0 1 5 7 0 3 230912 1 20 0
62 ACA 2 2 0 0 230832 62 11 14 2 16 0 4 4 0 1 0 0 2 0 0 0 6 1 5 6 1 0 8 2 7 0 0 0 5 0 0 13 4 0 4 1 0 0 1 1 0 0 0 0 2 7 0 0 66 3 13 5 2 1 2 0 0 0 3
63 ATA 5 0 0 1 7 0 0 0 2 0 7 0 230970 21 40 16 1 3 0 0 3 10 1 4 0 1 0 2 3 11 0 1 0 1 0 0 7 0 0 0 0 0 0 0 13 4 0 0 3 1 0 2 1 0 0 0 3 0 0 0 2 1 0 1
64 GAG 0 1 7 0 0 0 5 0 0 0 1 0 2 6 21 1 1 2 0 5 0 11 2 2 0 1 1 1 2 4 2 5 9 2 231001 3 0 0 0 0 2 0 32 0 2 0 2 0 2 2 2 2 0 2 0 1 0 0 0 2 0 0 1 0
65 AGA 47 0 0 2 1 1 0 1 230935 0 18 0 3 1 0 0 1 0 0 3 1 0 0 2 12 0 0 6 2 0 0 0 1 0 0 0 0 0 3 0 14 0 0 0 0 0 0 0 11 6 1 3 0 1 1 0 4 0 0 0 0 0 2 0
66 ATG 0 0 2 0 0 0 3 0 0 0 1 1 14 0 231017 2 0 0 0 0 0 0 0 0 0 0 0 0 0 0 1 0 0 1 0 0 0 0 1 0 0 0 0 0 0 0 9 0 0 0 0 0 0 0 0 0 0 0 0 0 2 0 0 0
67 GTG 0 0 0 0 0 0 0 0 0 0 0 0 0 0 24 0 0 0 0 0 2 0 0 0 0 0 0 0 6 0 1 0 0 0 0 0 0 0 4 0 0 1 3 0 72 0 230973 15 0 0 1 0 0 0 2 0 0 0 0 0 0 0 0 0
68 CTC 0 0 0 0 1 4 2 2 1 0 0 0 1 5 0 4 0 6 0 0 2 21 2 1 0 2 0 3 12 231011 0 34 0 0 0 0 0 1 0 0 1 0 5 0 0 1 1 0 3 1 2 1 0 0 0 0 0 0 2 0 0 22 1 2
69 TCT 1 1 0 6 0 0 0 4 0 16 0 10 1 0 0 0 3 4 0 0 0 0 0 44 0 0 0 0 0 0 3 1 0 2 1 0 2 0 0 0 1 1 0 0 0 0 0 1 12 0 0 8 9 47 11 230980 6 0 0 1 0 0 0 4
70 GCT 0 4 0 0 0 1 2 70 0 19 0 0 0 0 0 0 0 1 1 0 0 0 2 1 1 4 0 0 3 0 0 0 0 0 2 6 26 63 31 230854 3 0 2 1 0 2 0 19 19 0 1 0 5 7 2 4 3 0 0 1 0 1 2 0
71 TTT 5 1 2 0 0 0 0 0 0 0 0 0 0 0 0 0 1 6 0 0 0 1 1 0 0 0 1 0 1 0 0 8 0 1 0 0 0 0 0 0 0 0 0 0 0 0 1 0 6 3 2 3 0 0 1 11 4 0 0 2 1 35 1 231035
72 GAC 0 12 0 1 0 0 0 1 0 1 1 1 1 0 0 0 0 1 0 0 6 4 1 0 0 0 0 0 0 0 0 0 5 230899 0 132 0 1 0 0 0 22 1 0 0 0 0 0 0 4 0 1 0 4 0 2 14 0 0 0 1 0 0 1
73 GAA 49 13 0 0 5 0 1 3 0 0 0 14 0 2 0 2 8 58 0 3 1 0 0 0 2 8 3 1 17 4 1 0 230631 11 112 0 13 1 0 0 31 0 14 19 32 0 0 13 2 6 0 14 0 2 0 0 0 17 0 2 0 0 0 0
74 AGA 26 0 3 0 0 0 0 0 230972 0 40 0 5 3 2 0 0 0 0 6 0 3 0 1 20 0 3 22 0 4 1 0 0 0 0 0 0 2 5 5 17 0 0 0 0 0 0 0 3 0 0 2 0 1 0 0 3 0 0 1 0 4 0 0
75 AGG 1 0 21 0 0 1 0 0 26 0 230851 1 0 0 16 0 0 0 0 0 0 0 0 1 0 52 19 168 0 0 2 0 0 0 0 0 2 0 0 2 0 0 17 0 0 0 0 0 1 0 0 0 0 0 0 1 1 0 5 0 0 0 0 0
76 AAT 3 37 0 231089 0 1 0 7 0 0 1 7 0 1 0 0 0 0 0 0 0 0 0 0 1 1 0 0 0 0 1 0 0 0 2 12 7 3 2 0 0 0 0 0 0 0 3 0 0 0 1 0 0 1 0 1 3 2 0 0 0 0 0 1
77 AAA 231013 8 17 1 1 0 0 3 16 0 0 47 1 2 1 0 0 9 0 0 0 1 0 0 1 2 0 4 6 0 1 0 27 2 12 0 1 12 0 0 0 3 1 0 0 3 0 3 2 1 0 0 1 0 0 2 0 0 0 10 1 1 3 0
78 TAT 0 0 2 6 0 0 0 2 1 0 0 0 0 0 0 0 0 2 0 12 2 0 0 0 0 0 0 0 0 0 2 1 0 0 0 0 0 0 0 0 0 0 0 0 2 0 0 0 24 13 4 231058 0 0 1 1 6 1 1 14 0 4 0 6
79 CTG 0 0 1 0 0 3 0 0 5 0 0 0 4 0 6 4 0 4 2 0 0 6 35 1 2 0 0 0 21 31 230798 9 4 0 0 0 1 0 0 0 0 0 1 0 0 0 3 0 3 0 3 0 0 1 0 0 0 0 0 3 0 0 22 0
80 GAA 19 10 0 2 3 30 35 4 14 2 1 6 24 18 29 7 9 24 1 2 0 0 1 0 0 5 2 0 0 28 0 11 230622 8 16 3 6 8 1 13 14 1 0 0 26 37 4 0 11 2 0 0 5 11 3 8 3 10 0 26 2 1 9 4
81 GAA 24 8 5 3 10 8 0 3 2 3 3 2 11 10 5 0 3 13 4 1 2 0 0 0 0 6 0 0 2 16 0 2 230804 7 32 2 6 2 0 2 9 2 6 9 1 2 8 27 25 4 2 5 2 3 1 2 9 17 0 10 5 0 2 15
82 CAT 21 3 1 10 2 0 1 0 5 3 0 0 7 3 11 8 40 48 1 230513 0 0 0 3 3 1 41 80 33 6 0 0 1 0 2 2 6 0 0 4 0 0 0 0 6 1 6 3 8 1 9 58 14 3 1 23 14 9 21 0 2 8 1 113
83 CCC 5 22 3 0 1 10 0 11 0 4 1 19 3 4 3 3 10 12 5 2 12 230518 24 11 0 11 3 6 1 15 10 0 0 0 1 0 9 3 11 26 6 10 2 5 0 2 1 0 15 3 3 0 17 10 1 4 3 8 1 2 1 5 0 1
84 AGC 1 44 3 8 5 18 25 1 14 229799 18 107 1 5 6 2 18 10 171 9 0 2 3 0 0 11 0 1 0 2 0 2 7 0 0 0 51 24 0 6 12 36 25 3 2 10 14 0 16 0 68 2 3 0 7 44 2 7 3 0 5 0 14 2
85 GCG 4 2 1 0 35 44 68 0 5 0 1 1 20 5 13 0 10 0 0 5 2 9 16 0 1 12 12 9 9 0 2 0 0 0 3 0 25 13 182141 13 0 1 36 10 0 1 17 1 2 1 3 9 8 1 42 0 0 0 0 13 0 1 4 0
86 GGG 12 0 1 17 8 0 25 40 0 0 14 0 1 2 3 3 1 26 15 1 0 11 8 0 13 4 3 0 0 5 0 4 0 0 9 0 0 7 2 0 23 15 182230 16 2 0 1 4 7 3 3 7 1 3 0 0 2 0 5 0 5 52 8 0
87 AAG 26 0 183024 27 0 0 3 2 1 0 20 0 1 1 1 0 5 0 2 1 1 1 1 0 0 0 0 0 0 0 0 1 0 0 33 0 0 0 2 0 0 0 0 0 0 0 1 0 1 1 2 0 0 3 0 0 5 0 0 0 1 0 2 0
88 GAT 0 19 0 46 1 1 0 1 0 2 0 1 0 0 0 0 0 0 0 2 5 1 0 1 0 3 0 0 0 0 1 0 2 34 2 183085 0 0 0 2 1 1 3 11 0 0 1 3 12 0 3 3 7 1 1 0 15 3 1 7 0 0 0 0
89 CCT 1 2 1 7 1 2 0 13 2 6 3 3 2 2 3 1 0 3 3 7 35 222 373 182149 0 2 5 4 0 2 0 4 0 3 2 3 8 24 3 11 8 10 10 5 2 0 3 4 25 6 10 1 2 1 3 10 26 8 8 5 3 4 1 10
90 AAG 44 2 182799 20 1 4 11 4 8 2 110 6 7 0 10 3 1 29 3 15 0 0 0 0 24 11 13 23 5 4 6 19 0 0 21 1 0 12 1 4 15 18 16 23 0 0 2 1 1 0 7 8 0 3 0 2 1 0 1 6 3 0 5 2
91 AAA 183128 1 33 0 1 0 1 1 13 0 3 2 0 2 2 0 3 2 0 0 1 0 2 1 1 16 1 2 1 0 0 0 5 4 0 0 0 1 0 0 0 1 0 0 1 2 0 1 35 0 13 0 0 0 2 2 2 0 1 1 5 0 0 0
92 ACT 0 0 0 7 25 140 27 182768 0 0 0 1 0 0 0 2 0 1 0 0 0 3 1 3 0 0 0 2 0 0 0 0 0 2 0 0 0 5 0 8 0 0 0 7 0 1 1 0 4 1 0 0 0 0 0 1 1 2 0 1 0 0 0 0
93 GGA 0 0 0 3 0 0 0 0 10 0 0 0 0 2 0 0 0 0 0 0 0 0 0 0 1 0 0 0 0 0 0 0 9 0 0 0 3 0 0 0 182772 0 64 6 0 0 0 0 3 0 2 0 0 0 0 0 20 0 0 1 0 0 2 0
94 GGA 0 5 0 0 0 0 0 0 15 0 0 0 0 0 0 0 1 0 0 0 0 5 0 0 0 2 0 0 0 2 0 0 7 0 1 0 0 0 0 0 182785 16 34 0 0 2 0 0 2 0 4 0 0 0 1 0 24 0 0 3 1 0 0 0
95 CCC 0 0 0 1 0 0 0 0 1 0 0 0 0 0 0 0 0 9 0 0 32 182940 1 119 0 0 0 0 0 4 0 1 0 0 0 0 9 0 0 3 0 0 0 0 0 0 1 0 0 0 13 0 1 22 0 1 0 0 0 0 0 1 1 1
96 ATA 0 0 0 0 15 0 1 0 2 0 0 0 183110 2 10 0 0 0 0 0 0 0 0 1 0 1 1 0 2 1 0 3 0 0 0 0 0 1 0 0 0 0 0 0 17 0 1 0 8 0 8 0 0 0 0 1 1 3 0 1 2 0 1 0
97 TAC 0 0 1 0 0 0 0 0 0 0 0 0 0 0 1 0 0 19 0 0 0 0 0 0 0 1 0 0 1 0 0 1 0 3 0 0 1 0 0 0 1 0 1 3 1 0 0 0 3 182851 35 21 0 1 0 0 0 13 0 1 0 1 0 0
98 AAG 38 0 182934 3 1 4 4 1 4 0 29 0 0 1 4 0 4 4 2 4 1 2 0 0 0 0 17 0 0 3 0 0 0 0 27 0 0 0 1 0 0 2 1 0 0 0 1 1 0 0 2 1 1 1 2 0 4 0 0 0 0 0 0 0
99 AGA 10 8 0 1 0 1 0 0 183180 0 17 3 0 0 0 1 0 0 0 0 0 0 1 0 16 16 0 5 0 0 4 0 0 1 0 0 2 0 1 0 6 1 0 0 1 0 0 0 0 0 1 0 0 1 0 1 3 1 0 0 1 2 0 0
100 GTA 1 0 0 3 2 1 3 1 1 0 0 0 29 1 3 0 6 8 5 4 30 28 15 1 7 46 11 0 9 14 2 8 0 1 0 1 46 5 1 1 4 0 5 0 182793 6 88 13 10 2 1 0 8 27 1 0 1 15 0 5 4 4 0 0
101 GAT 1 2 0 29 1 3 1 0 0 1 0 0 0 0 1 0 5 1 2 4 0 7 3 2 0 0 2 0 2 0 0 1 2 145 1 183017 2 4 0 3 0 0 0 23 0 2 0 5 0 0 7 2 0 3 6 2 0 1 0 2 1 0 0 0
102 AGA 16 1 0 0 4 1 0 0 183127 2 16 2 2 0 1 0 4 3 0 0 4 7 0 1 2 10 0 0 0 0 0 0 0 0 0 0 0 18 0 0 17 0 2 0 0 0 0 0 14 6 0 0 0 2 0 0 2 0 1 2 1 0 2 0
103 AAG 17 0 183214 8 0 0 2 2 2 0 20 0 3 0 0 0 0 0 1 0 0 0 0 0 21 3 0 3 0 0 0 0 0 0 8 0 0 0 0 2 0 0 30 4 0 0 0 0 0 0 1 0 0 0 0 3 0 0 0 0 0 0 0 0
104 TGG 1 0 0 0 1 0 0 1 0 0 0 0 0 0 0 0 1 0 1 1 0 2 0 1 2 2 5 3 1 1 0 0 0 0 0 0 0 1 0 0 0 0 2 0 0 0 0 0 15 1 16 0 0 3 0 0 15 0 183193 0 0 3 1 0
105 ATG 0 0 3 6 3 14 7 0 0 7 2 0 18 0 182972 2 4 4 4 63 0 0 0 1 3 1 22 0 7 1 0 0 0 0 0 0 2 0 0 1 0 0 0 1 0 0 43 0 0 2 0 0 1 1 0 1 5 2 0 3 0 0 2 2
106 AGG 5 2 16 0 0 3 0 0 27 0 183041 4 0 0 18 0 0 0 0 0 0 0 0 0 1 48 4 0 1 0 1 0 0 0 0 0 0 0 0 1 1 0 47 0 0 0 0 0 3 0 0 0 0 0 0 0 0 0 3 0 0 0 0 0
107 GAA 31 0 0 0 1 0 0 0 0 0 0 0 0 0 0 0 0 0 2 0 0 1 0 0 0 0 2 0 0 0 0 0 183111 4 24 1 0 0 0 0 14 0 0 0 0 0 2 1 2 0 0 0 0 1 0 0 0 0 0 2 0 1 3 1
108 CTC 0 0 0 0 4 7 0 1 0 2 0 0 0 2 1 0 0 9 6 0 0 17 0 0 0 0 0 0 5 183172 7 13 0 0 0 0 0 0 0 0 0 0 0 5 0 2 1 1 1 0 0 0 0 0 0 0 10 0 0 0 4 8 0 0
109 GTC 0 0 0 1 2 0 0 0 0 3 0 0 0 41 0 0 13 0 0 0 0 0 0 0 1 3 0 0 0 2 1 0 3 3 0 0 0 25 0 0 0 0 2 0 223 182889 1 30 1 0 11 0 0 0 1 0 0 2 1 0 0 2 0 1
110 CTT 0 0 0 0 0 2 1 0 0 0 0 0 0 0 0 9 0 0 0 4 1 2 0 16 1 0 0 3 1 11 36 183208 0 0 0 0 0 0 0 0 0 0 0 1 2 0 0 0 5 0 0 0 0 0 0 0 0 0 0 0 0 0 0 2
111 TAT 1 0 0 0 3 0 0 0 0 0 0 0 5 15 0 0 0 6 0 35 0 0 0 0 1 0 0 1 0 0 0 0 0 0 0 0 0 0 1 0 0 0 0 0 16 0 1 0 2 149 0 182983 0 2 0 0 0 2 34 23 0 18 8 1
112 GAC 0 44 0 1 0 0 2 0 0 0 1 0 1 2 1 1 0 1 0 0 2 1 3 0 0 0 0 0 0 0 0 0 2 183067 1 10 0 1 0 0 2 27 1 1 1 3 2 2 1 2 1 0 0 0 0 0 2 0 4 3 0 0 0 0
113 AAA 183221 2 36 0 0 0 0 2 8 0 0 1 0 0 1 0 1 0 0 0 0 0 2 0 0 0 4 0 1 2 2 0 13 0 0 0 0 1 0 0 0 0 0 0 0 0 0 0 1 1 0 0 0 0 0 0 0 1 0 0 1 0 0 0
114 GAA 17 6 0 0 0 0 0 0 0 0 2 2 4 0 0 0 0 0 2 0 0 0 0 0 0 0 0 1 1 0 0 0 183178 3 30 2 2 10 0 0 15 0 2 3 1 0 0 0 10 4 0 0 0 8 5 1 0 14 1 2 0 3 0 2
115 GAA 19 0 0 0 0 0 0 0 0 0 0 0 0 0 0 0 0 3 0 2 0 0 0 2 0 0 0 0 0 0 0 0 183259 1 12 0 1 0 1 0 4 0 0 0 1 0 0 0 3 0 5 1 0 0 0 0 1 0 0 0 1 0 0 0
116 ATA 2 0 1 1 18 0 0 0 0 0 0 0 183115 5 32 3 0 0 3 0 0 0 0 0 0 0 0 0 2 0 0 10 1 0 0 1 9 0 0 0 0 0 0 0 62 37 8 0 0 1 0 0 1 1 0 0 0 1 0 1 1 0 0 0
117 AGG 0 0 14 0 0 0 2 0 6 2 183089 1 0 2 14 0 3 0 3 2 0 0 0 4 0 0 23 0 0 0 0 0 0 1 0 0 1 1 0 0 0 1 18 0 1 1 1 0 1 4 0 0 1 0 0 0 0 0 2 14 1 0 1 0
118 CGA 0 0 1 0 0 2 0 0 5 0 0 0 0 0 0 0 26 3 0 1 2 3 0 0 182013 0 36 1 1 2 3 1 0 5 0 0 3 0 0 0 0 0 0 1 0 0 0 1 0 0 0 0 0 0 0 1 19 1 0 0 0 0 0 0
119 ATC 0 4 0 0 0 8 0 0 4 1 0 0 13 181846 1 12 0 0 1 0 0 0 0 0 0 0 0 0 0 1 0 0 0 1 0 0 0 0 0 0 0 0 0 0 0 5 9 0 0 0 1 0 0 1 0 0 0 3 1 0 0 0 0 0
120 TGG 0 0 0 0 0 0 3 0 0 3 2 0 1 0 0 0 0 0 1 0 0 1 2 0 0 0 21 0 0 1 0 0 0 2 0 0 0 0 0 0 1 1 6 1 0 3 0 0 0 0 15 0 0 0 1 0 21 0 182224 1 1 1 8 2
121 CGC 0 4 1 2 1 3 0 6 0 4 4 0 1 0 0 1 0 38 2 0 0 1 1 0 6 182072 19 3 0 1 0 0 3 0 0 0 2 2 1 2 0 1 3 0 2 1 0 0 1 4 5 3 0 0 3 1 2 32 0 1 0 3 0 0
122 CAA 9 0 0 1 8 1 1 3 0 2 2 0 1 0 0 8 181076 8 41 2 4 0 0 2 28 0 22 3 10 4 0 0 0 2 1 0 1 0 6 1 3 0 1 1 3 0 121 1 7 0 1 0 1 0 0 0 1 0 2 1 0 0 21 1
123 GCC 0 0 0 1 0 23 1 0 0 20 0 0 0 1 0 0 1 0 0 0 1 2 0 0 1 1 0 1 0 0 0 0 0 3 0 0 7 181112 6 10 0 3 2 0 5 27 1 0 0 0 0 0 0 12 0 1 5 0 0 0 1 0 0 0
124 AAT 0 8 0 163897 0 0 0 3 0 0 0 4 0 2 0 0 0 2 0 2 1 1 0 1 1 0 0 4 0 1 0 3 0 0 0 11 0 0 0 0 1 0 1 0 0 0 0 0 2 1 2 2 0 0 0 0 0 0 0 0 0 1 0 0
125 AAT 3 13 1 158368 0 0 0 2 3 2 10 2 0 1 0 3 0 7 0 13 1 0 0 0 0 0 3 0 1 0 2 0 0 1 0 10 3 1 0 0 1 1 4 4 0 0 0 0 2 2 0 16 9 0 1 0 0 1 0 5 4 14 0 3
126 GGT 3 2 9 0 0 0 0 1 1 0 0 13 0 2 0 0 2 0 4 0 3 0 0 0 0 0 1 2 5 1 10 13 0 0 0 10 0 0 0 0 3 19 53 150341 0 1 0 0 0 0 6 0 4 2 0 0 0 0 0 6 0 0 0 0
127 GAT 6 1 7 31 11 3 0 1 18 3 80 0 9 11 1 11 4 3 0 14 1 0 0 0 1 7 0 1 2 20 0 0 5 33 6 149606 40 2 3 2 0 2 3 12 1 37 0 0 4 2 0 4 24 0 1 0 3 0 1 3 0 0 0 2
128 GAT 27 50 0 3 24 1 15 1 2 10 1 8 2 0 1 2 13 2 2 7 0 0 0 0 0 1 0 0 8 0 3 0 4 22 27 161577 11 5 0 8 0 0 2 20 1 0 7 8 0 0 2 3 15 1 6 2 1 0 1 0 1 2 0 0
129 GCA 8 5 0 0 47 5 0 0 0 13 0 0 0 3 7 0 0 0 0 3 0 0 0 0 3 6 0 0 0 1 0 3 4 1 0 0 174897 7 24 8 5 7 0 1 26 1 0 0 1 0 4 0 6 2 0 32 0 0 0 0 0 0 4 0
130 ACA 108 0 6 2 178684 52 11 3 5 15 0 0 13 0 1 1 0 3 1 3 0 2 4 0 3 2 32 12 0 0 7 0 0 0 0 0 7 0 2 0 1 0 0 0 0 4 13 0 0 1 0 0 1 0 0 0 0 0 3 0 0 0 1 0
131 GCT 0 0 0 3 0 0 3 19 1 9 0 12 0 0 0 0 1 8 0 16 0 15 0 5 0 0 1 2 0 0 0 0 2 0 0 5 25 26 21 173577 1 1 3 2 0 1 1 11 2 0 1 1 0 0 1 5 0 1 0 0 0 0 0 1
132 GGT 7 1 0 0 0 0 0 0 0 1 0 11 1 0 0 0 0 1 0 0 0 2 1 0 0 0 0 0 0 0 0 0 0 0 0 9 0 0 0 1 0 56 366 171605 0 0 0 1 3 0 2 1 1 0 0 0 0 0 0 2 0 3 1 0
133 CTG 0 1 0 0 4 0 0 0 0 0 0 0 0 0 7 0 3 0 1 0 0 0 32 0 1 0 3 3 69 18 175778 17 0 0 1 0 0 0 0 0 0 0 1 1 2 0 0 0 0 0 0 0 0 0 0 1 0 0 0 0 7 0 14 0
134 ACT 1 1 0 3 40 107 2 167934 0 2 0 1 6 0 0 5 0 0 3 3 1 0 1 1 0 0 1 2 2 0 0 0 0 0 0 0 0 6 0 21 0 0 0 1 0 8 0 12 4 0 0 0 1 3 0 2 0 3 0 3 0 0 0 0
135 CAC 0 2 0 0 1 0 0 1 0 1 0 0 0 0 0 0 8 170163 2 5 0 3 0 0 0 12 0 0 1 0 0 0 1 0 1 0 0 0 0 0 0 0 1 0 0 0 0 1 5 4 7 0 0 1 1 0 3 0 1 0 0 1 0 0
136 ATG 2 1 1 0 2 0 11 0 0 0 3 0 22 14 171506 164 0 1 0 0 0 1 0 0 0 1 1 0 3 35 1 2 0 0 1 0 0 2 1 0 0 0 1 0 0 0 21 1 1 1 3 3 0 0 0 0 0 0 0 2 4 0 104 0
137 ATG 0 0 0 2 0 0 4 0 0 0 1 0 13 0 160943 1 2 0 1 0 2 2 1 0 0 0 0 0 0 0 0 1 0 0 0 1 1 0 1 0 0 0 0 0 1 0 10 0 3 0 3 0 0 0 0 0 0 0 1 0 0 0 2 0
138 ATC 1 0 0 0 0 11 0 0 0 1 0 0 5 157633 0 11 0 0 2 2 3 0 0 0 0 1 1 0 2 2 8 1 0 0 0 0 0 1 0 0 0 0 0 0 0 10 0 0 0 1 0 0 0 0 0 0 2 1 0 0 0 0 0 0
139 TGG 0 0 0 0 0 0 0 0 0 0 1 0 0 0 0 0 0 0 0 0 0 1 0 0 0 0 25 0 0 1 0 0 0 0 0 0 0 0 0 0 1 0 8 0 0 0 0 0 2 1 15 0 0 0 0 0 43 0 179095 0 0 0 1 0
140 CAT 0 0 0 2 0 0 0 0 0 0 0 0 0 0 1 0 1 14 2 183062 0 0 0 2 0 0 0 5 0 0 0 0 0 0 0 0 0 0 0 0 0 0 0 0 0 0 0 0 0 0 5 16 0 0 0 0 0 0 0 0 0 0 0 0
141 TCC 0 0 1 0 0 0 0 0 0 6 0 3 0 0 2 0 0 0 0 0 0 23 0 0 0 2 0 0 0 0 0 0 0 0 0 0 0 3 0 1 0 0 0 0 0 0 0 0 3 0 0 0 5 183114 4 31 1 0 0 0 0 8 0 0
142 AAT 1 9 3 182972 0 0 0 0 0 2 0 8 0 0 0 2 0 1 0 1 1 1 0 2 0 0 0 0 0 0 0 0 0 0 2 17 4 0 0 0 0 1 0 0 0 0 0 0 0 0 0 0 0 0 0 0 1 0 0 0 0 0 0 0
143 TTG 1 0 0 0 0 0 1 0 0 1 0 1 0 1 2 0 2 1 0 0 0 0 1 1 0 0 0 0 4 0 25 1 0 0 0 0 1 0 0 0 0 0 0 0 0 0 2 0 1 1 4 0 1 0 17 0 0 0 0 0 23 0 182989 0
144 AAT 3 8 0 182880 1 2 0 1 0 0 0 19 0 0 0 0 2 0 0 0 0 0 0 1 0 0 0 0 0 1 0 0 0 0 0 25 2 0 0 2 0 0 0 0 1 0 0 0 1 0 1 0 1 1 0 0 0 1 0 0 0 0 0 0
145 GAT 0 0 0 12 0 0 0 0 0 0 0 0 0 0 0 0 0 0 0 0 0 0 0 0 0 0 0 0 0 0 0 0 0 63 1 183090 0 0 0 1 0 0 1 9 0 1 0 0 0 0 0 1 1 0 0 0 3 0 0 0 0 0 0 3
146 ACA 2 1 0 0 182904 54 38 2 1 1 0 1 13 0 0 0 0 0 1 0 2 0 0 0 0 0 0 0 1 0 0 0 0 0 0 0 140 2 4 0 0 1 1 1 0 0 0 0 0 0 0 0 2 3 0 0 0 1 0 0 0 0 0 0
147 ACA 3 0 1 0 183180 10 15 0 3 0 0 0 9 0 0 0 0 0 1 0 0 0 0 0 1 1 0 0 0 0 0 0 0 0 0 0 19 0 0 0 0 0 0 0 0 0 0 0 0 0 0 0 2 0 0 0 0 0 1 0 0 0 0 0
148 TAC 0 1 0 0 0 4 0 0 0 0 0 0 0 0 0 0 0 12 0 0 0 0 0 0 0 0 0 0 0 0 0 0 0 0 0 0 0 1 1 0 0 0 1 0 0 0 1 3 1 183156 3 1 0 0 0 1 1 16 1 0 0 0 0 0
149 CAG 0 0 1 0 1 0 1 0 1 0 0 3 0 0 0 0 12 0 182956 1 0 0 2 0 0 0 29 0 0 3 2 0 0 0 0 0 0 0 1 1 0 1 0 0 0 0 3 0 0 0 25 0 0 1 0 0 1 0 0 0 1 2 0 2
150 AGG 0 0 26 0 2 0 0 0 20 0 183044 0 0 0 2 0 0 0 0 0 0 0 1 0 0 5 86 0 0 0 0 0 0 0 0 0 0 0 0 2 0 0 18 0 0 0 0 0 0 0 0 0 0 0 0 0 0 0 1 0 0 1 0 0
151 ACA 1 0 0 0 183032 3 47 35 2 1 0 0 2 0 0 0 0 2 1 0 0 1 3 0 2 0 0 0 0 0 0 8 0 0 0 0 16 0 0 1 0 0 0 0 0 0 0 0 3 0 1 1 0 0 0 0 14 0 0 0 0 0 0 0
152 AGA 11 0 1 0 0 1 0 0 182736 3 13 0 2 0 0 2 0 0 0 0 0 0 0 0 68 7 57 31 1 1 0 0 0 0 0 0 2 0 0 0 26 0 0 0 0 0 0 0 1 1 9 0 0 0 0 0 5 1 0 0 1 1 0 0
153 GCT 1 0 0 0 0 0 0 22 5 0 0 0 0 0 0 0 5 1 1 0 0 0 0 1 1 0 1 0 2 0 0 0 0 0 0 6 9 22 0 183093 0 0 0 0 0 2 0 9 0 0 0 0 0 0 0 3 1 0 0 0 0 0 0 0
154 CTT 0 1 0 3 1 0 0 0 0 1 0 9 0 0 0 14 0 2 0 0 0 0 1 17 0 0 1 1 14 46 12 182478 0 0 0 0 2 0 0 0 0 0 0 0 0 2 0 2 5 0 4 2 0 0 0 0 4 0 0 0 13 3 42 6
155 GTT 10 0 2 0 0 19 0 2 0 0 5 0 3 0 1 13 0 1 0 0 3 0 0 0 16 7 4 0 2 0 1 5 0 0 0 0 1 0 0 7 2 0 1 1 23 17 1 181253 3 1 0 1 3 3 0 5 2 1 0 0 1 0 0 1
156 CGC 0 2 0 0 0 2 0 0 23 4 3 0 0 2 0 0 0 69 0 3 0 0 0 1 12 179883 27 47 0 3 2 1 0 0 0 0 1 0 1 0 0 1 0 2 0 0 0 0 5 0 0 5 1 1 0 5 1 34 2 0 0 0 0 0
157 ACC 1 6 0 0 10 181017 180 60 0 0 1 4 8 40 4 3 4 1 4 0 0 2 1 0 0 3 0 0 0 8 2 2 0 0 2 0 28 18 17 0 0 0 9 2 4 4 60 15 0 0 8 0 0 1 11 1 1 4 0 13 7 1 4 7
158 GGC 0 0 3 0 1 1 0 0 0 49 2 0 0 0 0 0 0 0 0 2 2 3 2 0 0 1 0 2 1 0 0 2 0 51 0 0 0 0 0 0 34 182789 113 33 3 0 4 0 6 0 2 0 1 5 1 0 1 5 0 0 0 0 0 0
159 ATG 2 0 2 0 0 0 8 0 0 0 3 0 13 0 182930 18 0 1 1 0 0 0 0 3 1 3 4 0 4 82 1 5 7 0 1 0 0 1 0 1 0 1 0 0 0 0 13 0 34 0 1 0 0 0 0 0 1 0 1 0 37 0 50 0
160 GAT 0 2 0 11 1 0 0 3 0 0 4 0 8 0 3 0 3 1 0 1 0 2 2 0 3 0 0 1 0 0 0 0 13 21 0 183095 1 0 2 2 1 0 4 14 1 0 1 2 1 0 1 0 1 0 1 0 0 0 0 0 0 3 0 0
161 CCC 0 0 4 1 0 4 1 0 1 1 7 0 1 0 1 0 1 7 0 0 126 182202 5 14 7 1 14 1 0 5 0 0 0 0 0 1 16 4 22 1 2 7 1 5 0 3 6 0 0 0 2 0 18 74 3 0 3 1 1 0 1 0 2 0
162 AGG 4 0 12 1 1 0 0 0 244 4 182734 0 1 0 5 0 1 1 0 1 0 4 0 1 4 4 13 17 0 0 3 0 4 0 0 0 1 0 2 0 4 1 40 0 0 0 14 0 0 7 0 1 0 0 3 0 1 0 1 0 1 0 0 0
163 ATG 0 2 1 0 6 2 8 3 0 3 1 2 16 1 183146 6 2 0 0 0 0 0 0 0 0 0 0 0 1 0 0 8 0 0 3 0 2 0 1 0 0 0 1 0 0 0 10 7 0 1 3 0 0 0 0 0 0 3 0 3 2 0 7 1
164 TGC 4 1 1 7 3 2 0 0 0 1 0 1 2 1 6 0 0 0 4 4 0 7 4 1 0 9 2 1 0 0 0 0 0 0 0 0 37 9 8 17 0 6 2 0 6 8 11 0 2 74 2 0 1 8 0 0 6 182906 0 53 0 6 0 0
165 TCT 0 26 0 32 7 8 1 15 0 3 0 6 0 0 0 0 0 0 0 0 1 20 0 12 0 0 0 1 0 0 0 0 1 0 2 2 5 7 16 1 5 2 3 14 0 0 0 1 0 0 0 2 4 53 2 182934 0 0 0 20 1 0 1 1
166 CTG 0 0 0 1 0 0 0 0 0 0 2 1 1 0 11 7 3 0 6 0 0 0 31 0 0 0 2 0 14 16 183106 7 0 0 1 0 0 0 0 0 0 0 2 0 2 0 1 1 1 0 0 0 0 0 1 0 3 0 3 2 2 0 32 0
167 ATG 1 2 1 3 2 2 7 0 0 0 0 1 64 1 183072 1 0 0 0 0 0 0 0 0 1 0 1 0 27 1 37 4 0 0 0 0 0 1 2 0 1 0 0 0 0 0 11 0 1 0 3 0 4 0 0 2 0 0 1 1 0 0 0 0
168 CAG 2 0 7 3 1 2 0 0 0 0 0 3 3 1 1 0 28 0 165272 13 0 0 9 2 2 3 43 1 0 0 3 0 0 0 2 0 9 0 19 3 0 0 1 0 0 0 0 0 1 0 55 0 2 1 5 3 5 0 1 1 0 0 1 0
169 GGT 0 0 0 0 0 0 0 0 0 0 1 8 0 0 0 0 0 2 0 0 0 0 0 1 0 0 0 1 0 0 0 0 0 0 0 10 0 0 1 0 22 10 73 165132 0 0 0 2 17 0 2 2 0 2 0 0 1 0 1 1 0 4 0 0
170 TCG 0 0 1 0 0 0 0 0 0 0 0 2 0 0 1 0 0 0 0 0 0 0 10 0 1 0 0 0 0 0 0 0 0 0 0 0 0 0 0 0 0 0 0 0 0 0 0 0 0 0 4 0 55 1 165170 61 1 0 2 0 0 0 23 0
171 ACT 0 0 2 5 2 28 0 165426 0 0 0 1 0 0 1 7 0 0 0 0 1 0 0 2 1 0 1 0 0 0 1 1 0 0 0 0 0 0 0 16 0 0 0 0 0 0 0 2 0 0 0 0 0 0 4 0 3 0 2 1 0 0 0 0
172 CTC 1 1 0 0 6 1 0 1 1 0 0 0 0 6 0 1 2 0 0 0 0 15 0 0 0 0 0 1 10 165437 15 6 0 3 0 0 0 2 0 0 0 2 0 1 0 2 0 0 0 0 0 0 2 0 1 0 1 0 1 0 0 0 1 0
173 CCT 0 1 0 1 0 0 1 4 0 0 1 0 1 2 0 0 0 0 0 4 95 60 496 164874 0 0 0 0 0 0 2 0 0 0 0 0 1 1 0 2 1 0 0 0 0 1 0 0 2 0 1 1 2 1 1 4 2 1 0 0 0 0 1 0
174 AGG 1 2 5 0 0 0 0 0 9 0 165481 1 0 0 3 1 0 0 0 0 0 1 7 0 0 1 8 0 0 1 0 2 0 0 0 0 0 0 0 0 0 0 11 0 0 0 0 0 2 0 3 0 1 0 0 2 0 0 0 0 3 0 0 1
175 AGG 1 0 21 0 0 0 0 0 12 4 165383 0 1 0 2 0 0 0 0 1 0 0 0 0 3 0 2 17 0 0 0 0 0 0 0 0 0 0 0 1 2 0 15 0 0 0 0 0 0 0 0 0 0 0 1 0 0 0 0 0 0 0 0 0
176 TCT 0 2 0 0 0 1 0 2 0 0 0 0 0 0 0 0 0 1 0 0 1 0 0 19 0 0 0 0 0 0 0 0 1 0 0 0 2 0 3 1 0 0 0 0 0 0 0 1 2 0 0 2 4 156 16 165332 3 0 0 0 0 0 0 2
177 GGA 0 0 0 0 0 0 0 1 7 0 0 0 0 2 0 0 0 2 0 0 0 0 0 0 0 0 0 0 0 0 1 0 5 0 0 0 0 1 0 0 165482 0 21 13 0 0 0 0 0 0 0 0 0 0 0 0 1 0 0 0 1 0 0 0
178 GCT 11 3 0 0 0 2 0 15 0 0 0 0 0 0 2 4 1 0 9 0 1 18 1 1 0 1 4 0 4 5 0 1 0 0 0 1 12 74 1 165195 0 0 1 0 0 0 0 17 0 0 0 0 0 1 0 3 0 1 0 0 0 0 0 0
179 GCA 0 0 0 0 73 0 0 0 0 0 0 0 0 0 0 0 0 0 0 0 1 0 0 0 0 0 0 0 0 0 0 0 1 0 0 0 164883 76 143 34 3 0 0 0 27 0 0 0 1 3 0 0 3 0 0 3 0 2 0 0 0 0 0 0
180 GGC 0 0 0 0 0 2 0 0 0 7 0 0 0 3 0 0 0 0 0 0 1 0 0 0 0 0 0 0 0 0 0 0 0 11 0 0 0 0 2 0 1 165255 11 55 0 1 0 0 0 0 2 0 0 0 0 0 0 11 0 0 1 0 0 0
181 GCT 0 0 0 3 4 0 2 63 0 5 1 2 0 0 0 0 0 3 0 0 0 0 0 1 0 1 1 11 0 2 0 0 0 10 3 6 2 65 14 164960 1 0 2 0 1 0 0 4 0 0 2 0 0 0 0 4 0 0 7 0 0 1 1 1
182 GCA 0 0 0 8 79 0 0 2 0 2 0 0 0 0 0 0 0 4 0 0 0 0 0 0 0 0 0 0 0 1 2 0 0 2 0 0 164985 33 33 5 0 0 3 0 86 0 0 0 0 0 2 0 1 0 1 0 0 0 1 0 0 0 1 0
183 GTC 0 0 0 2 0 6 0 0 0 3 0 0 0 31 0 0 0 0 4 0 0 0 2 2 3 0 0 0 0 7 0 0 0 1 0 1 0 20 0 0 0 0 0 0 4 165317 2 34 0 3 0 0 3 0 0 0 0 0 0 1 0 2 0 0
184 AAA 165299 16 95 8 0 0 0 0 6 0 0 0 0 0 0 0 1 1 0 0 0 1 0 0 0 0 1 0 0 0 0 0 13 0 0 0 0 0 0 0 0 0 0 0 0 0 1 0 3 0 3 0 0 3 0 0 1 1 0 0 1 0 0 0
185 GGA 0 0 0 0 0 0 0 0 20 0 0 0 0 1 0 0 0 0 0 0 0 0 0 5 0 0 0 0 0 0 0 0 7 1 1 0 1 0 0 0 165462 12 30 15 1 0 0 1 2 0 3 1 0 0 0 0 8 1 0 0 0 0 0 0
186 GTT 0 0 0 1 0 2 0 1 0 0 0 0 3 46 2 76 1 0 0 1 1 0 1 2 0 0 1 0 0 1 0 0 0 0 0 0 1 1 1 6 1 0 1 0 29 23 6 165342 2 0 1 6 0 0 0 0 0 1 0 1 0 0 1 4
187 GGG 1 0 0 0 1 0 0 0 0 1 9 1 0 0 0 0 0 0 0 0 0 0 1 1 0 0 4 0 0 0 0 0 0 0 13 0 0 0 0 1 15 5 165395 1 0 0 4 0 0 0 0 0 0 1 2 0 0 0 4 0 0 0 0 0
188 ACA 0 0 2 0 165436 15 34 0 1 0 0 0 3 0 0 0 0 0 0 1 0 0 0 0 0 0 1 0 0 0 0 0 0 0 0 0 12 0 0 0 1 0 0 0 0 0 0 0 0 0 0 1 0 5 1 0 0 0 0 0 0 0 0 0
189 ATG 0 2 0 2 1 0 8 0 1 0 2 0 27 0 165377 16 2 1 2 0 0 0 3 0 0 0 3 0 5 15 17 2 1 1 0 0 0 0 1 0 6 0 0 0 0 0 12 2 1 1 0 0 1 1 0 0 0 13 0 8 3 2 5 0
190 GTG 0 0 0 0 0 2 0 0 0 0 2 2 0 2 12 0 0 1 0 1 0 0 0 0 0 0 0 0 0 0 0 0 0 1 0 0 0 2 12 0 0 1 6 0 39 11 165389 1 0 0 1 0 3 2 7 3 3 2 0 1 0 0 3 0
191 ATG 0 0 2 0 0 0 9 0 1 0 3 0 9 1 165454 4 1 3 0 0 0 3 0 0 1 3 0 0 0 1 1 0 0 0 0 0 2 0 1 1 0 1 0 0 1 0 10 0 0 0 2 2 2 0 0 2 0 0 1 1 6 0 1 3
192 GAG 0 0 9 0 0 0 0 1 0 0 2 0 0 0 0 0 0 0 0 0 0 0 0 0 0 0 0 0 0 0 1 0 30 0 165465 6 0 0 4 0 0 0 31 3 0 0 3 0 0 0 1 1 0 0 0 0 0 0 0 0 0 0 0 0
193 TTG 0 0 3 2 0 0 0 1 0 0 1 0 0 0 1 1 0 0 0 0 0 0 0 0 0 0 0 0 0 0 41 0 0 0 0 0 0 0 1 3 0 0 7 0 0 0 1 2 0 0 0 1 0 0 26 0 0 0 1 1 35 1 165434 5
194 ATA 2 0 2 0 13 1 0 0 4 0 0 2 165461 14 7 24 0 0 0 0 0 1 0 2 0 0 0 0 2 0 1 1 0 0 0 0 0 2 0 0 0 1 0 0 15 2 0 0 0 0 0 1 0 0 0 0 0 0 0 0 1 1 0 0
195 AGG 0 0 6 0 1 0 0 1 33 0 165454 2 0 0 7 0 1 0 0 1 0 0 0 0 12 3 11 7 0 0 1 0 0 0 0 0 0 1 0 0 0 0 17 0 0 0 0 0 0 2 0 0 1 0 0 0 3 1 1 0 0 0 0 0
196 ATG 0 0 1 0 0 0 2 0 0 0 2 0 6 0 165482 1 5 1 0 0 1 0 1 0 0 0 3 0 1 7 1 1 5 0 0 0 5 1 0 0 0 0 0 0 0 0 17 1 0 0 0 0 2 0 0 0 0 0 8 0 0 0 4 0
197 ATC 0 0 0 0 0 16 15 0 0 1 0 0 11 165330 0 111 0 0 0 1 0 0 0 0 0 3 0 0 0 1 0 0 0 0 0 0 0 2 0 0 0 6 0 0 0 24 24 12 2 0 1 0 1 0 1 0 2 0 0 0 2 1 0 0
198 AAA 165541 4 17 0 0 1 0 0 9 0 0 0 0 0 0 0 0 0 0 0 0 0 0 0 0 0 0 0 0 0 0 0 11 0 0 0 0 0 0 0 0 0 1 0 0 0 0 0 2 0 4 0 0 0 0 0 0 0 0 0 0 0 0 0
199 CGT 0 1 0 1 0 0 1 0 0 0 3 3 0 0 1 0 1 1 1 13 0 3 1 0 2 18 10 165481 0 0 0 2 0 0 0 0 0 0 0 0 0 0 0 2 0 0 0 0 0 0 0 0 0 0 0 0 0 0 0 11 0 1 0 0
200 GGG 0 0 0 0 0 3 3 0 0 0 19 0 0 0 2 0 0 0 1 0 0 0 0 3 0 0 0 0 0 0 0 0 0 0 10 0 0 10 0 0 48 3 165078 1 0 0 2 0 1 0 0 0 0 0 0 0 0 0 1 0 2 0 3 1
201 ATC 19 0 0 0 3 19 0 1 0 2 0 1 5 165400 0 6 4 2 0 0 0 1 1 1 0 0 0 0 0 2 5 3 0 0 0 0 1 3 0 1 0 1 0 1 0 22 12 32 0 0 0 0 0 0 0 2 4 0 0 2 0 3 0 0
202 AAT 2 50 1 165426 0 1 2 6 0 0 1 11 0 0 0 6 3 6 0 1 0 5 0 0 1 2 0 0 1 0 0 0 0 0 0 22 3 0 0 0 0 0 4 0 1 0 0 0 0 0 0 5 0 2 1 0 0 0 2 0 0 0 2 7
203 GAT 5 0 0 6 0 0 0 0 0 0 0 0 0 0 0 0 0 0 0 0 0 0 0 0 0 0 0 0 0 0 0 0 0 18 1 165508 0 0 0 2 0 3 0 7 1 4 0 2 0 0 0 0 0 0 0 0 0 0 0 0 0 0 0 0
204 CGG 0 0 0 0 0 0 0 0 10 0 53 0 0 0 0 1 0 0 21 0 0 1 0 0 23 11 165280 19 0 0 5 0 0 1 0 0 3 4 0 4 0 0 0 0 0 0 0 0 4 0 4 0 1 0 0 0 4 0 25 0 0 2 0 0
205 AAC 0 164623 0 7 0 3 0 1 0 7 0 1 17 0 0 0 0 1 0 4 0 4 0 0 1 0 1 0 0 0 0 0 1 9 0 0 7 1 0 6 0 0 1 0 0 0 0 0 1 7 0 0 0 0 0 0 0 2 2 0 0 0 0 2
206 TTC 0 0 0 1 0 1 0 0 0 1 0 0 4 0 2 0 0 0 0 0 0 1 0 1 0 0 4 0 0 16 0 0 0 0 0 0 0 0 2 0 0 0 0 0 0 3 0 0 0 0 1 0 0 7 0 0 2 0 0 0 6 165440 1 10
207 TGG 0 2 0 0 0 0 0 0 0 0 0 0 0 1 0 0 0 0 1 0 0 0 0 0 0 1 17 0 0 0 0 0 0 0 0 0 2 0 0 0 0 0 0 0 0 0 1 0 0 2 11 0 0 0 0 0 13 0 165437 0 0 3 3 7
208 AGA 12 0 0 0 2 1 0 0 164529 1 82 4 2 0 0 0 0 0 0 0 0 0 0 0 35 20 0 2 0 0 1 0 1 0 0 0 0 0 0 0 17 0 0 0 0 0 0 0 2 0 0 0 0 3 0 1 3 0 0 0 0 0 0 0
209 GGT 0 0 3 0 0 0 0 0 0 0 0 18 1 0 0 0 3 1 0 0 0 1 0 0 0 0 1 0 0 0 0 0 0 0 0 10 1 0 1 0 13 29 137 151908 0 0 0 2 0 0 4 0 1 0 0 0 0 0 0 2 2 0 0 0
210 GAA 24 0 0 0 0 4 0 0 0 16 0 0 0 0 0 0 0 0 0 0 0 2 0 0 0 0 1 0 1 0 0 0 163921 5 10 2 0 0 0 0 13 2 0 2 0 0 0 0 2 0 0 0 0 0 0 0 0 0 0 0 0 0 0 0
211 AAT 0 4 2 158423 3 1 3 36 0 14 1 12 0 56 0 0 1 1 1 5 0 4 0 8 1 0 0 0 2 1 0 0 0 0 18 8 3 0 2 0 0 28 22 0 1 20 3 1 0 8 0 0 0 0 18 0 0 0 0 1 0 1 43 0
212 GGA 0 0 0 0 0 1 1 0 18 0 0 0 2 0 1 0 0 0 0 0 0 0 1 0 0 0 2 0 1 0 2 0 13 0 0 0 0 2 0 0 158269 2 31 31 1 0 0 0 0 0 0 0 0 3 0 0 10 0 1 0 0 0 0 0
213 CGA 0 0 0 0 0 0 0 0 7 1 9 0 0 0 0 0 23 2 0 0 0 1 0 0 159032 48 15 2 4 0 0 0 0 0 0 0 0 0 1 1 0 0 0 0 0 0 0 0 0 0 0 0 0 2 0 0 17 0 0 0 0 0 0 0
214 AAA 162297 0 22 0 2 0 0 0 14 0 6 0 1 0 0 0 2 1 1 0 0 1 0 0 1 1 2 0 0 0 1 0 3 0 0 0 0 2 1 0 0 0 10 1 0 2 0 0 0 0 0 0 0 1 0 0 2 0 1 0 0 0 2 0
215 ACA 1 1 0 0 163441 35 35 19 0 0 2 0 4 0 0 0 1 0 2 0 43 0 0 1 0 0 0 0 0 0 0 0 0 0 0 0 11 7 1 0 0 0 0 5 0 0 0 0 0 0 1 0 0 0 0 5 0 0 0 0 0 0 0 0
216 AGG 1 0 7 0 0 0 0 0 34 0 160707 0 0 0 17 0 0 0 0 0 0 0 1 1 0 0 13 0 0 2 0 2 0 2 0 0 1 0 0 0 0 0 24 0 0 0 0 0 0 0 0 0 0 0 0 0 1 0 6 0 0 0 0 0
217 AGT 0 3 1 49 6 26 16 0 10 28 2 154581 0 0 0 3 0 0 0 2 0 1 1 0 0 3 0 4 0 1 2 0 0 0 1 2 2 12 0 0 0 0 2 10 0 8 0 1 0 0 0 0 0 0 18 0 0 0 0 3 6 0 0 0
218 GCT 0 0 1 0 0 0 0 44 0 32 0 1 0 0 0 0 0 0 0 0 0 0 0 0 0 0 0 0 4 0 12 0 0 0 0 5 3 37 1 153966 0 0 0 2 0 0 0 27 0 0 0 0 0 0 0 2 0 0 0 0 0 0 0 0
219 TAC 0 0 0 0 0 0 0 0 0 0 0 0 0 0 0 0 0 13 0 0 0 1 0 0 0 1 0 0 0 1 0 1 0 0 2 0 0 0 0 0 0 0 1 0 0 0 0 0 5 159507 1 25 0 0 0 1 0 13 0 0 0 0 0 0
220 GAG 0 0 4 1 98 0 5 0 0 0 0 0 0 0 0 0 0 0 0 0 0 0 0 0 0 0 0 0 0 0 0 0 2 0 156689 5 0 0 1 0 0 2 8 0 0 0 1 0 0 0 5 0 0 0 0 0 1 0 0 0 0 0 0 0
221 AGA 19 0 0 0 1 0 0 0 159484 0 19 1 1 0 0 0 0 0 2 1 0 0 0 0 2 0 0 0 0 0 0 0 0 0 0 0 0 0 0 0 8 0 1 0 0 0 0 0 2 0 0 0 0 0 0 0 1 0 0 0 0 0 0 0
222 ATG 0 1 2 0 0 0 8 1 0 3 2 2 11 0 153750 2 5 0 0 0 0 0 0 0 0 0 0 0 0 0 0 0 0 0 0 0 2 0 0 4 1 0 31 0 0 0 4 0 0 0 0 0 0 0 0 0 0 0 0 4 0 0 1 0
223 TGC 0 0 0 0 0 32 0 0 0 1 0 0 0 0 0 0 0 0 0 0 0 0 0 0 0 7 0 0 0 0 0 0 0 0 0 0 2 2 0 0 0 0 0 0 2 0 0 0 0 25 0 0 0 0 0 0 2 143368 0 42 0 0 0 0
224 AAC 3 146694 0 9 0 0 0 0 0 12 0 0 0 0 0 0 0 0 0 0 0 0 0 0 0 0 0 0 0 0 0 0 0 5 0 0 0 0 0 0 1 0 0 0 0 0 0 0 0 3 0 0 0 0 0 0 0 0 0 0 0 0 0 0
225 ATT 0 0 0 0 0 1 0 5 0 0 0 4 2 15 0 165471 0 0 0 1 0 0 0 0 0 0 0 0 0 0 9 2 0 0 0 0 0 0 0 0 0 0 1 0 0 1 0 12 0 0 0 0 0 2 0 0 0 0 1 0 0 1 0 0
226 CTC 0 0 0 0 0 0 0 0 0 0 0 0 0 0 0 0 0 0 0 0 0 25 0 0 0 1 0 0 0 165466 0 1 0 0 0 0 0 0 0 0 0 0 0 0 0 0 0 0 0 0 0 0 0 0 0 0 0 0 0 0 0 6 0 0
227 AAA 165389 0 45 2 1 0 0 0 11 0 0 0 0 0 0 0 2 0 0 0 1 0 0 0 0 0 0 0 0 0 0 0 7 0 0 0 0 0 0 0 0 0 0 0 0 0 0 0 1 0 3 0 0 0 0 0 0 0 0 0 0 0 0 0
228 GGA 0 0 0 0 4 0 0 0 14 17 0 0 0 0 0 0 0 0 0 0 0 0 0 0 2 0 0 3 0 0 0 0 11 0 0 0 0 12 0 0 165393 5 39 2 1 0 1 0 0 0 0 0 0 0 11 0 3 0 0 0 10 1 0 8
229 AAA 165411 1 9 5 2 1 0 0 9 0 0 0 0 0 0 0 1 0 0 0 0 0 1 0 0 0 0 0 0 0 0 0 5 0 0 0 0 0 0 0 0 0 0 1 0 0 0 0 1 0 1 0 0 0 0 0 0 0 0 0 0 0 0 0
230 TTT 0 1 0 1 0 0 0 0 0 0 0 0 0 0 0 0 0 0 0 1 0 0 0 2 0 0 0 0 0 0 0 7 1 0 0 0 0 0 0 0 0 0 0 0 0 0 0 1 0 3 0 0 0 0 0 3 0 0 0 2 0 15 0 165497
231 CAA 2 0 0 0 0 25 0 0 0 0 2 0 0 0 1 0 165352 2 14 5 0 0 2 2 64 0 1 0 7 0 15 0 1 0 0 0 0 0 5 0 0 0 0 0 2 0 0 0 5 3 0 0 0 1 1 0 0 0 0 0 0 0 0 0
232 ACA 5 1 0 0 165478 10 9 3 2 0 0 0 13 0 0 0 0 3 0 0 4 0 0 1 6 0 0 0 0 0 1 0 0 0 0 0 6 2 2 1 0 0 0 0 0 0 0 2 0 0 0 0 0 0 0 2 3 0 0 0 0 0 0 0
233 GCT 0 0 0 29 0 0 0 19 10 0 0 1 0 0 0 1 3 0 0 1 13 0 1 33 2 0 0 1 0 0 0 0 0 0 1 6 4 25 3 165343 0 0 1 1 0 0 4 18 2 0 1 2 1 0 0 1 0 1 0 0 0 0 0 0
234 GCA 0 0 0 0 58 0 0 0 0 0 0 1 0 0 0 0 0 0 0 0 37 25 9 9 0 1 0 0 4 0 0 0 4 0 0 0 165224 4 12 0 1 0 0 0 16 1 0 0 0 0 1 0 0 0 1 0 0 7 0 11 0 0 0 0
235 CAA 2 1 0 0 0 0 0 4 1 0 0 0 0 0 0 0 165492 1 12 1 0 0 0 0 8 0 0 0 0 1 0 0 0 0 0 0 0 0 0 0 0 0 0 0 0 0 0 0 3 0 0 0 0 0 0 0 0 0 0 0 0 0 0 0
236 AGG 9 0 19 0 0 0 0 0 71 1 165342 2 0 0 5 0 1 0 0 0 2 1 0 0 50 0 8 2 0 0 0 0 0 0 0 0 0 0 0 0 1 0 29 0 0 0 0 1 0 0 0 0 0 0 0 0 0 0 1 0 0 0 0 0
237 GCA 4 0 0 0 30 3 0 3 0 3 0 4 0 0 0 1 0 0 0 0 2 1 0 4 0 0 3 0 1 0 0 0 1 2 2 0 165311 1 10 19 11 0 4 9 42 0 0 0 0 0 5 0 41 2 1 2 0 0 0 0 0 0 0 0
238 ATG 0 0 0 2 1 2 5 0 0 0 0 0 18 0 165414 3 0 0 0 0 0 0 0 0 0 0 0 1 0 0 2 1 0 1 2 0 0 0 0 0 0 0 3 4 0 0 14 0 2 0 0 0 0 1 2 0 0 0 1 0 0 0 1 0
239 ATG 0 0 2 0 15 0 13 5 0 1 0 0 20 2 165376 9 1 0 0 0 0 1 0 1 8 0 0 3 0 0 0 0 0 0 1 0 3 0 19 1 0 0 0 0 0 0 44 0 0 0 0 0 1 0 0 0 1 0 1 0 0 0 1 5
240 GAT 1 1 0 13 0 0 6 5 0 0 0 0 0 0 0 0 22 2 0 1 0 0 0 1 0 0 0 0 0 0 0 0 1 17 0 165458 0 2 0 4 0 0 1 7 1 0 0 0 0 0 0 2 0 0 0 1 0 0 0 0 0 0 0 0
241 CAA 3 0 0 0 0 1 0 0 0 0 0 12 0 0 0 3 165391 3 36 3 1 0 0 0 22 2 0 1 0 1 0 0 2 0 0 0 6 0 0 0 0 0 2 1 0 0 1 1 19 0 0 0 0 1 1 0 0 0 1 1 1 0 0 1
242 GTG 0 0 0 0 0 3 0 0 0 0 4 0 0 0 14 0 0 2 0 0 0 1 0 0 0 0 2 0 0 0 0 0 0 0 2 1 1 0 7 3 0 0 5 0 66 7 165371 21 4 0 0 0 0 1 0 0 0 0 1 0 1 0 3 1
243 AGA 13 1 17 0 2 0 0 0 165340 0 64 5 5 0 0 0 0 0 0 1 0 0 1 0 2 1 13 5 0 1 0 0 0 0 0 0 0 1 1 1 33 2 0 0 0 0 3 0 1 3 0 1 0 0 0 0 6 0 1 0 0 4 0 0
244 GAA 17 0 0 0 0 3 1 3 0 0 0 0 0 0 0 0 2 0 1 0 0 1 0 0 0 1 0 0 2 1 0 0 165459 0 30 2 6 6 0 6 12 0 1 0 5 0 5 0 6 0 6 0 1 1 0 0 0 0 0 0 0 0 1 0
245 AGT 0 0 0 10 0 0 0 0 0 10 0 165170 0 0 0 1 0 0 0 0 0 14 0 0 0 0 1 1 0 0 3 0 0 0 1 0 0 17 12 0 0 3 56 22 0 0 0 0 0 0 0 0 0 3 0 0 0 1 0 2 2 0 1 0
246 CGG 0 0 0 1 0 0 0 0 0 0 6 0 2 0 0 0 3 0 25 0 0 0 0 0 32 0 165072 2 0 0 5 0 0 0 0 0 0 1 0 1 1 2 1 0 0 0 1 0 0 3 0 0 0 0 0 0 1 0 7 1 0 0 0 0
247 AAC 6 165327 0 26 11 6 0 0 0 15 0 0 3 1 0 0 0 4 1 0 0 0 0 9 0 5 2 0 0 0 0 0 0 14 0 0 5 1 2 1 1 12 0 0 0 0 0 0 0 3 0 0 0 40 0 0 0 0 0 3 0 0 0 0
248 CCA 0 0 0 0 4 0 1 0 0 2 0 0 0 0 0 0 4 0 2 0 165438 11 52 10 0 0 0 1 7 0 1 0 0 0 0 0 0 0 1 0 3 0 0 0 0 1 0 0 1 0 0 0 1 0 0 0 0 0 1 0 0 0 0 0
249 GGA 0 1 1 0 0 0 0 0 8 0 0 0 0 0 0 0 0 0 0 0 0 0 0 2 0 0 0 0 0 0 0 0 6 0 0 0 3 0 0 1 165463 1 18 36 2 0 0 4 1 0 0 0 0 0 0 0 17 0 0 0 0 0 0 0
250 AAT 7 15 1 165427 0 0 27 1 0 0 4 5 0 0 0 1 0 1 0 2 0 1 0 2 1 0 3 2 2 0 0 0 0 4 0 9 6 0 0 1 2 0 4 1 0 3 2 0 1 0 2 0 1 0 4 1 5 0 0 3 0 0 0 0
251 GCT 1 0 0 0 0 0 0 40 1 0 0 0 0 0 0 0 0 0 0 0 0 1 0 0 0 0 0 0 0 4 0 0 0 0 0 2 3 33 14 214160 0 0 0 2 0 5 0 25 0 0 0 0 2 1 0 1 0 0 0 9 0 0 8 0
252 GAG 0 0 12 0 0 0 0 0 0 0 0 0 0 0 0 0 0 0 0 0 0 0 0 0 0 0 1 0 0 1 0 0 30 0 214223 3 0 0 0 0 0 0 34 0 0 0 2 0 0 0 3 0 0 0 0 0 0 0 0 0 0 0 0 0
253 ATC 0 1 0 1 0 8 0 0 0 0 0 0 4 214249 1 19 0 0 0 0 0 0 0 0 0 0 0 0 1 1 0 0 0 0 0 0 0 0 0 0 0 0 0 0 0 7 1 6 0 0 0 0 0 0 0 0 0 0 0 0 0 1 0 0
254 GAA 33 0 0 0 0 0 0 0 0 0 0 0 0 0 1 0 0 0 0 0 0 0 0 0 0 0 0 0 0 0 0 0 214268 1 10 1 0 0 0 0 20 0 0 0 1 0 0 0 1 0 0 0 0 0 0 0 0 0 0 0 0 0 0 0
255 GAT 0 1 0 10 0 0 0 0 0 0 0 0 0 0 0 0 0 1 0 0 0 1 0 1 0 0 0 0 0 1 0 0 0 33 0 214301 0 0 0 1 0 0 0 8 0 0 0 0 0 0 0 0 0 0 0 0 1 0 2 0 0 0 0 0
256 CTC 0 0 0 3 0 0 0 0 0 0 0 0 0 4 0 0 0 3 1 0 0 19 0 0 0 0 0 0 10 214221 0 41 1 0 0 2 0 1 1 0 0 2 2 0 0 2 0 2 0 0 0 0 0 0 0 0 0 0 0 6 0 7 18 0
257 ATC 0 2 0 0 0 17 0 0 0 20 0 0 7 214136 1 8 0 0 2 1 0 0 0 1 0 0 0 0 8 37 2 3 0 1 1 0 0 0 2 0 1 0 0 0 1 5 0 0 1 0 0 0 0 2 0 0 1 0 3 3 0 0 29 2
258 TTT 1 0 1 1 0 0 0 0 0 0 0 0 0 0 0 2 0 7 1 0 0 1 0 1 1 0 0 0 2 1 0 11 3 0 0 0 1 0 0 0 4 1 0 0 0 0 1 2 1 0 0 2 0 0 0 9 0 0 0 1 0 12 1 214308
259 CTG 0 1 0 1 0 0 2 4 1 0 0 0 3 0 5 1 2 0 8 0 0 2 7 0 0 0 1 0 24 5 214218 3 0 3 1 0 0 1 4 2 0 11 0 0 1 0 0 0 1 0 2 1 1 1 2 0 1 0 0 0 1 0 13 0
260 GCA 0 0 0 0 65 0 0 3 0 0 0 0 0 0 0 0 0 0 0 1 2 0 0 0 0 0 0 0 0 0 0 0 3 0 0 0 213975 6 35 27 5 4 0 0 46 0 0 0 0 2 0 1 2 0 1 1 0 4 0 0 0 1 0 0
261 CGG 0 0 1 0 0 1 0 0 1 0 165 0 0 0 0 0 0 0 24 0 0 0 0 0 33 2 213774 70 0 1 5 0 0 0 0 0 0 0 0 0 0 0 1 0 0 0 0 0 0 0 1 0 0 0 0 0 0 0 57 0 0 0 0 0
262 TCT 0 0 0 0 1 1 2 0 0 0 0 5 0 1 0 0 0 2 0 1 0 0 0 15 0 0 0 0 2 0 0 0 1 0 1 0 0 2 0 3 0 3 0 0 0 0 0 0 6 0 2 4 23 121 0 214020 0 0 0 2 1 1 0 11
263 GCA 0 1 0 0 70 0 0 0 0 2 0 0 24 0 0 0 0 0 0 0 0 1 0 0 0 0 0 0 0 0 0 0 0 0 0 0 214079 21 9 4 2 0 6 1 66 0 0 0 5 0 0 0 1 4 0 0 0 0 1 0 0 0 0 0
264 CTC 0 0 0 3 1 0 0 0 0 1 0 0 4 5 0 0 1 7 0 1 0 23 1 0 0 2 0 0 49 214086 7 23 0 0 1 0 0 1 0 0 0 0 1 0 1 1 0 0 4 0 0 0 0 1 0 2 2 0 1 3 0 52 2 9
265 ATA 2 0 1 0 38 13 2 0 0 1 0 1 214019 7 40 3 0 0 1 1 0 0 1 7 6 0 0 0 7 17 3 0 1 2 0 0 0 0 12 0 2 1 0 1 30 2 1 11 1 0 5 0 4 2 0 1 4 0 0 0 0 0 1 0
266 TTG 3 2 0 0 0 1 0 0 1 0 1 0 27 0 2 0 1 0 0 0 0 0 0 0 1 0 1 0 19 2 19 16 1 3 1 0 0 0 0 0 0 0 0 0 1 7 6 0 1 1 8 0 0 0 10 0 0 1 0 2 7 0 214155 5
267 AGA 17 1 83 2 4 0 0 0 214028 3 104 3 2 0 0 0 0 0 1 0 0 9 1 2 0 1 8 5 0 0 0 1 0 0 1 0 0 0 4 0 39 3 0 0 1 0 0 0 0 0 0 0 1 0 0 0 4 1 0 0 0 1 0 0
268 GGG 0 0 0 0 152 4 1 0 0 12 14 1 0 0 0 0 4 1 2 0 0 89 33 2 0 0 0 0 0 0 0 0 0 0 14 0 0 1 2 0 38 1 213895 3 0 0 3 5 1 0 0 0 0 19 16 4 0 1 1 0 0 0 0 9
269 TCA 0 0 0 0 4 6 1 0 0 36 0 3 0 0 0 0 5 1 1 0 23 2 0 0 0 5 0 1 0 0 0 0 0 0 0 0 25 7 0 6 0 0 0 0 0 0 0 0 0 0 0 0 214081 11 95 1 1 0 0 0 5 0 0 0
270 GTT 0 0 0 0 0 0 2 0 0 0 0 0 3 2 0 28 0 2 0 0 0 1 1 3 0 0 0 0 0 0 0 1 0 1 0 1 2 3 0 8 0 0 0 4 11 68 28 214156 0 0 0 2 0 0 0 0 0 0 0 0 0 0 0 1
271 GCT 2 0 9 1 0 0 4 42 0 0 0 0 0 0 0 0 2 2 0 0 1 3 0 2 0 0 0 0 0 0 0 0 0 0 0 1 29 36 1 214115 0 5 3 8 0 0 0 28 2 1 1 0 2 8 0 1 1 1 0 0 0 0 0 0
272 CAC 3 6 0 0 0 0 2 0 0 2 0 2 0 0 1 1 4 214209 2 23 0 3 3 0 2 8 0 0 3 6 4 3 0 0 0 1 1 0 1 1 3 0 1 0 0 0 0 4 2 10 4 0 1 0 3 0 1 1 0 0 0 0 0 0
273 AAA 214103 4 105 22 2 1 0 0 8 0 0 0 2 0 0 0 1 8 0 0 0 0 0 0 1 0 0 0 0 0 0 1 25 0 3 0 0 0 0 3 9 0 5 1 1 0 1 1 1 1 0 2 0 4 0 0 4 0 5 0 2 0 0 1
274 TCT 0 0 0 4 13 10 10 4 0 33 0 63 1 0 0 2 0 1 0 2 0 18 0 11 0 0 0 1 0 0 2 1 5 4 0 2 8 0 1 6 1 0 1 0 0 0 0 0 5 0 5 7 54 109 9 213959 0 2 0 2 1 0 0 5
275 TGT 0 0 6 1 6 0 1 1 0 0 3 0 0 2 0 1 0 2 1 0 2 2 4 0 0 0 0 18 0 0 0 1 0 0 4 1 0 4 1 2 0 0 0 1 1 0 1 4 3 0 8 5 2 0 3 4 6 35 2 214194 1 1 0 5
276 CTG 0 0 0 0 0 0 2 0 1 1 0 0 0 1 7 0 0 0 1 0 0 0 9 1 0 0 2 0 175 6 214044 18 0 0 0 0 0 0 0 0 2 0 0 0 0 0 1 0 0 0 0 0 0 0 4 0 2 1 1 1 0 3 36 0
277 CCC 1 0 0 0 0 3 0 1 0 0 0 3 0 0 0 0 0 2 0 0 32 214164 2 46 0 1 0 0 0 8 1 0 0 0 0 0 0 0 1 0 0 1 2 0 0 0 0 0 0 0 1 0 0 38 0 0 0 0 0 0 0 0 0 1
278 GCC 0 0 0 0 0 58 0 0 0 0 0 0 0 1 2 0 0 0 1 1 0 1 0 0 0 0 0 0 2 0 0 0 1 3 5 0 39 213687 24 25 0 0 1 0 1 21 0 0 1 2 1 0 0 2 0 0 0 0 1 1 0 0 0 0
279 TGT 1 0 1 0 0 0 0 0 1 0 0 7 1 0 0 0 0 0 0 1 0 1 0 0 0 1 0 104 0 0 0 0 2 0 2 0 1 2 1 1 0 1 0 17 0 0 0 4 1 0 0 38 0 0 0 4 4 88 3 214024 0 0 0 5
280 GTG 0 0 0 1 0 0 1 1 0 1 0 0 15 22 32 1 0 0 0 2 0 14 0 5 0 2 0 0 0 4 2 0 1 0 0 0 0 0 7 7 0 1 2 0 55 83 214025 43 1 0 2 0 1 0 1 0 0 5 1 2 0 0 1 0
281 TAT 0 2 3 4 1 0 1 0 0 0 0 0 1 0 0 1 0 0 0 36 0 2 0 2 0 0 0 0 1 0 0 0 0 2 1 0 0 0 0 0 1 0 5 0 2 0 0 1 3 15 3 214236 0 1 0 3 0 2 4 22 0 2 2 2
282 GGA 0 0 8 0 0 1 0 1 18 0 0 0 3 2 2 1 0 0 0 0 0 0 0 1 15 0 1 1 0 0 0 0 17 1 0 0 1 1 1 8 214077 3 98 52 6 0 0 0 0 0 1 1 0 2 0 1 2 0 1 1 0 0 2 2
283 CCT 1 13 5 21 31 49 49 134 4 20 31 24 25 1 18 0 48 6 12 112 10 66 23 211996 26 28 98 27 0 2 63 178 0 1 39 0 42 43 123 194 65 53 210 32 0 68 90 0 2 28 0 0 8 32 32 14 0 2 62 37 1 0 1 14
284 GCC 0 0 0 0 1 39 4 0 0 0 2 1 0 0 0 0 0 0 0 0 0 1 1 0 1 0 1 0 0 0 2 0 0 3 0 0 28 214085 14 88 0 4 5 0 3 26 0 0 0 0 0 0 0 6 0 0 0 0 0 1 1 0 0 3
285 GTA 1 14 0 0 0 1 1 1 0 0 0 0 30 1 0 2 1 0 0 0 0 1 0 0 0 0 0 0 2 0 0 0 0 0 0 0 10 2 0 1 1 0 1 0 213876 4 28 2 0 5 0 0 0 0 0 0 0 0 0 5 0 2 0 1
286 GCC 0 0 0 0 0 4 0 1 0 0 0 0 1 0 3 0 1 0 0 0 3 2 0 2 0 0 0 0 0 0 0 4 0 1 0 0 6 214266 1 8 0 0 2 0 0 10 0 0 0 0 1 1 1 8 0 0 0 1 0 0 0 0 0 0
287 AGT 0 0 0 28 0 0 0 0 8 7 2 214113 0 0 0 1 0 0 0 0 0 0 0 0 0 0 0 19 0 0 0 0 0 0 0 0 0 0 0 0 0 0 0 16 0 0 0 0 0 0 0 0 0 0 0 0 0 0 0 2 0 0 0 0
288 GGC 0 0 0 0 0 0 0 0 1 6 0 0 0 0 0 0 0 0 0 0 0 0 0 0 0 0 0 0 0 1 0 0 0 13 0 0 0 0 0 0 17 214238 1 18 1 1 0 0 0 0 0 0 0 0 0 0 0 2 0 0 0 0 0 0
289 TAC 2 4 5 0 0 4 27 0 0 0 0 0 0 0 0 0 0 368 0 0 0 0 0 0 10 69 1 4 13 0 0 0 1 1 0 0 31 1 1 0 1 21 0 0 1 10 1 0 2 213577 2 102 3 2 0 0 0 16 0 1 0 2 10 0
290 GAC 0 40 0 0 0 1 0 1 6 0 2 0 0 0 0 0 0 0 1 0 0 0 0 0 0 0 2 0 0 0 0 0 2 214110 4 12 0 1 0 0 0 15 10 0 0 0 0 0 0 1 0 0 0 5 0 0 0 0 0 0 0 1 0 0
291 TTC 0 0 0 0 0 0 0 0 0 0 1 0 0 1 0 0 0 0 2 0 0 0 0 0 1 0 0 0 1 11 0 0 0 0 0 0 0 0 0 0 1 5 0 0 0 4 0 0 0 0 0 0 0 26 0 0 0 1 0 0 3 214149 3 18
292 GAA 24 0 0 0 4 0 0 1 1 0 9 0 0 0 0 0 0 0 5 0 0 0 0 0 0 0 0 1 0 0 23 1 213227 4 22 2 2 7 0 20 18 0 14 0 10 19 0 10 1 0 0 0 0 6 0 0 0 14 0 0 0 0 0 3
293 AAA 213523 1 89 2 0 0 0 2 10 0 2 0 0 0 0 0 0 0 0 0 0 0 2 4 1 1 1 11 1 1 0 0 5 0 0 0 0 0 0 0 0 0 2 0 0 0 0 0 0 0 0 0 0 0 1 0 0 1 0 0 1 0 0 0
294 GAG 0 2 39 0 0 0 27 0 4 0 0 0 135 13 3 0 8 170 0 0 2 0 0 0 0 0 0 0 0 2 0 0 22 2 212197 10 0 1 20 1 0 1 152 1 0 1 3 0 0 0 1 0 3 13 15 14 0 0 0 18 0 0 0 1
295 GGA 0 1 0 0 0 0 0 0 6 1 0 0 2 0 0 0 0 0 0 0 0 0 0 0 0 0 0 0 0 0 0 0 13 0 0 0 0 0 0 0 198825 1 37 0 0 0 0 0 0 0 1 0 0 0 0 0 5 0 0 0 0 0 0 0
296 TAC 0 0 0 0 0 0 0 0 0 0 0 0 0 1 0 0 0 13 0 0 0 0 0 1 0 0 0 0 0 0 0 1 0 0 0 0 0 0 0 0 0 0 0 0 0 1 0 0 4 208671 0 10 0 1 0 0 0 16 0 0 0 0 0 0
297 TCT 0 0 0 0 0 1 0 5 0 1 0 16 0 0 0 0 0 0 0 0 0 0 1 15 0 0 1 0 0 0 0 0 0 0 0 2 0 0 0 0 0 0 0 0 0 0 0 0 0 0 0 2 0 14 62 195360 0 0 0 0 0 1 1 3
298 TTA 0 0 0 3 1 0 1 0 0 0 0 0 0 0 3 0 0 1 1 0 1 1 1 0 1 0 0 0 31 0 11 0 0 0 0 0 0 0 2 0 0 1 0 0 3 1 1 3 0 0 1 2 15 0 0 0 1 0 0 0 206394 2 27 2
299 GTG 0 0 0 0 0 0 2 0 2 0 0 0 0 0 12 0 0 0 3 0 0 1 0 0 1 0 1 1 0 0 0 2 0 0 0 0 0 0 7 0 0 0 2 0 15 2 206895 16 0 0 0 0 0 0 0 0 0 0 0 0 0 6 1 0
300 GGA 0 0 0 0 1 0 0 0 14 0 0 1 0 0 0 0 0 0 0 0 1 0 0 0 0 1 0 1 0 0 0 0 27 0 0 0 0 0 0 0 203749 2 48 40 1 0 2 0 0 1 0 0 2 0 0 0 4 0 0 0 1 0 0 0
301 ATA 3 0 0 2 15 0 0 0 2 0 36 1 204390 3 51 70 0 2 1 1 1 0 0 1 0 1 1 1 9 0 1 0 0 0 1 0 0 0 3 0 0 0 1 0 10 38 4 1 0 0 0 3 2 0 0 0 0 8 3 0 0 0 1 0
302 GAC 0 19 0 0 0 0 0 0 0 0 0 0 0 0 0 0 8 0 0 1 1 5 0 0 1 4 2 0 0 0 0 0 13 201048 3 9 13 0 20 0 0 14 3 0 0 0 1 0 0 6 0 1 1 2 0 0 0 0 0 0 0 0 0 0
303 CCT 0 0 1 0 0 0 0 2 0 0 1 0 0 1 0 0 0 0 0 14 5 56 6 205026 0 2 1 0 0 2 0 7 0 0 4 0 0 0 0 1 0 7 3 2 0 0 0 0 0 0 1 0 0 0 1 12 0 0 1 0 0 0 0 0
304 TTC 0 0 3 0 0 0 2 0 1 15 0 0 0 1 0 2 0 0 0 0 0 1 0 0 1 1 0 0 0 11 2 0 0 0 2 1 17 4 27 0 3 1 4 0 17 2 0 1 0 4 0 2 0 20 0 0 1 1 0 0 2 206012 0 10
305 AAA 205436 1 28 0 0 0 1 1 19 1 0 0 0 0 0 1 2 0 0 0 0 0 0 0 3 13 0 0 0 0 0 0 11 0 2 0 1 0 3 1 0 1 1 0 0 1 0 0 0 0 0 0 0 2 0 1 2 1 0 0 0 0 4 0
306 CTG 0 0 0 0 0 0 0 0 0 0 1 1 2 0 4 0 4 0 2 0 0 0 6 0 3 5 0 0 75 1 195375 2 0 0 3 0 0 0 1 0 1 0 15 0 0 0 0 0 13 0 1 0 0 0 1 0 0 0 1 0 0 3 71 0
307 CTT 0 0 2 1 0 0 0 0 0 0 0 0 0 0 3 3 0 0 2 2 0 5 0 15 0 0 2 3 39 973 9 200157 0 0 0 0 0 0 0 0 0 0 4 0 1 1 2 4 1 0 0 0 0 0 0 0 0 0 0 1 0 0 0 17
308 CAA 1 5 2 0 0 4 0 0 0 0 1 2 0 3 1 0 213925 13 12 7 8 2 0 0 22 1 1 6 2 0 0 0 0 0 0 0 0 0 0 2 0 0 0 0 0 0 0 0 4 0 1 0 1 1 3 0 4 1 0 0 0 1 10 0
309 AAC 4 213814 23 29 0 29 8 0 9 106 29 0 1 2 1 0 0 2 2 1 0 0 0 0 44 8 23 0 1 0 8 0 1 14 1 0 0 12 6 0 6 2 14 51 0 0 3 0 0 1 0 0 0 1 3 14 0 1 0 2 2 0 18 1
310 AGC 0 36 0 1 4 7 7 0 1 213855 4 52 0 0 0 0 4 0 3 0 0 0 2 0 1 4 1 0 0 0 0 1 0 0 0 0 8 37 21 31 0 9 9 0 2 1 2 2 0 0 0 0 8 1 5 18 0 137 0 34 0 1 4 0
311 CAA 8 66 12 0 0 1 0 99 8 27 14 0 1 0 0 0 213861 6 31 0 5 0 0 0 131 0 12 1 0 0 0 1 0 0 0 0 0 0 0 1 1 0 2 2 0 0 0 2 5 0 0 0 0 3 12 2 0 0 0 0 0 0 0 0
312 GTA 0 1 3 0 0 0 1 1 0 0 0 0 18 0 0 4 0 0 0 2 1 0 1 2 0 0 0 0 0 0 7 0 4 0 0 0 15 0 0 0 0 0 0 0 214174 20 16 20 0 0 0 0 0 0 1 0 0 0 0 2 7 0 0 0
313 TAC 0 0 0 0 0 2 2 0 1 2 2 0 0 0 2 0 1 17 2 0 0 0 1 0 2 2 0 7 0 0 1 0 0 2 0 0 0 0 0 0 0 0 0 0 0 0 0 0 3 214058 0 103 0 1 0 2 0 25 0 0 0 3 0 0
314 AGC 0 21 0 1 3 0 0 0 6 214062 3 27 2 4 0 0 0 1 0 0 0 0 0 0 0 7 0 0 1 0 1 2 0 3 4 0 1 1 3 0 3 35 0 1 0 0 2 0 4 0 1 0 0 0 5 5 0 23 0 8 0 0 0 0
315 CTA 1 0 1 0 0 0 2 0 0 0 0 0 3 0 4 8 1 0 0 3 28 1 2 1 0 0 0 0 214072 41 21 9 1 0 4 0 2 0 0 1 0 2 3 0 1 0 0 2 1 0 0 0 1 2 0 0 0 0 1 1 51 0 7 0
316 ATC 0 0 1 0 0 14 1 1 1 0 1 1 3 214100 5 29 0 0 0 0 0 0 0 1 0 0 0 0 59 5 7 0 0 0 0 0 1 0 1 0 0 0 0 2 1 6 1 4 4 0 0 0 0 0 3 0 0 0 0 0 4 1 3 0
317 AGA 17 0 1 1 0 0 0 0 214139 1 85 0 5 0 0 0 5 0 0 0 0 0 1 0 14 0 0 0 0 0 0 0 0 0 1 0 0 0 0 0 44 0 0 0 0 0 0 0 2 0 1 0 0 0 0 0 2 0 2 0 0 0 0 1
318 CCG 0 1 0 0 0 1 12 0 2 0 0 0 10 0 0 1 0 0 12 0 88 64 213853 3 0 0 3 4 0 0 14 0 0 0 7 0 0 0 2 0 0 1 4 0 0 1 2 0 0 3 0 0 1 1 5 1 2 0 0 0 0 0 4 0
319 AAC 10 213824 13 71 0 5 1 1 23 15 6 0 0 0 0 0 11 3 1 0 1 6 0 1 26 2 0 20 0 6 0 1 0 15 9 0 3 2 0 1 35 28 18 50 1 0 0 3 0 0 0 0 0 2 1 4 2 1 0 0 13 1 15 0
320 GAG 0 0 7 0 1 0 0 0 0 0 0 0 0 0 1 0 1 0 0 0 0 0 0 0 0 0 0 0 0 0 0 0 42 3 214142 5 0 0 2 1 0 2 17 0 1 0 1 1 1 0 3 0 2 0 0 0 0 1 1 0 0 0 0 3
321 AAT 1 12 0 214221 0 0 0 8 0 0 8 10 1 3 0 6 0 0 0 1 0 2 2 0 0 0 4 0 0 1 1 0 0 0 0 6 0 0 0 0 2 0 2 0 1 1 2 0 0 0 0 2 0 0 1 1 0 0 2 0 0 0 0 0
322 CCA 0 2 3 0 2 0 0 0 0 2 3 0 0 1 0 0 2 0 0 0 214018 63 159 9 1 0 0 0 13 0 2 0 3 0 2 0 0 0 1 0 1 4 3 2 0 0 0 4 0 2 0 0 11 1 0 0 0 0 0 0 1 0 0 1
323 GCA 2 2 0 1 24 1 0 0 1 6 3 183 31 7 0 0 4 0 9 0 1 0 0 0 1 11 15 13 0 14 1 10 5 2 0 0 213851 7 12 1 2 0 0 0 38 0 5 0 0 1 0 0 4 1 8 0 0 0 2 1 3 0 0 2
324 CAC 0 3 0 0 1 0 0 0 0 0 0 0 1 0 0 0 3 214231 2 14 1 3 1 0 0 8 1 1 0 0 0 0 0 1 1 0 0 0 0 0 0 0 0 0 0 0 0 0 0 12 0 0 0 0 0 0 0 0 0 0 1 0 1 0
325 AAG 21 1 214234 2 0 0 5 0 0 0 23 0 0 0 4 0 0 0 0 15 0 0 0 1 0 0 0 0 0 0 0 0 0 1 23 0 0 0 1 0 0 0 0 0 0 0 0 0 0 0 0 0 2 0 1 0 0 0 0 0 0 0 0 0
326 AGT 0 0 0 22 0 0 0 0 0 20 1 214253 0 0 0 1 0 0 0 0 0 0 0 0 0 0 0 0 0 0 0 0 0 0 0 0 0 0 0 0 0 0 0 14 0 0 0 0 1 0 0 0 0 1 0 0 0 0 0 2 0 0 0 0
327 CAG 0 0 2 0 0 0 0 0 0 0 0 0 0 0 0 0 14 0 214207 5 0 0 4 0 0 1 44 0 0 0 2 0 0 0 0 0 0 0 0 0 0 0 0 0 0 1 0 0 0 0 7 0 0 0 0 3 0 1 0 0 0 0 0 0
328 CTG 0 0 0 0 0 5 0 0 1 0 0 0 1 0 2 0 0 0 3 0 0 0 9 0 0 11 5 0 48 0 214074 12 0 0 0 0 0 0 0 0 0 0 3 0 6 3 1 0 1 1 2 0 0 0 0 2 0 1 3 0 19 0 109 7
329 GTG 0 0 3 0 0 4 0 0 0 1 0 0 2 0 11 1 0 0 8 0 0 0 0 0 0 0 1 0 0 0 0 0 0 0 2 0 0 1 6 0 0 0 3 6 38 10 214155 98 1 0 0 0 1 0 2 0 0 0 2 1 6 0 0 0
330 TGG 0 0 0 0 1 0 0 0 0 0 1 0 0 0 1 0 1 1 0 1 0 3 0 0 0 0 12 1 1 0 1 0 0 0 0 0 0 0 0 0 2 3 1 0 0 0 0 1 0 0 35 0 0 2 0 0 15 1 214238 1 0 0 7 0
331 ATG 0 0 4 2 0 0 11 1 2 1 8 0 15 1 214185 6 0 0 0 1 0 4 0 5 0 3 1 0 8 0 3 0 1 0 0 0 0 1 1 0 1 0 0 0 0 0 17 1 0 0 10 0 0 0 0 0 0 0 5 3 1 0 1 0
332 GCA 0 0 0 0 42 1 0 0 0 0 1 1 2 0 0 0 0 0 0 0 0 3 3 0 1 1 0 1 0 0 0 0 4 0 1 2 213846 2 13 24 6 1 1 1 20 0 0 0 3 0 1 1 5 0 1 1 0 0 0 0 2 0 0 2
333 TGC 0 0 0 0 0 0 0 0 0 2 0 0 0 0 1 0 0 0 4 0 0 1 0 0 0 41 0 0 0 0 0 1 0 0 0 0 0 0 2 1 0 1 0 0 0 2 2 8 1 45 1 0 0 0 0 0 3 213984 1 151 2 2 1 1
334 AAT 4 25 7 214132 1 1 0 1 0 0 0 4 0 0 27 1 1 38 1 12 0 0 0 0 0 0 0 0 0 5 3 0 0 0 0 14 1 0 0 3 5 0 10 0 2 0 0 0 0 2 3 13 0 2 0 5 1 0 0 0 0 4 1 1
335 TCT 0 0 2 0 3 0 0 0 0 6 0 0 0 0 0 1 0 0 1 1 1 1 1 14 0 1 0 0 0 0 0 0 0 1 0 2 0 0 3 0 2 0 17 6 0 0 3 1 0 0 1 6 18 15 5 247181 2 5 3 4 1 0 3 16
336 GCT 0 0 0 1 0 0 0 85 1 1 1 1 0 1 2 0 2 0 0 0 0 4 0 0 0 0 0 0 4 49 49 0 0 0 0 11 2 61 48 246625 2 0 16 2 0 0 0 21 1 0 0 0 0 0 1 12 0 0 0 0 110 0 125 1
337 GCA 0 0 0 0 47 0 0 0 0 1 0 1 0 0 0 1 0 0 0 0 21 0 1 0 0 0 0 0 0 0 0 0 3 1 0 0 247024 2 20 13 0 0 1 0 17 0 0 1 0 0 0 0 2 1 0 0 1 0 3 0 0 0 0 0
338 TTT 0 0 0 0 0 2 0 0 9 0 2 0 0 0 0 0 0 0 1 0 0 0 0 0 0 0 0 0 0 0 0 5 0 0 0 0 0 0 1 0 0 1 3 0 0 1 1 10 0 0 0 0 1 0 0 17 0 0 8 0 1 72 1 247060
339 GAA 3 3 0 0 0 0 0 0 0 0 0 0 0 0 0 0 0 0 0 0 0 0 0 0 0 0 0 0 0 5 0 0 246901 8 90 211 1 0 0 0 25 0 1 0 2 0 0 0 7 0 0 0 0 0 0 0 2 0 0 0 0 0 0 0
340 GAT 0 0 0 33 2 0 0 0 0 0 0 0 0 0 0 0 0 0 0 2 0 0 0 0 0 0 0 0 4 1 0 0 1 28 1 247226 0 1 1 3 0 1 5 18 0 1 0 0 0 0 1 5 0 0 0 0 0 0 0 0 0 0 0 0
341 CTA 0 0 0 0 0 0 0 2 1 0 0 0 7 40 0 0 0 0 0 0 29 1 6 1 0 1 0 1 247187 18 24 0 0 1 0 0 1 0 1 0 0 0 0 0 3 0 0 0 0 0 0 0 0 0 0 0 0 0 0 0 3 0 0 0
342 AGA 26 0 4 0 0 0 0 0 247036 3 56 0 4 0 0 0 0 0 1 0 0 0 0 0 3 17 2 0 0 0 0 0 0 0 0 0 0 1 1 0 11 5 4 2 0 0 0 1 0 0 0 0 0 0 0 1 1 0 1 0 2 0 0 0
343 GTA 0 5 0 0 0 0 0 0 0 0 0 0 198 0 0 13 0 1 0 0 1 0 0 1 0 0 0 0 0 0 0 0 1 0 0 0 21 0 2 0 3 1 8 0 247004 7 43 5 0 0 10 0 0 1 1 0 0 3 0 0 3 0 0 0
344 TTA 2 0 0 0 1 1 0 3 1 0 0 0 2 0 0 1 0 0 0 0 2 2 0 0 0 0 0 0 19 8 0 3 0 0 0 0 0 1 0 1 0 0 0 0 0 0 0 1 4 0 0 0 18 0 0 1 0 1 0 1 247160 1 48 0
345 AGC 0 13 0 0 7 80 2 2 1 246854 0 39 4 3 0 0 1 0 0 0 0 1 0 0 0 1 0 0 0 0 0 0 0 3 2 5 0 0 0 1 1 6 0 0 0 0 0 0 0 0 0 0 45 2 12 2 0 4 1 0 0 0 9 0
346 TTC 0 0 0 0 0 2 0 0 0 2 0 2 0 4 3 3 0 0 0 0 0 1 0 0 1 0 0 3 0 11 0 0 0 0 3 1 0 4 4 0 0 0 2 0 0 9 1 0 0 3 0 0 0 27 0 0 1 0 0 1 1 246778 0 158
347 ATC 0 1 0 0 0 5 0 3 0 2 0 0 6 246842 20 9 0 0 0 0 0 0 0 0 0 0 0 1 1 31 1 0 0 0 0 0 0 3 0 2 0 0 0 0 0 30 4 0 0 1 0 0 0 0 0 1 0 0 83 0 0 0 0 0
348 AGA 16 0 0 0 0 0 0 1 247099 3 77 1 2 0 0 0 0 0 2 4 0 0 0 0 3 0 0 5 0 0 3 0 0 0 0 2 0 0 0 0 23 1 0 0 0 1 1 0 2 0 0 0 1 0 0 0 1 0 0 0 2 0 0 0
349 GGG 0 0 0 0 0 0 0 0 0 0 22 0 0 0 0 0 0 0 0 0 0 0 0 0 0 0 0 0 0 1 0 0 0 0 16 0 0 0 0 0 29 4 247111 4 0 0 0 0 0 0 0 0 0 0 0 0 0 0 8 0 0 0 0 0
350 ACC 1 3 0 0 11 246713 30 11 27 5 0 20 0 16 22 2 0 11 1 1 0 0 2 0 3 26 9 7 0 0 0 0 0 2 0 0 4 49 4 0 0 9 4 2 0 0 2 6 0 0 0 0 10 3 6 0 1 0 1 0 0 6 0 2
351 AAA 247062 8 63 4 2 0 0 0 17 0 0 0 0 0 0 0 4 2 0 0 0 0 0 0 1 0 2 0 0 4 0 0 15 0 0 0 0 4 0 0 0 2 0 1 0 1 0 0 1 4 0 1 0 0 0 0 0 1 0 1 0 0 0 0
352 GTA 0 0 0 0 3 0 2 0 0 0 0 0 19 0 0 4 0 0 0 0 0 0 0 0 0 1 0 0 1 2 0 0 0 0 1 0 26 0 0 0 0 0 0 0 247239 11 40 0 0 0 0 0 0 0 0 0 0 0 0 0 7 0 1 0
353 TCC 0 1 0 68 0 0 0 0 1 4 17 0 0 0 2 0 0 34 0 51 0 199 0 0 69 0 1 1 1 3 0 812 0 0 0 0 0 4 0 0 0 0 0 0 0 0 0 0 0 7 0 0 6 245909 0 12 0 0 0 0 19 56 0 15
354 CCA 0 2 0 0 2 0 0 0 7 0 2 0 0 1 0 0 3 0 0 0 247198 0 16 0 3 0 0 0 3 0 0 0 0 0 0 0 4 0 1 0 1 7 2 0 0 0 1 0 0 0 3 0 3 0 0 0 6 0 0 0 0 0 0 0
355 AGG 0 0 36 0 0 0 1 0 29 0 247143 1 0 0 22 0 0 0 0 0 0 0 0 0 0 0 4 0 0 0 0 0 0 0 0 0 0 0 0 0 0 0 24 0 0 0 0 0 0 0 0 0 0 0 0 0 0 0 2 0 0 0 0 0
356 GGG 0 1 0 0 0 0 0 0 0 0 7 0 0 0 0 0 0 0 0 0 0 0 0 0 0 0 0 0 0 0 0 0 0 0 18 0 0 0 0 0 22 1 245915 1 0 0 3 0 0 0 0 0 0 0 0 0 0 0 1 0 0 0 0 0
357 AAA 246660 3 16 0 2 1 0 0 23 2 0 0 0 0 0 0 0 0 0 0 3 0 0 0 0 0 1 0 0 0 0 0 49 0 0 0 0 0 0 0 2 0 0 0 0 0 1 0 1 2 0 0 0 0 0 0 1 0 0 0 1 0 0 1
358 CTT 0 0 0 0 0 0 0 0 0 0 0 0 0 0 0 3 0 0 1 2 0 2 0 10 1 0 0 0 5 9 28 247164 0 0 0 0 0 0 0 0 0 0 2 0 0 0 1 2 0 0 0 0 0 0 0 0 0 0 2 0 0 0 0 10
359 TCC 35 0 0 0 4 2 0 0 0 13 0 0 6 3 0 0 5 0 3 0 0 34 0 0 6 61 153 4 1 3 0 13 0 0 1 0 1 0 0 0 0 0 3 0 5 0 0 5 0 4 0 0 6 246786 60 6 0 1 0 0 34 5 27 0
360 ACT 0 0 0 3 1 38 5 247223 0 2 0 2 3 0 0 5 0 0 1 0 1 0 0 0 0 0 1 0 1 0 0 1 0 0 0 0 0 0 0 8 1 0 1 0 4 0 0 0 0 0 0 0 7 0 1 3 0 0 0 0 1 0 0 0
361 AGA 15 0 0 0 0 0 0 0 247217 1 31 3 5 0 0 0 0 3 0 1 0 0 0 0 5 12 5 6 0 0 2 0 0 0 0 0 0 0 0 0 15 1 2 0 0 4 0 0 1 0 2 0 0 0 0 0 0 0 0 0 0 0 0 0
362 GGA 0 0 0 0 0 0 0 0 12 0 0 0 0 0 0 0 0 0 0 0 0 0 0 0 0 1 0 0 0 0 0 0 13 0 0 0 0 1 4 0 247161 29 47 0 2 0 1 1 0 0 1 0 0 0 0 0 15 0 0 0 0 0 0 0
363 GTA 0 0 0 2 0 0 1 0 0 0 2 0 32 0 1 0 0 0 0 0 1 0 0 0 1 0 0 0 1 0 0 2 3 0 0 1 28 0 3 0 1 0 0 0 247065 0 46 2 0 0 0 0 0 0 0 0 0 2 0 24 75 1 2 0
364 CAA 5 0 0 0 0 0 0 0 0 0 0 4 0 0 0 10 247201 0 42 2 1 0 13 1 14 0 0 0 0 1 1 0 1 0 0 0 0 0 0 0 1 0 2 0 0 0 0 2 7 0 2 0 1 0 0 0 0 0 0 0 0 0 9 1
365 ATT 0 0 0 0 0 0 0 9 0 0 0 2 0 15 0 247288 0 0 0 0 1 0 0 0 0 0 0 0 0 0 1 2 0 0 1 0 0 0 1 0 0 5 1 0 0 0 0 10 0 1 0 0 0 0 0 0 0 1 0 0 0 0 0 2
366 GCT 0 0 0 0 0 0 0 35 0 0 0 0 0 0 0 0 0 0 0 0 0 0 0 1 0 0 0 0 0 0 0 2 0 0 0 5 0 8 12 247213 0 0 3 1 1 1 0 13 0 0 0 1 1 0 2 4 0 3 0 0 0 0 0 0
367 TCA 1 18 0 1 1 12 2 1 0 11 2 0 0 0 0 0 0 0 0 0 17 0 0 0 0 0 0 0 0 0 0 0 0 0 1 1 8 14 13 2 1 4 48 1 0 0 1 0 1 4 2 0 247071 5 21 15 0 1 1 0 4 1 2 2
368 AAT 1 14 1 247146 1 1 13 0 1 3 0 13 0 0 5 0 10 4 0 4 0 0 2 0 1 2 0 0 0 0 0 0 13 2 5 18 1 8 0 12 9 9 6 4 0 3 3 0 0 0 0 0 2 2 0 0 0 3 0 0 2 2 5 1
369 GAA 13 0 0 2 1 0 0 0 0 1 0 0 0 0 0 1 0 0 0 0 0 0 0 1 0 0 0 0 2 0 0 0 247267 0 11 0 1 1 1 0 14 0 2 1 2 0 1 0 0 0 0 0 0 1 0 0 1 0 0 1 0 1 0 0
370 AAC 3 247119 0 10 0 15 0 0 0 20 0 0 3 0 0 0 0 8 0 0 0 0 0 0 0 1 1 1 0 0 0 0 0 8 13 0 0 1 0 0 0 0 2 0 0 2 0 20 1 2 0 0 0 0 0 0 1 0 0 0 8 1 4 3
371 ATG 0 0 1 1 0 0 11 0 0 2 4 0 26 1 247155 37 0 0 4 1 0 1 0 0 0 0 0 0 0 4 13 0 1 7 0 1 0 0 0 0 2 0 0 0 0 1 25 0 0 1 0 1 0 0 0 0 1 0 1 1 0 0 3 0
372 GAT 0 0 0 33 0 1 2 0 1 0 0 0 0 0 0 0 0 0 0 1 0 0 0 0 2 0 0 0 1 0 0 0 1 12 1 246978 0 0 1 1 0 2 0 23 4 0 0 0 0 0 0 4 0 0 7 0 0 1 0 2 0 0 0 0
373 GCT 0 0 0 0 0 0 2 43 3 0 0 0 0 0 0 0 7 1 0 0 0 0 0 1 1 0 1 3 0 0 1 0 4 0 5 1 1 68 51 247025 18 0 2 1 3 1 2 15 0 0 0 0 0 0 0 3 0 1 0 4 2 9 0 1
374 ATG 0 0 0 0 0 0 17 2 0 0 2 0 28 0 247137 4 0 0 0 0 1 0 0 1 0 0 0 0 0 0 4 0 0 0 0 0 0 0 2 0 0 0 3 0 0 0 15 4 0 0 0 3 0 0 0 0 0 0 0 1 0 10 6 2
375 GAA 12 6 0 1 0 4 6 0 0 0 3 0 0 0 16 3 0 0 4 0 0 0 1 0 1 0 0 0 2 0 3 0 246196 46 31 0 2 0 18 2 25 0 0 0 2 0 50 0 2 0 0 0 1 0 3 0 0 2 1 0 2 3 0 4
376 TCA 0 1 1 1 3 0 0 0 0 0 3 0 0 0 3 0 0 0 0 0 13 0 0 1 1 0 0 0 0 2 1 1 0 1 0 0 3 0 2 0 4 2 4 0 0 7 9 1 6 1 0 0 229617 1 45 1 0 1 0 0 4 0 0 1
377 AGT 0 11 12 21 1 1 0 4 3 30 23 245719 3 1 59 2 0 1 0 0 0 0 1 1 1 6 16 1 2 0 19 0 0 0 0 0 0 1 6 2 1 3 2 17 2 0 24 0 0 0 0 0 5 0 47 20 0 1 0 3 0 0 1 1
378 ACT 18 0 0 4 77 13 16 231688 0 1 1 16 0 0 2 14 0 0 0 3 0 0 0 0 0 36 0 14 0 1 0 0 0 0 0 0 0 1 0 17 2 0 3 2 0 0 0 0 5 0 1 2 11 3 5 6 0 0 0 0 0 0 2 6
379 CTT 0 0 0 0 2 1 0 3 0 0 0 1 0 0 0 4 1 0 0 2 0 2 1 39 0 0 0 4 10 80 1 235291 0 2 1 0 0 0 1 0 0 0 4 0 0 0 3 0 0 0 0 1 0 0 0 2 7 0 0 0 0 0 5 3
380 GAA 15 0 0 0 0 0 0 0 0 0 1 0 0 0 0 0 0 1 0 0 2 0 0 0 0 0 0 0 0 0 0 0 245798 0 29 0 0 1 35 0 11 0 4 1 0 0 2 0 3 0 1 0 0 0 0 1 0 0 0 12 0 0 0 0
381 CTG 1 0 0 0 0 0 0 1 0 0 0 1 0 0 7 0 0 2 1 0 0 2 24 0 0 7 0 1 30 2 245024 18 0 0 2 0 1 1 0 0 9 0 0 1 0 7 2 1 0 1 0 0 0 0 0 0 0 0 2 0 16 0 13 0
382 AGA 19 0 0 0 0 2 0 2 244289 2 1310 1 3 0 0 1 2 1 0 0 0 0 0 0 6 18 0 0 1 0 0 2 1 0 0 0 0 0 0 1 24 0 0 1 0 0 0 0 0 0 0 0 0 0 1 1 3 1 0 0 0 0 0 0
383 AGC 0 28 0 1 1 0 1 0 4 243214 2 92 0 2 0 0 0 0 1 0 1 0 0 0 0 5 0 0 0 0 0 4 0 4 0 0 10 0 35 22 0 25 0 1 0 0 1 3 0 0 0 2 0 4 4 0 1 0 0 0 3 0 0 0
384 AGG 13 0 16 1 0 0 2 6 44 8 243151 2 3 0 6 0 0 0 0 0 0 0 0 0 16 1 148 5 0 2 0 0 0 0 0 0 0 0 2 0 0 1 86 0 1 2 0 3 0 0 1 0 0 0 0 15 0 3 10 0 0 0 0 2
385 TAC 1 2 0 0 0 1 0 1 0 0 0 0 0 0 0 0 0 31 0 6 0 0 0 1 0 1 1 0 1 1 1 1 0 0 0 0 1 0 2 0 1 0 2 0 1 0 0 1 5 239387 1 45 0 0 1 0 0 20 0 0 0 3 0 5
386 TGG 0 0 0 0 0 2 0 0 0 0 19 0 2 1 2 0 1 0 2 0 0 0 0 0 0 0 24 2 0 0 0 0 0 0 0 0 1 0 0 0 0 0 3 2 1 0 1 2 0 0 9 3 0 0 1 0 11 0 228433 5 0 0 13 0
387 GCC 0 2 0 0 7 69 2 0 0 0 0 1 0 0 0 0 0 0 0 0 1 4 0 0 0 0 0 0 0 0 4 0 0 3 0 3 4 224425 9 16 1 2 8 1 0 31 0 3 0 0 0 6 0 4 0 2 0 0 0 2 0 0 0 0
388 ATA 1 1 7 0 14 0 1 0 3 0 1 1 239011 0 114 12 0 0 0 0 1 0 0 0 0 0 1 2 2 0 1 0 0 0 0 0 1 0 1 0 0 0 1 0 9 0 2 0 1 0 0 0 0 0 0 0 0 0 0 1 3 0 0 1
389 AGA 18 0 2 0 0 0 0 0 225442 0 23 0 2 0 0 0 0 0 0 0 0 0 0 0 4 0 2 0 0 0 0 0 1 0 0 0 0 0 0 0 19 0 0 0 0 1 2 0 0 0 0 0 0 0 0 0 1 0 1 0 0 1 1 0
390 ACC 5 0 1 0 2 219326 4 11 0 0 0 1 1 5 0 0 0 1 0 0 0 0 0 0 0 0 0 1 0 0 0 1 0 0 0 0 0 7 1 0 0 3 0 1 0 1 0 0 1 0 1 0 0 0 0 0 0 0 0 0 0 0 0 0
391 AGA 26 0 3 0 0 2 1 0 222325 0 25 1 3 4 0 0 1 0 0 0 0 0 0 0 9 5 44 0 0 2 0 0 1 1 1 0 1 0 0 1 24 1 0 0 0 0 0 0 0 0 0 0 0 0 0 0 8 0 0 0 1 0 6 0
392 AGT 0 0 0 22 1 0 0 0 3 10 4 241011 0 0 1 2 1 0 0 0 0 1 0 2 2 1 0 5 0 1 0 1 0 1 0 0 5 1 0 0 4 0 5 10 0 1 0 1 0 0 0 0 1 5 5 27 2 13 0 2 0 2 0 1
393 GGA 0 0 0 0 1 0 0 0 10 1 1 0 0 0 0 0 5 0 0 0 0 0 0 0 0 0 0 0 0 0 0 0 19 0 0 0 1 1 2 0 246995 8 92 9 0 0 0 0 0 0 1 0 0 0 0 0 8 1 6 0 0 0 0 0
394 GGA 0 0 0 0 0 0 2 1 24 0 0 0 0 0 0 0 1 0 0 0 0 0 0 0 0 0 0 0 0 0 0 0 36 0 0 0 0 0 0 0 246837 3 98 5 1 0 0 0 0 0 0 0 0 0 0 0 10 0 0 0 0 0 0 0
395 AAC 5 246693 45 26 0 10 2 0 8 15 2 0 1 2 0 0 9 31 0 0 0 3 0 1 26 9 2 145 0 0 0 0 0 17 0 0 0 7 0 0 0 0 7 2 0 0 0 7 2 1 1 14 0 3 6 1 4 1 0 13 0 1 0 0
396 ACT 0 8 32 11 1 43 29 246226 7 15 28 1 0 0 5 39 13 115 8 8 6 0 0 5 64 4 15 57 1 6 13 0 2 2 1 0 161 6 12 18 1 2 3 12 15 1 16 4 2 1 4 1 3 0 2 16 0 31 24 4 1 0 35 29
397 AAT 11 33 13 246645 0 6 0 11 66 1 84 15 0 0 1 112 5 0 28 7 0 0 0 6 1 23 81 0 0 0 5 5 0 3 4 17 0 0 7 5 0 9 3 7 0 3 0 0 3 0 0 2 0 0 1 0 1 2 6 19 4 1 2 1
398 CAA 38 0 17 8 0 4 0 2 10 5 84 0 0 12 0 2 246274 66 14 6 7 0 3 0 280 43 9 0 0 0 0 1 0 2 1 1 1 0 3 2 0 2 1 1 13 14 0 2 5 3 0 10 1 0 1 0 0 2 35 12 1 1 5 0
399 CAG 79 3 877 0 3 11 1 8 2 21 26 0 2 2 0 25 46 2 244114 10 7 68 14 0 14 10 1499 35 1 5 2 4 1 0 2 1 0 1 1 24 4 9 129 45 2 13 3 3 0 11 11 1 1 12 0 1 0 1 2 22 0 0 0 19
400 AGG 11 0 25 0 0 0 1 0 24 1 246659 7 1 0 19 1 4 1 0 0 0 2 0 0 1 12 6 0 0 0 1 0 0 0 1 0 1 0 1 0 1 0 68 2 0 0 1 0 0 0 1 0 0 1 0 0 0 0 19 0 0 0 0 1
401 GCC 0 0 69 15 0 63 0 0 2 0 111 2 2 0 2 1 1 62 12 25 0 23 6 15 263 115 22 19 1 0 1 0 0 3 1 0 12 246215 11 16 5 12 19 1 0 38 1 2 0 0 0 0 41 7 0 0 1 0 0 0 4 1 1 0
402 TCT 4 1 42 0 1 0 0 4 5 1 10 9 0 0 18 0 20 1 2 7 30 11 2 53 5 0 20 47 3 1 0 0 0 3 1 2 0 0 4 5 0 0 2 1 0 1 9 1 0 0 2 8 9 68 10 246827 0 6 0 4 1 2 0 5
403 GCA 35 0 0 0 84 1 8 11 0 0 14 3 0 0 7 0 0 2 3 5 0 2 2 2 6 1 5 23 2 0 3 0 4 0 0 0 246635 17 150 9 4 9 18 2 118 2 0 1 0 3 1 1 4 0 4 3 0 0 0 3 2 0 0 1
404 GGT 0 0 1 0 0 17 0 1 3 0 0 26 5 1 0 2 0 1 1 0 0 0 0 0 0 0 0 0 0 0 0 0 4 2 1 15 0 7 16 1 29 185 217 246571 2 4 15 11 0 0 14 0 10 0 4 10 0 0 1 2 2 0 0 3
405 CAA 5 0 0 0 0 0 0 0 0 0 0 0 1 2 5 0 247145 1 26 0 1 2 0 0 20 0 0 0 0 0 0 0 0 0 0 0 0 5 0 4 0 0 0 0 0 0 0 0 9 0 0 0 0 0 0 0 0 0 0 0 1 0 0 0
406 ATC 0 5 0 0 0 35 45 0 0 0 0 0 4 247053 0 18 5 0 0 0 1 10 0 0 0 0 0 0 0 8 0 0 0 0 0 0 0 1 0 0 0 0 0 1 3 24 1 3 0 0 0 0 3 3 17 0 0 0 0 0 0 4 19 0
407 AGT 0 0 0 38 0 0 0 0 2 16 2 247073 0 1 1 2 0 0 0 1 0 0 0 0 0 0 0 0 0 0 0 0 0 0 0 0 0 1 0 0 0 34 0 56 0 0 0 0 0 0 0 0 0 0 0 0 0 3 0 2 0 0 0 0
408 GTG 0 0 0 0 22 0 0 0 0 0 0 0 0 0 38 0 0 0 0 0 0 0 0 0 0 0 0 0 0 5 0 0 0 0 0 0 0 15 7 0 0 1 1 0 187 0 246935 1 0 0 0 0 0 0 0 0 0 0 0 0 0 0 4 0
409 CAA 1 0 0 0 0 0 0 294 0 3823 1 29 5 0 23 48 242476 1 16 13 3 0 1 0 14 1 0 0 1 0 1 1 4 0 0 0 9 0 18 82 24 1 12 1 8 0 25 2 105 4 0 2 0 0 7 3 0 5 29 66 10 0 0 0
410 CCT 0 0 0 0 0 0 0 3 0 0 0 0 0 0 0 0 0 2 0 17 32 175 92 246783 0 0 0 1 0 0 0 9 1 0 0 0 14 1 18 2 4 5 1 1 0 2 8 1 1 0 1 0 2 8 0 39 0 0 0 0 0 0 0 0
411 GCA 1 0 0 0 153 83 0 7 0 4 0 0 0 0 0 0 0 0 0 0 3 0 0 0 0 0 0 1 0 1 0 0 3 0 0 1 246691 11 16 25 0 5 0 0 40 3 7 0 0 0 0 0 30 8 0 0 0 7 0 148 0 0 0 0
412 TTT 0 0 0 0 0 0 1 0 0 0 0 0 0 0 4 13 0 0 0 0 0 0 3 0 0 0 9 0 6 0 11 20 1 0 0 0 0 0 0 0 1 1 0 0 0 0 5 0 0 0 0 0 0 1 0 5 0 0 0 4 0 12 25 246730
413 TCT 2 18 1 0 0 0 0 3 2 9 0 0 3 0 0 0 0 2 0 0 3 4 1 15 0 0 6 4 0 0 0 0 0 9 0 0 3 0 0 0 8 7 5 1 1 0 1 0 2 1 0 5 152 83 6 246882 3 0 0 2 0 0 0 8
414 GTG 0 0 1 0 0 1 18 1 0 4 0 1 0 1 61 0 0 0 1 0 0 0 0 0 0 0 1 1 0 14 30 0 0 0 0 0 2 14 26 5 0 1 0 0 105 4 246768 7 0 0 0 1 0 0 1 0 0 2 1 82 0 1 4 9
415 CAA 7 0 1 0 23 10 4 415 1 23 15 7 0 0 2 0 245907 3 37 2 2 12 5 7 82 74 164 20 2 0 17 6 0 0 1 0 6 2 18 31 5 2 100 12 0 18 1 27 9 0 0 4 0 0 53 8 0 0 10 44 0 56 0 3
416 AGA 10 0 1 0 1 0 0 0 247150 0 24 0 3 0 0 0 0 0 0 4 0 0 0 0 8 0 8 2 0 0 2 0 0 0 0 0 0 0 1 0 20 0 2 2 0 0 0 0 0 0 0 0 0 0 0 0 3 0 0 0 0 6 1 0
417 AAC 159 245661 1 15 0 22 0 0 0 30 15 17 5 0 8 0 5 4 0 0 0 130 0 0 1 10 49 0 9 49 3 23 0 22 0 0 1 10 1 0 0 10 0 148 0 0 6 35 0 2 0 0 0 1 16 1 0 0 4 0 0 1 6 1
418 CTC 0 0 0 0 15 3 0 0 0 1 1 0 0 9 12 41 2 2 0 0 0 31 0 0 0 1 2 0 27 232387 7 8 0 0 4 0 0 0 1 10 0 0 0 0 0 0 27 5 0 0 0 0 0 0 0 0 0 10 0 1 7 21 0 1
419 CCA 3 0 9 0 6 0 2 0 0 1 4 4 0 1 0 5 15 0 1 0 232365 4 18 1 2 1 0 0 13 0 5 0 1 0 11 0 6 0 58 13 0 0 0 0 19 1 90 24 0 0 0 0 16 0 0 0 0 10 0 4 1 0 0 1
420 TTT 0 2 0 43 6 0 24 0 0 3 0 27 0 0 3 0 0 1 0 2 1 4 0 0 2 0 1 0 0 0 39 61 0 8 4 0 2 14 17 0 2 1 5 13 0 78 144 25 0 0 0 63 0 56 19 10 6 0 5 6 4 98 125 231884
421 GAC 9 19 3 0 1 1 0 0 14 1 2 14 84 34 7 4 0 0 0 1 0 0 0 0 0 0 0 1 2 19 1 0 3 230944 3 511 0 3 43 0 0 28 18 0 76 30 38 3 0 38 1 1 0 25 8 646 0 3 12 37 0 7 3 1
422 AAA 232221 52 35 3 10 0 0 1 37 30 0 18 8 0 0 16 3 0 2 0 0 0 0 0 1 2 142 5 0 14 0 0 22 0 15 2 16 28 32 0 2 5 18 7 7 1 0 0 2 12 0 1 1 4 7 12 0 2 0 0 1 22 1 9
423 CCA 0 13 10 0 6 4 0 6 1 141 99 0 0 1 3 0 16 12 65 18 230514 5 46 45 91 43 909 24 15 16 1 8 4 0 3 1 7 29 8 0 21 35 286 53 3 2 9 14 0 0 0 0 78 7 3 3 0 0 2 3 0 1 1 2
424 ACC 0 2 0 2 13 231982 6 3 6 0 3 46 0 40 1 17 0 39 0 0 0 12 1 0 5 3 6 6 3 5 4 1 2 17 2 4 0 29 163 5 14 6 6 3 8 37 0 79 0 3 0 0 3 6 8 72 1 0 10 4 10 0 0 1
425 ATC 0 3 0 0 0 47 0 0 0 1 0 0 10 232242 3 35 0 0 1 0 0 1 0 1 0 0 0 0 24 11 4 0 0 0 4 2 6 0 9 25 0 2 0 0 1 91 21 145 0 0 0 0 1 2 1 0 1 69 0 45 0 1 0 0
426 ATG 1 0 5 0 0 5 43 2 9 0 21 1 23 1 232238 9 1 0 0 4 0 0 0 0 3 4 8 1 22 1 20 7 0 0 5 1 4 0 0 2 3 0 0 2 2 0 42 31 1 0 0 0 2 1 0 8 0 13 1 37 1 1 2 3
427 GCA 0 0 0 0 105 2 0 81 35 38 5 0 0 0 816 15 0 12 4 0 15 9 7 0 4 0 32 8 24 19 4 2 4 2 0 0 230784 9 71 2 14 1 126 14 64 3 2 0 0 0 0 4 4 0 75 223 0 9 4 0 4 0 0 4
428 GCA 0 0 0 1 153 0 6 0 0 0 7 1 0 0 4 0 0 32 3 0 9 0 2 5 12 9 8 4 1 0 0 0 9 0 2 1 231988 18 26 14 1 5 2 10 44 1 12 0 0 0 0 4 3 2 0 4 0 5 0 153 1 0 0 0
429 TTC 0 2 0 0 3 0 0 0 2 3 2 0 0 3 1 3 1 1 2 1 0 2 0 3 2 0 1 0 1 28 0 3 1 2 1 2 2 0 1 0 0 1 29 0 0 8 4 0 2 26 2 8 1 14 0 0 8 1 15 4 7 232506 20 64
430 ACT 7 0 3 43 39 56 10 231695 0 0 21 18 7 0 1 9 1 0 0 37 7 4 0 21 0 1 0 2 1 0 1 0 0 0 7 0 12 8 0 15 12 62 78 202 0 0 0 12 0 0 0 1 0 157 45 21 0 1 2 0 0 0 5 1
431 GGG 0 0 3 1 6 0 2 0 2 1 19 1 0 3 0 2 10 0 0 3 0 0 6 1 0 2 0 1 0 12 0 0 2 1 19 1 0 0 2 2 91 56 230806 64 1 0 8 9 0 1215 1 32 2 2 3 3 0 3 6 37 10 14 42 31
432 AAT 8 25 9 231814 0 25 17 4 32 16 13 22 0 4 0 5 0 4 154 16 35 2 6 11 8 5 1 0 11 3 5 0 3 0 5 10 11 2 25 1 6 9 5 125 4 6 12 4 4 0 0 15 0 1 31 71 3 53 21 13 15 21 1 0
433 ACA 6 0 0 0 231926 21 99 9 1 1 0 0 125 0 18 4 0 6 0 1 1 5 0 0 0 0 11 3 25 6 10 81 0 7 5 2 51 3 0 0 52 9 0 17 0 8 16 41 0 26 0 3 9 26 2 3 0 0 0 20 33 0 1 25
434 GAG 0 0 21 2 0 1 18 6 2 0 4 1 0 0 0 0 86 0 0 2 0 3 9 0 1 1 13 0 1 0 0 0 37 0 232341 9 8 1 26 1 7 5 52 11 25 50 5 4 0 0 13 2 0 0 25 5 1 0 0 1 0 0 10 0
435 GGA 1 0 0 0 0 0 0 0 15 0 2 0 0 0 1 0 0 0 0 0 0 0 0 0 0 1 1 1 0 0 18 0 23 0 1 1 0 0 2 1 231699 12 970 2 2 0 0 0 0 0 0 1 0 0 0 0 1 0 0 0 0 1 0 2
436 AGA 32 0 0 0 0 0 0 0 232633 2 73 0 5 0 1 0 0 0 1 0 1 0 0 0 13 6 11 0 3 1 1 1 0 0 0 0 0 0 0 0 23 0 4 1 1 2 0 1 0 0 0 1 0 1 1 0 3 0 0 0 0 0 0 0
437 ACA 3 8 0 0 232586 2 33 2 2 0 0 3 4 0 0 3 0 0 1 1 9 0 2 0 0 1 2 0 0 0 1 1 0 0 0 2 12 2 6 4 1 0 0 1 1 0 2 0 1 0 0 0 1 8 0 8 1 24 0 1 0 0 0 1
438 TCA 1 0 0 129 5 0 2 0 3 4 2 3 0 0 2 0 1 0 0 2 28 1 0 0 0 0 2 0 0 0 0 0 1 0 2 2 4 0 2 5 1 22 214 6 1 2 1 0 3 0 1 0 232035 12 207 6 0 2 6 0 8 0 0 0
439 GAC 0 21 0 0 0 0 1 0 0 0 0 0 0 0 0 0 0 0 0 0 0 2 0 0 0 0 1 0 0 0 0 0 0 232641 1 7 0 0 6 0 7 18 0 1 0 2 0 1 0 2 0 0 0 0 0 0 0 0 0 4 0 0 0 0
440 ATG 1 0 1 1 2 0 14 2 0 1 10 3 20 0 232632 1 0 0 0 5 0 0 1 0 0 0 9 3 0 1 4 0 0 2 3 0 0 3 1 1 1 0 7 0 1 0 11 0 0 1 0 5 0 1 24 1 0 0 16 1 0 3 2 0
441 AGG 1 0 18 0 0 0 0 0 37 0 232574 6 0 0 31 0 0 0 0 0 0 0 0 0 0 23 3 0 0 0 0 0 0 0 3 0 0 0 2 0 5 1 48 3 0 0 0 0 0 1 0 4 0 0 0 0 0 0 1 0 0 0 0 0
442 GCA 0 2 1 1 148 0 33 2 0 17 0 1 31 16 34 81 2 0 0 2 0 0 1 0 0 0 0 5 7 13 0 6 19 1 0 0 231345 3 192 50 2 6 4 1 65 161 448 0 2 3 0 10 39 0 8 2 0 2 0 0 0 0 1 1
443 GAA 10 0 0 1 1 0 0 0 0 1 0 0 0 0 0 0 0 0 0 0 0 0 0 0 0 0 1 0 0 0 0 0 232751 1 17 5 2 0 0 0 11 0 0 0 0 2 1 0 2 0 0 0 0 2 1 0 0 0 3 1 0 0 3 0
444 ATT 0 0 0 4 0 1 0 9 2 1 0 0 35 24 1 232709 0 1 0 4 0 0 0 0 0 0 0 1 0 0 0 1 0 0 0 0 0 0 0 1 1 2 8 4 2 2 6 6 0 0 0 1 0 0 1 0 0 3 1 5 1 0 2 1
445 ATA 0 0 0 0 11 0 0 0 0 0 5 1 232644 1 42 2 1 0 0 0 2 0 2 0 7 0 1 0 1 4 0 0 0 0 0 1 0 16 7 0 0 1 3 0 28 1 2 7 1 1 0 0 0 0 4 0 1 4 3 7 5 0 1 1
446 AGG 2 4 34 0 2 0 59 5 35 1 232135 13 1 1 27 4 8 5 68 0 1 0 0 0 16 17 60 8 5 3 1 3 1 6 54 3 0 0 16 21 3 19 74 4 9 1 8 0 1 0 1 1 1 1 14 6 2 0 4 9 0 1 2 0
447 ATG 0 1 1 0 0 1 9 1 0 3 3 0 13 0 232624 5 0 0 2 3 1 0 0 0 0 1 4 0 4 9 2 1 0 0 2 0 3 0 7 0 2 0 2 4 10 0 20 2 0 1 0 0 0 1 0 0 0 49 0 9 0 1 6 0
448 ATG 0 0 3 0 0 1 19 0 0 0 3 0 45 14 232578 4 1 0 0 0 0 0 0 0 0 0 0 0 2 0 1 0 0 0 1 10 6 0 1 0 0 0 0 0 9 0 43 1 0 0 2 0 1 0 0 0 0 0 0 4 39 0 4 0
449 GAA 7 0 0 0 0 0 10 2 0 0 0 1 0 0 0 0 1 0 0 4 0 0 0 0 0 0 0 0 0 0 1 0 232646 5 71 4 2 3 0 0 35 1 0 0 2 4 1 0 0 0 0 1 1 0 0 0 1 0 0 0 3 0 0 0
450 GGT 56 0 1 0 1 23 44 40 3 5 1 119 2 0 2 0 0 3 1 0 0 0 0 0 40 0 6 2 2 15 15 59 0 0 1 20 0 0 0 0 4 48 43 231936 1 48 132 4 0 0 0 5 0 0 0 1 1 2 0 36 0 24 23 1
451 GCA 0 0 266 4 170 0 0 2 1 1 8 0 0 56 31 21 8 13 31 0 0 0 4 1 6 4 2 3 0 4 0 0 19 5 0 0 231435 23 76 3 29 12 64 18 241 7 42 1 0 0 0 0 3 0 0 0 0 2 35 0 11 4 0 2
452 AAA 232566 33 14 0 1 3 7 0 16 0 0 4 2 0 0 0 3 0 0 3 0 0 0 1 4 0 22 1 58 3 5 0 10 0 0 0 0 0 15 0 1 1 5 3 1 0 2 0 11 0 0 0 0 0 0 0 2 0 0 0 1 0 0 0
453 CCA 0 1 43 0 3 0 0 0 107 0 2 0 0 18 0 0 2 0 9 0 231950 2 37 0 0 0 4 0 6 6 0 0 0 15 0 0 5 0 15 0 187 3 11 15 0 0 44 0 0 1 0 0 10 0 0 1 0 3 2 0 0 0 0 1
454 GAA 18 0 2 0 0 0 0 17 0 0 0 0 7 0 0 0 84 0 0 4 0 16 0 0 0 1 1 2 0 0 0 0 231735 11 22 140 120 2 9 42 34 323 10 2 6 59 19 1 3 0 0 0 57 0 2 0 0 4 0 0 26 0 7 8
455 GAA 16 6 0 9 8 4 5 17 1 7 0 3 12 1 5 0 3 2 0 4 2 8 12 1 6 0 0 2 11 4 0 13 232291 2 30 1 34 3 8 0 20 9 17 7 40 11 48 21 1 0 0 8 2 3 8 7 1 4 0 11 2 2 1 37
456 ATG 0 0 13 5 0 0 21 0 2 4 250 0 11 0 232065 3 2 4 0 11 3 0 1 3 0 0 1 5 0 0 1 1 0 0 3 0 0 0 8 0 3 0 76 5 3 0 13 0 0 0 0 24 43 0 60 0 0 66 22 8 15 0 5 0
457 TCC 0 1 0 0 11 4 0 3 0 0 0 1 5 0 0 1 5 0 5 1 0 26 0 0 0 2 0 3 16 0 2 77 0 0 0 0 8 3 0 24 33 81 0 5 0 1 1 0 1 0 0 0 101 232115 6 154 0 4 0 0 0 5 0 0
458 TTC 0 0 0 1 0 0 0 0 0 0 1 0 0 8 1 0 0 0 0 0 0 1 0 0 0 0 0 0 0 8 0 0 0 0 0 2 0 0 0 0 0 2 4 0 0 1 0 0 0 8 1 16 0 11 0 4 0 1 9 0 4 232570 3 14
459 CAG 0 2 16 0 2 5 1 0 0 0 1 2 0 0 0 1 28 4 231930 22 2 0 8 0 43 11 317 25 0 0 9 4 0 0 3 3 0 5 1 0 7 0 26 4 3 2 1 0 2 0 13 20 0 0 0 1 0 0 0 0 0 0 0 0
460 GGG 766 0 0 0 0 0 2 0 0 1 48 0 0 0 0 0 0 0 0 0 0 0 0 0 3 0 14 0 0 0 0 1 0 0 5 0 0 0 0 0 29 2 203606 5 3 0 0 0 0 0 3 0 0 0 0 0 0 7 17 1 0 0 1 0
461 CGG 0 0 0 0 0 0 0 0 0 0 17 0 0 0 1 0 1 0 38 0 0 0 0 0 5 0 200112 8 1 0 1 0 0 0 1 0 0 1 1 0 0 2 5 0 0 0 0 0 0 0 0 0 0 0 0 0 0 0 15 0 0 0 0 0
462 GGA 0 0 0 0 0 0 0 0 10 1 0 0 0 0 0 0 0 1 0 0 3 2 1 0 0 0 0 0 0 0 0 0 6 0 0 0 3 2 39 6 195025 13 63 12 2 0 0 0 0 1 0 0 1 4 3 0 2 2 0 2 0 1 0 0
463 GTC 0 2 0 1 0 0 0 0 2 0 0 0 29 42 2 0 0 0 0 0 0 0 0 0 0 0 0 0 0 0 0 0 0 0 1 0 7 7 0 0 5 3 0 0 17 183664 12 19 0 0 0 0 1 1 0 0 1 1 6 0 3 1 3 0
464 TTC 0 0 0 0 0 0 0 0 0 2 0 0 1 6 0 0 0 0 0 0 0 0 0 0 0 0 0 0 0 12 0 0 0 0 0 0 0 0 0 0 0 0 0 0 0 6 0 0 0 6 1 0 0 30 0 1 0 0 0 0 0 206248 0 28
465 GAG 0 0 7 0 0 0 0 0 0 25 4 0 0 0 0 0 0 0 0 0 0 0 0 0 0 0 0 0 0 0 0 0 10 0 204820 2 0 0 0 0 3 0 23 2 0 0 2 0 0 0 0 0 0 0 0 0 0 0 0 0 0 0 0 0
466 CTC 1 0 1 0 0 1 0 0 8 1 0 2 3 14 73 4 4 19 16 20 19 58 1 28 0 2 0 0 38 184955 4 20 0 1 0 0 43 3 21 2 22 0 4 6 0 3 6 8 0 50 0 32 0 5 1 1 0 3 171 3 8 146 72 38
467 TCG 5 1 4 1 0 1 33 0 0 3 5 0 3 7 2 0 1 0 2 0 0 0 20 0 0 1 1 0 0 0 0 0 0 0 5 0 0 0 0 0 2 0 33 0 2 0 0 0 0 0 2 5 34 14 209733 10 0 0 3 1 0 3 24 0
468 GAC 0 14 0 0 0 0 0 0 0 0 0 1 0 0 0 0 0 0 0 0 0 0 0 0 0 0 0 0 0 0 0 0 2 205716 0 29 0 0 0 0 0 24 0 0 0 0 0 0 0 1 0 0 0 0 0 0 1 1 0 0 0 0 0 0
469 GAA 38 0 0 0 2 9 4 0 0 0 0 1 0 0 0 0 8 0 25 0 0 0 0 0 0 0 0 0 1 1 0 0 203280 7 26 4 1 5 0 0 20 0 0 0 0 0 2 1 2 0 2 0 0 1 0 0 0 0 0 1 0 0 5 1
470 AGG 2 0 18 0 0 0 0 0 6 0 203345 5 0 0 20 0 0 0 0 0 0 0 0 0 0 0 7 0 0 0 0 0 0 0 0 0 0 0 0 0 0 0 40 0 0 0 0 0 0 0 0 0 0 0 0 0 0 0 2 0 0 0 0 0
471 GCA 0 0 0 0 30 0 0 0 0 0 0 0 0 0 0 0 0 0 0 0 1 0 0 2 0 0 0 0 0 0 0 0 0 0 0 0 191741 5 70 5 1 0 1 0 68 0 0 0 0 0 0 0 1 0 0 0 0 0 0 0 14 0 0 0
472 GCG 0 0 0 0 0 1 185 0 0 0 0 0 0 0 0 0 0 61 0 0 0 1 3 0 0 0 0 3 0 0 0 0 0 0 3 0 22 0 195817 1 0 0 0 0 0 0 89 2 0 0 0 0 1 1 7 0 0 0 0 0 0 0 0 0
473 AAC 6 208475 5 38 0 1 0 0 0 12 0 0 0 0 0 0 0 0 0 0 0 0 0 0 13 0 2 5 0 0 0 0 0 10 0 0 0 0 0 0 0 0 0 0 2 0 0 0 0 6 0 0 0 0 2 0 0 0 2 0 0 3 0 0
474 CCG 0 0 0 0 0 0 2 0 0 0 0 0 0 0 0 0 0 0 7 0 25 0 232221 0 0 0 1 0 0 0 18 0 0 0 0 0 0 1 1 0 0 0 0 0 0 0 0 0 0 0 0 0 0 0 9 0 0 0 0 0 0 0 0 0
475 ATC 0 1 1 0 0 14 0 0 0 2 0 0 4 232596 3 23 0 0 0 0 0 0 0 0 0 3 0 0 0 22 2 0 0 0 0 0 0 0 1 0 0 2 0 0 0 68 0 0 0 0 0 0 0 0 0 0 0 1 0 0 0 4 0 0
476 GTG 0 0 0 0 0 0 0 0 0 0 0 0 0 0 50 0 0 0 0 0 0 0 0 0 0 0 29 0 0 0 2 0 0 0 3 0 7 1 153 20 0 0 12 0 80 0 232245 2 0 0 0 0 0 0 0 0 0 0 0 0 0 0 1 0
477 CCC 0 0 0 0 0 2 0 0 0 0 0 0 0 0 0 0 0 4 0 0 5 232673 0 11 0 1 0 0 0 4 0 0 0 0 0 0 0 0 0 0 0 0 0 0 0 0 0 0 0 0 0 0 0 28 0 0 0 0 0 0 0 0 0 0
478 TCT 0 0 3 0 0 0 5 1 0 1 0 0 0 0 0 0 10 3 0 0 4 3 2 33 0 0 3 0 0 0 0 4 0 0 0 0 0 0 1 2 0 0 0 0 0 0 1 5 0 0 0 8 2 478 209 231658 0 0 16 2 0 0 30 4
479 TTT 0 0 0 0 1 0 0 0 0 0 0 0 0 1 1 15 0 0 0 0 0 0 0 0 0 0 0 0 0 0 0 3 0 0 0 0 0 0 0 0 1 0 0 0 1 2 0 5 0 13 0 4 0 0 0 8 0 2 0 6 61 26 2 232531
480 GAC 0 39 0 0 0 0 0 0 4 0 0 0 0 0 0 0 2 25 4 0 2 0 0 29 0 11 0 5 0 0 0 0 3 232395 0 59 0 0 1 7 0 26 1 10 3 3 0 0 0 3 0 0 0 0 0 0 0 0 2 2 0 0 0 0
481 ATG 0 1 1 0 0 0 16 0 0 0 14 1 11 0 232660 2 1 0 0 0 0 1 0 0 0 0 1 0 0 0 1 0 0 0 0 0 0 0 0 0 1 0 1 0 0 0 16 1 0 1 0 2 0 0 0 0 0 3 6 0 0 0 2 0
482 AGT 0 2 8 29 0 0 0 1 0 17 1 232685 0 0 0 4 0 0 0 0 0 0 0 0 0 1 0 9 0 0 0 0 0 0 0 0 0 0 0 0 0 0 0 29 0 0 0 0 0 0 0 0 0 0 0 0 0 0 0 1 0 0 0 0
483 AAT 1 24 43 232736 0 0 0 0 0 0 0 5 0 3 6 0 0 0 0 0 0 0 0 0 0 0 0 0 0 0 0 0 0 0 0 15 0 0 0 0 0 0 0 0 0 0 0 0 0 0 0 0 0 0 0 0 0 0 0 0 0 0 1 0
484 GAA 13 2 0 0 0 1 0 0 0 0 0 0 0 0 0 0 0 0 0 0 0 0 0 0 0 0 0 0 0 0 0 0 232511 3 16 4 0 0 1 0 14 0 2 0 0 0 0 42 0 0 0 0 0 0 0 0 0 0 0 0 0 0 0 0
485 GGA 0 0 0 0 0 0 0 0 25 38 0 27 0 0 0 1 0 5 9 0 0 0 0 0 0 3 9 0 0 0 0 1 10 0 1 0 0 0 0 0 232339 5 41 49 1 1 23 95 0 0 0 0 1 0 4 2 11 0 5 17 0 0 9 0
486 TCT 0 0 0 0 0 0 0 0 0 0 0 0 0 0 0 0 0 0 0 0 0 0 0 7 0 0 0 0 0 0 0 0 0 0 0 0 0 0 0 0 0 0 0 0 0 0 0 0 0 0 0 2 4 23 1 232743 0 0 0 0 0 0 0 4
487 TAT 0 0 0 0 0 0 0 0 0 0 0 0 0 0 0 0 0 0 0 31 0 0 0 0 0 0 0 0 0 0 0 0 0 0 0 0 0 0 0 0 0 0 0 0 0 0 0 3 0 11 4 232751 0 0 0 0 0 0 0 6 0 0 0 1
488 TTC 0 0 0 0 0 0 0 0 0 0 0 0 0 2 0 0 0 2 0 0 0 0 0 0 0 0 0 0 0 6 0 0 0 0 0 0 0 0 0 0 0 0 0 0 0 2 0 0 0 1 0 0 0 5 0 0 0 0 0 0 2 232340 0 11
489 TTC 0 0 0 0 0 0 0 0 0 0 0 0 0 0 0 0 0 0 0 0 0 0 0 0 0 0 0 0 0 7 0 0 0 0 0 0 0 0 0 0 0 0 2 0 0 3 0 0 0 3 0 27 0 9 0 0 0 0 0 0 5 231905 0 15
490 GGA 0 0 0 0 0 0 0 0 15 0 0 0 0 0 0 0 0 0 0 0 0 0 0 0 0 0 0 0 0 0 0 0 7 0 0 0 0 0 0 0 232672 0 14 3 0 0 0 0 0 0 0 0 0 0 0 0 5 0 0 0 0 0 0 0
491 GAC 0 23 0 0 0 0 0 0 2 2 6 0 1 8 0 0 0 1 1 0 0 0 0 0 0 0 0 0 0 0 0 0 3 232567 0 11 0 2 0 0 0 39 2 0 0 14 5 0 0 3 0 0 0 0 0 0 1 1 2 0 0 1 1 0
492 AAT 7 10 0 232662 0 0 0 3 1 0 0 20 1 0 0 5 0 0 0 1 0 0 0 0 0 0 0 0 0 0 0 0 0 0 0 17 0 0 0 0 0 0 0 0 0 0 0 0 0 0 2 0 0 0 0 0 0 0 0 0 0 0 0 0
493 GCA 0 0 0 0 146 0 0 0 0 1 0 0 1 0 0 0 1 0 0 0 2 0 0 0 0 0 1 0 0 0 0 0 3 0 0 0 232459 5 36 16 0 0 0 0 68 0 3 0 0 0 0 0 8 0 1 0 0 0 0 0 0 0 0 0
494 GAG 0 2 20 0 0 0 0 0 0 0 1 0 0 0 3 0 0 20 0 0 5 6 0 0 0 0 0 0 0 0 0 0 53 1 232575 10 0 0 1 0 8 0 42 0 5 0 3 3 0 0 4 0 0 0 0 0 0 0 0 0 0 0 0 0
495 GAG 0 23 17 0 0 0 0 0 0 0 2 1 1 6 0 0 0 0 1 0 0 0 0 0 0 0 0 0 0 0 0 0 66 19 232583 3 0 0 1 0 2 0 28 14 0 0 3 2 0 0 5 0 0 0 7 0 0 0 0 0 0 1 1 0
496 TAC 0 1 0 0 0 1 0 0 0 0 0 1 1 0 2 0 0 22 0 0 0 0 0 0 0 0 0 0 0 0 0 0 0 1 0 1 0 2 1 0 1 1 1 0 0 2 4 0 1 232507 3 56 0 1 0 0 2 52 18 0 1 19 0 0
497 GAC 0 50 5 18 0 1 1 0 0 66 6 8 0 6 59 1 0 0 0 5 0 0 0 0 0 1 0 0 0 2 0 0 8 231381 16 20 3 15 10 0 0 127 14 0 8 18 24 162 31 36 1 4 0 23 3 0 0 0 17 33 7 20 6 1
498 AAT 345 73 476 228092 69 39 60 27 1035 115 440 151 33 124 34 45 12 677 7 7 1 2 1 0 68 40 55 12 3 3 2 6 1 3 2 10 17 13 16 16 267 72 2 20 26 3 13 8 10 2 13 8 4 1 12 6 17 31 2 17 23 1 32 3
499 TAA 0 0 0 0 0 0 0 0 0 0 0 0 0 0 0 0 10 0 0 0 0 0 0 0 0 0 0 0 0 0 0 0 0 0 0 0 0 0 0 0 0 0 0 0 0 0 0 0 232723 0 0 8 1 0 0 0 24 0 0 0 17 0 0 0
