# Supplementary material for: Destabilized adaptive influenza variants critical for innate immune system escape are potentiated by host chaperones
Source: PLoS Biol. 2018 Sep 17;16(9):e3000008. doi: 10.1371/journal.pbio.3000008 (PMC6160216; doi:10.1371/journal.pbio.3000008)
Supplement: S1 File — This zip file contains the computer code and required input files for the deep mutational scanning data analysis reported in this manuscript. (ZIP) [file pbio.3000008.s023.zip › 2018_NP_DMS-master/replicate-1/HSF1i_37C/HSF1i_37C_summarystats.txt]

total read pairs = 3822130
read pairs that fail Illumina filter = 0
low quality read pairs = 259916
barcodes randomly purged = 0
discarded barcodes with 1 reads = 670435
aligned barcodes with 2 reads = 279975
discarded barcodes with 2 reads = 5089
un-alignable barcodes with 2 reads = 30862
aligned barcodes with 3 reads = 212861
discarded barcodes with 3 reads = 6145
un-alignable barcodes with 3 reads = 33189
aligned barcodes with 4 reads = 146906
discarded barcodes with 4 reads = 5405
un-alignable barcodes with 4 reads = 8524
aligned barcodes with 5 reads = 78025
discarded barcodes with 5 reads = 3757
un-alignable barcodes with 5 reads = 4438
aligned barcodes with 6 reads = 35710
discarded barcodes with 6 reads = 2239
un-alignable barcodes with 6 reads = 2117
aligned barcodes with 7 reads = 14289
discarded barcodes with 7 reads = 1057
un-alignable barcodes with 7 reads = 832
aligned barcodes with 8 reads = 5162
discarded barcodes with 8 reads = 483
un-alignable barcodes with 8 reads = 262
aligned barcodes with 9 reads = 1725
discarded barcodes with 9 reads = 199
un-alignable barcodes with 9 reads = 100
aligned barcodes with 10 reads = 525
discarded barcodes with 10 reads = 64
un-alignable barcodes with 10 reads = 38
aligned barcodes with 11 reads = 181
discarded barcodes with 11 reads = 34
un-alignable barcodes with 11 reads = 9
aligned barcodes with 12 reads = 49
discarded barcodes with 12 reads = 6
un-alignable barcodes with 12 reads = 2
aligned barcodes with 13 reads = 13
discarded barcodes with 13 reads = 2
un-alignable barcodes with 13 reads = 1
aligned barcodes with 14 reads = 4
discarded barcodes with 14 reads = 3
aligned barcodes with 15 reads = 2
discarded barcodes with 15 reads = 1
un-alignable barcodes with 19 reads = 1
