# Supplementary material for: Destabilized adaptive influenza variants critical for innate immune system escape are potentiated by host chaperones
Source: PLoS Biol. 2018 Sep 17;16(9):e3000008. doi: 10.1371/journal.pbio.3000008 (PMC6160216; doi:10.1371/journal.pbio.3000008)
Supplement: S1 File — This zip file contains the computer code and required input files for the deep mutational scanning data analysis reported in this manuscript. (ZIP) [file pbio.3000008.s023.zip › 2018_NP_DMS-master/replicate-1/HSF1i_39C/HSF1i_39C_.log]

2018-03-23 18:06:40,638 - INFO - Beginning execution of dms_barcodedsubamplicons in directory /Users/annapon/Documents/NP_DMS_2018/2018_NP_DMS/replicate-1/HSF1i39

2018-03-23 18:06:40,639 - INFO - Progress will be logged to HSF1i39_.log
2018-03-23 18:06:41,088 - INFO - Version information for dms_tools and associated packages.
	Time and date: Fri Mar 23 18:06:40 2018
	Platform: Darwin-15.6.0-x86_64-i386-64bit
	Python version: 2.7.13 |Anaconda 4.4.0 (x86_64)| (default, Dec 20 2016, 23:05:08)  [GCC 4.2.1 Compatible Apple LLVM 6.0 (clang-600.0.57)]
	dms_tools version: 1.2.2
	Bio version: 1.70
	numpy version: 1.12.1
	scipy version: 0.19.0
	matplotlib version: 2.0.2
	cython version: 0.25.2
	pystan version: 2.16.0.0
	weblogolib version: 3.5.0
	PyPDF2 version: 1.26.0
	pandas version: 0.20.1

2018-03-23 18:06:41,089 - INFO - Parsed the following arguments:
	minreadconcurrence = 0.75
	maxmuts = 4
	maxlowqfrac = 0.075
	r1files = ['/Users/annapon/Documents/NP_DMS_2018/2018_NP_DMS/FASTQ_files//replicate-1/HSF1i39/HSF1i39_1.fastq']
	minreadidentity = 0.9
	purgefrac = 0
	R1trimlength = 200
	R1_is_antisense = False
	r2files = ['/Users/annapon/Documents/NP_DMS_2018/2018_NP_DMS/FASTQ_files//replicate-1/HSF1i39/HSF1i39_2.fastq']
	alignspecs = [(1, 252, 34, 32), (253, 501, 38, 30), (502, 750, 30, 36), (751, 1002, 32, 41), (1003, 1251, 29, 34), (1252, 1497, 34, 41)]
	R2trimlength = 160
	maxreadtrim = 3
	barcodeinfo = False
	chartype = codon
	barcodelength = 8
	minreadsperbarcode = 2
	minq = 15
	outprefix = HSF1i39_
	refseq = /Users/annapon/Documents/NP_DMS_2018/2018_NP_DMS/Aichi_NP_reference.fasta
	purgereadfrac = 0
	seed = 1

2018-03-23 18:06:41,093 - INFO - Read a reference sequence of 499 codons from /Users/annapon/Documents/NP_DMS_2018/2018_NP_DMS/Aichi_NP_reference.fasta

2018-03-23 18:06:41,093 - INFO - Now parsing reads from the following:
	r1files: /Users/annapon/Documents/NP_DMS_2018/2018_NP_DMS/FASTQ_files//replicate-1/HSF1i39/HSF1i39_1.fastq
	r2files: /Users/annapon/Documents/NP_DMS_2018/2018_NP_DMS/FASTQ_files//replicate-1/HSF1i39/HSF1i39_2.fastq
2018-03-23 18:06:42,773 - INFO - Reads parsed so far: 100000
2018-03-23 18:06:44,418 - INFO - Reads parsed so far: 200000
2018-03-23 18:06:46,062 - INFO - Reads parsed so far: 300000
2018-03-23 18:06:47,739 - INFO - Reads parsed so far: 400000
2018-03-23 18:06:49,459 - INFO - Reads parsed so far: 500000
2018-03-23 18:06:51,203 - INFO - Reads parsed so far: 600000
2018-03-23 18:06:52,816 - INFO - Reads parsed so far: 700000
2018-03-23 18:06:54,425 - INFO - Reads parsed so far: 800000
2018-03-23 18:06:56,200 - INFO - Reads parsed so far: 900000
2018-03-23 18:06:57,816 - INFO - Reads parsed so far: 1000000
2018-03-23 18:06:59,463 - INFO - Reads parsed so far: 1100000
2018-03-23 18:07:01,070 - INFO - Reads parsed so far: 1200000
2018-03-23 18:07:02,934 - INFO - Reads parsed so far: 1300000
2018-03-23 18:07:04,547 - INFO - Reads parsed so far: 1400000
2018-03-23 18:07:06,158 - INFO - Reads parsed so far: 1500000
2018-03-23 18:07:07,765 - INFO - Reads parsed so far: 1600000
2018-03-23 18:07:09,385 - INFO - Reads parsed so far: 1700000
2018-03-23 18:07:10,972 - INFO - Reads parsed so far: 1800000
2018-03-23 18:07:12,939 - INFO - Reads parsed so far: 1900000
2018-03-23 18:07:14,538 - INFO - Reads parsed so far: 2000000
2018-03-23 18:07:16,136 - INFO - Reads parsed so far: 2100000
2018-03-23 18:07:17,733 - INFO - Reads parsed so far: 2200000
2018-03-23 18:07:19,327 - INFO - Reads parsed so far: 2300000
2018-03-23 18:07:20,915 - INFO - Reads parsed so far: 2400000
2018-03-23 18:07:22,517 - INFO - Reads parsed so far: 2500000
2018-03-23 18:07:24,117 - INFO - Reads parsed so far: 2600000
2018-03-23 18:07:25,718 - INFO - Reads parsed so far: 2700000
2018-03-23 18:07:27,324 - INFO - Reads parsed so far: 2800000
2018-03-23 18:07:28,920 - INFO - Reads parsed so far: 2900000
2018-03-23 18:07:30,520 - INFO - Reads parsed so far: 3000000
2018-03-23 18:07:32,676 - INFO - Reads parsed so far: 3100000
2018-03-23 18:07:34,280 - INFO - Reads parsed so far: 3200000
2018-03-23 18:07:35,881 - INFO - Reads parsed so far: 3300000
2018-03-23 18:07:37,482 - INFO - Reads parsed so far: 3400000
2018-03-23 18:07:39,091 - INFO - Reads parsed so far: 3500000
2018-03-23 18:07:40,671 - INFO - Reads parsed so far: 3600000
2018-03-23 18:07:42,271 - INFO - Reads parsed so far: 3700000
2018-03-23 18:07:43,864 - INFO - Reads parsed so far: 3800000
2018-03-23 18:07:45,461 - INFO - Reads parsed so far: 3900000
2018-03-23 18:07:47,064 - INFO - Reads parsed so far: 4000000
2018-03-23 18:07:48,670 - INFO - Reads parsed so far: 4100000
2018-03-23 18:07:50,349 - INFO - Reads parsed so far: 4200000
2018-03-23 18:07:51,958 - INFO - Reads parsed so far: 4300000
2018-03-23 18:07:53,550 - INFO - Reads parsed so far: 4400000
2018-03-23 18:07:55,138 - INFO - Reads parsed so far: 4500000
2018-03-23 18:07:56,738 - INFO - Reads parsed so far: 4600000
2018-03-23 18:07:58,329 - INFO - Reads parsed so far: 4700000
2018-03-23 18:07:59,925 - INFO - Reads parsed so far: 4800000
2018-03-23 18:08:01,508 - INFO - Reads parsed so far: 4900000
2018-03-23 18:08:03,102 - INFO - Reads parsed so far: 5000000
2018-03-23 18:08:04,698 - INFO - Reads parsed so far: 5100000
2018-03-23 18:08:06,295 - INFO - Reads parsed so far: 5200000
2018-03-23 18:08:07,890 - INFO - Reads parsed so far: 5300000
2018-03-23 18:08:09,463 - INFO - Reads parsed so far: 5400000
2018-03-23 18:08:11,068 - INFO - Reads parsed so far: 5500000
2018-03-23 18:08:12,663 - INFO - Reads parsed so far: 5600000
2018-03-23 18:08:14,258 - INFO - Reads parsed so far: 5700000
2018-03-23 18:08:15,850 - INFO - Reads parsed so far: 5800000
2018-03-23 18:08:18,426 - INFO - Reads parsed so far: 5900000
2018-03-23 18:08:20,026 - INFO - Reads parsed so far: 6000000
2018-03-23 18:08:21,611 - INFO - Reads parsed so far: 6100000
2018-03-23 18:08:23,206 - INFO - Reads parsed so far: 6200000
2018-03-23 18:08:24,793 - INFO - Reads parsed so far: 6300000
2018-03-23 18:08:26,385 - INFO - Reads parsed so far: 6400000
2018-03-23 18:08:27,972 - INFO - Reads parsed so far: 6500000
2018-03-23 18:08:29,557 - INFO - Reads parsed so far: 6600000
2018-03-23 18:08:31,156 - INFO - Reads parsed so far: 6700000
2018-03-23 18:08:32,758 - INFO - Reads parsed so far: 6800000
2018-03-23 18:08:34,355 - INFO - Reads parsed so far: 6900000
2018-03-23 18:08:35,942 - INFO - Reads parsed so far: 7000000
2018-03-23 18:08:37,528 - INFO - Reads parsed so far: 7100000
2018-03-23 18:08:39,125 - INFO - Reads parsed so far: 7200000
2018-03-23 18:08:39,805 - INFO - Finished parsing all 7243120 reads; ended up with 1693974 unique barcodes.

2018-03-23 18:08:39,810 - INFO - Now examining the 1693974 barcodes to see if reads meet criteria for retention
2018-03-23 18:08:44,011 - INFO - Barcodes examined so far: 100000
2018-03-23 18:08:48,131 - INFO - Barcodes examined so far: 200000
2018-03-23 18:08:52,223 - INFO - Barcodes examined so far: 300000
2018-03-23 18:08:56,346 - INFO - Barcodes examined so far: 400000
2018-03-23 18:09:00,441 - INFO - Barcodes examined so far: 500000
2018-03-23 18:09:04,506 - INFO - Barcodes examined so far: 600000
2018-03-23 18:09:08,531 - INFO - Barcodes examined so far: 700000
2018-03-23 18:09:12,564 - INFO - Barcodes examined so far: 800000
2018-03-23 18:09:16,632 - INFO - Barcodes examined so far: 900000
2018-03-23 18:09:20,762 - INFO - Barcodes examined so far: 1000000
2018-03-23 18:09:24,874 - INFO - Barcodes examined so far: 1100000
2018-03-23 18:09:28,933 - INFO - Barcodes examined so far: 1200000
2018-03-23 18:09:33,039 - INFO - Barcodes examined so far: 1300000
2018-03-23 18:09:37,423 - INFO - Barcodes examined so far: 1400000
2018-03-23 18:09:42,374 - INFO - Barcodes examined so far: 1500000
2018-03-23 18:09:48,084 - INFO - Barcodes examined so far: 1600000
2018-03-23 18:09:56,901 - INFO - Finished examining all 1693974 barcodes

2018-03-23 18:09:56,901 - INFO - Writing the codon counts to HSF1i39_counts.txt
2018-03-23 18:09:56,926 - INFO - Here are the summary statistics (these are also being written to HSF1i39_summarystats.txt):
	total read pairs = 7243120
	read pairs that fail Illumina filter = 0
	low quality read pairs = 472850
	barcodes randomly purged = 0
	discarded barcodes with 1 reads = 591660
	aligned barcodes with 2 reads = 88306
	discarded barcodes with 2 reads = 2186
	un-alignable barcodes with 2 reads = 14128
	aligned barcodes with 3 reads = 117608
	discarded barcodes with 3 reads = 3224
	un-alignable barcodes with 3 reads = 17838
	aligned barcodes with 4 reads = 153347
	discarded barcodes with 4 reads = 5232
	un-alignable barcodes with 4 reads = 8123
	aligned barcodes with 5 reads = 157339
	discarded barcodes with 5 reads = 7283
	un-alignable barcodes with 5 reads = 8272
	aligned barcodes with 6 reads = 140855
	discarded barcodes with 6 reads = 8225
	un-alignable barcodes with 6 reads = 7397
	aligned barcodes with 7 reads = 113590
	discarded barcodes with 7 reads = 7806
	un-alignable barcodes with 7 reads = 5959
	aligned barcodes with 8 reads = 82061
	discarded barcodes with 8 reads = 6757
	un-alignable barcodes with 8 reads = 4324
	aligned barcodes with 9 reads = 53770
	discarded barcodes with 9 reads = 5168
	un-alignable barcodes with 9 reads = 2818
	aligned barcodes with 10 reads = 32290
	discarded barcodes with 10 reads = 3555
	un-alignable barcodes with 10 reads = 1749
	aligned barcodes with 11 reads = 18278
	discarded barcodes with 11 reads = 2213
	un-alignable barcodes with 11 reads = 930
	aligned barcodes with 12 reads = 9459
	discarded barcodes with 12 reads = 1313
	un-alignable barcodes with 12 reads = 512
	aligned barcodes with 13 reads = 4681
	discarded barcodes with 13 reads = 723
	un-alignable barcodes with 13 reads = 251
	aligned barcodes with 14 reads = 2155
	discarded barcodes with 14 reads = 350
	un-alignable barcodes with 14 reads = 107
	aligned barcodes with 15 reads = 942
	discarded barcodes with 15 reads = 177
	un-alignable barcodes with 15 reads = 46
	aligned barcodes with 16 reads = 427
	discarded barcodes with 16 reads = 86
	un-alignable barcodes with 16 reads = 15
	aligned barcodes with 17 reads = 207
	discarded barcodes with 17 reads = 45
	un-alignable barcodes with 17 reads = 11
	aligned barcodes with 18 reads = 76
	discarded barcodes with 18 reads = 17
	un-alignable barcodes with 18 reads = 4
	aligned barcodes with 19 reads = 24
	discarded barcodes with 19 reads = 11
	un-alignable barcodes with 19 reads = 3
	aligned barcodes with 20 reads = 7
	discarded barcodes with 20 reads = 7
	un-alignable barcodes with 20 reads = 1
	aligned barcodes with 21 reads = 8
	discarded barcodes with 21 reads = 2
	un-alignable barcodes with 21 reads = 1
	aligned barcodes with 22 reads = 2
	discarded barcodes with 22 reads = 6
	un-alignable barcodes with 22 reads = 1
	aligned barcodes with 23 reads = 1
	discarded barcodes with 23 reads = 1
	aligned barcodes with 24 reads = 2
	discarded barcodes with 24 reads = 2
2018-03-23 18:09:56,926 - INFO - Successful completion of dms_barcodedsubamplicons at Fri Mar 23 18:09:56 2018
