# Supplementary material for: Destabilized adaptive influenza variants critical for innate immune system escape are potentiated by host chaperones
Source: PLoS Biol. 2018 Sep 17;16(9):e3000008. doi: 10.1371/journal.pbio.3000008 (PMC6160216; doi:10.1371/journal.pbio.3000008)
Supplement: S1 File — This zip file contains the computer code and required input files for the deep mutational scanning data analysis reported in this manuscript. (ZIP) [file pbio.3000008.s023.zip › 2018_NP_DMS-master/replicate-1/HSF1i_39C/HSF1i_39C_summarystats.txt]

total read pairs = 7243120
read pairs that fail Illumina filter = 0
low quality read pairs = 472850
barcodes randomly purged = 0
discarded barcodes with 1 reads = 591660
aligned barcodes with 2 reads = 88306
discarded barcodes with 2 reads = 2186
un-alignable barcodes with 2 reads = 14128
aligned barcodes with 3 reads = 117608
discarded barcodes with 3 reads = 3224
un-alignable barcodes with 3 reads = 17838
aligned barcodes with 4 reads = 153347
discarded barcodes with 4 reads = 5232
un-alignable barcodes with 4 reads = 8123
aligned barcodes with 5 reads = 157339
discarded barcodes with 5 reads = 7283
un-alignable barcodes with 5 reads = 8272
aligned barcodes with 6 reads = 140855
discarded barcodes with 6 reads = 8225
un-alignable barcodes with 6 reads = 7397
aligned barcodes with 7 reads = 113590
discarded barcodes with 7 reads = 7806
un-alignable barcodes with 7 reads = 5959
aligned barcodes with 8 reads = 82061
discarded barcodes with 8 reads = 6757
un-alignable barcodes with 8 reads = 4324
aligned barcodes with 9 reads = 53770
discarded barcodes with 9 reads = 5168
un-alignable barcodes with 9 reads = 2818
aligned barcodes with 10 reads = 32290
discarded barcodes with 10 reads = 3555
un-alignable barcodes with 10 reads = 1749
aligned barcodes with 11 reads = 18278
discarded barcodes with 11 reads = 2213
un-alignable barcodes with 11 reads = 930
aligned barcodes with 12 reads = 9459
discarded barcodes with 12 reads = 1313
un-alignable barcodes with 12 reads = 512
aligned barcodes with 13 reads = 4681
discarded barcodes with 13 reads = 723
un-alignable barcodes with 13 reads = 251
aligned barcodes with 14 reads = 2155
discarded barcodes with 14 reads = 350
un-alignable barcodes with 14 reads = 107
aligned barcodes with 15 reads = 942
discarded barcodes with 15 reads = 177
un-alignable barcodes with 15 reads = 46
aligned barcodes with 16 reads = 427
discarded barcodes with 16 reads = 86
un-alignable barcodes with 16 reads = 15
aligned barcodes with 17 reads = 207
discarded barcodes with 17 reads = 45
un-alignable barcodes with 17 reads = 11
aligned barcodes with 18 reads = 76
discarded barcodes with 18 reads = 17
un-alignable barcodes with 18 reads = 4
aligned barcodes with 19 reads = 24
discarded barcodes with 19 reads = 11
un-alignable barcodes with 19 reads = 3
aligned barcodes with 20 reads = 7
discarded barcodes with 20 reads = 7
un-alignable barcodes with 20 reads = 1
aligned barcodes with 21 reads = 8
discarded barcodes with 21 reads = 2
un-alignable barcodes with 21 reads = 1
aligned barcodes with 22 reads = 2
discarded barcodes with 22 reads = 6
un-alignable barcodes with 22 reads = 1
aligned barcodes with 23 reads = 1
discarded barcodes with 23 reads = 1
aligned barcodes with 24 reads = 2
discarded barcodes with 24 reads = 2
