# Supplementary material for: Destabilized adaptive influenza variants critical for innate immune system escape are potentiated by host chaperones
Source: PLoS Biol. 2018 Sep 17;16(9):e3000008. doi: 10.1371/journal.pbio.3000008 (PMC6160216; doi:10.1371/journal.pbio.3000008)
Supplement: S1 File — This zip file contains the computer code and required input files for the deep mutational scanning data analysis reported in this manuscript. (ZIP) [file pbio.3000008.s023.zip › 2018_NP_DMS-master/replicate-1/Hsp90i_37C/Hsp90i_37C_summarystats.txt]

total read pairs = 8292586
read pairs that fail Illumina filter = 0
low quality read pairs = 541777
barcodes randomly purged = 0
discarded barcodes with 1 reads = 586210
aligned barcodes with 2 reads = 74381
discarded barcodes with 2 reads = 1800
un-alignable barcodes with 2 reads = 10526
aligned barcodes with 3 reads = 100610
discarded barcodes with 3 reads = 2849
un-alignable barcodes with 3 reads = 16753
aligned barcodes with 4 reads = 137478
discarded barcodes with 4 reads = 5113
un-alignable barcodes with 4 reads = 7980
aligned barcodes with 5 reads = 150651
discarded barcodes with 5 reads = 7293
un-alignable barcodes with 5 reads = 8725
aligned barcodes with 6 reads = 145929
discarded barcodes with 6 reads = 8923
un-alignable barcodes with 6 reads = 8553
aligned barcodes with 7 reads = 127514
discarded barcodes with 7 reads = 9460
un-alignable barcodes with 7 reads = 7310
aligned barcodes with 8 reads = 100146
discarded barcodes with 8 reads = 8695
un-alignable barcodes with 8 reads = 5712
aligned barcodes with 9 reads = 72253
discarded barcodes with 9 reads = 7247
un-alignable barcodes with 9 reads = 4118
aligned barcodes with 10 reads = 47959
discarded barcodes with 10 reads = 5622
un-alignable barcodes with 10 reads = 2751
aligned barcodes with 11 reads = 29756
discarded barcodes with 11 reads = 3948
un-alignable barcodes with 11 reads = 1699
aligned barcodes with 12 reads = 17544
discarded barcodes with 12 reads = 2512
un-alignable barcodes with 12 reads = 1013
aligned barcodes with 13 reads = 9519
discarded barcodes with 13 reads = 1556
un-alignable barcodes with 13 reads = 567
aligned barcodes with 14 reads = 4942
discarded barcodes with 14 reads = 843
un-alignable barcodes with 14 reads = 325
aligned barcodes with 15 reads = 2447
discarded barcodes with 15 reads = 495
un-alignable barcodes with 15 reads = 130
aligned barcodes with 16 reads = 1121
discarded barcodes with 16 reads = 249
un-alignable barcodes with 16 reads = 76
aligned barcodes with 17 reads = 535
discarded barcodes with 17 reads = 119
un-alignable barcodes with 17 reads = 23
aligned barcodes with 18 reads = 234
discarded barcodes with 18 reads = 73
un-alignable barcodes with 18 reads = 14
aligned barcodes with 19 reads = 124
discarded barcodes with 19 reads = 30
un-alignable barcodes with 19 reads = 6
aligned barcodes with 20 reads = 48
discarded barcodes with 20 reads = 29
un-alignable barcodes with 20 reads = 4
aligned barcodes with 21 reads = 18
discarded barcodes with 21 reads = 15
aligned barcodes with 22 reads = 15
discarded barcodes with 22 reads = 6
aligned barcodes with 23 reads = 6
discarded barcodes with 23 reads = 3
un-alignable barcodes with 23 reads = 1
aligned barcodes with 24 reads = 7
discarded barcodes with 24 reads = 5
aligned barcodes with 25 reads = 3
aligned barcodes with 26 reads = 1
discarded barcodes with 27 reads = 1
aligned barcodes with 28 reads = 1
un-alignable barcodes with 28 reads = 1
discarded barcodes with 29 reads = 1
