# Supplementary material for: Destabilized adaptive influenza variants critical for innate immune system escape are potentiated by host chaperones
Source: PLoS Biol. 2018 Sep 17;16(9):e3000008. doi: 10.1371/journal.pbio.3000008 (PMC6160216; doi:10.1371/journal.pbio.3000008)
Supplement: S1 File — This zip file contains the computer code and required input files for the deep mutational scanning data analysis reported in this manuscript. (ZIP) [file pbio.3000008.s023.zip › 2018_NP_DMS-master/replicate-1/Hsp90i_39C/Hsp90i_39C_summarystats.txt]

total read pairs = 6700286
read pairs that fail Illumina filter = 0
low quality read pairs = 410414
barcodes randomly purged = 0
discarded barcodes with 1 reads = 587076
aligned barcodes with 2 reads = 128228
discarded barcodes with 2 reads = 2423
un-alignable barcodes with 2 reads = 13938
aligned barcodes with 3 reads = 158871
discarded barcodes with 3 reads = 4525
un-alignable barcodes with 3 reads = 23772
aligned barcodes with 4 reads = 186685
discarded barcodes with 4 reads = 6687
un-alignable barcodes with 4 reads = 9554
aligned barcodes with 5 reads = 171021
discarded barcodes with 5 reads = 8022
un-alignable barcodes with 5 reads = 8594
aligned barcodes with 6 reads = 137393
discarded barcodes with 6 reads = 8000
un-alignable barcodes with 6 reads = 6901
aligned barcodes with 7 reads = 96871
discarded barcodes with 7 reads = 6729
un-alignable barcodes with 7 reads = 4895
aligned barcodes with 8 reads = 62638
discarded barcodes with 8 reads = 5304
un-alignable barcodes with 8 reads = 3135
aligned barcodes with 9 reads = 36472
discarded barcodes with 9 reads = 3474
un-alignable barcodes with 9 reads = 1874
aligned barcodes with 10 reads = 19551
discarded barcodes with 10 reads = 2273
un-alignable barcodes with 10 reads = 1041
aligned barcodes with 11 reads = 9940
discarded barcodes with 11 reads = 1276
un-alignable barcodes with 11 reads = 502
aligned barcodes with 12 reads = 4684
discarded barcodes with 12 reads = 656
un-alignable barcodes with 12 reads = 248
aligned barcodes with 13 reads = 2075
discarded barcodes with 13 reads = 319
un-alignable barcodes with 13 reads = 112
aligned barcodes with 14 reads = 844
discarded barcodes with 14 reads = 165
un-alignable barcodes with 14 reads = 51
aligned barcodes with 15 reads = 342
discarded barcodes with 15 reads = 79
un-alignable barcodes with 15 reads = 18
aligned barcodes with 16 reads = 134
discarded barcodes with 16 reads = 37
un-alignable barcodes with 16 reads = 9
aligned barcodes with 17 reads = 66
discarded barcodes with 17 reads = 13
un-alignable barcodes with 17 reads = 1
aligned barcodes with 18 reads = 25
discarded barcodes with 18 reads = 12
un-alignable barcodes with 18 reads = 3
aligned barcodes with 19 reads = 10
discarded barcodes with 19 reads = 3
aligned barcodes with 20 reads = 5
discarded barcodes with 20 reads = 2
discarded barcodes with 21 reads = 1
aligned barcodes with 25 reads = 1
