# Supplementary material for: Destabilized adaptive influenza variants critical for innate immune system escape are potentiated by host chaperones
Source: PLoS Biol. 2018 Sep 17;16(9):e3000008. doi: 10.1371/journal.pbio.3000008 (PMC6160216; doi:10.1371/journal.pbio.3000008)
Supplement: S1 File — This zip file contains the computer code and required input files for the deep mutational scanning data analysis reported in this manuscript. (ZIP) [file pbio.3000008.s023.zip › 2018_NP_DMS-master/replicate-1/WT_plasmid/WT_plasmid_.log]

2018-03-23 17:25:40,546 - INFO - Beginning execution of dms_barcodedsubamplicons in directory /Users/annapon/Documents/NP_DMS_2018/2018_NP_DMS/replicate-1/WT_plasmid

2018-03-23 17:25:40,546 - INFO - Progress will be logged to WT_plasmid_.log
2018-03-23 17:25:41,285 - INFO - Version information for dms_tools and associated packages.
	Time and date: Fri Mar 23 17:25:40 2018
	Platform: Darwin-15.6.0-x86_64-i386-64bit
	Python version: 2.7.13 |Anaconda 4.4.0 (x86_64)| (default, Dec 20 2016, 23:05:08)  [GCC 4.2.1 Compatible Apple LLVM 6.0 (clang-600.0.57)]
	dms_tools version: 1.2.2
	Bio version: 1.70
	numpy version: 1.12.1
	scipy version: 0.19.0
	matplotlib version: 2.0.2
	cython version: 0.25.2
	pystan version: 2.16.0.0
	weblogolib version: 3.5.0
	PyPDF2 version: 1.26.0
	pandas version: 0.20.1

2018-03-23 17:25:41,285 - INFO - Parsed the following arguments:
	minreadconcurrence = 0.75
	maxmuts = 4
	maxlowqfrac = 0.075
	r1files = ['/Users/annapon/Documents/NP_DMS_2018/2018_NP_DMS/FASTQ_files//replicate-1/WT_plasmid/WT_plasmid_1.fastq']
	minreadidentity = 0.9
	purgefrac = 0
	R1trimlength = 200
	R1_is_antisense = False
	r2files = ['/Users/annapon/Documents/NP_DMS_2018/2018_NP_DMS/FASTQ_files//replicate-1/WT_plasmid/WT_plasmid_2.fastq']
	alignspecs = [(1, 252, 34, 32), (253, 501, 38, 30), (502, 750, 30, 36), (751, 1002, 32, 41), (1003, 1251, 29, 34), (1252, 1497, 34, 41)]
	R2trimlength = 160
	maxreadtrim = 3
	barcodeinfo = False
	chartype = codon
	barcodelength = 8
	minreadsperbarcode = 2
	minq = 15
	outprefix = WT_plasmid_
	refseq = /Users/annapon/Documents/NP_DMS_2018/2018_NP_DMS/Aichi_NP_reference.fasta
	purgereadfrac = 0
	seed = 1

2018-03-23 17:25:41,296 - INFO - Read a reference sequence of 499 codons from /Users/annapon/Documents/NP_DMS_2018/2018_NP_DMS/Aichi_NP_reference.fasta

2018-03-23 17:25:41,297 - INFO - Now parsing reads from the following:
	r1files: /Users/annapon/Documents/NP_DMS_2018/2018_NP_DMS/FASTQ_files//replicate-1/WT_plasmid/WT_plasmid_1.fastq
	r2files: /Users/annapon/Documents/NP_DMS_2018/2018_NP_DMS/FASTQ_files//replicate-1/WT_plasmid/WT_plasmid_2.fastq
2018-03-23 17:25:42,998 - INFO - Reads parsed so far: 100000
2018-03-23 17:25:44,655 - INFO - Reads parsed so far: 200000
2018-03-23 17:25:46,400 - INFO - Reads parsed so far: 300000
2018-03-23 17:25:48,098 - INFO - Reads parsed so far: 400000
2018-03-23 17:25:49,717 - INFO - Reads parsed so far: 500000
2018-03-23 17:25:51,439 - INFO - Reads parsed so far: 600000
2018-03-23 17:25:53,033 - INFO - Reads parsed so far: 700000
2018-03-23 17:25:54,771 - INFO - Reads parsed so far: 800000
2018-03-23 17:25:56,447 - INFO - Reads parsed so far: 900000
2018-03-23 17:25:58,254 - INFO - Reads parsed so far: 1000000
2018-03-23 17:25:59,842 - INFO - Reads parsed so far: 1100000
2018-03-23 17:26:01,437 - INFO - Reads parsed so far: 1200000
2018-03-23 17:26:03,291 - INFO - Reads parsed so far: 1300000
2018-03-23 17:26:04,883 - INFO - Reads parsed so far: 1400000
2018-03-23 17:26:06,476 - INFO - Reads parsed so far: 1500000
2018-03-23 17:26:08,072 - INFO - Reads parsed so far: 1600000
2018-03-23 17:26:10,011 - INFO - Reads parsed so far: 1700000
2018-03-23 17:26:11,615 - INFO - Reads parsed so far: 1800000
2018-03-23 17:26:13,297 - INFO - Reads parsed so far: 1900000
2018-03-23 17:26:14,907 - INFO - Reads parsed so far: 2000000
2018-03-23 17:26:16,514 - INFO - Reads parsed so far: 2100000
2018-03-23 17:26:18,586 - INFO - Reads parsed so far: 2200000
2018-03-23 17:26:20,198 - INFO - Reads parsed so far: 2300000
2018-03-23 17:26:21,796 - INFO - Reads parsed so far: 2400000
2018-03-23 17:26:23,389 - INFO - Reads parsed so far: 2500000
2018-03-23 17:26:25,008 - INFO - Reads parsed so far: 2600000
2018-03-23 17:26:26,625 - INFO - Reads parsed so far: 2700000
2018-03-23 17:26:28,247 - INFO - Reads parsed so far: 2800000
2018-03-23 17:26:29,905 - INFO - Reads parsed so far: 2900000
2018-03-23 17:26:31,609 - INFO - Reads parsed so far: 3000000
2018-03-23 17:26:33,868 - INFO - Reads parsed so far: 3100000
2018-03-23 17:26:35,472 - INFO - Reads parsed so far: 3200000
2018-03-23 17:26:37,068 - INFO - Reads parsed so far: 3300000
2018-03-23 17:26:37,236 - INFO - Finished parsing all 3310431 reads; ended up with 2168483 unique barcodes.

2018-03-23 17:26:37,241 - INFO - Now examining the 2168483 barcodes to see if reads meet criteria for retention
2018-03-23 17:26:39,142 - INFO - Barcodes examined so far: 100000
2018-03-23 17:26:40,936 - INFO - Barcodes examined so far: 200000
2018-03-23 17:26:42,739 - INFO - Barcodes examined so far: 300000
2018-03-23 17:26:44,535 - INFO - Barcodes examined so far: 400000
2018-03-23 17:26:46,285 - INFO - Barcodes examined so far: 500000
2018-03-23 17:26:48,052 - INFO - Barcodes examined so far: 600000
2018-03-23 17:26:49,823 - INFO - Barcodes examined so far: 700000
2018-03-23 17:26:51,624 - INFO - Barcodes examined so far: 800000
2018-03-23 17:26:53,385 - INFO - Barcodes examined so far: 900000
2018-03-23 17:26:55,126 - INFO - Barcodes examined so far: 1000000
2018-03-23 17:26:56,895 - INFO - Barcodes examined so far: 1100000
2018-03-23 17:26:58,694 - INFO - Barcodes examined so far: 1200000
2018-03-23 17:27:00,459 - INFO - Barcodes examined so far: 1300000
2018-03-23 17:27:02,232 - INFO - Barcodes examined so far: 1400000
2018-03-23 17:27:03,991 - INFO - Barcodes examined so far: 1500000
2018-03-23 17:27:05,757 - INFO - Barcodes examined so far: 1600000
2018-03-23 17:27:07,536 - INFO - Barcodes examined so far: 1700000
2018-03-23 17:27:09,369 - INFO - Barcodes examined so far: 1800000
2018-03-23 17:27:11,269 - INFO - Barcodes examined so far: 1900000
2018-03-23 17:27:13,274 - INFO - Barcodes examined so far: 2000000
2018-03-23 17:27:15,467 - INFO - Barcodes examined so far: 2100000
2018-03-23 17:27:17,865 - INFO - Finished examining all 2168483 barcodes

2018-03-23 17:27:17,865 - INFO - Writing the codon counts to WT_plasmid_counts.txt
2018-03-23 17:27:17,890 - INFO - Here are the summary statistics (these are also being written to WT_plasmid_summarystats.txt):
	total read pairs = 3310431
	read pairs that fail Illumina filter = 0
	low quality read pairs = 226661
	barcodes randomly purged = 0
	discarded barcodes with 1 reads = 1538953
	aligned barcodes with 2 reads = 374960
	discarded barcodes with 2 reads = 7049
	un-alignable barcodes with 2 reads = 39682
	aligned barcodes with 3 reads = 126724
	discarded barcodes with 3 reads = 3648
	un-alignable barcodes with 3 reads = 18625
	aligned barcodes with 4 reads = 40235
	discarded barcodes with 4 reads = 1560
	un-alignable barcodes with 4 reads = 2268
	aligned barcodes with 5 reads = 10192
	discarded barcodes with 5 reads = 564
	un-alignable barcodes with 5 reads = 618
	aligned barcodes with 6 reads = 2381
	discarded barcodes with 6 reads = 160
	un-alignable barcodes with 6 reads = 146
	aligned barcodes with 7 reads = 512
	discarded barcodes with 7 reads = 49
	un-alignable barcodes with 7 reads = 25
	aligned barcodes with 8 reads = 88
	discarded barcodes with 8 reads = 9
	un-alignable barcodes with 8 reads = 5
	aligned barcodes with 9 reads = 17
	discarded barcodes with 9 reads = 4
	un-alignable barcodes with 9 reads = 1
	aligned barcodes with 10 reads = 3
	discarded barcodes with 10 reads = 1
	aligned barcodes with 11 reads = 4
2018-03-23 17:27:17,890 - INFO - Successful completion of dms_barcodedsubamplicons at Fri Mar 23 17:27:17 2018
