# Supplementary material for: Destabilized adaptive influenza variants critical for innate immune system escape are potentiated by host chaperones
Source: PLoS Biol. 2018 Sep 17;16(9):e3000008. doi: 10.1371/journal.pbio.3000008 (PMC6160216; doi:10.1371/journal.pbio.3000008)
Supplement: S1 File — This zip file contains the computer code and required input files for the deep mutational scanning data analysis reported in this manuscript. (ZIP) [file pbio.3000008.s023.zip › 2018_NP_DMS-master/replicate-1/WT_plasmid/WT_plasmid_summarystats.txt]

total read pairs = 3310431
read pairs that fail Illumina filter = 0
low quality read pairs = 226661
barcodes randomly purged = 0
discarded barcodes with 1 reads = 1538953
aligned barcodes with 2 reads = 374960
discarded barcodes with 2 reads = 7049
un-alignable barcodes with 2 reads = 39682
aligned barcodes with 3 reads = 126724
discarded barcodes with 3 reads = 3648
un-alignable barcodes with 3 reads = 18625
aligned barcodes with 4 reads = 40235
discarded barcodes with 4 reads = 1560
un-alignable barcodes with 4 reads = 2268
aligned barcodes with 5 reads = 10192
discarded barcodes with 5 reads = 564
un-alignable barcodes with 5 reads = 618
aligned barcodes with 6 reads = 2381
discarded barcodes with 6 reads = 160
un-alignable barcodes with 6 reads = 146
aligned barcodes with 7 reads = 512
discarded barcodes with 7 reads = 49
un-alignable barcodes with 7 reads = 25
aligned barcodes with 8 reads = 88
discarded barcodes with 8 reads = 9
un-alignable barcodes with 8 reads = 5
aligned barcodes with 9 reads = 17
discarded barcodes with 9 reads = 4
un-alignable barcodes with 9 reads = 1
aligned barcodes with 10 reads = 3
discarded barcodes with 10 reads = 1
aligned barcodes with 11 reads = 4
