# Supplementary material for: Destabilized adaptive influenza variants critical for innate immune system escape are potentiated by host chaperones
Source: PLoS Biol. 2018 Sep 17;16(9):e3000008. doi: 10.1371/journal.pbio.3000008 (PMC6160216; doi:10.1371/journal.pbio.3000008)
Supplement: S1 File — This zip file contains the computer code and required input files for the deep mutational scanning data analysis reported in this manuscript. (ZIP) [file pbio.3000008.s023.zip › 2018_NP_DMS-master/replicate-1/basal_37C/basal_37C_summarystats.txt]

total read pairs = 7051648
read pairs that fail Illumina filter = 0
low quality read pairs = 449882
barcodes randomly purged = 0
discarded barcodes with 1 reads = 522581
aligned barcodes with 2 reads = 74249
discarded barcodes with 2 reads = 1705
un-alignable barcodes with 2 reads = 10038
aligned barcodes with 3 reads = 99634
discarded barcodes with 3 reads = 2692
un-alignable barcodes with 3 reads = 15393
aligned barcodes with 4 reads = 133053
discarded barcodes with 4 reads = 4673
un-alignable barcodes with 4 reads = 6881
aligned barcodes with 5 reads = 140230
discarded barcodes with 5 reads = 6389
un-alignable barcodes with 5 reads = 7458
aligned barcodes with 6 reads = 131426
discarded barcodes with 6 reads = 7841
un-alignable barcodes with 6 reads = 6900
aligned barcodes with 7 reads = 109864
discarded barcodes with 7 reads = 7533
un-alignable barcodes with 7 reads = 5676
aligned barcodes with 8 reads = 83608
discarded barcodes with 8 reads = 6955
un-alignable barcodes with 8 reads = 4410
aligned barcodes with 9 reads = 58206
discarded barcodes with 9 reads = 5491
un-alignable barcodes with 9 reads = 3050
aligned barcodes with 10 reads = 37267
discarded barcodes with 10 reads = 4043
un-alignable barcodes with 10 reads = 1999
aligned barcodes with 11 reads = 22209
discarded barcodes with 11 reads = 2652
un-alignable barcodes with 11 reads = 1141
aligned barcodes with 12 reads = 12441
discarded barcodes with 12 reads = 1660
un-alignable barcodes with 12 reads = 677
aligned barcodes with 13 reads = 6456
discarded barcodes with 13 reads = 957
un-alignable barcodes with 13 reads = 349
aligned barcodes with 14 reads = 3240
discarded barcodes with 14 reads = 526
un-alignable barcodes with 14 reads = 184
aligned barcodes with 15 reads = 1513
discarded barcodes with 15 reads = 287
un-alignable barcodes with 15 reads = 87
aligned barcodes with 16 reads = 675
discarded barcodes with 16 reads = 139
un-alignable barcodes with 16 reads = 24
aligned barcodes with 17 reads = 258
discarded barcodes with 17 reads = 76
un-alignable barcodes with 17 reads = 17
aligned barcodes with 18 reads = 127
discarded barcodes with 18 reads = 35
un-alignable barcodes with 18 reads = 3
aligned barcodes with 19 reads = 55
discarded barcodes with 19 reads = 16
un-alignable barcodes with 19 reads = 1
aligned barcodes with 20 reads = 20
discarded barcodes with 20 reads = 8
un-alignable barcodes with 20 reads = 1
aligned barcodes with 21 reads = 15
discarded barcodes with 21 reads = 7
aligned barcodes with 22 reads = 8
discarded barcodes with 22 reads = 6
aligned barcodes with 23 reads = 4
discarded barcodes with 23 reads = 1
discarded barcodes with 24 reads = 1
aligned barcodes with 25 reads = 2
