# Supplementary material for: Destabilized adaptive influenza variants critical for innate immune system escape are potentiated by host chaperones
Source: PLoS Biol. 2018 Sep 17;16(9):e3000008. doi: 10.1371/journal.pbio.3000008 (PMC6160216; doi:10.1371/journal.pbio.3000008)
Supplement: S1 File — This zip file contains the computer code and required input files for the deep mutational scanning data analysis reported in this manuscript. (ZIP) [file pbio.3000008.s023.zip › 2018_NP_DMS-master/replicate-1/basal_39C/basal_39C_.log]

2018-03-23 18:03:40,618 - INFO - Beginning execution of dms_barcodedsubamplicons in directory /Users/annapon/Documents/NP_DMS_2018/2018_NP_DMS/replicate-1/DMSO39

2018-03-23 18:03:40,618 - INFO - Progress will be logged to DMSO39_.log
2018-03-23 18:03:41,075 - INFO - Version information for dms_tools and associated packages.
	Time and date: Fri Mar 23 18:03:40 2018
	Platform: Darwin-15.6.0-x86_64-i386-64bit
	Python version: 2.7.13 |Anaconda 4.4.0 (x86_64)| (default, Dec 20 2016, 23:05:08)  [GCC 4.2.1 Compatible Apple LLVM 6.0 (clang-600.0.57)]
	dms_tools version: 1.2.2
	Bio version: 1.70
	numpy version: 1.12.1
	scipy version: 0.19.0
	matplotlib version: 2.0.2
	cython version: 0.25.2
	pystan version: 2.16.0.0
	weblogolib version: 3.5.0
	PyPDF2 version: 1.26.0
	pandas version: 0.20.1

2018-03-23 18:03:41,075 - INFO - Parsed the following arguments:
	minreadconcurrence = 0.75
	maxmuts = 4
	maxlowqfrac = 0.075
	r1files = ['/Users/annapon/Documents/NP_DMS_2018/2018_NP_DMS/FASTQ_files//replicate-1/DMSO39/DMSO39_1.fastq']
	minreadidentity = 0.9
	purgefrac = 0
	R1trimlength = 200
	R1_is_antisense = False
	r2files = ['/Users/annapon/Documents/NP_DMS_2018/2018_NP_DMS/FASTQ_files//replicate-1/DMSO39/DMSO39_2.fastq']
	alignspecs = [(1, 252, 34, 32), (253, 501, 38, 30), (502, 750, 30, 36), (751, 1002, 32, 41), (1003, 1251, 29, 34), (1252, 1497, 34, 41)]
	R2trimlength = 160
	maxreadtrim = 3
	barcodeinfo = False
	chartype = codon
	barcodelength = 8
	minreadsperbarcode = 2
	minq = 15
	outprefix = DMSO39_
	refseq = /Users/annapon/Documents/NP_DMS_2018/2018_NP_DMS/Aichi_NP_reference.fasta
	purgereadfrac = 0
	seed = 1

2018-03-23 18:03:41,079 - INFO - Read a reference sequence of 499 codons from /Users/annapon/Documents/NP_DMS_2018/2018_NP_DMS/Aichi_NP_reference.fasta

2018-03-23 18:03:41,080 - INFO - Now parsing reads from the following:
	r1files: /Users/annapon/Documents/NP_DMS_2018/2018_NP_DMS/FASTQ_files//replicate-1/DMSO39/DMSO39_1.fastq
	r2files: /Users/annapon/Documents/NP_DMS_2018/2018_NP_DMS/FASTQ_files//replicate-1/DMSO39/DMSO39_2.fastq
2018-03-23 18:03:42,734 - INFO - Reads parsed so far: 100000
2018-03-23 18:03:44,358 - INFO - Reads parsed so far: 200000
2018-03-23 18:03:45,994 - INFO - Reads parsed so far: 300000
2018-03-23 18:03:47,652 - INFO - Reads parsed so far: 400000
2018-03-23 18:03:49,352 - INFO - Reads parsed so far: 500000
2018-03-23 18:03:51,061 - INFO - Reads parsed so far: 600000
2018-03-23 18:03:52,644 - INFO - Reads parsed so far: 700000
2018-03-23 18:03:54,398 - INFO - Reads parsed so far: 800000
2018-03-23 18:03:55,981 - INFO - Reads parsed so far: 900000
2018-03-23 18:03:57,604 - INFO - Reads parsed so far: 1000000
2018-03-23 18:03:59,195 - INFO - Reads parsed so far: 1100000
2018-03-23 18:04:01,024 - INFO - Reads parsed so far: 1200000
2018-03-23 18:04:02,616 - INFO - Reads parsed so far: 1300000
2018-03-23 18:04:04,203 - INFO - Reads parsed so far: 1400000
2018-03-23 18:04:05,787 - INFO - Reads parsed so far: 1500000
2018-03-23 18:04:07,706 - INFO - Reads parsed so far: 1600000
2018-03-23 18:04:09,302 - INFO - Reads parsed so far: 1700000
2018-03-23 18:04:10,907 - INFO - Reads parsed so far: 1800000
2018-03-23 18:04:12,506 - INFO - Reads parsed so far: 1900000
2018-03-23 18:04:14,097 - INFO - Reads parsed so far: 2000000
2018-03-23 18:04:15,690 - INFO - Reads parsed so far: 2100000
2018-03-23 18:04:17,273 - INFO - Reads parsed so far: 2200000
2018-03-23 18:04:18,848 - INFO - Reads parsed so far: 2300000
2018-03-23 18:04:20,897 - INFO - Reads parsed so far: 2400000
2018-03-23 18:04:22,471 - INFO - Reads parsed so far: 2500000
2018-03-23 18:04:24,049 - INFO - Reads parsed so far: 2600000
2018-03-23 18:04:25,627 - INFO - Reads parsed so far: 2700000
2018-03-23 18:04:27,202 - INFO - Reads parsed so far: 2800000
2018-03-23 18:04:28,783 - INFO - Reads parsed so far: 2900000
2018-03-23 18:04:30,362 - INFO - Reads parsed so far: 3000000
2018-03-23 18:04:31,131 - INFO - Finished parsing all 3043729 reads; ended up with 1399176 unique barcodes.

2018-03-23 18:04:31,136 - INFO - Now examining the 1399176 barcodes to see if reads meet criteria for retention
2018-03-23 18:04:34,356 - INFO - Barcodes examined so far: 100000
2018-03-23 18:04:37,498 - INFO - Barcodes examined so far: 200000
2018-03-23 18:04:40,622 - INFO - Barcodes examined so far: 300000
2018-03-23 18:04:43,710 - INFO - Barcodes examined so far: 400000
2018-03-23 18:04:46,778 - INFO - Barcodes examined so far: 500000
2018-03-23 18:04:49,810 - INFO - Barcodes examined so far: 600000
2018-03-23 18:04:52,794 - INFO - Barcodes examined so far: 700000
2018-03-23 18:04:56,006 - INFO - Barcodes examined so far: 800000
2018-03-23 18:04:59,164 - INFO - Barcodes examined so far: 900000
2018-03-23 18:05:02,284 - INFO - Barcodes examined so far: 1000000
2018-03-23 18:05:05,401 - INFO - Barcodes examined so far: 1100000
2018-03-23 18:05:08,591 - INFO - Barcodes examined so far: 1200000
2018-03-23 18:05:11,938 - INFO - Barcodes examined so far: 1300000
2018-03-23 18:05:16,146 - INFO - Finished examining all 1399176 barcodes

2018-03-23 18:05:16,146 - INFO - Writing the codon counts to DMSO39_counts.txt
2018-03-23 18:05:16,170 - INFO - Here are the summary statistics (these are also being written to DMSO39_summarystats.txt):
	total read pairs = 3043729
	read pairs that fail Illumina filter = 0
	low quality read pairs = 200163
	barcodes randomly purged = 0
	discarded barcodes with 1 reads = 650604
	aligned barcodes with 2 reads = 307730
	discarded barcodes with 2 reads = 5386
	un-alignable barcodes with 2 reads = 30814
	aligned barcodes with 3 reads = 188175
	discarded barcodes with 3 reads = 5392
	un-alignable barcodes with 3 reads = 27535
	aligned barcodes with 4 reads = 102187
	discarded barcodes with 4 reads = 3756
	un-alignable barcodes with 4 reads = 5360
	aligned barcodes with 5 reads = 43171
	discarded barcodes with 5 reads = 2092
	un-alignable barcodes with 5 reads = 2210
	aligned barcodes with 6 reads = 15417
	discarded barcodes with 6 reads = 954
	un-alignable barcodes with 6 reads = 752
	aligned barcodes with 7 reads = 4824
	discarded barcodes with 7 reads = 380
	un-alignable barcodes with 7 reads = 249
	aligned barcodes with 8 reads = 1361
	discarded barcodes with 8 reads = 159
	un-alignable barcodes with 8 reads = 59
	aligned barcodes with 9 reads = 390
	discarded barcodes with 9 reads = 53
	un-alignable barcodes with 9 reads = 13
	aligned barcodes with 10 reads = 89
	discarded barcodes with 10 reads = 24
	un-alignable barcodes with 10 reads = 5
	aligned barcodes with 11 reads = 26
	discarded barcodes with 11 reads = 1
	aligned barcodes with 12 reads = 6
	discarded barcodes with 12 reads = 1
	aligned barcodes with 13 reads = 1
2018-03-23 18:05:16,170 - INFO - Successful completion of dms_barcodedsubamplicons at Fri Mar 23 18:05:16 2018
