# Supplementary material for: Destabilized adaptive influenza variants critical for innate immune system escape are potentiated by host chaperones
Source: PLoS Biol. 2018 Sep 17;16(9):e3000008. doi: 10.1371/journal.pbio.3000008 (PMC6160216; doi:10.1371/journal.pbio.3000008)
Supplement: S1 File — This zip file contains the computer code and required input files for the deep mutational scanning data analysis reported in this manuscript. (ZIP) [file pbio.3000008.s023.zip › 2018_NP_DMS-master/replicate-1/basal_39C/basal_39C_summarystats.txt]

total read pairs = 3043729
read pairs that fail Illumina filter = 0
low quality read pairs = 200163
barcodes randomly purged = 0
discarded barcodes with 1 reads = 650604
aligned barcodes with 2 reads = 307730
discarded barcodes with 2 reads = 5386
un-alignable barcodes with 2 reads = 30814
aligned barcodes with 3 reads = 188175
discarded barcodes with 3 reads = 5392
un-alignable barcodes with 3 reads = 27535
aligned barcodes with 4 reads = 102187
discarded barcodes with 4 reads = 3756
un-alignable barcodes with 4 reads = 5360
aligned barcodes with 5 reads = 43171
discarded barcodes with 5 reads = 2092
un-alignable barcodes with 5 reads = 2210
aligned barcodes with 6 reads = 15417
discarded barcodes with 6 reads = 954
un-alignable barcodes with 6 reads = 752
aligned barcodes with 7 reads = 4824
discarded barcodes with 7 reads = 380
un-alignable barcodes with 7 reads = 249
aligned barcodes with 8 reads = 1361
discarded barcodes with 8 reads = 159
un-alignable barcodes with 8 reads = 59
aligned barcodes with 9 reads = 390
discarded barcodes with 9 reads = 53
un-alignable barcodes with 9 reads = 13
aligned barcodes with 10 reads = 89
discarded barcodes with 10 reads = 24
un-alignable barcodes with 10 reads = 5
aligned barcodes with 11 reads = 26
discarded barcodes with 11 reads = 1
aligned barcodes with 12 reads = 6
discarded barcodes with 12 reads = 1
aligned barcodes with 13 reads = 1
