# Supplementary material for: Destabilized adaptive influenza variants critical for innate immune system escape are potentiated by host chaperones
Source: PLoS Biol. 2018 Sep 17;16(9):e3000008. doi: 10.1371/journal.pbio.3000008 (PMC6160216; doi:10.1371/journal.pbio.3000008)
Supplement: S1 File — This zip file contains the computer code and required input files for the deep mutational scanning data analysis reported in this manuscript. (ZIP) [file pbio.3000008.s023.zip › 2018_NP_DMS-master/replicate-1/mutant_plasmid/mutant_plasmid_.log]

2018-03-23 17:28:40,524 - INFO - Beginning execution of dms_barcodedsubamplicons in directory /Users/annapon/Documents/NP_DMS_2018/2018_NP_DMS/replicate-1/mut_plasmid

2018-03-23 17:28:40,524 - INFO - Progress will be logged to mut_plasmid_.log
2018-03-23 17:28:40,981 - INFO - Version information for dms_tools and associated packages.
	Time and date: Fri Mar 23 17:28:40 2018
	Platform: Darwin-15.6.0-x86_64-i386-64bit
	Python version: 2.7.13 |Anaconda 4.4.0 (x86_64)| (default, Dec 20 2016, 23:05:08)  [GCC 4.2.1 Compatible Apple LLVM 6.0 (clang-600.0.57)]
	dms_tools version: 1.2.2
	Bio version: 1.70
	numpy version: 1.12.1
	scipy version: 0.19.0
	matplotlib version: 2.0.2
	cython version: 0.25.2
	pystan version: 2.16.0.0
	weblogolib version: 3.5.0
	PyPDF2 version: 1.26.0
	pandas version: 0.20.1

2018-03-23 17:28:40,981 - INFO - Parsed the following arguments:
	minreadconcurrence = 0.75
	maxmuts = 4
	maxlowqfrac = 0.075
	r1files = ['/Users/annapon/Documents/NP_DMS_2018/2018_NP_DMS/FASTQ_files//replicate-1/mut_plasmid/mut_plasmid_1.fastq']
	minreadidentity = 0.9
	purgefrac = 0
	R1trimlength = 200
	R1_is_antisense = False
	r2files = ['/Users/annapon/Documents/NP_DMS_2018/2018_NP_DMS/FASTQ_files//replicate-1/mut_plasmid/mut_plasmid_2.fastq']
	alignspecs = [(1, 252, 34, 32), (253, 501, 38, 30), (502, 750, 30, 36), (751, 1002, 32, 41), (1003, 1251, 29, 34), (1252, 1497, 34, 41)]
	R2trimlength = 160
	maxreadtrim = 3
	barcodeinfo = False
	chartype = codon
	barcodelength = 8
	minreadsperbarcode = 2
	minq = 15
	outprefix = mut_plasmid_
	refseq = /Users/annapon/Documents/NP_DMS_2018/2018_NP_DMS/Aichi_NP_reference.fasta
	purgereadfrac = 0
	seed = 1

2018-03-23 17:28:40,986 - INFO - Read a reference sequence of 499 codons from /Users/annapon/Documents/NP_DMS_2018/2018_NP_DMS/Aichi_NP_reference.fasta

2018-03-23 17:28:40,986 - INFO - Now parsing reads from the following:
	r1files: /Users/annapon/Documents/NP_DMS_2018/2018_NP_DMS/FASTQ_files//replicate-1/mut_plasmid/mut_plasmid_1.fastq
	r2files: /Users/annapon/Documents/NP_DMS_2018/2018_NP_DMS/FASTQ_files//replicate-1/mut_plasmid/mut_plasmid_2.fastq
2018-03-23 17:28:42,682 - INFO - Reads parsed so far: 100000
2018-03-23 17:28:44,362 - INFO - Reads parsed so far: 200000
2018-03-23 17:28:46,026 - INFO - Reads parsed so far: 300000
2018-03-23 17:28:47,750 - INFO - Reads parsed so far: 400000
2018-03-23 17:28:49,538 - INFO - Reads parsed so far: 500000
2018-03-23 17:28:51,320 - INFO - Reads parsed so far: 600000
2018-03-23 17:28:52,946 - INFO - Reads parsed so far: 700000
2018-03-23 17:28:54,761 - INFO - Reads parsed so far: 800000
2018-03-23 17:28:56,445 - INFO - Reads parsed so far: 900000
2018-03-23 17:28:58,089 - INFO - Reads parsed so far: 1000000
2018-03-23 17:28:59,926 - INFO - Reads parsed so far: 1100000
2018-03-23 17:29:01,545 - INFO - Reads parsed so far: 1200000
2018-03-23 17:29:03,165 - INFO - Reads parsed so far: 1300000
2018-03-23 17:29:05,087 - INFO - Reads parsed so far: 1400000
2018-03-23 17:29:06,822 - INFO - Reads parsed so far: 1500000
2018-03-23 17:29:08,585 - INFO - Reads parsed so far: 1600000
2018-03-23 17:29:10,383 - INFO - Reads parsed so far: 1700000
2018-03-23 17:29:12,134 - INFO - Reads parsed so far: 1800000
2018-03-23 17:29:13,940 - INFO - Reads parsed so far: 1900000
2018-03-23 17:29:16,137 - INFO - Reads parsed so far: 2000000
2018-03-23 17:29:17,816 - INFO - Reads parsed so far: 2100000
2018-03-23 17:29:19,463 - INFO - Reads parsed so far: 2200000
2018-03-23 17:29:21,176 - INFO - Reads parsed so far: 2300000
2018-03-23 17:29:22,802 - INFO - Reads parsed so far: 2400000
2018-03-23 17:29:24,429 - INFO - Reads parsed so far: 2500000
2018-03-23 17:29:26,073 - INFO - Reads parsed so far: 2600000
2018-03-23 17:29:27,705 - INFO - Reads parsed so far: 2700000
2018-03-23 17:29:29,912 - INFO - Reads parsed so far: 2800000
2018-03-23 17:29:31,540 - INFO - Reads parsed so far: 2900000
2018-03-23 17:29:33,165 - INFO - Reads parsed so far: 3000000
2018-03-23 17:29:34,782 - INFO - Reads parsed so far: 3100000
2018-03-23 17:29:36,414 - INFO - Reads parsed so far: 3200000
2018-03-23 17:29:38,042 - INFO - Reads parsed so far: 3300000
2018-03-23 17:29:39,690 - INFO - Reads parsed so far: 3400000
2018-03-23 17:29:41,341 - INFO - Reads parsed so far: 3500000
2018-03-23 17:29:42,962 - INFO - Reads parsed so far: 3600000
2018-03-23 17:29:44,608 - INFO - Reads parsed so far: 3700000
2018-03-23 17:29:46,251 - INFO - Reads parsed so far: 3800000
2018-03-23 17:29:47,903 - INFO - Reads parsed so far: 3900000
2018-03-23 17:29:49,590 - INFO - Reads parsed so far: 4000000
2018-03-23 17:29:51,301 - INFO - Reads parsed so far: 4100000
2018-03-23 17:29:53,806 - INFO - Reads parsed so far: 4200000
2018-03-23 17:29:55,411 - INFO - Reads parsed so far: 4300000
2018-03-23 17:29:57,022 - INFO - Reads parsed so far: 4400000
2018-03-23 17:29:58,626 - INFO - Reads parsed so far: 4500000
2018-03-23 17:30:00,227 - INFO - Reads parsed so far: 4600000
2018-03-23 17:30:01,902 - INFO - Reads parsed so far: 4700000
2018-03-23 17:30:03,557 - INFO - Reads parsed so far: 4800000
2018-03-23 17:30:05,165 - INFO - Reads parsed so far: 4900000
2018-03-23 17:30:06,774 - INFO - Reads parsed so far: 5000000
2018-03-23 17:30:08,411 - INFO - Reads parsed so far: 5100000
2018-03-23 17:30:10,025 - INFO - Reads parsed so far: 5200000
2018-03-23 17:30:11,626 - INFO - Reads parsed so far: 5300000
2018-03-23 17:30:13,232 - INFO - Reads parsed so far: 5400000
2018-03-23 17:30:14,834 - INFO - Reads parsed so far: 5500000
2018-03-23 17:30:16,431 - INFO - Reads parsed so far: 5600000
2018-03-23 17:30:18,019 - INFO - Reads parsed so far: 5700000
2018-03-23 17:30:19,485 - INFO - Finished parsing all 5791440 reads; ended up with 2416747 unique barcodes.

2018-03-23 17:30:19,490 - INFO - Now examining the 2416747 barcodes to see if reads meet criteria for retention
2018-03-23 17:30:22,587 - INFO - Barcodes examined so far: 100000
2018-03-23 17:30:25,574 - INFO - Barcodes examined so far: 200000
2018-03-23 17:30:28,561 - INFO - Barcodes examined so far: 300000
2018-03-23 17:30:31,571 - INFO - Barcodes examined so far: 400000
2018-03-23 17:30:34,571 - INFO - Barcodes examined so far: 500000
2018-03-23 17:30:37,565 - INFO - Barcodes examined so far: 600000
2018-03-23 17:30:40,594 - INFO - Barcodes examined so far: 700000
2018-03-23 17:30:43,619 - INFO - Barcodes examined so far: 800000
2018-03-23 17:30:46,677 - INFO - Barcodes examined so far: 900000
2018-03-23 17:30:49,657 - INFO - Barcodes examined so far: 1000000
2018-03-23 17:30:52,645 - INFO - Barcodes examined so far: 1100000
2018-03-23 17:30:55,632 - INFO - Barcodes examined so far: 1200000
2018-03-23 17:30:58,621 - INFO - Barcodes examined so far: 1300000
2018-03-23 17:31:01,622 - INFO - Barcodes examined so far: 1400000
2018-03-23 17:31:04,613 - INFO - Barcodes examined so far: 1500000
2018-03-23 17:31:07,610 - INFO - Barcodes examined so far: 1600000
2018-03-23 17:31:10,596 - INFO - Barcodes examined so far: 1700000
2018-03-23 17:31:13,581 - INFO - Barcodes examined so far: 1800000
2018-03-23 17:31:16,640 - INFO - Barcodes examined so far: 1900000
2018-03-23 17:31:19,801 - INFO - Barcodes examined so far: 2000000
2018-03-23 17:31:23,153 - INFO - Barcodes examined so far: 2100000
2018-03-23 17:31:26,730 - INFO - Barcodes examined so far: 2200000
2018-03-23 17:31:30,715 - INFO - Barcodes examined so far: 2300000
2018-03-23 17:31:35,783 - INFO - Barcodes examined so far: 2400000
2018-03-23 17:31:37,847 - INFO - Finished examining all 2416747 barcodes

2018-03-23 17:31:37,847 - INFO - Writing the codon counts to mut_plasmid_counts.txt
2018-03-23 17:31:37,872 - INFO - Here are the summary statistics (these are also being written to mut_plasmid_summarystats.txt):
	total read pairs = 5791440
	read pairs that fail Illumina filter = 0
	low quality read pairs = 410717
	barcodes randomly purged = 0
	discarded barcodes with 1 reads = 1155486
	aligned barcodes with 2 reads = 380587
	discarded barcodes with 2 reads = 7508
	un-alignable barcodes with 2 reads = 47285
	aligned barcodes with 3 reads = 298604
	discarded barcodes with 3 reads = 8870
	un-alignable barcodes with 3 reads = 47671
	aligned barcodes with 4 reads = 215232
	discarded barcodes with 4 reads = 8142
	un-alignable barcodes with 4 reads = 11929
	aligned barcodes with 5 reads = 118093
	discarded barcodes with 5 reads = 5965
	un-alignable barcodes with 5 reads = 6578
	aligned barcodes with 6 reads = 55913
	discarded barcodes with 6 reads = 3478
	un-alignable barcodes with 6 reads = 3139
	aligned barcodes with 7 reads = 23499
	discarded barcodes with 7 reads = 1807
	un-alignable barcodes with 7 reads = 1277
	aligned barcodes with 8 reads = 9001
	discarded barcodes with 8 reads = 838
	un-alignable barcodes with 8 reads = 507
	aligned barcodes with 9 reads = 3096
	discarded barcodes with 9 reads = 333
	un-alignable barcodes with 9 reads = 197
	aligned barcodes with 10 reads = 951
	discarded barcodes with 10 reads = 130
	un-alignable barcodes with 10 reads = 40
	aligned barcodes with 11 reads = 317
	discarded barcodes with 11 reads = 61
	un-alignable barcodes with 11 reads = 21
	aligned barcodes with 12 reads = 99
	discarded barcodes with 12 reads = 23
	un-alignable barcodes with 12 reads = 11
	aligned barcodes with 13 reads = 35
	discarded barcodes with 13 reads = 7
	un-alignable barcodes with 13 reads = 2
	aligned barcodes with 14 reads = 8
	discarded barcodes with 14 reads = 2
	aligned barcodes with 15 reads = 3
	aligned barcodes with 16 reads = 1
	discarded barcodes with 19 reads = 1
2018-03-23 17:31:37,872 - INFO - Successful completion of dms_barcodedsubamplicons at Fri Mar 23 17:31:37 2018
