# Supplementary material for: Destabilized adaptive influenza variants critical for innate immune system escape are potentiated by host chaperones
Source: PLoS Biol. 2018 Sep 17;16(9):e3000008. doi: 10.1371/journal.pbio.3000008 (PMC6160216; doi:10.1371/journal.pbio.3000008)
Supplement: S1 File — This zip file contains the computer code and required input files for the deep mutational scanning data analysis reported in this manuscript. (ZIP) [file pbio.3000008.s023.zip › 2018_NP_DMS-master/replicate-1/mutant_plasmid/mutant_plasmid_counts.txt]

# POSITION WT AAA AAC AAG AAT ACA ACC ACG ACT AGA AGC AGG AGT ATA ATC ATG ATT CAA CAC CAG CAT CCA CCC CCG CCT CGA CGC CGG CGT CTA CTC CTG CTT GAA GAC GAG GAT GCA GCC GCG GCT GGA GGC GGG GGT GTA GTC GTG GTT TAA TAC TAG TAT TCA TCC TCG TCT TGA TGC TGG TGT TTA TTC TTG TTT
1 ATG 0 0 1 0 0 0 12 0 0 0 0 0 17 0 234091 42 0 0 0 0 0 0 0 0 0 0 0 0 0 0 0 0 0 0 0 0 0 0 0 0 0 0 0 0 0 0 79 0 0 0 0 0 0 0 0 0 0 0 0 0 0 0 0 0
2 GCG 12 16 5 2 21 14 20 10 1 20 7 7 4 17 4 9 13 38 19 19 17 96 43 8 22 30 31 14 9 39 10 3 7 17 36 23 76 41 230511 17 17 10 58 1 1 5 101 2 5 23 4 6 0 20 20 14 5 12 25 15 11 15 8 4
3 TCC 17 15 18 4 32 19 7 8 8 20 16 3 3 15 2 9 16 38 11 10 22 93 4 4 1 8 11 16 0 28 10 3 7 20 14 7 17 24 14 12 6 14 9 3 6 9 2 9 19 16 5 4 36 227533 13 13 13 15 16 20 10 22 7 5
4 CAA 91 60 25 43 21 63 21 15 7 10 16 11 17 23 16 6 233129 52 78 17 42 107 33 43 48 37 15 8 52 24 15 32 40 24 9 7 18 23 20 30 12 29 43 13 23 21 17 6 35 25 20 35 36 51 14 19 24 18 27 25 37 17 20 15
5 GGC 1 11 0 3 37 46 1 3 4 53 1 9 4 18 4 9 4 36 2 10 43 135 7 13 16 14 15 8 4 38 0 33 4 105 9 6 9 15 19 18 11 232893 18 49 23 26 3 5 6 10 0 1 28 20 6 1 19 42 6 12 3 22 4 6
6 ACC 22 19 8 9 29 232736 20 33 16 21 4 1 7 31 9 9 14 21 32 6 20 65 22 20 6 15 0 5 31 16 6 12 11 17 25 16 9 9 6 7 15 4 12 9 8 5 10 16 11 18 22 17 24 19 5 1 4 5 13 6 18 9 2 16
7 AAA 232520 18 20 34 34 65 21 41 13 61 12 9 9 12 15 17 47 34 16 13 45 101 23 24 11 15 7 20 17 18 18 15 11 29 20 10 23 22 24 11 6 16 20 13 6 6 12 8 18 17 7 7 29 23 8 28 15 12 11 9 15 14 16 12
8 CGG 20 11 17 7 21 22 22 17 7 9 13 2 11 14 21 17 9 38 37 23 30 62 31 15 22 10 233394 6 7 10 47 13 12 5 24 9 14 11 6 8 7 10 20 6 12 5 11 7 9 10 7 17 9 12 5 16 8 7 60 2 20 10 4 30
9 TCT 25 9 7 26 16 14 5 12 5 9 11 0 12 4 7 2 10 27 7 9 23 39 28 19 32 18 8 7 12 11 13 4 11 11 6 11 14 20 24 15 9 18 16 14 6 12 19 20 18 21 3 19 26 23 20 231036 8 5 2 8 10 17 0 12
10 TAT 9 18 9 28 15 26 8 26 20 26 10 10 15 14 7 24 29 15 15 50 45 38 46 12 13 11 13 15 32 14 5 18 4 26 14 6 18 14 18 13 22 12 41 12 23 14 26 19 18 30 11 232545 29 37 8 17 11 12 13 14 6 6 4 14
11 GAA 25 7 1 10 12 19 6 10 1 3 5 2 2 2 4 7 4 5 3 3 25 18 11 11 6 10 4 25 20 9 13 17 233545 2 26 12 17 4 20 3 16 3 14 3 11 18 7 1 54 6 5 7 13 30 8 11 2 4 19 16 12 6 11 5
12 CAG 21 15 19 9 44 51 21 14 12 10 20 4 11 7 17 5 20 27 232836 34 31 39 47 63 11 21 56 4 43 20 18 13 8 7 15 11 33 28 10 10 23 5 21 17 1 5 12 11 17 13 51 7 5 29 26 14 2 14 14 10 9 11 25 11
13 ATG 18 17 19 12 13 9 29 30 13 21 15 4 48 27 232714 43 18 55 22 20 57 48 17 30 24 15 22 16 15 15 20 2 11 12 29 12 8 26 34 15 10 15 44 16 14 24 43 7 15 17 6 9 11 31 8 5 5 16 15 24 11 2 14 12
14 GAA 31 7 3 6 9 12 10 7 9 3 4 10 7 8 7 9 6 17 10 6 29 171 35 20 5 24 14 8 14 17 11 11 233725 13 8 12 6 21 20 19 30 7 53 10 21 11 8 28 9 16 11 5 8 60 4 16 6 5 6 17 3 10 5 27
15 ACT 5 10 8 9 14 23 7 233791 5 1 4 2 3 4 1 9 14 21 13 3 17 57 22 4 2 12 16 3 8 4 8 2 15 6 6 5 9 19 9 8 8 11 12 10 0 4 30 3 7 14 20 0 1 13 2 0 21 11 5 1 3 11 1 1
16 GAT 1 4 10 15 25 12 16 4 7 16 26 3 6 13 6 0 9 11 8 4 16 27 8 16 2 8 8 10 2 13 7 2 8 20 12 233250 7 10 11 8 4 2 7 51 3 21 31 14 4 22 5 28 10 4 11 4 2 12 5 2 4 3 4 7
17 GGG 17 13 17 22 17 35 21 9 10 8 37 1 7 11 13 8 10 33 6 7 9 52 23 12 13 25 25 1 15 16 5 22 18 18 29 11 19 21 14 8 108 4 232733 50 10 17 45 2 14 31 15 10 10 24 20 14 12 7 56 2 12 12 3 13
18 GAA 79 19 7 24 41 37 7 19 0 12 5 7 18 13 4 6 36 59 11 10 29 114 33 23 19 16 1 18 14 29 27 4 232948 48 13 11 15 45 10 16 45 16 25 12 9 10 9 9 48 15 6 7 24 34 12 18 6 11 13 14 9 1 3 4
19 CGC 9 16 1 3 22 26 15 6 6 14 8 5 8 10 10 8 12 158 40 8 31 79 16 12 35 232346 34 22 2 34 16 4 4 3 2 6 14 16 21 12 13 40 15 7 10 11 18 2 3 5 1 12 7 26 10 1 10 137 6 17 10 4 4 2
20 CAG 13 11 29 7 7 21 18 17 9 6 11 5 15 3 12 9 15 61 229647 32 18 23 30 15 19 39 164 16 11 24 26 10 12 10 18 20 3 27 23 4 11 20 38 5 19 18 18 5 13 20 22 4 20 23 6 7 14 12 10 18 12 19 16 0
21 AAT 37 46 13 233720 31 18 14 16 23 10 19 15 25 2 9 14 22 28 6 11 42 45 13 29 14 10 15 5 16 32 18 19 9 30 11 17 16 11 7 39 17 12 8 17 13 10 11 11 18 16 7 22 17 14 6 10 14 5 12 10 8 7 0 5
22 GCA 22 20 11 11 93 49 11 12 8 17 14 17 10 8 11 4 18 23 3 11 53 82 19 29 34 32 24 29 25 28 10 19 39 26 31 35 233114 36 22 17 34 20 31 12 106 8 7 19 31 23 5 14 37 13 14 9 13 11 6 20 10 8 9 7
23 ACT 11 26 17 25 39 46 13 232949 21 21 18 14 23 16 9 16 14 39 15 14 64 66 49 25 33 25 16 14 31 43 7 21 19 25 16 7 19 34 16 45 18 11 18 22 5 16 2 10 19 6 10 8 9 27 21 2 7 12 12 7 23 13 8 8
24 GAG 18 8 26 20 19 23 23 19 10 21 14 14 11 14 10 3 23 21 16 6 21 10 22 15 15 6 14 10 14 21 3 22 39 13 234418 56 9 13 26 2 14 5 59 18 4 11 18 4 17 14 45 21 12 13 27 10 11 11 14 14 28 7 17 8
25 ATC 16 62 13 24 6 31 3 8 15 10 21 6 32 234364 6 23 13 24 23 18 33 120 14 25 24 11 3 5 17 37 8 7 9 9 6 8 5 26 3 3 9 10 9 6 3 6 13 4 14 15 8 24 32 27 14 15 4 4 14 3 13 6 15 23
26 AGA 19 6 7 5 17 14 23 2 233986 14 37 13 31 14 4 3 7 21 5 4 27 92 3 20 11 50 4 4 6 14 14 4 19 10 9 5 23 10 10 2 91 17 25 5 7 3 16 2 12 6 4 3 28 26 3 2 7 21 35 18 7 15 7 5
27 GCA 11 2 16 4 48 8 5 33 6 17 20 4 17 4 5 7 16 7 27 13 16 38 16 11 3 10 7 8 9 18 4 5 12 7 21 24 234252 20 33 10 18 19 26 10 100 0 17 34 10 2 2 14 21 13 8 6 4 21 5 0 13 1 7 3
28 TCC 10 10 12 8 6 42 12 12 11 4 17 2 3 5 3 2 14 28 26 9 31 70 8 15 13 12 13 6 6 8 8 9 10 14 13 4 14 35 16 7 16 7 10 10 9 13 4 3 8 15 6 1 35 233790 10 29 1 13 13 5 14 19 11 5
29 GTC 20 13 2 4 8 10 11 1 7 7 1 6 5 43 5 14 5 60 18 10 17 63 11 9 14 10 16 10 3 14 11 14 18 12 11 7 6 53 14 4 4 6 6 10 34 234586 19 34 5 11 8 9 12 14 15 2 4 11 8 9 15 15 8 10
30 GGG 3 8 9 1 3 14 14 11 3 5 52 5 8 2 1 6 13 36 21 0 13 21 25 27 8 48 12 8 6 19 14 13 11 25 25 5 11 17 14 7 27 17 228155 38 25 16 41 9 12 10 1 8 4 13 9 3 5 12 90 7 8 2 6 4
31 AAG 19 13 220769 26 9 24 10 11 8 11 23 5 5 9 4 15 9 9 9 26 21 46 11 48 9 5 0 10 9 7 4 9 10 5 42 11 17 8 16 15 9 0 10 8 3 10 11 14 12 2 3 16 8 20 8 2 1 5 9 22 4 7 4 14
32 ATG 19 14 11 22 38 17 9 5 7 28 9 19 49 8 233767 58 16 28 23 13 4 21 27 28 8 21 4 11 1 16 1 10 11 13 10 14 6 13 15 16 23 37 52 9 48 16 27 4 12 15 35 12 23 7 16 11 7 11 24 10 11 18 20 19
33 ATT 50 23 4 21 5 5 0 10 9 14 19 25 14 28 14 234544 12 17 13 21 0 0 0 33 19 15 6 5 13 0 11 17 20 18 4 11 4 4 1 8 10 18 14 14 15 8 11 16 24 9 15 18 10 9 0 1 18 14 7 8 6 18 5 14
34 GAT 7 34 8 22 14 19 12 17 8 21 20 12 19 28 0 10 25 21 14 16 15 8 11 29 9 13 19 9 18 7 12 17 26 29 34 233723 24 16 28 13 8 14 8 51 8 10 15 5 23 12 15 27 8 25 19 15 6 10 13 18 13 9 7 5
35 GGA 5 25 18 10 15 18 12 9 31 7 19 6 8 11 8 4 7 7 3 3 19 22 21 10 14 9 13 13 6 10 5 4 17 0 12 3 13 16 11 7 234218 16 14 20 25 12 8 14 4 20 4 15 16 7 4 11 51 4 16 20 6 11 1 5
36 ATT 3 6 16 10 2 12 8 17 5 6 5 3 10 4 6 234498 16 22 8 13 13 33 16 9 16 10 17 8 5 23 13 4 1 2 1 1 6 6 12 5 10 7 13 0 3 1 9 10 17 2 2 4 2 4 2 3 3 2 2 2 7 8 21 8
37 GGA 14 36 4 3 8 14 30 3 10 6 3 2 6 3 0 2 3 15 3 14 4 16 9 6 14 6 2 0 1 6 2 2 10 3 5 6 6 20 4 7 234727 20 80 4 8 14 6 0 9 16 5 1 16 7 2 0 53 1 6 2 4 4 2 6
38 CGA 4 8 6 6 6 19 8 21 9 3 2 4 3 17 0 1 53 13 3 19 55 89 58 18 230311 14 14 5 30 8 3 1 12 20 16 2 7 18 2 6 1 5 5 1 2 4 9 0 8 15 0 0 2 6 2 5 61 0 0 1 3 6 7 0
39 TTC 9 11 7 0 5 50 1 3 10 5 12 10 3 9 2 5 4 59 6 4 16 35 8 46 2 5 4 8 13 27 12 3 8 29 10 8 11 13 10 9 3 1 23 11 5 13 1 11 7 11 17 11 8 31 4 5 7 23 10 12 44 233060 10 18
40 TAC 10 28 13 15 28 8 8 12 18 14 14 15 18 3 24 33 0 44 0 3 1 15 7 26 9 11 21 14 19 0 10 15 28 9 25 21 35 8 7 19 22 22 19 11 13 8 31 10 16 233693 21 54 10 20 2 3 11 83 31 7 57 1 5 4
41 ATC 10 20 16 12 11 27 31 13 13 23 20 6 18 233802 10 7 11 11 5 4 13 15 26 18 5 6 18 0 15 8 15 14 3 14 15 7 1 3 6 4 8 9 34 7 13 3 3 3 12 11 14 1 34 21 7 1 12 12 8 1 1 2 37 3
42 CAA 39 12 3 6 4 15 8 11 4 11 7 14 22 6 10 3 196522 12 5 8 15 17 2 8 6 8 6 21 22 18 8 14 10 13 2 6 8 4 9 6 8 11 7 1 5 2 8 3 31 5 10 12 3 10 3 11 9 11 7 6 21 19 3 7
43 ATG 18 5 9 11 11 10 3 5 5 22 16 6 16 6 204367 32 3 6 7 8 22 7 5 9 3 10 5 0 9 3 7 8 7 12 2 10 4 16 11 0 5 5 10 0 2 15 11 5 9 7 6 2 1 4 1 5 2 2 3 1 4 8 10 2
44 TGC 1 1 1 5 4 6 11 0 5 17 1 3 2 0 11 18 2 23 6 7 17 21 6 8 11 6 5 8 3 6 3 4 1 0 2 0 6 23 16 0 6 5 21 5 0 4 4 0 9 46 0 4 6 15 2 0 14 184369 2 117 0 13 2 0
45 ACT 10 12 7 3 18 41 24 194871 3 5 11 8 14 4 8 9 6 19 13 10 11 30 15 11 28 14 8 14 8 8 9 10 7 2 10 13 10 12 2 28 10 9 11 1 0 0 4 2 4 10 4 7 5 7 0 4 9 5 9 1 6 7 1 3
46 GAA 26 14 9 2 18 13 18 3 15 2 1 5 5 2 15 2 7 8 5 5 9 25 2 14 8 10 15 4 21 4 2 8 217987 23 8 5 8 9 0 5 5 6 2 7 15 15 5 16 63 13 6 6 6 16 4 5 19 3 3 3 4 8 0 12
47 CTT 0 1 8 5 1 5 2 0 11 1 0 1 1 1 6 2 7 1 6 4 5 5 1 24 2 4 0 4 6 45 5 226393 5 1 1 0 0 7 6 2 1 4 3 0 1 1 0 0 0 0 7 7 4 0 9 8 6 3 1 0 1 2 4 15
48 AAA 218611 22 3 7 7 2 4 1 8 4 1 2 22 0 3 6 11 6 5 1 8 2 0 5 0 0 0 0 2 5 0 5 14 3 1 1 3 1 1 2 5 1 3 2 10 1 0 0 24 1 0 8 4 5 0 2 2 1 1 1 12 11 4 4
49 CTC 40 31 15 27 56 37 22 22 32 33 6 21 25 44 16 15 65 23 21 45 36 56 35 52 24 37 22 46 71 207760 51 47 23 19 16 34 31 58 25 20 37 45 29 22 52 45 24 9 17 45 15 29 32 29 29 23 32 29 25 31 21 16 24 20
50 AGT 11 18 18 4 19 59 40 21 25 19 49 218588 3 21 13 25 17 50 26 12 30 98 51 50 33 32 27 37 17 36 10 19 15 26 16 12 19 24 37 18 34 22 84 68 14 5 27 18 24 26 23 6 9 36 13 24 5 10 40 28 11 15 26 19
51 GAT 13 17 6 17 12 13 31 5 7 3 4 5 6 27 13 14 6 5 3 14 13 16 19 10 0 0 0 3 14 6 7 7 11 19 29 210735 31 7 18 22 2 6 13 13 6 9 37 9 10 15 17 46 0 22 4 19 9 4 4 0 10 11 27 10
52 TAT 15 13 18 16 22 15 6 8 11 7 19 12 20 19 15 24 16 23 11 9 9 15 13 13 4 3 14 63 9 19 9 9 14 15 12 7 14 2 8 18 22 17 41 23 27 10 16 8 7 19 9 214278 6 15 10 9 21 10 9 20 27 9 12 11
53 GAG 12 19 11 0 24 17 13 12 11 3 26 16 11 5 7 3 8 13 18 7 35 35 33 14 5 15 10 1 11 4 2 8 27 10 192344 70 28 18 15 13 26 15 88 16 6 27 24 6 2 5 33 7 43 12 8 12 8 16 15 13 5 5 9 1
54 GGG 22 3 6 0 14 21 16 6 1 8 17 9 6 7 7 7 4 1 15 4 6 11 16 10 10 13 16 6 7 6 11 17 10 18 53 4 18 10 27 10 9 29 180474 30 1 7 20 7 0 10 6 3 2 4 7 7 1 2 66 8 8 4 7 7
55 CGA 4 17 3 12 9 21 16 13 19 15 11 7 9 11 13 6 66 47 8 10 11 73 35 29 197499 49 33 13 64 19 9 19 9 4 0 9 15 16 23 3 7 8 25 10 4 7 11 1 10 9 1 4 0 9 4 9 136 15 34 3 5 9 7 4
56 CTG 13 37 17 13 37 27 47 24 13 5 14 4 4 24 19 8 16 61 22 21 19 86 107 31 32 29 45 22 72 31 213483 48 5 15 12 19 17 33 22 7 25 14 24 18 10 19 36 10 16 14 10 14 8 22 17 23 6 18 8 15 23 10 49 8
57 ATC 19 23 5 22 31 21 22 10 76 12 35 10 48 233300 11 32 7 38 13 27 29 21 16 16 42 17 21 10 9 48 41 9 19 43 15 12 24 17 22 14 15 34 38 15 17 19 28 8 19 58 9 24 9 22 16 14 24 21 8 17 14 21 14 9
58 CAG 39 23 61 27 12 36 38 54 9 18 49 22 11 16 41 10 64 47 232773 55 36 69 50 35 18 68 55 53 14 10 66 15 20 14 23 21 5 5 26 21 31 31 65 37 23 14 21 20 14 23 50 15 21 17 6 10 30 23 35 35 20 22 28 23
59 AAC 26 232875 46 49 46 40 38 30 32 37 60 40 44 6 24 10 38 61 43 30 27 73 43 31 41 36 34 28 57 40 39 32 30 28 23 23 38 35 24 35 35 54 38 41 74 27 53 31 35 10 32 27 17 14 19 6 34 31 31 14 28 32 25 26
60 AGC 9 36 4 2 16 20 11 15 34 234404 16 12 9 20 9 3 14 18 5 6 8 22 4 14 5 14 14 22 4 12 5 10 12 14 14 36 5 20 24 4 8 44 26 17 17 14 16 6 2 18 26 20 2 5 8 8 16 7 17 4 7 8 21 11
61 TTA 3 10 10 9 13 17 4 8 6 9 4 7 28 2 6 10 26 11 4 5 15 35 5 2 8 15 5 16 16 6 5 11 4 14 5 13 11 9 7 4 8 5 15 28 20 10 12 21 8 11 8 9 6 11 10 15 6 7 10 5 233415 8 23 11
62 ACA 59 31 31 11 233734 49 31 25 22 9 11 11 36 6 7 40 18 40 16 18 46 89 25 38 16 24 17 26 23 33 27 39 11 7 7 19 64 45 18 5 19 31 26 8 5 4 16 20 22 21 15 8 20 33 30 13 15 2 12 8 7 27 18 18
63 ATA 13 15 7 20 18 40 4 5 8 6 11 9 233448 13 86 40 21 10 24 4 29 53 12 27 9 8 18 6 24 19 23 13 15 8 6 2 9 19 8 11 5 7 23 19 15 2 12 1 21 37 21 2 36 9 9 8 15 20 3 8 9 15 9 6
64 GAG 21 22 17 12 11 20 7 9 4 6 20 6 19 15 6 15 7 47 1 10 26 56 16 27 8 29 11 13 16 42 15 27 40 24 233905 30 12 14 7 13 6 19 32 5 9 18 12 7 6 29 20 18 22 18 27 18 4 2 10 10 5 24 22 9
65 AGA 45 5 6 8 22 13 4 20 233591 3 10 18 31 13 3 11 27 11 11 7 19 39 12 29 24 9 8 15 10 30 5 18 4 11 20 9 23 25 13 8 30 1 4 2 7 9 5 1 5 10 10 15 13 26 5 11 2 2 9 4 11 11 12 6
66 ATG 1 4 3 2 21 7 15 1 2 4 2 4 20 4 234226 23 0 6 1 3 4 3 3 3 8 2 1 0 0 6 2 1 0 0 1 1 0 5 4 1 3 1 0 3 6 0 2 1 0 1 0 3 3 4 2 1 4 3 0 0 0 3 1 0
67 GTG 0 0 0 0 0 0 1 0 0 3 1 1 0 0 3 9 0 2 1 0 1 0 5 0 0 2 4 0 0 2 1 0 2 2 2 0 0 2 8 0 1 3 16 3 115 1 234925 22 0 3 4 1 0 1 7 0 0 3 1 0 1 0 1 1
68 CTC 0 10 9 1 9 18 12 13 4 3 3 0 4 16 0 0 24 43 12 9 21 49 20 16 8 7 6 3 16 234251 18 14 5 7 2 1 12 35 4 4 6 3 14 4 21 17 6 4 4 5 2 1 19 5 14 12 9 1 3 3 6 30 1 6
69 TCT 4 4 3 10 14 14 16 15 4 16 11 8 29 5 4 14 24 10 9 10 7 34 6 43 4 10 11 13 9 43 5 24 6 10 24 9 12 11 12 11 19 14 29 12 6 2 9 3 6 13 10 24 13 31 11 234795 3 16 4 19 17 10 5 18
70 GCT 23 15 13 7 24 8 11 97 15 14 10 18 10 18 21 8 10 34 20 9 17 25 37 44 15 22 3 9 13 23 5 17 9 17 2 17 15 65 20 234000 11 13 15 17 5 27 16 18 11 32 24 5 6 13 10 14 6 16 4 15 1 3 4 3
71 TTT 5 17 3 9 5 11 13 7 13 14 8 7 9 13 7 9 28 14 10 4 6 29 32 10 1 11 17 8 14 12 8 23 12 10 10 10 22 16 13 22 8 24 25 7 13 10 5 11 12 10 21 3 6 10 3 22 7 4 40 2 7 8 14 234589
72 GAC 21 30 8 9 9 34 16 18 1 10 42 5 8 7 11 11 7 18 2 8 23 40 15 20 10 21 4 4 22 12 12 14 26 234285 17 202 1 27 40 14 3 70 14 20 15 12 8 10 9 47 10 5 10 16 5 8 9 7 6 19 18 11 14 9
73 GAA 31 9 2 3 15 4 1 2 0 0 28 1 13 8 8 12 11 14 0 11 17 20 3 10 8 8 6 11 10 29 7 14 234968 28 2 9 6 13 5 3 8 2 18 8 2 3 7 6 33 14 6 11 6 6 11 16 2 3 3 8 4 9 7 10
74 AGA 30 10 3 6 9 6 12 11 234735 0 25 5 10 3 8 17 1 12 6 12 12 43 10 8 23 8 10 10 4 16 30 2 10 5 3 1 1 20 22 9 25 13 21 8 8 1 3 4 4 5 4 1 8 22 5 22 7 0 6 3 3 5 11 1
75 AGG 8 6 13 8 3 8 11 24 13 4 234415 22 6 9 52 12 1 6 5 10 10 15 12 8 4 9 20 6 13 6 8 3 0 6 4 1 1 13 10 0 17 3 53 16 8 7 4 3 8 5 1 8 2 12 10 3 11 8 9 14 8 14 5 13
76 AAT 15 25 8 234531 9 10 11 3 7 7 6 7 13 6 1 2 0 7 7 9 0 20 12 14 7 12 5 22 16 5 7 11 3 3 6 5 1 9 9 1 5 19 18 1 3 1 3 12 3 10 7 1 0 7 5 0 8 0 10 46 1 4 28 3
77 AAA 235039 8 10 5 22 7 17 6 10 5 3 2 7 2 4 4 16 16 4 2 9 20 9 15 13 12 2 3 11 12 13 3 43 15 4 1 12 24 9 3 12 8 7 5 7 18 2 14 8 5 16 12 4 11 17 6 7 11 6 7 4 4 5 2
78 TAT 28 13 8 10 42 6 11 16 3 21 3 10 7 10 16 17 3 10 15 10 8 6 5 5 18 4 6 5 4 15 10 9 14 11 10 9 18 6 6 2 7 7 26 3 5 2 17 9 18 25 14 235212 7 11 11 5 3 4 10 4 13 0 14 1
79 CTG 23 28 17 30 12 35 12 12 9 39 15 5 7 17 26 20 21 30 20 9 24 60 53 41 5 30 6 23 17 32 234649 9 9 15 9 7 10 23 16 6 12 15 14 8 1 8 15 22 18 10 4 12 14 15 5 13 10 5 6 7 8 7 22 8
80 GAA 75 32 30 12 26 33 27 28 23 27 40 38 27 22 9 20 38 39 25 34 23 78 71 27 43 29 21 14 10 34 27 29 232891 38 32 16 21 70 15 22 21 23 16 12 22 24 10 16 23 19 50 30 52 77 16 15 24 14 17 5 27 26 22 27
81 GAA 100 31 21 31 38 35 9 16 52 24 11 22 39 31 11 15 55 46 28 39 34 43 24 28 15 28 27 4 19 12 18 16 233753 21 39 14 40 33 10 9 56 13 36 22 34 21 8 29 54 26 13 11 30 36 27 20 18 8 23 13 18 23 20 18
82 CAT 22 16 13 59 36 13 12 2 14 4 33 12 41 8 15 20 57 24 23 234322 29 8 8 4 22 20 24 40 23 16 48 8 18 8 28 15 30 9 2 13 16 12 39 17 19 4 18 12 25 13 44 40 19 5 22 21 20 12 17 10 14 13 9 4
83 CCC 26 28 9 21 29 46 26 19 19 10 9 25 21 31 34 17 13 47 42 17 106 231801 39 42 19 25 50 17 34 27 13 10 36 22 18 33 15 16 45 18 33 49 49 33 35 34 29 27 13 29 29 21 21 6 27 14 24 18 6 10 13 8 23 29
84 AGC 51 29 33 37 22 31 4 19 33 228777 40 136 14 33 15 30 13 15 2 4 1 17 2 7 2 41 21 8 29 10 6 1 29 20 17 12 15 30 25 18 29 92 24 13 14 10 28 47 8 11 21 21 24 8 8 19 18 29 16 22 26 9 22 25
85 GCG 26 8 22 11 18 27 75 21 9 30 9 8 10 5 24 12 13 24 11 5 31 47 37 21 30 32 38 22 3 14 36 10 26 19 57 17 86 60 304162 166 41 29 54 32 34 20 63 13 27 18 12 10 3 29 54 8 13 14 43 45 4 7 10 16
86 GGG 16 28 17 10 14 31 21 8 8 9 49 23 18 12 14 10 22 49 8 24 22 60 43 14 37 16 27 19 3 11 5 15 42 22 102 15 14 64 41 22 34 43 302049 58 37 24 52 24 22 11 12 35 13 16 14 10 23 5 118 23 11 13 17 17
87 AAG 54 18 310740 149 50 24 76 27 5 16 65 19 24 7 30 9 42 48 16 15 27 58 40 31 22 5 23 17 17 20 10 19 22 31 149 6 56 33 31 17 22 26 98 22 48 12 37 37 13 25 17 38 44 30 14 17 15 12 12 4 19 11 10 14
88 GAT 29 28 9 41 13 15 35 18 20 20 34 15 16 6 44 36 36 40 31 49 36 50 13 35 21 34 38 39 25 23 36 25 32 29 25 309390 40 29 18 17 32 23 69 50 15 28 33 65 30 14 9 60 6 12 28 13 20 42 48 10 27 24 53 15
89 CCT 51 67 43 58 53 122 48 105 15 56 52 38 34 29 71 64 52 76 63 69 108 154 93 309054 62 62 53 44 47 54 52 52 38 29 31 22 67 57 43 36 48 23 80 69 55 47 56 42 52 47 51 27 59 46 28 46 34 31 113 64 59 51 58 47
90 AAG 90 44 309088 67 30 24 85 55 29 28 93 42 52 44 59 60 57 36 39 83 12 17 4 18 46 39 57 30 18 16 30 49 54 22 44 40 29 23 31 44 72 46 112 85 77 37 71 60 32 76 42 77 44 26 25 63 57 56 48 39 42 29 77 73
91 AAA 312060 45 23 36 37 33 40 50 30 36 7 28 20 39 15 23 32 40 12 87 79 58 25 40 34 15 8 22 20 16 10 50 40 27 42 19 77 37 31 23 51 21 4 7 20 14 48 16 46 27 29 32 13 32 16 21 16 38 29 4 31 46 31 20
92 ACT 7 22 38 34 25 59 20 311676 1 8 4 15 7 3 21 23 18 25 10 13 25 62 46 12 10 8 12 9 18 26 28 12 6 9 9 4 16 23 8 23 12 17 15 10 7 6 24 32 6 16 8 11 14 19 23 20 8 6 4 12 15 9 14 4
93 GGA 12 18 7 20 16 14 6 16 34 13 0 7 1 21 1 18 29 45 1 8 6 27 10 13 4 17 24 5 2 23 6 12 13 5 7 6 51 19 14 11 311464 22 148 30 13 39 21 19 17 11 2 12 2 21 8 8 38 14 13 7 0 9 9 6
94 GGA 4 11 3 7 10 12 6 2 75 4 3 0 9 9 0 0 16 16 16 3 14 18 8 16 6 13 11 9 19 10 10 2 39 8 5 2 16 12 16 6 311525 7 43 14 42 5 6 3 0 12 2 4 19 4 5 3 74 10 10 7 7 4 8 6
95 CCC 3 18 2 0 14 32 0 1 9 9 1 8 2 7 3 0 5 65 9 3 102 311896 13 43 3 17 7 10 9 24 6 3 5 1 14 1 11 24 6 3 1 5 5 8 10 13 2 5 8 13 4 13 2 38 1 1 0 2 0 2 3 7 0 2
96 ATA 14 4 15 14 39 15 16 0 10 8 7 4 313849 2 10 16 31 13 9 10 18 45 12 17 6 19 7 14 22 15 4 37 7 2 11 5 5 15 18 25 4 15 2 12 16 10 11 1 18 3 13 11 10 5 6 17 2 3 7 10 14 8 3 16
97 TAC 10 27 2 10 10 6 15 7 6 5 3 17 17 7 5 12 12 24 27 9 14 13 13 6 14 19 12 17 50 10 15 8 3 20 33 4 27 17 5 8 10 20 24 25 7 24 16 8 16 314146 11 25 11 10 7 11 5 24 10 3 2 29 10 5
98 AAG 43 16 311616 60 14 26 33 4 4 12 61 5 17 28 29 29 16 38 27 5 50 78 23 18 8 23 16 4 36 13 12 17 8 13 82 18 18 26 17 14 10 17 47 10 12 12 15 2 9 13 7 7 10 4 28 14 8 12 32 2 20 27 9 5
99 AGA 41 7 3 6 7 22 9 13 311767 3 13 22 30 9 18 18 6 24 14 6 21 51 31 18 8 34 9 7 13 8 8 8 13 27 16 5 15 10 16 5 12 2 21 19 4 13 28 7 11 12 19 11 5 16 5 20 16 14 7 4 11 11 3 7
100 GTA 24 8 24 20 7 15 13 21 6 6 6 19 55 32 5 25 16 29 16 13 68 81 18 33 12 26 10 15 16 32 33 12 34 20 26 6 28 23 16 12 12 20 19 8 311070 26 91 19 8 17 4 9 38 40 2 15 6 36 11 14 33 25 6 11
101 GAT 4 17 8 29 21 50 28 22 8 5 10 27 11 18 15 12 5 14 16 21 25 65 28 36 29 21 10 12 4 28 15 13 5 15 7 312173 18 24 11 17 12 16 16 12 16 16 26 9 11 17 4 36 21 63 13 16 5 10 7 12 8 16 10 18
102 AGA 19 16 1 21 15 35 19 3 312553 23 20 14 30 69 15 15 11 55 8 15 14 80 22 25 15 33 8 17 4 17 10 24 2 9 22 5 10 45 17 23 33 10 21 12 18 18 25 3 1 25 8 5 32 23 4 13 3 22 16 4 7 66 6 4
103 AAG 40 3 312013 10 1 15 8 9 0 11 16 7 2 10 8 3 17 32 12 17 40 72 15 8 5 5 10 4 13 14 11 10 2 6 9 9 7 19 15 11 10 35 16 10 6 8 8 1 16 20 4 10 6 15 2 5 7 8 18 4 3 4 1 3
104 TGG 3 38 30 9 15 54 34 16 6 34 10 25 21 21 5 40 15 41 23 11 42 112 32 28 20 22 12 18 28 52 17 16 11 8 2 8 18 29 17 10 13 17 2 17 7 12 5 10 29 43 26 12 19 43 30 11 16 37 312365 63 13 21 83 16
105 ATG 14 2 7 2 14 35 4 13 4 17 9 9 49 11 312359 38 20 19 48 5 24 26 2 23 7 15 8 10 16 6 24 23 1 4 19 4 27 11 14 3 31 20 15 23 14 4 38 6 6 18 3 6 15 7 6 6 10 8 9 29 13 6 14 8
106 AGG 11 17 17 15 16 21 16 10 85 17 313174 16 22 10 114 4 12 16 5 5 5 31 24 5 19 48 13 5 14 9 14 1 6 1 18 5 11 8 30 4 6 21 187 13 7 4 10 2 16 7 0 5 14 12 14 18 3 4 19 4 6 26 6 7
107 GAA 112 14 14 5 7 4 1 5 0 1 1 4 2 0 2 6 10 34 10 4 15 30 1 22 13 3 11 3 10 13 9 2 313307 1 14 12 0 2 4 2 21 4 6 0 3 0 11 10 33 16 11 7 5 11 1 13 1 4 7 5 3 5 2 9
108 CTC 4 9 1 8 4 44 11 35 1 2 16 8 25 23 1 6 3 50 22 5 6 53 17 32 25 15 6 7 34 313470 7 42 10 4 8 3 5 5 7 20 4 13 10 8 5 20 5 2 3 4 1 12 3 11 12 9 7 6 9 10 5 45 4 0
109 GTC 8 1 5 3 10 2 0 12 3 0 6 13 0 78 1 2 4 17 18 2 10 74 14 0 4 8 7 9 6 20 2 0 6 12 1 0 8 22 7 10 18 12 27 7 33 312929 12 10 2 22 8 1 11 8 7 5 15 3 8 4 3 8 9 3
110 CTT 5 8 16 10 1 17 2 1 8 6 7 7 2 0 5 65 17 18 21 20 17 68 11 35 6 14 9 5 5 17 4 312731 25 3 1 3 7 17 5 10 1 11 3 3 8 9 7 17 5 3 4 20 1 2 0 1 5 4 3 2 2 4 0 14
111 TAT 1 17 6 21 24 5 8 12 10 10 3 5 3 18 9 2 2 7 0 41 4 4 7 3 3 7 4 4 8 1 5 19 10 2 2 7 2 8 5 10 5 13 4 14 20 2 22 16 19 11 5 313420 6 18 11 4 16 7 22 42 11 5 6 10
112 GAC 11 33 2 6 7 30 11 8 5 4 9 11 12 20 0 11 6 25 8 14 8 46 11 24 1 13 21 19 5 10 20 3 10 313479 10 17 21 28 9 15 6 63 8 9 2 7 17 5 8 78 11 11 12 15 25 4 7 16 3 18 10 10 6 6
113 AAA 313559 17 47 14 33 21 26 22 11 11 18 10 3 4 14 6 19 36 3 5 27 31 16 27 15 24 16 15 14 27 3 7 40 5 7 2 6 24 16 17 2 19 24 18 15 9 5 7 46 8 1 30 14 15 16 14 19 13 6 7 32 31 16 7
114 GAA 26 17 0 27 6 8 3 10 13 9 2 3 9 17 9 9 17 7 1 8 29 55 48 11 14 12 3 25 24 30 16 11 313487 4 26 3 6 9 6 2 13 13 13 9 20 17 13 3 33 15 5 7 5 29 42 22 29 7 16 10 18 13 10 19
115 GAA 35 18 37 2 12 6 5 7 5 11 7 6 12 6 15 8 12 10 3 3 23 10 13 10 7 6 8 2 9 2 9 9 312869 10 19 6 9 4 3 2 15 1 14 4 14 7 0 23 29 18 5 6 6 8 17 15 13 2 9 15 9 13 3 4
116 ATA 9 18 32 27 22 12 12 23 6 8 6 37 314254 25 114 15 2 32 5 11 28 51 14 18 18 8 28 8 55 19 16 29 7 19 8 5 14 25 11 6 4 4 23 9 4 9 17 4 24 26 22 14 15 28 15 14 5 16 9 19 22 25 3 21
117 AGG 28 14 33 30 22 41 20 10 23 22 311104 33 0 6 84 31 18 45 18 10 5 37 14 14 6 7 47 35 20 8 9 7 11 6 15 8 11 22 9 5 17 29 88 41 1 12 35 11 14 12 11 14 13 13 8 9 17 8 14 32 18 10 17 17
118 CGA 6 6 0 3 10 10 12 2 36 2 0 7 3 7 1 4 49 15 11 16 19 40 12 22 310014 16 24 11 49 27 5 6 2 1 11 55 6 5 8 4 6 2 3 1 1 0 5 7 33 7 1 2 11 34 3 4 42 8 9 7 27 6 9 8
119 ATC 0 14 0 6 5 16 0 2 0 1 4 22 32 307934 10 34 0 4 10 4 2 5 2 4 0 0 1 7 0 5 6 6 0 10 14 4 6 10 1 2 5 6 5 8 0 12 1 7 4 2 1 4 0 5 4 2 1 5 2 3 4 1 0 2
120 TGG 9 15 6 0 2 9 19 1 0 4 17 12 2 3 11 7 27 6 11 6 30 11 17 10 12 11 82 6 3 7 8 1 3 10 14 1 3 1 12 0 2 8 28 7 7 9 37 2 13 18 22 5 14 11 18 4 15 10 312417 40 13 6 37 6
121 CGC 7 27 12 10 8 37 14 19 8 49 11 28 10 29 21 8 18 144 17 16 5 65 25 46 26 308722 53 36 13 77 11 25 23 6 19 20 28 36 29 11 22 29 38 12 19 30 10 28 11 22 7 4 20 25 43 22 5 123 20 7 18 22 20 15
122 CAA 36 21 22 14 13 16 17 13 9 31 38 3 23 2 3 8 304532 21 52 39 32 37 27 41 59 53 37 18 7 7 18 1 51 21 28 28 18 23 38 11 16 37 41 40 41 7 27 16 19 8 17 5 20 26 5 6 12 1 34 16 9 5 18 11
123 GCC 9 17 7 8 9 100 23 19 3 6 7 9 15 26 23 6 8 12 11 4 20 47 50 25 4 33 21 2 6 26 8 10 38 18 16 3 56 310997 25 16 15 36 40 25 25 123 33 30 9 20 3 9 7 44 7 2 2 11 2 7 7 1 10 13
124 AAT 9 16 12 252107 12 5 3 4 1 3 4 16 15 4 4 2 3 8 5 22 6 6 12 25 4 5 23 6 10 4 11 6 13 5 5 7 5 1 3 9 2 7 16 22 8 8 7 11 4 3 10 14 20 12 3 6 27 5 3 5 11 1 3 6
125 AAT 22 17 8 216281 6 8 15 11 5 8 14 55 6 8 7 14 5 9 5 21 12 9 12 12 13 19 12 6 15 4 12 0 36 20 9 23 8 9 11 5 4 11 15 16 16 6 7 5 17 2 7 8 11 13 5 28 6 11 26 14 20 18 5 13
126 GGT 19 12 11 20 2 21 13 12 7 7 7 20 14 7 6 2 3 16 6 13 16 34 17 10 15 6 13 9 5 10 1 5 6 6 17 19 4 21 26 14 15 9 54 255170 39 9 10 21 11 18 13 6 6 17 4 18 5 5 30 44 15 11 10 10
127 GAT 7 12 21 43 25 10 6 19 8 4 15 10 19 8 3 5 7 8 17 12 3 13 19 17 5 10 8 17 13 11 1 9 41 8 23 237902 12 10 37 9 8 2 38 20 26 11 5 47 16 17 1 51 9 13 7 42 7 5 2 7 4 14 0 14
128 GAT 12 9 6 12 2 8 3 13 20 2 3 9 12 1 6 14 25 9 11 16 9 8 3 5 3 5 13 9 13 2 7 12 16 7 18 263195 16 5 7 8 24 14 63 17 23 7 6 3 12 13 11 33 3 8 4 6 12 5 34 21 9 0 15 13
129 GCA 8 7 9 18 169 23 10 15 7 2 11 2 10 17 27 6 8 27 4 14 21 22 9 31 8 18 1 7 13 4 10 3 15 19 14 11 299669 16 64 25 3 13 37 10 106 12 15 12 24 10 13 6 34 9 11 11 8 4 8 4 26 32 20 14
130 ACA 28 22 3 20 291953 14 33 24 11 8 11 19 40 3 16 3 30 6 4 12 12 27 24 15 12 14 7 5 41 17 24 11 6 12 4 6 14 3 8 16 4 3 17 2 11 3 2 4 17 19 20 6 3 6 8 5 8 9 7 7 8 15 11 12
131 GCT 13 26 18 7 36 15 22 60 19 11 28 11 14 14 15 22 18 20 14 26 3 54 16 50 9 11 5 6 6 6 17 18 11 13 6 34 18 61 41 280872 12 7 39 33 10 12 13 46 7 12 12 30 8 8 10 45 8 4 4 1 4 6 9 16
132 GGT 10 18 1 15 13 10 7 8 11 23 7 24 16 4 11 18 10 23 4 6 16 15 7 6 9 7 19 9 9 0 3 41 11 8 17 11 4 15 3 4 29 56 33 286243 7 2 4 38 10 11 11 14 8 12 1 10 6 16 17 41 19 11 5 5
133 CTG 10 7 8 3 13 20 4 12 3 9 12 17 23 19 48 8 6 17 11 15 21 24 81 14 10 12 16 9 23 22 292399 71 2 6 10 3 5 7 9 7 10 2 13 8 10 5 6 8 4 9 14 23 9 12 8 6 4 0 10 3 4 6 20 8
134 ACT 18 16 3 18 36 82 31 289695 19 15 14 7 13 16 8 17 22 43 4 21 57 123 20 42 13 10 15 5 25 20 1 11 10 40 14 6 17 39 12 21 19 11 32 7 18 17 2 5 20 19 2 5 13 23 1 15 5 13 2 13 28 16 0 5
135 CAC 18 47 17 7 13 64 13 24 26 30 13 11 8 23 14 5 27 282225 27 41 18 36 13 5 4 26 18 6 18 29 18 2 10 16 12 18 9 21 7 8 12 15 23 8 21 6 12 27 40 49 3 12 11 19 3 6 10 9 20 10 7 4 16 3
136 ATG 35 12 43 32 18 38 47 18 19 14 33 22 33 31 87720 54 18 12 6 48 24 11 10 16 26 5 28 11 4 6 6 14 24 28 32 12 13 10 14 31 21 11 20 26 10 1 23 22 13 22 45 13 24 17 27 7 10 14 12 10 16 25 3 4
137 ATG 3 11 29 12 12 4 7 26 3 22 16 11 15 11 247125 40 7 15 22 6 15 35 18 21 3 10 9 3 5 14 9 10 12 27 14 9 5 23 7 16 1 10 12 4 15 48 21 2 8 6 11 3 4 14 7 11 4 2 17 2 3 2 14 12
138 ATC 9 32 3 6 6 34 18 7 6 10 8 8 33 263446 6 49 7 14 2 1 7 19 8 12 1 19 11 2 7 20 3 8 5 12 7 14 4 8 6 4 8 17 12 7 3 17 0 1 3 6 1 16 10 14 6 1 5 12 6 7 3 18 4 8
139 TGG 0 3 11 4 14 8 16 6 9 3 13 3 2 7 18 12 3 3 5 6 24 6 2 6 4 10 131 3 3 10 11 2 1 2 9 0 0 8 4 6 11 5 17 9 3 3 5 1 11 6 12 2 5 10 5 1 59 14 296716 18 9 9 53 2
140 CAT 0 1 3 31 5 12 3 5 1 17 3 5 2 6 3 17 19 9 14 312143 14 18 16 14 13 8 16 3 5 1 16 10 22 2 4 2 6 23 6 10 1 21 20 17 12 0 6 2 9 0 0 99 0 3 6 20 7 9 14 3 0 2 2 6
141 TCC 8 7 7 6 11 23 7 4 8 9 0 4 6 4 7 3 3 22 0 2 19 66 21 2 10 5 5 2 0 3 1 0 6 2 7 4 7 13 15 13 11 1 6 5 0 1 13 6 4 31 18 19 50 313519 23 34 1 8 2 5 3 38 8 8
142 AAT 8 14 24 313873 6 12 9 15 5 7 13 26 16 10 10 8 9 8 3 19 40 14 6 8 13 13 9 6 17 34 1 5 5 1 14 19 21 6 6 13 13 3 11 16 23 10 10 7 6 6 5 18 10 14 6 21 6 7 7 9 2 5 15 19
143 TTG 20 14 2 11 9 22 0 16 9 5 16 9 9 2 18 8 11 27 20 35 19 10 11 20 5 13 6 6 8 11 15 6 11 11 10 22 10 0 9 6 2 8 15 7 10 6 14 13 42 20 7 25 21 2 24 8 6 14 5 0 17 12 311656 54
144 AAT 35 25 12 312425 34 16 11 7 4 11 11 35 10 6 21 5 12 15 17 18 0 14 10 20 21 9 14 8 6 6 7 7 10 6 9 54 3 7 22 14 7 6 8 4 4 6 4 5 10 2 4 7 10 7 11 4 1 8 21 3 5 4 4 5
145 GAT 9 11 11 31 5 5 24 11 13 2 4 10 12 13 2 4 12 14 8 17 7 6 1 6 6 15 17 6 8 8 5 4 9 20 11 312400 0 0 0 9 4 6 7 20 3 2 7 12 9 7 5 40 10 17 15 1 12 0 0 10 1 11 4 7
146 ACA 14 14 12 15 313815 30 79 4 21 46 7 12 56 2 6 0 2 8 7 3 19 61 17 13 7 2 3 3 10 6 12 1 8 1 18 7 89 8 7 5 4 22 22 8 3 12 25 14 0 7 8 8 4 15 2 4 1 5 4 3 1 12 7 1
147 ACA 15 3 0 0 313002 13 9 2 6 2 10 0 13 0 8 4 5 17 6 3 15 18 14 4 3 15 4 10 5 8 4 0 6 2 13 3 66 19 4 9 7 2 11 14 4 2 6 15 6 6 1 2 2 11 8 7 2 10 5 13 5 3 3 15
148 TAC 7 8 8 4 4 22 11 13 1 9 9 1 2 1 4 5 7 41 12 21 36 26 4 31 8 10 9 5 7 7 4 6 6 19 11 1 4 10 11 1 12 17 50 9 3 9 11 3 23 312888 12 18 11 24 7 6 10 14 32 4 1 6 24 2
149 CAG 1 4 42 2 9 16 16 5 2 1 9 7 28 9 9 1 26 20 313299 42 31 20 22 10 21 10 94 9 4 17 29 1 12 4 4 3 17 19 6 2 13 15 17 7 11 5 6 1 7 7 58 29 4 17 8 7 7 16 4 1 7 6 5 2
150 AGG 6 9 72 4 1 17 2 3 15 8 313654 34 3 2 124 3 11 22 2 11 4 57 32 2 0 4 39 18 2 4 0 4 4 3 4 3 1 21 6 9 2 6 65 21 9 3 3 11 0 3 4 3 5 20 4 8 0 0 11 3 1 4 10 0
151 ACA 20 9 36 52 313755 10 42 14 5 8 8 1 18 21 13 2 8 22 12 12 39 38 45 7 4 10 10 1 10 22 37 25 12 22 8 5 25 23 9 6 5 11 10 16 7 11 6 4 10 3 5 10 55 3 1 8 11 18 5 13 4 6 5 6
152 AGA 40 35 23 31 20 17 7 25 312407 12 19 5 49 64 12 28 7 23 16 16 21 31 11 15 25 32 15 22 21 24 6 29 20 16 13 15 29 21 42 6 114 16 28 29 10 11 25 13 14 30 16 7 22 23 18 16 40 10 3 30 9 25 8 15
153 GCT 25 36 41 20 21 27 29 67 27 25 35 20 22 20 17 14 27 13 14 40 13 62 20 20 23 18 18 20 8 15 21 21 8 14 7 19 26 61 44 312758 20 30 14 44 25 16 14 56 4 31 20 16 20 34 35 41 8 25 24 33 10 14 8 4
154 CTT 23 32 45 22 16 16 61 25 32 21 31 18 27 9 31 42 17 15 31 13 19 35 62 84 45 39 40 15 56 46 2 309265 19 40 46 9 34 17 42 17 46 22 36 39 36 19 72 20 20 18 16 8 24 12 14 19 50 21 32 19 23 25 50 22
155 GTT 34 53 26 14 23 43 21 10 37 40 18 14 23 5 12 19 18 32 20 47 27 100 31 4 32 21 29 23 35 9 27 18 28 3 7 21 16 6 29 35 79 5 49 17 44 11 16 308600 40 28 23 12 19 23 23 9 65 20 17 18 29 8 19 30
156 CGC 4 30 9 24 7 46 27 7 27 95 28 14 9 5 17 6 4 279 18 25 23 88 27 27 31 304293 64 120 14 37 38 22 28 32 11 9 33 42 60 36 20 52 9 10 18 28 30 11 5 11 18 7 33 14 38 17 31 100 8 12 19 21 29 13
157 ACC 26 43 46 18 113 306455 39 138 26 32 19 21 21 110 32 35 28 41 23 25 24 126 17 15 18 32 20 24 17 40 0 16 16 55 20 17 11 66 28 16 33 29 27 23 24 27 28 6 28 23 14 50 26 40 37 28 8 14 16 7 21 9 16 13
158 GGC 23 16 12 8 21 36 12 20 11 141 23 34 30 7 12 8 26 33 12 61 81 92 20 47 35 84 52 12 22 20 11 42 13 120 22 23 36 39 38 17 64 312141 35 81 52 42 20 13 37 43 14 17 13 17 31 13 35 88 10 15 7 21 22 15
159 ATG 21 33 87 23 23 36 44 36 38 15 31 14 43 36 312247 103 12 42 21 45 45 83 33 40 26 27 21 31 16 26 6 31 40 24 8 21 5 31 32 51 10 39 12 59 23 20 66 26 13 16 21 32 24 31 28 32 9 2 8 1 35 31 35 6
160 GAT 61 50 12 52 24 25 2 37 7 16 8 64 29 13 11 21 35 28 26 23 14 26 5 12 5 7 24 26 13 27 35 29 38 20 44 312539 29 17 28 31 37 56 153 65 23 7 36 71 46 35 15 52 31 24 10 38 16 17 36 45 42 19 28 15
161 CCC 19 29 24 10 41 54 30 10 15 26 13 13 11 10 10 19 25 53 1 18 106 313147 52 58 39 45 21 16 15 32 39 49 3 17 20 22 34 27 4 23 37 54 49 13 29 29 25 5 24 21 12 9 6 28 20 17 25 22 25 22 23 31 15 21
162 AGG 59 22 52 66 14 18 31 50 39 26 311600 74 29 14 133 28 31 29 32 58 26 9 24 14 12 16 55 23 26 14 26 18 23 20 35 32 24 28 41 56 40 20 159 31 33 18 10 42 36 14 28 19 20 23 13 31 29 23 29 13 34 30 41 32
163 ATG 9 10 51 14 19 10 18 16 26 25 43 35 62 6 313665 28 20 6 5 34 10 12 2 15 14 4 11 27 12 17 6 15 16 14 16 25 18 5 25 15 4 17 51 11 18 6 33 27 20 24 30 46 9 4 16 17 11 33 28 32 13 7 31 5
164 TGC 19 16 26 9 13 41 14 18 10 56 14 17 6 12 29 4 26 16 11 9 22 33 18 12 1 18 7 13 5 9 8 3 24 5 11 12 12 36 7 6 13 12 64 8 13 8 24 4 11 212 30 13 6 21 6 9 29 313152 31 46 3 41 38 15
165 TCT 56 11 16 11 23 5 26 32 4 14 4 47 23 4 2 13 17 20 12 20 23 22 14 51 26 37 11 27 27 7 14 14 49 7 21 9 23 19 24 24 8 15 23 18 11 20 17 5 26 9 13 49 13 36 27 313829 19 13 31 17 16 38 5 50
166 CTG 26 15 30 23 35 8 31 25 11 28 46 45 37 22 45 34 31 1 48 25 19 6 120 14 55 10 40 25 35 14 312860 58 17 15 16 13 11 3 22 8 50 58 13 72 18 11 62 14 36 8 18 26 14 12 8 15 30 20 43 35 14 8 22 28
167 ATG 28 13 3 25 6 14 29 9 6 6 29 8 203 22 313040 10 33 11 16 42 23 32 27 6 4 16 25 8 15 15 39 14 32 28 7 20 6 22 50 25 13 34 47 20 19 8 39 40 13 20 19 17 25 8 16 16 14 90 36 37 6 13 40 9
168 CAG 0 0 2 1 2 0 0 0 0 0 0 5 0 1 0 0 14 0 120056 5 0 1 4 0 0 0 33 1 0 0 0 0 0 0 2 1 5 0 0 0 0 0 0 0 0 2 0 0 3 1 57 0 0 0 0 0 1 0 0 0 0 0 0 0
169 GGT 1 2 0 1 0 0 0 0 0 0 0 10 0 0 0 0 0 1 0 0 0 0 0 1 0 0 0 0 0 0 0 0 0 0 0 10 0 0 0 0 3 19 69 117906 0 0 0 2 0 0 0 3 1 0 0 0 0 0 0 2 0 0 0 0
170 TCG 0 1 1 0 1 0 0 1 0 0 0 5 0 0 0 0 0 0 0 0 1 0 11 0 0 0 3 0 0 0 0 0 0 0 0 0 0 0 1 0 0 0 1 0 1 1 0 0 0 0 3 0 38 0 118907 9 0 1 0 0 0 0 33 0
171 ACT 0 0 0 0 20 25 4 119274 0 0 0 0 0 0 3 7 0 0 0 0 2 0 0 0 0 0 0 0 0 0 0 0 0 0 0 1 0 0 0 21 1 0 0 0 0 0 0 1 1 0 0 0 0 0 0 0 0 1 0 4 0 0 0 0
172 CTC 0 0 0 0 0 1 0 0 6 0 0 0 1 3 0 1 0 0 0 0 0 13 0 0 0 0 0 0 9 120049 0 4 0 0 1 5 1 0 0 0 0 0 0 1 0 0 2 0 1 0 1 0 0 0 0 0 0 0 3 0 16 1 6 0
173 CCT 8 4 0 1 1 0 1 2 0 0 0 2 0 0 0 0 1 1 1 3 5 37 17 119641 3 3 0 5 0 0 0 1 1 0 1 1 0 0 1 4 0 7 0 1 3 0 0 1 0 0 0 0 0 0 1 8 0 0 0 0 0 0 0 0
174 AGG 0 1 10 1 0 0 1 0 8 2 119178 0 1 2 2 0 0 0 0 0 0 0 0 1 0 6 3 1 0 0 0 0 0 0 0 0 0 1 0 0 2 0 14 0 0 0 2 0 2 0 2 0 0 0 0 1 0 0 1 0 1 0 0 0
175 AGG 0 0 10 0 0 0 2 0 10 1 119405 1 0 0 1 0 0 0 0 0 0 0 0 0 0 0 7 0 0 0 0 0 0 0 2 0 0 0 0 0 0 0 14 0 0 0 0 0 0 0 1 0 0 0 0 0 0 0 1 0 0 0 0 0
176 TCT 0 0 0 1 0 0 0 2 0 0 0 3 0 0 0 0 0 0 0 0 0 0 0 12 0 0 0 0 0 0 0 0 0 2 0 0 5 0 0 0 0 0 0 0 0 0 0 0 0 0 1 2 15 68 7 119737 0 0 0 1 0 0 0 2
177 GGA 0 0 0 0 0 0 1 0 7 0 0 0 0 0 0 0 0 0 1 0 0 0 0 0 3 0 0 0 0 0 0 0 6 0 0 0 0 0 0 0 118925 1 22 8 1 1 0 3 0 0 0 0 0 0 0 0 3 0 0 0 0 0 0 0
178 GCT 0 0 0 0 0 0 2 10 0 0 1 1 0 0 0 0 2 0 0 0 0 0 0 1 3 1 0 0 1 0 7 0 0 0 0 3 12 24 1 119879 0 0 0 1 1 0 0 17 0 1 0 2 0 7 0 4 0 0 0 0 0 0 0 4
179 GCA 1 0 0 0 85 0 0 0 0 0 0 0 0 0 0 0 0 0 0 0 0 0 0 0 0 0 0 0 0 3 0 0 1 1 0 0 118917 14 159 24 2 0 0 0 31 0 1 0 0 0 0 0 0 0 0 0 1 3 0 0 0 0 0 0
180 GGC 0 0 0 0 0 0 0 0 1 7 0 0 0 0 0 0 0 0 0 0 0 0 0 1 0 0 1 0 0 0 0 0 0 8 0 0 0 0 0 0 19 118117 11 37 0 1 0 0 0 2 0 0 0 0 0 0 3 3 0 0 1 0 0 0
181 GCT 3 0 0 0 0 1 0 60 0 1 0 0 0 1 3 0 1 4 0 12 0 0 0 0 0 0 3 0 1 1 0 0 0 1 0 3 7 46 17 117092 3 0 0 0 0 1 0 7 4 2 0 0 0 0 1 2 0 1 1 0 0 1 0 0
182 GCA 0 1 0 1 50 0 0 0 0 0 1 0 1 0 0 0 0 4 0 0 0 0 0 0 0 0 1 1 0 0 0 0 5 0 0 0 118484 3 37 32 1 0 1 0 90 0 0 0 0 1 0 0 2 0 1 0 2 0 1 0 0 0 0 0
183 GTC 0 0 0 0 0 0 0 0 0 1 1 0 0 14 0 0 0 0 1 0 0 1 0 0 0 0 0 1 0 0 0 0 0 0 4 0 0 10 0 0 1 0 1 0 10 120265 1 13 0 1 0 0 1 0 0 1 4 0 0 1 0 7 0 0
184 AAA 119644 17 70 7 1 0 0 0 5 0 0 1 0 0 2 0 0 1 0 0 0 0 0 0 1 0 1 0 0 0 4 0 13 0 0 4 0 0 0 0 2 0 2 0 0 0 0 0 3 1 3 0 0 0 0 0 2 0 1 2 0 2 0 0
185 GGA 1 0 0 0 0 0 0 1 7 2 0 1 0 0 0 0 1 0 0 0 0 0 0 0 0 0 0 0 0 1 0 0 3 0 0 1 0 1 0 0 119818 7 16 1 1 0 0 0 4 0 0 0 0 1 0 0 16 6 0 0 0 0 0 0
186 GTT 0 1 0 0 0 0 0 0 2 0 0 0 6 17 0 32 3 1 0 0 0 1 0 0 0 0 0 0 0 0 0 0 1 0 0 1 0 1 0 2 0 0 2 0 3 25 10 119317 0 0 2 0 0 0 0 1 3 0 0 0 0 0 0 0
187 GGG 0 0 0 0 0 0 0 0 0 0 11 0 0 0 0 0 1 0 2 0 0 0 1 0 0 0 0 0 0 0 0 0 0 0 11 0 0 0 1 1 13 1 118242 4 0 0 0 3 0 0 0 0 0 0 0 0 2 0 3 0 0 0 0 0
188 ACA 0 1 0 0 119508 1 19 0 2 0 0 0 7 0 0 0 0 0 4 0 0 1 1 0 0 0 0 1 0 0 0 0 0 0 0 0 18 0 0 6 0 0 0 0 0 3 0 0 0 0 0 0 2 0 0 1 2 0 0 0 0 0 0 0
189 ATG 0 2 1 0 2 0 11 0 0 0 0 0 7 0 120203 13 0 10 0 2 0 0 0 0 0 1 0 0 0 0 5 0 0 0 0 0 0 0 0 0 2 0 0 0 0 0 13 0 1 0 0 0 2 0 2 0 0 0 0 7 0 3 1 0
190 GTG 0 0 1 0 0 3 0 0 0 1 0 0 0 0 7 0 0 1 2 0 0 0 0 0 0 0 0 12 0 0 0 0 0 0 0 0 0 0 8 0 1 0 4 0 14 18 119963 1 0 0 0 0 0 0 0 0 0 0 0 0 0 0 4 0
191 ATG 0 1 1 0 0 0 4 0 0 0 3 0 6 0 119863 0 4 0 0 0 0 0 0 0 0 0 0 0 0 0 0 0 0 0 0 0 0 0 0 0 0 0 0 0 0 0 12 0 0 0 0 0 0 0 1 0 0 0 2 1 0 1 0 0
192 GAG 0 0 1 0 0 0 0 0 0 0 1 0 0 0 0 0 0 2 1 0 0 1 0 0 0 0 0 0 1 0 0 0 27 0 120288 6 2 0 2 0 0 0 28 0 0 0 2 0 0 3 2 0 0 4 3 0 0 2 1 0 3 0 0 0
193 TTG 0 0 0 0 0 0 0 0 0 0 1 3 0 0 0 0 0 0 0 0 2 0 0 1 0 0 0 1 16 0 3 0 0 0 0 0 1 0 0 0 0 2 0 0 0 0 2 2 0 0 0 0 0 0 14 0 0 0 1 4 37 0 120109 2
194 ATA 0 0 0 0 6 1 0 0 0 0 0 0 120083 1 19 20 0 0 0 0 0 1 0 0 0 0 0 0 0 0 0 0 0 0 0 0 0 0 0 0 0 0 1 0 13 0 64 1 0 0 0 0 0 0 0 0 2 0 0 1 2 0 0 0
195 AGG 0 0 7 0 0 1 0 0 11 0 120122 1 0 0 13 0 0 0 0 0 2 2 0 0 1 11 4 0 0 0 0 5 0 0 0 0 0 0 0 0 1 0 23 0 0 1 0 0 0 0 0 0 0 1 0 0 0 0 0 0 0 0 0 0
196 ATG 0 2 0 0 0 0 11 1 0 0 3 1 6 0 120041 0 0 0 0 0 0 1 0 1 0 0 0 0 0 0 2 0 0 0 0 0 0 2 0 1 0 0 1 3 0 0 10 0 0 0 0 0 0 0 0 0 1 0 1 0 0 0 0 0
197 ATC 0 0 0 0 0 10 0 0 0 3 1 0 9 120128 1 3 0 1 0 0 0 2 0 1 0 0 0 0 1 0 0 0 0 0 0 0 0 1 0 2 0 0 0 0 0 17 0 0 2 0 0 0 0 0 0 1 0 1 0 0 0 0 0 0
198 AAA 120354 0 26 0 0 0 1 0 7 0 0 0 2 0 0 0 3 0 0 0 0 0 0 0 0 0 0 0 0 0 0 0 12 0 0 0 0 0 0 0 0 0 0 0 0 0 0 0 0 0 0 0 0 0 0 0 0 0 0 0 0 0 0 0
199 CGT 0 0 0 1 0 2 0 0 0 0 5 5 0 0 0 0 0 0 0 12 0 2 0 1 2 12 9 120221 0 0 0 6 0 0 0 0 0 0 0 0 0 0 0 1 0 0 2 0 0 0 8 0 0 1 0 0 0 0 0 15 0 0 0 0
200 GGG 0 0 0 0 0 0 0 0 0 0 18 0 0 0 0 0 0 0 0 0 0 1 0 0 0 0 0 0 0 0 0 0 0 0 9 0 0 2 0 0 14 1 118767 1 1 0 3 0 0 0 0 0 0 0 0 0 1 2 7 0 2 0 0 0
201 ATC 0 2 0 0 7 8 0 0 0 0 2 2 2 119766 2 12 0 1 0 0 0 2 0 0 0 0 0 0 0 2 0 0 0 5 0 0 0 0 0 0 0 0 0 0 0 37 0 0 0 0 2 1 0 0 0 0 3 0 1 0 0 1 0 0
202 AAT 1 8 0 120322 0 1 0 3 1 0 0 7 0 0 2 1 1 53 0 0 1 0 0 0 0 0 0 2 2 2 0 0 1 0 0 24 2 0 2 0 0 0 0 0 0 0 0 0 0 0 0 2 0 1 4 2 0 0 0 0 0 0 0 0
203 GAT 0 0 0 5 0 0 0 0 0 0 0 0 2 0 0 0 0 0 0 0 0 0 0 1 0 0 0 1 0 0 1 0 0 21 3 120131 0 0 0 0 0 0 0 9 0 0 0 1 0 0 0 4 0 1 4 0 0 0 1 0 0 0 0 0
204 CGG 0 0 1 0 0 0 0 1 3 0 30 0 0 0 0 0 0 0 14 1 0 0 0 0 9 7 119700 0 0 0 0 0 0 0 0 0 0 0 0 0 0 0 1 0 0 0 0 0 0 0 0 0 0 2 0 0 0 0 23 0 0 0 0 0
205 AAC 6 118569 1 17 0 2 0 1 0 8 0 1 0 0 0 0 1 2 0 0 0 0 0 0 0 1 0 0 0 1 0 0 0 7 0 1 2 0 0 0 0 1 0 0 0 0 0 0 0 0 1 1 0 4 0 0 4 0 2 0 0 1 0 1
206 TTC 0 0 0 0 0 0 0 0 0 0 0 0 11 1 2 0 0 0 0 0 0 0 0 0 0 0 0 0 0 6 0 0 0 1 0 0 1 0 0 1 0 0 0 0 0 2 2 0 4 0 1 3 0 5 0 0 0 0 0 0 3 120033 1 0
207 TGG 0 0 0 0 0 0 0 0 0 0 1 0 0 0 0 0 0 0 1 0 0 1 0 0 0 0 19 0 0 0 0 0 0 0 0 0 0 0 0 0 0 0 0 0 0 0 0 0 2 3 9 0 0 0 0 0 10 0 119940 1 0 0 4 0
208 AGA 5 0 1 0 1 0 0 0 119587 0 41 1 2 0 0 0 0 0 0 2 0 2 0 3 2 18 0 0 0 0 0 0 0 0 0 0 0 0 0 0 16 1 0 0 0 0 0 0 0 0 0 0 0 0 0 0 0 0 0 0 0 0 0 0
209 GGT 0 0 0 0 0 0 0 0 0 0 0 12 0 0 0 0 1 0 0 0 0 0 0 0 0 0 0 1 0 0 0 0 0 0 0 9 0 0 0 0 8 9 5 98903 0 0 0 0 2 0 0 0 0 0 0 0 0 0 1 4 0 0 1 0
210 GAA 7 0 0 0 0 0 1 1 0 0 0 0 0 0 0 0 1 1 0 2 0 1 0 0 0 0 0 0 0 0 0 0 108362 0 17 0 0 1 0 0 10 4 1 0 0 0 0 1 3 0 1 0 0 1 0 0 0 1 0 0 0 0 0 0
211 AAT 0 4 1 107041 13 1 0 7 0 0 0 6 0 7 0 7 0 4 6 1 1 2 0 0 1 0 0 0 0 0 0 0 2 0 1 3 7 8 0 0 0 1 17 0 4 0 1 2 0 1 1 1 0 2 0 0 0 0 1 2 0 0 1 0
212 GGA 0 3 0 0 0 0 1 0 17 0 0 0 0 0 0 0 0 0 0 0 0 0 0 0 0 1 2 0 0 0 0 0 6 0 0 1 0 0 0 1 102556 3 23 1 2 0 0 0 1 0 0 0 0 0 1 1 18 0 0 0 0 1 0 0
213 CGA 0 0 2 0 0 0 0 0 12 0 0 0 0 0 0 0 12 0 0 0 0 0 0 0 100740 0 23 12 1 0 0 0 0 0 0 0 0 0 0 0 1 0 0 0 0 0 0 0 0 0 0 0 0 0 0 0 30 0 0 0 0 0 0 0
214 AAA 111073 2 3 1 0 2 0 0 3 0 1 0 1 0 0 3 3 0 0 0 0 1 0 0 0 2 0 5 1 1 0 0 7 0 0 0 1 0 1 0 0 0 1 0 1 0 0 0 0 1 0 0 0 0 0 0 0 0 0 0 0 0 1 0
215 ACA 1 0 0 0 114921 2 32 4 0 7 0 0 1 0 0 0 0 0 0 0 19 0 0 0 0 0 0 0 0 0 0 0 0 0 0 0 9 0 0 0 0 2 5 0 0 0 0 0 0 0 0 0 0 0 0 1 0 0 0 0 0 0 0 0
216 AGG 0 0 13 0 0 0 0 0 8 0 110988 0 0 0 9 0 0 0 0 0 0 0 0 0 1 1 1 1 0 0 2 0 0 0 0 0 0 0 0 0 0 2 23 0 0 0 0 0 0 0 1 0 0 0 0 0 0 0 0 0 0 0 0 0
217 AGT 20 22 3 27 0 1 0 1 0 12 11 106082 0 11 0 0 2 0 1 0 0 4 0 0 0 1 0 4 7 13 2 0 0 0 0 0 1 0 0 0 0 0 0 17 20 0 2 4 1 0 0 0 8 0 0 1 0 0 2 0 2 0 5 2
218 GCT 0 0 0 0 0 0 0 27 0 0 0 0 0 0 0 0 0 0 1 0 0 0 0 0 1 0 0 0 2 0 0 0 0 0 0 4 2 9 10 109437 0 0 0 1 0 0 2 7 0 0 0 0 0 0 0 1 0 0 0 0 0 0 0 3
219 TAC 0 0 0 0 0 0 0 0 0 0 0 0 0 0 0 0 0 8 0 0 0 0 0 0 0 0 0 0 0 0 0 0 0 1 0 0 0 0 0 0 2 0 1 0 0 0 0 0 2 112922 1 11 0 0 0 0 0 3 0 0 0 0 0 0
220 GAG 0 0 1 1 0 0 3 0 0 0 0 0 0 0 0 0 0 0 0 0 19 0 0 0 0 0 0 0 1 0 0 0 4 0 104640 5 0 0 0 0 0 0 13 0 0 0 0 0 0 0 8 0 0 0 0 0 0 0 0 0 5 0 0 0
221 AGA 9 0 0 0 1 0 0 0 110721 0 24 0 1 0 0 0 0 0 0 0 0 0 0 0 1 0 8 9 0 0 0 0 0 0 0 0 0 0 0 0 6 0 0 0 0 0 0 0 0 0 0 0 0 0 0 0 2 1 0 0 0 0 0 0
222 ATG 0 1 2 1 0 0 53 0 0 0 0 0 10 0 108103 2 0 0 0 0 1 0 0 0 0 0 0 0 0 0 0 0 0 0 0 0 2 0 0 0 15 0 2 0 0 0 9 0 0 0 0 0 2 0 0 1 0 0 0 0 0 0 0 0
223 TGC 0 0 0 0 0 0 0 0 0 1 0 0 0 0 0 0 0 0 0 0 0 0 0 0 0 7 0 0 0 0 0 0 0 0 0 0 0 0 0 0 0 0 0 0 0 0 0 0 0 19 0 0 0 0 0 0 5 95747 1 35 0 0 0 0
224 AAC 3 103962 0 10 0 4 0 0 0 8 0 0 0 0 0 0 0 1 0 0 0 0 0 0 0 0 0 0 0 0 0 0 0 6 0 0 0 0 0 0 0 0 0 0 0 0 0 0 0 1 0 0 0 0 0 0 0 0 0 0 0 0 0 0
225 ATT 0 0 0 0 0 1 0 6 0 0 0 3 0 17 0 119303 0 0 0 0 0 0 0 0 0 0 0 0 0 0 0 2 0 0 0 1 0 0 0 0 1 0 0 0 1 14 7 1 0 0 1 2 0 0 0 0 0 0 0 0 0 0 0 0
226 CTC 0 0 0 0 0 0 0 0 0 0 0 0 0 2 0 0 0 0 0 0 0 15 0 0 0 0 0 0 0 120173 0 5 0 0 0 0 0 0 0 0 0 0 0 0 0 0 0 0 0 0 0 0 0 0 0 1 0 0 0 0 0 1 0 0
227 AAA 120659 4 24 2 3 0 0 0 3 0 0 0 0 0 0 0 0 0 0 0 0 0 0 0 1 0 0 0 0 0 0 0 6 0 0 0 0 0 0 0 0 0 0 0 0 0 0 0 1 0 0 0 0 0 1 0 0 0 0 0 0 0 0 0
228 GGA 0 0 0 0 0 0 0 0 7 0 0 0 0 0 0 1 0 0 0 0 0 0 0 0 0 0 0 0 0 0 0 0 5 0 0 0 2 0 0 0 119683 0 23 6 0 2 1 0 0 0 0 0 0 1 0 0 3 3 0 0 0 0 0 0
229 AAA 120463 0 5 7 1 0 0 0 13 0 0 0 0 0 1 0 1 0 0 0 0 0 0 0 0 0 0 0 0 0 0 0 4 0 0 0 0 0 0 0 0 0 4 0 0 1 0 0 0 0 0 0 0 0 0 0 0 0 0 0 1 0 1 0
230 TTT 0 0 0 0 0 0 0 0 0 0 1 0 0 0 0 1 0 0 0 0 0 1 0 0 0 0 1 0 1 0 0 7 0 0 0 0 0 0 0 0 0 0 0 0 0 0 0 1 0 0 0 0 0 1 0 4 1 0 0 1 2 10 0 119735
231 CAA 2 0 1 0 0 1 1 2 0 0 0 0 1 0 3 0 120328 0 35 0 1 0 0 0 23 0 0 2 1 0 0 1 1 0 0 0 0 0 0 1 3 3 0 1 0 0 0 0 2 0 0 0 1 1 0 0 0 0 1 0 3 0 0 0
232 ACA 2 0 0 0 120042 6 4 0 1 0 0 0 5 0 0 0 0 2 1 0 0 1 0 1 0 3 0 0 0 0 0 0 0 0 0 0 6 0 0 0 0 0 3 1 0 0 0 0 0 0 0 0 3 0 0 0 0 0 0 0 0 0 0 0
233 GCT 0 0 0 0 0 93 3 14 1 0 2 0 0 0 0 0 8 0 0 0 0 1 0 0 0 0 16 0 0 0 0 0 0 0 0 3 2 25 4 120005 0 0 0 0 0 0 0 8 0 0 0 0 0 0 2 4 0 0 0 3 0 0 0 0
234 GCA 0 0 0 0 51 0 0 0 0 0 0 0 0 0 0 0 0 0 0 0 8 1 2 84 0 0 0 0 0 0 0 0 1 0 0 0 120133 3 14 5 2 0 0 3 13 0 0 0 1 4 0 0 3 0 6 0 1 0 0 4 0 0 0 0
235 CAA 0 0 0 0 0 1 0 0 0 0 0 0 0 5 0 0 120551 0 3 0 0 0 0 0 6 0 0 0 2 0 0 0 0 0 0 0 0 1 3 0 0 0 0 1 0 1 0 22 6 0 0 0 0 0 0 0 0 1 0 0 0 2 0 0
236 AGG 0 0 18 0 0 0 0 1 21 0 120174 0 0 0 7 0 0 1 0 0 1 0 2 1 0 11 1 2 0 0 0 0 0 0 0 0 1 0 0 0 0 0 33 0 2 0 1 0 1 0 0 0 0 0 0 0 2 0 2 0 0 0 0 0
237 GCA 0 0 1 0 18 0 0 2 1 1 0 0 0 0 0 3 0 0 0 1 2 1 0 0 0 1 3 0 0 0 0 0 2 3 0 2 120178 2 17 25 11 0 2 0 35 0 0 0 0 1 0 0 0 0 0 0 0 2 0 1 1 0 0 1
238 ATG 0 0 0 0 0 0 10 1 0 1 1 1 8 1 120352 4 1 0 0 0 0 2 0 0 0 0 27 0 1 3 3 0 0 0 0 0 0 0 0 0 0 0 0 2 0 0 8 0 0 0 1 0 1 0 0 0 1 0 0 1 0 0 3 0
239 ATG 0 1 3 0 0 6 13 0 0 0 4 0 15 0 120536 3 0 0 0 0 0 1 0 0 0 0 0 0 0 2 0 0 0 0 0 0 0 1 1 0 0 3 0 0 1 38 20 0 1 1 0 0 0 0 1 0 0 0 6 1 2 0 0 0
240 GAT 0 0 0 8 6 0 0 0 0 1 3 0 0 0 0 0 0 0 0 3 0 0 0 0 0 0 0 0 0 1 0 0 1 2 1 120749 0 0 0 1 0 0 0 7 0 0 1 0 0 0 1 2 3 0 0 0 0 0 0 0 0 0 0 0
241 CAA 0 0 0 0 0 0 1 0 0 0 2 0 1 0 0 0 120446 0 29 1 1 0 0 0 32 0 0 0 0 1 1 0 0 0 0 1 0 0 0 1 0 0 0 1 0 1 0 1 1 0 1 0 0 0 0 2 0 0 0 0 2 0 0 0
242 GTG 0 1 0 2 0 0 3 2 0 2 0 0 0 0 21 0 0 3 0 0 24 0 0 1 0 0 0 0 0 0 1 0 1 0 1 0 0 1 5 0 0 0 4 1 25 0 120115 26 0 0 0 0 0 4 0 0 0 1 0 0 0 0 4 1
243 AGA 13 2 0 0 0 3 0 0 120196 2 62 4 5 2 0 0 0 0 0 0 0 0 0 0 13 15 12 4 0 0 0 0 0 0 0 0 2 0 2 6 18 0 0 1 0 0 0 0 2 2 1 0 0 0 0 1 1 0 0 0 7 0 1 0
244 GAA 22 4 0 0 1 0 0 0 0 0 0 0 0 0 0 0 0 4 0 0 0 0 1 0 0 0 0 0 0 0 0 0 120343 2 52 1 0 4 1 0 7 0 0 0 2 0 0 0 0 0 2 0 0 0 0 0 2 0 0 0 0 0 0 0
245 AGT 2 2 0 8 0 0 6 0 1 30 0 118734 1 0 0 2 0 0 0 1 0 4 10 4 1 1 0 1 0 0 0 0 0 0 1 1 0 1 0 0 1 2 6 18 0 0 4 0 0 0 0 0 0 2 1 0 2 0 0 0 1 0 1 0
246 CGG 0 0 0 0 0 0 1 0 0 0 5 0 0 0 0 0 2 0 40 0 0 1 1 0 12 7 120408 23 0 0 9 0 0 0 0 0 2 0 0 0 0 0 0 0 0 0 0 0 3 0 0 0 0 0 0 0 1 4 15 0 0 0 0 0
247 AAC 5 120081 0 22 3 13 0 0 0 15 0 2 0 0 0 0 0 0 0 0 0 0 0 0 9 2 3 9 0 0 0 2 0 12 0 0 0 1 0 0 0 1 1 1 0 0 2 0 0 9 0 1 0 0 0 2 0 0 2 0 0 0 1 2
248 CCA 0 0 0 0 2 0 0 0 0 0 0 0 0 0 0 0 1 0 0 0 120263 11 43 10 2 1 0 0 4 0 2 0 0 0 0 0 0 0 0 0 0 0 0 1 0 0 0 0 1 0 1 0 2 0 0 0 0 0 0 1 1 0 0 0
249 GGA 0 0 0 0 0 1 1 0 9 0 0 2 0 0 0 0 0 0 0 0 3 0 0 0 0 1 0 0 0 0 1 0 3 0 0 0 0 0 0 0 120367 2 19 10 0 0 0 0 0 0 0 0 0 0 0 0 5 0 0 0 0 0 0 0
250 AAT 7 20 2 120570 0 0 1 4 0 17 0 6 0 0 2 1 0 0 2 1 0 0 0 1 0 0 6 1 0 0 2 0 0 0 0 8 0 0 0 0 0 0 2 2 0 0 0 0 26 1 2 2 0 0 1 0 0 2 2 0 0 0 0 0
251 GCT 0 0 0 0 0 0 0 32 0 0 0 0 0 0 5 0 0 0 0 0 0 0 0 0 0 0 1 0 0 0 0 0 0 0 3 2 1 35 3 145563 0 0 0 0 1 2 3 28 0 0 0 0 0 0 1 1 0 0 0 0 1 0 0 0
252 GAG 0 1 8 0 0 0 0 0 0 0 0 0 0 0 0 0 0 0 0 0 0 0 0 0 0 0 0 0 6 0 0 0 42 1 144966 2 0 0 0 0 0 0 17 0 0 0 4 0 0 0 0 0 0 0 0 0 0 0 1 0 0 0 0 0
253 ATC 0 1 0 0 0 3 0 0 0 1 0 0 4 145285 5 27 0 0 0 0 0 0 0 0 0 0 0 0 0 0 0 0 0 0 0 0 0 0 0 0 0 0 0 0 0 4 76 0 1 0 0 0 0 0 1 0 0 0 0 0 0 0 3 0
254 GAA 23 0 0 0 0 0 0 0 0 0 0 0 0 0 0 0 0 0 0 0 0 0 0 0 0 0 0 0 0 0 0 0 145511 0 6 2 0 0 0 0 18 0 0 0 0 0 0 0 0 0 0 0 0 0 0 0 0 0 0 0 0 0 0 0
255 GAT 0 0 0 10 0 0 0 0 0 0 0 1 0 0 0 0 0 0 0 0 0 4 0 0 0 0 0 0 0 0 0 0 0 8 0 146080 0 0 0 0 0 0 0 4 0 0 0 1 0 0 6 0 0 0 0 0 0 0 1 0 0 0 0 0
256 CTC 0 2 0 0 0 0 0 0 1 0 0 0 0 1 0 0 0 3 0 3 0 25 0 0 0 1 0 0 17 144840 0 68 0 1 0 0 0 0 0 0 0 0 2 0 1 1 0 1 0 0 1 0 0 0 0 0 0 0 1 0 6 9 0 0
257 ATC 0 1 0 0 0 3 0 0 0 10 0 0 2 145488 0 11 0 1 1 0 0 1 0 0 0 0 0 0 2 6 3 0 0 0 0 0 0 0 0 1 0 0 0 0 0 3 0 1 0 0 0 1 1 0 1 0 0 0 0 0 1 0 0 1
258 TTT 1 0 0 0 0 0 0 0 0 0 0 0 0 0 1 2 0 0 0 0 0 2 0 0 0 1 0 0 0 0 0 5 0 0 9 0 0 1 0 0 2 0 0 0 1 0 0 0 1 0 0 0 1 0 0 7 0 2 0 1 1 9 0 145400
259 CTG 0 0 1 0 0 0 0 0 0 0 5 1 0 0 1 0 0 0 0 0 1 0 7 0 0 0 0 0 8 1 145580 0 0 0 0 3 0 0 3 0 0 1 0 1 0 0 5 0 0 0 0 0 0 0 1 0 1 1 0 0 0 0 8 0
260 GCA 0 0 0 0 39 0 1 2 0 0 0 0 0 1 0 0 0 0 0 0 0 2 1 1 0 0 0 0 0 0 0 0 1 0 0 0 144972 0 24 3 0 0 1 1 37 0 0 0 0 3 0 0 1 1 0 0 0 6 1 0 0 0 0 0
261 CGG 1 0 1 0 0 0 0 0 0 0 10 0 0 0 0 0 1 0 23 0 0 0 0 3 22 94 144014 1 0 0 2 0 0 0 0 0 0 0 0 0 0 0 3 0 0 0 0 0 0 0 1 0 0 0 0 0 0 0 25 0 0 0 0 0
262 TCT 0 0 0 0 0 0 0 1 0 6 0 0 0 0 0 0 0 0 1 0 0 2 0 10 1 0 0 0 0 0 0 0 0 0 0 0 0 1 0 0 0 0 0 0 0 0 0 0 2 0 1 8 12 71 3 145078 1 2 0 1 0 0 0 6
263 GCA 0 1 0 0 59 0 0 1 0 4 0 0 0 0 0 0 0 0 0 0 3 0 1 0 0 0 0 0 0 0 2 0 0 1 0 0 145324 8 12 11 8 0 1 0 57 0 2 0 0 0 0 0 2 1 0 0 1 0 0 0 0 1 0 0
264 CTC 0 0 0 0 0 0 0 0 0 2 0 0 0 0 2 0 0 7 0 0 0 18 0 0 0 0 1 0 5 145788 2 16 0 0 13 0 0 0 0 3 0 0 0 0 1 1 0 1 2 0 0 0 1 0 0 0 0 0 2 0 0 17 0 7
265 ATA 0 0 0 0 16 0 0 0 0 3 0 0 146091 2 28 52 0 1 0 0 5 7 0 3 0 0 0 0 4 1 0 2 0 0 0 0 1 1 0 0 7 0 0 0 16 30 3 4 0 0 3 0 0 1 0 1 0 2 0 0 1 0 0 0
266 TTG 0 0 0 0 0 0 2 0 2 0 0 0 1 0 7 6 1 0 0 1 0 0 0 0 1 0 0 0 1 1 13 1 1 0 0 0 0 1 4 0 0 0 0 1 1 1 13 0 0 0 0 4 0 0 13 0 0 0 2 0 9 1 145803 4
267 AGA 178 0 84 0 0 1 0 0 145192 1 59 2 2 0 0 1 0 1 0 0 0 0 3 0 8 3 1 6 0 0 1 0 0 0 0 1 0 0 0 0 20 0 0 0 0 0 1 0 0 0 1 0 0 0 2 0 1 0 0 0 0 0 0 0
268 GGG 0 0 0 0 0 2 1 0 0 0 10 0 0 0 0 0 1 0 0 0 0 130 0 4 0 0 1 0 0 0 1 0 0 0 10 0 0 0 4 14 16 4 144855 7 0 0 1 0 1 0 0 0 33 73 0 0 0 2 3 0 0 0 0 1
269 TCA 0 0 0 0 1 0 0 1 1 0 0 0 0 0 0 0 0 0 0 0 13 1 0 1 1 0 0 0 0 0 0 0 1 0 0 0 0 2 0 4 0 1 0 0 0 1 0 0 3 0 0 0 145309 1 83 5 1 2 1 0 11 0 0 0
270 GTT 0 1 0 0 0 0 0 2 1 0 0 0 0 0 0 13 0 0 1 0 0 0 0 0 0 0 0 0 3 1 0 0 0 0 0 2 0 0 1 6 0 0 0 1 6 5 1 145655 0 0 0 0 1 0 3 0 0 0 0 0 0 0 9 0
271 GCT 0 0 1 0 1 0 0 33 0 2 0 0 0 0 0 0 0 2 0 0 0 1 1 1 1 0 0 1 1 0 0 0 0 0 0 4 5 38 1 145172 0 8 1 4 0 2 0 22 0 0 0 1 21 3 0 3 0 0 0 11 0 0 0 0
272 CAC 0 3 0 0 0 2 0 0 0 0 0 1 0 0 0 0 2 145712 3 8 1 6 0 0 0 8 0 0 0 0 0 2 1 0 2 0 0 1 4 0 0 1 0 1 6 1 1 1 1 6 2 0 0 0 0 0 1 1 3 0 0 0 15 1
273 AAA 145212 0 20 1 1 0 0 0 7 0 1 0 0 1 0 2 0 1 0 0 0 1 0 0 0 1 0 0 0 0 1 0 19 0 1 0 0 0 8 0 0 0 8 0 0 12 1 0 4 0 1 0 1 0 0 0 0 1 2 0 0 0 0 0
274 TCT 1 0 0 0 1 1 0 17 0 1 0 4 0 0 0 0 10 4 0 0 3 1 0 5 0 0 0 0 1 0 0 0 2 3 1 1 0 1 0 0 1 0 0 101 2 0 0 0 3 0 3 2 112 21 1 146079 3 3 0 1 0 0 1 7
275 TGT 0 1 1 1 0 1 0 0 0 0 0 8 0 2 7 2 0 6 0 0 0 3 0 1 0 1 1 21 0 1 0 0 1 3 0 0 2 3 6 0 0 0 1 0 0 0 1 1 1 0 0 2 0 1 2 1 0 20 0 146023 0 0 0 2
276 CTG 0 0 1 1 0 0 0 0 0 0 0 0 0 2 1 0 0 2 2 0 2 0 12 1 0 1 0 0 94 0 145800 3 0 0 0 1 0 0 0 0 0 0 0 0 0 0 0 0 1 0 1 0 0 0 0 0 0 0 1 0 12 0 29 0
277 CCC 0 0 0 0 1 4 0 1 0 0 1 0 0 0 0 0 0 0 0 0 6 145267 12 47 1 0 1 0 0 4 0 6 0 0 0 0 0 4 0 0 0 0 7 0 0 1 0 4 0 0 2 0 0 60 1 0 0 0 0 1 0 0 0 0
278 GCC 0 0 0 0 1 41 0 0 0 10 0 0 0 3 5 0 0 0 0 1 0 0 0 2 0 0 0 1 0 0 0 0 0 3 0 0 19 142630 3 20 0 1 0 2 0 11 0 0 0 0 0 0 0 6 0 0 2 0 0 0 8 1 0 4
279 TGT 0 0 0 0 0 0 0 0 0 0 1 4 0 0 1 0 0 0 1 0 1 0 0 8 0 0 0 74 0 0 0 2 0 0 0 0 1 1 0 1 0 0 0 17 2 0 0 2 0 0 1 27 0 0 0 2 3 25 0 145556 0 0 0 5
280 GTG 0 0 1 0 0 1 0 0 0 0 1 3 1 33 18 6 0 0 0 0 0 0 0 0 0 0 1 0 0 0 0 2 2 0 1 0 0 0 7 0 0 0 2 0 31 2 145906 1 1 0 0 0 0 0 0 0 0 0 0 0 0 0 7 0
281 TAT 0 0 0 0 0 0 0 1 1 0 0 0 1 0 0 0 0 0 0 18 0 0 0 0 1 0 0 0 0 0 2 1 0 0 1 2 0 0 0 1 0 0 1 0 0 0 0 2 11 9 3 146045 0 0 0 0 0 1 0 21 1 0 0 2
282 GGA 0 0 0 0 0 0 0 0 15 0 1 0 0 0 1 0 0 0 0 0 0 0 0 0 0 1 0 0 2 1 0 0 9 1 0 0 0 1 11 8 145331 27 70 10 3 0 1 0 0 0 2 1 1 0 2 0 4 0 0 0 0 1 0 0
283 CCT 194 11 66 1 3 272 309 10 2 2 8 11 1 1 65 24 127 28 1169 163 17 90 28 139908 12 21 48 2 22 221 12 95 0 1 0 9 13 76 637 443 69 228 60 96 24 29 56 0 0 9 1 0 50 7 90 58 1 129 8 273 13 55 54 0
284 GCC 0 0 0 0 0 43 0 0 0 0 0 1 0 0 0 0 0 0 0 0 0 0 1 0 0 0 0 0 0 0 0 0 0 3 0 0 9 146044 10 40 0 0 0 0 0 24 0 0 0 0 1 1 0 4 0 0 0 1 0 0 0 0 0 0
285 GTA 0 0 0 8 0 0 0 0 1 0 0 0 38 0 0 1 0 0 0 1 0 2 0 0 0 0 0 0 1 0 0 2 0 0 0 0 7 0 0 0 2 0 1 0 143676 0 30 1 0 2 0 0 0 3 0 0 0 9 0 2 0 0 0 0
286 GCC 0 0 0 0 0 18 0 1 3 0 0 0 0 1 0 0 0 0 0 0 0 1 0 0 0 0 0 0 0 0 0 2 0 2 0 0 8 145856 3 4 0 4 0 0 0 4 0 0 0 0 0 0 0 19 1 0 1 0 1 0 0 0 0 0
287 AGT 0 0 0 16 0 0 0 0 1 6 3 146131 0 0 0 1 3 0 0 0 0 0 0 0 0 0 0 11 0 0 0 0 0 0 0 0 0 0 0 0 0 1 1 11 0 0 0 0 0 0 0 0 0 0 1 0 0 0 0 4 0 0 0 0
288 GGC 0 0 0 0 0 0 0 0 0 2 0 0 0 0 0 0 0 0 0 0 0 0 0 0 0 0 0 0 0 0 0 0 0 6 0 0 0 0 0 0 1 146020 6 13 0 0 0 1 0 0 0 0 0 0 0 2 0 2 0 2 0 0 0 0
289 TAC 34 1 0 0 4 0 0 0 0 0 0 0 4 63 0 0 0 201 0 0 0 0 0 0 272 0 21 0 0 0 0 1 0 1 0 0 0 0 0 0 0 0 0 0 0 0 9 0 0 145221 1 108 5 2 0 0 2 11 0 0 0 0 0 0
290 GAC 0 21 0 0 0 0 0 0 0 0 0 21 0 0 0 0 0 0 0 0 0 1 1 0 0 0 6 0 0 0 0 0 3 145476 0 12 0 0 0 0 0 8 6 0 0 0 0 0 0 2 0 0 0 0 1 4 0 0 0 0 0 0 0 4
291 TTC 0 0 0 0 0 0 0 0 0 0 0 0 0 4 0 0 0 0 0 1 0 0 0 0 0 1 0 1 0 10 0 0 0 0 0 0 0 0 0 0 0 1 0 1 0 0 0 0 1 7 0 0 0 15 0 0 0 0 0 0 3 145367 2 13
292 GAA 21 0 0 0 0 0 0 0 0 0 18 0 1 0 0 0 2 2 0 1 0 2 0 0 0 1 29 0 0 0 0 1 145287 0 17 0 7 2 16 0 28 2 2 3 39 4 1 0 0 8 0 2 2 25 0 0 0 0 0 0 0 0 0 0
293 AAA 144432 1 70 2 3 0 0 0 47 0 2 0 0 0 0 1 0 0 0 7 0 0 0 0 0 0 0 0 0 0 0 0 8 0 0 0 0 0 0 1 0 0 0 0 0 1 0 0 1 0 0 0 2 0 0 0 0 0 0 0 1 0 1 0
294 GAG 0 102 25 0 57 0 0 8 0 0 33 0 0 0 0 2 0 37 13 0 0 0 0 0 6 0 68 3 1 0 0 0 18 0 143686 4 1 0 31 0 1 1 30 2 0 0 0 0 0 0 4 0 10 122 39 47 0 0 0 4 38 1 0 4
295 GGA 0 0 0 0 0 0 0 0 4 0 0 0 2 0 0 0 0 0 0 0 0 0 0 0 0 0 0 0 0 0 0 0 11 0 0 0 0 0 0 0 116948 0 16 6 0 0 0 0 0 1 0 0 0 0 0 0 2 0 0 0 0 0 0 0
296 TAC 0 1 0 0 0 0 0 0 0 2 0 0 0 0 1 0 0 6 0 0 0 0 0 0 0 1 0 0 0 0 0 0 1 0 0 0 0 8 0 0 0 0 0 0 0 0 0 0 2 127152 2 6 0 0 0 0 4 16 1 0 0 0 0 0
297 TCT 0 0 0 0 0 0 0 0 0 1 0 0 7 0 0 0 0 0 0 0 2 0 0 2 0 1 0 0 0 0 0 0 0 0 0 0 0 0 0 0 0 0 0 0 0 0 0 0 0 0 0 2 0 12 1 123300 1 0 0 0 0 0 0 4
298 TTA 1 0 0 0 0 0 0 0 0 0 1 0 0 0 1 0 0 0 0 0 4 0 0 0 0 0 2 1 8 0 7 3 0 0 0 0 0 0 0 0 0 0 0 0 0 0 0 0 0 2 3 0 4 0 1 0 7 0 0 1 129809 0 35 1
299 GTG 2 0 0 0 0 0 0 0 0 0 0 0 0 0 11 0 0 0 0 0 0 1 2 0 0 0 0 0 0 0 0 0 0 0 0 0 0 0 3 0 13 2 4 0 9 10 132882 10 0 0 0 0 0 0 0 0 0 0 0 1 0 0 6 0
300 GGA 0 0 0 0 0 0 1 0 10 0 0 0 0 0 0 0 0 0 0 0 0 0 0 0 0 0 0 0 0 0 0 0 10 1 1 0 0 0 0 0 133677 3 32 23 1 0 0 0 0 1 0 0 1 0 0 0 3 1 0 0 0 0 1 0
301 ATA 3 0 0 0 14 1 0 0 4 0 0 0 137453 1 35 5 0 0 0 1 1 0 0 0 14 0 1 0 1 0 5 0 0 0 0 0 0 0 0 0 0 0 0 1 4 0 0 0 0 0 1 13 0 1 0 0 0 0 0 1 0 1 0 0
302 GAC 5 20 1 0 0 0 0 0 0 0 0 0 0 0 0 0 0 5 0 0 0 0 1 0 0 0 0 3 0 0 0 2 1 129406 2 9 1 0 6 0 0 10 0 0 0 0 0 0 0 2 0 2 1 0 0 0 0 1 0 0 0 0 0 0
303 CCT 0 0 1 1 0 0 0 3 0 0 0 0 0 0 0 0 0 0 1 4 5 62 11 134587 0 0 0 0 0 1 0 5 0 0 0 0 0 0 1 0 0 0 0 0 0 0 0 2 0 0 0 0 0 1 0 4 0 0 0 0 0 0 1 0
304 TTC 0 1 0 0 0 0 1 0 0 0 0 0 39 0 1 1 0 0 2 0 0 0 1 0 0 1 0 0 0 1 3 0 0 0 0 0 1 0 0 1 0 0 2 0 9 5 17 3 0 1 5 11 0 16 0 0 0 0 6 1 2 133573 0 8
305 AAA 133476 0 21 1 1 0 1 0 16 0 0 0 0 0 0 0 2 0 0 0 0 0 0 4 0 6 0 0 0 1 2 0 8 1 0 0 0 0 0 0 0 0 0 0 1 1 0 0 1 3 0 0 3 0 0 0 0 0 0 0 0 0 0 0
306 CTG 0 0 0 0 0 0 0 0 2 0 0 0 0 0 0 0 0 0 0 0 0 0 8 1 0 0 0 3 60 0 129358 3 0 0 0 0 0 0 2 0 0 0 1 0 0 0 2 1 0 0 0 0 0 0 0 0 1 0 0 5 0 0 19 1
307 CTT 0 0 0 0 0 0 1 0 1 1 0 0 0 0 0 1 2 0 0 2 0 1 0 11 0 2 1 4 3 12 9 137337 1 0 0 0 0 1 1 0 0 0 5 0 0 0 0 1 1 0 0 0 0 0 0 0 0 0 0 1 0 0 2 8
308 CAA 4 0 0 0 0 3 1 0 0 0 0 11 0 1 1 0 145195 5 8 8 1 0 0 1 7 2 0 1 1 0 0 0 1 0 0 0 0 1 7 0 1 0 0 0 0 1 1 0 3 0 0 2 0 0 0 0 2 4 1 2 3 0 0 3
309 AAC 9 145232 17 15 0 17 3 1 5 21 20 0 3 2 0 0 0 4 1 0 1 0 0 0 5 9 18 36 0 0 4 1 1 7 1 0 2 0 7 2 1 5 35 8 0 1 6 4 0 2 0 0 0 14 0 0 0 0 1 0 3 0 1 0
310 AGC 0 31 1 0 8 1 0 37 2 145050 0 16 0 4 0 4 1 1 0 0 1 1 0 0 0 1 0 1 0 0 0 0 0 0 0 0 58 40 33 334 0 4 7 5 1 1 1 0 0 7 0 0 0 0 1 0 0 41 1 6 1 0 0 0
311 CAA 3 1 0 6 2 0 0 0 549 6 14 1 0 0 0 0 143920 5 6 7 1 0 0 0 81 231 416 24 0 0 1 0 0 0 3 2 0 0 1 0 1 0 2 0 0 1 2 30 7 3 0 0 1 0 4 22 0 1 2 1 1 5 0 0
312 GTA 0 7 0 0 0 2 0 0 0 0 0 0 21 2 0 1 0 0 0 0 0 0 1 0 0 0 7 0 0 2 2 0 0 0 0 0 13 1 1 0 0 0 0 1 146002 6 15 0 0 0 4 0 0 0 0 0 0 1 0 1 3 0 1 0
313 TAC 0 1 0 0 0 0 0 1 0 0 0 0 0 0 0 0 0 14 1 0 0 0 0 0 0 0 0 0 0 0 0 0 0 0 0 1 0 0 0 0 0 0 0 0 0 1 0 0 1 145740 2 243 1 0 1 1 2 15 0 1 0 0 0 0
314 AGC 0 13 1 0 0 0 4 0 5 145253 0 15 0 6 0 0 0 2 0 0 0 0 0 0 0 3 0 0 0 0 0 0 0 0 0 1 0 0 0 0 0 31 2 0 2 0 0 1 1 0 1 0 1 7 0 2 0 223 1 13 1 0 0 0
315 CTA 0 0 1 1 0 0 1 0 0 4 0 0 2 0 0 0 2 0 0 1 25 5 0 1 1 0 1 0 145854 15 66 0 0 1 0 0 0 0 0 0 0 0 2 0 1 0 2 0 1 0 1 0 0 0 0 1 0 0 0 0 23 0 5 4
316 ATC 1 0 0 0 0 6 0 0 2 1 1 9 3 144630 3 16 0 1 0 0 0 0 0 0 0 0 0 0 0 0 3 0 0 0 0 0 0 0 2 0 0 0 0 1 0 7 2 1 0 0 0 0 0 0 0 0 0 0 1 0 0 1 1 0
317 AGA 10 0 0 0 1 0 0 0 146191 0 24 0 2 0 1 0 0 0 0 0 0 0 0 0 5 4 9 0 0 0 0 0 0 0 0 0 0 2 0 0 52 0 0 5 0 0 1 0 0 0 0 0 0 0 0 0 3 0 0 1 1 0 0 0
318 CCG 0 0 3 0 0 0 2 0 0 0 0 1 0 0 1 1 1 1 7 0 39 38 143185 21 0 0 0 0 0 0 8 0 0 0 1 0 1 3 5 0 0 0 3 5 1 0 0 0 2 0 0 0 0 0 7 1 0 0 0 0 0 0 0 0
319 AAC 4 145234 4 130 0 6 0 5 1 7 17 73 0 2 1 0 0 5 1 0 0 0 0 0 0 0 17 1 0 2 0 0 0 7 2 0 3 0 1 0 57 115 225 89 0 0 0 0 1 2 0 0 2 0 0 0 0 1 0 0 1 0 9 0
320 GAG 0 0 7 0 0 0 0 0 1 0 0 0 0 0 1 0 1 0 0 0 0 0 1 0 0 0 0 1 0 0 0 2 23 0 146032 6 0 1 2 0 0 0 24 1 1 0 0 0 0 0 5 0 0 1 0 0 0 0 0 1 0 0 0 0
321 AAT 4 12 1 146050 0 0 0 2 0 0 0 13 0 0 1 1 0 1 0 1 0 0 0 0 0 1 4 0 0 0 0 10 1 0 1 7 0 0 1 1 0 3 2 0 4 0 0 0 0 0 0 0 1 1 1 0 0 1 1 0 0 0 0 0
322 CCA 0 2 0 0 1 1 0 0 3 0 2 0 0 0 0 0 3 0 0 2 145817 25 124 9 0 0 0 0 10 0 0 0 0 1 1 0 11 3 0 2 5 0 1 0 0 0 1 0 2 0 2 0 9 0 2 0 0 0 1 0 0 0 0 0
323 GCA 0 0 0 0 22 0 0 0 0 37 1 1 1 1 2 0 0 0 8 0 1 0 0 1 0 0 1 0 0 1 7 0 5 1 0 0 145571 5 3 1 6 1 6 0 36 3 0 0 3 0 0 0 5 0 1 0 6 5 0 20 0 0 22 8
324 CAC 0 0 0 0 0 0 0 0 0 0 0 0 0 0 0 0 4 146045 0 6 0 2 0 2 0 3 0 0 1 0 0 0 0 1 1 0 0 0 0 0 0 0 2 0 0 0 0 0 1 6 0 0 1 1 0 0 0 0 0 0 0 0 0 0
325 AAG 10 0 146101 0 0 0 2 0 0 0 23 0 0 0 2 0 0 0 2 0 0 0 0 0 0 0 0 0 0 0 0 0 0 0 33 0 0 0 0 1 0 0 0 0 0 0 0 0 0 0 0 0 0 0 0 5 0 0 1 0 0 0 0 0
326 AGT 0 0 0 29 0 0 0 0 0 14 0 146329 0 0 0 0 1 0 0 0 0 0 0 0 0 0 0 0 0 0 0 0 0 0 0 0 0 0 0 1 0 0 0 7 0 0 0 0 0 0 0 0 0 0 0 0 0 0 0 0 0 0 0 0
327 CAG 0 0 2 0 0 1 0 0 0 0 0 1 0 0 0 0 17 2 145877 1 0 0 1 0 0 4 49 0 0 0 1 0 0 0 1 0 0 0 0 0 0 0 0 0 0 21 0 0 0 0 8 0 0 0 0 0 0 0 0 0 0 0 0 0
328 CTG 0 0 0 6 1 0 0 1 1 0 2 0 0 0 4 0 0 1 2 0 1 0 10 0 0 1 9 1 30 12 146074 0 0 0 1 0 0 0 0 0 0 0 0 0 2 1 5 0 0 0 1 1 0 0 0 11 0 0 0 0 11 0 67 0
329 GTG 0 0 0 0 1 0 1 0 0 0 3 1 0 2 29 0 0 1 0 0 0 0 0 0 0 0 0 0 0 0 4 0 0 0 2 0 9 0 6 0 4 0 1 1 50 8 145953 7 0 0 2 2 0 0 0 0 0 1 0 0 0 0 2 0
330 TGG 0 0 0 0 0 0 0 0 2 0 1 0 0 0 0 0 0 0 0 0 1 0 0 0 0 0 1 0 0 0 0 0 0 3 0 0 0 0 0 0 0 2 4 0 0 0 1 1 0 0 16 1 0 2 0 1 12 0 146163 1 0 0 4 0
331 ATG 0 0 2 1 0 0 7 0 0 0 2 0 8 0 146289 2 23 0 0 0 1 0 0 0 0 0 0 0 0 0 8 0 0 0 0 0 0 0 0 0 0 1 0 0 0 1 29 0 2 0 0 1 0 0 0 0 0 0 1 1 1 0 3 0
332 GCA 2 1 0 1 33 1 0 0 0 0 0 2 2 0 0 0 1 0 0 0 1 0 0 0 0 0 0 23 1 1 0 0 3 1 0 0 146198 13 34 4 1 0 2 1 32 1 0 0 0 0 0 0 3 5 7 4 0 0 0 0 0 1 0 0
333 TGC 2 0 0 0 1 0 0 1 0 3 1 0 0 3 4 1 0 0 0 0 0 0 0 0 0 38 0 0 0 1 0 0 0 0 0 1 0 0 0 0 0 1 0 1 0 2 1 2 4 40 2 0 0 2 0 1 3 145619 4 151 0 2 1 1
334 AAT 1 5 1 142722 0 0 0 3 0 0 0 3 1 1 4 0 0 186 0 3109 0 0 0 1 0 1 1 0 1 1 1 0 0 1 0 8 0 0 0 0 0 0 0 0 1 0 0 5 0 7 0 61 0 0 3 0 0 1 0 35 0 43 0 0
335 TCT 0 0 0 0 1 0 0 1 3 0 0 9 0 0 0 0 0 0 2 0 0 1 0 11 0 0 0 0 0 0 0 1 0 0 0 0 0 0 0 4 3 0 0 0 1 0 1 1 1 0 0 3 10 18 3 149972 0 0 0 3 0 0 1 7
336 GCT 0 0 0 0 3 2 0 73 0 0 0 0 0 0 0 0 0 0 1 0 0 0 0 0 2 0 0 0 23 5 4 0 0 2 0 4 19 84 19 149165 0 0 3 0 0 0 0 13 0 0 1 2 0 0 0 3 0 0 0 0 0 0 49 0
337 GCA 0 0 0 0 19 0 0 0 0 0 0 0 0 1 0 1 0 0 0 0 0 0 0 0 0 0 2 0 1 0 0 0 0 1 0 1 148880 1 10 3 4 0 1 1 22 0 0 0 0 0 0 0 0 0 1 0 2 0 1 11 0 0 0 0
338 TTT 0 0 0 1 0 0 0 0 0 0 0 0 0 0 0 2 0 1 0 0 0 0 2 0 0 0 0 0 0 0 0 5 0 0 0 0 0 0 0 0 0 0 3 0 2 0 0 0 0 0 3 0 0 0 0 9 0 0 0 5 1 36 2 149115
339 GAA 3 0 17 0 0 0 0 0 0 0 0 0 0 0 0 0 0 0 0 0 0 0 0 0 0 0 0 0 0 0 0 0 149085 55 90 63 0 6 0 0 21 0 0 0 1 0 0 0 2 0 0 0 0 0 0 0 0 0 0 1 0 0 0 0
340 GAT 0 0 0 22 0 4 0 2 0 0 0 0 0 0 0 0 0 0 0 0 0 0 0 0 0 0 0 0 0 1 0 0 0 7 1 149955 0 0 1 0 0 0 0 9 0 0 0 0 0 0 0 4 0 0 0 0 0 0 0 0 0 0 0 0
341 CTA 0 0 2 0 0 0 0 0 0 0 0 0 4 0 0 0 1 0 0 0 21 0 0 0 1 1 0 0 148870 0 14 1 0 0 0 0 0 0 0 0 0 0 0 1 0 0 0 0 0 0 0 0 0 0 0 0 0 0 0 0 1 0 0 0
342 AGA 4 0 0 0 0 0 0 0 149188 0 19 0 0 0 0 0 0 0 6 0 0 0 0 0 4 0 0 51 0 0 0 1 0 1 1 0 0 0 0 1 16 3 6 0 0 0 0 0 0 0 0 0 0 0 0 0 0 0 0 0 0 0 0 0
343 GTA 0 0 0 0 0 0 0 0 0 0 0 0 22 0 0 0 0 0 0 0 0 0 0 0 0 0 0 0 0 0 0 0 1 0 0 0 9 0 0 0 1 0 0 0 149375 2 10 4 0 0 0 0 0 0 0 0 0 0 0 0 4 0 0 0
344 TTA 0 0 0 0 0 0 2 0 1 0 2 0 0 0 0 0 0 0 0 0 10 0 0 0 1 0 0 0 4 2 0 10 0 0 0 0 0 0 0 0 0 0 0 1 0 0 0 5 0 0 0 0 8 0 0 0 0 0 0 0 149919 1 30 0
345 AGC 0 3 2 0 2 0 2 0 5 148914 2 14 0 1 2 0 0 0 0 0 0 1 0 0 0 0 0 0 0 0 0 1 0 0 0 0 2 0 2 2 0 5 1 0 0 0 0 0 0 2 0 0 8 0 2 0 0 0 2 0 0 0 2 0
346 TTC 0 0 1 0 0 0 0 0 0 1 0 0 0 0 0 0 0 0 0 0 0 0 0 0 0 1 0 0 0 9 0 0 0 1 0 4 0 0 0 0 0 0 0 1 0 1 6 1 0 3 0 0 0 17 0 0 0 0 1 1 4 149238 1 2
347 ATC 0 0 0 0 0 1 0 0 0 0 0 0 3 149177 0 5 1 1 0 0 0 0 0 0 0 24 0 0 0 2 0 7 0 0 0 0 0 0 0 0 0 2 0 0 0 5 0 0 0 1 0 0 0 0 0 0 0 1 0 0 0 0 0 0
348 AGA 3 0 0 0 1 0 0 0 149534 1 75 2 5 0 0 0 0 0 0 0 0 1 0 0 4 0 0 0 1 3 0 4 0 0 0 0 0 1 0 0 23 0 0 0 0 0 1 0 0 0 0 1 0 0 0 0 4 0 0 0 0 0 0 0
349 GGG 0 0 0 0 0 0 0 0 0 0 5 0 0 0 0 0 0 0 0 1 0 1 0 0 0 0 1 0 0 0 0 0 0 0 12 0 0 0 1 0 11 3 149219 3 0 0 0 0 1 0 0 0 0 0 0 0 0 0 2 0 0 0 1 1
350 ACC 0 1 1 0 2 149865 1 6 3 8 0 1 0 18 0 0 12 0 2 11 0 1 0 0 0 2 5 3 1 0 0 0 0 0 0 0 0 20 0 0 0 0 2 1 1 0 0 0 0 0 0 0 10 3 1 4 0 10 11 1 1 1 1 1
351 AAA 149646 16 36 1 0 0 0 0 11 0 1 0 1 0 0 0 0 0 0 0 0 0 0 0 0 0 0 3 0 0 0 5 11 0 0 0 0 0 0 0 0 1 0 0 0 0 0 0 2 0 0 0 0 0 0 0 2 0 0 6 0 0 0 0
352 GTA 0 0 0 0 0 0 0 0 0 0 0 1 12 2 1 0 0 0 1 0 0 0 0 0 0 0 0 0 24 0 0 0 0 0 0 0 15 0 4 0 1 0 0 0 149704 5 11 1 3 0 0 0 0 0 0 0 0 0 0 4 6 0 0 0
353 TCC 0 0 0 0 0 0 0 0 0 4 0 0 0 0 0 235 0 0 0 0 0 92 0 0 0 4 0 0 82 49 40 0 0 0 0 0 0 0 0 0 0 0 0 0 0 0 0 57 0 63 0 0 1 147300 2 1 0 0 27 0 0 1097 0 33
354 CCA 1 1 0 2 6 0 0 0 0 1 0 2 0 0 0 0 1 0 0 0 149305 3 8 2 3 3 0 0 2 0 0 0 0 2 0 0 1 0 0 2 1 1 2 0 0 0 0 0 0 0 0 0 5 0 1 0 1 0 0 2 0 1 0 0
355 AGG 0 0 20 0 0 1 0 0 6 0 149324 2 0 0 15 0 0 0 0 0 0 0 0 0 0 0 2 0 0 0 0 0 0 0 0 0 0 0 0 0 0 0 19 0 0 0 0 0 0 0 0 0 0 0 0 0 0 0 3 0 0 0 0 0
356 GGG 0 0 0 0 0 0 0 0 0 0 5 0 0 1 0 0 0 0 0 0 0 0 0 0 0 0 0 0 0 0 0 0 0 0 6 0 0 0 0 0 19 0 145091 3 0 0 0 0 0 0 0 0 0 0 0 0 0 0 0 0 0 2 1 0
357 AAA 148660 4 4 0 0 0 0 0 5 0 0 0 0 0 0 0 0 0 2 0 0 0 0 0 0 0 0 0 0 0 0 0 29 1 0 0 0 0 0 0 0 0 0 0 0 0 0 0 0 0 0 0 0 0 0 0 0 0 0 2 0 0 0 0
358 CTT 0 0 0 0 0 0 0 0 0 0 0 0 0 0 0 4 0 0 0 1 0 1 0 7 0 0 0 1 5 10 1 149190 0 0 1 0 1 0 0 0 0 0 1 0 0 0 0 1 0 0 0 0 0 0 0 0 2 1 0 0 0 0 153 5
359 TCC 300 6 1281 1 0 3 0 0 17 0 0 15 0 0 0 0 0 0 0 1 0 32 0 1 626 0 0 0 0 1 9 8 1 0 2 0 0 58 0 1 0 3 0 0 0 0 0 0 0 1 0 0 12 147734 28 8 0 0 0 0 0 8 0 0
360 ACT 0 0 0 5 1 11 5 150191 0 0 0 0 0 0 0 6 0 0 0 0 0 0 0 0 0 0 0 0 0 1 1 0 0 0 0 0 1 0 1 6 0 0 0 0 0 0 5 1 0 0 0 0 0 0 0 0 0 0 0 0 0 0 0 0
361 AGA 7 0 0 0 1 0 0 0 150251 0 10 1 4 0 0 0 0 0 0 0 0 0 0 0 12 0 1 2 0 0 0 0 0 0 0 0 0 0 0 0 9 0 0 0 0 0 0 0 0 0 2 0 0 0 0 0 0 0 0 0 0 0 0 0
362 GGA 0 0 0 0 0 0 0 0 12 2 0 0 0 0 0 0 0 0 1 0 0 0 0 0 0 0 0 0 0 0 0 0 6 2 0 0 0 0 0 1 149269 17 48 1 1 0 0 0 0 0 0 0 0 0 0 0 3 0 0 0 0 0 0 0
363 GTA 0 0 0 0 0 0 0 0 0 0 0 0 10 0 0 3 0 0 0 1 0 0 0 0 1 0 0 0 1 16 0 0 1 0 0 0 19 0 1 0 0 0 1 0 148886 8 65 0 1 0 0 3 0 0 0 0 0 0 1 1 24 0 0 0
364 CAA 0 0 0 1 2 0 8 0 15 0 0 0 0 0 8 11 149808 1 16 2 0 3 0 0 13 0 0 1 8 0 2 1 2 0 2 0 0 0 0 0 0 0 2 0 0 0 1 0 3 0 0 2 1 0 23 2 0 0 0 2 0 0 0 4
365 ATT 0 0 0 2 0 0 0 5 0 0 0 1 1 8 0 149998 0 0 0 0 0 0 0 0 1 0 0 0 0 0 0 4 0 0 0 0 0 0 0 0 0 0 1 0 0 0 0 2 0 0 0 0 0 0 0 0 2 0 0 0 0 0 0 0
366 GCT 0 0 1 0 0 0 1 28 0 1 0 3 0 0 0 0 0 0 0 0 0 0 0 1 0 0 1 0 0 0 0 0 0 0 0 4 2 8 3 149990 0 0 0 6 0 0 0 12 0 0 0 0 0 0 1 4 0 0 0 0 0 0 1 0
367 TCA 0 8 0 10 1 2 0 0 0 0 0 0 0 0 0 0 0 0 0 0 10 0 0 0 1 0 0 0 0 0 0 0 0 0 0 0 2 0 2 0 0 5 3 1 1 0 0 0 1 0 0 0 149966 2 10 0 1 0 5 0 3 0 0 0
368 AAT 2 9 0 149308 14 7 5 7 0 1 1 9 0 0 9 0 6 8 2 1 1 0 0 0 1 0 0 0 3 0 0 0 0 0 0 11 3 1 2 1 0 0 14 3 0 4 0 0 1 0 0 0 0 2 17 0 0 0 1 0 0 4 0 0
369 GAA 11 0 0 0 0 0 0 1 0 0 0 0 2 0 0 0 0 0 0 0 0 1 0 0 0 1 0 0 0 3 0 0 150449 1 53 0 15 0 1 0 9 0 2 0 1 1 0 0 2 0 0 0 0 0 0 0 0 2 0 0 0 0 0 0
370 AAC 2 149272 1 6 0 6 0 0 0 7 0 0 0 1 0 0 4 1 2 0 0 0 2 0 1 1 2 0 0 0 0 0 0 12 7 3 0 0 0 0 0 1 0 3 0 0 0 3 2 0 0 0 0 0 0 1 0 13 0 3 1 0 0 0
371 ATG 1 0 0 0 0 1 6 0 0 0 1 0 22 13 150282 9 0 0 0 0 4 1 0 0 0 0 0 0 0 2 1 0 0 0 0 0 0 0 0 2 0 0 4 0 0 0 11 0 0 0 0 0 0 0 0 0 0 3 0 1 1 0 0 0
372 GAT 0 1 0 19 0 0 0 0 0 1 0 0 0 0 0 0 0 0 0 0 0 0 0 0 0 1 2 0 0 0 0 0 4 8 48 149602 0 1 0 0 0 3 7 10 0 0 0 0 2 0 0 1 0 0 0 0 0 0 0 0 0 0 0 0
373 GCT 0 0 0 0 0 5 0 41 4 1 34 1 0 0 2 0 2 0 121 16 0 0 0 0 1 4 0 0 4 0 3 0 1 0 3 5 10 43 8 149736 0 0 4 4 0 0 0 17 1 0 0 0 1 0 0 7 1 6 0 0 0 0 0 0
374 ATG 1 0 0 0 0 1 8 0 0 1 4 0 10 1 149911 13 0 0 0 0 0 0 0 1 0 0 1 0 0 0 5 9 0 0 0 0 0 2 0 0 0 0 0 0 2 0 14 0 0 0 0 0 0 0 0 0 0 2 0 1 0 0 1 0
375 GAA 9 1 0 0 2 0 0 1 0 3 0 0 1 1 0 11 2 0 0 0 0 0 0 0 0 0 0 0 0 3 0 0 146435 1 7 1 0 2 0 0 16 1 2 0 0 2 14 1 1 0 1 2 0 0 0 0 0 2 5 0 0 0 1 0
376 TCA 1 0 0 0 0 0 2 0 0 14 1 0 0 0 0 0 0 0 0 0 8 0 0 0 0 0 0 0 3 0 0 0 1 0 0 0 0 8 0 2 0 0 0 1 2 0 2 0 1 2 0 1 122478 0 74 2 0 1 3 2 2 0 0 0
377 AGT 0 13 0 21 20 0 3 1 1 19 0 145467 1 3 153 3 0 1 0 2 0 0 0 0 0 0 1 26 0 4 0 1 0 0 1 2 0 8 3 157 1 0 1 11 0 78 4 0 0 0 0 3 0 0 0 0 1 9 1 66 0 8 0 0
378 ACT 0 0 0 1 2 5 9 121156 2 0 32 1 0 0 0 12 0 0 0 0 0 0 0 1 32 0 14 0 1 3 0 0 0 0 0 0 0 9 0 17 2 2 4 1 2 0 1 0 0 0 0 1 6 3 6 0 0 0 0 0 0 0 1 0
379 CTT 0 0 3 0 0 0 0 0 0 0 0 0 0 0 0 5 0 0 0 2 0 0 0 21 0 0 3 2 17 21 20 122948 3 0 0 0 0 0 0 0 1 0 9 0 0 0 0 0 0 1 4 0 0 0 0 0 0 1 0 1 0 0 0 4
380 GAA 12 1 1 0 0 1 0 0 0 0 1 0 0 0 0 0 0 0 0 0 0 1 0 0 0 0 0 1 0 0 0 0 146752 3 30 0 3 1 0 0 7 1 1 4 0 0 0 1 3 0 2 0 0 0 0 0 0 0 0 0 0 0 0 0
381 CTG 0 0 0 0 0 0 0 0 1 0 0 0 2 0 1 0 0 1 0 0 0 10 8 0 0 0 0 0 16 0 144580 1 0 0 0 0 0 0 0 0 0 0 0 0 0 0 2 0 0 0 0 0 0 0 1 0 0 2 0 0 0 1 10 0
382 AGA 10 20 5 0 1 0 0 0 141399 0 16 1 2 0 0 0 0 0 0 0 0 0 1 0 7 4 3 1 0 0 0 0 0 0 1 0 0 0 0 0 23 0 1 0 1 0 0 0 0 0 0 0 1 0 0 0 2 0 0 0 0 0 0 1
383 AGC 0 20 0 1 2 1 5 1 5 145843 4 123 0 3 1 1 0 0 0 0 0 0 0 0 0 2 0 0 0 0 0 0 1 1 0 3 3 1 5 0 1 6 1 4 0 1 12 0 0 0 1 0 0 0 35 24 1 0 2 0 0 0 0 0
384 AGG 0 0 41 0 1 0 1 0 39 1 141818 0 0 0 2 0 0 0 1 0 0 0 1 0 7 13 110 4 0 0 1 0 0 0 0 0 1 0 0 0 1 1 39 0 0 0 0 1 0 0 1 2 0 0 0 0 0 0 3 1 0 0 2 0
385 TAC 0 2 0 1 2 0 0 0 1 0 1 0 1 0 0 0 1 17 0 2 0 6 0 0 0 0 0 0 0 0 1 0 0 0 0 0 0 4 0 0 0 1 1 1 0 1 0 0 6 142094 0 9 54 1 1 0 0 13 0 2 0 0 1 1
386 TGG 0 0 0 0 0 0 0 0 20 0 4 2 0 0 1 1 0 0 0 0 0 0 0 0 0 0 19 0 0 3 0 0 0 0 0 0 0 0 0 0 0 0 25 0 0 0 0 0 1 0 10 2 0 0 2 0 5 0 135523 3 0 0 7 0
387 GCC 0 0 0 0 0 41 2 0 0 0 0 0 0 0 0 0 0 0 0 0 0 4 0 0 0 0 0 0 0 0 0 0 0 2 0 0 6 131304 64 6 14 1 3 0 0 23 1 0 0 0 0 0 0 0 0 8 0 0 0 0 0 1 0 0
388 ATA 17 0 0 11 10 0 0 0 0 0 0 0 139065 0 43 0 0 0 1 1 0 0 1 0 0 0 0 0 2 0 0 0 0 0 4 0 0 0 0 0 0 3 0 0 11 0 1 0 0 1 0 0 0 0 0 0 0 0 0 0 0 0 4 1
389 AGA 11 1 0 0 0 0 0 0 134418 0 3 0 4 0 0 0 0 0 0 0 0 0 0 0 18 2 0 4 0 0 0 0 0 0 0 0 0 0 0 0 26 0 0 0 0 0 0 0 0 0 0 0 0 0 0 0 3 0 1 0 0 0 0 0
390 ACC 0 0 0 0 3 131891 1 15 0 1 0 1 1 3 0 1 0 1 0 1 0 1 2 0 0 0 1 1 0 0 0 1 0 1 0 0 2 6 0 0 0 0 0 0 0 1 1 0 0 0 0 0 1 2 1 0 1 0 0 0 1 0 0 0
391 AGA 12 0 1 0 0 0 1 0 133261 1 6 1 4 0 0 0 0 0 0 0 0 0 0 0 30 5 5 1 0 0 0 1 4 1 0 0 0 0 0 0 17 0 0 0 0 0 2 0 1 0 0 0 0 2 0 0 1 0 1 0 0 0 5 0
392 AGT 2 0 0 19 1 0 0 0 1 8 0 144615 1 0 0 4 0 0 0 0 1 0 0 0 2 0 0 1 0 0 0 1 0 0 0 0 0 0 0 1 0 0 1 10 0 0 0 0 0 2 0 0 2 6 3 12 1 0 0 0 0 0 0 0
393 GGA 0 0 0 0 0 0 0 0 8 1 0 0 0 0 0 0 0 0 1 0 0 0 1 0 1 0 2 5 0 0 0 0 3 0 0 0 0 0 0 0 149586 34 105 27 1 0 0 0 0 0 0 0 0 3 0 1 2 0 0 0 0 0 0 0
394 GGA 0 0 0 0 0 0 0 0 16 0 0 0 0 0 1 0 0 0 0 0 0 0 0 0 0 0 0 0 0 0 0 0 12 0 0 0 0 0 0 0 149601 1 16 2 1 0 1 0 0 0 0 0 0 0 0 0 10 1 0 0 1 0 0 0
395 AAC 0 149139 13 34 0 5 46 3 0 29 6 0 0 0 1 0 3 1 12 0 0 0 0 0 1 1 2 260 0 2 0 3 0 14 0 0 1 1 0 0 15 0 2 0 7 0 2 1 0 0 1 6 4 1 3 0 2 0 1 2 1 2 0 0
396 ACT 1 0 5 2 4 42 12 149317 19 52 143 13 3 9 4 4 2 10 3 2 3 0 1 2 1 4 7 3 0 2 23 23 1 0 2 0 10 0 9 25 9 2 0 4 1 1 5 10 0 1 0 1 2 0 6 1 0 4 1 9 8 0 1 0
397 AAT 0 21 8 149924 1 0 0 2 0 5 1 9 12 0 0 1 1 5 2 0 0 0 0 0 8 1 3 2 0 0 3 0 0 0 3 10 3 3 5 1 0 8 12 0 0 0 6 12 1 0 0 3 5 0 7 47 1 10 7 3 5 1 15 3
398 CAA 11 0 2 0 4 0 2 1 25 0 20 1 4 0 3 0 149385 4 10 6 4 3 2 0 28 16 3 17 1 0 0 0 4 5 3 0 13 0 0 0 2 3 0 9 18 2 1 5 8 0 0 4 13 1 0 0 0 0 7 3 5 1 1 0
399 CAG 0 1 10 0 0 0 3 41 0 0 55 0 1 0 0 1 22 4 149022 11 7 7 6 7 15 27 27 33 14 40 2 2 0 0 4 1 1 0 3 2 27 6 150 0 1 5 0 1 0 0 10 0 2 6 3 1 0 0 2 5 0 14 2 9
400 AGG 7 0 27 0 0 0 0 0 15 0 149121 6 0 0 17 1 0 1 0 0 0 3 0 1 16 7 3 3 0 0 0 0 0 0 0 0 0 0 2 0 2 0 61 1 0 0 0 0 0 0 0 0 1 0 5 0 0 0 13 0 2 0 0 4
401 GCC 1 9 9 0 0 28 1 0 4 0 4 1 0 0 1 0 1 3 3 0 51 16 0 0 1 8 1 11 0 0 3 0 0 2 0 0 9 149788 4 10 6 45 17 0 0 53 3 0 0 1 0 0 1 12 0 13 0 0 1 20 0 0 0 0
402 TCT 0 0 8 0 3 0 16 3 0 0 2 31 0 0 1 0 1 70 0 0 4 0 0 31 15 1 4 0 0 0 0 0 2 0 2 0 2 3 11 0 5 6 31 4 0 0 0 0 0 1 0 10 1 106 5 149588 0 2 0 2 0 0 0 5
403 GCA 1 14 1 7 46 0 6 6 1 0 3 0 2 0 0 1 0 6 0 0 1 23 0 0 0 2 0 0 1 1 1 0 3 0 0 0 149746 15 108 3 16 0 9 5 84 0 5 0 0 0 0 6 2 2 2 15 0 17 0 2 2 0 0 1
404 GGT 0 0 2 0 0 1 0 1 0 4 3 8 0 0 1 1 0 0 0 0 0 0 1 0 1 0 0 1 0 3 1 0 0 1 0 39 0 0 5 2 39 65 19 149613 3 0 0 3 0 2 1 0 0 3 1 11 0 0 4 5 0 0 1 0
405 CAA 2 0 1 0 0 0 0 0 0 0 0 0 0 0 2 0 150354 0 72 0 2 0 0 4 8 0 0 0 0 0 0 0 2 0 0 0 0 0 0 0 0 0 0 0 0 0 0 0 3 0 1 0 0 0 2 0 0 0 0 0 0 0 0 0
406 ATC 0 1 2 1 5 15 20 0 16 0 0 0 0 150303 0 25 0 0 0 0 0 0 0 0 0 0 2 0 0 0 0 0 0 0 0 0 0 0 0 0 0 0 0 1 0 10 0 0 0 0 0 7 0 13 1 0 0 0 0 2 0 9 0 0
407 AGT 0 0 0 4 0 3 4 0 0 7 0 150287 0 0 0 2 2 0 0 0 0 0 0 0 0 0 0 0 0 0 0 0 0 0 0 0 0 3 0 2 0 0 0 28 0 0 0 0 0 0 0 0 0 0 0 0 0 1 0 33 0 1 0 0
408 GTG 0 0 0 0 0 0 0 0 0 0 0 0 0 0 17 0 0 0 0 0 0 0 0 0 0 0 0 0 0 0 0 0 0 0 0 0 0 0 16 0 0 0 1 0 116 2 149821 25 0 0 0 0 0 0 0 0 0 0 0 2 0 0 0 0
409 CAA 5 0 0 0 4 23 0 0 0 11 0 0 0 3 1 3 149867 8 9 2 0 0 0 0 4 0 4 0 1 0 0 1 1 0 0 0 1 0 30 2 7 0 5 6 9 1 7 0 85 5 2 27 15 7 146 6 0 1 4 12 0 0 0 0
410 CCT 0 0 0 1 0 0 0 1 0 0 1 1 0 0 0 0 0 2 0 10 8 58 3 149798 0 1 1 1 0 0 0 7 0 0 0 0 3 1 31 0 0 0 1 0 0 1 4 0 2 0 0 0 0 0 5 23 0 11 0 5 0 0 0 0
411 GCA 0 0 0 1 189 1 0 0 0 59 0 2 0 0 0 0 0 0 0 6 0 7 0 0 0 0 0 2 0 0 0 0 1 0 0 0 150074 4 9 1 0 0 0 0 27 1 7 4 0 0 0 1 10 58 12 15 0 0 1 0 0 0 2 0
412 TTT 0 0 0 0 0 0 0 0 0 0 0 0 0 0 0 9 0 0 0 0 0 0 0 0 0 0 0 0 8 0 0 6 0 0 0 0 0 0 0 0 0 0 1 0 0 0 0 2 3 3 0 0 0 0 0 6 0 2 2 0 3 17 5 150240
413 TCT 1 0 3 0 1 0 0 0 0 136 1 5 0 0 0 4 0 0 0 0 5 0 1 10 0 0 0 0 0 0 0 0 0 0 0 0 1 0 0 0 4 1 6 2 0 0 2 0 0 0 0 0 19 39 16 150040 0 3 0 2 0 0 0 8
414 GTG 0 0 0 0 1 6 1 0 0 0 2 1 0 0 25 0 1 0 0 0 0 0 0 0 0 0 1 0 0 4 0 9 0 0 1 0 0 1 37 2 1 5 1 3 56 4 149899 8 0 3 0 0 3 0 2 0 0 2 0 32 0 0 6 0
415 CAA 3 0 0 0 0 0 0 9 1 1 0 50 1 0 0 0 149806 14 11 0 5 0 0 0 22 5 62 2 0 1 12 3 9 0 5 1 18 23 39 70 5 5 23 10 5 13 1 0 11 16 0 4 0 0 100 24 0 0 4 3 0 0 8 5
416 AGA 14 0 0 4 0 0 0 0 150260 1 28 1 1 0 0 0 0 0 0 0 0 1 0 0 8 6 7 7 0 0 0 0 0 0 0 0 0 0 1 0 21 0 0 0 0 0 0 0 0 0 0 0 0 1 0 0 1 0 0 0 0 0 0 0
417 AAC 12 147846 8 18 43 25 13 0 0 17 0 20 0 2 0 4 0 10 4 0 15 6 0 0 64 0 1 0 4 1 7 14 1 10 1 1 3 5 1 6 0 15 40 0 4 0 2 15 0 4 0 0 0 0 0 3 0 0 3 5 0 1 21 0
418 CTC 0 0 0 0 1 1 1 0 0 0 0 0 3 35 0 0 0 2 0 0 0 25 0 0 1 0 0 0 7 130361 20 13 3 0 0 1 0 0 4 0 0 0 1 2 0 0 20 2 0 0 0 0 0 0 0 0 0 12 0 9 1 8 9 0
419 CCA 0 0 0 0 2 0 1 0 0 3 0 2 0 2 3 0 1 0 0 0 130045 12 16 0 0 9 0 0 2 0 0 1 4 0 0 2 4 0 0 11 0 0 1 8 0 4 5 16 0 0 0 0 5 0 0 0 0 0 0 0 1 1 0 0
420 TTT 3 0 1 4 0 19 2 0 0 1 0 9 1 1 33 6 0 11 0 1 0 0 0 0 0 0 0 0 5 18 13 16 0 4 0 0 17 16 21 4 0 3 8 0 49 1 33 6 0 0 0 5 13 0 5 42 0 0 0 7 4 41 30 129498
421 GAC 0 36 1 4 4 17 2 3 0 18 0 7 0 94 0 2 38 37 0 1 0 0 0 0 6 8 0 0 55 7 0 0 3 130194 5 13 6 5 6 0 1 14 4 0 63 2 2 1 0 3 0 3 11 2 48 0 0 0 2 0 8 7 2 8
422 AAA 130309 11 35 1 1 2 0 0 17 1 65 7 1 0 0 0 7 3 1 1 0 0 0 0 0 0 7 0 0 0 0 8 11 1 0 0 0 0 0 11 0 1 32 0 0 0 2 1 0 0 0 0 0 0 0 5 0 0 1 5 2 3 1 8
423 CCA 54 5 0 4 10 0 0 0 3 7 35 8 0 0 0 0 4 5 33 0 129217 1 16 3 190 88 133 4 11 0 0 0 0 0 5 0 30 2 8 0 205 24 61 63 0 0 1 0 0 2 0 0 25 0 3 0 0 1 1 1 14 0 3 17
424 ACC 0 22 1 2 10 130191 2 16 0 27 4 0 1 23 2 0 0 9 1 5 0 0 0 2 1 4 1 0 0 1 2 0 1 11 5 2 2 25 0 12 2 17 4 3 0 3 13 0 0 4 0 1 13 34 17 1 0 3 1 1 0 0 0 7
425 ATC 0 1 0 0 0 10 40 4 0 2 2 0 5 130481 0 36 0 0 0 0 0 0 0 0 0 0 0 0 0 1 0 3 0 1 1 0 0 2 2 3 1 0 0 0 4 15 78 8 0 0 0 0 0 0 1 0 2 9 0 15 1 2 3 0
426 ATG 0 5 6 7 2 1 9 1 1 5 0 0 11 9 129812 12 1 0 1 0 0 0 0 0 0 0 0 0 0 35 8 4 0 0 1 0 2 3 0 4 2 0 2 0 4 0 16 0 0 0 0 0 0 0 3 10 0 25 0 1 8 1 6 0
427 GCA 1 0 0 0 50 6 0 16 37 0 1 0 1 0 7 2 0 6 6 0 0 7 0 0 1 14 10 0 0 2 2 0 1 0 4 0 128814 4 33 32 2 2 34 47 48 0 6 0 0 2 1 6 17 8 937 6 1 17 4 4 10 1 22 2
428 GCA 0 0 0 0 129 1 4 8 0 30 4 4 5 1 0 0 0 19 4 0 2 0 0 1 0 0 4 0 0 0 0 0 3 0 0 0 130063 4 6 3 4 4 7 8 62 0 2 0 0 0 0 0 4 0 2 2 0 1 0 7 0 0 0 2
429 TTC 0 0 0 0 0 0 1 0 0 0 0 2 2 0 0 1 0 0 2 1 0 0 0 0 0 0 0 2 0 6 1 6 0 2 1 0 0 0 0 0 0 0 2 0 3 2 0 1 1 63 0 153 0 10 0 6 1 1 2 6 4 130048 6 28
430 ACT 2 0 5 7 11 47 13 130188 12 0 8 29 0 0 5 11 0 0 9 0 0 17 0 1 2 1 4 0 0 4 0 0 2 0 0 0 0 2 15 15 0 11 33 7 0 0 0 2 0 3 0 1 1 1 6 1 2 2 7 31 1 0 0 0
431 GGG 4 0 0 4 0 1 1 4 0 0 20 15 3 0 0 4 1 33 1 2 0 0 1 0 0 0 0 0 0 0 0 0 0 0 28 0 0 0 5 0 55 9 130599 46 1 3 4 2 0 0 0 17 3 1 2 8 0 0 7 4 1 2 4 2
432 AAT 4 23 1 130021 2 0 6 5 2 0 0 36 1 0 2 36 3 5 29 4 0 1 1 2 0 5 16 21 0 0 1 21 0 0 1 14 1 0 1 7 4 1 24 1 5 3 7 15 0 2 0 0 0 5 2 1 0 3 13 24 4 11 1 0
433 ACA 5 0 9 0 130103 12 82 17 3 0 18 8 38 0 1 0 14 0 0 1 9 17 0 0 2 0 0 1 0 0 0 0 7 3 5 4 51 0 0 0 0 1 0 7 0 1 9 1 0 0 2 0 0 0 0 0 0 2 1 0 6 0 0 0
434 GAG 0 0 10 0 0 0 2 0 2 6 3 8 0 2 4 0 0 0 3 2 0 0 18 0 0 0 2 0 0 3 1 0 13 0 130263 17 0 0 4 1 0 3 29 0 0 2 55 9 0 0 4 0 0 0 2 0 0 1 4 1 0 0 3 1
435 GGA 0 0 0 0 0 1 0 0 11 0 1 1 0 0 2 0 0 0 0 0 0 0 3 0 2 0 0 0 0 0 0 0 15 0 1 0 0 0 5 0 130177 0 81 3 0 1 0 0 0 0 1 0 1 0 0 0 0 1 6 0 0 0 1 0
436 AGA 20 0 1 0 1 0 0 0 130189 1 29 0 2 0 0 1 0 0 0 0 0 0 2 0 41 0 13 36 0 0 0 0 0 0 6 0 0 0 2 0 14 0 1 0 0 1 0 0 0 0 0 0 0 0 0 0 1 0 0 0 0 0 1 0
437 ACA 2 0 0 0 130129 1 20 5 0 5 0 0 7 0 0 0 4 0 0 0 2 0 0 0 0 0 3 0 0 1 0 0 0 0 1 2 17 0 0 0 1 1 1 0 0 0 0 1 0 0 0 1 11 0 0 0 1 0 0 1 1 0 0 1
438 TCA 1 4 0 1 6 0 0 0 0 4 0 5 0 1 13 0 0 17 0 0 13 3 0 0 0 0 1 0 1 0 0 1 0 0 0 0 1 4 71 0 28 30 96 5 1 0 1 2 1 0 0 3 130284 4 92 0 0 1 0 0 15 0 1 0
439 GAC 0 8 0 1 0 0 0 0 0 0 4 0 0 0 0 0 0 1 1 0 0 0 0 0 0 0 0 0 0 0 0 0 9 130716 2 4 0 1 0 0 0 12 0 0 0 1 0 4 25 1 0 0 0 0 2 0 1 0 0 0 0 0 0 0
440 ATG 0 0 8 0 0 0 8 1 0 1 3 0 8 3 130137 5 1 1 0 2 2 1 1 0 1 0 0 0 0 0 8 0 0 0 0 0 0 0 3 1 0 0 0 0 0 0 9 0 0 14 0 7 0 0 0 0 0 1 2 1 1 0 2 0
441 AGG 0 0 12 0 0 0 0 0 6 0 130712 4 1 0 25 0 0 0 0 0 0 0 0 0 0 0 10 14 0 0 1 0 0 0 0 0 0 0 0 0 0 0 17 1 3 0 0 0 0 0 2 0 0 0 0 0 0 0 6 0 0 0 1 0
442 GCA 1 0 2 1 99 66 23 0 0 28 4 5 0 8 1 0 0 0 1 2 0 0 0 0 0 0 1 0 1 4 14 0 4 1 0 0 130472 15 35 9 3 3 4 4 27 3 7 15 0 1 0 0 17 31 23 2 0 0 0 0 2 0 4 1
443 GAA 6 0 1 1 0 0 0 0 1 0 1 2 0 0 2 0 0 0 0 1 0 0 0 0 0 0 3 0 0 0 0 0 130544 0 1 0 0 0 0 0 5 0 1 0 0 2 0 0 0 0 0 0 0 0 0 4 0 0 0 0 0 0 0 0
444 ATT 0 0 0 0 0 1 0 5 0 0 0 1 1 15 0 130329 1 0 0 0 0 0 0 0 0 0 0 4 0 0 0 0 0 1 0 0 0 0 0 0 2 1 4 1 0 0 10 24 0 0 0 0 0 0 0 0 0 0 2 5 0 0 0 5
445 ATA 1 0 0 0 3 0 0 0 0 0 2 0 130416 6 27 6 0 0 0 0 0 0 0 0 0 0 1 0 0 2 0 0 0 0 0 0 0 0 0 0 1 1 5 0 15 0 0 6 0 0 0 0 0 2 0 0 1 0 0 2 0 0 1 0
446 AGG 2 0 24 0 3 2 19 3 17 4 126612 5 0 2 13 4 1 0 3 1 0 3939 0 0 13 13 47 4 1 1 1 0 2 1 6 3 1 2 7 6 4 8 26 5 0 0 3 0 0 0 3 0 3 0 2 1 0 0 2 2 1 0 0 0
447 ATG 0 0 7 0 3 0 5 3 1 0 9 2 22 0 130618 1 0 0 0 0 0 0 0 0 1 0 2 7 0 0 6 2 0 1 0 0 0 0 0 1 2 4 2 3 0 0 8 0 1 0 0 2 0 0 1 0 0 0 0 1 0 0 9 0
448 ATG 0 0 1 0 0 0 6 0 0 0 3 0 18 0 130797 2 0 0 0 0 0 0 0 0 0 0 5 0 0 0 0 0 0 0 0 0 4 0 0 0 0 1 2 0 0 0 18 1 0 0 0 0 0 0 0 0 0 0 0 0 0 0 3 0
449 GAA 14 0 0 0 0 0 0 0 2 2 0 4 0 0 0 0 2 0 0 1 1 0 0 0 0 0 0 0 2 0 0 0 130647 2 41 3 0 0 0 0 25 0 0 0 1 1 2 1 1 0 0 0 12 0 0 0 0 0 0 0 0 0 0 0
450 GGT 4 50 0 11 0 0 6 1 0 27 0 45 2 2 0 0 5 0 0 4 0 1 0 0 6 6 2 8 0 5 0 1 0 1 1 83 3 1 1 0 2 40 36 130541 0 0 0 6 0 1 0 15 0 47 2 10 0 0 2 49 0 0 4 0
451 GCA 0 0 1 1 124 0 0 3 0 53 0 3 4 3 9 0 0 100 0 0 1 0 0 1 2 6 0 8 0 0 37 0 13 0 1 1 129591 4 90 6 3 9 17 4 113 0 0 0 0 365 1 20 21 0 0 1 0 0 0 0 0 14 4 0
452 AAA 130911 25 11 0 0 0 0 0 5 0 1 0 5 5 0 1 2 0 0 0 6 0 0 0 0 0 0 1 0 1 4 0 5 0 0 0 0 0 0 3 0 0 1 0 0 0 0 0 0 0 0 0 0 0 0 0 0 3 0 0 0 0 0 0
453 CCA 0 2 0 1 4 0 0 0 31 3 0 9 0 0 0 0 0 0 3 0 130464 3 13 0 2 0 15 0 4 1 1 0 1 34 0 0 2 0 0 1 8 6 29 1 0 11 0 0 0 3 8 0 7 0 0 0 0 6 6 1 0 0 0 0
454 GAA 19 0 0 0 0 1 0 2 0 2 1 0 1 0 0 1 5 0 0 0 0 5 0 0 0 0 4 0 108 13 0 0 131061 0 8 0 1 0 4 0 10 1 7 0 10 11 16 0 1 11 0 2 0 8 3 4 0 2 3 0 10 0 0 15
455 GAA 10 10 0 1 51 1 5 30 11 0 0 0 44 0 1 4 24 2 2 2 0 0 0 12 6 0 1 1 3 0 17 42 130756 25 25 2 22 1 3 3 19 0 21 5 10 52 2 13 0 0 0 1 1 6 7 10 0 0 0 16 1 0 1 1
456 ATG 0 0 19 0 0 0 3 3 0 0 1 0 13 0 130745 2 0 2 13 65 2 0 0 0 3 0 1 0 4 0 2 0 0 0 2 0 0 1 5 0 1 2 12 1 1 0 92 2 0 5 0 1 31 0 8 1 0 1 15 17 4 15 11 19
457 TCC 0 0 0 0 0 9 0 2 0 0 0 0 0 0 0 2 3 1 0 2 0 15 2 0 0 0 0 0 8 11 32 1 0 1 0 0 2 2 1 0 0 5 0 9 0 1 0 0 0 0 0 0 90 129996 41 100 0 0 0 0 5 1 8 0
458 TTC 0 0 0 0 0 0 0 0 0 0 0 3 0 2 0 0 0 7 0 0 0 0 0 0 0 0 0 0 0 5 0 0 2 0 0 0 0 0 0 0 0 1 0 1 0 0 0 2 0 5 0 0 3 4 0 0 0 0 17 0 3 130582 1 9
459 CAG 0 0 2 0 0 3 1 4 11 0 0 0 0 1 0 1 19 1 130393 6 0 0 6 0 0 1 97 0 2 0 10 4 0 0 7 0 3 0 0 1 11 8 6 8 2 2 1 5 0 0 9 0 0 0 0 15 0 1 0 0 0 0 0 6
460 GGG 0 0 0 0 4 0 0 0 2 0 21 0 0 0 1 0 0 0 0 0 0 0 0 0 0 0 11 1 1 0 0 0 0 0 2 0 0 3 4 0 14 1 95810 1 0 0 2 0 0 1 0 0 0 0 0 0 0 4 8 0 1 0 0 1
461 CGG 1 0 0 0 0 0 0 0 0 0 8 0 0 0 0 0 0 0 25 0 0 0 1 0 22 2 87229 3 1 0 2 0 0 0 0 0 0 1 0 0 0 0 5 0 0 0 0 0 0 0 0 0 0 0 0 0 0 0 6 0 0 0 0 0
462 GGA 0 0 0 0 0 0 0 0 1 4 1 1 0 0 0 0 1 0 0 0 0 3 1 0 0 0 0 0 0 0 0 0 9 0 0 0 7 0 31 5 87601 0 76 22 0 0 0 0 0 6 0 1 0 0 0 1 4 5 0 0 0 0 0 0
463 GTC 0 0 0 0 1 0 0 0 0 0 0 0 196 30 1 1 0 0 0 0 0 0 0 0 0 0 0 0 0 0 0 0 0 1 0 0 0 8 0 0 5 0 0 0 28 96117 56 9 0 0 0 0 0 0 0 0 1 0 0 0 0 2 0 0
464 TTC 0 0 0 0 0 0 0 0 0 0 0 0 0 4 0 0 0 0 0 0 16 0 0 0 0 0 0 0 0 11 0 0 1 1 0 0 0 0 0 0 0 0 0 0 0 1 0 0 0 0 0 0 0 8 0 0 0 1 0 0 0 109007 1 11
465 GAG 0 0 4 0 0 0 0 0 0 0 1 0 0 0 0 0 0 0 0 0 0 0 0 0 0 0 0 0 0 0 0 0 0 0 105130 3 0 0 2 0 1 0 11 0 0 0 0 0 0 0 3 0 0 0 0 0 0 0 0 0 0 0 0 0
466 CTC 3 5 0 4 1 1 0 2 0 0 3 0 0 27 32 19 2 3 1 11 8 13 0 8 2 0 1 0 11 77357 7 19 0 0 0 0 2 1 1 0 2 0 2 2 2 5 0 6 0 1 2 0 0 0 0 0 1 1 133 2 8 159 5 8
467 TCG 0 0 1 2 0 0 3 11 0 0 7 0 0 0 0 0 0 1 0 0 0 0 8 0 0 0 0 0 1 1 2 1 0 0 1 0 2 0 0 0 0 0 2 0 1 0 0 0 0 0 2 2 8 6 106689 8 0 5 2 2 1 0 26 1
468 GAC 0 12 0 0 0 0 0 0 1 0 0 0 0 0 0 0 0 0 0 0 0 0 0 0 0 0 0 0 0 0 0 0 1 106642 2 11 0 1 0 1 0 17 0 1 0 0 0 0 1 0 0 0 0 0 0 0 0 0 0 0 0 0 0 0
469 GAA 16 1 0 0 2 0 2 1 0 0 0 0 0 0 0 0 5 0 3 0 0 0 1 0 0 0 0 0 0 0 0 0 108298 4 16 1 1 0 1 0 14 0 0 0 1 2 7 1 1 0 0 0 2 0 0 0 0 0 0 0 1 0 1 0
470 AGG 0 0 18 0 0 0 0 0 6 0 107992 1 0 0 12 0 0 0 0 0 0 0 0 0 0 0 6 0 0 0 0 0 0 0 0 0 0 0 0 0 0 0 15 0 0 0 0 0 0 0 0 0 0 0 0 0 0 0 5 0 0 0 0 0
471 GCA 0 0 0 0 27 0 0 2 0 0 0 0 0 0 0 0 0 0 0 0 0 0 0 5 0 0 0 0 0 0 0 0 2 0 0 0 102961 6 51 3 4 0 0 0 45 0 0 0 0 0 0 0 0 0 0 0 0 0 0 0 0 0 0 0
472 GCG 0 0 0 0 5 9 60 0 0 0 0 0 0 0 0 0 0 0 0 0 1 0 0 0 0 0 0 0 0 0 0 0 0 0 0 0 20 0 96434 1 0 0 1 0 0 0 47 2 0 0 0 0 0 0 3 0 0 2 0 0 0 0 0 0
473 AAC 1 108154 2 14 0 0 0 0 0 2 0 0 0 0 0 0 0 7 0 0 0 0 0 0 0 14 3 2 0 0 0 0 0 8 1 0 0 0 3 3 0 0 0 0 0 0 0 0 0 1 0 0 0 0 0 0 0 0 0 0 0 1 0 0
474 CCG 0 0 0 0 0 0 3 0 0 0 0 0 0 0 0 0 0 0 1 0 24 0 126576 2 0 0 0 0 0 0 9 0 0 0 0 0 0 0 0 0 0 0 0 0 0 0 0 0 0 0 0 0 0 0 9 0 0 0 0 0 0 0 0 0
475 ATC 0 0 0 0 1 6 0 0 0 0 0 0 1 130171 1 11 0 0 0 0 0 0 0 0 0 0 0 0 0 1 0 0 0 0 0 0 0 0 0 0 0 1 1 0 0 8 1 0 0 0 0 0 0 0 0 0 0 0 0 0 0 0 0 0
476 GTG 0 0 0 0 0 0 0 0 0 0 0 0 0 0 38 0 0 0 0 0 0 0 0 0 0 0 2 0 0 0 0 0 0 0 1 2 1 0 17 0 0 0 0 0 52 0 129888 0 0 0 0 0 0 0 0 0 0 0 0 0 0 0 1 0
477 CCC 0 0 0 0 0 2 0 0 0 0 0 0 0 0 0 0 0 2 0 0 4 130652 0 8 0 0 0 0 0 1 0 0 0 0 0 0 0 1 0 0 0 0 0 0 0 0 0 0 0 0 0 0 0 18 0 0 0 0 0 0 0 0 0 0
478 TCT 0 0 1 0 0 0 0 1 0 0 0 1 1 0 4 1 0 0 0 0 0 0 0 14 0 0 0 2 0 0 1 0 0 0 0 0 0 0 0 1 0 0 0 0 0 0 1 0 0 0 0 0 1 134 13 130769 0 0 2 2 2 0 3 9
479 TTT 0 0 0 0 0 0 0 0 1 0 0 0 1 0 0 1 2 0 0 0 0 0 0 0 0 0 0 0 1 0 0 8 0 0 0 7 0 0 1 0 0 1 1 0 2 1 0 0 0 0 0 1 0 0 0 3 0 0 0 3 0 13 2 130375
480 GAC 0 12 0 0 0 0 0 0 0 0 5 0 0 0 0 0 0 3 0 0 0 2 1 0 0 0 0 0 0 0 3 0 2 130850 1 23 0 3 2 0 1 12 1 0 1 0 0 0 0 4 0 0 0 5 0 0 0 0 1 0 1 0 0 0
481 ATG 0 0 0 0 0 0 12 0 2 1 6 1 10 0 130677 0 1 0 0 0 0 0 0 0 1 0 1 0 0 0 2 0 0 0 1 0 0 0 0 0 0 0 2 0 0 1 20 0 0 0 0 0 0 0 0 0 0 0 2 0 0 2 4 0
482 AGT 0 1 0 20 0 0 0 1 0 17 0 131280 0 0 2 0 0 0 0 0 0 0 0 0 0 0 0 1 0 0 0 0 0 0 0 0 0 0 0 0 0 0 2 20 0 0 0 3 0 0 0 0 0 0 0 0 0 0 0 2 0 0 0 0
483 AAT 30 77 1 131019 0 0 0 0 0 0 0 5 0 0 0 0 0 0 0 0 0 0 0 0 0 0 0 0 0 0 0 0 0 0 0 9 0 0 0 0 0 0 0 1 0 0 0 0 0 0 0 0 0 0 0 0 0 0 0 0 0 0 0 0
484 GAA 11 0 0 0 0 0 0 0 0 2 0 0 0 0 0 0 0 0 0 0 1 2 0 0 0 0 0 0 0 0 0 0 130658 1 11 3 2 0 0 0 8 0 1 0 0 0 208 0 3 0 0 0 0 0 0 0 0 0 0 0 0 0 0 0
485 GGA 0 0 0 0 0 0 0 0 18 6 0 5 0 0 3 0 1 0 0 0 0 0 0 0 20 0 9 42 0 0 0 1 4 0 0 0 6 0 0 0 130209 3 20 15 1 1 35 1 0 0 0 0 22 0 1 0 6 46 11 521 0 0 0 6
486 TCT 0 0 0 0 0 0 0 0 0 0 0 0 0 0 0 0 0 0 0 0 0 0 0 6 0 0 0 0 0 0 0 0 0 0 0 0 0 0 0 0 0 0 0 0 0 0 0 0 0 0 0 1 2 9 2 131295 0 0 0 0 0 0 0 4
487 TAT 0 0 0 0 0 0 0 0 0 0 0 0 0 0 0 0 0 0 0 21 0 0 0 0 0 0 0 0 0 0 0 0 0 0 0 0 0 0 0 0 0 0 0 0 0 0 0 0 0 1 1 131088 0 0 0 0 0 0 0 14 0 0 0 0
488 TTC 0 0 0 0 8 0 0 0 0 0 0 0 0 3 0 0 0 0 0 0 0 0 0 0 0 0 0 0 0 1 0 0 0 0 0 0 0 0 0 0 0 0 0 0 0 0 0 0 0 0 0 0 0 6 0 0 0 0 0 0 2 129333 1 9
489 TTC 0 0 0 0 0 0 0 0 0 0 0 0 0 2 0 0 0 0 0 0 0 0 0 0 0 0 0 0 0 19 0 0 0 0 0 0 0 0 0 0 0 0 0 0 0 2 0 0 0 0 0 0 0 9 0 0 0 0 0 0 3 129962 0 8
490 GGA 0 0 0 0 0 0 0 0 15 0 0 0 0 0 0 0 0 0 0 0 0 0 0 0 0 0 0 0 0 0 0 0 4 0 0 0 0 0 0 0 131053 1 7 0 0 0 0 0 0 0 0 0 0 0 0 0 3 0 0 0 0 0 0 0
491 GAC 0 6 0 0 0 0 0 0 0 0 0 0 0 0 1 0 0 0 0 0 0 0 0 0 0 0 0 0 0 0 0 0 1 131140 1 8 1 9 0 0 0 18 0 0 6 0 7 0 0 2 0 0 0 0 0 0 0 0 0 0 0 0 0 0
492 AAT 0 4 0 130932 0 0 0 2 0 0 0 10 0 0 0 2 0 0 1 2 0 0 0 0 0 0 0 0 0 0 0 0 0 0 0 14 0 0 0 54 0 0 0 0 0 0 0 0 0 0 0 0 0 0 0 0 0 0 0 0 0 0 0 0
493 GCA 0 0 0 0 74 0 0 0 0 0 0 0 0 0 0 0 0 0 1 0 2 0 0 1 6 0 0 0 1 0 0 4 4 0 0 0 130859 1 25 11 1 0 0 1 42 0 0 0 0 0 0 0 1 0 0 0 0 0 0 0 0 0 0 0
494 GAG 0 0 10 0 0 0 0 0 0 0 0 0 0 0 3 1 0 0 0 0 0 0 0 0 0 0 0 0 0 0 0 0 48 7 130675 3 0 0 0 0 0 0 19 0 0 0 6 0 0 0 1 0 0 0 0 0 0 0 0 0 0 0 0 0
495 GAG 0 0 4 1 0 0 0 0 0 0 0 0 0 1 0 0 0 1 0 0 0 0 0 0 0 0 0 0 0 0 0 0 21 20 131091 14 0 0 0 0 0 0 16 0 0 0 2 0 0 0 0 0 0 0 1 0 0 0 2 0 1 0 0 0
496 TAC 0 1 0 0 0 0 0 0 0 0 0 0 1 0 0 0 0 10 0 0 0 0 0 0 0 0 0 0 0 0 0 0 0 0 0 0 0 0 0 0 0 0 0 1 0 1 0 2 4 131217 1 29 0 0 1 0 2 26 5 1 0 3 15 4
497 GAC 0 23 9 1 6 18 2 1 0 7 0 0 1 4 33 1 0 4 0 2 0 0 0 0 0 1 0 0 0 0 0 2 2 130706 5 3 12 7 6 5 9 76 3 5 0 170 13 1 0 3 3 1 0 0 2 3 1 0 1 11 0 0 16 0
498 AAT 58 51 47 129333 7 9 46 58 75 6 82 83 18 8 31 35 3 18 4 24 5 12 1 1 50 23 37 8 2 1 4 0 1 1 1 12 30 9 22 6 76 276 14 96 9 5 11 1 5 1 6 0 0 0 1 30 38 17 3 7 1 2 9 2
499 TAA 2 0 0 0 0 0 0 0 0 0 0 0 0 0 0 0 12 0 0 0 0 0 0 0 0 0 0 0 0 0 0 0 0 0 0 0 0 0 0 0 0 0 0 0 0 0 0 0 131039 1 2 12 0 0 0 0 17 0 0 0 28 0 0 0
