# Supplementary material for: Destabilized adaptive influenza variants critical for innate immune system escape are potentiated by host chaperones
Source: PLoS Biol. 2018 Sep 17;16(9):e3000008. doi: 10.1371/journal.pbio.3000008 (PMC6160216; doi:10.1371/journal.pbio.3000008)
Supplement: S1 File — This zip file contains the computer code and required input files for the deep mutational scanning data analysis reported in this manuscript. (ZIP) [file pbio.3000008.s023.zip › 2018_NP_DMS-master/replicate-1/mutant_plasmid/mutant_plasmid_summarystats.txt]

total read pairs = 5791440
read pairs that fail Illumina filter = 0
low quality read pairs = 410717
barcodes randomly purged = 0
discarded barcodes with 1 reads = 1155486
aligned barcodes with 2 reads = 380587
discarded barcodes with 2 reads = 7508
un-alignable barcodes with 2 reads = 47285
aligned barcodes with 3 reads = 298604
discarded barcodes with 3 reads = 8870
un-alignable barcodes with 3 reads = 47671
aligned barcodes with 4 reads = 215232
discarded barcodes with 4 reads = 8142
un-alignable barcodes with 4 reads = 11929
aligned barcodes with 5 reads = 118093
discarded barcodes with 5 reads = 5965
un-alignable barcodes with 5 reads = 6578
aligned barcodes with 6 reads = 55913
discarded barcodes with 6 reads = 3478
un-alignable barcodes with 6 reads = 3139
aligned barcodes with 7 reads = 23499
discarded barcodes with 7 reads = 1807
un-alignable barcodes with 7 reads = 1277
aligned barcodes with 8 reads = 9001
discarded barcodes with 8 reads = 838
un-alignable barcodes with 8 reads = 507
aligned barcodes with 9 reads = 3096
discarded barcodes with 9 reads = 333
un-alignable barcodes with 9 reads = 197
aligned barcodes with 10 reads = 951
discarded barcodes with 10 reads = 130
un-alignable barcodes with 10 reads = 40
aligned barcodes with 11 reads = 317
discarded barcodes with 11 reads = 61
un-alignable barcodes with 11 reads = 21
aligned barcodes with 12 reads = 99
discarded barcodes with 12 reads = 23
un-alignable barcodes with 12 reads = 11
aligned barcodes with 13 reads = 35
discarded barcodes with 13 reads = 7
un-alignable barcodes with 13 reads = 2
aligned barcodes with 14 reads = 8
discarded barcodes with 14 reads = 2
aligned barcodes with 15 reads = 3
aligned barcodes with 16 reads = 1
discarded barcodes with 19 reads = 1
