# Supplementary material for: Destabilized adaptive influenza variants critical for innate immune system escape are potentiated by host chaperones
Source: PLoS Biol. 2018 Sep 17;16(9):e3000008. doi: 10.1371/journal.pbio.3000008 (PMC6160216; doi:10.1371/journal.pbio.3000008)
Supplement: S1 File — This zip file contains the computer code and required input files for the deep mutational scanning data analysis reported in this manuscript. (ZIP) [file pbio.3000008.s023.zip › 2018_NP_DMS-master/replicate-1/p0_WT/p0_WT_.log]

2018-03-23 17:32:40,518 - INFO - Beginning execution of dms_barcodedsubamplicons in directory /Users/annapon/Documents/NP_DMS_2018/2018_NP_DMS/replicate-1/p0_WT

2018-03-23 17:32:40,519 - INFO - Progress will be logged to p0_WT_.log
2018-03-23 17:32:40,966 - INFO - Version information for dms_tools and associated packages.
	Time and date: Fri Mar 23 17:32:40 2018
	Platform: Darwin-15.6.0-x86_64-i386-64bit
	Python version: 2.7.13 |Anaconda 4.4.0 (x86_64)| (default, Dec 20 2016, 23:05:08)  [GCC 4.2.1 Compatible Apple LLVM 6.0 (clang-600.0.57)]
	dms_tools version: 1.2.2
	Bio version: 1.70
	numpy version: 1.12.1
	scipy version: 0.19.0
	matplotlib version: 2.0.2
	cython version: 0.25.2
	pystan version: 2.16.0.0
	weblogolib version: 3.5.0
	PyPDF2 version: 1.26.0
	pandas version: 0.20.1

2018-03-23 17:32:40,966 - INFO - Parsed the following arguments:
	minreadconcurrence = 0.75
	maxmuts = 4
	maxlowqfrac = 0.075
	r1files = ['/Users/annapon/Documents/NP_DMS_2018/2018_NP_DMS/FASTQ_files//replicate-1/p0_WT/p0_WT_1.fastq']
	minreadidentity = 0.9
	purgefrac = 0
	R1trimlength = 200
	R1_is_antisense = False
	r2files = ['/Users/annapon/Documents/NP_DMS_2018/2018_NP_DMS/FASTQ_files//replicate-1/p0_WT/p0_WT_2.fastq']
	alignspecs = [(1, 252, 34, 32), (253, 501, 38, 30), (502, 750, 30, 36), (751, 1002, 32, 41), (1003, 1251, 29, 34), (1252, 1497, 34, 41)]
	R2trimlength = 160
	maxreadtrim = 3
	barcodeinfo = False
	chartype = codon
	barcodelength = 8
	minreadsperbarcode = 2
	minq = 15
	outprefix = p0_WT_
	refseq = /Users/annapon/Documents/NP_DMS_2018/2018_NP_DMS/Aichi_NP_reference.fasta
	purgereadfrac = 0
	seed = 1

2018-03-23 17:32:40,971 - INFO - Read a reference sequence of 499 codons from /Users/annapon/Documents/NP_DMS_2018/2018_NP_DMS/Aichi_NP_reference.fasta

2018-03-23 17:32:40,971 - INFO - Now parsing reads from the following:
	r1files: /Users/annapon/Documents/NP_DMS_2018/2018_NP_DMS/FASTQ_files//replicate-1/p0_WT/p0_WT_1.fastq
	r2files: /Users/annapon/Documents/NP_DMS_2018/2018_NP_DMS/FASTQ_files//replicate-1/p0_WT/p0_WT_2.fastq
2018-03-23 17:32:42,641 - INFO - Reads parsed so far: 100000
2018-03-23 17:32:44,273 - INFO - Reads parsed so far: 200000
2018-03-23 17:32:45,979 - INFO - Reads parsed so far: 300000
2018-03-23 17:32:47,671 - INFO - Reads parsed so far: 400000
2018-03-23 17:32:49,252 - INFO - Reads parsed so far: 500000
2018-03-23 17:32:50,956 - INFO - Reads parsed so far: 600000
2018-03-23 17:32:52,679 - INFO - Reads parsed so far: 700000
2018-03-23 17:32:54,313 - INFO - Reads parsed so far: 800000
2018-03-23 17:32:56,088 - INFO - Reads parsed so far: 900000
2018-03-23 17:32:57,691 - INFO - Reads parsed so far: 1000000
2018-03-23 17:32:59,290 - INFO - Reads parsed so far: 1100000
2018-03-23 17:33:01,123 - INFO - Reads parsed so far: 1200000
2018-03-23 17:33:02,718 - INFO - Reads parsed so far: 1300000
2018-03-23 17:33:04,311 - INFO - Reads parsed so far: 1400000
2018-03-23 17:33:05,887 - INFO - Reads parsed so far: 1500000
2018-03-23 17:33:07,798 - INFO - Reads parsed so far: 1600000
2018-03-23 17:33:09,470 - INFO - Reads parsed so far: 1700000
2018-03-23 17:33:11,061 - INFO - Reads parsed so far: 1800000
2018-03-23 17:33:12,650 - INFO - Reads parsed so far: 1900000
2018-03-23 17:33:14,682 - INFO - Reads parsed so far: 2000000
2018-03-23 17:33:16,282 - INFO - Reads parsed so far: 2100000
2018-03-23 17:33:17,877 - INFO - Reads parsed so far: 2200000
2018-03-23 17:33:19,468 - INFO - Reads parsed so far: 2300000
2018-03-23 17:33:21,057 - INFO - Reads parsed so far: 2400000
2018-03-23 17:33:22,641 - INFO - Reads parsed so far: 2500000
2018-03-23 17:33:24,236 - INFO - Reads parsed so far: 2600000
2018-03-23 17:33:26,396 - INFO - Reads parsed so far: 2700000
2018-03-23 17:33:27,983 - INFO - Reads parsed so far: 2800000
2018-03-23 17:33:29,564 - INFO - Reads parsed so far: 2900000
2018-03-23 17:33:31,166 - INFO - Reads parsed so far: 3000000
2018-03-23 17:33:32,759 - INFO - Reads parsed so far: 3100000
2018-03-23 17:33:34,355 - INFO - Reads parsed so far: 3200000
2018-03-23 17:33:35,954 - INFO - Reads parsed so far: 3300000
2018-03-23 17:33:37,557 - INFO - Reads parsed so far: 3400000
2018-03-23 17:33:39,942 - INFO - Reads parsed so far: 3500000
2018-03-23 17:33:41,539 - INFO - Reads parsed so far: 3600000
2018-03-23 17:33:43,140 - INFO - Reads parsed so far: 3700000
2018-03-23 17:33:44,737 - INFO - Reads parsed so far: 3800000
2018-03-23 17:33:46,487 - INFO - Reads parsed so far: 3900000
2018-03-23 17:33:48,076 - INFO - Reads parsed so far: 4000000
2018-03-23 17:33:49,678 - INFO - Reads parsed so far: 4100000
2018-03-23 17:33:51,276 - INFO - Reads parsed so far: 4200000
2018-03-23 17:33:52,877 - INFO - Reads parsed so far: 4300000
2018-03-23 17:33:54,457 - INFO - Reads parsed so far: 4400000
2018-03-23 17:33:56,065 - INFO - Reads parsed so far: 4500000
2018-03-23 17:33:57,662 - INFO - Reads parsed so far: 4600000
2018-03-23 17:34:00,348 - INFO - Reads parsed so far: 4700000
2018-03-23 17:34:01,944 - INFO - Reads parsed so far: 4800000
2018-03-23 17:34:03,544 - INFO - Reads parsed so far: 4900000
2018-03-23 17:34:05,141 - INFO - Reads parsed so far: 5000000
2018-03-23 17:34:06,737 - INFO - Reads parsed so far: 5100000
2018-03-23 17:34:08,342 - INFO - Reads parsed so far: 5200000
2018-03-23 17:34:09,947 - INFO - Reads parsed so far: 5300000
2018-03-23 17:34:11,543 - INFO - Reads parsed so far: 5400000
2018-03-23 17:34:13,137 - INFO - Reads parsed so far: 5500000
2018-03-23 17:34:14,740 - INFO - Reads parsed so far: 5600000
2018-03-23 17:34:16,337 - INFO - Reads parsed so far: 5700000
2018-03-23 17:34:17,932 - INFO - Reads parsed so far: 5800000
2018-03-23 17:34:19,299 - INFO - Finished parsing all 5886156 reads; ended up with 3895186 unique barcodes.

2018-03-23 17:34:19,304 - INFO - Now examining the 3895186 barcodes to see if reads meet criteria for retention
2018-03-23 17:34:21,010 - INFO - Barcodes examined so far: 100000
2018-03-23 17:34:22,530 - INFO - Barcodes examined so far: 200000
2018-03-23 17:34:24,052 - INFO - Barcodes examined so far: 300000
2018-03-23 17:34:25,545 - INFO - Barcodes examined so far: 400000
2018-03-23 17:34:27,073 - INFO - Barcodes examined so far: 500000
2018-03-23 17:34:28,587 - INFO - Barcodes examined so far: 600000
2018-03-23 17:34:30,085 - INFO - Barcodes examined so far: 700000
2018-03-23 17:34:31,576 - INFO - Barcodes examined so far: 800000
2018-03-23 17:34:33,096 - INFO - Barcodes examined so far: 900000
2018-03-23 17:34:34,637 - INFO - Barcodes examined so far: 1000000
2018-03-23 17:34:36,164 - INFO - Barcodes examined so far: 1100000
2018-03-23 17:34:37,689 - INFO - Barcodes examined so far: 1200000
2018-03-23 17:34:39,227 - INFO - Barcodes examined so far: 1300000
2018-03-23 17:34:40,725 - INFO - Barcodes examined so far: 1400000
2018-03-23 17:34:42,226 - INFO - Barcodes examined so far: 1500000
2018-03-23 17:34:43,722 - INFO - Barcodes examined so far: 1600000
2018-03-23 17:34:45,223 - INFO - Barcodes examined so far: 1700000
2018-03-23 17:34:46,711 - INFO - Barcodes examined so far: 1800000
2018-03-23 17:34:48,216 - INFO - Barcodes examined so far: 1900000
2018-03-23 17:34:49,731 - INFO - Barcodes examined so far: 2000000
2018-03-23 17:34:51,259 - INFO - Barcodes examined so far: 2100000
2018-03-23 17:34:52,795 - INFO - Barcodes examined so far: 2200000
2018-03-23 17:34:54,303 - INFO - Barcodes examined so far: 2300000
2018-03-23 17:34:55,819 - INFO - Barcodes examined so far: 2400000
2018-03-23 17:34:57,334 - INFO - Barcodes examined so far: 2500000
2018-03-23 17:34:58,841 - INFO - Barcodes examined so far: 2600000
2018-03-23 17:35:00,355 - INFO - Barcodes examined so far: 2700000
2018-03-23 17:35:01,877 - INFO - Barcodes examined so far: 2800000
2018-03-23 17:35:03,399 - INFO - Barcodes examined so far: 2900000
2018-03-23 17:35:04,917 - INFO - Barcodes examined so far: 3000000
2018-03-23 17:35:06,473 - INFO - Barcodes examined so far: 3100000
2018-03-23 17:35:08,088 - INFO - Barcodes examined so far: 3200000
2018-03-23 17:35:09,806 - INFO - Barcodes examined so far: 3300000
2018-03-23 17:35:11,603 - INFO - Barcodes examined so far: 3400000
2018-03-23 17:35:13,498 - INFO - Barcodes examined so far: 3500000
2018-03-23 17:35:15,520 - INFO - Barcodes examined so far: 3600000
2018-03-23 17:35:17,729 - INFO - Barcodes examined so far: 3700000
2018-03-23 17:35:20,286 - INFO - Barcodes examined so far: 3800000
2018-03-23 17:35:25,244 - INFO - Finished examining all 3895186 barcodes

2018-03-23 17:35:25,244 - INFO - Writing the codon counts to p0_WT_counts.txt
2018-03-23 17:35:25,269 - INFO - Here are the summary statistics (these are also being written to p0_WT_summarystats.txt):
	total read pairs = 5886156
	read pairs that fail Illumina filter = 0
	low quality read pairs = 443535
	barcodes randomly purged = 0
	discarded barcodes with 1 reads = 2851048
	aligned barcodes with 2 reads = 603467
	discarded barcodes with 2 reads = 12733
	un-alignable barcodes with 2 reads = 65337
	aligned barcodes with 3 reads = 217305
	discarded barcodes with 3 reads = 6835
	un-alignable barcodes with 3 reads = 32640
	aligned barcodes with 4 reads = 72163
	discarded barcodes with 4 reads = 2994
	un-alignable barcodes with 4 reads = 3664
	aligned barcodes with 5 reads = 18902
	discarded barcodes with 5 reads = 1007
	un-alignable barcodes with 5 reads = 890
	aligned barcodes with 6 reads = 4316
	discarded barcodes with 6 reads = 306
	un-alignable barcodes with 6 reads = 224
	aligned barcodes with 7 reads = 949
	discarded barcodes with 7 reads = 82
	un-alignable barcodes with 7 reads = 50
	aligned barcodes with 8 reads = 200
	discarded barcodes with 8 reads = 20
	un-alignable barcodes with 8 reads = 17
	aligned barcodes with 9 reads = 26
	discarded barcodes with 9 reads = 3
	un-alignable barcodes with 9 reads = 2
	aligned barcodes with 10 reads = 3
	discarded barcodes with 10 reads = 1
	aligned barcodes with 11 reads = 1
	un-alignable barcodes with 11 reads = 1
2018-03-23 17:35:25,269 - INFO - Successful completion of dms_barcodedsubamplicons at Fri Mar 23 17:35:25 2018
