# Supplementary material for: Destabilized adaptive influenza variants critical for innate immune system escape are potentiated by host chaperones
Source: PLoS Biol. 2018 Sep 17;16(9):e3000008. doi: 10.1371/journal.pbio.3000008 (PMC6160216; doi:10.1371/journal.pbio.3000008)
Supplement: S1 File — This zip file contains the computer code and required input files for the deep mutational scanning data analysis reported in this manuscript. (ZIP) [file pbio.3000008.s023.zip › 2018_NP_DMS-master/replicate-1/p0_WT/p0_WT_summarystats.txt]

total read pairs = 5886156
read pairs that fail Illumina filter = 0
low quality read pairs = 443535
barcodes randomly purged = 0
discarded barcodes with 1 reads = 2851048
aligned barcodes with 2 reads = 603467
discarded barcodes with 2 reads = 12733
un-alignable barcodes with 2 reads = 65337
aligned barcodes with 3 reads = 217305
discarded barcodes with 3 reads = 6835
un-alignable barcodes with 3 reads = 32640
aligned barcodes with 4 reads = 72163
discarded barcodes with 4 reads = 2994
un-alignable barcodes with 4 reads = 3664
aligned barcodes with 5 reads = 18902
discarded barcodes with 5 reads = 1007
un-alignable barcodes with 5 reads = 890
aligned barcodes with 6 reads = 4316
discarded barcodes with 6 reads = 306
un-alignable barcodes with 6 reads = 224
aligned barcodes with 7 reads = 949
discarded barcodes with 7 reads = 82
un-alignable barcodes with 7 reads = 50
aligned barcodes with 8 reads = 200
discarded barcodes with 8 reads = 20
un-alignable barcodes with 8 reads = 17
aligned barcodes with 9 reads = 26
discarded barcodes with 9 reads = 3
un-alignable barcodes with 9 reads = 2
aligned barcodes with 10 reads = 3
discarded barcodes with 10 reads = 1
aligned barcodes with 11 reads = 1
un-alignable barcodes with 11 reads = 1
