# Supplementary material for: Destabilized adaptive influenza variants critical for innate immune system escape are potentiated by host chaperones
Source: PLoS Biol. 2018 Sep 17;16(9):e3000008. doi: 10.1371/journal.pbio.3000008 (PMC6160216; doi:10.1371/journal.pbio.3000008)
Supplement: S1 File — This zip file contains the computer code and required input files for the deep mutational scanning data analysis reported in this manuscript. (ZIP) [file pbio.3000008.s023.zip › 2018_NP_DMS-master/replicate-1/p0_mutant/p0_mutant_counts.txt]

# POSITION WT AAA AAC AAG AAT ACA ACC ACG ACT AGA AGC AGG AGT ATA ATC ATG ATT CAA CAC CAG CAT CCA CCC CCG CCT CGA CGC CGG CGT CTA CTC CTG CTT GAA GAC GAG GAT GCA GCC GCG GCT GGA GGC GGG GGT GTA GTC GTG GTT TAA TAC TAG TAT TCA TCC TCG TCT TGA TGC TGG TGT TTA TTC TTG TTT
1 ATG 0 0 0 0 0 0 0 0 0 0 1 0 1 0 38266 7 0 0 0 0 0 0 0 0 0 0 0 0 0 0 1 0 0 0 0 0 0 0 0 0 0 0 0 0 0 0 8 0 0 0 0 0 0 0 0 0 0 0 0 0 0 0 0 0
2 GCG 0 0 0 0 0 0 0 0 0 0 0 0 0 0 0 0 0 0 0 0 0 0 0 0 0 0 0 0 0 0 0 0 0 0 0 0 6 0 37802 1 0 0 0 0 0 0 7 0 0 0 0 0 0 0 0 0 0 0 0 0 0 0 0 0
3 TCC 5 0 0 0 1 0 1 0 0 0 0 0 0 0 0 1 6 6 0 1 0 7 0 0 0 0 0 0 0 1 3 0 0 0 0 0 0 4 0 20 0 1 0 0 0 0 0 2 1 2 0 0 0 36970 4 7 0 1 0 0 0 2 2 0
4 CAA 12 2 1 10 18 2 1 3 0 0 0 12 1 8 3 3 38178 4 5 4 2 0 0 1 9 0 0 1 3 0 0 3 2 1 0 0 6 0 3 1 0 1 2 2 13 1 0 0 0 3 0 27 13 2 1 12 0 0 48 2 23 2 4 6
5 GGC 0 0 0 0 0 3 0 0 0 13 0 0 0 0 0 1 0 0 0 0 0 2 0 0 0 2 0 0 0 0 0 0 0 3 0 0 0 6 0 0 4 38204 0 0 1 1 0 0 0 1 0 0 0 6 0 0 0 8 1 0 0 2 0 0
6 ACC 0 0 0 0 5 38140 0 0 0 1 0 0 0 2 0 0 0 0 0 0 0 1 0 0 0 0 0 0 0 0 0 0 0 0 0 0 0 1 0 0 0 0 0 0 0 0 0 0 0 0 0 0 0 0 0 0 0 0 0 0 0 0 0 0
7 AAA 38160 1 1 4 0 0 0 0 0 1 0 0 0 0 0 0 1 0 0 0 0 0 0 0 0 0 0 0 0 0 0 0 0 0 0 0 0 0 0 0 0 0 0 0 0 0 0 0 0 0 0 0 0 0 0 0 0 0 0 0 0 0 0 0
8 CGG 1 0 0 0 0 1 0 1 0 0 0 0 0 0 0 0 0 1 8 0 1 0 4 0 2 0 38288 0 0 0 3 0 0 0 0 0 0 0 0 0 0 0 0 0 0 0 0 0 0 0 0 1 0 0 0 0 0 0 10 0 0 0 0 0
9 TCT 0 0 0 0 3 2 0 1 0 0 0 0 1 1 1 0 0 0 0 0 0 0 0 0 0 0 0 0 0 1 1 0 0 0 0 1 0 1 0 2 0 0 1 0 0 0 0 0 1 1 0 2 1 12 7 37743 0 0 0 0 1 3 0 0
10 TAT 1 5 0 6 0 6 0 4 0 1 0 0 0 2 0 1 4 2 1 18 1 0 2 3 0 1 1 0 3 1 3 1 1 1 0 2 1 0 3 0 3 0 1 0 0 0 0 2 2 1 0 38078 1 1 0 2 0 0 0 5 0 1 0 4
11 GAA 3 0 0 1 0 1 0 1 1 0 0 0 0 1 1 0 1 2 0 1 1 0 0 0 0 0 0 1 1 0 1 0 38213 1 3 0 2 0 1 0 2 1 0 0 1 1 1 0 4 1 0 0 3 2 1 1 0 0 0 1 1 0 0 0
12 CAG 3 4 1 1 7 2 1 5 8 10 3 1 1 4 2 3 4 16 38058 5 6 2 1 1 0 1 18 1 14 4 9 10 1 9 2 0 3 1 0 0 4 0 1 2 0 2 6 3 0 3 3 0 0 2 0 3 0 2 0 3 0 0 2 0
13 ATG 1 2 1 0 0 0 4 0 1 1 2 0 3 2 38162 2 1 2 1 0 0 0 0 1 1 0 0 0 0 0 0 0 0 0 0 1 0 0 3 0 1 0 0 2 0 1 2 0 1 0 1 1 0 0 0 0 3 0 0 1 0 0 0 1
14 GAA 6 2 2 0 0 0 0 0 1 0 0 0 0 5 0 1 0 0 0 0 0 0 0 1 0 0 0 0 1 0 0 1 38324 3 0 1 0 4 0 0 3 0 3 0 1 0 1 4 0 0 0 0 1 2 2 1 0 1 8 0 0 0 2 0
15 ACT 0 0 0 1 3 5 0 38236 0 0 0 0 0 0 0 0 1 0 0 1 0 0 3 1 0 0 0 0 0 0 1 0 0 0 0 0 0 0 0 1 1 1 0 0 0 0 1 0 0 1 1 0 0 0 0 1 0 2 0 0 0 0 0 0
16 GAT 0 0 0 3 0 0 0 0 0 0 3 0 0 0 0 0 0 0 0 1 0 0 0 0 0 0 1 0 0 0 0 0 2 4 3 38163 0 0 0 0 0 0 9 7 0 0 0 0 0 1 0 2 0 0 0 0 0 0 0 1 0 0 0 0
17 GGG 1 0 0 0 1 0 0 0 0 0 3 1 1 1 0 0 0 0 0 0 0 4 5 1 1 1 0 0 0 1 0 0 0 0 2 0 2 0 1 2 5 0 38174 5 1 1 6 0 2 0 0 0 2 2 0 1 0 0 2 0 0 0 0 0
18 GAA 6 2 1 1 0 2 0 0 0 3 0 0 0 1 0 1 11 5 7 1 16 10 1 4 0 4 0 2 2 2 1 2 38154 2 4 1 2 7 0 6 5 2 1 1 0 1 1 1 3 2 0 2 4 7 0 0 0 3 0 1 1 1 0 1
19 CGC 0 0 0 0 0 3 0 0 0 2 0 0 0 0 0 0 0 9 0 0 0 2 0 0 1 38073 1 0 1 2 0 0 0 2 0 0 0 0 2 0 0 5 0 0 0 0 1 0 0 0 0 0 0 1 0 0 0 8 0 0 0 1 0 0
20 CAG 0 0 0 0 0 1 0 0 0 0 2 0 0 0 0 0 0 1 37483 5 1 0 53 2 3 3 17 0 0 2 1 3 0 0 1 0 0 1 0 0 0 0 0 0 1 0 0 0 0 1 2 0 0 0 2 0 0 0 0 0 0 0 0 0
21 AAT 2 4 0 38310 7 8 14 6 1 2 1 1 0 1 1 1 1 2 0 0 1 1 1 0 0 1 2 0 1 2 1 2 0 1 0 1 2 2 0 3 3 0 1 2 2 1 1 0 0 3 1 0 1 0 1 2 5 0 0 0 1 0 0 0
22 GCA 2 1 3 0 12 6 5 1 0 1 1 1 1 0 0 0 1 2 2 2 13 4 0 1 6 9 7 28 1 0 0 1 2 0 1 2 38220 7 3 11 3 1 0 0 15 0 0 0 0 0 0 0 3 1 1 0 0 4 0 0 0 1 1 0
23 ACT 1 4 0 9 8 8 7 38127 5 3 5 1 0 5 0 2 2 3 1 7 1 3 2 4 1 2 0 1 1 1 0 2 0 3 1 0 5 2 2 7 2 4 4 2 1 0 0 1 3 4 0 2 1 11 1 1 0 0 2 0 2 1 0 0
24 GAG 3 1 0 1 7 3 3 0 2 2 4 1 0 5 1 0 0 4 2 1 1 1 3 1 0 1 2 0 2 1 1 3 4 0 38457 9 4 0 1 1 1 0 3 1 0 0 3 0 0 2 2 3 1 2 5 3 1 1 1 0 5 0 0 0
25 ATC 0 6 0 0 0 6 0 0 0 0 0 0 8 38486 1 0 0 0 1 1 0 4 0 1 1 0 0 0 0 1 0 0 0 1 0 0 0 0 0 0 0 0 0 0 0 1 2 3 0 0 0 0 1 3 1 0 0 1 0 0 0 1 1 1
26 AGA 3 0 2 0 0 2 0 0 38357 0 8 0 1 0 0 0 0 3 1 0 0 2 0 0 7 9 0 0 0 0 0 0 0 0 0 0 0 0 0 0 16 2 0 0 0 0 0 0 1 0 0 0 2 1 0 0 0 0 2 0 0 11 0 0
27 GCA 0 0 1 1 7 0 0 2 0 2 1 0 0 0 0 0 0 0 0 1 0 4 0 0 0 6 1 0 0 1 0 1 3 0 0 1 38403 7 8 0 5 3 5 1 14 2 2 1 0 2 0 3 5 2 1 0 0 0 1 0 2 0 0 0
28 TCC 0 0 3 6 0 2 2 0 3 0 0 1 0 0 0 0 1 2 2 2 0 3 0 2 0 0 1 0 0 2 3 0 1 0 0 1 0 3 0 0 7 0 0 3 0 0 0 0 0 0 0 0 3 38239 3 9 0 0 2 0 0 1 0 0
29 GTC 1 0 0 1 0 0 0 0 0 0 0 2 0 9 0 4 0 0 2 0 1 2 0 2 1 0 0 1 0 1 0 0 0 0 0 0 1 0 1 0 0 0 1 0 4 38462 1 9 1 0 0 0 1 2 0 0 1 0 0 0 0 1 0 0
30 GGG 0 0 0 0 0 0 0 1 0 1 9 1 0 0 0 0 0 1 0 0 0 4 2 1 0 0 0 0 0 1 1 1 0 1 1 0 2 1 0 0 11 5 37259 6 0 0 2 2 0 0 0 0 0 0 0 0 1 0 5 1 0 0 1 0
31 AAG 3 1 35506 2 0 1 1 1 0 0 1 0 0 1 0 1 0 1 0 0 0 1 1 1 1 2 0 1 0 0 1 1 0 1 5 1 0 0 1 0 1 0 0 0 3 2 1 1 2 1 0 0 0 0 0 0 0 0 0 0 0 0 0 0
32 ATG 0 0 1 0 1 0 0 1 0 0 0 0 4 1 38389 8 1 0 0 0 0 6 0 3 0 2 1 0 0 1 0 0 0 0 0 0 0 0 2 0 0 0 0 0 0 0 2 0 1 0 1 0 0 0 0 0 1 1 0 0 2 0 1 0
33 ATT 3 0 0 0 0 0 0 2 1 1 0 2 3 3 0 38475 0 0 1 1 0 0 0 0 0 0 1 0 0 0 1 1 0 1 1 0 0 0 1 1 0 3 0 0 1 5 0 4 1 0 1 1 0 0 0 0 0 0 1 1 0 1 0 1
34 GAT 1 13 2 0 0 3 5 1 0 2 3 1 0 3 0 5 0 0 0 1 1 0 1 0 2 1 1 2 0 0 2 0 3 0 3 38254 1 1 6 8 3 0 1 6 0 0 1 0 3 0 1 6 0 1 6 0 1 1 0 0 0 1 6 1
35 GGA 0 0 2 1 3 2 0 2 3 2 0 0 0 0 3 0 0 0 0 0 0 1 1 0 0 0 0 1 0 1 0 0 1 1 3 0 1 1 1 0 38405 1 7 2 5 0 1 0 0 1 0 0 1 1 0 0 5 0 2 0 0 3 0 0
36 ATT 0 0 0 1 0 0 1 1 1 0 0 0 0 0 1 38409 0 0 1 0 0 0 0 1 0 0 1 0 0 0 1 0 0 0 0 0 0 1 0 0 3 0 1 0 0 0 3 1 0 0 0 0 0 0 1 0 0 1 1 0 0 1 0 0
37 GGA 0 1 0 0 1 1 0 0 1 0 0 0 0 0 0 3 0 2 0 1 0 0 0 0 0 0 0 0 0 0 0 0 2 0 0 0 0 4 0 0 38464 1 18 1 2 0 0 0 3 1 0 0 0 0 0 0 3 2 1 0 0 0 0 0
38 CGA 0 0 0 0 0 3 0 1 1 0 0 0 1 2 0 0 6 1 0 0 1 4 5 3 37633 1 4 0 6 1 0 0 0 1 0 0 0 1 0 0 0 0 0 0 0 0 0 0 1 1 0 0 0 0 0 1 4 0 0 0 0 0 0 0
39 TTC 0 0 1 0 0 7 0 0 0 0 0 0 0 1 0 0 0 6 0 0 1 3 0 1 0 0 0 0 2 0 0 0 0 0 3 0 0 0 0 0 0 0 0 0 2 0 0 1 4 2 1 1 4 4 0 0 1 4 0 2 7 38123 1 2
40 TAC 0 0 1 0 1 1 0 1 0 1 0 0 0 1 0 0 0 8 0 0 0 0 0 5 0 1 0 0 1 1 0 0 4 1 0 0 0 0 0 1 2 4 0 0 0 0 1 0 1 38357 0 5 0 2 0 0 1 13 0 1 6 0 0 0
41 ATC 2 2 1 3 3 5 4 1 0 1 0 0 3 38269 1 3 1 0 2 1 0 0 5 0 2 1 5 0 0 3 3 1 0 0 4 2 0 0 6 0 1 0 4 0 1 5 0 0 0 1 3 0 0 4 1 0 0 2 0 2 0 0 13 1
42 CAA 6 0 0 0 1 0 0 0 0 0 2 0 0 0 0 0 31156 0 1 0 0 2 0 2 4 0 0 1 0 0 0 0 1 0 0 2 0 0 0 1 0 0 0 1 1 0 1 0 5 0 0 0 1 0 0 0 0 1 0 0 0 0 0 0
43 ATG 0 0 0 0 0 0 1 0 1 2 3 0 3 1 32615 4 0 0 0 0 1 0 0 1 0 0 1 0 0 0 1 0 1 0 0 0 1 1 0 0 1 1 1 0 0 4 5 1 0 0 0 1 0 0 0 0 0 0 0 0 0 1 3 1
44 TGC 0 0 0 0 1 0 2 0 0 1 0 0 0 1 0 1 0 5 1 0 3 0 1 0 2 3 0 1 0 1 0 0 0 0 0 0 0 4 8 0 0 1 1 0 1 0 4 0 0 7 0 0 0 1 0 0 0 29053 0 25 0 0 1 0
45 ACT 0 1 0 0 2 6 14 30586 0 3 0 0 2 0 0 1 0 2 0 1 1 0 0 1 3 0 0 0 0 1 0 1 0 0 0 0 0 5 0 2 0 0 1 0 0 0 1 0 0 1 0 0 0 0 0 0 0 0 1 0 1 0 0 0
46 GAA 1 0 0 0 1 0 1 0 0 0 1 0 0 0 2 0 0 0 0 0 0 3 0 0 1 1 0 0 0 1 0 1 35269 1 2 1 1 0 0 0 4 0 1 1 1 2 1 0 7 1 0 1 0 0 0 0 1 0 0 0 0 0 0 3
47 CTT 0 2 0 0 0 3 0 0 0 0 0 0 0 2 1 2 1 0 2 0 0 1 0 2 0 0 0 0 1 8 0 36560 0 0 0 0 0 0 2 0 0 0 0 0 0 0 0 0 0 0 0 0 0 0 0 0 0 1 0 0 0 0 0 0
48 AAA 35451 0 2 0 1 0 0 0 1 0 1 0 2 0 0 0 3 2 0 0 0 0 0 0 0 0 3 0 0 0 0 0 1 0 0 0 3 0 1 0 0 0 0 0 1 0 0 0 2 0 0 0 0 0 0 0 0 0 0 0 3 0 0 0
49 CTC 1 1 0 3 2 0 1 1 1 1 0 1 0 7 2 2 9 3 0 1 1 2 2 4 4 10 0 2 11 33249 5 6 0 1 3 1 2 2 0 3 3 4 0 1 3 5 4 1 1 2 3 0 2 0 4 1 4 1 2 0 3 3 3 1
50 AGT 0 5 0 5 4 15 6 3 3 6 8 34393 0 0 2 0 0 6 2 0 0 5 5 10 3 3 8 2 2 2 2 1 0 3 0 0 3 3 25 1 2 4 13 11 0 0 1 1 0 1 0 0 2 11 5 4 1 0 4 1 0 0 0 0
51 GAT 0 3 0 1 1 2 6 0 0 5 0 0 1 3 0 0 2 1 1 8 0 4 4 0 0 0 0 0 1 1 1 5 3 2 2 33663 2 2 1 4 0 0 0 1 0 3 3 0 0 0 0 10 0 1 0 5 1 1 0 0 2 0 3 0
52 TAT 1 3 1 0 3 13 0 0 0 0 0 0 1 9 4 0 0 4 0 3 1 0 1 0 0 0 0 1 0 0 0 0 1 0 0 0 1 0 2 2 3 0 2 2 3 8 1 0 2 4 0 34456 1 0 1 0 1 0 0 4 0 0 2 0
53 GAG 1 0 2 0 1 3 2 1 0 0 0 0 0 0 1 0 0 2 1 0 2 3 0 0 0 0 0 0 0 1 1 1 4 1 30620 7 1 1 1 3 1 0 8 1 0 0 2 0 1 1 5 0 2 2 0 3 0 0 0 0 0 1 1 0
54 GGG 1 1 0 0 1 2 0 0 1 0 6 0 2 1 0 0 0 0 1 0 1 1 1 1 0 1 1 0 0 1 0 1 0 1 4 1 0 4 10 2 8 1 28437 3 0 1 0 1 0 0 1 0 2 0 1 1 0 0 5 1 0 1 0 0
55 CGA 1 1 0 1 1 0 1 1 4 2 0 1 1 1 0 2 7 10 0 0 0 2 2 2 31441 4 5 4 8 0 2 1 0 0 0 4 1 3 2 0 1 1 0 0 0 0 0 0 0 0 0 0 0 1 1 1 13 1 3 0 1 0 1 0
56 CTG 1 3 1 1 2 0 0 1 0 1 6 1 0 3 3 0 1 2 2 1 0 7 6 4 0 2 4 2 11 3 34406 6 0 2 0 0 2 2 5 1 6 0 0 0 0 4 1 1 0 5 2 1 1 3 0 0 0 1 0 2 2 1 9 0
57 ATC 2 0 1 0 0 2 3 2 4 1 1 0 5 38332 1 5 1 1 0 3 3 1 0 1 2 4 0 0 2 4 0 0 0 0 0 2 2 1 0 5 1 2 1 2 0 13 1 0 0 5 0 0 1 2 0 1 2 1 0 1 2 2 3 0
58 CAG 1 2 2 0 0 0 4 4 1 2 1 2 0 0 0 1 9 3 38250 3 0 3 2 3 1 2 9 4 1 1 6 0 0 4 1 0 0 0 1 2 1 1 4 4 3 0 3 0 1 1 3 0 2 2 0 1 2 1 4 1 1 0 0 1
59 AAC 1 38267 7 8 2 8 0 3 1 5 8 1 3 0 4 3 9 1 3 0 4 3 4 0 5 5 5 2 1 0 2 3 2 2 1 1 4 2 3 1 3 2 1 0 7 2 1 1 3 0 2 3 0 0 0 2 1 1 0 4 3 1 2 1
60 AGC 0 5 0 0 3 0 1 1 1 38450 2 5 0 3 1 0 1 3 0 0 0 6 0 0 0 0 1 1 0 0 0 0 1 1 0 0 2 1 0 0 0 4 2 0 3 0 0 0 1 1 0 2 0 2 0 1 0 7 0 1 0 3 0 1
61 TTA 1 1 1 1 3 3 0 0 6 3 1 0 5 0 0 0 1 0 2 0 1 0 1 0 2 0 1 0 6 1 0 3 1 0 0 1 0 1 0 3 0 1 2 0 5 3 12 0 0 1 0 0 2 0 0 2 1 0 0 1 38147 1 3 1
62 ACA 8 4 0 0 38361 2 6 10 3 1 0 3 0 0 2 1 2 4 1 0 5 7 2 7 0 1 0 2 1 1 2 1 1 1 0 0 7 6 0 0 3 1 0 0 0 4 0 0 3 3 0 0 3 13 8 2 1 0 0 1 0 4 0 2
63 ATA 1 1 0 0 3 2 0 0 0 0 0 1 38195 0 10 11 2 0 0 0 2 9 2 0 0 2 0 0 3 1 1 3 0 4 0 0 0 1 1 1 0 0 2 0 3 0 1 0 2 2 1 0 3 2 2 0 1 1 1 2 1 0 0 0
64 GAG 0 1 0 1 1 0 0 0 0 0 1 0 0 0 0 3 0 3 0 1 1 6 1 2 3 1 1 0 0 2 0 0 25 2 38327 1 0 2 2 2 0 1 4 0 1 1 0 1 0 1 1 0 1 0 6 3 0 0 4 1 0 2 3 1
65 AGA 4 0 1 0 3 1 1 0 38265 0 1 1 3 0 0 0 1 0 0 1 0 7 0 1 2 1 1 0 0 1 0 0 0 0 0 0 1 2 0 2 2 0 0 0 0 1 0 0 0 1 0 1 0 1 0 0 1 0 2 0 1 0 0 0
66 ATG 0 0 3 0 0 0 2 0 0 1 0 0 1 1 38312 2 0 1 0 0 0 0 0 0 0 0 0 0 0 0 0 0 0 0 0 0 0 0 0 0 0 0 0 0 0 0 3 0 0 0 0 0 1 0 0 0 0 0 0 0 0 0 0 0
67 GTG 0 0 0 0 0 0 0 0 0 0 0 0 0 0 3 0 0 0 0 0 0 0 4 0 0 0 0 0 0 0 0 0 0 2 0 0 0 1 2 0 0 0 0 0 17 0 38439 5 0 0 2 0 0 0 1 0 0 0 0 0 0 0 0 0
68 CTC 0 1 0 1 0 0 1 1 0 0 1 1 1 5 0 0 0 0 0 0 4 4 1 3 1 2 0 0 6 38336 1 4 0 0 0 0 0 2 0 0 0 0 0 1 1 0 0 0 0 0 5 0 0 1 2 1 2 0 2 0 0 7 1 0
69 TCT 0 0 1 2 2 0 1 5 0 0 0 0 0 1 0 0 1 0 1 1 0 1 1 8 0 0 0 1 0 3 0 0 1 0 1 0 1 0 2 1 3 0 1 2 0 2 1 1 2 0 1 1 1 6 2 38496 0 1 1 1 0 1 0 0
70 GCT 0 1 0 0 2 0 0 22 1 1 1 0 0 0 1 1 0 3 0 1 1 1 4 3 0 1 0 0 0 0 0 0 0 0 0 2 2 13 5 38393 0 1 0 0 0 3 1 5 0 2 0 0 0 2 0 3 0 2 0 1 1 0 0 0
71 TTT 1 0 0 0 1 1 0 0 0 0 1 3 1 3 0 0 1 1 0 2 0 1 2 1 1 0 2 0 1 0 0 4 0 2 0 0 0 0 1 0 0 1 1 0 1 0 1 0 3 0 0 0 0 0 1 1 0 1 2 0 1 3 1 38503
72 GAC 0 2 0 1 0 0 0 1 0 0 0 1 1 0 0 1 0 1 0 0 1 1 0 0 0 2 0 0 1 1 0 5 1 38452 0 27 0 1 0 1 1 10 0 0 0 0 1 0 4 3 0 0 0 0 0 1 3 0 0 1 0 0 0 0
73 GAA 9 0 0 0 6 0 3 0 0 0 3 0 1 2 0 0 2 1 0 0 0 4 0 0 0 1 0 0 0 5 2 0 38486 1 5 2 1 4 0 2 5 0 3 0 0 0 0 1 0 4 0 3 4 2 5 0 0 0 0 1 6 0 1 0
74 AGA 1 12 1 0 1 0 0 0 38496 0 8 0 4 0 0 0 0 0 0 1 0 0 0 0 2 1 0 0 1 0 1 0 0 1 0 0 0 1 1 0 5 0 0 0 5 0 0 0 0 0 0 0 1 1 1 2 0 0 0 0 0 0 2 0
75 AGG 1 1 3 0 0 0 0 0 2 0 38431 2 1 0 2 1 0 1 0 0 0 0 0 0 1 1 0 2 0 0 0 0 0 0 0 0 0 0 0 0 0 0 4 0 0 0 1 0 0 0 0 0 0 0 0 0 0 0 1 1 0 0 0 0
76 AAT 1 4 0 38457 0 0 0 0 0 1 0 1 0 1 0 0 0 1 1 0 0 0 2 0 0 0 1 1 0 0 1 0 0 0 0 2 2 1 2 0 0 1 0 0 0 0 0 1 0 0 5 0 0 0 0 0 0 0 4 2 1 1 0 0
77 AAA 38481 1 3 0 1 0 0 1 3 1 0 0 1 0 5 2 0 4 1 0 1 1 0 2 13 0 0 0 2 2 2 0 8 0 1 0 1 1 1 1 1 1 0 1 0 2 0 0 0 0 1 1 0 2 1 0 1 1 1 0 1 0 0 0
78 TAT 0 0 0 1 3 0 0 1 0 0 0 0 0 0 0 0 0 1 2 3 0 0 1 1 1 0 0 0 0 1 0 0 1 1 1 0 3 0 1 0 0 0 1 1 0 0 0 1 5 1 2 38583 0 0 0 0 0 0 1 0 1 1 0 0
79 CTG 0 0 1 1 0 5 2 2 0 2 0 0 0 0 6 2 3 0 4 0 1 2 1 0 0 2 4 1 7 17 38522 1 0 0 0 0 1 3 0 2 1 0 1 0 0 0 0 1 1 0 1 0 0 1 1 0 1 0 0 0 0 0 3 0
80 GAA 11 4 2 1 5 4 4 2 1 3 0 13 7 1 0 5 1 6 1 2 1 0 1 0 3 0 2 0 0 3 2 2 38214 5 4 1 0 4 5 0 4 3 0 0 7 2 2 0 4 1 0 3 17 2 2 1 3 3 1 0 2 1 1 0
81 GAA 10 7 0 3 1 1 0 3 14 1 3 1 5 6 2 2 2 6 6 7 3 1 0 1 0 0 0 0 0 1 4 3 38344 3 7 3 2 2 0 0 22 1 4 0 5 4 1 3 7 2 2 1 1 1 0 2 2 0 1 3 9 4 2 1
82 CAT 4 1 1 7 4 0 0 1 2 0 10 0 3 2 8 0 4 7 9 38427 0 1 0 2 8 2 2 16 0 6 6 0 2 0 0 0 3 0 2 1 0 0 2 1 5 1 0 2 2 1 1 7 5 0 1 1 0 3 1 1 1 1 0 6
83 CCC 5 3 2 2 12 8 3 0 1 2 1 1 3 12 2 1 2 6 1 2 16 37952 7 7 0 3 6 3 1 0 4 0 4 0 0 2 5 2 1 0 3 8 4 2 3 0 0 0 0 5 3 4 0 4 3 0 1 4 1 3 0 0 0 1
84 AGC 4 6 9 6 2 4 0 0 5 37298 10 17 0 4 2 1 6 0 0 2 0 3 0 0 1 2 1 1 1 5 1 0 0 0 0 0 2 4 4 1 0 11 1 4 0 2 0 7 1 0 0 5 0 1 0 2 4 7 2 0 0 0 0 0
85 GCG 75 51 25 103 11 22 227 23 5 25 14 18 33 19 33 73 26 20 25 8 58 266 36 13 24 51 32 34 2 59 19 46 5 5 115 10 353 54 913003 150 196 89 75 52 16 103 291 17 24 25 32 5 17 37 199 7 20 16 64 63 12 15 21 48
86 GGG 68 15 14 6 91 39 56 48 2 1 64 12 3 105 47 11 41 217 8 28 39 73 24 35 85 54 30 21 1 12 27 32 58 27 194 26 25 104 139 13 72 33 905252 127 19 12 47 47 28 26 32 349 134 9 15 15 25 5 130 19 1 37 22 90
87 AAG 370 22 937693 223 29 23 59 20 15 20 149 5 13 10 13 3 10 11 18 17 40 25 7 10 27 4 33 7 8 1 3 10 9 8 196 0 15 8 2 11 8 4 51 6 13 1 9 15 29 1 19 84 23 28 8 6 8 9 9 0 7 12 1 3
88 GAT 17 290 17 374 18 24 24 5 16 11 46 22 10 1 43 48 40 42 27 68 21 26 2 24 31 17 49 34 31 4 33 20 44 72 68 932158 53 52 6 23 61 20 49 57 20 17 17 28 33 18 34 88 24 7 37 10 23 122 21 19 9 11 10 9
89 CCT 75 43 24 45 46 110 24 131 12 57 60 42 42 30 119 89 156 130 38 125 518 446 216 932576 108 47 56 35 30 37 39 76 24 11 22 19 175 106 34 73 100 128 59 205 35 58 77 28 148 83 176 36 112 100 42 72 120 123 266 130 54 112 51 96
90 AAG 115 97 933250 97 34 20 367 140 31 62 174 31 23 52 90 70 106 89 38 47 4 14 3 8 46 27 123 72 36 67 63 35 24 9 80 24 40 121 23 32 88 99 262 183 139 14 67 43 20 31 46 53 20 20 10 82 22 50 62 59 38 9 21 37
91 AAA 942102 43 109 31 27 10 13 19 77 36 52 8 16 13 20 5 35 37 12 18 53 25 11 46 78 37 62 31 9 7 10 23 42 11 11 16 26 16 29 1 23 20 3 0 4 9 40 7 89 11 52 4 11 8 14 7 70 23 4 10 27 18 24 30
92 ACT 3 17 11 25 45 93 80 938580 7 45 2 8 0 5 8 44 10 5 22 4 25 29 56 36 5 1 4 8 14 20 15 2 7 15 3 6 5 13 5 79 10 12 6 5 3 7 13 12 20 8 2 6 19 22 21 16 17 12 5 2 3 5 7 2
93 GGA 7 14 0 23 9 18 2 10 83 9 0 3 1 22 0 10 19 22 3 6 6 13 16 13 5 3 10 0 2 11 1 44 38 2 0 3 61 27 6 4 937393 107 322 76 12 23 11 9 18 5 1 1 2 65 2 4 116 13 2 3 1 16 9 3
94 GGA 4 10 3 3 2 9 5 6 136 1 0 0 14 11 0 1 7 44 5 3 38 11 5 6 2 10 14 32 21 9 6 2 62 4 3 5 12 6 9 5 936416 15 121 8 51 2 0 3 1 1 2 0 9 13 2 6 188 0 0 2 4 0 0 6
95 CCC 0 19 3 2 20 28 1 0 2 34 5 4 8 26 15 0 11 78 20 0 140 938106 53 87 0 11 26 9 6 59 2 3 2 0 9 4 6 45 18 1 2 24 46 3 20 3 2 0 14 43 10 2 8 103 0 1 1 1 0 0 13 3 0 1
96 ATA 26 15 22 11 88 10 50 7 20 5 2 5 944941 6 61 26 15 30 5 12 15 27 9 17 11 33 16 19 50 31 4 35 0 3 5 2 2 8 13 20 5 11 20 8 103 19 63 2 17 14 5 35 56 9 3 6 1 10 5 4 19 1 7 23
97 TAC 37 32 0 6 4 6 3 11 7 22 2 16 5 4 7 3 9 110 23 0 11 4 25 3 9 17 21 11 53 10 11 5 4 25 25 7 33 6 6 17 11 8 26 20 7 3 7 7 39 945893 16 161 10 3 10 20 9 69 3 2 5 95 5 2
98 AAG 137 18 938230 76 14 24 92 15 32 37 174 5 8 5 103 58 54 116 28 1 18 88 24 15 17 33 27 23 33 29 12 9 1 28 128 6 25 30 28 9 2 15 38 5 5 10 16 1 8 8 39 1 17 2 8 7 7 7 15 5 7 35 10 15
99 AGA 172 3 22 8 11 18 2 3 938015 7 84 26 62 8 7 10 5 12 24 3 10 14 10 24 9 231 15 17 10 13 6 3 8 35 11 4 8 3 6 2 52 6 21 6 4 18 28 30 11 89 43 5 32 4 0 17 8 5 4 6 2 8 5 17
100 GTA 3 11 71 9 59 41 45 45 97 38 28 63 223 27 0 26 20 97 7 32 89 230 46 87 3 57 98 144 37 60 36 9 22 15 169 5 99 110 8 36 38 255 56 86 934268 38 249 91 15 59 3 15 35 169 7 244 9 107 11 19 87 64 1 11
101 GAT 3 15 4 96 44 49 30 82 3 13 39 63 11 77 33 16 6 17 6 27 28 119 42 70 13 22 29 12 16 32 34 50 13 271 126 938901 28 26 35 118 12 20 44 70 14 13 6 15 11 7 15 50 17 48 113 15 8 19 4 24 20 4 10 15
102 AGA 79 14 12 18 11 90 42 34 941430 9 105 15 41 54 10 5 9 53 4 18 26 40 21 13 26 15 7 49 7 28 8 30 5 8 9 6 9 33 15 9 93 7 110 22 11 15 11 1 0 12 12 45 23 17 12 19 6 14 21 6 76 47 6 6
103 AAG 381 6 937557 19 12 10 28 2 7 3 120 0 19 10 9 7 16 102 19 20 29 39 6 11 18 12 1 2 27 32 40 6 1 1 40 20 2 22 70 6 13 57 7 3 3 3 61 3 11 10 14 17 16 42 3 3 8 11 7 4 2 9 1 2
104 TGG 0 27 54 4 7 56 22 6 9 26 2 27 18 42 0 71 19 26 38 21 29 82 31 25 13 8 23 32 12 31 8 50 17 10 3 4 6 14 11 14 16 6 6 14 2 4 11 3 63 40 167 16 11 27 53 25 76 33 941834 102 4 26 126 24
105 ATG 12 9 17 15 18 81 33 7 9 15 67 2 120 25 939398 73 2 8 70 11 24 34 3 12 21 7 66 4 96 7 79 43 1 7 104 16 19 5 26 2 59 10 33 24 12 13 165 13 6 10 1 3 24 10 4 1 9 15 14 23 7 5 60 10
106 AGG 0 23 60 5 2 11 21 8 138 12 943774 21 21 7 130 0 12 54 2 10 2 20 13 5 20 75 86 10 9 5 18 2 3 0 3 0 1 14 28 9 4 5 295 23 5 4 13 0 11 4 0 0 5 10 12 1 9 2 30 3 6 26 0 0
107 GAA 187 23 19 8 2 5 1 0 0 6 0 12 0 0 1 1 6 33 5 0 36 12 2 25 11 0 8 17 7 13 4 0 942541 13 64 8 6 2 6 0 57 1 16 0 5 0 9 6 59 5 5 4 28 41 4 17 14 0 5 5 0 2 0 9
108 CTC 8 0 0 1 4 32 26 22 0 0 74 21 63 36 1 4 9 64 17 75 2 84 32 35 15 20 10 0 81 943445 7 56 2 1 6 9 12 2 35 111 3 58 8 6 3 46 14 7 0 1 10 7 1 16 0 13 6 32 13 12 2 83 103 0
109 GTC 16 5 4 0 14 5 0 17 0 1 4 5 1 203 3 0 1 40 46 2 18 79 4 1 17 7 16 6 3 13 5 0 35 4 1 0 17 118 27 3 27 14 9 6 57 941042 46 22 3 45 3 0 6 7 8 45 37 41 1 3 5 19 93 1
110 CTT 1 28 18 2 0 21 2 5 9 10 11 4 1 0 2 140 20 16 5 29 25 79 19 59 2 7 9 16 18 57 11 940708 52 1 2 0 2 7 6 9 7 3 0 0 5 14 8 16 16 6 30 7 0 3 0 0 1 7 2 6 5 1 1 30
111 TAT 0 31 25 13 61 10 7 16 13 35 1 37 0 72 18 8 45 31 2 66 1 3 2 15 4 4 0 0 5 2 20 124 11 3 1 12 3 0 2 13 3 5 3 11 19 4 20 6 13 44 3 942801 0 3 4 10 39 5 48 83 59 3 29 21
112 GAC 8 176 7 6 2 37 10 0 2 4 12 6 10 11 0 15 2 49 25 20 8 52 40 71 9 29 15 9 17 23 13 14 27 943334 42 50 31 51 14 4 37 137 9 9 3 12 10 5 4 156 35 8 16 38 52 2 8 19 9 9 10 5 8 11
113 AAA 945269 11 202 16 19 18 19 21 38 5 21 12 1 3 8 1 12 14 8 2 38 11 10 15 6 10 7 6 3 22 1 2 39 1 5 5 4 2 4 9 7 9 19 7 2 3 0 6 44 2 8 11 10 4 1 2 23 5 23 2 28 16 4 1
114 GAA 77 56 0 19 0 5 22 4 2 3 6 0 5 12 30 5 84 6 26 2 27 64 8 1 18 1 1 18 17 54 10 5 943999 27 99 21 48 10 15 1 43 5 14 16 71 2 9 75 40 39 2 17 10 67 50 7 58 1 4 31 59 4 11 20
115 GAA 94 6 17 3 10 6 2 2 9 5 4 5 1 0 14 0 29 12 0 0 25 12 13 0 1 1 1 12 15 3 4 5 942573 13 42 5 24 1 3 6 37 16 25 3 15 0 1 9 45 5 6 0 13 14 8 15 4 0 1 7 3 4 0 0
116 ATA 11 9 35 5 78 8 5 26 5 7 19 36 947584 103 266 19 2 23 7 9 34 52 12 15 6 7 14 1 95 20 9 14 13 16 9 22 22 22 4 5 3 16 29 25 48 6 23 12 24 42 23 6 21 10 10 19 4 18 3 7 19 28 7 21
117 AGG 33 20 104 15 6 10 42 9 179 31 936471 33 0 21 104 35 54 12 7 10 9 36 11 11 15 15 61 74 18 5 7 10 36 8 9 14 55 4 7 29 26 47 277 50 0 6 37 3 8 11 27 11 6 22 15 23 12 4 28 37 27 10 45 16
118 CGA 63 2 0 0 5 5 13 1 59 2 0 9 12 0 0 14 128 15 17 21 12 42 7 31 931457 26 81 11 73 42 20 9 1 3 12 9 13 2 44 3 10 5 4 22 1 0 4 2 28 2 1 0 12 28 16 3 120 8 0 4 35 6 13 10
119 ATC 0 30 0 3 0 58 1 1 1 19 9 33 117 920668 8 68 2 4 4 0 0 6 3 4 0 2 0 5 0 27 1 6 0 10 11 2 20 7 0 6 6 10 4 6 0 133 0 20 1 1 1 0 5 4 0 9 17 1 91 1 7 2 0 3
120 TGG 2 19 2 0 5 4 13 0 4 20 61 14 2 5 9 3 52 11 4 3 26 7 12 1 3 14 125 5 6 5 2 1 1 15 23 11 1 0 7 1 0 5 55 1 13 2 32 9 2 15 62 2 6 9 20 0 72 10 939893 32 12 14 33 10
121 CGC 12 14 34 8 11 28 13 21 11 65 188 59 9 19 21 2 8 407 14 7 8 78 23 60 79 928913 99 113 25 74 12 33 39 1 23 11 49 22 95 31 50 75 23 24 7 15 41 39 1 39 3 2 35 24 69 37 5 227 26 7 36 96 31 24
122 CAA 66 20 16 5 18 10 25 35 4 15 56 6 75 0 10 2 913995 98 141 111 55 36 16 34 122 53 37 19 10 18 55 0 31 20 30 17 11 16 77 20 26 45 74 55 266 13 121 26 41 11 8 4 12 53 26 2 22 0 25 59 10 3 52 5
123 GCC 4 19 6 1 9 236 26 21 6 15 7 7 8 12 10 4 3 17 3 1 19 25 36 18 0 28 10 5 16 30 5 3 16 39 11 2 76 936076 33 31 8 30 17 127 50 181 11 81 11 20 0 6 10 156 16 3 3 12 1 12 8 1 6 2
124 AAT 15 84 5 736450 4 6 5 2 1 3 8 22 12 3 3 4 0 17 11 17 18 4 12 12 2 3 103 0 8 2 14 5 6 3 2 10 3 0 1 11 0 14 5 38 6 2 13 5 13 1 16 13 15 13 5 9 26 3 2 18 4 2 2 25
125 AAT 16 32 20 621676 11 18 3 15 3 3 25 66 15 18 26 10 17 4 12 31 37 10 5 9 15 20 23 15 8 5 11 3 70 6 3 47 13 1 5 2 2 31 10 7 28 2 3 7 10 8 13 28 23 12 4 24 2 17 44 20 84 22 5 9
126 GGT 75 11 100 20 3 27 6 16 11 61 21 51 20 3 8 0 10 23 15 15 8 33 19 19 16 6 26 16 14 6 3 38 2 5 8 51 12 34 22 12 16 51 83 749345 72 7 12 10 6 10 11 3 8 27 1 68 10 7 13 50 22 10 7 9
127 GAT 95 38 20 73 32 36 61 32 20 1 32 36 106 28 0 5 22 16 13 17 16 15 15 15 5 22 10 50 51 23 10 3 52 62 69 689192 37 9 82 28 22 126 81 88 279 27 9 216 9 17 0 43 28 12 2 74 3 21 4 57 18 9 0 13
128 GAT 14 9 9 68 13 18 10 39 116 3 17 83 10 5 7 7 33 7 24 18 30 13 2 26 6 5 23 20 35 3 26 25 62 26 101 773649 49 14 16 26 11 30 183 81 30 2 24 13 11 31 4 82 16 1 17 54 5 10 10 95 118 4 24 11
129 GCA 6 44 21 8 406 99 8 25 17 81 8 21 13 7 83 10 15 20 14 42 96 12 15 46 28 44 20 19 189 14 18 4 62 7 14 14 892370 46 291 50 10 20 209 21 188 6 20 21 56 3 25 0 155 4 19 3 3 14 8 2 31 14 28 13
130 ACA 99 41 4 26 869962 30 119 115 39 10 16 32 88 0 14 11 36 21 6 12 50 39 8 18 48 5 11 11 75 34 70 55 3 23 16 19 44 4 7 73 2 2 22 0 0 7 5 8 28 26 36 8 7 7 7 14 2 3 3 27 4 3 4 3
131 GCT 9 41 43 8 31 17 78 151 16 94 36 10 11 2 7 8 34 26 13 24 14 202 124 373 17 2 0 9 5 8 13 9 11 5 34 32 19 68 40 841673 20 5 47 27 5 32 43 140 20 33 1 25 1 77 14 69 1 1 3 0 3 11 10 31
132 GGT 8 6 4 0 4 6 3 4 1 16 3 58 19 11 19 28 3 28 13 2 25 17 3 3 6 21 5 15 6 2 4 75 16 4 19 25 8 2 0 15 59 136 32 837258 6 3 5 33 16 1 17 7 13 10 1 6 2 7 28 96 10 15 10 2
133 CTG 10 19 15 1 4 23 1 2 8 9 13 13 16 28 98 8 36 36 40 15 24 39 143 6 2 3 9 6 130 67 863767 128 1 6 21 6 5 15 3 1 18 2 9 7 0 3 0 2 9 8 13 9 6 16 15 6 1 1 8 4 2 13 51 3
134 ACT 49 10 6 31 163 222 72 855317 16 117 16 33 6 6 3 38 7 48 5 9 123 118 21 41 4 2 5 4 23 23 0 14 0 22 6 3 20 35 21 87 2 21 66 8 29 12 0 7 50 14 1 6 4 114 0 23 1 54 5 25 19 7 0 2
135 CAC 9 103 20 0 2 84 14 9 24 20 16 14 85 9 6 13 26 837573 36 164 18 26 45 6 6 83 29 46 6 24 18 5 11 15 19 11 6 13 9 18 53 12 18 2 28 11 0 23 64 55 6 10 6 12 8 15 2 9 4 18 8 2 10 7
136 ATG 33 11 42 22 20 48 81 35 17 11 14 31 125 144 851664 146 30 8 8 33 21 3 7 18 38 4 14 8 35 14 118 1 13 10 17 12 20 3 15 12 18 5 23 20 12 67 82 40 16 25 47 6 11 63 9 3 20 13 13 8 14 22 16 6
137 ATG 0 7 15 6 4 2 21 15 3 18 2 4 61 17 769454 86 17 8 14 8 5 19 17 10 6 5 4 0 0 27 9 8 4 18 11 5 2 23 2 8 0 2 3 2 18 2 80 0 2 12 6 1 1 5 3 0 7 2 6 10 5 0 5 0
138 ATC 11 27 0 2 3 47 4 5 9 3 4 2 88 781588 4 49 5 5 0 0 6 9 4 12 1 13 8 2 5 24 3 1 0 4 2 7 5 3 0 0 11 6 9 8 5 46 3 1 5 13 0 13 0 5 0 1 4 10 6 0 1 10 44 3
139 TGG 2 5 5 0 5 8 5 0 2 0 38 1 1 2 13 12 1 3 1 0 21 4 7 2 45 5 249 1 3 12 7 5 5 5 13 2 1 2 7 7 73 3 48 5 3 2 2 0 1 5 73 0 1 2 1 14 163 6 886863 25 11 5 45 9
140 CAT 0 11 3 47 4 8 0 5 17 16 1 4 0 3 3 18 17 57 52 939125 12 21 29 21 3 1 5 23 5 1 5 6 14 9 8 7 6 13 0 7 1 55 5 116 14 1 3 3 15 0 0 222 1 8 3 14 4 4 9 7 3 0 2 3
141 TCC 54 11 1 6 1 32 2 0 5 3 0 3 5 2 9 0 5 12 0 3 14 117 11 0 2 3 4 1 0 0 0 0 7 1 4 1 16 20 12 12 23 12 5 13 1 0 9 13 8 61 26 10 95 943461 57 137 0 8 18 2 2 56 1 1
142 AAT 20 78 38 945527 1 7 5 55 1 2 12 45 7 4 3 10 9 26 3 8 58 13 15 11 17 3 3 1 5 20 1 47 19 2 7 38 11 7 13 3 18 9 12 12 22 10 3 5 10 12 21 7 10 18 3 24 12 7 4 16 10 2 14 28
143 TTG 19 7 0 6 15 15 2 16 5 37 10 18 13 1 11 6 10 17 20 57 6 26 7 12 17 4 1 13 40 40 36 11 8 2 4 23 34 0 6 3 6 12 37 8 8 3 18 9 21 34 43 8 63 1 53 8 1 8 4 2 93 24 938092 134
144 AAT 35 65 14 939981 41 2 7 22 2 4 5 110 11 5 12 2 3 17 12 19 0 15 8 11 11 7 6 4 6 3 72 4 5 3 0 117 6 9 75 21 4 1 13 5 9 4 0 0 102 2 1 4 22 3 8 9 2 2 28 16 1 0 6 4
145 GAT 8 21 4 44 11 3 15 12 17 1 2 4 2 10 2 1 10 37 0 8 7 6 0 6 3 6 1 1 1 0 6 3 12 73 4 939668 0 1 1 6 1 1 2 44 7 0 1 8 2 12 2 62 16 8 5 2 7 2 1 5 3 1 18 1
146 ACA 36 4 26 15 944354 58 148 201 18 80 2 57 81 0 5 0 4 6 0 0 15 101 8 17 10 5 3 22 6 3 0 2 13 11 12 2 443 1 5 35 0 2 17 8 2 6 12 8 10 10 2 11 20 21 7 4 1 3 2 1 0 5 5 0
147 ACA 32 2 0 0 942185 11 37 5 9 0 2 2 75 0 50 0 3 14 2 2 19 12 7 2 7 16 3 9 3 0 2 0 1 0 2 2 130 6 1 1 3 3 11 35 2 2 2 11 14 5 0 2 6 1 7 5 0 0 8 4 4 8 8 12
148 TAC 4 9 3 0 0 3 5 7 0 3 3 0 3 1 1 3 1 52 1 8 37 15 0 18 2 4 2 7 9 8 2 2 6 13 5 1 3 4 7 1 4 14 15 1 4 10 3 3 25 942842 7 37 7 20 3 1 7 56 34 4 0 2 11 0
149 CAG 1 3 95 0 2 15 7 1 3 0 7 10 3 6 1 0 141 11 943877 42 10 32 25 13 9 6 200 2 0 19 10 0 8 10 10 3 19 7 5 0 18 1 17 2 7 2 8 4 6 11 110 26 4 7 2 4 8 14 4 5 5 3 7 1
150 AGG 0 2 91 0 1 11 3 3 53 1 944254 39 2 3 91 7 6 11 0 1 1 36 21 0 0 10 49 12 1 1 2 11 1 1 2 1 0 1 2 2 1 2 120 83 1 2 1 6 0 1 1 3 1 4 1 13 0 1 17 0 0 2 0 0
151 ACA 24 22 39 18 945074 74 89 7 17 2 11 17 16 3 9 0 2 8 5 22 18 33 17 3 2 3 0 2 8 7 32 16 3 5 7 8 71 9 31 2 8 3 0 16 1 11 0 8 26 1 4 13 9 6 2 4 2 11 1 334 4 2 5 2
152 AGA 93 19 22 16 10 7 20 13 942305 8 82 2 32 44 3 14 4 17 10 7 11 12 5 13 103 72 37 49 19 17 2 19 6 5 14 30 16 13 15 1 143 4 24 12 7 4 17 8 6 5 11 12 27 25 5 18 45 0 3 13 2 11 7 7
153 GCT 47 50 22 3 17 36 99 90 25 10 23 7 18 5 6 12 29 40 31 9 43 39 14 12 3 22 6 17 20 17 18 49 3 8 9 34 33 125 96 943412 17 9 7 28 12 26 18 62 6 4 36 33 12 17 58 42 2 29 7 27 6 21 5 1
154 CTT 19 32 17 6 15 6 52 19 20 13 36 30 178 5 43 130 8 7 25 19 5 20 42 83 29 29 26 12 98 257 24 932872 15 8 17 12 21 35 10 7 35 25 17 33 16 70 64 28 22 9 10 20 10 2 6 7 29 17 10 13 45 27 102 21
155 GTT 57 70 14 18 37 29 43 20 49 29 49 27 80 1 8 42 21 15 60 9 9 36 20 1 14 24 19 15 28 11 13 6 12 0 16 10 11 1 11 64 61 3 76 11 199 27 105 928960 33 14 73 17 4 31 20 14 46 13 5 8 24 2 13 23
156 CGC 7 21 31 17 6 16 11 11 25 207 110 9 6 2 8 4 5 468 6 17 7 116 41 18 187 913837 241 204 4 91 21 18 9 23 7 4 9 25 74 37 27 68 17 10 9 19 16 3 7 2 35 0 14 13 17 12 31 188 8 2 21 13 3 3
157 ACC 35 47 28 24 269 920146 121 367 14 108 11 114 39 266 22 162 37 51 9 46 25 118 24 11 9 22 7 24 4 37 0 26 13 36 14 14 276 90 92 27 30 14 19 19 169 20 71 15 34 3 8 68 65 79 117 49 4 15 3 40 16 5 14 14
158 GGC 17 6 17 6 19 19 9 26 7 302 47 50 29 14 42 4 74 168 10 25 9 59 9 30 21 73 16 3 25 34 15 131 0 343 11 73 65 35 11 20 334 942070 117 136 35 37 20 7 58 20 58 11 8 42 36 11 106 104 9 36 7 14 19 13
159 ATG 12 34 63 18 29 55 95 10 27 12 37 23 116 52 942687 176 12 13 10 24 15 36 18 43 17 20 7 17 45 19 19 4 21 20 19 20 6 29 15 48 6 54 11 50 11 10 107 18 32 39 36 21 16 46 28 12 16 5 8 6 41 38 82 18
160 GAT 42 26 19 93 11 13 10 120 2 8 13 48 51 12 6 20 20 37 47 26 24 15 3 24 2 2 23 13 11 32 24 19 125 99 20 943062 14 5 10 29 31 53 73 122 33 16 26 86 68 34 6 46 26 4 2 8 87 31 54 23 19 8 18 16
161 CCC 23 17 36 9 64 68 54 2 22 98 22 395 19 26 9 16 26 50 1 22 128 944103 53 381 105 220 33 56 14 37 21 37 0 21 24 15 68 50 2 80 54 31 130 43 40 22 28 15 14 15 17 8 7 97 9 16 21 32 48 6 9 21 6 15
162 AGG 140 20 60 28 14 23 20 16 136 28 940891 107 21 11 119 10 32 69 46 33 28 0 28 13 10 13 215 115 16 4 27 10 13 14 5 24 10 15 19 72 24 11 288 11 24 26 15 34 17 15 20 18 13 6 7 28 34 2 40 38 23 8 58 19
163 ATG 10 2 47 52 37 3 30 16 21 16 7 21 196 3 945511 31 13 2 6 9 3 2 0 8 11 1 7 11 18 4 13 28 14 10 4 20 11 2 20 13 5 28 34 8 64 47 114 44 16 9 25 35 3 3 11 2 19 44 5 57 5 4 43 8
164 TGC 14 27 26 5 15 18 10 18 25 283 31 7 3 23 19 35 20 19 9 2 18 21 11 11 3 31 4 12 6 8 8 18 6 7 0 3 30 146 2 3 22 30 23 13 7 35 177 1 6 482 42 10 0 40 3 15 46 943294 46 183 1 58 2 12
165 TCT 21 44 9 9 29 10 24 288 1 14 1 187 22 0 15 8 9 9 7 4 79 24 18 152 12 6 2 12 21 2 2 13 56 9 9 3 72 47 26 81 24 18 23 21 3 43 16 22 69 3 7 75 7 83 427 945453 6 9 11 28 9 6 2 27
166 CTG 23 9 7 9 26 8 42 27 7 26 32 130 70 35 92 53 40 0 31 15 9 0 130 4 25 2 76 9 85 76 944102 72 7 8 19 11 15 4 17 3 28 42 9 27 35 10 34 8 93 1 9 13 9 12 3 5 28 3 31 44 33 1 66 9
167 ATG 26 10 11 18 8 4 29 9 6 11 19 7 436 27 944032 21 6 11 18 33 12 21 28 9 3 21 17 17 11 38 103 8 52 30 8 12 2 31 36 16 13 26 18 32 35 22 72 10 6 9 14 8 30 7 10 11 3 43 31 12 3 2 154 15
168 CAG 1 1 0 0 0 1 0 0 0 0 0 0 0 0 0 0 2 0 7546 2 0 0 0 0 0 0 2 0 1 0 1 0 0 0 0 0 0 0 0 0 0 0 0 0 0 0 0 0 1 1 4 0 0 0 1 0 1 0 0 0 0 0 0 0
169 GGT 0 0 0 0 0 0 0 0 0 0 0 1 0 0 0 0 0 0 0 0 0 0 0 0 0 0 0 0 0 1 0 0 0 0 0 2 0 0 0 0 0 1 0 7390 0 0 0 0 0 0 0 0 0 0 0 0 0 0 0 3 0 0 0 0
170 TCG 0 0 0 0 0 0 2 2 0 0 0 0 0 0 0 0 0 0 0 0 0 0 1 0 0 0 0 1 0 0 0 0 0 0 0 0 0 0 1 0 0 0 0 1 0 0 0 0 0 0 0 0 0 0 7465 4 0 0 0 0 0 0 1 0
171 ACT 0 0 0 0 0 2 0 7484 0 0 2 0 0 0 0 0 0 0 0 0 0 0 0 0 0 0 0 0 0 2 0 0 0 0 0 0 0 0 0 0 1 0 0 0 0 0 0 0 0 0 0 0 2 0 0 0 0 0 0 0 0 0 1 0
172 CTC 0 0 0 0 0 0 0 0 0 0 0 0 1 2 0 0 0 0 1 0 0 0 0 0 0 0 0 0 1 7555 0 1 0 0 0 2 0 1 1 0 0 0 0 0 0 0 0 0 2 0 0 0 0 0 0 0 0 0 0 0 1 0 0 0
173 CCT 0 1 0 0 0 0 0 3 0 0 0 0 0 0 1 0 0 0 0 0 1 3 3 7517 0 0 0 0 0 0 0 0 1 1 0 2 0 0 0 0 1 0 1 0 1 0 0 0 0 1 0 0 0 0 0 0 0 0 0 0 0 0 0 0
174 AGG 0 0 0 0 0 0 0 0 3 0 7490 0 0 0 1 0 0 0 0 0 0 0 0 0 0 0 0 0 0 0 0 0 0 0 0 0 0 0 0 0 0 0 0 0 0 0 0 1 1 0 0 0 0 1 0 0 0 1 0 0 0 0 0 0
175 AGG 0 0 0 1 0 1 0 0 1 0 7516 0 1 0 0 0 0 0 0 0 0 1 0 0 0 0 0 0 0 0 0 0 0 0 0 0 0 0 0 0 0 0 0 0 0 0 0 0 0 0 0 0 0 0 0 0 0 0 0 0 0 0 0 0
176 TCT 0 0 0 0 0 0 0 0 0 0 0 0 0 0 0 0 0 0 0 0 1 0 0 0 0 0 0 0 0 0 0 0 0 0 0 0 1 0 0 0 0 0 0 0 0 0 0 0 0 0 0 0 1 9 0 7518 0 0 0 2 0 0 0 0
177 GGA 0 1 0 0 1 0 0 0 0 0 0 0 0 1 0 0 0 0 0 0 0 0 0 0 0 1 0 0 0 0 0 0 0 0 0 0 0 0 0 0 7455 1 2 0 0 0 0 0 1 0 1 0 1 0 0 0 0 0 0 1 0 0 0 0
178 GCT 0 0 0 0 0 0 0 3 0 1 0 3 0 0 0 0 0 0 0 0 0 0 1 0 0 0 0 1 0 0 0 0 0 0 0 0 2 3 0 7515 0 0 0 0 0 0 0 0 0 0 0 0 0 0 0 1 0 0 0 0 0 0 2 0
179 GCA 0 0 0 0 7 0 0 0 0 0 0 0 0 0 0 0 0 0 0 0 0 0 0 0 0 0 0 0 0 0 0 0 0 0 1 0 7473 1 8 2 0 0 1 0 2 0 0 0 0 0 0 0 0 0 0 0 0 0 0 0 0 0 0 0
180 GGC 0 0 0 0 0 0 0 0 0 0 0 0 0 0 0 0 0 0 0 0 0 0 0 0 0 0 0 0 0 1 0 0 0 0 0 0 0 3 0 0 1 7425 1 1 0 1 0 0 0 0 0 0 1 0 0 0 0 0 0 0 0 0 0 0
181 GCT 0 0 0 0 0 0 0 8 0 0 0 0 0 0 1 0 1 0 0 1 1 0 0 0 0 0 0 0 1 0 0 0 0 0 0 0 0 2 1 7307 0 0 0 0 0 1 0 2 1 0 0 0 0 0 0 2 1 0 0 0 0 0 0 0
182 GCA 0 1 0 0 4 0 0 0 0 0 0 0 0 0 0 0 0 1 0 0 0 0 0 0 0 0 0 0 0 0 0 0 2 0 0 0 7434 1 1 1 0 0 0 0 5 0 0 0 0 0 0 0 1 0 0 1 0 1 0 0 0 0 0 0
183 GTC 0 0 0 0 0 0 0 0 0 0 0 0 0 2 0 0 0 0 0 0 0 0 0 0 0 0 0 0 0 0 0 0 0 0 0 0 0 1 0 0 0 0 2 0 3 7570 1 2 0 0 0 0 0 0 0 0 0 0 0 0 0 1 0 0
184 AAA 7518 1 5 1 0 0 0 0 1 0 0 0 0 0 0 0 1 1 0 0 0 1 0 0 0 0 1 0 0 0 0 0 0 0 0 1 1 0 1 0 1 0 0 0 0 0 0 0 0 0 0 0 0 0 0 0 0 0 1 0 0 0 0 0
185 GGA 0 0 0 1 0 0 2 0 0 0 0 1 0 0 0 0 0 0 0 0 0 0 0 0 0 0 0 0 0 0 0 0 0 0 0 0 0 0 1 0 7532 0 3 0 0 0 0 0 0 0 0 0 0 0 0 0 1 0 0 0 0 0 1 0
186 GTT 0 0 0 0 0 0 0 0 0 0 0 0 0 0 0 0 1 0 0 0 0 1 0 0 0 0 0 0 0 2 0 0 0 0 0 1 0 0 0 1 1 0 1 0 0 1 0 7497 0 1 1 0 0 0 0 0 1 1 0 0 0 0 0 0
187 GGG 0 0 0 0 0 0 0 0 0 0 0 0 0 0 0 0 0 0 0 0 0 0 0 0 0 0 0 0 0 0 0 0 0 0 0 0 0 0 0 0 1 2 7424 3 0 0 1 0 0 0 0 0 0 0 1 0 0 0 0 0 0 0 0 0
188 ACA 0 0 0 0 7486 0 0 0 0 0 0 0 0 0 0 0 0 0 0 0 0 0 0 0 0 0 1 0 0 0 0 0 0 0 0 0 2 0 0 0 0 0 0 1 1 0 0 0 0 1 0 0 0 0 0 0 1 0 0 0 0 0 0 0
189 ATG 0 0 0 0 0 0 0 1 0 0 0 0 0 0 7543 2 0 1 0 0 0 1 0 0 1 0 0 0 0 0 0 0 1 2 0 0 0 2 0 0 0 0 0 0 0 0 1 0 1 0 0 0 0 0 0 0 0 0 0 1 0 1 0 1
190 GTG 0 0 0 0 0 0 0 0 0 0 0 0 0 0 1 0 0 0 0 0 1 0 0 0 0 0 0 0 0 0 2 0 0 0 1 0 0 0 1 0 0 0 0 0 2 3 7531 2 0 0 0 0 0 0 0 1 0 0 1 0 0 0 0 0
191 ATG 0 0 0 0 0 0 0 0 0 0 0 0 0 0 7538 0 0 0 0 1 0 0 0 0 0 0 0 0 0 0 0 0 0 0 0 0 0 0 0 0 0 0 0 0 0 0 1 0 0 0 0 0 0 0 0 0 0 0 0 0 0 0 0 0
192 GAG 0 0 0 0 0 0 0 0 0 0 0 0 0 0 0 0 0 0 1 0 0 0 2 1 0 0 1 0 0 0 0 0 0 0 7553 4 1 0 0 0 0 0 3 0 1 0 0 0 0 0 0 0 0 0 0 0 0 0 0 0 0 1 0 0
193 TTG 0 0 0 0 0 0 0 0 0 0 0 0 0 0 0 0 0 1 0 0 0 0 0 0 0 0 0 0 1 0 1 0 3 0 0 0 1 1 0 0 0 0 1 0 0 0 0 1 0 0 0 0 0 0 0 0 0 0 0 1 1 0 7544 0
194 ATA 0 0 0 0 1 0 1 0 0 0 0 0 7565 0 0 0 0 1 0 0 0 2 0 0 0 0 1 0 0 1 0 0 0 0 0 0 0 0 0 0 0 0 0 0 1 1 0 0 0 0 0 0 0 0 0 0 0 0 0 0 0 0 0 0
195 AGG 0 0 1 0 0 0 1 0 0 0 7551 0 1 0 0 0 0 2 0 0 1 0 0 0 0 0 2 0 0 0 0 0 0 1 0 0 0 0 0 1 1 1 1 0 0 0 0 0 0 0 0 0 0 0 0 0 0 0 0 0 0 0 0 0
196 ATG 0 0 0 0 1 0 0 0 0 0 0 0 0 0 7560 1 0 0 1 0 0 0 0 0 0 0 0 0 0 0 0 0 0 0 0 0 0 0 0 1 1 0 0 0 0 1 1 0 0 0 0 0 0 0 0 0 0 0 0 0 0 0 0 0
197 ATC 0 0 0 0 0 1 0 0 0 0 0 0 1 7554 0 0 1 0 0 0 0 0 0 0 0 0 0 0 0 0 0 0 0 0 0 0 0 0 0 0 0 0 0 1 0 1 0 0 0 0 0 0 1 0 0 0 0 0 0 0 0 0 0 0
198 AAA 7567 0 1 0 0 0 0 0 0 0 0 0 0 0 0 0 1 0 0 0 0 0 0 0 0 0 1 0 0 0 0 0 2 0 0 0 0 0 0 0 0 0 0 0 0 0 0 0 0 0 0 0 0 0 0 0 0 0 0 0 0 0 0 0
199 CGT 0 0 0 0 0 0 0 0 0 0 0 2 0 0 0 0 0 0 0 0 0 0 1 0 0 0 0 7567 1 0 0 0 0 0 0 0 0 0 0 0 0 0 0 0 0 0 0 0 0 0 0 0 0 0 0 0 0 0 0 0 0 0 0 0
200 GGG 0 0 0 0 0 0 0 0 0 0 0 0 0 0 0 0 0 0 0 0 0 0 0 0 0 0 0 0 0 0 0 0 0 0 2 0 0 0 0 0 2 0 7426 0 0 0 1 0 0 0 0 0 0 0 0 0 1 0 0 0 0 0 1 0
201 ATC 0 0 0 0 0 0 0 0 0 0 0 0 1 7542 1 0 0 0 1 0 0 0 0 0 0 0 0 1 0 0 0 0 0 0 0 0 0 0 0 0 0 0 0 0 1 0 0 0 0 0 0 0 0 0 0 0 0 1 0 0 0 0 0 0
202 AAT 0 1 0 7580 0 0 1 2 1 0 1 1 0 0 1 0 2 1 0 0 0 0 2 0 0 0 0 0 2 0 0 0 1 0 0 1 0 0 0 0 0 0 0 0 1 0 0 0 0 0 0 0 0 0 0 1 0 0 0 0 0 0 0 0
203 GAT 0 0 0 0 0 0 0 0 0 0 0 0 0 0 0 0 0 0 0 0 0 0 0 0 0 1 0 0 0 0 0 1 0 1 0 7545 0 0 0 0 0 0 0 1 0 0 0 0 2 0 0 1 0 0 0 0 0 0 1 0 0 0 0 0
204 CGG 0 0 0 0 0 0 0 0 0 0 0 0 0 0 0 0 1 0 0 0 0 0 0 0 1 0 7534 0 0 1 0 0 0 0 0 0 0 0 0 0 0 0 0 0 0 0 0 0 0 0 0 0 0 0 0 0 0 1 1 0 0 0 0 0
205 AAC 1 7436 1 0 0 0 0 0 0 0 0 0 0 0 1 0 1 2 0 0 0 0 0 0 0 0 0 0 0 0 0 0 0 0 0 0 1 0 0 1 0 0 0 0 0 0 0 0 0 1 0 2 0 1 1 0 0 1 0 0 3 0 1 0
206 TTC 1 0 0 0 0 0 0 0 0 0 0 0 0 0 0 0 0 0 0 0 1 0 0 0 0 0 0 0 0 3 0 0 0 0 0 0 0 0 0 0 0 0 0 0 0 0 0 0 1 0 0 0 0 0 0 0 0 0 0 0 1 7567 0 0
207 TGG 0 0 0 0 0 0 0 0 0 0 0 0 1 0 0 0 1 0 0 0 0 0 0 0 0 0 1 1 0 0 0 0 0 0 0 0 0 1 0 0 0 0 0 0 0 0 0 0 0 1 0 0 0 0 0 0 0 0 7551 0 0 0 0 0
208 AGA 1 0 0 0 0 0 0 0 7522 0 3 0 0 0 0 0 0 0 0 0 0 0 0 0 0 0 0 0 0 0 0 0 0 0 0 0 0 0 0 0 2 0 0 0 0 0 0 0 0 0 0 0 0 0 0 0 1 0 0 0 1 0 0 0
209 GGT 0 0 0 0 0 0 0 0 0 0 0 2 0 0 0 0 0 1 0 0 0 0 0 0 0 0 0 0 0 0 0 1 0 0 1 1 0 0 0 0 0 1 1 6084 0 0 0 1 0 0 0 0 0 0 0 0 0 0 1 1 0 0 0 0
210 GAA 1 0 0 0 0 0 0 0 0 0 0 0 0 0 0 0 0 0 0 0 0 0 0 0 0 0 0 0 0 1 0 0 6714 0 3 0 0 0 0 0 1 0 0 0 0 0 0 0 1 0 0 0 0 0 0 0 0 0 0 0 0 0 0 0
211 AAT 0 0 0 6632 2 0 0 1 0 0 0 1 0 0 0 1 0 0 0 0 2 0 0 0 0 0 0 0 0 0 1 0 1 0 0 0 0 2 0 0 0 0 0 0 0 0 1 0 0 0 0 0 0 0 0 0 0 0 1 1 0 0 0 0
212 GGA 0 0 0 0 0 0 0 0 2 0 0 0 0 0 0 0 0 0 0 0 0 0 0 0 0 0 0 0 0 0 0 0 0 0 0 1 0 0 0 0 6268 0 1 0 0 0 0 0 0 0 1 0 0 1 0 0 2 0 0 0 0 0 0 0
213 CGA 0 0 0 0 0 0 0 0 0 0 0 0 0 0 0 0 0 0 0 1 0 0 0 0 6234 0 0 1 0 0 0 0 0 0 0 0 0 0 0 0 0 0 0 0 0 0 0 0 0 0 0 0 0 0 0 0 1 0 0 0 0 0 0 0
214 AAA 6951 0 1 0 0 0 0 0 1 0 0 1 0 0 0 0 0 0 0 0 0 0 0 0 0 0 0 1 0 0 0 0 1 1 0 0 0 0 0 0 0 1 0 0 0 0 0 0 0 1 0 0 0 0 0 1 0 0 1 0 0 0 0 0
215 ACA 0 0 0 0 7198 0 1 0 0 1 0 0 0 0 0 0 0 0 0 0 2 0 0 0 0 0 0 0 0 0 0 0 0 0 0 0 0 0 0 0 0 0 1 0 0 0 0 0 1 0 0 0 0 0 0 0 0 0 0 0 0 0 0 0
216 AGG 0 0 2 0 0 0 0 0 1 1 6863 1 0 0 3 0 0 0 1 0 0 0 0 0 0 0 1 0 0 1 1 0 0 0 1 0 0 0 0 0 0 0 3 0 0 0 0 0 1 0 0 0 0 0 0 0 0 0 0 0 0 0 0 0
217 AGT 0 1 0 1 0 0 1 1 0 0 0 6587 0 3 0 0 0 0 0 0 0 1 0 0 0 0 0 0 1 0 0 0 0 0 0 0 0 0 0 0 0 0 0 1 2 0 0 0 0 0 0 0 0 0 0 0 0 0 0 1 0 0 1 0
218 GCT 0 0 0 0 0 0 0 2 0 0 0 0 0 0 0 0 0 0 0 0 0 0 0 0 0 0 0 0 0 0 0 0 0 0 0 0 0 0 1 6787 0 0 0 0 0 0 0 0 0 0 0 0 0 0 0 1 0 0 0 0 0 0 0 0
219 TAC 0 1 0 0 0 0 0 0 0 0 1 0 0 0 0 0 0 0 0 0 0 0 0 0 0 0 0 0 0 1 0 0 0 0 0 0 0 0 0 0 0 0 0 0 0 0 0 0 0 7047 1 0 0 0 0 1 0 0 0 0 0 0 0 0
220 GAG 0 0 0 0 0 0 0 0 0 0 0 0 0 0 0 0 0 0 0 0 1 0 0 0 0 1 0 0 0 0 0 0 0 0 6426 1 0 0 0 0 0 0 0 0 0 0 0 0 0 0 0 0 0 0 0 0 0 0 0 0 0 0 0 0
221 AGA 2 0 0 0 0 0 0 0 6901 0 7 0 0 0 0 0 0 0 0 0 0 1 0 0 1 0 1 2 0 0 0 0 0 0 0 0 0 0 0 0 0 0 0 0 0 0 0 0 0 0 0 0 0 0 0 0 0 0 0 0 0 0 0 0
222 ATG 0 0 0 0 0 0 0 0 0 0 0 0 0 0 6707 0 0 0 0 0 0 0 0 0 0 0 0 0 0 0 0 0 0 0 0 0 0 0 0 0 0 0 0 0 0 0 0 0 0 0 0 0 0 0 0 0 0 0 0 0 0 0 0 0
223 TGC 0 0 0 0 0 0 0 0 0 0 0 0 0 0 0 1 0 0 0 0 0 0 0 0 0 0 0 0 0 0 0 0 0 0 0 0 0 0 0 0 0 0 0 0 0 0 0 0 0 1 0 0 0 0 0 0 1 5920 1 2 0 0 1 0
224 AAC 0 6444 0 0 0 0 0 0 0 0 0 0 0 0 0 0 0 1 0 0 0 0 0 0 0 0 0 0 0 0 0 0 0 0 0 0 0 0 0 0 0 0 0 0 0 0 0 0 0 0 0 0 0 0 0 0 0 0 0 0 0 0 0 0
225 ATT 0 0 0 0 0 0 0 0 0 0 0 0 1 2 0 7487 0 0 0 0 0 0 0 0 0 0 0 0 0 0 0 0 0 0 0 1 0 0 0 0 0 0 0 0 0 0 0 1 0 0 0 1 0 0 0 0 0 0 0 0 0 0 0 0
226 CTC 0 0 0 0 0 0 0 0 0 0 0 0 0 1 0 0 0 0 0 0 0 0 0 0 0 0 0 0 0 7562 0 0 0 0 0 0 0 0 0 0 0 0 0 0 0 0 0 0 0 0 0 0 0 0 0 0 0 0 0 0 0 0 0 0
227 AAA 7602 0 0 0 0 0 0 0 1 0 0 0 0 0 0 0 1 0 0 0 0 0 0 0 0 0 0 0 0 0 0 0 0 0 0 0 0 0 0 0 0 0 0 0 0 0 0 0 0 0 0 0 0 0 0 0 0 0 0 0 0 0 0 0
228 GGA 0 0 0 0 0 0 0 0 1 0 0 0 0 0 0 0 0 0 0 0 0 0 0 0 0 0 0 0 0 0 0 0 0 0 0 0 0 0 0 0 7530 0 2 0 1 0 0 0 0 0 0 0 0 1 0 0 1 0 0 0 0 0 0 0
229 AAA 7586 0 1 0 0 0 0 0 0 0 0 0 0 0 1 0 0 0 0 0 0 0 0 0 0 0 0 0 0 0 0 0 0 1 0 0 1 0 0 0 0 0 0 0 0 0 0 0 0 1 0 0 0 0 0 0 0 0 0 0 0 0 0 0
230 TTT 0 0 0 0 0 0 0 0 0 0 0 0 0 0 0 0 0 0 0 1 0 2 0 0 0 0 0 0 0 0 0 0 0 0 0 0 0 0 0 0 0 0 0 0 1 0 0 1 0 0 0 0 0 0 0 0 0 0 0 0 1 0 1 7513
231 CAA 3 0 2 0 0 0 0 0 0 0 0 0 0 0 0 0 7563 0 1 0 1 0 0 1 1 0 0 0 0 0 0 0 0 0 0 0 0 0 0 0 0 0 0 0 0 0 0 0 0 0 1 0 0 0 0 0 1 0 1 0 2 0 0 0
232 ACA 0 0 0 0 7530 0 0 0 0 0 0 0 0 0 0 0 0 0 2 0 0 0 0 0 0 0 0 0 0 2 0 0 0 0 0 0 0 0 0 0 0 0 1 0 0 1 0 0 0 0 0 0 0 0 0 0 0 0 0 0 0 0 0 0
233 GCT 0 0 0 1 0 0 1 1 0 0 1 0 0 0 0 0 0 0 0 0 0 0 0 0 0 1 7 0 1 0 0 0 0 0 0 0 1 0 0 7550 0 0 0 0 0 0 0 1 0 0 1 0 0 0 1 1 0 0 0 0 0 0 0 0
234 GCA 0 0 0 0 2 0 0 0 0 0 0 0 0 0 0 0 0 0 0 0 0 0 0 2 0 0 0 0 0 0 0 0 0 0 0 0 7581 0 1 0 0 0 1 1 1 0 0 0 0 0 0 0 0 0 0 0 0 0 0 0 0 0 0 0
235 CAA 0 0 0 0 0 0 0 2 0 0 0 0 0 0 0 0 7575 0 1 0 0 0 0 0 1 0 0 0 0 0 0 0 0 0 0 0 0 0 1 0 0 0 0 0 0 0 0 1 0 0 0 0 0 0 0 0 0 0 0 0 0 0 0 0
236 AGG 0 0 2 0 0 0 0 0 1 0 7552 0 0 0 0 0 0 0 0 0 0 3 0 0 0 1 1 0 0 0 0 0 0 0 0 0 0 0 0 0 0 0 5 0 1 0 0 0 0 0 0 0 0 0 0 0 0 0 1 0 0 0 1 0
237 GCA 0 0 0 0 1 0 1 0 0 0 0 0 0 0 0 0 0 0 0 0 0 0 0 0 0 1 0 0 0 0 0 0 1 0 0 0 7554 0 0 0 0 0 1 0 3 0 0 0 0 0 0 0 0 0 0 1 0 0 0 0 0 0 0 0
238 ATG 0 1 0 0 0 0 0 1 0 0 2 0 0 1 7575 1 0 0 0 1 0 0 0 0 0 0 0 0 0 2 0 0 0 0 0 0 0 0 0 0 0 0 0 0 0 0 1 0 0 0 0 0 2 0 0 0 0 0 0 0 0 1 2 0
239 ATG 0 1 0 0 0 1 0 0 0 0 3 0 1 0 7587 1 0 0 0 0 0 0 0 0 0 0 1 0 0 0 0 0 0 0 0 0 0 0 1 0 0 1 1 0 0 2 0 0 0 0 0 1 0 1 0 0 0 0 1 0 0 0 0 0
240 GAT 0 0 0 0 0 0 0 0 0 0 0 0 0 0 0 0 0 0 1 0 0 0 0 0 0 0 0 0 0 0 0 0 0 0 2 7607 0 0 0 0 0 0 1 0 0 0 0 0 0 0 0 2 0 0 1 0 1 0 0 1 0 0 0 0
241 CAA 1 0 0 0 0 0 0 1 0 0 0 0 0 0 0 0 7587 1 0 0 0 0 0 0 1 0 0 0 0 1 0 0 0 0 1 0 0 0 0 0 0 1 0 1 1 0 0 0 0 0 1 0 0 0 0 0 0 0 0 0 0 0 0 0
242 GTG 0 0 0 0 0 0 1 0 0 0 1 0 0 0 1 0 0 0 0 0 3 0 0 0 2 0 0 0 0 0 0 0 0 0 0 0 0 0 0 0 1 0 1 0 0 0 7552 1 0 0 0 0 0 0 0 0 0 0 0 0 0 0 0 0
243 AGA 2 0 0 1 0 2 0 0 7552 0 2 0 0 1 1 1 0 0 1 0 1 0 0 0 1 1 0 2 0 0 0 0 0 0 0 0 0 1 0 0 0 0 0 1 0 0 0 0 0 1 0 0 0 0 0 1 0 0 0 0 3 0 0 0
244 GAA 2 0 0 1 0 0 0 0 0 0 0 0 0 0 0 0 0 0 0 1 1 0 0 0 0 0 0 0 0 0 0 0 7554 1 2 0 0 0 0 0 1 0 0 0 1 0 0 0 0 0 0 0 0 0 0 0 0 0 2 0 0 0 0 0
245 AGT 0 0 0 0 0 0 0 0 0 0 1 7467 0 0 0 0 0 0 0 0 0 3 3 0 0 1 0 0 0 0 0 0 0 0 1 1 0 0 1 0 1 0 0 4 0 0 0 0 0 0 0 0 0 0 0 0 0 0 1 1 0 0 0 0
246 CGG 0 0 0 0 0 0 0 0 0 0 0 0 0 0 1 0 1 0 1 0 0 0 0 0 0 0 7586 2 0 0 2 0 0 0 0 0 0 0 0 0 0 0 0 0 0 0 0 1 0 0 1 0 0 0 0 0 1 0 1 0 0 0 0 0
247 AAC 2 7563 0 3 1 1 0 0 0 0 0 0 1 0 0 0 0 0 0 0 0 0 0 0 0 0 0 0 0 0 0 0 1 0 0 0 0 1 0 0 0 0 0 0 0 0 0 0 0 0 0 0 0 0 0 0 1 0 0 0 0 0 0 0
248 CCA 0 0 0 0 1 0 0 0 0 0 1 0 0 0 0 0 0 0 0 0 7564 1 1 0 0 1 0 0 2 0 1 0 0 0 0 1 0 0 0 0 0 0 0 0 0 0 0 0 0 0 1 0 0 0 0 0 0 0 0 2 0 0 0 0
249 GGA 0 0 0 0 0 0 0 0 1 0 0 0 0 0 0 0 0 0 1 0 1 0 0 0 0 0 0 0 0 0 1 0 0 3 0 0 0 0 0 0 7580 2 2 0 0 0 0 0 0 0 0 0 0 0 0 0 1 0 0 0 0 0 0 0
250 AAT 1 1 1 7589 1 0 0 0 0 1 2 0 0 0 1 0 0 0 1 1 0 0 0 0 0 0 0 0 0 0 0 0 1 0 0 0 1 0 1 1 0 0 1 0 0 1 0 0 3 0 0 0 0 1 0 0 0 1 0 0 0 0 0 0
251 GCT 0 0 0 0 1 0 0 12 0 0 0 0 0 0 6 0 1 0 0 0 0 0 0 0 1 0 0 0 0 0 1 0 0 0 0 2 1 17 1 82942 0 0 0 0 1 1 2 14 0 0 0 0 0 2 2 6 0 0 2 0 0 0 1 0
252 GAG 1 0 7 0 1 5 0 1 0 0 0 0 0 1 0 0 0 0 1 0 1 1 1 1 1 0 0 0 0 1 1 0 18 0 82482 7 2 0 4 0 1 0 16 0 0 0 2 0 0 2 3 0 0 0 0 1 0 0 1 1 1 0 2 0
253 ATC 0 0 0 0 1 6 0 0 0 0 2 1 14 82680 1 11 2 0 0 0 0 1 0 0 0 0 0 0 0 1 0 0 0 2 0 0 0 0 0 0 1 1 3 0 0 9 1 0 4 1 0 0 0 1 2 0 0 0 2 0 1 0 0 3
254 GAA 13 0 0 0 0 0 0 0 0 1 0 0 0 0 0 0 0 0 0 0 0 0 0 0 0 0 0 0 0 0 0 0 82749 0 1 1 0 0 0 0 6 0 0 0 0 0 0 0 8 0 0 0 0 0 0 0 2 0 0 0 0 0 0 0
255 GAT 0 0 0 3 0 0 0 0 0 0 0 1 0 0 0 0 0 0 0 0 1 6 1 0 0 2 0 2 2 1 0 0 1 8 0 83193 0 0 0 0 0 0 0 4 0 0 0 1 3 0 0 0 0 0 0 0 0 0 1 0 0 0 0 0
256 CTC 3 2 1 4 3 1 2 0 6 0 3 0 2 6 0 1 0 3 2 1 0 15 0 0 1 0 0 1 18 82355 1 18 5 0 5 1 0 0 1 1 2 0 4 1 2 6 0 2 2 2 1 2 0 0 1 0 0 3 7 0 5 3 2 3
257 ATC 0 0 0 0 0 5 0 0 0 5 0 0 6 82700 1 5 0 0 4 2 1 4 3 1 0 0 0 1 2 7 2 0 0 0 1 1 0 2 0 0 1 2 1 0 2 2 1 7 0 2 0 6 1 2 8 0 3 0 1 4 0 1 2 2
258 TTT 4 0 2 1 0 0 3 2 1 1 0 3 0 0 0 3 0 4 0 1 1 8 7 2 1 5 1 0 0 2 0 4 0 1 5 1 1 6 2 3 4 1 1 1 0 1 0 0 3 1 3 1 0 1 0 5 1 0 6 1 2 3 0 82665
259 CTG 4 6 3 0 0 0 5 0 0 1 3 14 0 2 6 3 1 0 0 0 5 6 1 0 0 2 3 1 8 3 82837 14 3 2 5 0 0 1 1 2 7 4 1 1 0 0 2 6 3 0 0 0 1 1 0 1 0 2 2 0 4 0 9 0
260 GCA 0 0 0 0 41 0 2 2 0 3 7 0 0 0 1 0 2 2 0 0 1 6 0 0 0 0 0 3 0 0 0 0 1 0 0 0 82462 2 13 2 1 1 2 0 20 3 2 0 2 2 0 0 4 4 0 0 2 0 1 0 0 0 0 0
261 CGG 0 0 0 0 0 1 0 0 0 0 3 0 0 0 0 0 0 0 9 5 0 0 1 0 9 14 81863 4 1 0 10 0 0 0 0 0 0 0 1 0 0 0 2 0 0 0 0 0 0 0 1 0 0 0 2 0 0 1 22 0 0 2 0 0
262 TCT 0 0 3 0 0 2 1 2 0 0 0 0 1 0 0 0 1 0 1 2 3 4 0 6 0 1 1 1 0 0 2 0 0 1 0 0 1 4 1 5 0 0 0 0 1 0 0 0 2 0 2 11 6 37 2 82519 0 0 1 2 4 1 0 1
263 GCA 0 0 0 0 52 2 0 0 0 2 0 1 0 0 0 0 3 0 0 0 1 0 4 0 0 1 0 0 0 0 2 1 4 0 0 0 82738 10 9 4 13 0 8 0 17 1 3 5 0 1 3 2 4 2 1 0 4 2 2 0 0 0 0 1
264 CTC 2 0 0 3 0 0 2 0 0 8 0 1 0 2 8 0 0 9 2 1 0 6 1 0 4 1 3 1 14 83006 1 7 0 0 2 1 1 0 2 1 1 0 3 2 1 3 3 6 0 0 1 0 1 0 2 1 1 1 3 1 2 7 2 3
265 ATA 0 1 1 0 9 3 0 2 0 1 0 2 83227 12 11 26 1 1 1 0 3 2 1 4 4 1 1 0 6 2 0 1 0 0 1 1 3 8 8 4 3 1 5 6 5 3 5 5 1 2 1 1 4 1 0 0 1 3 2 4 0 0 0 2
266 TTG 0 1 0 0 1 0 2 0 1 0 3 0 1 1 8 2 2 1 0 0 0 2 0 0 0 2 0 3 1 8 15 1 2 1 2 1 0 8 2 2 2 4 1 2 20 1 6 2 0 0 2 13 6 2 3 0 0 0 5 4 11 0 82951 22
267 AGA 26 1 21 0 2 2 2 2 82764 4 19 1 2 0 0 0 0 3 0 0 0 6 1 0 13 9 0 8 2 0 1 1 0 0 1 0 0 2 0 0 13 0 1 0 1 3 1 0 0 1 1 0 1 4 1 1 1 0 0 0 0 0 1 1
268 GGG 0 0 1 0 0 4 0 1 1 0 10 1 0 0 0 0 2 1 0 0 0 5 7 4 0 4 1 0 0 0 0 1 0 0 11 0 0 0 3 2 10 1 82489 6 0 0 5 0 0 0 1 0 7 9 0 0 0 1 6 1 0 0 1 1
269 TCA 0 1 0 0 1 0 0 3 0 0 0 2 1 0 2 1 1 0 0 0 9 4 1 4 0 0 0 1 0 0 1 0 0 0 1 1 0 2 0 1 1 4 0 0 1 1 0 0 10 0 0 1 82752 0 26 1 0 0 0 3 3 1 1 0
270 GTT 2 2 0 0 1 3 1 1 0 2 1 0 1 1 0 1 0 3 4 2 2 2 0 0 1 0 5 3 3 0 4 2 0 0 0 0 2 1 2 9 1 9 0 1 3 1 2 82891 0 1 0 1 0 2 1 0 0 0 1 0 0 0 1 3
271 GCT 0 0 1 0 3 1 0 20 1 1 2 0 0 1 0 1 2 4 0 1 0 1 1 0 1 2 0 1 2 0 0 2 0 1 0 5 2 16 1 82503 4 4 17 5 1 1 1 18 0 2 0 2 7 2 3 5 2 4 1 2 0 0 0 1
272 CAC 2 20 4 0 1 0 3 1 2 3 2 5 2 1 8 0 2 82828 1 15 1 8 4 2 1 5 3 3 1 5 0 3 1 0 4 1 2 3 1 3 1 4 1 4 0 0 2 3 8 4 0 1 3 0 1 2 5 1 6 2 0 0 3 3
273 AAA 82582 3 15 1 4 0 0 0 4 2 0 3 2 4 3 2 2 3 1 0 2 0 1 0 0 5 2 2 0 1 0 0 4 2 3 0 3 1 2 1 0 0 3 2 3 2 2 1 10 1 13 1 1 1 1 2 1 6 2 0 1 3 1 1
274 TCT 0 9 0 3 1 8 1 33 1 4 1 6 1 2 0 2 1 7 1 0 1 4 2 3 1 0 0 1 0 0 1 2 0 3 1 4 2 6 0 5 3 1 0 31 7 0 0 1 2 1 8 13 63 7 1 83201 2 5 1 3 0 4 3 9
275 TGT 1 7 0 6 0 3 1 3 2 4 1 15 2 4 0 4 0 7 1 0 4 9 0 4 0 1 6 10 1 2 0 2 1 4 1 3 4 2 9 0 3 1 6 7 1 7 3 11 7 1 3 7 1 2 6 0 4 8 2 83086 3 8 3 1
276 CTG 0 0 0 2 0 2 2 0 0 1 5 0 0 5 10 0 0 4 1 1 2 2 7 0 0 2 3 1 61 2 83060 8 0 0 0 1 3 1 2 0 1 1 0 0 0 1 1 3 3 1 2 0 0 0 1 1 3 0 5 0 4 1 16 0
277 CCC 0 4 0 1 2 7 2 1 1 1 4 0 2 0 0 6 1 5 5 0 7 82655 7 24 1 2 3 1 0 3 0 0 0 1 0 0 0 5 3 1 1 1 7 6 0 2 0 5 0 1 0 0 0 38 3 0 1 0 2 1 0 0 1 0
278 GCC 1 0 0 0 3 22 0 1 0 2 0 0 0 1 3 0 1 0 1 1 0 2 0 5 2 0 1 5 2 1 0 3 0 3 2 0 41 80848 2 6 1 6 0 0 1 5 1 0 1 2 0 1 1 3 0 0 0 3 6 0 27 1 6 1
279 TGT 0 1 0 1 2 1 1 0 0 0 0 5 0 0 2 1 0 6 1 4 1 0 1 5 2 1 1 45 2 1 1 2 0 3 0 2 3 2 7 5 4 0 5 4 1 7 1 3 1 0 5 19 0 0 2 0 2 14 0 82919 0 1 1 5
280 GTG 1 0 4 1 0 0 1 0 0 1 2 2 0 5 20 3 0 0 2 2 0 1 2 2 1 1 0 2 0 0 5 4 2 0 8 1 1 6 11 3 1 2 2 1 14 0 83077 5 1 0 0 0 0 0 3 1 2 0 2 1 0 0 10 0
281 TAT 3 2 2 6 2 1 1 5 2 0 2 1 2 4 3 2 3 4 2 13 1 0 0 2 0 1 0 2 1 2 3 2 2 1 5 3 0 4 0 2 2 0 3 2 3 2 1 3 41 4 1 83094 0 0 2 1 4 0 2 12 4 2 1 3
282 GGA 0 0 2 0 0 3 1 4 12 0 0 0 0 4 3 0 2 1 2 0 1 7 0 3 1 0 7 4 1 1 1 2 8 2 4 3 1 12 22 18 82609 25 54 12 5 3 12 1 1 5 2 1 0 5 3 1 7 2 7 3 0 6 0 1
283 CCT 19 7 10 0 1 38 6 7 3 0 4 3 0 0 2 6 4 3 56 25 2 91 15 82285 10 20 30 2 8 21 7 12 2 3 0 6 1 5 14 9 3 24 12 4 7 7 7 1 2 2 3 0 4 2 7 11 3 9 3 11 0 7 7 1
284 GCC 0 0 0 0 0 26 0 1 2 0 0 0 0 0 0 0 1 0 5 1 1 0 0 0 0 0 1 0 0 0 0 0 0 3 0 0 9 83216 7 13 0 0 0 0 0 20 1 1 0 0 2 2 9 6 1 0 0 2 0 0 0 0 0 0
285 GTA 1 2 0 0 0 3 2 0 0 1 0 0 11 0 0 1 1 0 2 3 1 5 5 4 0 2 0 0 1 3 0 1 1 0 3 1 3 1 0 0 0 0 2 0 81706 0 4 0 0 1 1 2 0 3 0 1 0 2 0 10 4 0 0 0
286 GCC 2 0 1 0 0 22 0 3 2 0 0 0 0 1 2 0 0 2 3 2 0 1 1 0 0 1 1 0 1 0 0 1 0 1 0 0 4 83060 2 4 1 1 0 2 0 6 1 0 0 2 0 0 0 7 2 0 0 0 2 0 0 1 2 0
287 AGT 0 0 0 12 0 0 0 4 0 3 4 83258 0 0 0 3 6 0 0 0 0 1 0 0 0 0 0 8 0 0 0 0 0 0 0 0 0 0 0 0 1 0 2 5 0 0 0 0 0 0 0 1 0 0 0 0 0 0 0 3 0 0 0 0
288 GGC 0 0 0 0 0 0 0 0 0 1 0 0 0 0 0 0 0 0 1 0 0 0 0 0 0 0 0 0 0 0 0 0 0 5 0 0 0 0 0 0 7 83150 5 7 0 1 0 3 0 0 0 0 1 0 0 1 1 7 4 1 0 0 0 0
289 TAC 6 3 0 1 14 0 2 0 0 2 0 1 3 20 0 2 0 43 0 0 1 0 1 0 24 0 6 0 0 3 0 4 0 2 2 0 0 0 0 0 3 0 2 2 0 0 2 0 0 82916 1 51 6 3 0 0 0 7 1 0 0 0 0 0
290 GAC 0 12 0 1 0 0 1 0 0 0 0 6 0 0 1 0 0 2 0 0 0 5 1 0 0 1 16 0 1 0 0 0 3 82846 0 7 0 1 0 0 0 5 12 1 0 0 0 0 0 16 0 0 0 0 0 0 0 0 0 0 0 1 0 2
291 TTC 0 0 0 5 0 0 1 0 2 0 0 1 0 4 2 0 0 0 0 0 0 0 3 3 0 4 0 1 1 4 0 0 0 1 4 1 0 0 0 0 2 3 2 1 1 6 1 0 0 12 0 2 0 3 4 0 2 1 1 0 6 82764 2 3
292 GAA 8 1 0 0 0 1 0 0 0 1 10 0 2 0 1 0 2 1 0 0 0 4 1 0 2 0 14 0 1 0 2 2 82730 1 5 7 0 4 7 4 12 3 3 4 12 2 1 1 5 7 0 1 0 4 1 0 0 0 1 0 0 2 0 0
293 AAA 82056 5 45 1 4 1 0 1 7 0 5 2 0 0 0 8 2 0 0 0 0 1 0 1 0 0 1 1 0 2 0 2 3 0 0 1 0 0 0 1 0 3 1 0 0 2 0 0 0 1 1 0 4 0 0 0 0 1 0 0 0 0 1 0
294 GAG 0 10 3 0 1 0 3 1 0 0 8 0 0 0 0 3 0 7 1 0 2 0 2 0 0 1 4 1 5 4 0 0 7 0 81953 7 4 2 20 1 0 2 25 1 0 0 0 1 0 1 1 3 1 21 4 3 0 0 0 11 16 0 2 2
295 GGA 0 0 0 0 1 0 0 0 2 1 1 0 2 0 0 1 0 0 0 0 0 0 0 0 0 0 0 0 0 0 0 0 3 0 0 0 1 0 0 0 64903 0 4 4 1 0 0 0 0 0 0 0 0 0 0 0 3 0 1 0 0 2 0 0
296 TAC 0 0 3 0 0 1 0 0 0 0 0 0 0 1 1 0 0 3 0 1 0 0 1 1 0 1 1 0 0 0 0 0 1 3 1 0 0 23 0 1 0 0 1 1 1 0 1 0 2 70751 0 4 0 2 1 0 5 4 0 1 0 0 0 0
297 TCT 0 1 0 2 2 1 2 2 0 1 0 0 5 0 1 0 0 0 0 1 3 0 0 2 1 1 0 0 0 0 0 0 0 0 1 0 0 1 0 0 1 1 2 0 0 0 1 0 1 3 3 4 0 5 2 68887 1 0 2 1 4 0 0 0
298 TTA 7 1 2 0 0 1 0 0 1 0 2 2 1 1 1 0 1 0 1 2 2 0 1 1 1 0 1 0 3 0 7 7 0 0 0 0 0 0 1 1 1 2 0 0 0 0 0 2 4 6 3 0 4 0 0 0 0 0 5 1 72906 1 7 0
299 GTG 0 1 0 0 1 1 0 0 0 0 1 1 0 1 5 1 1 0 0 0 0 3 0 1 1 0 1 0 0 2 1 0 0 1 1 0 0 0 5 0 0 1 0 1 6 9 74752 13 1 0 2 0 0 0 2 1 0 1 0 0 0 0 5 0
300 GGA 1 0 1 0 0 2 0 0 4 0 0 0 0 0 0 0 0 1 0 0 0 0 0 1 4 2 0 2 0 1 0 0 8 4 0 1 0 2 4 1 74849 6 15 3 4 0 1 1 0 0 0 1 5 0 0 0 13 0 1 1 0 0 1 0
301 ATA 2 2 0 0 3 0 2 0 4 1 1 0 77425 1 19 8 0 2 0 1 0 0 0 0 12 0 2 1 5 2 2 0 0 0 1 3 0 0 0 1 0 0 0 2 1 1 0 0 0 1 0 27 0 10 0 3 0 0 0 5 1 0 1 1
302 GAC 0 3 0 0 1 0 1 0 1 1 0 0 0 4 0 2 0 3 0 0 1 3 0 1 0 2 2 8 0 1 0 0 7 72403 3 6 2 1 4 1 1 8 6 0 0 0 2 2 0 6 1 0 1 1 3 0 0 3 3 0 1 1 2 2
303 CCT 0 0 1 1 0 0 0 8 0 0 0 0 1 1 0 1 0 1 1 12 4 36 5 75840 0 0 0 2 0 1 2 0 0 0 2 2 3 2 2 2 4 0 1 1 0 0 0 3 0 1 0 0 0 0 3 13 0 0 0 2 0 0 0 0
304 TTC 1 2 0 1 1 0 5 2 5 0 3 0 15 1 2 1 0 1 2 0 0 0 1 2 1 2 0 0 0 6 5 0 2 3 1 0 0 0 3 2 2 2 6 2 6 0 9 0 1 1 1 2 2 4 0 1 0 0 3 7 19 75079 9 10
305 AAA 74980 1 9 0 4 3 4 0 8 2 0 0 2 0 2 0 1 0 1 0 0 0 0 5 0 4 0 0 1 2 2 2 1 0 2 1 2 0 1 1 2 1 0 1 4 5 1 1 1 0 0 3 2 0 0 0 0 1 0 0 0 1 2 0
306 CTG 0 0 0 0 1 0 1 0 3 1 0 1 2 0 7 0 2 2 4 2 0 2 4 0 0 1 7 1 33 1 72418 5 2 2 0 0 0 0 2 0 1 3 4 0 0 0 4 3 0 0 0 1 0 0 1 1 0 0 0 12 1 0 13 2
307 CTT 0 0 0 0 2 3 0 0 0 0 1 1 1 2 0 1 0 0 6 2 1 1 1 8 0 7 1 5 2 1 0 77571 1 0 1 1 2 2 2 1 0 0 6 1 5 1 1 4 3 0 3 3 2 0 1 0 2 0 4 5 5 2 3 5
308 CAA 3 0 1 2 0 3 2 1 0 0 6 7 0 8 0 0 82602 1 5 10 2 1 1 5 6 5 1 3 1 2 0 1 0 1 2 1 0 1 7 2 2 0 5 1 0 3 1 4 0 0 1 1 0 0 0 5 0 2 3 5 6 2 1 4
309 AAC 2 82545 10 17 2 10 0 1 6 19 13 2 5 7 1 2 1 2 4 0 0 3 0 0 1 6 10 12 1 3 13 0 2 5 2 0 3 1 11 5 7 7 48 11 2 0 9 5 1 0 1 1 2 10 0 0 0 0 4 0 6 0 19 1
310 AGC 1 14 0 3 6 0 0 42 2 82730 2 23 5 6 2 1 7 0 1 0 1 2 0 2 1 2 4 6 0 2 1 1 1 0 0 0 6 4 5 58 4 5 9 5 0 0 2 0 0 29 0 0 1 3 2 0 1 9 3 1 0 2 0 0
311 CAA 13 10 1 6 2 1 2 0 47 6 4 0 1 1 0 0 82564 1 6 2 0 3 1 0 11 25 54 3 5 1 0 0 0 0 1 1 2 1 3 1 6 1 6 2 0 0 1 1 4 0 0 0 8 0 2 18 0 1 0 2 0 4 0 0
312 GTA 2 2 0 1 0 4 0 4 0 0 1 0 14 0 7 1 1 1 2 0 1 3 0 0 0 1 3 2 0 2 13 0 3 0 0 1 5 3 1 1 1 0 4 3 83175 11 5 2 2 0 4 0 0 0 0 0 1 0 1 2 2 0 3 5
313 TAC 1 2 2 0 1 1 0 0 2 1 2 3 2 0 1 3 0 3 2 4 8 1 0 0 0 5 0 0 0 7 0 2 0 6 0 1 0 2 1 0 1 6 2 1 0 2 1 4 12 82998 1 108 7 0 12 5 3 4 1 4 0 0 5 0
314 AGC 0 9 1 0 0 0 3 1 3 82671 2 7 0 4 0 0 0 1 2 1 0 6 0 1 3 5 3 1 4 1 0 1 0 0 1 1 3 0 1 1 1 17 7 1 6 1 3 5 2 1 0 0 0 5 1 5 0 28 1 44 2 0 1 0
315 CTA 2 2 3 2 1 1 0 0 0 2 7 2 7 2 3 1 3 1 0 0 14 10 4 0 4 1 5 2 82970 14 25 7 0 5 5 5 1 0 2 4 0 2 4 5 2 1 5 2 1 1 1 2 0 0 0 2 0 0 4 0 11 3 19 3
316 ATC 0 0 0 0 1 1 1 1 6 6 4 8 12 82299 1 12 0 10 0 0 1 0 2 0 1 1 0 0 0 2 2 0 1 0 2 0 0 2 0 1 4 0 3 1 1 16 1 3 0 0 0 2 1 0 1 1 2 0 5 2 2 2 0 0
317 AGA 1 0 1 1 0 0 0 0 83295 1 12 0 6 0 2 1 0 0 1 0 0 0 0 0 3 4 4 3 0 0 2 1 0 0 1 0 2 1 0 0 25 1 1 4 0 0 0 0 0 0 0 2 0 0 0 1 3 0 0 3 1 4 0 0
318 CCG 1 2 2 0 0 1 4 2 1 0 3 7 3 0 1 4 2 1 9 1 25 14 81309 30 1 3 5 2 0 3 2 0 0 0 2 1 0 8 5 2 0 1 13 11 0 0 2 1 3 1 0 1 0 1 12 0 1 0 0 0 0 0 9 1
319 AAC 8 82942 0 33 0 12 4 1 0 8 12 1 2 0 2 0 0 9 3 2 2 1 0 1 2 4 18 7 0 0 1 1 1 8 14 0 10 3 1 1 6 9 21 15 0 2 0 6 4 1 3 0 0 1 4 3 1 1 0 0 1 4 2 0
320 GAG 1 0 6 0 0 1 1 1 4 0 1 0 0 0 0 0 0 0 0 2 0 1 0 0 0 1 0 0 1 1 0 1 13 0 83181 6 3 0 1 0 2 2 9 7 3 0 4 1 0 0 10 0 1 2 1 0 0 0 1 2 2 2 0 0
321 AAT 19 2 2 83119 0 1 1 0 0 0 3 9 1 1 5 3 0 3 1 0 0 0 1 0 0 3 9 5 1 2 0 2 1 0 8 1 0 0 1 3 1 6 7 1 4 1 3 5 1 0 0 3 0 5 0 0 1 2 4 0 3 0 0 6
322 CCA 0 1 3 2 5 3 2 1 2 1 7 3 0 1 2 0 2 0 0 4 83022 21 55 2 2 1 0 0 6 3 2 2 0 0 8 1 10 1 2 3 9 13 4 1 2 0 0 1 7 0 0 0 6 3 1 2 0 1 1 0 0 4 2 0
323 GCA 0 0 1 1 8 0 2 0 0 9 5 6 0 2 8 3 1 1 4 1 1 0 3 0 1 0 6 4 0 0 7 2 3 2 3 2 82860 2 0 0 4 7 8 1 21 2 8 0 2 4 0 0 11 1 1 2 1 4 3 48 0 2 12 15
324 CAC 3 1 0 1 0 1 1 0 0 1 3 1 0 0 0 0 2 83153 7 8 4 3 0 4 1 4 1 0 2 0 3 2 0 0 1 0 2 2 0 0 0 1 5 1 0 1 0 0 2 3 0 1 0 3 0 2 0 0 1 4 1 0 1 1
325 AAG 5 0 83270 2 0 0 2 0 0 0 10 0 0 0 2 0 0 0 0 0 0 0 0 0 0 0 0 0 0 0 1 0 0 0 17 0 1 1 0 0 1 0 0 2 0 0 1 0 0 3 3 1 2 0 0 4 0 0 0 1 0 0 0 0
326 AGT 0 0 0 9 0 0 0 0 0 8 4 83406 0 0 0 1 2 0 0 0 0 0 0 0 0 0 0 0 0 0 0 0 0 0 0 0 0 0 1 1 0 0 1 1 0 0 0 0 0 0 0 0 0 0 0 0 0 0 0 0 0 0 0 0
327 CAG 2 1 10 0 0 0 0 0 0 0 0 1 0 0 0 1 5 1 83123 7 0 0 3 0 0 6 11 0 0 0 0 0 0 0 1 0 0 0 1 0 0 1 0 0 0 5 0 0 0 0 2 0 0 0 0 0 2 0 0 2 1 0 0 0
328 CTG 1 3 4 2 8 0 1 1 1 2 3 1 0 0 14 0 0 5 3 0 0 0 2 0 2 4 8 4 27 22 83082 8 1 0 3 3 3 0 0 1 4 4 2 3 1 5 2 2 1 1 4 3 1 1 1 7 4 3 0 1 5 0 40 7
329 GTG 2 0 1 0 3 2 4 1 3 0 2 0 1 2 17 1 0 1 6 2 2 2 2 2 0 0 2 0 0 1 1 0 2 0 6 2 1 0 4 2 4 0 5 3 17 10 83114 12 1 2 0 1 0 2 1 1 2 0 0 1 1 1 0 0
330 TGG 0 1 0 1 7 0 0 1 2 1 2 0 0 1 1 1 2 0 0 0 1 2 0 0 1 0 4 0 0 3 1 0 0 1 1 2 2 2 1 3 1 3 2 0 0 0 0 1 3 0 8 2 0 4 1 0 6 3 83215 5 3 0 8 3
331 ATG 1 0 0 0 0 2 4 0 2 1 1 1 12 2 83345 14 10 2 3 1 1 2 0 2 4 1 2 5 0 0 4 0 0 2 1 0 0 0 0 2 2 2 2 0 2 0 12 1 11 0 1 0 0 2 1 0 1 1 2 1 2 1 7 0
332 GCA 10 2 3 1 22 1 2 6 2 0 1 1 0 2 0 0 5 4 0 0 0 2 3 0 2 0 0 12 0 1 0 1 6 5 1 0 83254 12 5 6 5 5 1 5 10 3 0 3 0 0 2 3 3 2 3 11 5 1 1 1 0 0 1 4
333 TGC 9 2 2 2 4 1 2 0 0 4 0 0 3 1 2 2 2 1 2 2 2 2 0 1 0 25 3 3 2 3 2 4 0 1 0 5 0 1 0 1 1 4 5 1 2 4 7 1 1 21 1 0 1 3 0 10 11 82861 1 87 2 6 2 2
334 AAT 11 6 1 83105 0 0 2 1 0 0 0 1 3 0 1 2 0 1 3 21 0 0 0 2 0 0 4 3 0 4 2 1 0 2 3 3 0 1 2 0 4 1 1 0 1 0 0 0 4 3 3 27 0 1 1 3 1 0 0 3 3 5 2 0
335 TCT 2 2 1 0 4 4 4 3 1 0 3 0 3 3 4 0 3 2 0 2 1 0 1 6 1 0 1 4 0 2 4 3 3 2 1 0 0 1 3 6 1 1 4 6 1 3 3 4 5 0 2 13 15 18 13 143165 3 0 4 10 1 5 1 13
336 GCT 4 4 3 0 7 15 2 103 2 4 0 3 0 0 1 0 0 1 6 3 2 2 2 2 6 0 2 0 5 1 4 0 2 7 1 5 9 86 7 142323 3 5 14 2 1 3 2 21 3 2 2 0 7 6 3 2 0 1 1 2 1 0 15 0
337 GCA 0 4 0 10 42 1 0 3 1 2 1 2 0 4 16 0 0 1 4 1 5 4 3 0 0 3 9 0 1 0 1 0 6 4 0 8 141818 2 12 3 8 0 8 4 15 0 2 4 1 1 0 2 11 1 4 0 6 0 2 0 0 0 1 0
338 TTT 0 0 1 0 1 0 1 0 1 0 0 0 3 0 0 13 1 4 0 1 0 0 3 4 0 2 1 7 0 0 0 4 0 1 3 0 2 0 1 0 8 1 4 1 6 0 0 4 1 0 5 4 1 0 1 5 1 3 2 5 1 19 1 142083
339 GAA 3 0 1 0 1 0 0 0 0 7 1 0 1 0 0 0 2 1 0 0 0 1 0 0 1 1 2 0 0 0 2 0 142311 35 49 23 2 0 1 0 27 1 2 2 1 2 0 0 8 0 0 0 1 1 0 0 1 0 0 0 0 0 0 0
340 GAT 1 0 2 16 0 4 0 1 0 2 1 1 0 0 0 2 0 1 0 2 0 4 8 0 2 3 0 1 4 3 1 0 3 0 6 143175 2 1 0 4 3 5 5 14 0 1 2 2 0 0 2 13 1 0 0 1 0 1 0 3 1 0 0 0
341 CTA 0 0 4 0 0 0 0 0 0 0 0 0 9 1 0 0 3 0 1 0 32 0 0 0 7 0 2 1 141919 3 10 2 0 0 0 0 0 0 1 1 1 0 5 1 2 4 5 8 0 0 0 0 0 1 0 0 0 0 0 3 0 0 0 0
342 AGA 4 1 1 4 1 1 0 0 142298 2 24 3 14 3 0 1 0 5 9 0 3 3 1 0 2 0 1 3 1 0 2 1 0 1 1 0 1 6 1 0 14 3 17 7 1 1 0 2 0 0 1 0 2 1 1 5 4 1 2 1 0 2 0 1
343 GTA 0 0 0 2 4 0 0 0 0 0 0 0 11 3 3 1 5 0 0 0 1 0 0 1 2 0 0 0 2 0 1 0 1 0 0 0 6 4 0 0 1 0 4 0 142448 1 4 1 0 0 2 0 0 2 0 0 0 6 0 1 4 0 3 0
344 TTA 0 0 0 0 0 0 0 0 0 2 4 0 1 0 0 5 0 0 5 0 1 0 0 1 0 1 0 0 1 6 0 5 0 5 1 4 2 1 0 2 4 3 6 2 6 0 1 7 0 1 0 0 6 2 0 0 0 0 0 0 143125 2 19 0
345 AGC 2 7 8 0 7 0 2 10 6 142003 6 13 2 4 6 0 4 1 0 0 0 2 0 4 0 9 5 5 2 1 1 1 1 3 4 2 4 1 2 2 5 7 9 2 0 1 0 0 1 4 0 0 8 1 10 0 0 1 10 1 1 0 6 0
346 TTC 1 1 11 0 2 0 6 0 1 5 4 3 0 5 11 4 2 0 2 8 3 0 0 0 1 0 1 1 0 2 3 1 0 2 2 1 3 2 0 2 3 4 10 8 2 7 20 3 2 1 1 0 1 15 1 0 1 3 4 10 8 142247 1 4
347 ATC 2 3 0 0 0 9 0 6 0 2 2 1 20 142335 1 4 2 2 1 1 0 0 0 1 1 12 0 0 0 3 0 33 0 1 0 1 0 1 1 1 0 4 1 0 0 4 4 8 0 6 0 0 0 3 2 0 2 5 3 0 1 0 5 0
348 AGA 9 0 2 0 0 0 1 2 142732 1 50 1 6 0 3 0 0 0 6 0 0 0 1 0 3 1 2 1 3 0 1 4 2 0 2 0 0 4 0 0 23 0 2 5 0 1 5 1 0 0 7 1 1 3 0 1 0 1 0 0 1 0 3 0
349 GGG 1 0 0 0 2 0 2 5 1 0 16 0 0 2 0 0 0 1 0 4 0 8 6 0 0 1 3 0 0 0 0 0 4 1 7 1 1 0 2 1 12 6 142417 9 0 0 14 2 0 0 2 0 0 4 1 1 0 0 18 1 0 0 0 5
350 ACC 0 0 4 0 14 143066 2 8 11 5 2 1 0 11 0 1 9 2 2 0 1 7 1 1 2 9 2 5 1 10 0 1 0 0 0 0 5 9 6 0 1 0 12 1 1 5 3 1 1 0 0 0 30 4 1 4 3 9 0 0 4 3 0 0
351 AAA 142790 14 31 2 0 0 0 0 12 0 1 0 1 0 0 2 6 0 0 5 0 1 2 1 0 0 1 10 1 0 0 6 8 0 0 1 1 1 0 0 0 5 1 0 1 0 1 0 1 0 2 2 0 0 0 3 1 2 4 8 0 3 1 1
352 GTA 0 0 0 0 0 0 2 0 0 2 0 3 18 0 3 0 0 2 1 1 2 0 1 0 1 0 0 0 68 0 3 1 1 2 1 0 7 0 7 0 1 1 1 3 142880 10 11 4 5 0 0 1 2 0 1 0 0 0 5 6 2 0 0 0
353 TCC 1 0 0 2 0 0 0 0 0 0 1 0 0 0 0 14 0 1 0 0 0 88 2 1 1 2 0 0 1 0 0 0 1 0 0 0 0 0 0 1 0 0 0 0 0 0 0 3 0 11 0 0 8 141977 5 6 0 0 5 2 0 23 0 0
354 CCA 4 1 0 2 18 1 1 0 5 5 0 5 1 1 3 0 10 0 1 0 142328 3 7 0 3 17 0 0 1 0 0 0 0 8 0 0 1 3 0 12 5 3 11 3 0 3 0 4 1 1 1 1 4 0 1 0 4 2 1 9 1 1 2 0
355 AGG 0 0 23 0 0 1 0 0 5 0 142527 9 0 0 31 0 0 0 0 0 0 0 0 0 0 0 6 1 0 0 0 0 0 0 0 0 0 0 0 0 0 0 20 0 0 0 0 0 0 0 0 0 0 0 0 0 0 0 1 0 0 0 0 0
356 GGG 0 0 0 1 1 1 0 0 0 0 0 0 0 0 0 0 0 1 0 0 0 0 0 0 1 0 3 0 0 0 2 0 0 2 10 4 3 0 1 1 18 0 137997 8 0 0 3 0 0 0 0 0 0 1 0 1 1 0 8 1 1 2 4 1
357 AAA 141759 0 6 0 0 0 1 0 4 1 0 0 0 1 0 0 1 1 1 0 0 0 0 1 0 0 0 2 0 1 1 0 30 1 1 0 0 0 0 0 0 0 4 0 0 0 2 0 3 1 0 1 0 0 0 2 0 0 1 11 1 2 0 0
358 CTT 0 0 0 0 1 0 0 2 0 0 1 0 0 0 1 4 1 0 3 1 0 0 0 3 0 0 3 9 3 7 0 142453 0 0 1 1 0 1 1 0 4 0 1 0 2 0 6 0 1 0 0 1 0 0 2 1 4 4 0 0 1 0 24 9
359 TCC 8 0 28 0 0 5 4 0 1 0 1 1 1 2 4 1 2 0 1 2 3 18 0 0 13 1 3 1 0 1 3 6 1 0 5 3 7 7 2 1 0 9 3 5 1 3 4 1 1 8 5 0 17 143100 12 13 0 1 0 0 5 3 0 2
360 ACT 0 0 0 4 4 10 3 143347 0 5 0 3 0 0 1 3 0 0 0 0 0 0 0 2 0 0 1 0 2 0 4 0 3 1 0 2 0 0 4 9 3 0 2 2 2 0 14 2 0 0 1 0 1 0 2 0 0 3 3 2 6 1 0 1
361 AGA 11 1 3 3 0 2 0 1 143447 0 18 1 4 2 2 0 1 0 0 4 1 0 2 0 5 5 3 0 2 1 1 1 4 0 1 1 0 1 0 0 5 0 0 0 0 0 3 4 2 1 0 7 2 2 0 0 4 0 1 0 2 2 2 1
362 GGA 0 0 0 0 0 0 0 0 9 6 5 0 0 0 0 0 1 0 2 0 0 0 1 3 0 1 1 0 0 0 0 0 3 4 1 0 0 1 2 1 142554 6 27 3 10 0 1 6 0 1 2 0 2 1 1 0 14 0 5 1 0 0 3 1
363 GTA 2 0 0 1 0 1 4 0 1 0 2 5 13 7 1 2 0 0 0 3 1 0 0 0 1 0 0 1 2 4 0 0 1 0 0 3 17 0 4 0 0 1 5 1 142126 11 68 1 0 0 1 6 0 0 3 3 0 0 1 1 12 0 1 3
364 CAA 3 2 0 3 2 0 12 7 2 0 1 2 0 4 27 40 142976 1 13 6 1 2 0 0 5 0 0 0 2 2 3 0 3 1 1 1 0 1 0 1 0 1 0 1 6 4 0 3 3 0 4 0 3 0 23 4 1 6 1 0 0 0 0 29
365 ATT 0 1 0 2 1 4 0 11 2 4 12 2 3 6 0 143172 1 0 0 2 1 0 0 0 3 0 3 1 0 0 0 2 2 0 1 2 1 0 2 0 3 0 0 1 1 0 3 14 0 0 1 1 0 2 1 0 3 0 8 0 0 0 2 0
366 GCT 0 4 0 2 1 0 1 14 0 2 1 2 1 0 0 0 1 0 0 0 0 0 2 0 0 2 0 3 0 0 0 0 0 0 0 1 1 9 15 143222 1 0 2 6 0 0 2 13 1 0 0 0 1 1 6 13 0 0 0 0 0 1 7 0
367 TCA 2 7 0 14 3 4 3 0 0 3 12 1 1 3 0 0 0 1 1 2 8 0 1 0 0 0 11 4 0 1 2 0 5 1 2 2 4 0 4 6 5 13 13 5 0 4 5 4 18 4 0 5 143081 3 11 3 3 3 12 4 2 9 0 0
368 AAT 1 12 1 142341 5 2 7 9 0 14 5 7 2 0 12 4 2 6 4 3 3 0 0 13 1 0 8 8 17 11 1 1 2 2 4 9 5 0 1 2 2 0 11 4 0 4 5 1 1 0 0 0 1 8 5 0 4 8 7 0 2 9 4 3
369 GAA 7 0 1 0 0 0 2 2 1 0 1 0 0 0 0 0 2 1 1 0 1 1 3 0 1 0 0 0 2 1 1 1 143766 0 22 1 3 2 1 0 6 5 6 6 2 1 0 3 9 0 6 2 1 4 0 1 1 0 0 1 1 3 0 4
370 AAC 10 142341 1 5 4 5 3 2 0 14 2 0 0 8 3 1 3 7 1 6 0 0 3 0 8 0 8 2 0 2 2 2 0 5 19 9 0 0 2 0 1 8 1 1 0 0 0 5 2 4 0 5 0 1 1 1 0 4 2 5 7 4 1 4
371 ATG 0 1 0 0 1 1 4 0 1 1 2 1 26 5 143533 19 1 0 1 2 0 2 2 5 1 2 1 0 1 19 3 0 2 0 6 0 2 1 4 8 1 2 4 1 0 0 5 1 2 0 1 0 2 0 2 0 1 18 2 19 2 2 5 0
372 GAT 0 1 1 13 0 0 0 0 0 0 0 6 0 0 0 1 2 2 2 5 3 1 7 1 0 0 1 0 0 5 0 1 6 0 27 142825 0 4 0 1 0 5 9 12 2 1 0 2 0 0 1 2 0 3 0 0 2 0 6 0 0 2 3 9
373 GCT 0 2 3 0 0 2 1 32 5 6 39 5 0 0 7 0 0 0 38 7 1 7 1 1 1 5 1 1 1 0 0 0 0 1 8 8 8 36 6 143115 1 0 4 2 4 0 0 14 3 1 0 0 1 1 1 15 4 15 0 2 2 1 0 9
374 ATG 0 0 0 1 1 0 8 0 0 3 2 0 9 2 143121 22 0 0 2 1 2 1 1 1 5 2 0 4 2 0 4 10 0 0 4 1 0 0 0 1 0 4 9 1 2 2 7 1 0 0 3 0 2 0 1 0 3 1 5 7 0 0 1 0
375 GAA 11 1 0 0 3 0 0 2 0 1 1 0 3 2 0 1 3 0 1 0 1 1 0 0 7 2 1 0 0 3 0 1 139526 2 9 2 0 4 2 0 14 4 13 0 2 1 9 6 11 1 5 1 0 0 2 1 0 4 4 0 6 1 4 0
376 TCA 3 2 2 0 5 1 1 0 1 22 0 1 4 0 2 5 3 1 2 3 5 1 1 0 2 2 2 1 0 0 0 0 2 1 4 0 1 1 1 8 8 3 7 15 9 0 13 3 8 1 0 5 115179 3 53 3 4 1 9 4 2 0 1 1
377 AGT 3 18 4 52 2 2 4 2 6 6 2 138918 1 3 20 9 0 8 2 4 3 1 0 1 1 4 10 22 2 4 1 5 0 2 0 1 0 4 4 20 12 4 22 13 0 10 1 0 0 0 4 5 0 0 5 0 1 1 4 11 0 3 2 1
378 ACT 1 0 0 5 4 6 1 114213 3 1 15 3 1 2 1 7 3 0 1 1 0 1 3 8 17 0 2 2 0 3 2 0 0 0 2 0 6 2 5 6 1 3 5 7 4 0 1 1 0 0 0 1 3 4 9 0 1 0 5 1 1 0 6 2
379 CTT 0 0 6 0 1 0 0 0 0 0 8 1 0 1 2 9 1 3 1 2 1 0 2 34 5 1 7 9 8 24 11 116039 6 1 3 1 0 1 2 0 2 3 5 3 2 3 6 1 0 1 6 1 3 0 1 3 0 4 4 3 1 1 0 2
380 GAA 9 0 1 1 2 0 0 3 0 1 3 3 3 3 0 2 9 0 2 1 2 3 0 0 0 1 2 0 0 0 0 0 139791 1 18 1 11 0 2 0 6 1 9 21 1 7 0 0 29 0 4 1 0 1 0 1 0 2 5 2 0 0 7 0
381 CTG 0 0 3 2 0 2 0 4 2 4 3 1 1 3 5 5 2 1 7 5 1 0 19 2 1 0 7 2 10 0 137326 8 1 6 4 1 1 2 0 2 4 4 6 5 4 0 6 4 2 0 1 1 0 2 6 2 1 9 3 2 0 5 13 1
382 AGA 8 13 8 4 2 1 6 2 133842 0 22 5 7 4 7 0 2 0 0 1 2 2 1 0 10 6 1 3 4 5 2 4 5 5 1 0 0 1 1 1 11 2 2 4 3 0 2 4 3 3 5 2 1 3 3 0 10 2 0 0 0 2 6 3
383 AGC 3 23 5 2 6 2 18 6 8 138751 10 62 3 16 1 2 2 4 1 1 1 0 3 1 0 0 0 0 2 0 0 2 0 10 0 7 5 5 12 6 8 16 12 6 3 7 60 1 1 0 4 1 0 2 17 23 2 6 3 6 2 0 4 0
384 AGG 3 4 36 0 4 0 6 2 39 2 134600 1 1 1 6 1 0 3 9 7 0 0 1 0 5 10 80 7 6 2 2 2 1 0 3 1 3 1 0 1 11 6 41 0 2 3 2 1 1 0 3 23 2 0 1 1 2 2 7 20 1 3 1 5
385 TAC 0 3 2 0 0 3 1 1 6 1 11 4 6 1 5 2 2 7 2 3 0 11 0 0 1 2 2 2 1 6 5 1 3 2 2 1 2 12 1 2 6 1 2 2 4 2 3 0 12 134646 11 15 55 0 2 2 1 15 4 5 2 2 4 2
386 TGG 3 0 1 10 0 1 1 0 25 1 19 5 1 0 9 4 0 4 0 2 0 1 3 0 11 0 21 3 1 0 3 0 1 0 5 1 1 0 4 0 1 0 9 0 2 2 10 0 4 0 8 2 1 1 5 1 9 1 128258 12 0 1 13 2
387 GCC 1 0 0 0 1 26 2 0 0 0 0 0 0 0 1 0 0 0 0 2 0 4 1 0 0 3 1 0 0 0 0 1 2 6 0 0 9 123507 49 9 10 5 15 4 0 20 0 0 0 0 4 0 1 7 0 15 0 0 0 1 0 0 0 0
388 ATA 5 0 1 5 18 0 1 0 2 1 7 0 131818 3 43 2 2 0 1 0 0 0 3 0 3 1 0 2 6 0 3 1 0 0 6 0 2 0 1 0 1 2 3 1 5 1 1 3 0 4 0 1 0 0 4 1 1 0 3 4 5 2 11 1
389 AGA 8 0 4 0 0 0 1 1 127026 0 6 0 11 0 0 0 0 2 0 1 0 0 0 0 19 1 1 1 0 0 0 1 0 2 3 0 2 4 0 0 14 0 1 2 2 1 0 5 0 0 0 1 1 1 1 2 4 0 0 0 0 0 1 1
390 ACC 2 2 1 0 12 124072 2 6 0 6 4 6 0 1 0 1 1 2 1 1 1 1 4 2 1 1 4 0 0 2 0 1 1 2 0 0 0 6 7 0 1 3 1 1 3 4 6 0 0 0 0 0 4 5 4 0 6 0 0 5 1 1 1 0
391 AGA 4 2 2 0 2 0 1 1 125693 1 9 4 7 3 2 2 2 1 0 0 2 1 1 0 30 9 5 2 1 1 1 1 3 2 0 0 3 4 5 2 13 3 4 0 2 1 2 0 2 1 1 7 4 4 7 1 3 0 3 1 4 4 1 1
392 AGT 6 0 1 13 3 4 3 1 2 5 4 137517 3 0 1 6 2 1 0 0 2 0 2 0 5 3 2 5 1 1 2 0 0 1 0 0 5 2 7 1 5 3 7 4 0 2 0 1 0 1 4 6 5 14 23 10 1 1 2 4 4 4 2 7
393 GGA 1 4 0 0 1 0 0 0 14 3 0 1 0 0 0 0 4 0 2 0 1 2 2 0 2 0 7 2 0 0 0 0 5 0 1 0 2 1 1 0 142831 15 65 17 5 1 0 2 0 0 5 0 1 0 0 0 13 3 0 0 0 0 0 4
394 GGA 1 0 0 0 1 1 1 0 9 0 0 0 0 0 0 2 0 0 1 0 0 0 0 1 0 0 0 2 3 0 1 0 14 0 0 0 1 1 2 1 142802 3 8 10 4 0 1 2 2 0 1 0 1 2 0 0 9 5 1 2 5 0 4 0
395 AAC 6 142454 11 16 3 7 51 8 1 20 9 12 0 4 0 4 6 1 26 1 0 3 1 1 11 2 13 52 1 4 1 2 1 6 2 0 0 2 1 3 16 0 6 4 10 1 4 5 3 2 4 5 4 2 11 1 10 2 5 4 0 4 2 2
396 ACT 2 4 6 4 5 32 7 142596 12 40 62 25 2 4 4 8 8 2 13 1 2 5 7 3 4 7 11 9 2 0 16 18 1 2 6 2 8 3 8 16 14 8 5 13 2 3 19 7 3 4 2 4 2 3 6 2 2 3 4 15 18 2 2 1
397 AAT 3 3 9 142958 1 0 4 4 1 4 5 12 33 5 1 8 1 2 3 6 2 2 1 0 9 4 7 2 0 2 5 3 1 1 0 8 3 5 3 13 1 12 12 5 0 8 4 1 0 1 7 10 3 0 21 25 4 34 16 4 0 8 3 13
398 CAA 25 8 2 0 9 1 3 12 56 3 24 4 0 7 0 3 142518 8 13 3 5 11 3 4 21 22 8 11 6 3 0 0 7 4 4 0 6 1 0 1 8 10 6 10 13 3 0 7 2 6 0 2 11 1 4 6 0 0 8 3 21 3 0 2
399 CAG 1 1 6 1 0 4 6 11 1 4 19 4 2 0 1 4 18 9 142355 11 12 5 3 10 8 21 34 31 11 16 1 1 1 0 10 4 2 2 7 4 9 9 78 1 2 3 4 5 4 1 14 2 1 5 12 3 2 1 8 18 1 20 2 4
400 AGG 5 1 19 0 0 1 7 11 9 1 142260 8 2 5 22 4 0 2 8 0 3 8 3 4 5 10 7 1 4 1 1 1 0 0 7 1 2 3 5 1 2 3 66 4 1 1 0 2 0 1 0 4 3 1 4 2 1 0 13 1 0 0 2 2
401 GCC 3 7 8 0 3 19 2 4 6 0 4 10 1 1 2 0 3 3 5 0 73 4 2 4 1 10 4 28 1 0 1 0 3 14 7 0 15 142982 11 8 10 20 14 0 2 77 2 1 0 1 1 0 0 21 1 2 0 0 3 17 0 0 1 2
402 TCT 1 0 9 2 1 1 2 3 5 1 5 4 1 1 2 0 0 82 1 2 7 3 1 20 26 3 6 0 0 1 1 0 6 0 3 1 3 8 27 4 1 10 25 3 1 3 4 1 2 5 1 5 11 80 8 142812 2 1 4 2 1 1 1 3
403 GCA 13 25 1 14 29 3 8 7 7 4 16 1 25 1 1 2 2 8 9 1 5 87 2 1 0 7 5 6 5 2 0 0 10 1 0 0 142811 17 55 3 19 0 22 5 103 0 17 0 0 4 9 4 9 3 3 7 3 18 4 5 5 0 1 2
404 GGT 1 4 0 0 0 7 0 3 0 14 18 3 2 0 1 6 0 1 3 0 0 4 1 3 0 1 3 1 0 6 0 1 0 0 4 20 4 4 23 4 45 61 52 142785 14 2 2 5 0 2 1 1 0 8 2 10 5 3 6 10 0 0 3 2
405 CAA 23 1 0 0 0 1 0 0 0 0 0 0 1 0 0 0 143657 5 57 2 3 4 0 4 1 0 0 0 2 1 1 0 3 0 2 0 1 1 3 0 0 0 1 0 0 0 0 0 0 0 2 0 1 0 1 3 0 0 1 0 0 0 0 0
406 ATC 0 1 1 1 4 14 5 0 10 0 0 0 24 143570 0 17 0 2 0 1 0 0 0 2 1 0 1 0 0 3 3 0 0 0 0 0 1 0 4 2 1 0 0 0 0 10 2 0 7 0 0 5 1 13 7 1 0 0 0 1 0 3 0 1
407 AGT 0 0 0 10 0 1 0 3 0 2 0 143587 0 0 1 5 11 0 0 0 0 0 0 0 0 0 0 0 0 0 0 1 0 0 0 0 0 2 0 0 1 0 5 27 0 1 0 0 0 0 0 0 1 0 1 0 1 0 0 17 0 1 0 0
408 GTG 0 0 0 0 0 0 0 0 0 0 1 5 0 0 14 0 0 0 0 0 0 0 0 0 0 0 0 0 0 0 2 0 0 0 2 0 0 1 5 0 1 0 1 1 69 2 143123 5 0 0 0 0 1 0 2 1 0 0 0 3 0 0 7 0
409 CAA 4 0 1 0 6 23 1 1 1 7 2 3 4 9 2 0 143085 19 9 4 7 0 1 2 5 1 4 5 8 1 9 9 2 2 3 0 3 0 4 9 11 1 4 2 9 3 25 4 80 12 5 13 6 5 67 11 0 5 39 16 1 1 11 2
410 CCT 0 0 2 1 1 0 0 1 0 0 0 4 0 0 3 0 1 0 0 16 10 61 8 142913 1 0 0 0 2 0 0 5 0 0 0 1 6 2 37 5 0 4 8 7 1 1 2 1 5 0 1 3 0 1 14 29 0 20 1 6 1 0 1 0
411 GCA 0 1 0 1 87 0 0 0 0 32 3 11 0 0 0 2 0 0 0 8 1 7 1 1 0 0 1 0 2 0 0 1 5 0 0 0 143390 6 13 1 7 3 7 6 69 0 3 7 0 0 1 1 6 15 4 5 0 1 1 0 0 0 0 0
412 TTT 0 0 0 1 0 0 0 0 0 3 2 0 0 0 1 9 0 0 0 0 0 0 0 0 0 0 1 0 15 0 4 2 1 0 9 0 1 0 3 1 0 1 4 4 4 0 6 3 2 16 6 0 0 1 4 6 1 6 11 0 2 16 6 143457
413 TCT 6 2 3 2 2 3 1 4 3 52 8 10 4 1 3 2 1 0 0 2 1 3 0 14 5 1 4 7 2 1 2 0 2 0 1 0 6 4 1 1 6 1 25 5 1 0 6 1 5 4 2 9 5 28 37 143315 2 8 5 4 6 0 2 17
414 GTG 0 1 3 1 12 22 2 7 0 0 6 1 0 1 24 0 1 0 4 1 1 0 0 3 0 2 2 1 2 1 8 22 0 4 4 1 6 14 18 1 15 4 17 18 42 6 143047 11 0 2 2 1 2 1 3 3 2 2 9 21 1 0 20 3
415 CAA 10 0 2 0 1 0 1 8 4 4 3 10 1 1 3 2 143131 1 7 1 2 0 0 2 18 9 43 5 1 3 16 5 8 1 8 9 15 8 13 38 2 6 33 11 2 20 10 2 14 4 6 6 0 0 45 18 6 0 10 2 0 1 16 10
416 AGA 5 1 1 15 2 2 0 0 143541 1 15 9 1 4 0 0 0 0 0 2 0 2 0 4 8 4 10 8 1 0 3 6 4 0 0 2 0 0 10 1 15 1 8 1 0 0 4 1 0 2 3 0 2 3 0 2 4 0 1 0 7 0 1 0
417 AAC 11 141172 22 14 31 25 4 1 3 10 5 7 1 4 0 2 1 15 2 0 7 3 1 0 30 6 4 1 0 1 3 15 0 6 6 5 3 16 2 7 4 3 13 4 12 7 2 19 0 8 3 0 0 1 2 1 1 4 9 4 1 1 23 2
418 CTC 1 0 0 0 0 1 2 1 0 3 0 0 2 17 0 0 0 2 2 0 1 11 1 0 2 2 0 0 8 106905 21 41 7 0 1 2 0 1 7 1 0 2 6 4 2 1 9 0 3 0 2 2 0 0 0 0 0 4 0 6 3 10 0 0
419 CCA 3 0 6 0 9 1 2 0 2 0 4 1 0 5 1 1 16 0 6 0 106639 0 18 5 1 3 4 1 4 0 5 1 2 0 5 1 4 1 13 15 2 0 2 47 1 11 5 5 0 0 6 2 8 2 3 0 1 4 1 3 1 1 4 1
420 TTT 2 1 2 3 7 11 2 1 1 1 1 14 2 2 15 4 0 17 0 1 0 0 1 0 0 0 2 0 0 4 7 6 1 1 3 1 17 11 18 20 7 6 20 2 12 4 25 6 2 1 0 14 6 6 15 16 0 3 11 5 4 41 30 106286
421 GAC 1 40 0 12 4 17 7 3 0 21 1 15 0 66 0 5 6 20 0 1 1 0 1 2 17 12 3 0 31 2 2 0 10 106978 4 19 2 8 10 2 5 17 8 3 42 6 12 8 0 25 3 2 2 2 34 6 1 0 2 1 14 6 1 3
422 AAA 106965 12 33 4 12 6 0 1 10 1 39 0 10 1 4 2 2 9 2 3 1 1 0 1 2 2 13 2 1 0 0 8 12 3 2 0 0 3 4 0 1 1 32 2 2 1 9 4 0 2 0 1 0 0 1 14 0 1 2 7 4 5 5 10
423 CCA 8 6 1 8 19 1 5 2 5 8 17 4 3 1 0 0 12 4 5 2 106456 3 10 3 58 20 38 5 1 2 3 2 2 1 6 1 14 3 9 4 60 12 40 30 5 4 8 4 3 5 2 4 9 5 5 0 2 7 3 7 9 1 6 8
424 ACC 1 32 5 4 14 106747 7 20 5 26 3 1 2 25 2 4 6 8 9 3 0 5 8 2 3 3 3 2 3 6 1 1 0 6 7 7 1 19 9 4 1 7 9 9 0 2 15 8 0 0 3 6 4 14 8 6 0 1 6 0 0 0 3 9
425 ATC 0 0 1 0 1 14 9 3 2 0 3 2 12 107213 0 13 1 1 0 0 0 0 0 0 0 0 0 0 2 3 0 2 0 3 6 5 2 0 2 7 3 1 3 0 2 14 7 8 1 2 3 0 1 0 2 1 3 19 1 8 2 1 6 0
426 ATG 0 6 16 6 5 3 8 2 2 5 4 1 1 4 106452 33 2 10 3 0 0 0 1 0 0 4 2 1 1 58 9 6 2 2 3 1 4 9 4 2 6 3 1 0 9 2 17 3 0 0 5 0 1 0 3 4 1 3 0 1 10 0 8 2
427 GCA 0 0 2 0 39 3 0 13 18 1 4 2 3 0 6 3 0 8 5 0 4 6 1 0 5 13 8 3 1 2 9 3 1 1 9 1 106545 5 15 32 2 6 18 6 63 5 10 1 0 6 0 2 7 12 72 9 10 7 4 2 11 5 18 3
428 GCA 0 2 0 1 59 3 2 0 5 14 4 2 2 2 7 0 3 10 4 0 3 0 4 3 0 1 5 2 0 0 1 1 9 0 1 1 106778 4 5 1 5 5 24 9 87 3 13 0 3 0 1 0 10 3 0 5 2 2 2 6 2 0 1 5
429 TTC 0 2 0 3 0 1 7 0 2 0 1 3 1 5 2 2 2 5 5 0 7 2 0 1 1 5 7 1 0 6 3 5 0 2 2 0 1 0 1 2 2 1 4 3 18 3 2 0 5 17 2 45 0 4 2 0 8 9 3 6 16 106741 13 28
430 ACT 1 2 8 12 11 18 19 106828 4 1 4 25 0 3 3 11 3 0 5 0 0 26 0 1 1 1 1 0 2 3 2 0 5 1 3 2 1 1 21 7 1 8 40 9 1 2 5 1 1 3 1 0 1 5 5 1 7 1 25 33 1 0 1 1
431 GGG 11 0 2 0 0 1 3 5 1 1 10 11 1 2 0 1 1 27 1 1 1 2 7 1 1 3 0 4 1 0 0 1 1 0 7 2 5 0 3 7 45 2 107258 19 0 4 12 8 0 1 5 14 1 0 6 10 1 4 21 21 1 4 1 3
432 AAT 9 10 1 106625 7 0 3 19 2 3 4 42 0 3 1 28 0 16 16 11 2 4 5 2 4 8 12 22 7 4 5 41 1 2 0 12 3 4 6 2 5 6 16 7 7 3 14 3 0 15 1 5 1 4 6 3 0 6 53 24 5 17 2 6
433 ACA 16 1 6 1 106820 18 40 18 1 1 2 3 48 3 10 3 9 0 3 5 0 24 2 0 4 0 3 1 1 3 1 3 1 4 1 1 43 0 1 0 3 2 0 7 0 0 15 0 0 2 4 0 2 1 1 1 1 2 4 3 12 2 3 5
434 GAG 4 0 4 0 0 0 1 0 2 5 4 8 1 0 10 3 0 0 7 0 0 1 11 2 4 1 6 1 0 2 1 2 28 2 106857 37 1 4 7 3 3 6 47 5 2 8 45 19 0 1 4 1 0 0 10 0 0 1 5 2 1 0 7 3
435 GGA 2 0 1 0 0 0 0 1 6 1 0 2 0 1 1 1 1 2 1 12 0 0 5 0 1 0 3 1 2 1 0 0 16 2 5 2 1 0 2 0 106828 7 87 5 6 3 5 4 2 0 0 0 0 2 0 0 2 3 2 2 1 1 0 4
436 AGA 12 1 0 2 2 0 1 0 106923 4 26 3 12 0 1 2 5 0 0 0 0 1 1 0 19 1 12 26 0 0 1 6 1 2 31 3 3 0 3 0 7 3 4 6 3 2 0 0 1 0 1 0 1 1 0 1 0 1 4 3 0 0 4 0
437 ACA 5 0 0 1 106705 4 14 15 3 5 5 2 2 0 0 1 0 1 1 0 4 4 1 2 0 0 2 0 0 1 1 2 2 2 18 4 36 0 2 0 4 0 16 2 5 0 1 6 2 1 0 1 5 0 1 0 4 6 1 2 3 0 0 3
438 TCA 8 3 4 1 4 3 3 1 2 4 3 5 3 6 21 1 0 4 0 0 4 17 1 0 1 3 5 2 6 1 0 0 3 0 8 0 6 1 27 0 23 22 56 3 1 3 7 2 8 0 0 10 106872 6 68 9 3 2 0 0 9 1 4 0
439 GAC 0 10 2 4 1 1 0 0 0 2 1 0 0 1 0 0 0 1 1 0 0 2 1 0 2 1 2 2 0 0 1 0 4 107264 9 5 1 0 0 0 4 3 5 0 1 0 1 2 6 8 1 0 0 0 0 2 0 2 1 1 2 0 0 0
440 ATG 0 5 18 0 0 0 6 1 4 0 6 2 9 3 106651 12 3 2 3 1 3 3 5 0 2 1 1 0 0 1 2 0 5 4 3 15 0 1 14 1 8 3 15 6 1 1 16 1 0 16 7 5 0 0 2 1 0 0 10 2 2 0 0 2
441 AGG 0 0 2 0 0 0 1 0 2 2 107320 8 1 0 27 0 1 0 0 2 0 1 1 0 0 0 6 11 0 0 0 0 0 2 4 2 1 1 3 0 1 0 42 0 0 1 4 0 1 0 0 0 1 1 1 0 0 1 1 0 1 0 1 1
442 GCA 5 12 8 4 46 16 11 1 5 5 7 4 0 4 5 0 1 6 2 0 0 0 0 0 0 4 1 2 0 1 5 0 7 2 3 5 107157 13 35 12 5 5 6 9 20 7 33 20 0 8 2 0 5 4 22 1 0 6 4 1 0 2 0 4
443 GAA 5 0 0 31 0 0 2 0 0 0 2 1 2 1 9 2 1 0 2 3 0 0 0 1 1 0 2 4 0 0 1 0 107192 0 4 2 1 3 3 0 4 0 7 1 1 3 2 2 4 0 2 0 2 0 1 3 2 1 0 1 2 0 0 1
444 ATT 0 0 0 2 1 4 7 3 0 0 10 4 0 11 1 106847 2 0 0 1 0 0 0 1 3 2 5 1 1 1 3 3 2 3 2 2 9 0 2 0 1 4 7 2 1 1 39 14 0 0 0 0 0 0 0 2 0 4 9 9 2 1 4 11
445 ATA 4 0 2 1 9 6 3 1 1 2 5 0 106993 11 28 2 4 0 3 1 0 0 2 1 2 3 1 1 4 1 2 1 2 1 0 2 5 4 3 2 5 3 9 5 5 7 4 5 8 1 1 0 0 1 0 2 2 1 3 6 0 5 1 4
446 AGG 5 5 26 4 13 5 28 14 19 11 105080 21 7 6 23 14 8 5 7 10 4 1765 7 0 8 4 26 19 6 4 3 3 6 7 18 12 7 4 24 7 13 17 58 43 1 3 26 11 7 2 2 5 3 1 7 2 0 3 14 9 7 2 6 0
447 ATG 1 4 13 3 7 1 3 1 7 3 29 1 5 1 107104 9 1 3 3 1 0 4 0 1 8 2 3 15 1 1 6 7 2 2 1 0 1 0 4 2 5 7 12 14 0 2 20 0 6 0 3 7 0 0 2 0 4 4 2 6 0 0 4 7
448 ATG 0 0 1 2 2 0 2 0 1 1 2 4 13 0 107290 5 1 0 1 0 1 1 0 0 2 2 50 0 0 0 12 0 0 3 1 4 11 0 3 0 2 1 8 2 4 0 25 1 0 0 2 0 2 0 0 0 1 1 1 0 0 0 11 4
449 GAA 16 2 5 0 1 1 0 0 4 1 0 8 0 2 1 0 2 0 0 0 0 1 0 0 0 3 2 0 6 0 0 0 107207 6 40 1 1 2 2 2 25 2 4 1 1 2 16 2 2 1 0 0 19 0 6 1 5 2 1 6 1 1 0 1
450 GGT 10 12 0 5 0 0 5 3 1 14 0 38 2 5 3 1 0 0 1 2 0 0 0 5 5 17 11 7 1 0 0 2 1 3 6 28 1 2 3 0 1 12 22 107281 0 3 2 6 1 6 2 8 4 22 1 3 0 0 11 16 0 4 7 1
451 GCA 1 0 11 5 113 0 2 3 10 35 0 10 4 6 11 3 0 27 4 0 3 5 0 2 3 17 2 7 1 0 29 0 11 0 13 1 106612 0 69 2 10 12 23 16 108 1 1 1 0 81 1 2 38 2 2 0 1 1 0 0 0 9 3 4
452 AAA 107448 15 4 0 1 0 1 2 6 1 0 3 3 11 1 1 3 0 1 2 12 0 1 2 1 1 3 3 2 1 5 1 14 2 0 1 1 1 0 2 4 1 5 0 0 4 1 0 2 1 0 0 2 0 0 3 0 2 3 0 0 3 1 0
453 CCA 0 6 0 0 2 0 2 0 15 2 1 2 0 2 1 0 7 0 17 0 107169 6 6 2 3 0 2 1 2 10 3 0 1 1 0 1 0 2 0 1 16 3 15 4 0 20 0 0 2 9 0 1 2 1 1 8 0 2 5 0 1 0 0 0
454 GAA 6 1 1 0 0 2 1 1 1 4 1 0 0 0 1 1 11 1 0 0 5 5 0 0 1 1 0 1 88 16 1 4 107630 5 4 2 1 2 3 2 13 2 28 1 5 16 14 1 2 15 0 0 0 12 11 6 0 5 14 1 9 1 0 8
455 GAA 6 2 2 1 28 1 7 2 22 0 0 4 33 2 2 7 11 14 12 4 5 2 2 1 9 1 4 5 3 1 11 32 107266 4 17 3 19 2 2 8 24 0 55 5 15 49 9 28 4 6 0 1 3 8 4 8 0 4 3 18 1 1 7 4
456 ATG 8 1 17 1 1 0 3 0 1 0 12 2 5 1 107441 1 0 2 16 4 0 0 3 2 3 1 7 2 9 1 5 1 0 1 2 0 3 1 8 1 6 3 13 3 0 2 32 0 0 7 0 1 27 4 8 1 2 7 10 4 2 5 5 6
457 TCC 1 4 1 3 3 8 2 2 4 1 3 1 0 1 0 2 10 9 1 7 6 14 7 2 1 3 2 0 28 10 13 3 0 3 3 0 3 7 10 7 2 9 3 2 0 5 3 1 2 9 2 1 69 106686 39 42 1 3 0 3 3 1 16 1
458 TTC 0 1 1 0 1 0 0 7 5 1 3 2 0 1 1 0 0 0 0 34 0 0 0 2 0 0 0 0 0 19 0 1 2 5 2 1 0 0 0 0 7 10 5 9 1 5 1 5 1 2 6 1 4 1 0 2 3 4 18 1 10 107132 5 10
459 CAG 0 0 12 3 1 3 1 4 14 2 4 3 3 1 0 3 10 3 106950 9 1 0 6 0 0 1 106 5 1 6 13 5 0 2 6 1 5 0 2 2 16 5 39 12 5 6 0 10 0 0 6 1 0 0 8 1 0 4 1 0 0 0 0 18
460 GGG 0 1 0 0 3 0 0 1 2 0 20 1 0 0 0 0 0 0 2 0 0 0 0 0 1 2 20 3 1 0 1 0 1 0 7 0 1 3 1 0 23 1 76822 1 0 0 10 0 0 2 0 1 0 0 1 1 1 1 16 1 1 1 1 1
461 CGG 3 0 0 0 2 0 1 0 0 1 4 0 0 0 0 0 2 1 22 1 0 0 1 0 18 1 70160 11 0 0 8 0 0 0 0 0 0 1 0 1 1 0 4 1 0 0 0 0 0 0 0 0 0 0 2 0 0 2 13 0 1 0 0 0
462 GGA 0 0 0 1 0 0 0 0 5 1 0 0 0 0 0 0 0 0 0 0 1 3 1 4 0 0 0 0 0 0 0 1 3 0 0 0 3 3 9 8 70302 5 37 25 8 0 4 1 0 2 1 1 0 0 0 0 2 3 0 0 0 4 0 2
463 GTC 0 0 0 1 2 0 0 0 0 3 1 0 16 14 4 1 0 0 0 0 0 0 0 0 0 1 0 1 0 1 1 1 0 1 2 1 2 6 0 3 11 5 6 4 22 77391 53 14 0 0 0 0 0 2 0 0 1 0 2 0 3 4 4 0
464 TTC 0 1 0 0 1 1 0 0 0 0 0 0 0 12 2 1 0 0 0 0 28 0 0 0 0 0 0 0 1 12 3 0 0 0 0 0 1 0 2 0 0 0 0 1 0 5 0 0 0 1 0 0 2 15 0 0 0 5 0 0 4 88101 1 23
465 GAG 0 0 6 0 0 0 1 0 0 0 2 0 0 3 0 0 0 0 0 0 0 0 0 0 0 0 0 0 0 0 0 3 2 0 85246 3 0 0 0 0 15 1 16 10 0 0 8 1 0 0 2 1 0 0 0 0 0 0 1 0 1 1 0 0
466 CTC 12 3 10 33 9 6 1 5 3 1 7 5 3 31 23 30 9 2 4 19 14 10 2 13 2 0 2 2 17 61787 5 9 3 7 3 5 0 3 1 3 3 1 7 6 4 13 13 14 5 3 3 3 2 1 5 1 5 4 25 7 12 25 5 3
467 TCG 2 2 5 1 2 1 5 6 0 0 30 0 2 1 0 2 0 5 0 3 0 0 7 0 0 0 12 3 1 0 1 2 0 0 5 2 3 0 1 0 0 4 6 0 7 2 2 1 1 0 9 9 12 2 85878 12 0 3 5 8 1 0 14 1
468 GAC 0 4 0 0 1 0 0 0 0 1 1 0 0 0 1 0 0 0 0 0 0 0 1 0 0 0 0 0 0 0 0 0 1 85830 2 6 0 0 1 2 2 11 3 2 0 4 3 1 0 4 0 1 1 0 1 0 0 3 0 1 1 0 1 0
469 GAA 19 5 2 0 3 2 4 9 1 0 1 1 1 2 1 2 22 0 4 1 0 1 3 0 0 0 0 0 2 2 0 0 87495 5 9 2 6 2 0 2 8 2 0 3 4 19 4 8 13 9 3 1 1 3 0 2 0 2 1 0 1 1 5 3
470 AGG 0 0 13 0 1 0 0 0 2 0 87417 4 2 0 8 0 1 0 4 0 0 1 0 0 0 0 2 1 0 0 0 0 0 1 0 0 0 0 0 0 0 0 14 0 0 0 1 1 0 0 0 1 0 0 0 0 0 0 0 0 0 0 0 0
471 GCA 0 1 0 0 33 0 1 0 0 0 0 0 0 1 0 0 0 0 1 0 0 0 0 2 0 0 0 0 0 1 0 0 3 0 0 0 83050 2 39 1 2 1 4 0 41 0 0 0 0 1 0 0 0 0 0 1 0 0 0 1 1 0 0 0
472 GCG 0 2 0 0 1 18 50 0 0 0 0 0 1 0 0 0 0 0 0 0 0 0 9 0 0 0 0 0 0 0 0 0 0 0 1 1 12 1 77691 3 1 0 2 0 0 0 27 0 0 0 0 0 0 0 1 0 0 2 0 0 0 0 0 0
473 AAC 6 87116 1 18 0 2 2 0 5 3 0 0 0 0 0 0 1 12 3 1 0 0 5 0 3 3 2 12 2 1 0 0 1 8 1 0 0 0 8 4 0 0 0 0 0 0 0 0 0 3 0 0 0 1 1 0 2 1 2 2 0 1 0 0
474 CCG 0 0 0 0 0 0 17 0 0 0 0 0 0 1 0 1 0 0 10 0 16 0 103881 14 1 0 1 3 0 0 4 0 0 0 0 0 0 1 8 0 0 0 2 0 0 1 2 1 0 0 0 0 0 0 4 1 0 0 3 1 0 0 0 0
475 ATC 0 1 1 1 0 3 0 0 2 1 5 0 13 106824 3 8 0 1 1 0 1 1 0 0 0 0 1 0 1 3 0 1 0 0 0 0 1 0 1 0 1 5 0 1 0 8 6 0 0 1 0 0 2 0 3 0 0 1 5 0 1 4 0 0
476 GTG 0 0 0 0 1 1 1 0 0 0 1 0 1 1 21 0 0 0 0 1 0 0 6 0 0 0 14 0 3 0 2 0 1 0 10 7 20 0 11 3 0 0 19 0 44 2 106528 1 0 0 0 0 0 0 0 0 0 1 1 0 0 0 5 0
477 CCC 0 0 0 0 0 1 0 0 0 0 1 0 0 1 0 0 0 9 1 0 8 107287 0 4 0 1 0 1 0 0 1 0 2 0 1 0 0 0 1 0 0 0 0 0 0 0 1 0 0 0 0 0 0 10 0 0 0 0 0 0 0 1 0 0
478 TCT 1 0 2 0 1 0 0 2 1 1 1 4 1 0 8 2 0 1 3 1 0 5 4 7 0 3 0 2 0 0 1 6 0 0 0 0 0 1 1 1 2 0 2 0 1 0 1 4 0 0 1 8 3 113 8 107412 2 2 5 3 1 2 4 4
479 TTT 1 0 0 0 0 0 1 0 0 0 1 0 6 0 0 1 3 0 0 0 0 0 0 0 3 1 0 0 0 0 0 10 1 1 0 2 0 1 4 1 4 9 7 1 2 3 0 2 0 1 0 4 0 1 0 4 1 2 1 4 2 10 4 107035
480 GAC 1 11 2 0 2 7 0 0 0 0 1 2 0 0 0 0 4 6 1 1 0 3 5 2 1 8 0 1 1 0 4 0 4 107407 1 7 5 2 3 1 1 22 6 0 1 1 4 0 3 20 0 3 0 5 0 3 1 0 2 1 3 0 0 0
481 ATG 0 0 1 0 0 1 7 0 2 1 7 4 3 2 107295 18 1 2 0 0 0 0 1 1 2 0 4 0 0 0 2 0 0 0 3 0 1 1 7 0 1 0 3 1 4 3 20 0 1 1 0 6 2 2 0 0 0 0 4 1 1 1 3 3
482 AGT 0 1 1 12 0 2 0 1 2 26 2 107884 0 0 0 3 0 0 0 0 0 0 0 0 0 0 0 1 0 0 0 0 0 1 0 0 0 0 0 0 0 0 15 12 0 0 1 0 0 0 0 0 0 0 0 0 0 0 0 0 0 0 0 0
483 AAT 43 47 4 107655 0 0 0 0 0 1 1 2 0 0 0 0 0 0 0 1 0 0 0 0 0 0 0 1 0 0 0 0 0 0 0 3 0 0 1 0 0 0 0 2 1 0 0 0 0 0 0 0 0 0 1 0 0 0 0 2 1 0 1 0
484 GAA 4 0 0 1 2 0 1 7 0 7 1 0 2 0 0 0 0 0 0 0 1 6 0 0 0 0 0 0 0 0 0 2 107398 1 9 4 1 0 0 0 5 1 1 0 1 0 52 0 5 0 2 3 0 0 0 1 0 0 2 0 0 1 0 0
485 GGA 0 1 0 1 0 0 0 0 20 0 3 0 1 2 4 0 0 0 0 1 0 0 0 0 7 0 4 17 7 0 0 0 4 0 2 2 3 0 0 0 107369 0 17 21 8 0 6 0 1 0 0 1 0 0 1 1 10 17 9 74 0 1 0 10
486 TCT 0 2 1 0 0 0 0 0 0 0 0 0 0 0 0 0 0 0 0 0 0 0 0 2 0 1 0 0 0 0 0 0 0 0 0 0 0 0 0 0 0 0 1 0 0 0 0 0 0 0 0 6 1 5 2 107910 0 0 1 0 0 0 0 0
487 TAT 1 0 0 1 0 0 0 0 0 0 0 0 0 0 0 0 0 0 0 20 0 0 0 0 0 1 0 0 0 0 0 0 1 0 0 0 0 0 0 0 0 0 0 0 0 0 0 0 1 1 1 107698 0 0 0 0 0 0 1 3 0 0 1 1
488 TTC 0 0 0 0 0 0 0 1 0 0 0 0 0 10 0 1 0 0 0 0 0 1 0 0 0 0 0 0 0 1 0 0 0 0 0 0 0 0 0 0 0 0 1 1 0 1 0 0 0 2 0 0 0 2 0 0 0 0 0 0 5 106128 2 11
489 TTC 0 0 0 0 0 0 0 0 0 0 0 0 0 1 0 0 0 0 0 0 0 2 0 0 0 0 0 0 0 5 1 0 0 0 1 0 0 0 0 0 0 1 0 0 0 1 0 0 0 0 1 3 0 0 0 1 1 0 0 1 11 106615 2 8
490 GGA 0 0 0 0 0 0 1 0 6 1 0 1 0 0 0 0 0 0 0 1 0 0 0 0 0 0 0 0 0 0 0 0 1 0 2 0 0 0 1 0 107630 0 7 1 4 0 0 0 0 0 0 0 0 0 0 0 4 0 0 0 0 1 1 0
491 GAC 0 6 0 0 1 0 0 0 0 3 1 0 0 3 1 1 0 0 0 0 0 0 0 0 0 2 1 0 0 0 0 0 3 107789 0 6 2 4 0 0 2 12 6 1 4 4 4 0 0 8 0 1 0 0 0 0 3 2 3 0 1 0 1 0
492 AAT 7 3 0 107487 0 0 0 1 1 0 0 10 0 0 0 0 0 0 0 0 2 0 0 0 0 0 0 0 0 0 0 1 0 0 0 5 0 0 0 42 1 0 2 1 0 0 0 0 0 0 0 0 0 0 0 0 0 0 1 0 1 13 1 0
493 GCA 0 0 0 0 39 2 0 0 2 1 0 1 0 0 0 1 0 0 1 2 1 0 0 1 5 1 3 0 0 0 1 2 6 1 0 0 107520 2 20 13 2 1 6 5 44 0 8 2 0 0 3 0 6 0 1 0 0 0 0 0 1 1 4 1
494 GAG 0 1 8 1 0 0 0 0 0 0 1 5 0 0 4 0 0 1 3 1 0 0 1 0 0 0 0 0 0 0 1 0 26 2 107393 9 1 0 15 0 5 0 19 2 1 0 3 2 0 0 4 0 0 0 0 0 0 0 5 0 0 1 0 2
495 GAG 0 3 7 2 0 0 1 0 0 0 3 0 0 1 3 1 0 0 0 0 3 1 2 0 1 0 3 0 0 0 0 0 11 9 107742 6 0 1 1 2 5 1 34 1 0 0 1 0 0 0 2 0 0 3 0 0 0 0 2 3 1 0 1 0
496 TAC 0 0 0 2 0 0 0 0 1 0 4 1 1 3 0 4 1 2 1 0 0 0 1 0 0 0 2 0 1 0 1 0 0 0 1 0 0 0 4 3 1 4 1 0 14 2 11 11 3 107771 0 30 0 0 0 0 5 36 2 0 2 0 6 6
497 GAC 0 31 5 0 2 15 0 0 0 5 7 1 1 6 26 3 0 10 3 11 0 0 0 0 7 4 2 1 1 1 0 3 3 107286 5 5 14 13 14 8 6 49 14 11 3 74 13 2 2 10 6 3 2 1 3 2 3 4 5 2 0 2 24 0
498 AAT 43 54 50 105932 9 12 26 77 93 27 92 77 45 23 26 23 15 15 14 18 6 14 1 1 36 31 38 14 20 8 28 3 2 10 11 9 22 12 24 11 45 70 22 32 48 7 30 12 8 6 7 7 8 0 12 25 19 28 31 23 15 14 19 13
499 TAA 1 0 0 0 0 0 0 0 0 0 0 0 0 0 0 0 2 0 0 0 0 0 0 0 0 0 0 0 0 0 0 0 0 0 0 0 0 0 0 0 0 0 0 0 0 0 0 0 107759 0 1 14 0 0 0 0 11 0 0 0 1 0 0 0
