# Supplementary material for: Destabilized adaptive influenza variants critical for innate immune system escape are potentiated by host chaperones
Source: PLoS Biol. 2018 Sep 17;16(9):e3000008. doi: 10.1371/journal.pbio.3000008 (PMC6160216; doi:10.1371/journal.pbio.3000008)
Supplement: S1 File — This zip file contains the computer code and required input files for the deep mutational scanning data analysis reported in this manuscript. (ZIP) [file pbio.3000008.s023.zip › 2018_NP_DMS-master/replicate-1/p0_mutant/p0_mutant_summarystats.txt]

total read pairs = 6764818
read pairs that fail Illumina filter = 0
low quality read pairs = 480586
barcodes randomly purged = 0
discarded barcodes with 1 reads = 1909430
aligned barcodes with 2 reads = 645770
discarded barcodes with 2 reads = 12633
un-alignable barcodes with 2 reads = 71447
aligned barcodes with 3 reads = 375206
discarded barcodes with 3 reads = 11136
un-alignable barcodes with 3 reads = 57124
aligned barcodes with 4 reads = 197495
discarded barcodes with 4 reads = 7503
un-alignable barcodes with 4 reads = 10385
aligned barcodes with 5 reads = 79392
discarded barcodes with 5 reads = 3983
un-alignable barcodes with 5 reads = 4138
aligned barcodes with 6 reads = 27602
discarded barcodes with 6 reads = 1744
un-alignable barcodes with 6 reads = 1489
aligned barcodes with 7 reads = 8705
discarded barcodes with 7 reads = 677
un-alignable barcodes with 7 reads = 420
aligned barcodes with 8 reads = 2435
discarded barcodes with 8 reads = 247
un-alignable barcodes with 8 reads = 107
aligned barcodes with 9 reads = 664
discarded barcodes with 9 reads = 82
un-alignable barcodes with 9 reads = 29
aligned barcodes with 10 reads = 159
discarded barcodes with 10 reads = 28
un-alignable barcodes with 10 reads = 6
aligned barcodes with 11 reads = 35
discarded barcodes with 11 reads = 8
un-alignable barcodes with 11 reads = 4
aligned barcodes with 12 reads = 9
discarded barcodes with 12 reads = 6
aligned barcodes with 13 reads = 2
discarded barcodes with 13 reads = 1
aligned barcodes with 15 reads = 2
