# Supplementary material for: Destabilized adaptive influenza variants critical for innate immune system escape are potentiated by host chaperones
Source: PLoS Biol. 2018 Sep 17;16(9):e3000008. doi: 10.1371/journal.pbio.3000008 (PMC6160216; doi:10.1371/journal.pbio.3000008)
Supplement: S1 File — This zip file contains the computer code and required input files for the deep mutational scanning data analysis reported in this manuscript. (ZIP) [file pbio.3000008.s023.zip › 2018_NP_DMS-master/replicate-1/wt_37C/wt_37C_counts.txt]

# POSITION WT AAA AAC AAG AAT ACA ACC ACG ACT AGA AGC AGG AGT ATA ATC ATG ATT CAA CAC CAG CAT CCA CCC CCG CCT CGA CGC CGG CGT CTA CTC CTG CTT GAA GAC GAG GAT GCA GCC GCG GCT GGA GGC GGG GGT GTA GTC GTG GTT TAA TAC TAG TAT TCA TCC TCG TCT TGA TGC TGG TGT TTA TTC TTG TTT
1 ATG 0 0 0 0 0 0 6 0 0 0 0 0 5 0 182339 5 0 0 0 0 0 0 0 0 0 0 0 0 0 0 4 0 0 0 0 0 0 0 0 0 0 0 0 0 0 0 37 0 0 0 0 0 0 0 0 0 0 0 0 0 0 0 1 0
2 GCG 0 0 0 0 0 0 1 0 0 0 0 0 0 0 0 0 0 0 0 0 0 0 0 0 0 0 0 0 0 0 0 0 0 0 2 0 27 0 180842 1 0 0 0 0 0 0 38 0 0 0 0 0 0 0 2 0 0 0 0 0 0 0 0 0
3 TCC 0 0 0 0 0 1 0 0 0 0 0 0 0 0 0 0 0 0 0 0 0 10 0 0 0 0 0 0 0 0 0 0 0 0 0 0 0 1 0 0 0 0 0 0 0 0 0 0 0 1 0 0 3 179074 1 6 0 0 0 0 0 9 0 0
4 CAA 7 0 0 0 0 0 0 0 0 0 0 0 0 0 0 0 182721 4 8 1 3 0 0 0 18 0 0 0 0 0 0 0 0 0 0 0 0 0 0 0 0 0 0 0 0 0 0 0 2 0 0 0 0 0 0 0 0 0 0 0 0 0 0 0
5 GGC 0 0 0 0 0 0 0 0 0 25 0 0 0 0 0 0 0 0 0 0 0 0 0 0 0 0 0 0 0 0 0 0 0 21 0 0 0 0 0 0 2 182193 0 13 0 4 0 0 0 0 0 0 0 0 0 0 0 17 0 0 0 0 0 0
6 ACC 0 1 0 0 2 182001 0 4 0 0 0 0 0 7 0 0 0 0 0 0 0 1 0 0 0 0 0 0 0 0 0 0 0 0 0 0 0 1 0 0 0 0 0 0 0 0 0 0 0 0 0 0 0 0 0 0 0 0 0 0 0 0 0 0
7 AAA 182040 4 5 0 0 0 0 0 8 0 0 0 0 0 0 0 0 0 0 0 0 0 0 0 0 0 0 0 0 0 0 0 1 0 0 0 0 0 0 0 0 0 0 0 0 0 0 0 0 0 0 0 0 0 0 0 0 0 0 0 0 0 0 0
8 CGG 0 0 0 0 0 0 0 0 0 0 2 0 0 0 0 0 0 0 11 0 0 0 1 0 5 0 182380 2 0 0 7 0 0 0 0 0 0 0 0 0 0 0 0 0 0 0 0 0 0 0 0 0 0 0 0 0 0 0 32 0 0 0 0 0
9 TCT 0 0 0 0 0 0 0 1 0 0 0 0 0 0 0 0 0 0 0 0 0 0 0 5 0 0 0 0 0 0 0 0 0 0 0 0 0 0 0 0 0 0 0 0 0 0 0 0 0 0 0 5 2 37 0 180947 0 0 0 0 0 0 0 10
10 TAT 0 0 0 1 0 0 0 0 0 0 0 0 0 0 0 0 0 0 0 31 0 0 0 0 0 0 0 0 0 0 0 0 0 0 0 5 0 0 0 0 0 0 0 0 0 0 0 0 0 5 0 182011 0 0 0 3 0 0 0 8 0 0 0 4
11 GAA 13 0 0 0 0 0 0 0 0 0 0 0 0 0 0 0 1 0 0 0 0 0 0 0 0 0 0 0 0 0 0 0 182175 3 20 0 0 0 0 0 14 0 0 0 0 0 0 0 18 0 0 0 0 0 0 0 0 0 0 0 0 0 0 0
12 CAG 0 0 2 0 0 0 0 0 0 0 0 0 0 0 0 0 20 0 182215 5 0 0 2 0 0 0 14 0 0 0 2 0 0 0 2 0 0 0 0 0 0 0 0 0 0 0 0 0 0 0 20 0 0 0 0 0 0 0 0 0 0 0 0 0
13 ATG 0 0 0 0 0 0 6 0 0 0 3 0 21 0 182075 2 0 0 0 0 0 0 0 0 0 0 0 0 0 0 1 0 0 0 0 0 0 0 0 0 0 0 0 0 0 0 12 0 0 0 0 0 0 0 0 0 0 0 0 0 0 0 0 0
14 GAA 7 0 0 0 0 0 0 0 0 0 0 0 0 0 0 0 0 0 0 0 0 0 0 0 0 0 0 0 0 0 0 0 182591 2 4 0 1 0 0 0 11 0 0 0 0 0 0 0 0 0 0 0 0 0 0 0 0 0 0 0 0 0 0 0
15 ACT 0 0 0 8 1 2 0 182386 0 0 0 0 0 0 0 6 0 0 0 0 0 0 0 0 0 0 0 0 0 0 0 0 0 0 0 0 0 0 0 3 0 0 0 0 0 0 0 0 0 0 0 0 0 0 0 0 0 0 0 0 0 0 0 0
16 GAT 0 0 0 8 0 0 0 0 0 0 0 0 0 0 0 0 0 0 0 0 0 0 0 0 0 0 0 0 0 0 0 0 3 6 3 182170 0 0 0 0 0 0 0 20 0 0 0 0 0 0 0 11 0 0 0 0 0 0 0 0 0 0 0 0
17 GGG 0 0 0 0 0 0 0 0 0 0 5 0 0 0 0 0 0 0 0 0 0 0 0 0 0 0 0 0 0 0 0 0 0 0 8 0 0 0 0 0 28 1 182069 11 0 0 2 0 0 0 0 0 0 0 0 0 0 0 16 0 0 0 0 0
18 GAA 26 0 0 0 0 0 0 0 0 0 0 0 0 0 0 0 2 0 0 0 0 0 0 0 0 0 0 0 0 0 0 0 182337 2 20 0 0 0 0 0 21 0 0 0 0 0 0 0 12 0 0 0 0 0 0 0 0 0 0 0 0 0 0 0
19 CGC 0 0 0 0 0 0 0 0 0 9 0 0 0 0 0 0 0 59 0 0 0 1 0 0 0 181869 0 7 0 7 0 0 0 0 0 0 0 0 0 0 0 0 0 0 0 0 0 0 0 0 0 0 0 0 0 0 0 41 0 0 0 0 0 0
20 CAG 0 0 5 0 0 0 0 0 0 0 0 0 0 0 0 0 2 0 180352 8 0 0 201 0 0 0 35 0 0 0 0 0 0 0 1 0 0 0 0 0 0 0 0 0 0 0 0 0 0 0 3 0 0 0 0 0 0 0 0 0 0 0 0 0
21 AAT 1 5 4 182594 0 0 0 7 0 0 0 10 0 0 0 1 0 0 0 0 0 0 0 0 0 0 0 0 0 0 0 0 0 0 0 5 0 0 0 0 0 0 0 0 0 0 0 0 0 0 0 0 0 0 0 0 0 0 0 0 0 0 0 0
22 GCA 0 0 0 0 24 0 0 0 0 0 0 0 0 0 0 0 0 0 0 0 0 0 0 0 0 0 0 0 0 0 0 0 2 0 0 0 182427 0 10 1 0 0 0 0 32 0 0 0 0 0 0 0 6 0 0 0 0 0 0 0 0 0 0 0
23 ACT 0 0 0 3 1 19 0 182274 0 0 0 1 0 0 0 2 0 0 0 0 0 0 0 0 0 0 0 0 0 0 0 0 0 0 0 0 0 0 0 14 0 0 0 0 0 0 0 0 0 0 0 0 0 0 0 0 0 0 0 0 0 0 0 0
24 GAG 0 0 17 0 0 0 0 0 0 0 0 0 0 0 0 0 0 0 0 0 0 0 0 0 0 0 0 0 0 0 0 0 19 0 182939 6 0 0 1 0 0 0 19 0 0 0 0 0 0 0 8 0 0 0 0 0 0 0 0 0 0 0 0 0
25 ATC 0 0 0 0 0 4 0 0 0 0 0 0 6 182900 1 3 0 0 0 0 0 0 0 0 0 0 0 0 0 1 0 0 0 0 0 0 0 0 0 0 0 0 0 0 0 4 0 0 0 0 0 0 0 0 0 0 0 0 0 0 0 0 0 0
26 AGA 11 0 0 0 0 0 0 0 182578 0 18 0 7 0 0 0 0 0 0 0 0 0 0 0 1 0 0 0 0 0 0 0 0 0 0 0 0 0 0 0 24 0 0 0 0 0 0 0 0 0 0 0 0 0 0 0 1 0 0 0 0 0 0 0
27 GCA 0 0 0 0 15 0 0 0 0 0 0 0 0 0 0 0 0 0 0 0 2 0 0 0 0 0 0 0 0 0 0 0 8 0 0 0 182706 1 5 3 0 0 0 0 37 0 0 0 0 0 0 0 2 0 0 0 0 0 0 0 0 0 0 0
28 TCC 0 0 0 0 0 1 0 0 0 0 0 0 0 0 0 0 0 0 0 0 0 23 0 0 0 0 0 0 0 0 0 0 0 0 0 0 0 1 0 0 0 0 0 0 0 0 0 0 0 7 0 0 9 182382 0 16 0 0 0 0 0 4 0 0
29 GTC 0 0 0 0 0 0 0 0 0 0 0 0 0 41 0 0 0 0 0 0 0 0 0 0 0 0 0 0 0 1 0 0 0 0 0 0 0 6 0 0 0 1 0 0 10 182809 1 22 0 0 0 0 0 0 0 0 0 0 0 0 0 2 0 0
30 GGG 0 0 0 0 0 0 0 0 0 0 23 0 0 0 0 0 0 0 0 0 0 0 0 0 0 0 0 0 0 0 0 0 0 0 14 0 0 0 0 0 16 0 179587 9 0 0 5 0 0 0 0 0 0 0 0 0 0 0 12 0 0 0 0 0
31 AAG 12 0 175136 9 0 0 0 0 0 0 10 0 0 0 1 0 0 0 0 0 0 0 0 0 0 0 0 0 0 0 0 0 0 0 5 0 0 0 0 0 0 0 0 0 0 0 0 0 0 0 0 0 0 0 0 0 0 0 0 0 0 0 0 0
32 ATG 0 0 0 0 0 0 6 0 0 0 0 0 15 0 182570 11 0 0 0 0 0 0 0 0 0 0 0 0 0 0 0 0 0 0 0 0 0 0 0 0 0 0 0 0 0 0 11 0 0 0 0 0 0 0 0 0 0 0 0 0 0 0 0 0
33 ATT 0 0 0 0 0 0 0 8 0 0 0 3 2 16 0 182942 0 0 0 0 0 0 0 0 0 0 0 0 0 0 0 0 0 0 0 0 0 0 0 0 0 0 0 0 0 0 0 12 0 0 0 0 0 0 0 0 0 0 0 0 0 0 0 1
34 GAT 0 0 0 17 0 0 0 0 0 0 0 0 0 0 0 0 0 0 0 0 0 0 0 0 0 0 0 0 0 0 0 0 2 1 2 182546 0 0 0 0 0 0 0 26 0 0 0 0 0 0 0 10 0 0 0 0 0 0 0 0 0 0 0 0
35 GGA 0 0 0 0 0 0 0 0 17 0 0 0 0 0 0 0 0 0 0 0 0 0 0 0 0 0 0 0 0 0 0 0 14 0 0 0 0 0 0 0 182656 0 12 0 8 0 0 0 0 0 0 0 0 0 0 0 5 0 0 0 0 0 0 0
36 ATT 0 0 0 0 0 0 0 8 0 0 0 1 5 5 0 182777 0 0 0 0 0 0 0 0 0 0 0 0 0 0 0 3 0 0 0 0 0 0 0 0 0 0 0 0 0 0 0 4 0 0 0 0 0 0 0 0 0 0 0 0 0 0 0 0
37 GGA 0 0 0 0 0 0 0 0 2 0 0 0 0 0 0 0 0 0 0 0 0 0 0 0 0 0 0 0 0 0 0 0 4 0 0 0 0 0 0 0 182831 1 38 0 1 0 0 0 0 0 0 0 0 0 0 0 17 0 0 0 0 0 0 0
38 CGA 0 0 0 0 0 0 0 0 5 0 0 0 0 0 0 0 21 0 0 0 0 0 0 0 180541 0 17 0 12 0 0 0 0 0 0 0 0 0 0 0 0 0 0 0 0 0 0 0 0 0 0 0 0 0 0 0 20 0 0 0 0 0 0 0
39 TTC 0 0 0 0 0 0 0 0 0 0 0 0 0 0 0 0 0 0 0 0 0 0 0 0 0 0 0 0 0 15 0 0 0 0 0 0 0 0 0 0 0 0 0 0 0 2 0 0 0 1 0 0 0 7 0 0 0 0 0 0 10 181985 0 6
40 TAC 0 1 0 0 0 0 0 0 0 0 0 0 0 0 0 0 0 36 0 0 0 0 0 0 0 0 0 0 0 0 0 0 0 4 0 0 0 0 0 0 0 0 0 0 0 0 0 0 1 182556 0 21 0 0 0 0 0 14 0 0 0 0 0 0
41 ATC 0 0 0 0 0 11 0 0 0 0 0 0 4 182473 0 3 0 0 0 0 0 0 0 0 0 0 0 0 0 0 0 0 0 0 0 0 0 0 0 0 0 0 0 0 0 8 0 0 0 0 0 0 0 0 0 0 0 0 0 0 0 2 0 0
42 CAA 13 0 0 0 0 0 0 0 0 0 0 0 0 0 0 0 160977 2 6 1 1 0 0 0 5 0 0 0 0 0 0 0 0 0 0 0 0 0 0 0 0 0 0 0 0 0 0 0 0 0 0 0 0 0 0 0 0 0 0 0 0 0 0 0
43 ATG 0 0 3 0 0 0 3 0 0 0 4 0 6 0 166331 4 0 0 0 0 0 0 0 0 0 0 0 0 0 0 0 0 0 0 0 0 0 0 0 0 0 0 0 0 0 0 4 0 0 0 0 0 0 0 0 0 0 0 0 0 0 0 0 0
44 TGC 0 0 0 0 0 0 0 0 0 1 0 0 0 0 0 0 0 0 0 0 0 0 0 0 0 4 0 0 0 0 0 0 0 0 0 0 0 0 0 0 0 1 0 0 0 0 0 0 0 23 0 0 0 0 0 0 5 147394 0 40 0 3 0 0
45 ACT 0 0 0 3 0 18 1 156063 0 0 0 0 0 0 0 5 0 0 0 0 0 0 0 2 0 0 0 0 0 0 0 0 0 0 0 0 0 0 0 5 0 0 0 0 0 0 0 0 0 0 0 0 0 0 0 0 0 0 0 0 0 0 0 0
46 GAA 8 0 0 0 0 0 0 0 0 0 0 0 0 0 0 0 0 0 0 0 0 0 0 0 0 0 0 0 0 0 0 0 173957 0 12 0 0 0 0 0 7 0 0 0 0 0 0 0 27 0 0 0 0 0 0 0 0 0 0 0 0 0 0 0
47 CTT 0 0 0 0 0 0 0 0 0 0 0 0 0 0 0 8 0 0 0 1 0 2 0 8 0 0 0 0 2 30 2 178013 0 0 0 0 0 0 0 0 0 0 0 0 0 0 0 0 0 0 0 0 0 0 0 0 0 0 0 0 0 0 0 4
48 AAA 175089 4 3 0 1 0 0 1 2 0 0 0 0 0 0 0 0 0 0 0 0 0 0 0 0 0 0 0 0 0 0 0 3 0 0 0 0 0 0 0 0 0 0 0 0 0 0 0 0 0 0 0 0 0 0 0 0 0 0 0 0 0 0 0
49 CTC 0 0 0 0 0 0 0 0 0 0 0 0 0 5 0 0 0 0 0 0 0 17 0 0 0 0 0 0 8 168753 0 7 0 0 0 0 0 0 0 0 0 0 0 0 0 0 0 0 0 0 0 0 0 0 0 0 0 0 0 0 0 8 0 0
50 AGT 0 0 0 7 0 0 0 6 0 13 0 168918 0 0 0 9 0 0 0 0 0 0 0 0 0 0 0 2 0 0 0 0 0 0 0 0 0 0 0 0 0 0 0 23 0 0 0 0 0 0 0 0 0 0 0 0 0 0 0 1 0 0 0 0
51 GAT 0 0 0 5 0 0 0 0 0 0 0 0 0 0 0 0 0 0 0 1 0 0 0 0 0 0 0 0 0 0 0 0 0 4 2 168259 0 0 0 0 0 0 0 25 0 0 0 1 0 0 0 12 0 0 0 0 0 0 0 0 0 0 0 0
52 TAT 0 0 0 0 0 0 0 0 0 0 0 0 0 0 0 0 0 0 0 9 0 0 0 0 0 0 0 0 0 0 0 0 0 0 0 1 0 0 0 0 0 0 0 0 0 0 0 0 0 7 3 171829 0 0 0 0 0 0 0 10 0 0 0 1
53 GAG 0 0 7 0 0 0 0 0 0 0 0 0 0 0 0 0 0 0 0 0 0 0 0 0 0 0 0 0 0 0 0 0 11 1 158571 12 0 0 1 0 0 0 20 0 0 0 2 0 0 0 6 0 0 0 0 0 0 0 0 0 0 0 0 0
54 GGG 0 0 0 0 0 0 0 0 0 0 15 0 0 0 0 0 0 0 0 0 0 0 0 0 0 0 0 0 0 0 0 0 0 0 15 0 0 0 0 0 18 4 149829 0 0 0 2 0 0 0 0 0 0 0 0 0 0 0 1 0 0 0 0 0
55 CGA 0 0 0 0 0 0 0 0 1 0 0 0 0 0 0 0 18 0 0 0 1 0 0 0 161777 0 5 0 16 0 0 0 0 0 0 0 0 0 0 0 2 0 0 0 0 0 0 0 0 0 0 0 0 0 0 0 36 0 0 0 0 0 0 0
56 CTG 0 0 0 0 0 0 0 0 0 0 0 0 0 0 4 0 0 0 4 0 0 0 18 0 0 0 1 0 28 0 170972 9 0 0 0 0 0 0 0 0 0 0 0 0 0 0 1 0 0 0 0 0 0 0 0 0 0 0 0 0 0 0 21 0
57 ATC 0 1 0 0 0 14 0 0 0 1 0 0 7 182525 1 5 0 0 0 0 0 0 0 0 0 0 0 0 0 0 0 0 0 0 0 0 0 0 0 0 0 0 0 0 0 9 0 0 0 0 0 0 0 0 0 0 0 0 0 0 0 0 0 0
58 CAG 0 0 11 0 0 0 0 0 0 0 0 0 0 0 0 0 27 0 182483 6 0 0 1 0 0 0 19 0 0 0 2 0 0 0 0 0 0 0 0 0 0 0 0 0 0 0 0 0 0 0 6 0 0 0 0 0 0 0 0 0 0 0 0 0
59 AAC 5 182711 0 14 0 1 0 0 0 7 0 0 0 0 0 0 0 0 0 0 0 0 0 0 0 0 0 0 0 0 0 0 0 6 0 0 0 0 0 0 0 0 0 0 0 0 0 0 0 0 0 0 0 0 0 0 0 0 0 0 0 0 0 0
60 AGC 0 9 0 0 0 1 0 0 4 182819 0 3 0 7 0 0 0 0 0 0 0 0 0 0 0 0 0 0 0 0 0 0 0 0 0 0 0 0 0 0 0 7 0 0 0 0 0 0 0 0 0 0 0 0 0 0 0 1 0 0 0 0 0 0
61 TTA 0 0 0 0 0 0 0 0 0 0 0 0 1 0 0 0 0 0 0 0 6 0 0 0 0 0 0 0 7 0 0 0 0 0 0 0 0 0 0 0 0 0 0 0 1 0 0 0 2 0 0 0 17 0 0 0 1 0 0 0 182267 1 7 0
62 ACA 3 0 0 0 182789 0 7 0 0 0 0 0 5 0 0 0 0 0 0 0 1 0 0 0 0 0 0 0 0 0 0 0 0 0 0 0 10 0 0 0 0 0 0 0 0 0 0 0 0 0 0 0 0 0 0 0 0 0 0 0 0 0 0 0
63 ATA 1 0 0 0 14 0 0 0 1 0 0 0 182258 0 23 0 0 0 0 0 0 0 0 0 0 0 0 0 1 0 0 0 0 0 0 0 0 0 0 0 0 0 0 0 6 0 0 0 0 0 0 0 0 0 0 0 0 0 0 0 0 0 0 0
64 GAG 0 0 5 0 0 0 0 0 0 0 0 0 0 0 0 0 0 0 0 0 0 0 0 0 0 0 0 0 0 0 0 0 7 0 182623 4 0 0 1 0 0 0 7 0 0 0 2 0 0 0 3 0 0 0 0 0 0 0 0 0 0 0 0 0
65 AGA 10 0 0 0 0 0 0 0 182366 0 11 1 2 0 0 0 0 0 0 0 0 0 0 0 0 0 0 0 0 0 0 0 0 0 0 0 0 0 0 0 12 0 0 0 0 0 0 0 0 0 0 0 0 0 0 0 1 0 0 0 0 0 0 0
66 ATG 0 0 0 0 0 0 2 0 0 0 1 0 8 0 182393 7 0 0 0 0 0 0 0 0 0 0 0 0 0 0 3 0 0 0 0 0 0 0 0 0 0 0 0 0 0 0 6 0 0 0 0 0 0 0 0 0 0 0 0 0 0 0 0 0
67 GTG 0 0 0 0 0 0 0 0 0 0 0 0 0 0 23 0 0 0 0 0 0 0 0 0 0 0 0 0 0 0 1 0 0 0 2 0 0 0 1 0 0 0 0 0 43 0 182783 5 0 0 0 0 0 0 0 0 0 0 0 0 0 0 1 0
68 CTC 0 0 0 0 0 0 0 0 0 0 0 0 0 5 0 0 0 3 0 0 0 4 0 0 0 1 0 0 6 182616 1 10 0 0 0 0 0 0 0 0 0 0 0 0 0 0 0 0 0 0 0 0 0 0 0 0 0 0 0 0 0 13 0 0
69 TCT 0 0 0 0 0 0 0 5 0 0 0 0 0 0 0 0 0 0 0 0 0 0 0 26 0 0 0 0 0 0 0 0 0 0 0 0 0 0 0 1 0 0 0 0 0 0 0 0 0 0 0 7 4 14 1 182944 0 0 0 2 0 0 0 5
70 GCT 0 0 0 0 0 0 0 45 0 0 0 0 0 0 0 0 0 0 0 0 0 0 0 0 0 0 0 0 0 0 0 0 0 0 0 4 0 17 3 182749 0 0 0 0 0 0 0 10 0 0 0 0 0 0 0 0 0 0 0 0 0 0 0 0
71 TTT 0 0 0 0 0 0 0 0 0 0 0 0 0 0 0 0 0 0 0 0 0 0 0 0 0 0 0 0 0 0 0 4 0 0 0 0 0 0 0 0 0 0 0 0 0 0 0 2 0 0 0 1 0 0 0 5 0 0 0 1 1 8 0 182918
72 GAC 0 5 0 0 0 0 0 0 0 0 0 0 0 0 0 0 0 0 0 0 0 0 0 0 0 0 0 0 0 0 0 0 5 182842 1 68 0 0 0 0 0 27 0 1 0 0 0 0 0 14 0 0 0 0 0 0 0 0 0 0 0 0 0 0
73 GAA 29 0 0 0 0 0 0 0 0 0 0 0 0 0 0 0 1 0 0 0 0 0 0 0 0 0 0 0 0 0 0 0 182904 3 15 1 0 0 0 0 13 0 0 0 0 0 0 0 11 0 0 0 0 0 0 0 0 0 0 0 0 0 0 0
74 AGA 13 0 0 0 0 0 0 0 182834 0 13 1 2 0 0 0 0 0 0 0 0 0 0 0 2 0 0 0 0 0 0 0 0 0 0 0 0 0 0 0 12 0 0 0 0 0 0 0 0 0 0 0 0 0 0 0 0 0 0 0 0 0 0 0
75 AGG 0 0 10 0 0 0 0 0 11 0 182688 1 0 0 6 0 0 0 0 0 0 0 0 0 0 0 4 0 0 0 0 0 0 0 0 0 0 0 0 0 0 0 12 0 0 0 0 0 0 0 0 0 0 0 0 0 0 0 2 0 0 0 0 0
76 AAT 6 24 2 182728 0 0 0 1 0 0 0 5 0 0 0 1 0 0 0 0 0 0 0 0 0 0 0 0 0 0 0 0 0 0 0 10 0 0 0 0 0 0 0 0 0 0 0 0 0 0 0 0 0 0 0 0 0 0 0 0 0 0 0 0
77 AAA 183019 4 2 0 0 0 0 0 5 0 0 0 3 0 0 0 1 0 0 0 0 0 0 0 0 0 0 0 0 0 0 0 6 0 0 0 0 0 0 0 0 0 0 0 0 0 0 0 0 0 0 0 0 0 0 0 0 0 0 0 0 0 0 0
78 TAT 0 0 0 1 0 0 0 0 0 0 0 0 0 0 0 0 0 0 0 11 0 0 0 0 0 0 0 0 0 0 0 0 0 0 0 0 0 0 0 0 0 0 0 0 0 0 0 0 0 8 2 183123 0 0 0 0 0 0 0 8 0 0 0 0
79 CTG 0 0 0 0 0 0 0 0 0 0 0 0 0 0 4 0 0 0 1 0 0 0 20 0 0 0 1 0 23 0 182992 6 0 0 0 0 0 0 0 0 0 0 0 0 0 0 0 0 0 0 0 0 0 0 0 0 0 0 0 0 0 0 1 0
80 GAA 7 0 0 0 0 0 0 0 0 0 0 0 0 0 0 0 0 0 0 0 0 0 0 0 0 0 0 0 0 0 0 0 182604 1 10 0 1 0 0 0 13 0 0 0 1 0 0 0 3 0 0 0 0 0 0 0 0 0 0 0 0 0 0 0
81 GAA 14 0 0 0 0 0 0 0 0 0 0 0 0 0 0 0 0 0 0 0 0 0 0 0 0 0 0 0 0 0 0 0 182915 0 16 0 0 0 0 0 4 0 0 0 1 0 0 0 8 0 0 0 0 0 0 0 0 0 0 0 0 0 0 0
82 CAT 0 0 0 4 0 0 0 0 0 0 0 0 0 0 0 0 5 8 0 182983 0 0 0 2 0 0 0 2 0 0 0 1 0 0 0 0 0 0 0 0 0 0 0 0 0 0 0 0 0 0 0 13 0 0 0 0 0 0 0 0 0 0 0 0
83 CCC 0 0 0 0 0 12 0 0 0 0 0 0 0 0 0 0 0 11 0 0 11 181672 1 11 0 0 0 0 0 2 0 0 0 0 0 0 0 0 0 0 0 0 0 0 0 0 0 0 0 0 0 0 0 4 0 0 0 0 0 0 0 0 0 0
84 AGC 0 16 0 0 0 0 0 0 4 180463 0 39 0 12 0 0 0 0 0 0 0 0 0 0 0 4 0 0 0 0 0 0 0 0 0 0 0 0 0 0 0 31 0 0 0 0 0 0 0 0 0 0 0 0 0 0 0 2 0 0 0 0 0 0
85 GCG 0 0 0 0 0 0 27 0 0 0 0 0 0 0 0 0 0 0 0 0 0 0 1 0 0 0 0 0 0 0 0 0 0 0 4 0 20 0 152926 12 0 0 5 0 0 0 6 0 0 0 0 0 0 0 8 0 0 0 0 0 0 0 0 0
86 GGG 0 0 0 0 0 0 0 0 0 0 10 0 0 0 0 0 0 0 0 0 0 0 0 0 0 0 1 0 0 0 0 0 0 0 16 0 0 0 0 0 9 0 151896 6 0 0 3 0 0 0 0 0 0 0 0 0 0 0 2 0 0 0 0 0
87 AAG 26 1 155407 33 0 0 4 0 0 0 5 0 0 0 3 0 0 0 0 0 0 0 0 0 0 0 0 0 0 0 0 0 0 0 38 0 0 0 0 0 0 0 0 0 0 0 0 0 0 0 0 0 0 0 0 0 0 0 0 0 0 0 0 0
88 GAT 0 0 0 9 0 0 0 0 0 0 0 0 0 0 0 0 0 0 0 1 0 0 0 0 0 0 0 0 0 0 0 0 0 14 2 155002 0 0 0 1 0 0 0 4 0 0 0 0 0 0 0 3 0 0 0 0 0 0 0 0 0 0 0 0
89 CCT 0 0 0 0 0 0 0 5 0 0 0 0 0 0 0 0 0 0 0 10 0 49 0 155390 0 0 0 0 0 0 0 8 0 0 0 0 0 0 0 0 0 0 0 0 0 0 0 0 0 0 0 0 0 0 0 7 0 0 0 0 0 0 0 0
90 AAG 12 1 155300 3 0 0 2 0 0 0 7 0 0 0 1 0 0 0 0 0 0 0 0 0 0 0 0 0 0 0 0 0 0 0 3 0 0 0 0 0 0 0 0 0 0 0 0 0 0 0 0 0 0 0 0 0 0 0 0 0 0 0 0 0
91 AAA 156002 3 14 0 0 0 0 0 6 0 0 0 0 0 0 0 0 0 0 0 0 0 0 0 0 0 0 0 0 0 0 0 4 0 0 0 0 0 0 0 0 0 0 0 0 0 0 0 0 0 0 0 0 0 0 0 0 0 0 0 0 0 0 0
92 ACT 0 0 0 0 5 3 0 155576 0 0 0 0 0 0 0 1 0 0 0 0 0 0 0 4 0 0 0 0 0 0 0 0 0 0 0 0 0 0 0 8 0 0 0 0 0 0 0 0 0 0 0 0 0 0 0 0 0 0 0 0 0 0 0 0
93 GGA 0 0 0 0 0 0 0 0 13 0 0 0 0 0 0 0 0 0 0 0 0 0 0 0 0 0 0 0 0 0 0 0 4 0 0 0 0 0 0 0 155389 0 34 2 0 0 0 0 0 0 0 0 0 0 0 0 1 0 0 0 0 0 0 0
94 GGA 0 0 0 0 0 0 0 0 21 0 0 0 0 0 0 0 0 0 0 0 0 0 0 0 0 0 0 0 0 0 0 0 5 0 0 0 0 0 0 0 155204 1 25 1 3 0 0 0 0 0 0 0 0 0 0 0 20 0 0 0 0 0 0 0
95 CCC 0 0 0 0 0 2 0 0 0 0 0 0 0 0 0 0 0 3 0 0 6 155482 0 8 0 0 0 0 0 5 0 0 0 0 0 0 0 2 0 0 0 0 0 0 0 0 0 0 0 0 0 0 0 2 0 0 0 0 0 0 0 0 0 0
96 ATA 1 0 0 0 4 0 0 0 0 0 0 0 156241 1 6 0 0 0 0 0 0 0 0 0 0 0 0 0 3 0 0 0 0 0 0 0 0 0 0 0 0 0 0 0 4 0 0 0 0 0 0 0 0 0 0 0 0 0 0 0 0 0 0 0
97 TAC 0 1 0 0 0 0 0 0 0 0 0 0 0 0 0 0 0 15 0 0 0 0 0 0 0 0 0 0 0 0 0 0 0 1 0 0 0 0 0 0 0 0 0 0 0 0 0 0 8 156330 0 8 0 0 0 0 0 11 0 0 0 0 0 0
98 AAG 9 1 155586 9 0 0 3 0 0 0 13 0 0 0 3 0 0 0 1 0 0 0 0 0 0 0 0 0 0 0 0 0 0 0 16 0 0 0 0 0 0 0 0 0 0 0 0 0 0 0 0 0 0 0 0 0 0 0 0 0 0 0 0 0
99 AGA 8 0 0 0 0 0 0 0 155522 0 15 3 1 0 0 0 0 0 0 0 0 0 0 0 0 0 0 0 0 0 0 0 0 0 0 0 0 0 0 0 4 0 0 0 0 0 0 0 0 0 0 0 0 0 0 0 0 0 0 0 0 0 0 0
100 GTA 0 0 0 0 0 0 0 0 0 0 0 0 13 0 0 0 0 0 0 0 0 0 0 0 0 0 0 0 2 0 0 0 0 0 0 0 13 0 0 0 1 0 0 0 155302 3 31 0 0 0 0 0 0 0 0 0 0 0 0 0 1 0 0 0
101 GAT 0 0 0 14 0 0 0 0 0 0 0 0 0 0 0 0 0 0 0 0 0 0 0 0 0 0 0 0 0 0 0 0 3 7 3 155668 0 0 0 1 0 0 0 13 0 0 0 0 0 0 0 7 0 0 0 0 0 0 0 0 0 0 0 0
102 AGA 8 0 0 0 0 0 0 0 155895 1 10 0 1 0 0 0 0 0 0 0 0 0 0 0 1 0 0 0 0 0 0 0 0 0 0 0 0 0 0 0 15 0 0 0 0 0 0 0 0 0 0 0 0 0 0 0 1 0 0 0 0 0 0 0
103 AAG 23 0 155414 4 0 0 1 0 0 0 19 0 0 0 2 0 0 0 0 0 0 0 0 0 0 0 0 0 0 0 0 0 0 0 6 0 0 0 0 0 0 0 0 0 0 0 0 0 0 0 0 0 0 0 0 0 0 0 0 0 0 0 0 0
104 TGG 0 0 0 0 0 0 0 0 0 0 0 0 0 0 0 0 0 0 0 0 0 0 0 0 0 0 4 0 0 0 0 0 0 0 0 0 0 0 0 0 0 0 0 0 0 0 0 0 0 0 28 0 0 0 0 0 12 0 155923 7 0 0 8 0
105 ATG 0 0 4 0 0 0 7 0 0 0 2 0 11 0 155710 6 0 0 0 0 0 0 0 0 0 0 0 0 0 0 0 0 0 0 0 0 0 0 0 0 0 0 0 0 0 0 19 0 0 0 0 0 0 0 0 0 0 0 0 0 0 0 2 0
106 AGG 0 0 13 0 0 0 0 0 15 0 156001 2 0 0 15 0 0 0 0 0 0 0 0 0 0 0 0 0 0 0 0 0 0 0 0 0 0 0 0 0 0 0 36 0 0 0 0 0 0 0 0 0 0 0 0 0 0 0 2 0 0 0 0 0
107 GAA 18 0 0 0 0 0 0 0 0 0 0 0 0 0 0 0 0 0 0 0 0 0 0 0 0 0 0 0 0 0 0 0 155937 5 4 0 0 0 0 0 5 0 0 0 0 0 0 0 8 0 0 0 0 0 0 0 0 0 0 0 0 0 0 0
108 CTC 0 0 0 0 0 0 0 0 0 0 0 0 0 1 0 0 0 1 0 0 0 20 0 0 0 0 0 0 8 156072 0 4 0 0 0 0 0 0 0 0 0 0 0 0 0 2 0 0 0 0 0 0 0 0 0 0 0 0 0 0 0 7 0 0
109 GTC 0 0 0 0 0 0 0 0 0 0 0 0 0 31 0 0 0 0 0 0 0 0 0 0 0 0 0 0 0 0 0 0 0 1 0 0 0 7 0 0 0 2 0 0 5 155813 0 4 0 0 0 0 0 0 0 0 0 0 0 0 0 4 0 0
110 CTT 0 0 0 0 0 0 0 0 0 0 0 0 0 0 0 12 0 0 0 2 0 0 0 7 0 0 0 1 4 2 0 155698 0 0 0 0 0 0 0 0 0 0 0 0 0 0 0 0 0 0 0 0 0 0 0 0 0 0 0 0 0 0 0 4
111 TAT 0 0 0 0 0 0 0 0 0 0 0 0 0 0 0 0 0 0 0 17 0 0 0 0 0 0 0 0 0 0 0 0 0 0 0 0 0 0 0 0 0 0 0 0 0 0 0 0 2 9 0 155991 0 0 0 3 0 0 0 11 0 0 0 7
112 GAC 0 36 0 0 0 0 0 0 0 0 0 0 0 0 0 0 0 0 0 0 0 0 0 0 0 0 0 0 0 0 0 0 2 156063 0 2 0 0 0 0 0 20 0 0 0 1 0 0 0 19 0 0 0 0 0 0 0 0 0 0 0 0 0 0
113 AAA 156144 0 28 0 1 0 0 0 4 0 0 0 0 0 0 0 0 0 0 0 0 0 0 0 0 0 0 0 0 0 0 0 4 0 0 0 0 0 0 0 0 0 0 0 0 0 0 0 0 0 0 0 0 0 0 0 0 0 0 0 0 0 0 0
114 GAA 22 0 0 0 0 0 0 0 0 0 0 0 0 0 0 0 0 0 0 0 0 0 0 0 0 0 0 0 0 0 0 0 156154 1 9 1 0 0 0 0 9 0 0 0 0 0 0 0 5 0 0 0 0 0 0 0 0 0 0 0 0 0 0 0
115 GAA 17 0 0 0 0 0 0 0 0 0 0 0 0 0 0 0 0 0 0 0 0 0 0 0 0 0 0 0 0 0 0 0 155971 0 5 0 0 0 0 0 5 0 0 0 1 0 0 0 5 0 0 0 0 0 0 0 0 0 0 0 0 0 0 0
116 ATA 1 0 0 0 4 0 0 0 2 0 0 0 156482 1 31 0 0 0 0 0 0 0 0 0 0 0 0 0 3 0 0 0 0 0 0 0 0 0 0 0 0 0 0 0 7 0 0 0 0 0 0 0 0 0 0 0 0 0 0 0 1 0 0 0
117 AGG 0 0 9 0 0 0 0 0 13 0 155410 0 0 0 10 0 0 0 0 0 0 0 0 0 0 0 3 0 0 0 0 0 0 0 0 0 0 0 0 0 0 0 17 0 0 0 0 0 0 0 0 0 0 0 0 0 0 0 4 0 0 0 0 0
118 CGA 0 0 0 0 0 0 0 0 6 0 0 0 0 0 0 0 9 0 0 0 0 0 0 0 154764 1 9 0 7 0 0 0 0 0 0 0 0 0 0 0 0 0 0 0 0 0 0 0 0 0 0 0 0 0 0 0 15 0 0 0 0 0 0 0
119 ATC 0 0 0 0 0 7 0 0 0 0 0 0 10 153738 0 3 0 0 0 0 0 0 0 0 0 0 0 0 0 1 0 0 0 0 0 0 0 0 0 0 0 0 0 0 0 17 0 0 0 0 0 0 0 0 0 0 0 0 0 0 0 0 0 0
120 TGG 0 0 0 0 0 0 0 0 0 0 2 0 0 0 0 0 0 0 0 0 0 0 0 0 0 0 14 0 0 0 0 0 0 0 0 0 0 0 0 0 0 0 6 0 0 0 0 0 0 0 7 0 0 0 0 0 15 1 155591 3 0 0 6 0
121 CGC 0 0 0 0 0 0 0 0 0 6 0 0 0 0 0 0 0 48 0 0 0 0 0 0 5 154489 2 6 0 5 0 0 0 0 0 0 0 0 0 0 0 1 0 0 0 0 0 0 0 0 0 0 0 0 0 0 0 29 0 0 0 0 0 0
122 CAA 1 0 0 0 0 0 0 0 0 0 0 0 0 0 0 0 153094 0 12 0 1 0 0 0 10 0 0 0 0 0 0 0 0 0 0 0 0 0 0 0 0 0 0 0 0 0 0 0 3 0 0 0 0 0 0 0 0 0 0 0 0 0 0 0
123 GCC 0 0 0 0 0 20 0 0 0 0 0 0 0 0 0 0 0 0 0 0 0 0 0 0 0 0 0 0 0 0 0 0 0 2 0 0 5 155379 0 0 0 0 0 0 0 12 0 0 0 0 0 0 0 6 0 0 0 0 0 0 0 0 0 0
124 AAT 0 5 0 128028 0 0 0 0 0 0 0 3 0 0 0 0 0 0 0 1 0 0 0 0 0 0 0 0 0 0 0 0 0 0 0 1 0 0 0 0 0 0 0 0 0 0 0 0 0 0 0 1 0 0 0 0 0 0 0 0 0 0 0 0
125 AAT 1 3 2 109657 0 0 0 0 0 0 0 6 0 0 0 2 0 0 0 0 0 0 0 0 0 0 0 0 0 0 0 0 0 0 0 8 0 0 0 0 0 0 0 0 0 0 0 0 0 0 0 0 0 0 0 0 0 0 0 0 0 0 0 0
126 GGT 0 0 0 0 0 0 0 0 0 0 0 4 0 0 0 0 0 0 0 0 0 0 0 0 0 0 0 0 0 0 0 0 0 0 0 8 0 0 0 0 0 4 0 131116 0 0 0 3 0 0 0 0 0 0 0 0 0 0 0 3 0 0 0 0
127 GAT 0 0 0 10 0 0 0 0 0 0 0 0 0 0 0 0 0 0 0 0 0 0 0 0 0 0 0 0 0 0 0 0 1 4 1 121151 0 0 0 0 0 0 0 20 0 0 0 0 0 0 0 1 0 0 0 0 0 0 0 0 0 0 0 0
128 GAT 0 0 0 10 0 0 0 0 0 0 0 0 0 0 0 0 0 0 0 0 0 0 0 0 0 0 0 0 0 0 0 0 2 1 2 136121 0 0 0 3 0 0 0 17 0 0 0 1 0 0 0 8 0 0 0 0 0 0 0 0 0 0 0 0
129 GCA 0 0 0 0 23 0 0 0 0 0 0 0 0 0 0 0 0 0 0 0 0 0 0 0 0 0 0 0 0 0 0 0 8 0 0 0 150480 2 14 0 1 0 0 0 23 0 0 0 0 0 0 0 4 0 0 0 0 0 0 0 0 0 0 0
130 ACA 0 0 0 0 146471 0 2 0 0 1 0 0 6 0 0 0 0 0 0 0 0 0 0 0 0 0 0 0 0 0 0 0 0 0 0 0 2 0 0 0 0 0 0 0 0 0 0 0 0 0 0 0 0 0 0 0 0 0 0 0 0 0 0 0
131 GCT 0 0 0 0 0 0 0 11 0 0 0 0 0 0 0 0 0 0 0 0 0 0 0 0 0 0 0 0 0 0 0 0 0 0 0 4 1 8 0 145223 0 0 0 1 0 0 0 7 0 0 0 0 0 0 0 2 0 0 0 0 0 0 0 0
132 GGT 0 0 0 0 0 0 0 0 0 0 0 12 0 0 0 0 0 0 0 0 0 0 0 0 0 0 0 0 0 0 0 0 0 0 0 5 0 0 0 0 1 7 1 144116 0 0 0 2 0 0 0 0 0 0 0 0 0 0 0 5 0 0 0 0
133 CTG 0 0 0 0 0 0 0 0 0 0 0 0 0 0 15 0 0 0 3 0 0 0 19 0 0 0 0 0 21 0 147114 18 0 0 0 0 0 0 0 0 0 0 0 0 0 0 0 0 0 0 0 0 0 0 0 0 0 0 0 0 0 0 6 0
134 ACT 0 0 0 4 1 14 1 146480 0 0 0 1 0 0 0 5 0 0 0 0 0 0 0 0 0 0 0 0 0 0 0 0 0 0 0 0 0 0 0 11 0 0 0 0 0 0 0 0 0 0 0 0 0 0 0 0 0 0 0 0 0 0 0 0
135 CAC 0 12 0 0 0 0 0 0 0 0 0 0 0 0 0 0 1 144311 1 0 0 0 0 0 0 7 0 0 0 0 0 0 0 0 0 0 0 0 0 0 0 0 0 0 0 0 0 0 0 5 0 0 0 0 0 0 0 0 0 0 0 0 0 0
136 ATG 0 0 1 0 0 0 6 0 0 0 0 0 11 1 146279 8 0 0 0 0 0 0 0 0 0 0 0 0 0 0 3 0 0 0 0 0 0 0 0 0 0 0 0 0 0 0 10 0 0 0 0 0 0 0 0 0 0 0 0 0 0 0 0 0
137 ATG 0 0 0 0 0 0 3 0 0 0 1 0 8 0 135458 9 0 0 0 0 0 0 0 0 0 0 0 0 0 0 1 0 0 0 0 0 0 0 0 0 0 0 0 0 0 0 4 0 0 0 0 0 0 0 0 0 0 0 0 0 0 0 0 0
138 ATC 0 0 0 0 0 2 0 0 0 0 0 0 15 136897 0 5 0 0 0 0 0 0 0 0 0 0 0 0 0 0 0 0 0 0 0 0 0 0 0 0 0 0 0 0 0 4 0 0 0 0 0 0 0 0 0 0 0 0 0 0 0 1 0 0
139 TGG 0 0 0 0 0 0 0 0 0 0 2 0 0 0 0 0 0 0 0 0 0 0 0 0 0 0 33 0 0 0 0 0 0 0 0 0 0 0 0 0 0 0 2 0 0 0 0 0 0 0 9 0 0 0 0 0 24 0 149385 4 0 0 10 0
140 CAT 0 0 0 5 0 0 0 0 0 0 0 0 0 0 0 0 0 10 1 155584 0 0 0 1 0 0 0 4 0 0 0 0 0 0 0 0 0 0 0 0 0 0 0 0 0 0 0 0 0 0 0 8 0 0 0 0 0 0 0 0 0 0 0 0
141 TCC 0 0 0 0 0 0 0 0 0 0 0 0 0 0 0 0 0 0 0 0 0 18 0 0 0 0 0 0 0 0 0 0 0 0 0 0 0 0 0 0 0 0 0 0 0 0 0 0 0 5 0 0 5 155944 0 6 0 0 0 0 0 5 0 0
142 AAT 1 5 0 156213 0 0 0 0 0 0 0 5 0 0 0 1 0 0 0 1 0 0 0 0 0 0 0 0 0 0 0 0 0 0 0 11 0 0 0 0 0 0 0 0 0 0 0 0 0 0 0 0 0 0 0 0 0 0 0 0 0 0 0 0
143 TTG 0 0 0 0 0 0 0 0 0 0 0 0 0 0 1 0 0 0 0 0 0 0 0 0 0 0 0 0 0 0 1 0 0 0 0 0 0 0 0 0 0 0 0 0 0 0 0 0 0 0 2 0 0 0 6 0 0 0 2 0 11 0 155410 12
144 AAT 0 2 0 155719 0 0 0 2 0 0 0 12 0 0 0 1 0 0 0 0 0 0 0 0 0 0 0 0 0 0 0 0 0 0 0 16 0 0 0 0 0 0 0 0 0 0 0 0 0 0 0 0 0 0 0 0 0 0 0 0 0 0 0 0
145 GAT 0 0 0 3 0 0 0 0 0 0 0 0 0 0 0 0 0 0 0 0 0 0 0 0 0 0 0 0 0 0 0 0 1 8 3 155533 0 0 0 1 0 0 0 8 0 0 0 0 0 0 0 10 0 0 0 0 0 0 0 0 0 0 0 0
146 ACA 2 0 0 0 156203 4 8 2 0 0 0 0 6 0 0 0 0 0 0 0 1 0 0 0 0 0 0 0 0 0 0 0 0 0 0 0 22 0 0 0 0 0 0 0 0 0 0 0 0 0 0 0 0 0 0 0 0 0 0 0 0 0 0 0
147 ACA 1 0 0 0 155880 2 8 1 0 0 0 0 7 0 0 0 0 0 0 0 1 0 0 0 0 0 0 0 0 0 0 0 0 0 0 0 13 0 0 0 0 0 0 0 0 0 0 0 0 0 0 0 0 0 0 0 0 0 0 0 0 0 0 0
148 TAC 0 1 0 0 0 0 0 0 0 0 0 0 0 0 0 0 0 2 0 0 0 0 0 0 0 0 0 0 0 0 0 0 0 0 0 0 0 0 0 0 0 0 0 0 0 0 0 0 2 155885 3 5 0 1 0 0 0 8 0 0 0 0 0 0
149 CAG 0 0 12 0 0 0 0 0 0 0 0 0 0 0 0 0 6 0 156051 2 0 0 1 0 0 0 12 0 0 0 1 0 0 0 0 0 0 0 0 0 0 0 0 0 0 0 0 0 0 0 6 0 0 0 0 0 0 0 1 0 0 0 0 0
150 AGG 0 0 23 0 0 0 0 0 10 0 156117 4 0 0 6 0 0 0 0 0 0 0 0 0 0 0 2 0 0 0 0 0 0 0 0 0 0 0 0 0 0 0 6 0 0 0 0 0 0 0 0 0 0 0 0 0 0 0 0 0 0 0 0 0
151 ACA 1 0 0 0 156187 1 8 0 3 0 0 0 3 0 0 0 0 0 0 0 1 0 0 0 0 0 0 0 0 0 0 0 0 0 0 0 14 0 0 0 0 0 0 0 0 0 0 0 0 0 0 0 0 0 0 0 0 0 0 0 0 0 0 0
152 AGA 14 0 0 0 0 0 0 0 156003 2 10 1 3 0 0 0 0 0 0 0 0 0 0 0 1 0 0 0 0 0 0 0 0 0 0 0 0 0 0 0 13 0 0 0 0 0 0 0 0 0 0 0 0 0 0 0 1 0 0 0 0 0 0 0
153 GCT 0 0 0 0 0 0 0 17 0 0 0 0 0 0 0 0 0 0 0 0 0 0 0 2 0 0 0 0 0 0 0 0 0 0 0 3 2 2 0 156086 0 0 0 0 0 0 0 8 0 0 0 0 0 0 0 1 0 0 0 0 0 0 0 0
154 CTT 0 0 0 0 0 0 0 0 0 0 0 0 0 0 0 4 0 0 0 1 0 0 0 5 0 0 0 1 0 6 0 154856 0 0 0 0 0 0 0 0 0 0 0 0 0 0 0 0 0 0 0 0 0 0 0 0 0 0 0 0 0 0 0 1
155 GTT 0 0 0 0 0 0 0 0 0 0 0 0 0 0 0 7 0 0 0 0 0 0 0 0 0 0 0 0 0 0 0 0 0 0 0 0 0 0 0 5 0 0 0 1 3 12 0 154714 0 0 0 0 0 0 0 0 0 0 0 0 0 0 0 1
156 CGC 0 0 0 0 0 0 0 0 0 21 0 0 0 0 0 0 0 57 0 0 0 0 0 0 5 152694 3 23 0 5 0 0 0 0 0 0 0 0 0 0 0 0 0 0 0 0 0 0 0 0 0 0 0 0 0 0 0 16 0 0 0 0 0 0
157 ACC 0 3 0 0 13 153900 0 22 0 1 0 0 0 28 0 0 0 0 0 0 0 4 0 0 0 0 0 0 0 0 0 0 0 0 0 0 0 3 0 0 0 0 0 0 0 0 0 0 0 0 0 0 0 1 0 0 0 0 0 0 0 0 0 0
158 GGC 0 0 0 0 0 0 0 0 0 27 0 0 0 0 0 0 0 0 0 0 0 0 0 0 0 0 0 0 0 0 0 0 0 52 0 0 0 0 0 0 1 156020 0 8 0 3 0 0 0 0 0 0 0 0 0 0 0 8 0 0 0 0 0 0
159 ATG 0 0 0 0 0 0 8 0 0 0 1 0 13 1 156033 13 0 0 0 0 0 0 0 0 0 0 0 0 0 0 3 0 0 0 0 0 0 0 0 0 0 0 0 0 0 0 3 0 0 0 0 0 0 0 0 0 0 0 0 0 0 0 3 0
160 GAT 0 0 0 8 0 0 0 0 0 0 0 0 0 0 0 0 0 0 0 0 0 0 0 0 0 0 0 0 0 0 0 0 1 16 0 156109 0 0 0 0 0 0 0 13 0 0 0 0 0 0 0 6 0 0 0 0 0 0 0 0 0 0 0 0
161 CCC 0 0 0 0 0 10 0 0 0 0 0 0 0 0 0 0 0 3 0 0 8 156306 2 8 0 0 0 0 0 4 0 0 0 0 0 0 0 1 0 0 0 0 0 0 0 0 0 0 0 0 0 0 0 4 0 0 0 0 0 0 0 0 0 0
162 AGG 0 0 6 0 0 0 1 0 12 0 155889 11 0 0 7 0 0 0 0 0 0 0 0 0 0 0 2 0 0 0 0 0 0 0 0 0 0 0 0 0 0 0 21 0 0 0 0 0 0 0 0 0 0 0 0 0 0 0 2 0 0 0 0 0
163 ATG 0 0 0 0 0 0 2 0 0 0 2 0 15 0 156288 4 0 0 0 0 0 0 0 0 0 0 0 0 0 0 0 0 0 0 0 0 0 0 0 0 0 0 0 0 0 0 15 0 0 0 0 0 0 0 0 0 0 0 0 0 0 0 0 0
164 TGC 0 0 0 0 0 0 0 0 0 0 0 0 0 0 0 0 0 0 0 0 0 0 0 0 0 5 0 0 0 0 0 0 0 0 0 0 0 0 0 0 0 0 0 0 0 0 0 0 0 48 0 0 0 1 0 0 4 156068 0 9 0 3 0 0
165 TCT 0 0 0 0 0 0 0 0 0 0 0 0 0 0 0 0 0 0 0 0 0 0 0 14 0 0 0 0 0 0 0 0 0 0 0 0 0 0 0 1 0 0 0 0 0 0 0 0 0 0 0 6 0 14 0 156384 0 0 0 0 0 0 0 4
166 CTG 0 0 0 0 0 0 0 0 0 0 0 0 0 0 7 0 0 0 0 0 0 0 15 0 0 0 0 0 11 1 156215 5 0 0 0 0 0 0 0 0 0 0 0 0 0 0 0 0 0 0 0 0 0 0 0 0 0 0 0 0 0 0 2 0
167 ATG 0 0 1 0 0 0 6 0 0 0 0 0 42 3 156118 1 0 0 0 0 0 0 0 0 0 0 0 0 0 0 2 0 0 0 0 0 0 0 0 0 0 0 0 0 0 0 9 0 0 0 0 0 0 0 0 0 0 0 0 0 0 0 6 0
168 CAG 0 0 6 0 0 0 0 0 0 0 0 0 0 0 0 0 8 0 172694 8 0 0 4 0 0 0 29 0 0 0 2 0 0 0 2 0 0 0 0 0 0 0 0 0 0 0 0 0 0 0 38 0 0 0 0 0 0 0 0 0 0 0 0 0
169 GGT 0 0 0 0 0 0 0 0 0 0 0 6 0 0 0 0 0 0 0 0 0 0 0 0 0 0 0 0 0 0 0 0 0 0 0 10 0 0 0 0 0 13 1 170472 0 0 0 3 0 0 0 0 0 0 0 0 0 0 0 7 0 0 0 0
170 TCG 0 0 0 0 0 0 2 0 0 0 0 0 0 0 0 0 0 0 0 0 0 0 8 0 0 0 0 0 0 0 0 0 0 0 0 0 0 0 1 0 0 0 0 0 0 0 0 0 0 0 4 0 28 0 171261 10 0 0 0 0 0 0 11 0
171 ACT 0 0 0 2 0 12 2 171935 0 0 0 1 0 0 0 1 0 0 0 0 0 0 0 1 0 0 0 0 0 0 0 0 0 0 0 0 0 0 0 9 0 0 0 0 0 0 0 0 0 0 0 0 0 0 0 0 0 0 0 0 0 0 0 0
172 CTC 0 0 0 0 0 0 0 0 0 0 0 0 0 19 0 0 0 0 0 0 0 16 0 0 0 1 0 0 8 172814 0 2 0 0 0 0 0 0 0 0 0 0 0 0 0 0 0 0 0 0 0 0 0 0 0 0 0 0 0 0 0 3 0 0
173 CCT 0 0 0 0 0 0 0 2 0 0 0 0 0 0 0 0 0 0 0 18 1 18 1 172418 0 0 0 0 0 0 0 7 0 0 0 0 0 0 0 1 0 0 0 0 0 0 0 0 0 0 0 0 0 0 0 7 0 0 0 0 0 0 0 0
174 AGG 0 0 6 0 0 0 1 0 10 0 171932 1 0 0 11 0 0 0 0 0 0 0 0 0 0 0 4 0 0 0 0 0 0 0 0 0 0 0 0 0 0 0 11 0 0 0 0 0 0 0 0 0 0 0 0 0 0 0 0 0 0 0 0 0
175 AGG 0 0 13 0 0 0 0 0 10 0 171977 3 0 0 6 0 0 0 0 0 0 0 0 0 0 0 0 0 0 0 0 0 0 0 0 0 0 0 0 0 0 0 15 0 0 0 0 0 0 0 0 0 0 0 0 0 0 0 1 0 0 0 0 0
176 TCT 0 0 0 0 0 0 0 0 0 0 0 0 0 0 0 0 0 0 0 0 0 0 0 7 0 0 0 0 0 0 0 0 0 0 0 0 0 0 0 2 0 0 0 0 0 0 0 0 0 0 0 8 3 59 0 172270 0 0 0 0 0 0 0 3
177 GGA 0 0 0 0 0 0 0 0 9 0 0 0 0 0 0 0 0 0 0 0 0 0 0 0 0 0 0 0 0 0 0 0 8 0 0 0 1 0 0 0 171414 0 21 3 1 0 0 0 0 0 0 0 0 0 0 0 2 0 0 0 0 0 0 0
178 GCT 0 0 0 0 0 0 0 21 0 0 0 0 0 0 0 0 0 0 0 0 0 0 0 0 0 0 0 0 0 0 0 0 0 0 0 0 3 7 0 172557 0 0 0 1 0 0 0 9 0 0 0 0 0 0 0 2 0 0 0 0 0 0 0 0
179 GCA 0 0 0 0 60 0 0 0 0 0 0 0 0 0 0 0 0 0 0 0 0 0 0 0 0 0 0 0 0 0 0 0 4 0 0 0 171646 11 101 17 1 0 0 0 30 0 0 0 0 0 0 0 0 0 0 0 0 0 0 0 0 0 0 0
180 GGC 0 0 0 0 0 0 0 0 0 6 0 0 0 0 0 0 0 0 0 0 0 0 0 0 0 0 0 0 0 0 0 0 0 10 0 0 0 0 0 0 5 170834 4 16 0 1 0 0 0 0 0 0 0 0 0 0 0 6 0 0 0 0 0 0
181 GCT 0 0 0 0 0 0 0 72 0 0 0 0 0 0 0 0 0 0 0 0 0 0 0 0 0 0 0 0 0 0 0 0 0 0 0 4 3 25 4 169945 0 0 0 1 0 0 0 7 0 0 0 0 0 0 0 5 0 0 0 0 0 0 0 0
182 GCA 0 0 0 0 85 0 0 0 0 0 0 0 0 0 0 0 0 0 0 0 2 0 0 0 0 0 0 0 0 0 0 0 5 0 0 0 170954 1 6 0 0 0 0 0 69 0 0 0 0 0 0 0 5 0 0 0 0 0 0 0 0 0 0 0
183 GTC 0 0 0 0 0 0 0 0 0 0 0 0 0 17 0 0 0 0 0 0 0 0 0 0 0 0 0 0 0 1 0 0 0 0 0 0 0 9 0 0 0 1 0 0 26 172964 0 3 0 0 0 0 0 0 0 0 0 0 0 0 0 4 0 0
184 AAA 172457 11 49 11 1 0 0 0 7 0 1 0 0 0 0 0 2 0 0 0 0 0 0 0 0 0 0 0 0 0 0 0 2 0 0 0 0 0 0 0 0 0 0 0 0 0 0 0 1 0 0 0 0 0 0 0 0 0 0 0 0 0 0 0
185 GGA 0 0 0 0 0 0 0 0 19 0 0 0 0 0 0 0 0 0 0 0 0 0 0 0 0 0 0 0 0 0 0 0 10 0 0 0 0 0 0 0 172509 0 12 0 3 0 0 0 0 0 0 0 0 0 0 0 12 0 0 0 0 0 0 0
186 GTT 0 0 0 0 0 0 0 0 0 0 0 0 0 0 0 40 0 0 0 0 0 0 0 0 0 0 0 0 0 0 0 0 0 0 0 1 0 0 0 6 0 0 0 2 4 7 2 172043 0 0 0 0 0 0 0 0 0 0 0 0 0 0 0 4
187 GGG 0 0 0 0 0 0 0 0 0 0 10 0 0 0 0 0 0 0 0 0 0 0 0 0 0 0 0 0 0 0 0 0 0 0 15 0 0 0 0 0 17 1 170792 5 0 0 8 0 0 0 0 0 0 0 0 0 0 0 8 0 0 0 0 0
188 ACA 11 0 0 0 172101 0 3 0 0 0 0 0 3 0 0 0 0 0 0 0 1 0 0 0 0 0 0 0 0 0 0 0 0 0 0 0 18 0 0 0 0 0 0 0 0 0 0 0 0 0 0 0 1 0 0 0 0 0 0 0 0 0 0 0
189 ATG 0 0 1 0 0 0 6 0 0 0 2 0 25 0 172985 10 0 0 0 0 0 0 0 0 0 0 0 0 0 0 1 0 0 0 0 0 0 0 0 0 0 0 0 0 0 0 8 0 0 0 0 0 0 0 0 0 0 0 0 0 0 0 2 0
190 GTG 0 0 0 0 0 0 0 0 0 0 0 0 0 0 5 0 0 0 0 0 0 0 0 0 0 0 0 0 0 0 1 0 0 0 2 0 0 0 3 0 0 0 2 0 24 0 172657 9 0 0 0 0 0 0 0 0 0 0 0 0 0 0 1 0
191 ATG 0 0 1 0 0 0 4 0 0 0 0 0 14 0 172583 5 0 0 0 0 0 0 0 0 0 0 0 0 0 0 1 0 0 0 0 0 0 0 0 0 0 0 0 0 0 0 9 0 0 0 0 0 0 0 0 0 0 0 0 0 0 0 1 0
192 GAG 0 0 14 0 0 0 0 0 0 0 0 0 0 0 0 0 0 0 0 0 0 0 0 0 0 0 0 0 0 0 0 0 26 0 172953 4 0 0 0 0 0 0 12 0 0 0 1 0 0 0 2 0 0 0 0 0 0 0 0 0 0 0 0 0
193 TTG 0 0 0 0 0 0 0 0 0 0 0 0 0 0 0 0 0 0 0 0 0 0 0 0 0 0 0 0 0 0 8 0 0 0 0 0 0 0 0 0 0 0 0 0 0 0 2 0 0 0 0 0 0 0 14 0 0 0 3 0 22 0 172809 6
194 ATA 0 0 0 0 14 0 0 0 0 0 0 0 172790 2 9 1 0 0 0 0 0 0 0 0 0 0 0 0 0 0 0 0 0 0 0 0 0 0 0 0 0 0 0 0 15 0 0 0 0 0 0 0 0 0 0 0 0 0 0 0 0 0 0 0
195 AGG 0 0 6 0 0 0 0 0 17 0 172832 5 0 0 14 0 0 0 0 0 0 0 0 0 0 0 1 0 0 0 0 0 0 0 0 0 0 0 0 0 0 0 24 0 0 0 0 0 0 0 0 0 0 0 0 0 0 0 1 0 0 0 0 0
196 ATG 0 0 0 0 0 0 2 0 0 0 1 0 5 0 172856 11 0 0 0 0 0 0 0 0 0 0 0 0 0 0 1 0 0 0 0 0 0 0 0 0 0 0 0 0 0 0 18 0 0 0 0 0 0 0 0 0 0 0 0 0 0 0 0 0
197 ATC 0 0 0 0 0 6 0 0 0 0 0 0 31 172774 0 4 0 0 0 0 0 0 0 0 0 0 0 0 0 1 0 0 0 0 0 0 0 0 0 0 0 0 0 0 0 20 0 0 0 0 0 0 0 0 0 0 0 0 0 0 0 0 0 0
198 AAA 173080 5 9 1 0 0 0 0 13 0 0 0 0 0 0 0 0 0 0 0 0 0 0 0 0 0 0 0 0 0 0 0 7 0 0 0 0 0 0 0 0 0 0 0 0 0 0 0 1 0 0 0 0 0 0 0 0 0 0 0 0 0 0 0
199 CGT 0 0 0 0 0 0 0 0 0 0 0 6 0 0 0 0 0 0 0 14 0 0 0 0 0 10 7 172907 0 0 0 4 0 0 0 0 0 0 0 0 0 0 0 1 0 0 0 0 0 0 0 0 0 0 0 0 0 0 0 5 0 0 0 0
200 GGG 0 0 0 0 0 0 0 0 0 0 21 0 0 0 0 0 0 0 0 0 0 0 0 0 0 0 0 0 0 0 0 0 0 0 15 0 0 0 0 0 11 0 171304 5 0 0 9 0 0 0 0 0 0 0 0 0 0 0 5 0 0 0 0 0
201 ATC 0 0 0 0 0 9 0 0 0 0 0 0 14 172530 1 1 0 0 0 0 0 0 0 0 0 0 0 0 0 1 0 0 0 0 0 0 0 0 0 0 0 0 0 0 0 21 0 0 0 0 0 0 0 0 0 0 0 0 0 0 0 2 0 0
202 AAT 2 5 1 173136 0 0 0 1 0 0 0 7 0 0 0 0 0 0 0 0 0 0 0 0 0 0 0 0 0 0 0 0 0 0 0 15 0 0 0 0 0 0 0 0 0 0 0 0 0 0 0 1 0 0 0 0 0 0 0 0 0 0 0 0
203 GAT 0 0 0 8 0 0 0 0 0 0 0 0 0 0 0 0 0 0 0 0 0 0 0 0 0 0 0 0 0 0 0 0 0 11 1 172843 0 0 0 1 0 0 0 5 0 0 0 0 0 0 0 10 0 0 0 0 0 0 0 0 0 0 0 0
204 CGG 0 0 0 0 0 0 0 0 0 0 27 0 0 0 0 0 0 0 15 0 0 0 1 0 18 0 172339 5 0 0 5 0 0 0 0 0 0 0 0 0 0 0 0 0 0 0 0 0 0 0 0 0 0 0 0 0 0 0 20 0 0 0 0 0
205 AAC 3 171172 1 6 0 7 0 0 0 5 0 0 0 0 0 0 0 1 0 0 0 0 0 0 0 0 0 0 0 0 0 0 0 6 0 0 0 0 0 0 0 0 0 0 0 0 0 0 0 0 0 0 0 0 0 0 0 0 0 0 0 0 0 0
206 TTC 0 0 0 0 0 0 0 0 0 0 0 0 0 3 0 0 0 0 0 0 0 0 0 0 0 0 0 0 0 6 0 0 0 0 0 0 0 0 0 0 0 0 0 0 0 0 0 0 0 0 0 0 0 4 0 0 0 0 0 0 6 172749 0 7
207 TGG 0 0 0 0 0 0 0 0 0 0 2 0 0 0 0 0 0 0 0 0 0 0 0 0 0 0 30 0 0 0 0 0 0 0 0 0 0 0 0 0 0 0 0 0 0 0 0 0 0 0 12 0 0 0 0 0 15 0 172612 2 0 0 4 0
208 AGA 3 0 0 0 0 0 0 0 172143 2 23 3 4 0 0 0 0 0 0 0 0 0 0 0 0 0 0 0 0 0 0 0 1 0 0 0 0 0 0 0 16 0 0 0 0 0 0 0 0 0 0 0 0 0 0 0 0 0 0 0 0 0 0 0
209 GGT 0 0 0 0 0 0 0 0 0 0 0 13 0 0 0 0 0 0 0 0 0 0 0 0 0 0 0 0 0 0 0 0 0 0 0 16 0 0 0 0 0 10 1 144719 0 0 0 2 0 0 0 0 0 0 0 0 0 0 0 5 0 0 0 0
210 GAA 17 0 0 0 0 0 0 0 0 0 0 0 0 0 0 0 0 0 0 0 0 0 0 0 0 0 0 0 0 0 0 0 157835 1 0 1 1 0 0 0 10 0 0 0 0 0 0 0 9 0 0 0 0 0 0 0 0 0 0 0 0 0 0 0
211 AAT 1 3 1 158240 0 0 0 2 0 0 0 4 0 0 0 0 0 0 0 2 0 0 0 0 0 0 0 0 0 0 0 0 0 0 0 17 0 0 0 0 0 0 0 0 0 0 0 0 0 0 0 0 0 0 0 0 0 0 0 0 0 0 0 0
212 GGA 0 0 0 0 0 0 0 0 12 0 0 0 0 0 0 0 0 0 0 0 0 0 0 0 0 0 0 0 0 0 0 0 9 0 0 0 0 0 0 0 153086 4 19 2 2 0 0 0 0 0 0 0 0 0 0 0 9 0 0 0 0 0 0 0
213 CGA 0 0 0 0 0 0 0 0 1 0 0 0 0 0 0 0 19 0 0 0 0 0 0 0 145308 0 11 3 9 0 0 0 0 0 0 0 0 0 0 0 0 0 0 0 0 0 0 0 0 0 0 0 0 0 0 0 13 0 0 0 0 0 0 0
214 AAA 162935 4 7 1 0 0 0 0 4 0 0 0 0 0 0 0 0 0 0 0 0 0 0 0 0 0 0 0 0 0 0 0 4 0 0 0 0 0 0 0 0 0 0 0 0 0 0 0 1 0 0 0 0 0 0 0 0 0 0 0 0 0 0 0
215 ACA 6 0 0 0 167091 2 21 0 0 0 0 0 4 0 0 0 0 0 0 0 40 0 0 0 0 0 0 0 0 0 0 0 0 0 0 0 8 0 0 0 0 0 0 0 0 0 0 0 0 0 0 0 0 0 0 0 0 0 0 0 0 0 0 0
216 AGG 0 0 19 0 0 0 0 0 21 0 162451 1 0 0 18 0 0 0 0 0 0 0 0 0 0 0 5 0 0 0 0 0 0 0 0 0 0 0 0 0 0 0 21 0 0 0 0 0 0 0 0 0 0 0 0 0 0 0 1 0 0 0 0 0
217 AGT 0 0 0 12 0 0 0 0 0 2 0 156890 0 0 0 4 0 0 0 0 0 0 0 0 0 0 0 1 0 0 0 0 0 0 0 0 0 0 0 0 0 0 0 14 0 0 0 0 0 0 0 0 0 0 0 0 0 0 0 1 0 0 0 0
218 GCT 0 0 0 0 0 0 0 29 0 0 0 0 0 0 0 0 0 0 0 0 0 0 0 0 0 0 0 0 0 0 0 0 0 0 0 6 1 16 0 160698 0 0 0 0 0 0 0 4 0 0 0 0 0 0 0 5 0 0 0 0 0 0 0 0
219 TAC 0 1 0 0 0 0 0 0 0 0 0 0 0 0 0 0 0 15 0 0 0 0 0 0 0 0 0 0 0 0 0 0 0 0 0 0 0 0 0 0 0 0 0 0 0 0 0 0 5 164835 2 23 0 0 0 0 0 6 0 0 0 0 0 0
220 GAG 0 0 2 0 0 0 0 0 0 0 0 0 0 0 0 0 0 0 0 0 0 0 0 0 0 0 0 0 0 0 0 0 1 0 154810 5 0 0 0 0 0 0 10 0 0 0 0 0 0 0 18 0 0 0 0 0 0 0 0 0 0 0 0 0
221 AGA 10 0 0 0 0 0 0 0 163218 0 17 0 10 0 0 0 0 0 0 0 0 0 0 0 2 0 0 0 0 0 0 0 0 0 0 0 0 0 0 0 7 0 0 0 0 0 0 0 0 0 0 0 0 0 0 0 0 0 0 0 0 0 0 0
222 ATG 0 0 2 0 0 0 4 0 0 0 1 0 12 0 159280 0 0 0 0 0 0 0 0 0 0 0 0 0 0 0 5 0 0 0 0 0 0 0 0 0 0 0 0 0 0 0 7 0 0 0 0 0 0 0 0 0 0 0 0 0 0 0 1 0
223 TGC 0 0 0 0 0 0 0 0 0 2 0 0 0 0 0 0 0 0 0 0 0 0 0 0 0 2 0 0 0 0 0 0 0 0 0 0 0 0 0 0 0 1 0 0 0 0 0 0 0 24 0 0 0 0 0 0 6 146746 2 18 0 0 0 0
224 AAC 6 154378 2 6 0 1 0 0 0 4 0 0 0 0 0 0 0 0 0 0 0 0 0 0 0 0 0 0 0 0 0 0 0 0 0 0 0 0 0 0 0 0 0 0 0 0 0 0 0 0 0 0 0 0 0 0 0 0 0 0 0 0 0 0
225 ATT 0 0 0 0 0 0 0 15 0 0 0 9 1 12 1 171945 0 0 0 0 0 0 0 0 0 0 0 0 0 0 0 1 0 0 0 0 0 0 0 0 0 0 0 0 0 0 0 2 0 0 0 0 0 0 0 0 0 0 0 0 0 0 0 0
226 CTC 0 0 0 0 0 0 0 0 0 0 0 0 0 9 0 0 0 0 0 0 0 11 0 0 0 1 0 0 11 172811 0 3 0 0 0 0 0 0 0 0 0 0 0 0 0 0 0 0 0 0 0 0 0 0 0 0 0 0 0 0 0 2 0 0
227 AAA 173302 1 23 2 1 0 0 0 8 0 0 0 1 0 0 0 0 0 0 0 0 0 0 0 0 0 0 0 0 0 0 0 9 0 0 0 0 0 0 0 0 0 0 0 0 0 0 0 1 0 0 0 0 0 0 0 0 0 0 0 0 0 0 0
228 GGA 0 0 0 0 0 0 0 0 14 0 0 0 0 0 0 0 0 0 0 0 0 0 0 0 0 0 0 0 0 0 0 0 15 0 0 0 0 0 0 0 172367 1 23 4 0 0 0 0 0 0 0 0 0 0 0 0 11 0 0 0 0 0 0 0
229 AAA 173220 0 7 6 1 0 0 0 4 0 0 0 0 0 0 0 0 0 0 0 0 0 0 0 0 0 0 0 0 0 0 0 4 0 0 0 0 0 0 0 0 0 0 0 0 0 0 0 0 0 0 0 0 0 0 0 0 0 0 0 0 0 0 0
230 TTT 0 0 0 0 0 0 0 0 0 0 0 0 0 0 0 2 0 0 0 0 0 0 0 0 0 0 0 0 0 0 0 11 0 0 0 0 0 0 0 0 0 0 0 0 0 0 0 2 0 0 0 2 0 0 0 1 0 0 0 0 0 11 1 172374
231 CAA 10 0 0 0 0 0 0 0 0 0 0 0 0 0 0 0 172919 1 14 0 0 0 0 0 22 0 0 0 0 0 0 0 0 0 0 0 0 0 0 0 0 0 0 0 0 0 0 0 4 0 0 0 0 0 0 0 0 0 0 0 0 0 0 0
232 ACA 4 0 0 0 172748 1 5 2 1 0 0 0 5 0 0 0 0 0 0 0 4 0 0 0 0 0 0 0 0 0 0 0 0 0 0 0 12 0 0 0 0 0 0 0 0 0 0 0 0 0 0 0 2 0 0 0 0 0 0 0 0 0 0 0
233 GCT 0 0 0 0 0 0 0 17 0 0 0 0 0 0 0 0 0 0 0 0 0 0 0 0 0 0 0 0 0 0 0 0 0 0 0 6 2 7 3 172829 0 0 0 0 0 0 0 5 0 0 0 0 0 0 0 3 0 0 0 0 0 0 0 0
234 GCA 0 0 0 0 61 0 0 0 0 0 0 0 0 0 0 0 0 0 0 0 1 0 0 0 0 0 0 0 0 0 0 0 1 0 0 0 172984 2 6 1 0 0 0 0 13 0 0 0 0 0 0 0 3 0 0 0 0 0 0 0 0 0 0 0
235 CAA 4 0 0 0 0 0 0 0 0 0 0 0 0 0 0 0 173184 2 13 1 1 0 0 0 13 0 0 0 2 0 0 0 0 0 0 0 0 0 0 0 0 0 0 0 0 0 0 0 5 0 0 0 0 0 0 0 0 0 0 0 0 0 0 0
236 AGG 0 0 27 0 0 0 0 0 9 0 172962 2 0 0 16 0 0 0 0 0 0 0 0 0 0 0 1 0 0 0 0 0 0 0 0 0 0 0 0 0 0 0 18 0 0 0 0 0 0 0 0 0 0 0 0 0 0 0 3 0 0 0 0 0
237 GCA 0 0 0 0 16 0 0 0 0 0 0 0 0 0 0 0 0 0 0 0 1 0 0 0 0 0 0 0 0 0 0 0 3 0 0 0 172939 0 11 0 4 0 0 0 21 0 0 0 0 0 0 0 2 0 0 0 0 0 0 0 0 0 0 0
238 ATG 0 0 1 0 0 0 3 0 0 0 0 0 15 0 173144 9 0 0 0 0 0 0 0 0 0 0 0 0 0 0 0 0 0 0 0 0 0 0 0 0 0 0 0 0 0 0 5 0 0 0 0 0 0 0 0 0 0 0 0 0 0 0 5 0
239 ATG 0 0 1 0 0 0 5 0 0 0 3 0 23 0 173315 9 0 0 0 0 0 0 0 0 0 0 0 0 0 0 1 0 0 0 0 0 0 0 0 0 0 0 0 0 0 0 13 0 0 0 0 0 0 0 0 0 0 0 0 0 0 0 0 0
240 GAT 0 0 0 8 0 0 0 0 0 0 0 0 0 0 0 0 0 0 0 0 0 0 0 0 0 0 0 0 0 0 0 0 1 9 0 173499 0 0 0 0 0 0 0 11 0 0 0 0 0 0 0 3 0 0 0 0 0 0 0 0 0 0 0 0
241 CAA 25 0 0 0 0 0 0 0 0 0 0 0 0 0 0 0 173126 1 13 0 1 0 0 0 18 0 0 0 0 0 0 0 0 0 0 0 0 0 0 0 0 0 0 0 0 0 0 0 3 0 0 0 0 0 0 0 0 0 0 0 0 0 0 0
242 GTG 0 0 0 0 0 0 0 0 0 0 0 0 0 0 35 0 0 0 0 0 0 0 0 0 0 0 0 0 0 0 0 0 0 0 0 0 0 0 0 0 0 0 1 0 24 0 172871 11 0 0 0 0 0 0 0 0 0 0 0 0 0 0 6 0
243 AGA 17 0 0 0 0 0 0 0 172928 0 31 3 4 0 0 0 0 0 0 0 0 0 0 0 1 0 0 0 0 0 0 0 0 0 0 0 0 0 0 0 11 0 0 0 0 0 0 0 0 0 0 0 0 0 0 0 1 0 0 0 0 0 0 0
244 GAA 17 0 0 0 0 0 0 0 0 0 0 0 0 0 0 0 0 0 0 0 0 0 0 0 0 0 0 0 0 0 0 0 173075 2 9 0 1 0 0 0 11 0 0 0 0 0 0 0 2 0 0 0 0 0 0 0 0 0 0 0 0 0 0 0
245 AGT 0 0 0 11 0 0 0 0 1 17 1 171339 0 0 0 5 0 0 0 0 0 0 0 0 0 0 0 2 0 0 0 0 0 0 0 0 0 0 0 0 0 0 0 25 0 0 0 0 0 0 0 0 0 0 0 0 0 0 0 0 0 0 0 0
246 CGG 0 0 0 0 0 0 0 0 0 0 30 0 0 0 0 0 0 0 26 0 0 0 0 0 27 0 173119 2 0 0 7 0 0 0 0 0 0 0 0 0 0 0 1 0 0 0 0 0 0 0 0 0 0 0 0 0 0 0 11 0 0 0 0 0
247 AAC 3 172845 0 17 0 2 0 0 0 4 0 0 0 1 0 0 0 1 0 0 0 0 0 0 0 0 0 0 0 0 0 0 0 9 0 0 0 0 0 0 0 0 0 0 0 0 0 0 0 0 0 0 0 0 0 0 0 0 0 0 0 0 0 0
248 CCA 0 0 0 0 3 0 0 0 0 0 0 0 0 0 0 0 2 0 0 0 173033 8 15 2 0 0 0 0 3 0 0 0 0 0 0 0 0 0 0 0 0 0 0 0 0 0 0 0 0 0 0 0 6 0 0 0 0 0 0 0 0 0 0 0
249 GGA 0 0 0 0 0 0 0 0 13 0 0 0 0 0 0 0 0 0 0 0 0 0 0 0 0 0 0 0 0 0 0 0 10 0 0 0 0 0 0 0 173158 1 20 0 1 0 0 0 0 0 0 0 0 0 0 0 10 0 0 0 0 0 0 0
250 AAT 13 3 1 173335 0 0 0 0 0 0 0 5 0 0 1 0 0 0 0 3 0 0 0 0 0 0 0 0 0 0 0 0 0 0 0 5 0 0 0 0 0 0 0 0 0 0 0 0 0 0 0 0 0 0 0 0 0 0 0 0 0 0 0 0
251 GCT 0 0 0 0 0 0 0 19 0 0 0 0 0 0 0 0 0 0 0 0 0 0 0 0 0 0 0 0 0 0 0 0 0 0 0 3 1 14 3 161338 0 0 0 0 0 0 0 15 0 0 0 0 0 0 0 12 0 0 0 0 0 0 0 0
252 GAG 0 0 5 0 0 0 0 0 0 0 0 0 0 0 0 0 0 0 0 0 0 0 0 0 0 0 0 0 0 0 0 0 8 0 160876 14 0 0 2 0 0 0 18 0 0 0 1 0 0 0 6 0 0 0 0 0 0 0 0 0 0 0 0 0
253 ATC 0 0 0 0 0 2 0 0 0 0 0 0 15 161130 2 9 0 0 0 0 0 0 0 0 0 0 0 0 0 1 0 0 0 0 0 0 0 0 0 0 0 0 0 0 0 9 0 0 0 0 0 0 0 0 0 0 0 0 0 0 0 0 0 0
254 GAA 22 0 0 0 0 0 0 0 0 0 0 0 0 0 0 0 0 0 0 0 0 0 0 0 0 0 0 0 0 0 0 0 161174 3 5 1 0 0 0 0 15 0 0 0 0 0 0 0 14 0 0 0 0 0 0 0 0 0 0 0 0 0 0 0
255 GAT 0 0 0 8 0 0 0 0 0 0 0 0 0 0 0 0 0 0 0 0 0 0 0 0 0 0 0 0 0 0 0 0 0 8 0 161672 0 0 0 1 0 0 0 9 0 0 0 0 0 0 0 14 0 0 0 0 0 0 0 0 0 0 0 0
256 CTC 0 1 0 0 0 0 0 0 0 0 0 0 0 9 0 0 0 2 0 0 0 30 0 0 0 0 0 0 16 160821 0 8 0 0 0 0 0 0 0 0 0 0 0 0 0 1 0 0 0 0 0 0 0 0 0 0 0 0 0 0 0 4 0 0
257 ATC 0 2 0 0 0 9 0 0 0 5 0 0 9 161207 0 5 0 0 0 0 0 0 0 0 0 0 0 0 0 1 0 0 0 0 0 0 0 0 0 0 0 0 0 0 0 9 0 0 0 0 0 0 0 0 0 0 0 0 0 0 0 1 0 0
258 TTT 0 0 0 0 0 0 0 0 0 0 0 0 0 0 0 3 0 0 0 0 0 0 0 0 0 0 0 0 0 0 0 7 0 0 0 0 0 0 0 0 0 0 0 0 0 0 0 0 0 0 0 0 0 0 0 6 0 0 0 0 1 4 0 161177
259 CTG 0 0 0 0 0 0 0 0 0 0 0 0 0 0 27 0 0 0 3 0 0 0 5 0 0 0 1 0 8 0 161318 17 0 0 0 0 0 0 0 0 0 0 0 0 0 0 0 0 0 0 0 0 0 0 0 0 0 0 0 0 0 0 7 0
260 GCA 0 0 0 0 66 0 0 0 0 0 0 0 0 0 0 0 0 0 0 0 0 0 0 0 0 0 0 0 0 0 0 0 2 0 0 0 160744 2 11 2 3 0 0 0 31 0 0 0 0 0 0 0 4 0 0 0 0 0 0 0 0 0 0 0
261 CGG 0 0 0 0 0 0 0 0 0 0 4 0 0 0 0 0 0 0 22 0 0 0 1 0 9 0 160066 11 0 0 30 0 0 0 0 0 0 0 0 0 0 0 2 0 0 0 0 0 0 0 0 0 0 0 0 0 0 0 39 0 0 0 0 0
262 TCT 0 0 0 0 0 0 0 1 0 0 0 0 0 0 0 0 0 0 0 0 0 0 0 8 0 0 0 0 0 0 0 0 0 0 0 0 0 0 0 2 0 0 0 0 0 0 0 0 0 0 0 36 6 40 2 160864 0 0 0 1 0 0 0 1
263 GCA 0 0 0 0 53 0 0 0 0 0 0 0 0 0 0 0 0 0 0 0 0 0 0 0 0 0 0 0 0 0 0 0 4 0 0 0 161112 1 6 0 0 0 0 0 31 0 0 0 0 0 0 0 10 0 0 0 0 0 0 0 0 0 0 0
264 CTC 0 0 0 0 0 0 0 0 0 0 0 0 0 4 0 0 0 0 0 0 0 21 0 0 0 1 0 0 35 161473 4 1 0 0 0 0 0 0 0 0 0 0 0 0 0 0 0 0 0 0 0 0 0 0 0 0 0 0 0 0 0 12 0 0
265 ATA 0 0 0 0 21 0 0 0 0 0 0 0 161719 3 10 6 0 0 0 0 0 0 0 0 0 0 0 0 4 0 0 0 0 0 0 0 0 0 0 0 0 0 0 0 13 0 0 0 0 0 0 0 0 0 0 0 0 0 0 0 0 0 0 0
266 TTG 0 0 0 0 0 0 0 0 0 0 0 0 0 0 2 0 0 0 0 0 0 0 0 0 0 0 0 0 0 0 8 0 0 0 0 0 0 0 0 0 0 0 0 0 0 0 0 0 0 0 3 0 0 0 2 0 0 0 0 0 11 0 161514 34
267 AGA 18 0 0 0 0 0 0 0 161148 0 59 4 9 0 0 0 0 0 0 0 0 0 0 0 0 0 0 0 0 0 0 0 0 0 0 0 0 0 0 0 18 0 0 0 0 0 0 0 0 0 0 0 0 0 0 0 2 0 0 0 0 0 0 0
268 GGG 0 0 0 0 0 0 0 0 0 0 14 0 0 0 0 0 0 0 0 0 0 0 0 0 0 0 0 0 0 0 0 0 0 0 9 0 0 0 1 0 8 0 160798 6 0 0 53 0 0 0 0 0 0 0 0 0 0 0 61 0 0 0 0 0
269 TCA 0 0 0 0 0 0 0 0 0 0 0 0 0 0 0 0 0 0 0 0 9 0 0 0 0 0 0 0 0 0 0 0 0 0 0 0 0 0 0 0 0 0 0 0 0 0 0 0 30 0 0 0 161140 1 16 5 0 0 0 0 4 0 0 0
270 GTT 0 0 0 0 0 0 0 0 0 0 0 0 0 0 0 20 0 0 0 0 0 0 0 0 0 0 0 0 0 0 0 1 0 0 0 0 0 0 0 7 0 0 0 0 0 2 0 161370 0 0 0 0 0 0 0 0 0 0 0 0 0 0 0 4
271 GCT 0 0 0 0 0 0 0 36 0 0 0 0 0 0 0 0 0 0 0 0 0 0 0 0 0 0 0 0 0 0 0 0 0 0 0 3 3 18 1 160905 0 0 0 1 0 0 0 28 0 0 0 0 0 0 0 9 0 0 0 0 0 0 0 0
272 CAC 0 25 0 0 0 0 0 0 0 0 0 0 0 0 0 0 8 161388 0 11 0 3 0 0 0 7 0 0 0 0 0 0 0 0 0 0 0 0 0 0 0 0 0 0 0 0 0 0 0 4 0 0 0 0 0 0 0 0 0 0 0 2 0 0
273 AAA 161062 3 3 1 2 0 0 0 4 0 0 0 0 0 0 0 0 0 0 0 0 0 0 0 0 0 0 0 0 0 0 0 7 0 0 0 0 0 0 0 0 0 0 0 0 0 0 0 0 0 0 0 0 0 0 0 0 0 0 0 0 0 0 0
274 TCT 0 0 0 0 0 0 0 1 0 0 0 0 0 0 0 0 0 0 0 0 0 0 0 8 0 0 0 0 0 0 0 0 0 0 0 0 0 0 0 0 0 0 0 0 0 0 0 0 0 0 0 25 1 10 0 161848 0 0 0 0 0 0 0 6
275 TGT 0 0 0 0 0 0 0 0 0 0 0 0 0 0 0 0 0 0 0 0 0 0 0 0 0 0 0 9 0 0 0 0 0 0 0 0 0 0 0 0 0 0 0 0 0 0 0 0 0 0 0 6 0 0 0 0 3 8 1 161660 0 0 0 2
276 CTG 0 0 0 0 0 0 0 0 0 0 0 0 0 0 33 0 0 0 0 0 0 0 9 0 0 0 2 0 73 0 161492 3 0 0 0 0 0 0 0 0 0 0 0 0 0 0 0 0 0 0 0 0 0 0 0 0 0 0 0 0 0 0 12 0
277 CCC 0 0 0 0 0 1 0 0 0 0 0 0 0 0 0 0 0 22 0 0 87 160975 0 17 0 0 0 0 0 3 0 0 0 0 0 0 0 2 0 0 0 0 0 0 0 0 0 0 0 0 0 0 0 48 0 0 0 0 0 0 0 0 0 0
278 GCC 0 0 0 0 0 38 0 0 0 0 0 0 0 0 0 0 0 0 0 0 0 2 0 0 0 0 0 0 0 0 0 0 0 3 0 0 24 158930 0 3 0 0 0 0 0 14 0 0 0 0 0 0 0 3 0 0 0 0 0 0 0 0 0 0
279 TGT 0 0 0 0 0 0 0 0 0 0 0 6 0 0 0 0 0 0 0 0 0 0 0 0 0 0 0 89 0 0 0 0 0 0 0 0 0 0 0 0 0 0 0 6 0 0 0 0 0 0 0 29 0 0 0 0 2 14 2 161303 0 0 0 4
280 GTG 0 0 0 0 0 0 0 0 0 0 0 0 0 0 14 0 0 0 0 0 0 0 0 0 0 0 0 0 0 0 0 0 0 0 0 0 0 0 7 0 0 0 3 0 26 2 161644 4 0 0 0 0 0 0 0 0 0 0 0 0 0 0 7 0
281 TAT 0 0 0 3 0 0 0 0 0 0 0 0 0 0 0 0 0 0 0 21 0 0 0 0 0 0 0 0 0 0 0 0 0 0 0 0 0 0 0 0 0 0 0 0 0 0 0 0 5 7 2 161709 0 0 0 0 0 0 0 2 0 0 0 1
282 GGA 0 0 0 0 0 0 0 0 21 0 0 0 0 0 0 0 0 0 0 0 0 0 0 0 0 0 0 0 0 0 0 0 17 0 0 0 1 0 0 0 161148 1 24 0 19 0 0 0 0 0 0 0 0 0 0 0 23 0 0 0 0 0 0 0
283 CCT 0 0 0 0 0 0 0 4 0 0 0 0 0 0 0 0 0 0 0 29 2 22 1 161171 0 0 0 0 0 0 0 10 0 0 0 0 0 0 0 2 0 0 0 0 0 0 0 0 0 0 0 0 0 0 0 12 0 0 0 0 0 0 0 0
284 GCC 0 0 0 0 0 37 0 0 0 0 0 0 0 0 0 0 0 0 0 0 0 0 0 0 0 0 0 0 0 0 0 0 0 1 0 0 32 161725 0 23 0 3 0 0 0 13 0 0 0 0 0 0 0 8 0 0 0 0 0 0 0 0 0 0
285 GTA 0 0 0 0 0 0 0 0 0 0 0 0 29 0 0 0 0 0 0 0 0 0 0 0 0 0 0 0 1 0 0 0 0 0 0 0 5 0 0 0 0 0 0 0 159771 1 23 1 0 0 0 0 0 0 0 0 0 0 0 0 1 0 0 0
286 GCC 0 0 0 0 0 8 0 0 0 0 0 0 0 0 0 0 0 0 0 0 0 0 0 0 0 0 0 0 0 0 0 0 0 3 0 0 11 161563 0 6 0 3 0 0 0 2 0 0 0 0 0 0 0 10 0 0 0 0 0 0 0 0 0 0
287 AGT 0 0 0 31 0 0 0 0 0 3 2 161728 0 0 0 4 0 0 0 0 0 0 0 0 0 0 0 16 0 0 0 0 0 0 0 0 0 0 0 0 0 0 0 2 0 0 0 0 0 0 0 0 0 0 0 0 0 0 0 1 0 0 0 0
288 GGC 0 0 0 0 0 0 0 0 0 7 0 0 0 0 0 0 0 0 0 0 0 0 0 0 0 0 0 0 0 0 0 0 0 6 0 0 0 0 0 0 5 161606 0 5 0 2 0 0 0 0 0 0 0 0 0 0 0 17 0 0 0 0 0 0
289 TAC 0 4 0 0 0 0 0 0 0 0 0 0 0 0 0 0 0 36 0 0 0 0 0 0 0 0 0 0 0 0 0 0 0 1 0 0 0 0 0 0 0 0 0 0 0 0 0 0 2 161462 0 43 0 1 0 0 0 12 0 0 0 0 0 0
290 GAC 0 24 0 0 0 0 0 0 0 0 0 0 0 0 0 0 0 0 0 0 0 0 0 0 0 0 0 0 0 0 0 0 2 161263 1 7 0 1 0 0 0 9 0 0 0 0 0 0 0 47 0 0 0 0 0 0 0 0 0 0 0 0 0 0
291 TTC 0 0 0 0 0 0 0 0 0 0 0 0 0 0 0 0 0 0 0 0 0 0 0 0 0 0 0 0 0 5 0 0 0 0 0 0 0 0 0 0 0 0 0 0 0 1 0 0 0 0 0 0 0 20 0 0 0 0 0 0 9 161073 1 7
292 GAA 23 0 0 0 0 0 0 0 0 0 0 0 0 0 0 0 0 0 0 0 0 0 0 0 0 0 0 0 0 0 0 0 161242 1 3 0 0 0 0 0 25 0 0 0 0 0 0 0 6 0 0 0 0 0 0 0 0 0 0 0 0 0 0 0
293 AAA 160271 1 48 0 1 0 0 0 10 0 0 0 1 0 0 0 1 0 0 0 0 0 0 0 0 0 0 0 0 0 0 0 4 0 0 0 0 0 0 0 0 0 0 0 0 0 0 0 1 0 0 0 0 0 0 0 0 0 0 0 0 0 0 0
294 GAG 0 0 9 0 0 0 0 0 0 0 0 0 0 0 0 0 0 0 0 0 0 0 0 0 0 0 0 0 0 0 0 0 13 0 160278 47 0 0 1 0 0 0 30 0 0 0 3 0 0 0 9 0 0 0 0 0 0 0 0 0 0 0 0 0
295 GGA 0 0 0 0 0 0 0 0 9 0 0 0 0 0 0 0 0 0 0 0 0 0 0 0 1 0 0 0 0 0 0 0 12 0 0 0 0 0 0 0 133468 1 13 1 6 0 0 0 0 0 0 0 0 0 0 0 11 0 0 0 0 0 0 0
296 TAC 0 0 0 0 0 0 0 0 0 0 0 0 0 0 0 0 0 7 0 0 0 0 0 0 0 0 0 0 0 0 0 0 0 1 0 0 0 0 0 0 0 0 0 0 0 0 0 0 4 145620 0 1 0 0 0 0 0 8 0 0 0 0 0 0
297 TCT 0 0 0 0 0 0 0 1 0 0 0 0 0 0 0 0 0 0 0 0 0 0 0 3 0 0 0 0 0 0 0 0 0 0 0 0 0 0 0 0 0 0 0 0 0 0 0 0 0 0 0 28 1 3 2 139132 0 0 0 0 0 0 0 6
298 TTA 0 0 0 0 0 0 0 0 0 0 0 0 2 0 0 0 0 0 0 0 0 0 0 0 0 0 0 0 4 0 0 0 0 0 0 0 0 0 0 0 0 0 0 0 1 0 0 0 0 0 0 0 2 0 0 0 0 0 0 0 148895 0 14 1
299 GTG 0 0 0 0 0 0 0 0 0 0 0 0 0 0 10 0 0 0 0 0 0 0 0 0 0 0 0 0 0 0 0 0 0 0 1 0 0 0 1 0 0 0 1 0 11 0 150560 51 0 0 0 0 0 0 0 0 0 0 0 0 0 0 3 0
300 GGA 0 0 0 0 0 0 0 0 12 0 0 0 0 0 0 0 0 0 0 0 0 0 0 0 0 0 0 0 0 0 0 0 10 0 0 0 0 0 0 0 151704 0 7 1 20 0 0 0 0 0 0 0 0 0 0 0 16 0 0 0 0 0 0 0
301 ATA 2 0 0 0 7 0 0 0 1 0 0 0 155019 1 23 0 0 0 0 0 0 0 0 0 0 0 0 0 0 0 0 0 0 0 0 0 0 0 0 0 0 0 0 0 8 0 0 0 0 0 0 0 0 0 0 0 0 0 0 0 0 0 0 0
302 GAC 0 17 0 0 0 0 0 0 0 0 0 0 0 0 0 0 0 0 0 0 0 0 0 0 0 0 0 0 0 0 0 0 8 147508 1 2 0 1 0 0 0 11 0 0 0 2 0 0 0 22 0 0 0 0 0 0 0 0 0 0 0 0 0 0
303 CCT 0 0 0 0 0 0 0 37 0 0 0 0 0 0 0 0 0 0 0 39 7 27 7 151807 0 0 0 1 0 0 0 5 0 0 0 0 0 0 0 0 0 0 0 0 0 0 0 0 0 0 0 0 0 0 0 6 0 0 0 0 0 0 0 0
304 TTC 0 0 0 0 0 0 0 0 0 0 0 0 0 1 0 0 0 0 0 0 0 0 0 0 0 0 0 0 0 6 0 0 0 0 0 0 0 0 0 0 0 0 0 0 0 0 0 0 0 0 0 0 0 7 0 0 0 2 0 0 12 151171 0 3
305 AAA 150941 1 6 1 0 0 0 0 5 0 0 0 0 0 0 0 2 0 0 0 0 0 0 0 0 0 0 0 0 0 0 0 5 0 0 0 0 0 0 0 0 0 0 0 0 0 0 0 0 0 0 0 0 0 0 0 0 0 0 0 0 0 0 0
306 CTG 0 0 0 0 0 0 0 0 0 0 0 0 0 0 7 0 0 0 1 0 0 0 4 0 0 0 0 0 33 1 146983 8 0 0 0 0 0 0 0 0 0 0 0 0 0 0 1 0 0 0 0 0 0 0 0 0 0 0 0 0 0 0 10 0
307 CTT 0 0 0 0 0 0 0 0 0 0 0 0 0 0 0 5 0 0 0 1 0 0 0 11 0 0 0 2 0 9 0 154139 0 0 0 0 0 0 0 0 0 0 0 0 0 0 0 0 0 0 0 0 0 0 0 0 0 0 0 0 0 0 0 1
308 CAA 19 0 0 0 0 0 0 0 0 0 0 0 0 0 0 0 161050 1 9 0 0 0 0 0 9 0 0 0 1 0 0 0 1 0 0 0 0 0 0 0 0 0 0 0 0 0 0 0 3 0 0 0 0 0 0 0 0 0 0 0 0 0 0 0
309 AAC 3 161051 0 9 0 17 0 0 0 11 0 0 0 0 0 0 0 3 0 0 0 0 0 0 0 0 0 0 0 0 0 0 0 14 0 0 0 0 0 0 0 0 0 0 0 0 0 0 0 0 0 0 0 0 0 0 0 0 0 0 0 0 0 0
310 AGC 0 14 0 0 0 0 0 0 1 161363 0 9 0 2 0 0 0 0 0 0 0 0 0 0 0 1 0 0 0 0 0 0 0 0 0 0 0 0 0 0 0 5 0 0 0 0 0 0 0 0 0 0 0 0 0 0 0 5 0 0 0 0 0 0
311 CAA 31 0 0 0 0 0 0 0 0 0 0 0 0 0 0 0 161145 0 6 3 3 0 0 0 5 0 0 0 2 0 0 0 0 0 0 0 0 0 0 0 0 0 0 0 0 0 0 0 6 0 0 0 0 0 0 0 0 0 0 0 0 0 0 0
312 GTA 0 0 0 0 0 0 0 0 0 0 0 0 17 0 0 0 0 0 0 0 0 0 0 0 0 0 0 0 0 0 0 0 2 0 0 0 7 0 0 0 0 0 0 0 161660 1 15 0 0 0 0 0 0 0 0 0 0 0 0 0 7 0 0 0
313 TAC 0 0 0 0 0 0 0 0 0 0 0 0 0 0 0 0 0 5 0 0 0 0 0 0 0 0 0 0 0 1 0 0 0 1 0 0 0 0 0 0 0 0 0 0 0 0 0 0 3 161570 0 59 0 0 0 0 0 15 0 0 0 0 0 0
314 AGC 0 7 0 0 0 1 0 0 2 161185 0 8 0 7 0 0 0 0 0 0 0 0 0 0 0 2 0 0 0 0 0 0 0 0 0 0 0 0 0 0 0 20 0 0 0 0 0 0 0 0 0 0 0 0 0 0 0 0 0 0 0 0 0 0
315 CTA 0 0 0 0 0 0 0 0 0 0 0 0 27 0 0 0 1 0 0 0 36 0 0 0 1 0 0 0 161644 0 3 0 0 0 0 0 0 0 0 0 0 0 0 0 0 0 0 0 0 0 0 0 0 0 0 0 0 0 0 0 1 0 0 0
316 ATC 0 0 0 0 0 11 0 0 0 1 0 0 30 160553 1 12 0 0 0 0 0 0 0 0 0 0 0 0 0 1 0 0 0 0 0 0 0 0 0 0 0 0 0 0 0 11 0 0 0 0 0 0 0 0 0 0 0 0 0 0 0 2 0 0
317 AGA 5 0 0 0 0 0 0 0 161786 0 19 0 39 0 0 0 0 0 0 0 0 0 0 0 3 0 0 0 0 0 0 0 0 0 0 0 0 0 0 0 24 0 0 0 0 0 0 0 0 0 0 0 0 0 0 0 3 0 0 0 0 0 0 0
318 CCG 0 0 0 0 0 0 7 0 0 0 0 0 0 0 0 0 0 0 33 0 26 1 159343 56 0 0 0 0 0 0 10 0 0 0 0 0 0 0 5 0 0 0 0 0 0 0 0 0 0 0 0 0 0 0 4 0 0 0 0 0 0 0 0 0
319 AAC 6 161600 1 40 0 0 0 0 1 8 0 0 0 0 0 0 0 0 0 0 0 0 0 0 0 0 0 0 0 0 0 0 0 8 0 0 0 0 0 0 0 0 0 0 0 0 0 0 0 0 0 0 0 0 0 0 0 0 0 0 0 0 0 0
320 GAG 0 0 11 0 0 0 0 0 0 0 0 0 0 0 0 0 0 0 1 0 0 0 0 0 0 0 0 0 0 0 0 0 7 0 161621 22 0 0 0 0 0 0 10 0 0 0 1 0 0 0 37 0 0 0 0 0 0 0 0 0 0 0 0 0
321 AAT 0 3 1 161715 0 0 0 4 0 0 0 3 0 0 0 0 0 0 0 0 0 0 0 0 0 0 0 0 0 0 0 0 0 0 0 4 0 0 0 0 0 0 0 0 0 0 0 0 0 0 0 0 0 0 0 0 0 0 0 0 0 0 0 0
322 CCA 0 0 0 0 24 0 0 0 0 0 0 0 0 0 0 0 25 0 0 0 161573 5 28 1 1 0 0 0 9 0 0 0 0 0 0 0 0 0 0 0 0 0 0 0 0 0 0 0 0 0 0 0 6 0 0 0 0 0 0 0 0 0 0 0
323 GCA 0 0 0 0 20 0 0 0 0 0 0 0 0 0 0 0 0 0 0 0 0 0 0 0 0 0 0 0 0 0 0 0 3 0 0 0 161437 0 5 0 1 0 0 0 23 0 0 0 0 0 0 0 9 0 0 0 0 0 0 0 0 0 0 0
324 CAC 0 6 0 0 0 0 0 0 0 0 0 0 0 0 0 0 7 161613 1 4 0 3 0 0 0 7 0 0 0 0 0 0 0 0 0 0 0 0 0 0 0 0 0 0 0 0 0 0 0 7 0 0 0 0 0 0 0 0 0 0 0 0 0 0
325 AAG 15 0 161670 11 0 0 4 0 0 0 20 0 0 0 4 0 0 0 0 0 0 0 0 0 0 0 0 0 0 0 0 0 0 0 26 0 0 0 0 0 0 0 0 0 0 0 0 0 0 0 0 0 0 0 0 0 0 0 0 0 0 0 0 0
326 AGT 0 0 0 27 0 0 0 0 0 10 1 161837 0 0 0 0 0 0 0 0 0 0 0 0 0 0 0 0 0 0 0 0 0 0 0 0 0 0 0 0 0 0 0 4 0 0 0 0 0 0 0 0 0 0 0 0 0 0 0 1 0 0 0 0
327 CAG 0 0 33 0 0 0 0 0 0 0 0 0 0 0 0 0 21 0 161496 6 0 0 1 0 0 0 19 0 0 0 1 0 0 0 0 0 0 0 0 0 0 0 0 0 0 0 0 0 0 0 4 0 0 0 0 0 0 0 0 0 0 0 0 0
328 CTG 0 0 0 0 0 0 0 0 0 0 0 0 0 0 9 0 0 0 3 0 0 0 5 0 0 0 1 0 9 0 161680 38 0 0 0 0 0 0 0 0 0 0 0 0 0 0 0 0 0 0 0 0 0 0 0 0 0 0 0 0 0 0 42 0
329 GTG 0 0 0 0 0 0 0 0 0 0 0 0 0 0 5 0 0 0 0 0 0 0 0 0 0 0 0 0 0 0 0 0 0 0 2 0 0 0 7 0 0 0 2 0 36 1 161603 6 0 0 0 0 0 0 0 0 0 0 0 0 0 0 2 0
330 TGG 0 0 0 0 0 0 0 0 0 0 1 0 0 0 0 0 0 0 0 0 0 0 0 0 0 0 7 0 0 0 0 0 0 0 1 0 0 0 0 0 0 0 2 0 0 0 0 0 0 0 8 0 0 0 0 0 16 2 161613 10 0 0 42 0
331 ATG 0 0 4 0 0 0 7 0 0 0 3 0 8 0 161845 26 0 0 0 0 0 0 0 0 0 0 0 0 0 0 1 0 0 0 0 0 0 0 0 0 0 0 0 0 0 0 9 0 0 0 0 0 0 0 0 0 0 0 0 0 0 0 3 0
332 GCA 0 0 0 0 24 0 0 0 0 0 0 0 0 0 0 0 0 0 0 0 0 0 0 0 0 0 0 0 0 0 0 0 4 0 0 0 161821 0 7 3 3 0 0 0 26 0 0 0 0 0 0 0 3 0 0 0 0 0 0 0 0 0 0 0
333 TGC 0 0 0 0 0 0 0 0 0 1 0 0 0 0 0 0 0 0 0 0 0 0 0 0 0 22 0 0 0 0 0 0 0 0 0 0 0 0 0 0 0 3 0 0 0 0 0 0 0 22 0 0 0 0 0 0 2 161425 1 25 0 8 0 0
334 AAT 2 4 2 161713 0 0 0 0 0 0 0 7 0 0 0 1 0 0 0 0 0 0 0 0 0 0 0 0 0 0 0 0 0 0 0 6 0 0 0 0 0 0 0 0 0 0 0 0 0 0 0 0 0 0 0 0 0 0 0 0 0 0 0 0
335 TCT 0 0 0 0 0 0 0 3 0 0 0 0 0 0 0 0 0 0 0 0 0 0 0 8 0 0 0 0 0 0 0 0 0 0 0 0 0 0 0 1 0 0 0 0 0 0 0 0 0 0 0 8 2 17 1 194401 0 0 0 1 0 0 0 6
336 GCT 0 0 0 0 0 0 0 63 0 0 0 0 0 0 0 0 0 0 0 0 0 0 0 0 0 0 0 0 0 0 0 0 0 0 0 7 3 9 0 193776 0 0 0 0 0 0 0 26 0 0 0 0 0 0 0 4 0 0 0 0 0 0 0 0
337 GCA 0 0 0 0 29 0 0 0 0 0 0 0 0 0 0 0 0 0 0 0 5 0 0 0 0 0 0 0 0 0 0 0 2 0 0 0 193379 1 13 8 0 0 0 0 11 0 0 0 0 0 0 0 7 0 0 0 0 0 0 0 0 0 0 0
338 TTT 0 0 0 0 0 0 0 0 0 0 0 0 0 0 0 2 0 0 0 0 0 0 0 0 0 0 0 0 0 0 0 10 0 0 0 0 0 0 0 0 0 0 0 0 0 0 0 3 0 0 0 0 0 0 0 4 0 0 0 2 0 17 0 193637
339 GAA 3 0 0 0 0 0 0 0 0 0 0 0 0 0 0 0 0 0 0 0 0 0 0 0 0 0 0 0 0 0 0 0 193700 7 26 6 0 0 0 0 14 0 0 0 0 0 0 0 5 0 0 0 0 0 0 0 0 0 0 0 0 0 0 0
340 GAT 0 0 0 25 0 0 0 0 0 0 0 0 0 0 0 0 0 0 0 0 0 0 0 0 0 0 0 0 0 0 0 0 0 9 0 194419 0 0 0 1 0 0 0 9 0 0 0 2 0 0 0 5 0 0 0 0 0 0 0 0 0 0 0 0
341 CTA 0 0 0 0 0 0 0 0 0 0 0 0 15 0 0 0 2 0 0 0 28 0 0 0 0 0 0 0 193319 3 4 0 0 0 0 0 0 0 0 0 0 0 0 0 0 0 0 0 0 0 0 0 0 0 0 0 0 0 0 0 0 0 0 0
342 AGA 11 0 0 0 0 0 0 0 193608 1 8 0 4 0 0 0 0 0 0 0 0 0 0 0 1 0 0 0 0 0 0 0 0 0 0 0 0 0 0 0 7 0 0 0 0 0 0 0 0 0 0 0 0 0 0 0 0 0 0 0 0 0 0 0
343 GTA 0 0 0 0 0 0 0 0 0 0 0 0 15 0 0 0 0 0 0 0 0 0 0 0 0 0 0 0 2 0 0 0 1 0 0 0 12 0 0 0 1 0 0 0 193773 2 13 0 0 0 0 0 0 0 0 0 0 0 0 0 9 0 0 0
344 TTA 0 0 0 0 0 0 0 0 0 0 0 0 0 0 0 0 0 0 0 0 0 0 0 0 0 0 0 0 6 0 0 0 0 0 0 0 0 0 0 0 0 0 0 0 2 0 0 0 0 0 0 0 5 0 0 0 0 0 0 0 194302 0 20 0
345 AGC 0 14 0 0 0 0 0 0 2 193418 0 10 0 3 0 0 0 0 0 0 0 0 0 0 0 2 0 0 0 0 0 0 0 0 0 0 0 0 0 0 0 11 0 0 0 0 0 0 0 0 0 0 0 0 0 0 0 0 0 0 0 0 0 0
346 TTC 0 0 0 0 0 0 0 0 0 0 0 0 0 1 0 0 0 0 0 0 0 0 0 0 0 0 0 0 0 9 0 0 0 0 0 0 0 0 0 0 0 0 0 0 0 2 0 0 0 2 0 0 0 18 0 0 0 1 0 0 2 193635 0 1
347 ATC 0 1 0 0 0 9 0 0 0 0 0 0 16 193630 0 4 0 0 0 0 0 0 0 0 0 0 0 0 0 0 0 0 0 0 0 0 0 0 0 0 0 0 0 0 0 5 0 0 0 0 0 0 0 0 0 0 0 0 0 0 0 1 0 0
348 AGA 7 0 0 0 0 0 0 0 194015 0 27 1 4 0 0 0 0 0 0 0 0 0 0 0 2 0 0 0 0 0 0 0 0 0 0 0 0 0 0 0 26 0 0 0 0 0 0 0 0 0 0 0 0 0 0 0 0 0 0 0 0 0 0 0
349 GGG 0 0 0 0 0 0 0 0 0 0 13 0 0 0 0 0 0 0 0 0 0 0 0 0 0 0 1 0 0 0 0 0 0 0 10 0 0 0 0 0 12 0 193712 20 0 0 12 0 0 0 0 0 0 0 0 0 0 0 12 0 0 0 0 0
350 ACC 0 3 0 0 6 194353 0 3 0 6 0 0 0 8 0 0 0 0 0 0 0 1 0 0 0 0 0 0 0 0 0 0 0 0 0 0 0 17 0 0 0 0 0 0 0 0 0 0 0 0 0 0 0 0 0 0 0 0 0 0 0 0 0 0
351 AAA 194006 3 17 3 2 0 0 0 3 0 0 0 1 0 0 0 1 0 0 0 0 0 0 0 0 0 0 0 0 0 0 0 6 0 0 0 0 0 0 0 0 0 0 0 0 0 0 0 1 0 0 0 0 0 0 0 0 0 0 0 0 0 0 0
352 GTA 0 0 0 0 0 0 0 0 0 0 0 0 16 0 0 0 0 0 0 0 0 0 0 0 0 0 0 0 0 0 0 0 0 0 0 0 12 0 0 0 1 0 0 0 194144 1 15 0 0 0 0 0 0 0 0 0 0 0 0 0 5 0 0 0
353 TCC 0 0 0 0 0 0 0 0 0 0 0 0 0 0 0 0 0 0 0 0 0 147 0 0 0 0 0 0 0 0 0 0 0 0 0 0 0 2 0 0 0 0 0 0 0 0 0 0 0 2 0 0 14 193405 1 7 0 0 0 0 0 8 0 0
354 CCA 0 0 0 0 10 0 0 0 0 0 0 0 0 0 0 0 24 0 0 0 193713 1 8 1 5 0 0 0 0 0 0 0 0 0 0 0 0 0 0 0 0 0 0 0 0 0 0 0 0 0 0 0 5 0 0 0 0 0 0 0 0 0 0 0
355 AGG 0 0 27 0 0 0 1 0 11 0 193775 3 0 0 19 0 0 0 0 0 0 0 0 0 0 0 0 0 0 0 0 0 0 0 0 0 0 0 0 0 0 0 19 0 0 0 0 0 0 0 0 0 0 0 0 0 0 0 0 0 0 0 0 0
356 GGG 0 0 0 0 0 0 0 0 0 0 7 0 0 0 0 0 0 0 0 0 0 0 0 0 0 0 0 0 0 0 0 0 0 0 15 0 0 0 0 0 11 0 189693 6 0 0 0 0 0 0 0 0 0 0 0 0 0 0 12 0 0 0 0 0
357 AAA 193203 4 4 1 3 0 0 0 9 0 0 0 0 0 0 0 0 0 0 0 0 0 0 0 0 0 0 0 0 0 0 0 24 0 0 0 0 0 0 0 1 0 0 0 0 0 0 0 4 0 0 0 0 0 0 0 0 0 0 0 0 0 0 0
358 CTT 0 0 0 0 0 0 0 1 0 0 0 0 0 0 0 2 0 0 0 0 0 0 0 4 0 0 0 1 1 9 0 193744 0 0 0 0 0 0 0 0 0 0 0 0 0 0 0 0 0 0 0 0 0 0 0 0 0 0 0 0 0 0 0 5
359 TCC 0 0 0 0 0 1 0 0 0 0 0 0 0 0 0 0 0 0 0 0 0 18 0 0 0 0 0 0 0 0 0 0 0 0 0 0 0 0 0 0 0 0 0 0 0 0 0 0 0 6 0 0 12 194415 1 7 0 2 0 0 0 2 0 0
360 ACT 0 0 0 4 0 18 3 194535 0 0 0 1 0 0 0 6 0 0 0 0 0 0 0 0 0 0 0 0 0 0 0 0 0 0 0 0 0 0 0 8 0 0 0 0 0 0 0 0 0 0 0 0 0 0 0 1 0 0 0 0 0 0 0 0
361 AGA 9 0 0 0 1 0 0 0 194513 2 9 2 7 0 0 0 0 0 0 0 0 0 0 0 1 0 0 0 0 0 0 0 0 0 0 0 0 0 0 0 7 0 0 0 0 0 0 0 0 0 0 0 0 0 0 0 0 0 0 0 0 0 0 0
362 GGA 0 0 0 0 0 0 0 0 4 0 0 0 0 0 0 0 0 0 0 0 0 0 0 0 0 0 0 0 0 0 0 0 5 0 0 0 0 0 0 0 193794 0 20 2 11 0 0 0 0 0 0 0 0 0 0 0 10 0 0 0 0 0 0 0
363 GTA 0 0 0 0 0 0 0 0 0 0 0 0 21 0 0 0 0 0 0 0 0 0 0 0 0 0 0 0 0 0 0 0 1 0 0 0 24 0 0 0 1 0 0 0 193480 1 22 1 0 0 0 0 0 0 0 0 0 0 0 0 2 0 0 0
364 CAA 5 0 0 0 0 0 0 0 0 0 0 0 0 0 0 0 194302 0 16 0 0 0 0 0 3 0 0 0 1 0 0 0 0 0 0 0 0 0 0 0 0 0 0 0 0 0 0 0 5 0 0 0 0 0 0 0 0 0 0 0 0 0 0 0
365 ATT 0 0 0 1 0 0 0 10 0 0 0 0 4 4 0 194307 0 0 0 0 0 0 0 0 0 0 0 0 0 0 0 1 0 0 0 0 0 0 0 0 0 0 0 0 0 0 0 4 0 0 0 0 0 0 0 0 0 0 0 0 0 0 0 0
366 GCT 0 0 0 0 0 0 0 14 0 0 0 0 0 0 0 0 0 0 0 0 0 0 0 0 0 0 0 0 0 0 0 0 0 0 0 3 1 9 0 194341 0 0 0 0 0 0 0 7 0 0 0 0 0 0 0 1 0 0 0 0 0 0 0 0
367 TCA 0 0 0 0 0 0 0 0 0 0 0 0 0 0 0 0 0 0 0 0 10 0 0 0 0 0 0 0 0 0 0 0 0 0 0 0 0 0 0 0 0 0 0 0 0 0 0 0 6 0 0 0 194339 1 10 1 0 0 0 0 0 0 0 0
368 AAT 3 6 1 193834 0 0 0 4 0 0 0 16 0 0 0 0 0 0 0 2 0 0 0 0 0 0 0 0 0 0 0 0 0 0 0 3 0 0 0 0 0 0 0 0 0 0 0 0 0 0 0 0 0 0 0 0 0 0 0 0 0 0 0 0
369 GAA 11 0 0 0 0 0 0 0 0 0 0 0 0 0 0 0 0 0 0 0 0 0 0 0 0 0 0 0 0 0 0 0 194788 2 12 1 0 0 0 0 9 0 0 0 0 0 0 0 5 0 0 0 0 0 0 0 0 0 0 0 0 0 0 0
370 AAC 2 193735 0 4 0 1 0 0 0 12 0 0 0 1 0 0 0 3 0 0 0 0 0 0 0 0 0 0 0 0 0 0 0 5 0 0 0 0 0 0 0 0 0 0 0 0 0 0 0 1 0 0 0 0 0 0 0 0 0 0 0 0 0 0
371 ATG 0 0 1 0 0 0 5 0 0 0 4 0 37 0 194641 9 0 0 0 0 0 0 0 0 0 0 0 0 0 0 4 0 0 0 0 0 0 0 0 0 0 0 0 0 0 0 6 0 0 0 0 0 0 0 0 0 0 0 0 0 0 0 0 0
372 GAT 0 0 0 22 0 0 0 0 0 0 0 0 0 0 0 0 0 0 0 0 0 0 0 0 0 0 0 0 0 0 0 0 2 5 0 194036 0 0 0 3 0 0 0 19 0 0 0 0 0 0 0 2 0 0 0 0 0 0 0 0 0 0 0 0
373 GCT 0 0 0 0 0 0 0 29 0 0 0 0 0 0 0 0 0 0 0 0 0 0 0 1 0 0 0 0 0 0 0 0 0 0 0 3 1 23 2 194402 0 0 0 0 0 0 0 14 0 0 0 0 0 0 0 3 0 0 0 0 0 0 0 0
374 ATG 0 0 2 0 0 0 4 0 0 0 0 0 31 0 194342 4 0 0 0 0 0 0 0 0 0 0 0 0 0 0 0 0 0 0 0 0 0 0 0 0 0 0 0 0 0 0 6 0 0 0 0 0 0 0 0 0 0 0 0 0 0 0 0 0
375 GAA 13 0 0 0 0 0 0 0 0 0 0 0 0 0 0 0 1 0 0 0 0 0 0 0 0 0 0 0 0 0 0 0 191189 3 11 1 0 0 0 0 13 0 0 0 0 0 0 0 8 0 0 0 0 0 0 0 0 0 0 0 0 0 0 0
376 TCA 0 0 0 0 0 0 0 0 0 0 0 0 0 0 0 0 0 0 0 0 5 0 0 0 0 0 0 0 0 0 0 0 0 0 0 0 0 0 0 0 0 0 0 0 0 0 0 0 15 0 0 0 167869 0 13 0 1 0 0 0 1 0 0 0
377 AGT 0 0 0 17 0 0 0 0 0 13 0 190890 0 0 0 0 0 0 0 0 0 0 0 0 0 0 0 2 0 0 0 0 0 0 0 0 0 0 0 0 0 0 0 15 0 0 0 0 0 0 0 0 0 0 0 0 0 0 0 1 0 0 0 0
378 ACT 0 0 0 3 2 6 0 167660 0 0 0 0 0 0 0 12 0 0 0 0 0 0 0 1 0 0 0 0 0 0 0 0 0 0 0 0 0 0 0 13 0 0 0 0 0 0 0 0 0 0 0 0 0 0 0 0 0 0 0 0 0 0 0 0
379 CTT 0 0 0 0 0 0 0 0 0 0 0 0 0 0 0 9 0 0 0 6 0 0 0 9 0 0 0 3 1 6 0 162535 0 0 0 0 0 0 0 0 0 0 0 0 0 0 0 0 0 0 0 0 0 0 0 0 0 0 0 0 0 0 0 3
380 GAA 14 0 0 0 0 0 0 0 0 0 0 0 0 0 0 0 0 0 0 0 0 0 0 0 0 0 0 0 0 0 0 0 191491 0 6 4 0 0 0 0 16 0 0 0 0 0 0 0 11 0 0 0 0 0 0 0 0 0 0 0 0 0 0 0
381 CTG 0 0 0 0 0 0 0 0 0 0 0 0 0 0 5 0 0 0 0 0 0 0 8 0 0 0 1 0 31 0 189279 6 0 0 0 0 0 0 0 0 0 0 0 0 0 0 0 0 0 0 0 0 0 0 0 0 0 0 0 0 0 0 7 0
382 AGA 18 0 0 0 0 0 0 0 185633 0 8 0 2 0 0 0 0 0 0 0 0 0 0 0 0 0 0 0 0 0 0 0 0 0 0 0 0 0 0 0 15 0 0 0 0 0 0 0 0 0 0 0 0 0 0 0 2 0 0 0 0 0 0 0
383 AGC 0 18 0 0 0 0 0 0 4 190985 0 37 0 6 0 0 0 0 0 0 0 0 0 0 0 5 0 0 0 0 0 0 0 0 0 0 0 0 0 0 0 12 0 0 0 0 0 0 0 0 0 0 0 0 0 0 0 0 0 0 0 0 0 0
384 AGG 0 0 16 0 0 0 0 0 25 0 187246 1 0 0 1 0 0 0 0 0 0 0 0 0 0 0 2 0 0 0 0 0 0 0 0 0 0 0 0 0 0 0 39 0 0 0 0 0 0 0 0 0 0 0 0 0 0 0 5 0 0 0 0 0
385 TAC 0 3 0 0 0 0 0 0 0 0 0 0 0 0 0 0 0 23 0 0 0 0 0 0 0 0 0 0 0 0 0 0 0 1 0 0 0 0 0 0 0 0 0 0 0 0 0 0 8 186651 1 16 0 0 0 0 0 9 0 0 0 0 0 0
386 TGG 0 0 0 0 0 0 0 0 0 0 1 0 0 0 0 0 0 0 0 0 0 0 0 0 0 0 13 0 0 0 0 0 0 0 0 0 0 0 0 0 0 0 0 0 0 0 0 0 0 0 8 0 0 0 0 0 3 0 180217 10 0 0 6 0
387 GCC 0 0 0 0 0 24 0 0 0 0 0 0 0 0 0 0 0 0 0 0 0 1 0 0 0 0 0 0 0 0 0 0 0 7 0 0 8 176120 0 2 0 1 0 0 0 19 0 0 0 0 0 0 0 5 0 0 0 0 0 0 0 0 0 0
388 ATA 0 0 0 0 12 0 0 0 2 0 0 0 184131 1 27 2 0 0 0 0 0 0 0 0 0 0 0 0 2 0 0 0 0 0 0 0 0 0 0 0 0 0 0 0 6 0 0 0 0 0 0 0 0 0 0 0 0 0 0 0 2 0 0 0
389 AGA 10 0 0 0 0 0 0 0 178948 0 8 1 11 0 0 0 0 0 0 0 0 0 0 0 6 0 0 0 0 0 0 0 0 0 0 0 0 0 0 0 12 0 0 0 0 0 0 0 0 0 0 0 0 0 0 0 5 0 0 0 0 0 0 0
390 ACC 0 3 0 0 4 176016 0 5 0 0 0 0 0 1 0 0 0 0 0 0 0 0 0 0 0 0 0 0 0 0 0 0 0 0 0 0 0 4 0 0 0 0 0 0 0 0 0 0 0 0 0 0 0 0 0 0 0 0 0 0 0 0 0 0
391 AGA 17 0 0 0 0 0 0 0 177709 0 9 0 4 0 0 0 0 0 0 0 0 0 0 0 2 0 0 0 0 0 0 0 0 0 0 0 0 0 0 0 23 0 0 0 0 0 0 0 0 0 0 0 0 0 0 0 0 0 0 0 0 0 0 0
392 AGT 0 0 0 13 0 0 0 0 0 1 5 189276 0 0 0 2 0 0 0 0 0 0 0 0 0 0 0 5 0 0 0 0 0 0 0 0 0 0 0 0 0 0 0 11 0 0 0 0 0 0 0 0 0 0 0 0 0 0 0 0 0 0 0 0
393 GGA 0 0 0 0 0 0 0 0 5 0 0 0 0 0 0 0 0 0 0 0 0 0 0 0 1 0 0 0 0 0 0 0 6 0 0 0 0 0 0 0 194067 3 53 6 2 0 0 0 0 0 0 0 0 0 0 0 6 0 0 0 0 0 0 0
394 GGA 0 0 0 0 0 0 0 0 18 0 0 0 0 0 0 0 0 0 0 0 0 0 0 0 0 0 0 0 0 0 0 0 14 0 0 0 1 0 0 0 193913 0 17 0 2 0 0 0 0 0 0 0 0 0 0 0 11 0 0 0 0 0 0 0
395 AAC 0 193943 2 16 0 5 0 0 0 6 0 0 0 1 0 0 0 3 0 0 0 0 0 0 0 0 0 0 0 0 0 0 0 8 0 0 0 0 0 0 0 0 0 0 0 0 0 0 0 0 0 0 0 0 0 0 0 0 0 0 0 0 0 0
396 ACT 0 0 0 4 3 19 2 194287 0 0 0 0 0 0 0 7 0 0 0 0 0 0 0 0 0 0 0 0 0 0 0 0 0 0 0 0 0 0 0 10 0 0 0 0 0 0 0 0 0 0 0 0 0 0 0 3 0 0 0 0 0 0 0 0
397 AAT 0 19 6 194359 0 0 0 2 0 0 0 9 0 0 0 0 0 0 0 2 0 0 0 0 0 0 0 0 0 0 0 0 0 0 0 5 0 0 0 0 0 0 0 0 0 0 0 0 0 0 0 0 0 0 0 0 0 0 0 0 0 0 0 0
398 CAA 28 0 0 0 0 0 0 0 0 0 0 0 0 0 0 0 193853 4 19 0 1 0 0 0 7 0 0 0 1 0 0 0 0 0 0 0 0 0 0 0 0 0 0 0 0 0 0 0 2 0 0 0 0 0 0 0 0 0 0 0 0 0 0 0
399 CAG 0 0 4 0 0 0 0 0 0 0 0 0 0 0 0 0 12 0 194089 2 0 0 1 0 0 0 17 0 0 0 0 0 0 0 2 0 0 0 0 0 0 0 0 0 0 0 0 0 0 0 9 0 0 0 0 0 0 0 0 0 0 0 0 0
400 AGG 0 0 24 0 0 0 1 0 13 0 193608 0 0 0 13 0 0 0 0 0 0 0 0 0 0 0 4 0 0 0 0 0 0 0 0 0 0 0 0 0 0 0 41 0 0 0 0 0 0 0 0 0 0 0 0 0 0 0 3 0 0 0 0 0
401 GCC 0 0 0 0 0 12 0 0 0 0 0 0 0 0 0 0 0 0 0 0 0 3 0 0 0 0 0 0 0 0 0 0 0 7 0 0 17 194381 1 6 0 1 0 0 0 19 0 0 0 0 0 0 0 1 0 0 0 0 0 0 0 0 0 0
402 TCT 0 0 0 0 0 0 0 6 0 0 0 0 0 0 0 0 0 0 0 0 0 0 0 22 0 0 0 0 0 0 0 0 0 0 0 0 0 0 0 1 0 0 0 0 0 0 0 0 0 0 0 7 3 29 1 194262 0 0 0 0 0 0 0 0
403 GCA 0 0 0 0 29 0 0 0 0 0 0 0 0 0 0 0 0 0 0 0 0 0 0 0 0 0 0 0 0 0 0 0 5 0 0 0 194246 1 31 2 1 0 0 0 64 0 0 0 0 0 0 0 5 0 0 0 0 0 0 0 0 0 0 0
404 GGT 0 0 0 0 0 0 0 0 0 0 0 6 0 0 0 0 0 0 0 0 0 0 0 0 0 0 0 0 0 0 0 0 0 0 0 16 0 0 0 3 1 34 0 194128 0 0 0 4 0 0 0 0 0 0 0 0 0 0 0 18 0 0 0 0
405 CAA 15 0 0 0 0 0 0 0 0 0 0 0 0 0 0 0 194788 1 8 0 1 0 0 0 2 0 0 0 1 0 0 0 1 0 0 0 0 0 0 0 0 0 0 0 0 0 0 0 2 0 0 0 0 0 0 0 0 0 0 0 0 0 0 0
406 ATC 0 0 0 0 0 20 0 0 0 1 0 0 27 194746 0 6 0 0 0 0 0 0 0 0 0 0 0 0 0 1 0 0 0 0 0 0 0 0 0 0 0 0 0 0 0 11 0 0 0 0 0 0 0 0 0 0 0 0 0 0 0 2 0 0
407 AGT 0 0 0 16 0 0 0 0 0 9 0 194642 0 0 0 1 0 0 0 0 0 0 0 0 0 0 0 1 0 0 0 0 0 0 0 0 0 0 0 0 0 0 0 26 0 0 0 0 0 0 0 0 0 0 0 0 0 0 0 4 0 0 0 0
408 GTG 0 0 0 0 0 0 0 0 0 0 0 0 0 0 23 0 0 0 0 0 0 0 0 0 0 0 0 0 0 0 0 0 0 0 1 0 0 0 14 0 0 0 0 0 48 0 194219 3 0 0 0 0 0 0 0 0 0 0 0 0 0 0 1 0
409 CAA 6 0 0 0 0 0 0 0 0 0 0 0 0 0 0 0 194561 2 11 0 0 0 0 0 4 0 0 0 5 0 0 0 2 0 0 0 0 0 0 0 0 0 0 0 0 0 0 0 65 0 0 0 0 0 0 0 0 0 0 0 0 0 0 0
410 CCT 0 0 0 0 0 0 0 5 0 0 0 0 0 0 0 0 0 0 0 21 6 41 0 194143 0 0 0 0 0 0 0 8 0 0 0 0 0 0 0 0 0 0 0 0 0 0 0 0 0 0 0 0 0 0 0 17 0 0 0 0 0 0 0 0
411 GCA 0 0 0 0 60 0 0 0 0 0 0 0 0 0 0 0 0 0 0 0 1 0 0 0 0 0 0 0 0 0 0 0 4 0 0 0 194579 2 4 0 1 0 0 0 11 0 0 0 0 0 0 0 7 0 0 0 0 0 0 0 0 0 0 0
412 TTT 0 0 0 0 0 0 0 0 0 0 0 0 0 0 0 7 0 0 0 0 0 0 0 0 0 0 0 0 0 0 0 11 0 0 0 0 0 0 0 0 0 0 0 0 0 0 0 0 0 0 0 1 0 0 0 7 0 0 0 3 1 11 11 194498
413 TCT 0 0 0 0 0 0 0 1 0 0 0 0 0 0 0 0 0 0 0 0 0 0 0 5 0 0 0 0 0 0 0 0 0 0 0 0 0 0 0 0 0 0 0 0 0 0 0 0 0 0 0 10 7 28 4 194598 0 0 0 0 0 0 0 8
414 GTG 0 0 0 0 0 0 0 0 0 0 0 0 0 0 31 0 0 0 0 0 0 0 0 0 0 0 0 0 0 0 0 0 0 0 0 0 0 0 6 0 0 0 3 0 38 0 194360 6 0 0 0 0 0 0 0 0 0 0 0 0 0 0 1 0
415 CAA 6 0 0 0 0 0 0 0 0 0 0 0 0 0 0 0 194612 0 6 3 0 0 0 0 8 0 0 0 2 0 0 0 0 0 0 0 0 0 0 0 0 0 0 0 0 0 0 0 15 0 0 0 0 0 0 0 0 0 0 0 0 0 0 0
416 AGA 8 0 0 0 1 0 0 0 194694 0 12 0 2 0 0 0 0 0 0 0 0 0 0 0 1 0 0 0 0 0 0 0 0 0 0 0 0 0 0 0 20 0 0 0 0 0 0 0 0 0 0 0 0 0 0 0 0 0 0 0 0 0 0 0
417 AAC 10 192833 0 15 0 8 0 0 0 8 0 0 0 0 0 0 0 3 0 0 0 0 0 0 0 0 0 0 0 0 0 0 0 14 0 0 0 0 0 0 0 0 0 0 0 0 0 0 0 1 0 0 0 0 0 0 0 0 0 0 0 0 0 0
418 CTC 0 0 0 0 0 0 0 0 0 0 0 0 0 8 0 0 0 0 0 0 0 12 0 0 0 0 0 0 0 169218 1 4 0 0 0 0 0 0 0 0 0 0 0 0 0 0 0 0 0 0 0 0 0 0 0 0 0 0 0 0 0 10 0 0
419 CCA 0 0 0 0 1 0 0 0 0 0 0 0 0 0 0 0 8 0 0 0 169039 1 5 0 0 0 0 0 4 0 0 0 0 0 0 0 0 0 0 0 0 0 0 0 0 0 0 0 0 0 0 0 10 0 0 0 0 0 0 0 0 0 0 0
420 TTT 0 0 0 0 0 0 0 0 0 0 0 0 0 0 0 1 0 0 0 0 0 0 0 0 0 0 0 0 0 0 0 36 0 0 0 0 0 0 0 0 0 0 0 0 0 0 0 1 0 0 0 2 0 0 0 7 0 0 0 1 2 36 1 168833
421 GAC 0 16 0 0 0 0 0 0 0 0 0 0 0 0 0 0 0 0 0 0 0 0 0 0 0 0 0 0 0 0 0 0 3 169599 0 10 0 2 0 0 0 23 0 0 0 0 0 0 0 31 0 0 0 0 0 0 0 0 0 0 0 0 0 0
422 AAA 169381 36 11 0 3 0 0 0 9 0 0 0 0 0 0 0 1 0 0 0 0 0 0 0 0 0 0 0 0 0 0 0 3 0 0 0 0 0 0 0 0 0 0 0 0 0 0 0 1 0 0 0 0 0 0 0 0 0 0 0 0 0 0 0
423 CCA 0 0 0 0 3 0 0 0 0 0 0 0 0 0 0 0 19 0 0 0 169114 2 5 1 0 0 0 0 5 0 0 0 0 0 0 0 1 0 0 0 0 0 0 0 0 0 0 0 0 0 0 0 6 0 0 0 0 0 0 0 0 0 0 0
424 ACC 0 4 0 0 17 169323 0 5 0 1 0 0 0 10 0 0 0 0 0 0 0 2 0 0 0 0 0 0 0 0 0 0 0 0 0 0 0 6 0 0 0 0 0 0 0 0 0 0 0 0 0 0 0 0 0 0 0 0 0 0 0 0 0 0
425 ATC 0 2 0 0 0 12 0 0 0 0 0 0 11 169547 0 14 0 0 0 0 0 0 0 0 0 0 0 0 0 0 0 0 0 0 0 0 0 0 0 0 0 0 0 0 0 4 0 0 0 0 0 0 0 0 0 0 0 0 0 0 0 0 0 0
426 ATG 0 0 2 0 0 0 10 0 0 0 1 0 24 0 168866 15 0 0 0 0 0 0 0 0 0 0 0 0 0 0 1 0 0 0 0 0 0 0 0 0 0 0 0 0 0 0 8 0 0 0 0 0 0 0 0 0 0 0 0 0 0 0 1 0
427 GCA 0 0 0 0 20 0 0 0 0 0 0 0 0 0 0 0 0 0 0 0 0 0 0 0 0 0 0 0 0 0 0 0 6 0 0 0 169180 4 13 2 2 0 0 0 21 0 0 0 0 0 0 0 1 0 0 0 0 0 0 0 0 0 0 0
428 GCA 0 0 0 0 29 0 0 0 0 0 0 0 0 0 0 0 0 0 0 0 0 0 0 0 0 0 0 0 0 0 0 0 6 0 0 0 169260 1 6 3 0 0 0 0 17 0 0 0 0 0 0 0 5 0 0 0 0 0 0 0 0 0 0 0
429 TTC 0 0 0 0 0 0 0 0 0 0 0 0 0 0 0 0 0 0 0 0 0 0 0 0 0 0 0 0 0 13 0 0 0 0 0 0 0 0 0 0 0 0 0 0 0 4 0 0 0 2 0 0 0 9 0 0 0 0 0 0 12 169231 2 9
430 ACT 0 0 0 13 6 21 2 169220 0 0 0 0 0 0 0 6 0 0 0 0 0 0 0 0 0 0 0 0 0 0 0 0 0 0 0 0 0 0 0 6 0 0 0 0 0 0 0 0 0 0 0 0 0 0 0 0 0 0 0 0 0 0 0 0
431 GGG 0 0 0 0 0 0 0 0 0 0 21 0 0 0 0 0 0 0 0 0 0 0 0 0 0 0 0 0 0 0 0 0 0 0 4 0 0 0 0 0 16 1 169676 6 0 0 6 0 0 0 0 0 0 0 0 0 0 0 9 0 0 0 0 0
432 AAT 1 18 0 169195 0 0 0 2 0 0 0 20 0 0 0 0 0 0 0 0 0 0 0 0 0 0 0 0 0 0 0 0 0 0 0 15 0 0 0 0 0 0 0 0 0 0 0 0 0 0 0 0 0 0 0 0 0 0 0 0 0 0 0 0
433 ACA 5 0 0 0 169193 4 30 8 0 0 0 0 35 0 0 0 0 0 0 0 0 0 0 0 0 0 0 0 0 0 0 0 0 0 0 0 24 0 0 0 0 0 0 0 0 0 0 0 0 0 0 0 1 0 0 0 0 0 0 0 0 0 0 0
434 GAG 0 0 23 0 0 0 0 0 0 0 0 0 0 0 0 0 0 0 1 0 0 0 0 0 0 0 0 0 0 0 0 0 35 0 169163 10 0 0 2 0 0 0 21 0 0 0 6 0 0 0 9 0 0 0 0 0 0 0 0 0 0 0 0 0
435 GGA 0 0 0 0 0 0 0 0 14 0 0 0 0 0 0 0 0 0 0 0 0 0 0 0 0 0 0 0 0 0 0 0 14 0 0 0 0 0 0 0 169170 0 19 1 5 0 0 0 0 0 0 0 0 0 0 0 1 0 0 0 0 0 0 0
436 AGA 18 0 0 0 0 0 0 0 169297 0 6 0 13 0 0 0 0 0 0 0 0 0 0 0 1 0 0 0 0 0 0 0 0 0 0 0 0 0 0 0 8 0 0 0 0 0 0 0 0 0 0 0 0 0 0 0 1 0 0 0 0 0 0 0
437 ACA 5 0 0 0 169134 1 7 1 1 0 0 0 3 0 0 0 0 0 0 0 1 0 0 0 0 0 0 0 0 0 0 0 0 0 0 0 3 0 0 0 0 0 0 0 0 0 0 0 0 0 0 0 0 0 0 0 0 0 0 0 0 0 0 0
438 TCA 0 0 0 0 1 0 0 0 0 0 0 0 0 0 0 0 0 0 0 0 10 0 0 0 0 0 0 0 0 0 0 0 0 0 0 0 1 0 0 0 0 0 0 0 0 0 0 0 8 0 0 0 169541 3 46 0 0 0 0 0 6 0 0 0
439 GAC 0 2 0 0 0 0 0 0 0 0 0 0 0 0 0 0 0 0 0 0 0 0 0 0 0 0 0 0 0 0 0 0 5 169610 0 2 0 0 0 0 0 17 0 0 0 1 0 0 0 7 0 0 0 0 0 0 0 0 0 0 0 0 0 0
440 ATG 0 0 1 0 0 0 8 0 0 0 0 0 6 0 169145 4 0 0 0 0 0 0 0 0 0 0 0 0 0 0 0 0 0 0 0 0 0 0 0 0 0 0 0 0 0 0 3 0 0 0 0 0 0 0 0 0 0 0 0 0 0 0 1 0
441 AGG 0 0 12 0 0 0 2 0 11 0 169622 10 0 0 20 0 0 0 0 0 0 0 0 0 0 0 0 0 0 0 0 0 0 0 0 0 0 0 0 0 0 0 20 0 0 0 0 0 0 0 0 0 0 0 0 0 0 0 3 0 0 0 0 0
442 GCA 0 0 0 0 31 0 0 0 0 0 0 0 0 0 0 0 0 0 0 0 0 0 0 0 0 0 0 0 0 0 0 0 2 0 0 0 169722 2 9 0 1 0 0 0 17 0 0 0 0 0 0 0 1 0 0 0 0 0 0 0 0 0 0 0
443 GAA 5 0 0 0 0 0 0 0 0 0 0 0 0 0 0 0 1 0 0 0 0 0 0 0 0 0 0 0 0 0 0 0 169515 4 5 0 0 0 0 0 4 0 0 0 3 0 0 0 5 0 0 0 0 0 0 0 0 0 0 0 0 0 0 0
444 ATT 0 0 0 1 0 2 0 4 0 0 0 0 0 6 0 169217 0 0 0 0 0 0 0 0 0 0 0 0 0 0 0 0 0 0 0 0 0 0 0 0 0 0 0 0 0 0 0 5 0 0 0 0 0 0 0 0 0 0 0 0 0 0 0 1
445 ATA 1 0 0 0 5 0 0 0 1 0 0 0 169312 0 24 0 0 0 0 0 0 0 0 0 0 0 0 0 1 0 0 0 0 0 0 0 0 0 0 0 0 0 0 0 5 0 0 0 0 0 0 0 0 0 0 0 0 0 0 0 0 0 0 0
446 AGG 0 0 12 0 0 0 0 0 19 0 169694 1 0 0 19 0 0 0 0 0 0 0 0 0 0 0 6 0 0 0 0 0 0 0 0 0 0 0 0 0 0 0 24 0 0 0 0 0 0 0 0 0 0 0 0 0 0 0 6 0 0 0 0 0
447 ATG 0 0 1 0 0 0 1 0 0 0 2 0 18 0 169617 10 0 0 0 0 0 0 0 0 0 0 0 0 0 0 1 0 0 0 0 0 0 0 0 0 0 0 0 0 0 0 9 0 0 0 0 0 0 0 0 0 0 0 0 0 0 0 0 0
448 ATG 0 0 0 0 0 0 4 0 0 0 2 0 19 0 169698 4 0 0 0 0 0 0 0 0 0 0 0 0 0 0 0 0 0 0 0 0 0 0 0 0 0 0 0 0 0 0 15 0 0 0 0 0 0 0 0 0 0 0 0 0 0 0 2 0
449 GAA 7 0 0 0 0 0 0 0 0 0 0 0 0 0 0 0 0 0 0 0 0 0 0 0 0 0 0 0 0 0 0 0 169542 1 15 5 0 0 0 0 20 0 0 0 1 0 0 0 2 0 0 0 0 0 0 0 0 0 0 0 0 0 0 0
450 GGT 0 0 0 0 0 0 0 0 0 0 0 22 0 0 0 0 0 0 0 0 0 0 0 0 0 0 0 0 0 0 0 0 0 0 0 18 0 0 0 0 1 6 1 169726 0 0 0 2 0 0 0 0 0 0 0 0 0 0 0 13 0 0 0 0
451 GCA 0 0 0 0 77 0 0 0 0 0 0 0 0 0 0 0 0 0 0 0 1 0 0 0 0 0 0 0 0 0 0 0 27 0 0 0 169389 1 4 3 1 0 0 0 75 0 0 0 0 0 0 0 4 0 0 0 0 0 0 0 0 0 0 0
452 AAA 169808 20 8 0 1 0 0 0 6 0 1 0 0 0 0 0 0 0 0 0 0 0 0 0 0 0 0 0 0 0 0 0 3 0 0 0 0 0 0 0 0 0 0 0 0 0 0 0 0 0 0 0 0 0 0 0 0 0 0 0 0 0 0 0
453 CCA 0 0 0 0 7 0 0 0 0 0 0 0 0 0 0 0 4 0 0 0 169449 1 11 1 0 0 0 0 1 0 0 0 0 0 0 0 0 0 0 0 0 0 0 0 0 0 0 0 0 0 0 0 12 0 0 0 0 0 0 0 0 0 0 0
454 GAA 10 0 0 0 0 0 0 0 0 0 0 0 0 0 0 0 0 0 0 0 0 0 0 0 0 0 0 0 0 0 0 0 170112 1 8 1 0 0 0 0 14 0 0 0 2 0 0 0 2 0 0 0 0 0 0 0 0 0 0 0 0 0 0 0
455 GAA 8 0 0 0 0 0 0 0 0 0 0 0 0 0 0 0 0 0 0 0 0 0 0 0 0 0 0 0 0 0 0 0 170042 0 6 0 0 0 0 0 9 0 0 0 0 0 0 0 2 0 0 0 0 0 0 0 0 0 0 0 0 0 0 0
456 ATG 0 0 3 0 0 0 2 0 0 0 1 0 5 0 169914 1 0 0 0 0 0 0 0 0 0 0 0 0 0 0 0 0 0 0 0 0 0 0 0 0 0 0 0 0 0 0 9 0 0 0 0 0 0 0 0 0 0 0 0 0 0 0 0 0
457 TCC 0 0 0 0 0 0 0 0 0 0 0 0 0 0 0 0 0 0 0 0 1 8 0 0 0 0 0 0 0 0 0 0 0 0 0 0 0 0 0 0 0 0 0 0 0 0 0 0 0 9 0 0 22 169192 0 24 0 0 0 0 0 4 0 0
458 TTC 0 0 0 0 0 0 0 0 0 0 0 0 0 1 0 0 0 0 0 0 0 0 0 0 0 0 0 0 0 17 0 0 0 0 0 0 0 0 0 0 0 0 0 0 0 0 0 0 0 0 0 0 0 6 0 0 0 0 0 0 10 169479 0 7
459 CAG 0 0 11 0 0 0 0 0 0 0 0 0 0 0 0 0 10 0 169346 11 0 0 5 0 0 0 83 0 0 0 4 0 0 0 1 0 0 0 0 0 1 0 0 0 0 0 0 0 0 0 3 0 0 0 0 0 0 0 0 0 0 0 0 0
460 GGG 0 0 0 0 0 0 0 0 0 0 6 0 0 0 0 0 0 0 0 0 0 0 0 0 0 0 1 0 0 0 0 0 0 0 4 0 0 0 0 0 7 0 132606 2 0 0 3 0 0 0 0 0 0 0 0 0 0 0 5 0 0 0 0 0
461 CGG 0 0 0 0 0 0 0 0 0 0 2 0 0 0 0 0 0 0 26 0 0 0 0 0 4 0 115509 5 0 0 8 0 0 0 0 0 0 0 0 0 0 0 4 0 0 0 0 0 0 0 0 0 0 0 0 0 0 0 11 0 0 0 0 0
462 GGA 0 0 0 0 0 0 0 0 4 0 0 0 0 0 0 0 0 0 0 0 0 0 0 0 0 0 0 0 0 0 0 0 7 0 0 0 0 0 0 0 122408 0 10 4 6 0 0 0 0 0 0 0 0 0 0 0 1 0 0 0 0 0 0 0
463 GTC 0 0 0 0 0 0 0 0 0 0 0 0 0 19 0 0 0 0 0 0 0 0 0 0 0 0 0 0 0 0 0 0 0 1 0 0 0 2 0 0 0 0 0 0 8 134065 1 4 0 0 0 0 0 0 0 0 0 0 0 0 0 1 0 0
464 TTC 0 0 0 0 0 0 0 0 0 0 0 0 0 2 0 0 0 0 0 0 0 0 0 0 0 0 0 0 0 9 0 0 0 0 0 0 0 0 0 0 0 0 0 0 0 7 0 0 0 1 0 0 0 15 0 0 0 0 0 0 2 147965 0 16
465 GAG 0 0 4 0 0 0 0 0 0 0 0 0 0 0 0 0 0 0 0 0 0 0 0 0 0 0 0 0 0 0 0 0 6 0 141528 1 0 0 0 0 0 0 11 0 0 0 1 0 0 0 3 0 0 0 0 0 0 0 0 0 0 0 0 0
466 CTC 0 0 0 0 0 0 0 0 0 0 0 0 0 3 0 0 0 3 0 0 0 3 0 0 0 0 0 0 10 105324 0 1 0 0 0 0 0 0 0 0 0 0 0 0 0 0 0 0 0 0 0 0 0 0 0 0 0 0 0 0 0 7 0 0
467 TCG 0 0 0 0 0 0 0 0 0 0 0 0 0 0 0 0 0 0 0 0 0 0 15 0 0 0 0 0 0 0 0 0 0 0 0 0 0 0 0 0 0 0 0 0 0 0 0 0 0 0 5 0 11 0 144787 8 0 0 1 0 0 0 21 0
468 GAC 0 9 0 0 0 0 0 0 0 0 0 0 0 0 0 0 0 0 0 0 0 0 0 0 0 0 0 0 0 0 0 0 1 144258 0 13 0 0 0 0 0 13 0 0 0 0 0 0 0 5 0 0 0 0 0 0 0 0 0 0 0 0 0 0
469 GAA 24 0 0 0 0 0 0 0 0 0 0 0 0 0 0 0 0 0 0 0 0 0 0 0 0 0 0 0 0 0 0 0 146028 2 9 1 2 0 0 0 4 0 0 0 1 0 0 0 1 0 0 0 0 0 0 0 0 0 0 0 0 0 0 0
470 AGG 0 0 2 0 0 0 0 0 2 0 145460 1 0 0 15 0 0 0 0 0 0 0 0 0 0 0 5 0 0 0 0 0 0 0 0 0 0 0 0 0 0 0 24 0 0 0 0 0 0 0 0 0 0 0 0 0 0 0 4 0 0 0 0 0
471 GCA 0 0 0 0 16 0 0 0 0 0 0 0 0 0 0 0 0 0 0 0 0 0 0 0 0 0 0 0 0 0 0 0 2 0 0 0 140735 3 30 1 1 0 0 0 44 0 0 0 0 0 0 0 1 0 0 0 0 0 0 0 0 0 0 0
472 GCG 0 0 0 0 0 0 25 0 0 0 0 0 0 0 0 0 0 0 0 0 0 0 0 0 0 0 0 0 0 0 0 0 0 0 1 0 8 0 131542 8 0 0 0 0 0 0 33 0 0 0 0 0 0 0 5 0 0 0 0 0 0 0 0 0
473 AAC 4 146356 0 26 0 2 0 0 0 4 0 0 0 0 0 0 0 0 0 0 0 0 0 0 0 0 0 0 0 0 0 0 0 1 0 0 0 0 0 0 0 0 0 0 0 0 0 0 0 2 0 0 0 0 0 0 0 0 0 0 0 0 0 0
474 CCG 0 0 0 0 0 0 7 0 0 0 0 0 0 0 0 0 0 0 12 0 19 1 166505 13 0 0 1 0 0 0 6 0 0 0 0 0 0 0 0 0 0 0 0 0 0 0 0 0 0 0 0 0 0 0 2 0 0 0 0 0 0 0 0 0
475 ATC 0 0 0 0 0 4 0 0 0 0 0 0 24 169028 0 9 0 0 0 0 0 0 0 0 0 0 0 0 0 1 0 0 0 0 0 0 0 0 0 0 0 0 0 0 0 19 0 0 0 0 0 0 0 0 0 0 0 0 0 0 0 0 0 0
476 GTG 0 0 0 0 0 0 0 0 0 0 0 0 0 0 24 0 0 0 0 0 0 0 0 0 0 0 0 0 0 0 2 0 0 0 1 0 0 0 7 0 0 0 1 0 48 0 168699 2 0 0 0 0 0 0 0 0 0 0 0 0 0 0 0 0
477 CCC 0 0 0 0 0 2 0 0 0 0 0 0 0 0 0 0 0 5 0 0 5 169508 0 6 0 0 0 0 0 1 0 0 0 0 0 0 0 0 0 0 0 0 0 0 0 0 0 0 0 0 0 0 0 15 0 0 0 0 0 0 0 0 0 0
478 TCT 0 0 0 0 0 0 0 0 0 0 0 0 0 0 0 0 0 0 0 0 0 0 0 16 0 0 0 0 0 0 0 0 0 0 0 0 0 0 0 1 0 0 0 0 0 0 0 0 0 0 0 4 0 52 6 169796 0 0 0 0 0 0 0 6
479 TTT 0 0 0 0 0 0 0 0 0 0 0 0 0 0 0 1 0 0 0 0 0 0 0 0 0 0 0 0 0 0 0 4 0 0 0 0 0 0 0 0 0 0 0 0 0 0 0 1 0 0 0 1 0 0 0 3 0 0 0 0 3 6 0 169203
480 GAC 0 17 0 0 0 0 0 0 0 0 0 0 0 0 0 0 0 0 0 0 0 0 0 0 0 0 0 0 0 0 0 0 5 169688 1 11 0 1 0 0 0 23 0 0 0 1 0 0 0 20 0 0 0 0 0 0 0 0 0 0 0 0 0 0
481 ATG 0 0 0 0 0 0 11 0 0 0 0 0 6 0 169534 18 0 0 0 0 0 0 0 0 0 0 0 0 0 0 3 0 0 0 0 0 0 0 0 0 0 0 0 0 0 0 13 0 0 0 0 0 0 0 0 0 0 0 0 0 0 0 1 0
482 AGT 0 0 0 23 0 0 0 0 0 4 0 170052 0 0 0 1 0 0 0 0 0 0 0 0 0 0 0 0 0 0 0 0 0 0 0 0 0 0 0 0 0 0 0 6 0 0 0 0 0 0 0 0 0 0 0 0 0 0 0 1 0 0 0 0
483 AAT 3 7 7 169955 0 0 0 1 0 0 0 2 0 0 0 0 0 0 0 0 0 0 0 0 0 0 0 0 0 0 0 0 0 0 0 0 0 0 0 0 0 0 0 0 0 0 0 0 0 0 0 0 0 0 0 0 0 0 0 0 0 0 0 0
484 GAA 4 0 0 0 0 0 0 0 0 0 0 0 0 0 0 0 1 0 0 0 0 0 0 0 0 0 0 0 0 0 0 0 169711 4 14 3 1 0 0 0 2 0 0 0 0 0 0 0 5 0 0 0 0 0 0 0 0 0 0 0 0 0 0 0
485 GGA 0 0 0 0 0 0 0 0 22 0 0 0 0 0 0 0 0 0 0 0 0 0 0 0 0 0 0 0 0 0 0 0 6 0 0 0 0 0 0 0 169769 0 10 1 5 0 0 0 0 0 0 0 0 0 0 0 8 0 0 0 0 0 0 0
486 TCT 0 0 0 0 0 0 0 1 0 0 0 0 0 0 0 0 0 0 0 0 0 0 0 6 0 0 0 0 0 0 0 0 0 0 0 0 0 0 0 1 0 0 0 0 0 0 0 0 0 0 0 2 1 6 1 170111 0 0 0 0 0 0 0 2
487 TAT 0 0 0 0 0 0 0 0 0 0 0 0 0 0 0 0 0 0 0 11 0 0 0 0 0 0 0 0 0 0 0 0 0 0 0 0 0 0 0 0 0 0 0 0 0 0 0 0 0 2 1 169901 0 0 0 0 0 0 0 5 0 0 0 0
488 TTC 0 0 0 0 0 0 0 0 0 0 0 0 0 0 0 0 0 0 0 0 0 0 0 0 0 0 0 0 0 1 0 0 0 0 0 0 0 0 0 0 0 0 0 0 0 1 0 0 0 0 0 0 0 1 0 0 0 0 0 0 2 168242 3 12
489 TTC 0 0 0 0 0 0 0 0 0 0 0 0 0 3 0 0 0 0 0 0 0 0 0 0 0 0 0 0 0 10 0 0 0 0 0 0 0 0 0 0 0 0 0 0 0 0 0 0 0 0 0 0 0 4 0 0 0 0 0 0 11 168882 0 9
490 GGA 0 0 0 0 0 0 0 0 11 0 0 0 0 0 0 0 0 0 0 0 0 0 0 0 0 0 0 0 0 0 0 0 6 0 0 0 0 0 0 0 169925 0 12 1 1 0 0 0 0 0 0 0 0 0 0 0 3 0 0 0 0 0 0 0
491 GAC 0 6 0 0 0 0 0 0 0 0 0 0 0 0 0 0 0 0 0 0 0 0 0 0 0 0 0 0 0 0 0 0 3 169955 1 2 0 1 0 0 0 45 0 0 0 1 0 0 0 5 0 0 0 0 0 0 0 0 0 0 0 0 0 0
492 AAT 1 3 0 169772 0 0 0 4 0 0 0 9 0 0 0 0 0 0 0 0 0 0 0 0 0 0 0 0 0 0 0 0 0 0 0 6 0 0 0 0 0 0 0 0 0 0 0 0 0 0 0 1 0 0 0 0 0 0 0 0 0 0 0 0
493 GCA 0 0 0 0 87 0 0 0 0 0 0 0 0 0 0 0 0 0 0 0 0 0 0 0 0 0 0 0 0 0 0 0 7 0 0 0 169652 2 19 2 1 0 0 0 57 0 0 0 0 0 0 0 4 0 0 0 0 0 0 0 0 0 0 0
494 GAG 0 0 9 0 0 0 0 0 0 0 0 0 0 0 0 0 0 0 0 0 0 0 0 0 0 0 0 0 0 0 0 0 26 1 169561 6 0 0 1 0 0 0 18 0 0 0 1 0 0 0 3 0 0 0 0 0 0 0 0 0 0 0 0 0
495 GAG 0 0 19 0 0 0 0 0 0 0 0 0 0 0 0 0 0 0 0 0 0 0 0 0 0 0 0 0 0 0 0 0 20 0 170005 3 0 0 0 0 0 0 14 0 0 0 1 0 0 0 1 0 0 0 0 0 0 0 0 0 0 0 0 0
496 TAC 0 1 0 0 0 0 0 0 0 0 0 0 0 0 0 0 0 5 0 0 0 0 0 0 0 0 0 0 0 0 0 0 0 0 0 0 0 0 0 0 0 0 0 0 0 0 0 0 5 170059 0 13 0 0 0 0 0 33 0 0 0 2 0 0
497 GAC 0 28 0 0 0 0 0 0 0 0 0 0 0 0 0 0 0 0 0 0 0 0 0 0 0 0 0 0 0 0 0 0 2 169837 0 4 0 5 0 0 0 35 0 0 0 2 0 0 0 7 0 0 0 0 0 0 0 0 0 0 0 0 0 0
498 AAT 3 11 0 169602 0 0 0 0 0 0 0 2 0 0 0 0 0 0 0 2 0 0 0 0 0 0 0 0 0 0 0 0 0 0 0 4 0 0 0 0 0 0 0 0 0 0 0 0 0 0 0 1 0 0 0 0 0 0 0 0 0 0 0 0
499 TAA 5 0 0 0 0 0 0 0 0 0 0 0 0 0 0 0 6 0 0 0 0 0 0 0 0 0 0 0 0 0 0 0 0 0 0 0 0 0 0 0 0 0 0 0 0 0 0 0 169890 0 2 7 0 0 0 0 4 0 0 0 7 0 0 0
