# Supplementary material for: Destabilized adaptive influenza variants critical for innate immune system escape are potentiated by host chaperones
Source: PLoS Biol. 2018 Sep 17;16(9):e3000008. doi: 10.1371/journal.pbio.3000008 (PMC6160216; doi:10.1371/journal.pbio.3000008)
Supplement: S1 File — This zip file contains the computer code and required input files for the deep mutational scanning data analysis reported in this manuscript. (ZIP) [file pbio.3000008.s023.zip › 2018_NP_DMS-master/replicate-1/wt_37C/wt_37C_summarystats.txt]

total read pairs = 6028904
read pairs that fail Illumina filter = 0
low quality read pairs = 402377
barcodes randomly purged = 0
discarded barcodes with 1 reads = 696044
aligned barcodes with 2 reads = 210816
discarded barcodes with 2 reads = 4052
un-alignable barcodes with 2 reads = 25370
aligned barcodes with 3 reads = 222150
discarded barcodes with 3 reads = 6192
un-alignable barcodes with 3 reads = 34396
aligned barcodes with 4 reads = 217874
discarded barcodes with 4 reads = 7870
un-alignable barcodes with 4 reads = 11900
aligned barcodes with 5 reads = 164330
discarded barcodes with 5 reads = 7844
un-alignable barcodes with 5 reads = 8899
aligned barcodes with 6 reads = 107297
discarded barcodes with 6 reads = 6400
un-alignable barcodes with 6 reads = 5878
aligned barcodes with 7 reads = 61803
discarded barcodes with 7 reads = 4460
un-alignable barcodes with 7 reads = 3474
aligned barcodes with 8 reads = 32551
discarded barcodes with 8 reads = 2802
un-alignable barcodes with 8 reads = 1832
aligned barcodes with 9 reads = 15508
discarded barcodes with 9 reads = 1591
un-alignable barcodes with 9 reads = 870
aligned barcodes with 10 reads = 6673
discarded barcodes with 10 reads = 791
un-alignable barcodes with 10 reads = 367
aligned barcodes with 11 reads = 2781
discarded barcodes with 11 reads = 357
un-alignable barcodes with 11 reads = 151
aligned barcodes with 12 reads = 1123
discarded barcodes with 12 reads = 141
un-alignable barcodes with 12 reads = 56
aligned barcodes with 13 reads = 395
discarded barcodes with 13 reads = 72
un-alignable barcodes with 13 reads = 23
aligned barcodes with 14 reads = 149
discarded barcodes with 14 reads = 22
un-alignable barcodes with 14 reads = 6
aligned barcodes with 15 reads = 56
discarded barcodes with 15 reads = 13
un-alignable barcodes with 15 reads = 5
aligned barcodes with 16 reads = 18
discarded barcodes with 16 reads = 4
un-alignable barcodes with 16 reads = 1
aligned barcodes with 17 reads = 9
discarded barcodes with 17 reads = 3
un-alignable barcodes with 17 reads = 1
aligned barcodes with 18 reads = 5
aligned barcodes with 19 reads = 1
discarded barcodes with 19 reads = 3
