# Supplementary material for: Destabilized adaptive influenza variants critical for innate immune system escape are potentiated by host chaperones
Source: PLoS Biol. 2018 Sep 17;16(9):e3000008. doi: 10.1371/journal.pbio.3000008 (PMC6160216; doi:10.1371/journal.pbio.3000008)
Supplement: S1 File — This zip file contains the computer code and required input files for the deep mutational scanning data analysis reported in this manuscript. (ZIP) [file pbio.3000008.s023.zip › 2018_NP_DMS-master/replicate-1/wt_39C/wt_39C_.log]

2018-03-23 17:58:40,636 - INFO - Beginning execution of dms_barcodedsubamplicons in directory /Users/annapon/Documents/NP_DMS_2018/2018_NP_DMS/replicate-1/WT39

2018-03-23 17:58:40,637 - INFO - Progress will be logged to WT39_.log
2018-03-23 17:58:41,114 - INFO - Version information for dms_tools and associated packages.
	Time and date: Fri Mar 23 17:58:40 2018
	Platform: Darwin-15.6.0-x86_64-i386-64bit
	Python version: 2.7.13 |Anaconda 4.4.0 (x86_64)| (default, Dec 20 2016, 23:05:08)  [GCC 4.2.1 Compatible Apple LLVM 6.0 (clang-600.0.57)]
	dms_tools version: 1.2.2
	Bio version: 1.70
	numpy version: 1.12.1
	scipy version: 0.19.0
	matplotlib version: 2.0.2
	cython version: 0.25.2
	pystan version: 2.16.0.0
	weblogolib version: 3.5.0
	PyPDF2 version: 1.26.0
	pandas version: 0.20.1

2018-03-23 17:58:41,114 - INFO - Parsed the following arguments:
	minreadconcurrence = 0.75
	maxmuts = 4
	maxlowqfrac = 0.075
	r1files = ['/Users/annapon/Documents/NP_DMS_2018/2018_NP_DMS/FASTQ_files//replicate-1/WT39/WT39_1.fastq']
	minreadidentity = 0.9
	purgefrac = 0
	R1trimlength = 200
	R1_is_antisense = False
	r2files = ['/Users/annapon/Documents/NP_DMS_2018/2018_NP_DMS/FASTQ_files//replicate-1/WT39/WT39_2.fastq']
	alignspecs = [(1, 252, 34, 32), (253, 501, 38, 30), (502, 750, 30, 36), (751, 1002, 32, 41), (1003, 1251, 29, 34), (1252, 1497, 34, 41)]
	R2trimlength = 160
	maxreadtrim = 3
	barcodeinfo = False
	chartype = codon
	barcodelength = 8
	minreadsperbarcode = 2
	minq = 15
	outprefix = WT39_
	refseq = /Users/annapon/Documents/NP_DMS_2018/2018_NP_DMS/Aichi_NP_reference.fasta
	purgereadfrac = 0
	seed = 1

2018-03-23 17:58:41,118 - INFO - Read a reference sequence of 499 codons from /Users/annapon/Documents/NP_DMS_2018/2018_NP_DMS/Aichi_NP_reference.fasta

2018-03-23 17:58:41,118 - INFO - Now parsing reads from the following:
	r1files: /Users/annapon/Documents/NP_DMS_2018/2018_NP_DMS/FASTQ_files//replicate-1/WT39/WT39_1.fastq
	r2files: /Users/annapon/Documents/NP_DMS_2018/2018_NP_DMS/FASTQ_files//replicate-1/WT39/WT39_2.fastq
2018-03-23 17:58:42,784 - INFO - Reads parsed so far: 100000
2018-03-23 17:58:44,424 - INFO - Reads parsed so far: 200000
2018-03-23 17:58:46,140 - INFO - Reads parsed so far: 300000
2018-03-23 17:58:47,738 - INFO - Reads parsed so far: 400000
2018-03-23 17:58:49,443 - INFO - Reads parsed so far: 500000
2018-03-23 17:58:51,163 - INFO - Reads parsed so far: 600000
2018-03-23 17:58:52,760 - INFO - Reads parsed so far: 700000
2018-03-23 17:58:54,507 - INFO - Reads parsed so far: 800000
2018-03-23 17:58:56,152 - INFO - Reads parsed so far: 900000
2018-03-23 17:58:57,748 - INFO - Reads parsed so far: 1000000
2018-03-23 17:58:59,563 - INFO - Reads parsed so far: 1100000
2018-03-23 17:59:01,164 - INFO - Reads parsed so far: 1200000
2018-03-23 17:59:02,762 - INFO - Reads parsed so far: 1300000
2018-03-23 17:59:04,652 - INFO - Reads parsed so far: 1400000
2018-03-23 17:59:06,250 - INFO - Reads parsed so far: 1500000
2018-03-23 17:59:07,829 - INFO - Reads parsed so far: 1600000
2018-03-23 17:59:09,446 - INFO - Reads parsed so far: 1700000
2018-03-23 17:59:11,041 - INFO - Reads parsed so far: 1800000
2018-03-23 17:59:12,638 - INFO - Reads parsed so far: 1900000
2018-03-23 17:59:14,638 - INFO - Reads parsed so far: 2000000
2018-03-23 17:59:16,244 - INFO - Reads parsed so far: 2100000
2018-03-23 17:59:17,847 - INFO - Reads parsed so far: 2200000
2018-03-23 17:59:19,532 - INFO - Reads parsed so far: 2300000
2018-03-23 17:59:21,137 - INFO - Reads parsed so far: 2400000
2018-03-23 17:59:22,748 - INFO - Reads parsed so far: 2500000
2018-03-23 17:59:24,348 - INFO - Reads parsed so far: 2600000
2018-03-23 17:59:25,939 - INFO - Reads parsed so far: 2700000
2018-03-23 17:59:28,116 - INFO - Reads parsed so far: 2800000
2018-03-23 17:59:29,714 - INFO - Reads parsed so far: 2900000
2018-03-23 17:59:31,305 - INFO - Reads parsed so far: 3000000
2018-03-23 17:59:32,896 - INFO - Reads parsed so far: 3100000
2018-03-23 17:59:34,483 - INFO - Reads parsed so far: 3200000
2018-03-23 17:59:36,094 - INFO - Reads parsed so far: 3300000
2018-03-23 17:59:37,690 - INFO - Reads parsed so far: 3400000
2018-03-23 17:59:39,299 - INFO - Reads parsed so far: 3500000
2018-03-23 17:59:40,897 - INFO - Reads parsed so far: 3600000
2018-03-23 17:59:42,515 - INFO - Reads parsed so far: 3700000
2018-03-23 17:59:44,121 - INFO - Reads parsed so far: 3800000
2018-03-23 17:59:45,724 - INFO - Reads parsed so far: 3900000
2018-03-23 17:59:47,315 - INFO - Reads parsed so far: 4000000
2018-03-23 17:59:48,917 - INFO - Reads parsed so far: 4100000
2018-03-23 17:59:51,382 - INFO - Reads parsed so far: 4200000
2018-03-23 17:59:52,979 - INFO - Reads parsed so far: 4300000
2018-03-23 17:59:54,574 - INFO - Reads parsed so far: 4400000
2018-03-23 17:59:56,174 - INFO - Reads parsed so far: 4500000
2018-03-23 17:59:57,766 - INFO - Reads parsed so far: 4600000
2018-03-23 17:59:59,366 - INFO - Reads parsed so far: 4700000
2018-03-23 18:00:00,962 - INFO - Reads parsed so far: 4800000
2018-03-23 18:00:02,551 - INFO - Reads parsed so far: 4900000
2018-03-23 18:00:04,154 - INFO - Reads parsed so far: 5000000
2018-03-23 18:00:05,744 - INFO - Reads parsed so far: 5100000
2018-03-23 18:00:07,332 - INFO - Reads parsed so far: 5200000
2018-03-23 18:00:08,937 - INFO - Reads parsed so far: 5300000
2018-03-23 18:00:10,538 - INFO - Reads parsed so far: 5400000
2018-03-23 18:00:12,134 - INFO - Reads parsed so far: 5500000
2018-03-23 18:00:13,740 - INFO - Reads parsed so far: 5600000
2018-03-23 18:00:15,333 - INFO - Reads parsed so far: 5700000
2018-03-23 18:00:16,937 - INFO - Reads parsed so far: 5800000
2018-03-23 18:00:18,521 - INFO - Reads parsed so far: 5900000
2018-03-23 18:00:20,112 - INFO - Reads parsed so far: 6000000
2018-03-23 18:00:21,698 - INFO - Reads parsed so far: 6100000
2018-03-23 18:00:23,289 - INFO - Reads parsed so far: 6200000
2018-03-23 18:00:24,881 - INFO - Reads parsed so far: 6300000
2018-03-23 18:00:26,479 - INFO - Reads parsed so far: 6400000
2018-03-23 18:00:28,060 - INFO - Reads parsed so far: 6500000
2018-03-23 18:00:28,191 - INFO - Finished parsing all 6508177 reads; ended up with 2477682 unique barcodes.

2018-03-23 18:00:28,196 - INFO - Now examining the 2477682 barcodes to see if reads meet criteria for retention
2018-03-23 18:00:31,668 - INFO - Barcodes examined so far: 100000
2018-03-23 18:00:35,038 - INFO - Barcodes examined so far: 200000
2018-03-23 18:00:38,406 - INFO - Barcodes examined so far: 300000
2018-03-23 18:00:41,778 - INFO - Barcodes examined so far: 400000
2018-03-23 18:00:45,123 - INFO - Barcodes examined so far: 500000
2018-03-23 18:00:48,492 - INFO - Barcodes examined so far: 600000
2018-03-23 18:00:51,880 - INFO - Barcodes examined so far: 700000
2018-03-23 18:00:55,256 - INFO - Barcodes examined so far: 800000
2018-03-23 18:00:58,614 - INFO - Barcodes examined so far: 900000
2018-03-23 18:01:01,981 - INFO - Barcodes examined so far: 1000000
2018-03-23 18:01:05,348 - INFO - Barcodes examined so far: 1100000
2018-03-23 18:01:08,718 - INFO - Barcodes examined so far: 1200000
2018-03-23 18:01:12,093 - INFO - Barcodes examined so far: 1300000
2018-03-23 18:01:15,475 - INFO - Barcodes examined so far: 1400000
2018-03-23 18:01:18,853 - INFO - Barcodes examined so far: 1500000
2018-03-23 18:01:22,214 - INFO - Barcodes examined so far: 1600000
2018-03-23 18:01:25,573 - INFO - Barcodes examined so far: 1700000
2018-03-23 18:01:28,921 - INFO - Barcodes examined so far: 1800000
2018-03-23 18:01:32,338 - INFO - Barcodes examined so far: 1900000
2018-03-23 18:01:35,834 - INFO - Barcodes examined so far: 2000000
2018-03-23 18:01:39,550 - INFO - Barcodes examined so far: 2100000
2018-03-23 18:01:43,483 - INFO - Barcodes examined so far: 2200000
2018-03-23 18:01:47,770 - INFO - Barcodes examined so far: 2300000
2018-03-23 18:01:52,662 - INFO - Barcodes examined so far: 2400000
2018-03-23 18:01:59,049 - INFO - Finished examining all 2477682 barcodes

2018-03-23 18:01:59,049 - INFO - Writing the codon counts to WT39_counts.txt
2018-03-23 18:01:59,074 - INFO - Here are the summary statistics (these are also being written to WT39_summarystats.txt):
	total read pairs = 6508177
	read pairs that fail Illumina filter = 0
	low quality read pairs = 393367
	barcodes randomly purged = 0
	discarded barcodes with 1 reads = 1019391
	aligned barcodes with 2 reads = 406966
	discarded barcodes with 2 reads = 7314
	un-alignable barcodes with 2 reads = 41402
	aligned barcodes with 3 reads = 341962
	discarded barcodes with 3 reads = 9555
	un-alignable barcodes with 3 reads = 48610
	aligned barcodes with 4 reads = 260873
	discarded barcodes with 4 reads = 9527
	un-alignable barcodes with 4 reads = 13005
	aligned barcodes with 5 reads = 153151
	discarded barcodes with 5 reads = 7381
	un-alignable barcodes with 5 reads = 7449
	aligned barcodes with 6 reads = 77622
	discarded barcodes with 6 reads = 4858
	un-alignable barcodes with 6 reads = 3869
	aligned barcodes with 7 reads = 35158
	discarded barcodes with 7 reads = 2604
	un-alignable barcodes with 7 reads = 1744
	aligned barcodes with 8 reads = 14134
	discarded barcodes with 8 reads = 1326
	un-alignable barcodes with 8 reads = 635
	aligned barcodes with 9 reads = 5224
	discarded barcodes with 9 reads = 608
	un-alignable barcodes with 9 reads = 255
	aligned barcodes with 10 reads = 1785
	discarded barcodes with 10 reads = 227
	un-alignable barcodes with 10 reads = 84
	aligned barcodes with 11 reads = 555
	discarded barcodes with 11 reads = 101
	un-alignable barcodes with 11 reads = 25
	aligned barcodes with 12 reads = 155
	discarded barcodes with 12 reads = 28
	un-alignable barcodes with 12 reads = 5
	aligned barcodes with 13 reads = 49
	discarded barcodes with 13 reads = 15
	un-alignable barcodes with 13 reads = 2
	aligned barcodes with 14 reads = 15
	discarded barcodes with 14 reads = 3
	aligned barcodes with 15 reads = 4
	discarded barcodes with 15 reads = 3
	aligned barcodes with 16 reads = 2
	discarded barcodes with 16 reads = 1
2018-03-23 18:01:59,074 - INFO - Successful completion of dms_barcodedsubamplicons at Fri Mar 23 18:01:59 2018
