# Supplementary material for: Destabilized adaptive influenza variants critical for innate immune system escape are potentiated by host chaperones
Source: PLoS Biol. 2018 Sep 17;16(9):e3000008. doi: 10.1371/journal.pbio.3000008 (PMC6160216; doi:10.1371/journal.pbio.3000008)
Supplement: S1 File — This zip file contains the computer code and required input files for the deep mutational scanning data analysis reported in this manuscript. (ZIP) [file pbio.3000008.s023.zip › 2018_NP_DMS-master/replicate-1/wt_39C/wt_39C_summarystats.txt]

total read pairs = 6508177
read pairs that fail Illumina filter = 0
low quality read pairs = 393367
barcodes randomly purged = 0
discarded barcodes with 1 reads = 1019391
aligned barcodes with 2 reads = 406966
discarded barcodes with 2 reads = 7314
un-alignable barcodes with 2 reads = 41402
aligned barcodes with 3 reads = 341962
discarded barcodes with 3 reads = 9555
un-alignable barcodes with 3 reads = 48610
aligned barcodes with 4 reads = 260873
discarded barcodes with 4 reads = 9527
un-alignable barcodes with 4 reads = 13005
aligned barcodes with 5 reads = 153151
discarded barcodes with 5 reads = 7381
un-alignable barcodes with 5 reads = 7449
aligned barcodes with 6 reads = 77622
discarded barcodes with 6 reads = 4858
un-alignable barcodes with 6 reads = 3869
aligned barcodes with 7 reads = 35158
discarded barcodes with 7 reads = 2604
un-alignable barcodes with 7 reads = 1744
aligned barcodes with 8 reads = 14134
discarded barcodes with 8 reads = 1326
un-alignable barcodes with 8 reads = 635
aligned barcodes with 9 reads = 5224
discarded barcodes with 9 reads = 608
un-alignable barcodes with 9 reads = 255
aligned barcodes with 10 reads = 1785
discarded barcodes with 10 reads = 227
un-alignable barcodes with 10 reads = 84
aligned barcodes with 11 reads = 555
discarded barcodes with 11 reads = 101
un-alignable barcodes with 11 reads = 25
aligned barcodes with 12 reads = 155
discarded barcodes with 12 reads = 28
un-alignable barcodes with 12 reads = 5
aligned barcodes with 13 reads = 49
discarded barcodes with 13 reads = 15
un-alignable barcodes with 13 reads = 2
aligned barcodes with 14 reads = 15
discarded barcodes with 14 reads = 3
aligned barcodes with 15 reads = 4
discarded barcodes with 15 reads = 3
aligned barcodes with 16 reads = 2
discarded barcodes with 16 reads = 1
