# Supplementary material for: Destabilized adaptive influenza variants critical for innate immune system escape are potentiated by host chaperones
Source: PLoS Biol. 2018 Sep 17;16(9):e3000008. doi: 10.1371/journal.pbio.3000008 (PMC6160216; doi:10.1371/journal.pbio.3000008)
Supplement: S1 File — This zip file contains the computer code and required input files for the deep mutational scanning data analysis reported in this manuscript. (ZIP) [file pbio.3000008.s023.zip › 2018_NP_DMS-master/replicate-2/HSF1i_37C/HSF1i_37C_.log]

2018-03-23 19:13:41,135 - INFO - Beginning execution of dms_barcodedsubamplicons in directory /Users/annapon/Documents/NP_DMS_2018/2018_NP_DMS/replicate-2/HSF1i37

2018-03-23 19:13:41,135 - INFO - Progress will be logged to HSF1i37_.log
2018-03-23 19:13:41,136 - INFO - Removing existing file HSF1i37_counts.txt
2018-03-23 19:13:41,136 - INFO - Removing existing file HSF1i37_summarystats.txt
2018-03-23 19:13:41,616 - INFO - Version information for dms_tools and associated packages.
	Time and date: Fri Mar 23 19:13:41 2018
	Platform: Darwin-15.6.0-x86_64-i386-64bit
	Python version: 2.7.13 |Anaconda 4.4.0 (x86_64)| (default, Dec 20 2016, 23:05:08)  [GCC 4.2.1 Compatible Apple LLVM 6.0 (clang-600.0.57)]
	dms_tools version: 1.2.2
	Bio version: 1.70
	numpy version: 1.12.1
	scipy version: 0.19.0
	matplotlib version: 2.0.2
	cython version: 0.25.2
	pystan version: 2.16.0.0
	weblogolib version: 3.5.0
	PyPDF2 version: 1.26.0
	pandas version: 0.20.1

2018-03-23 19:13:41,616 - INFO - Parsed the following arguments:
	minreadconcurrence = 0.75
	maxmuts = 4
	maxlowqfrac = 0.075
	r1files = ['/Users/annapon/Documents/NP_DMS_2018/2018_NP_DMS/FASTQ_files//replicate-2/HSF1i37/HSF1i37_1.fastq']
	minreadidentity = 0.9
	purgefrac = 0
	R1trimlength = 200
	R1_is_antisense = False
	r2files = ['/Users/annapon/Documents/NP_DMS_2018/2018_NP_DMS/FASTQ_files//replicate-2/HSF1i37/HSF1i37_2.fastq']
	alignspecs = [(1, 252, 34, 32), (253, 501, 38, 30), (502, 750, 30, 36), (751, 1002, 32, 41), (1003, 1251, 29, 34), (1252, 1497, 34, 41)]
	R2trimlength = 160
	maxreadtrim = 3
	barcodeinfo = False
	chartype = codon
	barcodelength = 8
	minreadsperbarcode = 2
	minq = 15
	outprefix = HSF1i37_
	refseq = /Users/annapon/Documents/NP_DMS_2018/2018_NP_DMS/Aichi_NP_reference.fasta
	purgereadfrac = 0
	seed = 1

2018-03-23 19:13:41,620 - INFO - Read a reference sequence of 499 codons from /Users/annapon/Documents/NP_DMS_2018/2018_NP_DMS/Aichi_NP_reference.fasta

2018-03-23 19:13:41,621 - INFO - Now parsing reads from the following:
	r1files: /Users/annapon/Documents/NP_DMS_2018/2018_NP_DMS/FASTQ_files//replicate-2/HSF1i37/HSF1i37_1.fastq
	r2files: /Users/annapon/Documents/NP_DMS_2018/2018_NP_DMS/FASTQ_files//replicate-2/HSF1i37/HSF1i37_2.fastq
2018-03-23 19:13:43,294 - INFO - Reads parsed so far: 100000
2018-03-23 19:13:44,948 - INFO - Reads parsed so far: 200000
2018-03-23 19:13:46,692 - INFO - Reads parsed so far: 300000
2018-03-23 19:13:48,297 - INFO - Reads parsed so far: 400000
2018-03-23 19:13:50,011 - INFO - Reads parsed so far: 500000
2018-03-23 19:13:51,740 - INFO - Reads parsed so far: 600000
2018-03-23 19:13:53,348 - INFO - Reads parsed so far: 700000
2018-03-23 19:13:55,116 - INFO - Reads parsed so far: 800000
2018-03-23 19:13:56,727 - INFO - Reads parsed so far: 900000
2018-03-23 19:13:58,367 - INFO - Reads parsed so far: 1000000
2018-03-23 19:14:00,204 - INFO - Reads parsed so far: 1100000
2018-03-23 19:14:01,821 - INFO - Reads parsed so far: 1200000
2018-03-23 19:14:03,441 - INFO - Reads parsed so far: 1300000
2018-03-23 19:14:05,060 - INFO - Reads parsed so far: 1400000
2018-03-23 19:14:06,993 - INFO - Reads parsed so far: 1500000
2018-03-23 19:14:08,635 - INFO - Reads parsed so far: 1600000
2018-03-23 19:14:10,248 - INFO - Reads parsed so far: 1700000
2018-03-23 19:14:11,865 - INFO - Reads parsed so far: 1800000
2018-03-23 19:14:13,477 - INFO - Reads parsed so far: 1900000
2018-03-23 19:14:15,100 - INFO - Reads parsed so far: 2000000
2018-03-23 19:14:16,734 - INFO - Reads parsed so far: 2100000
2018-03-23 19:14:18,838 - INFO - Reads parsed so far: 2200000
2018-03-23 19:14:20,455 - INFO - Reads parsed so far: 2300000
2018-03-23 19:14:22,074 - INFO - Reads parsed so far: 2400000
2018-03-23 19:14:23,706 - INFO - Reads parsed so far: 2500000
2018-03-23 19:14:25,347 - INFO - Reads parsed so far: 2600000
2018-03-23 19:14:27,050 - INFO - Reads parsed so far: 2700000
2018-03-23 19:14:28,679 - INFO - Reads parsed so far: 2800000
2018-03-23 19:14:30,296 - INFO - Reads parsed so far: 2900000
2018-03-23 19:14:31,915 - INFO - Reads parsed so far: 3000000
2018-03-23 19:14:33,538 - INFO - Reads parsed so far: 3100000
2018-03-23 19:14:35,155 - INFO - Reads parsed so far: 3200000
2018-03-23 19:14:36,771 - INFO - Reads parsed so far: 3300000
2018-03-23 19:14:39,082 - INFO - Reads parsed so far: 3400000
2018-03-23 19:14:40,685 - INFO - Reads parsed so far: 3500000
2018-03-23 19:14:42,298 - INFO - Reads parsed so far: 3600000
2018-03-23 19:14:43,906 - INFO - Reads parsed so far: 3700000
2018-03-23 19:14:45,518 - INFO - Reads parsed so far: 3800000
2018-03-23 19:14:47,130 - INFO - Reads parsed so far: 3900000
2018-03-23 19:14:48,750 - INFO - Reads parsed so far: 4000000
2018-03-23 19:14:50,370 - INFO - Reads parsed so far: 4100000
2018-03-23 19:14:51,995 - INFO - Reads parsed so far: 4200000
2018-03-23 19:14:53,608 - INFO - Reads parsed so far: 4300000
2018-03-23 19:14:55,220 - INFO - Reads parsed so far: 4400000
2018-03-23 19:14:56,828 - INFO - Reads parsed so far: 4500000
2018-03-23 19:14:58,438 - INFO - Reads parsed so far: 4600000
2018-03-23 19:15:00,048 - INFO - Reads parsed so far: 4700000
2018-03-23 19:15:01,659 - INFO - Reads parsed so far: 4800000
2018-03-23 19:15:03,278 - INFO - Reads parsed so far: 4900000
2018-03-23 19:15:04,896 - INFO - Reads parsed so far: 5000000
2018-03-23 19:15:06,518 - INFO - Reads parsed so far: 5100000
2018-03-23 19:15:08,140 - INFO - Reads parsed so far: 5200000
2018-03-23 19:15:09,763 - INFO - Reads parsed so far: 5300000
2018-03-23 19:15:11,378 - INFO - Reads parsed so far: 5400000
2018-03-23 19:15:12,988 - INFO - Reads parsed so far: 5500000
2018-03-23 19:15:14,608 - INFO - Reads parsed so far: 5600000
2018-03-23 19:15:16,236 - INFO - Reads parsed so far: 5700000
2018-03-23 19:15:19,019 - INFO - Reads parsed so far: 5800000
2018-03-23 19:15:20,717 - INFO - Reads parsed so far: 5900000
2018-03-23 19:15:22,344 - INFO - Reads parsed so far: 6000000
2018-03-23 19:15:23,970 - INFO - Reads parsed so far: 6100000
2018-03-23 19:15:25,604 - INFO - Reads parsed so far: 6200000
2018-03-23 19:15:27,235 - INFO - Reads parsed so far: 6300000
2018-03-23 19:15:28,859 - INFO - Reads parsed so far: 6400000
2018-03-23 19:15:30,474 - INFO - Reads parsed so far: 6500000
2018-03-23 19:15:32,092 - INFO - Reads parsed so far: 6600000
2018-03-23 19:15:33,716 - INFO - Reads parsed so far: 6700000
2018-03-23 19:15:35,343 - INFO - Reads parsed so far: 6800000
2018-03-23 19:15:36,966 - INFO - Reads parsed so far: 6900000
2018-03-23 19:15:38,601 - INFO - Reads parsed so far: 7000000
2018-03-23 19:15:40,220 - INFO - Reads parsed so far: 7100000
2018-03-23 19:15:41,846 - INFO - Reads parsed so far: 7200000
2018-03-23 19:15:43,471 - INFO - Reads parsed so far: 7300000
2018-03-23 19:15:45,087 - INFO - Reads parsed so far: 7400000
2018-03-23 19:15:46,704 - INFO - Reads parsed so far: 7500000
2018-03-23 19:15:47,420 - INFO - Finished parsing all 7544405 reads; ended up with 2204213 unique barcodes.

2018-03-23 19:15:47,426 - INFO - Now examining the 2204213 barcodes to see if reads meet criteria for retention
2018-03-23 19:15:51,590 - INFO - Barcodes examined so far: 100000
2018-03-23 19:15:55,696 - INFO - Barcodes examined so far: 200000
2018-03-23 19:15:59,774 - INFO - Barcodes examined so far: 300000
2018-03-23 19:16:03,854 - INFO - Barcodes examined so far: 400000
2018-03-23 19:16:07,926 - INFO - Barcodes examined so far: 500000
2018-03-23 19:16:12,039 - INFO - Barcodes examined so far: 600000
2018-03-23 19:16:16,130 - INFO - Barcodes examined so far: 700000
2018-03-23 19:16:20,234 - INFO - Barcodes examined so far: 800000
2018-03-23 19:16:24,318 - INFO - Barcodes examined so far: 900000
2018-03-23 19:16:28,406 - INFO - Barcodes examined so far: 1000000
2018-03-23 19:16:32,502 - INFO - Barcodes examined so far: 1100000
2018-03-23 19:16:36,576 - INFO - Barcodes examined so far: 1200000
2018-03-23 19:16:40,670 - INFO - Barcodes examined so far: 1300000
2018-03-23 19:16:44,760 - INFO - Barcodes examined so far: 1400000
2018-03-23 19:16:48,858 - INFO - Barcodes examined so far: 1500000
2018-03-23 19:16:52,960 - INFO - Barcodes examined so far: 1600000
2018-03-23 19:16:57,091 - INFO - Barcodes examined so far: 1700000
2018-03-23 19:17:01,447 - INFO - Barcodes examined so far: 1800000
2018-03-23 19:17:06,356 - INFO - Barcodes examined so far: 1900000
2018-03-23 19:17:11,830 - INFO - Barcodes examined so far: 2000000
2018-03-23 19:17:17,798 - INFO - Barcodes examined so far: 2100000
2018-03-23 19:17:26,573 - INFO - Barcodes examined so far: 2200000
2018-03-23 19:17:28,087 - INFO - Finished examining all 2204213 barcodes

2018-03-23 19:17:28,088 - INFO - Writing the codon counts to HSF1i37_counts.txt
2018-03-23 19:17:28,114 - INFO - Here are the summary statistics (these are also being written to HSF1i37_summarystats.txt):
	total read pairs = 7544405
	read pairs that fail Illumina filter = 0
	low quality read pairs = 368512
	barcodes randomly purged = 0
	discarded barcodes with 1 reads = 795280
	aligned barcodes with 2 reads = 252358
	discarded barcodes with 2 reads = 2015
	un-alignable barcodes with 2 reads = 22955
	aligned barcodes with 3 reads = 253579
	discarded barcodes with 3 reads = 2350
	un-alignable barcodes with 3 reads = 21142
	aligned barcodes with 4 reads = 232783
	discarded barcodes with 4 reads = 2776
	un-alignable barcodes with 4 reads = 13149
	aligned barcodes with 5 reads = 189971
	discarded barcodes with 5 reads = 2788
	un-alignable barcodes with 5 reads = 10626
	aligned barcodes with 6 reads = 140381
	discarded barcodes with 6 reads = 2385
	un-alignable barcodes with 6 reads = 8085
	aligned barcodes with 7 reads = 95647
	discarded barcodes with 7 reads = 1927
	un-alignable barcodes with 7 reads = 5718
	aligned barcodes with 8 reads = 60477
	discarded barcodes with 8 reads = 1427
	un-alignable barcodes with 8 reads = 3667
	aligned barcodes with 9 reads = 35704
	discarded barcodes with 9 reads = 992
	un-alignable barcodes with 9 reads = 2203
	aligned barcodes with 10 reads = 19855
	discarded barcodes with 10 reads = 584
	un-alignable barcodes with 10 reads = 1218
	aligned barcodes with 11 reads = 10496
	discarded barcodes with 11 reads = 369
	un-alignable barcodes with 11 reads = 661
	aligned barcodes with 12 reads = 5152
	discarded barcodes with 12 reads = 194
	un-alignable barcodes with 12 reads = 298
	aligned barcodes with 13 reads = 2423
	discarded barcodes with 13 reads = 117
	un-alignable barcodes with 13 reads = 158
	aligned barcodes with 14 reads = 1164
	discarded barcodes with 14 reads = 66
	un-alignable barcodes with 14 reads = 72
	aligned barcodes with 15 reads = 495
	discarded barcodes with 15 reads = 34
	un-alignable barcodes with 15 reads = 33
	aligned barcodes with 16 reads = 213
	discarded barcodes with 16 reads = 20
	un-alignable barcodes with 16 reads = 14
	aligned barcodes with 17 reads = 89
	discarded barcodes with 17 reads = 9
	un-alignable barcodes with 17 reads = 9
	aligned barcodes with 18 reads = 38
	discarded barcodes with 18 reads = 7
	un-alignable barcodes with 18 reads = 2
	aligned barcodes with 19 reads = 21
	discarded barcodes with 19 reads = 2
	un-alignable barcodes with 19 reads = 1
	aligned barcodes with 20 reads = 9
	un-alignable barcodes with 20 reads = 1
	aligned barcodes with 21 reads = 1
	discarded barcodes with 21 reads = 1
	discarded barcodes with 22 reads = 1
	aligned barcodes with 25 reads = 1
2018-03-23 19:17:28,114 - INFO - Successful completion of dms_barcodedsubamplicons at Fri Mar 23 19:17:28 2018
