# Supplementary material for: Destabilized adaptive influenza variants critical for innate immune system escape are potentiated by host chaperones
Source: PLoS Biol. 2018 Sep 17;16(9):e3000008. doi: 10.1371/journal.pbio.3000008 (PMC6160216; doi:10.1371/journal.pbio.3000008)
Supplement: S1 File — This zip file contains the computer code and required input files for the deep mutational scanning data analysis reported in this manuscript. (ZIP) [file pbio.3000008.s023.zip › 2018_NP_DMS-master/replicate-2/HSF1i_37C/HSF1i_37C_summarystats.txt]

total read pairs = 7544405
read pairs that fail Illumina filter = 0
low quality read pairs = 368512
barcodes randomly purged = 0
discarded barcodes with 1 reads = 795280
aligned barcodes with 2 reads = 252358
discarded barcodes with 2 reads = 2015
un-alignable barcodes with 2 reads = 22955
aligned barcodes with 3 reads = 253579
discarded barcodes with 3 reads = 2350
un-alignable barcodes with 3 reads = 21142
aligned barcodes with 4 reads = 232783
discarded barcodes with 4 reads = 2776
un-alignable barcodes with 4 reads = 13149
aligned barcodes with 5 reads = 189971
discarded barcodes with 5 reads = 2788
un-alignable barcodes with 5 reads = 10626
aligned barcodes with 6 reads = 140381
discarded barcodes with 6 reads = 2385
un-alignable barcodes with 6 reads = 8085
aligned barcodes with 7 reads = 95647
discarded barcodes with 7 reads = 1927
un-alignable barcodes with 7 reads = 5718
aligned barcodes with 8 reads = 60477
discarded barcodes with 8 reads = 1427
un-alignable barcodes with 8 reads = 3667
aligned barcodes with 9 reads = 35704
discarded barcodes with 9 reads = 992
un-alignable barcodes with 9 reads = 2203
aligned barcodes with 10 reads = 19855
discarded barcodes with 10 reads = 584
un-alignable barcodes with 10 reads = 1218
aligned barcodes with 11 reads = 10496
discarded barcodes with 11 reads = 369
un-alignable barcodes with 11 reads = 661
aligned barcodes with 12 reads = 5152
discarded barcodes with 12 reads = 194
un-alignable barcodes with 12 reads = 298
aligned barcodes with 13 reads = 2423
discarded barcodes with 13 reads = 117
un-alignable barcodes with 13 reads = 158
aligned barcodes with 14 reads = 1164
discarded barcodes with 14 reads = 66
un-alignable barcodes with 14 reads = 72
aligned barcodes with 15 reads = 495
discarded barcodes with 15 reads = 34
un-alignable barcodes with 15 reads = 33
aligned barcodes with 16 reads = 213
discarded barcodes with 16 reads = 20
un-alignable barcodes with 16 reads = 14
aligned barcodes with 17 reads = 89
discarded barcodes with 17 reads = 9
un-alignable barcodes with 17 reads = 9
aligned barcodes with 18 reads = 38
discarded barcodes with 18 reads = 7
un-alignable barcodes with 18 reads = 2
aligned barcodes with 19 reads = 21
discarded barcodes with 19 reads = 2
un-alignable barcodes with 19 reads = 1
aligned barcodes with 20 reads = 9
un-alignable barcodes with 20 reads = 1
aligned barcodes with 21 reads = 1
discarded barcodes with 21 reads = 1
discarded barcodes with 22 reads = 1
aligned barcodes with 25 reads = 1
