# Supplementary material for: Destabilized adaptive influenza variants critical for innate immune system escape are potentiated by host chaperones
Source: PLoS Biol. 2018 Sep 17;16(9):e3000008. doi: 10.1371/journal.pbio.3000008 (PMC6160216; doi:10.1371/journal.pbio.3000008)
Supplement: S1 File — This zip file contains the computer code and required input files for the deep mutational scanning data analysis reported in this manuscript. (ZIP) [file pbio.3000008.s023.zip › 2018_NP_DMS-master/replicate-2/HSF1i_39C/HSF1i_39C_.log]

2018-03-23 18:52:40,939 - INFO - Beginning execution of dms_barcodedsubamplicons in directory /Users/annapon/Documents/NP_DMS_2018/2018_NP_DMS/replicate-2/HSF1i39

2018-03-23 18:52:40,939 - INFO - Progress will be logged to HSF1i39_.log
2018-03-23 18:52:41,418 - INFO - Version information for dms_tools and associated packages.
	Time and date: Fri Mar 23 18:52:40 2018
	Platform: Darwin-15.6.0-x86_64-i386-64bit
	Python version: 2.7.13 |Anaconda 4.4.0 (x86_64)| (default, Dec 20 2016, 23:05:08)  [GCC 4.2.1 Compatible Apple LLVM 6.0 (clang-600.0.57)]
	dms_tools version: 1.2.2
	Bio version: 1.70
	numpy version: 1.12.1
	scipy version: 0.19.0
	matplotlib version: 2.0.2
	cython version: 0.25.2
	pystan version: 2.16.0.0
	weblogolib version: 3.5.0
	PyPDF2 version: 1.26.0
	pandas version: 0.20.1

2018-03-23 18:52:41,419 - INFO - Parsed the following arguments:
	minreadconcurrence = 0.75
	maxmuts = 4
	maxlowqfrac = 0.075
	r1files = ['/Users/annapon/Documents/NP_DMS_2018/2018_NP_DMS/FASTQ_files//replicate-2/HSF1i39/HSF1i39_1.fastq']
	minreadidentity = 0.9
	purgefrac = 0
	R1trimlength = 200
	R1_is_antisense = False
	r2files = ['/Users/annapon/Documents/NP_DMS_2018/2018_NP_DMS/FASTQ_files//replicate-2/HSF1i39/HSF1i39_2.fastq']
	alignspecs = [(1, 252, 34, 32), (253, 501, 38, 30), (502, 750, 30, 36), (751, 1002, 32, 41), (1003, 1251, 29, 34), (1252, 1497, 34, 41)]
	R2trimlength = 160
	maxreadtrim = 3
	barcodeinfo = False
	chartype = codon
	barcodelength = 8
	minreadsperbarcode = 2
	minq = 15
	outprefix = HSF1i39_
	refseq = /Users/annapon/Documents/NP_DMS_2018/2018_NP_DMS/Aichi_NP_reference.fasta
	purgereadfrac = 0
	seed = 1

2018-03-23 18:52:41,423 - INFO - Read a reference sequence of 499 codons from /Users/annapon/Documents/NP_DMS_2018/2018_NP_DMS/Aichi_NP_reference.fasta

2018-03-23 18:52:41,423 - INFO - Now parsing reads from the following:
	r1files: /Users/annapon/Documents/NP_DMS_2018/2018_NP_DMS/FASTQ_files//replicate-2/HSF1i39/HSF1i39_1.fastq
	r2files: /Users/annapon/Documents/NP_DMS_2018/2018_NP_DMS/FASTQ_files//replicate-2/HSF1i39/HSF1i39_2.fastq
2018-03-23 18:52:43,081 - INFO - Reads parsed so far: 100000
2018-03-23 18:52:44,721 - INFO - Reads parsed so far: 200000
2018-03-23 18:52:46,443 - INFO - Reads parsed so far: 300000
2018-03-23 18:52:48,042 - INFO - Reads parsed so far: 400000
2018-03-23 18:52:49,747 - INFO - Reads parsed so far: 500000
2018-03-23 18:52:51,469 - INFO - Reads parsed so far: 600000
2018-03-23 18:52:53,065 - INFO - Reads parsed so far: 700000
2018-03-23 18:52:54,823 - INFO - Reads parsed so far: 800000
2018-03-23 18:52:56,426 - INFO - Reads parsed so far: 900000
2018-03-23 18:52:58,071 - INFO - Reads parsed so far: 1000000
2018-03-23 18:52:59,894 - INFO - Reads parsed so far: 1100000
2018-03-23 18:53:01,493 - INFO - Reads parsed so far: 1200000
2018-03-23 18:53:03,097 - INFO - Reads parsed so far: 1300000
2018-03-23 18:53:04,701 - INFO - Reads parsed so far: 1400000
2018-03-23 18:53:06,613 - INFO - Reads parsed so far: 1500000
2018-03-23 18:53:08,231 - INFO - Reads parsed so far: 1600000
2018-03-23 18:53:09,844 - INFO - Reads parsed so far: 1700000
2018-03-23 18:53:11,458 - INFO - Reads parsed so far: 1800000
2018-03-23 18:53:13,074 - INFO - Reads parsed so far: 1900000
2018-03-23 18:53:14,690 - INFO - Reads parsed so far: 2000000
2018-03-23 18:53:16,309 - INFO - Reads parsed so far: 2100000
2018-03-23 18:53:18,372 - INFO - Reads parsed so far: 2200000
2018-03-23 18:53:19,987 - INFO - Reads parsed so far: 2300000
2018-03-23 18:53:21,603 - INFO - Reads parsed so far: 2400000
2018-03-23 18:53:23,215 - INFO - Reads parsed so far: 2500000
2018-03-23 18:53:24,910 - INFO - Reads parsed so far: 2600000
2018-03-23 18:53:26,523 - INFO - Reads parsed so far: 2700000
2018-03-23 18:53:28,149 - INFO - Reads parsed so far: 2800000
2018-03-23 18:53:29,771 - INFO - Reads parsed so far: 2900000
2018-03-23 18:53:31,391 - INFO - Reads parsed so far: 3000000
2018-03-23 18:53:33,006 - INFO - Reads parsed so far: 3100000
2018-03-23 18:53:34,622 - INFO - Reads parsed so far: 3200000
2018-03-23 18:53:36,928 - INFO - Reads parsed so far: 3300000
2018-03-23 18:53:38,609 - INFO - Reads parsed so far: 3400000
2018-03-23 18:53:40,233 - INFO - Reads parsed so far: 3500000
2018-03-23 18:53:41,854 - INFO - Reads parsed so far: 3600000
2018-03-23 18:53:43,475 - INFO - Reads parsed so far: 3700000
2018-03-23 18:53:45,091 - INFO - Reads parsed so far: 3800000
2018-03-23 18:53:46,711 - INFO - Reads parsed so far: 3900000
2018-03-23 18:53:48,322 - INFO - Reads parsed so far: 4000000
2018-03-23 18:53:49,944 - INFO - Reads parsed so far: 4100000
2018-03-23 18:53:51,555 - INFO - Reads parsed so far: 4200000
2018-03-23 18:53:53,166 - INFO - Reads parsed so far: 4300000
2018-03-23 18:53:54,772 - INFO - Reads parsed so far: 4400000
2018-03-23 18:53:56,382 - INFO - Reads parsed so far: 4500000
2018-03-23 18:53:57,994 - INFO - Reads parsed so far: 4600000
2018-03-23 18:53:59,610 - INFO - Reads parsed so far: 4700000
2018-03-23 18:54:01,227 - INFO - Reads parsed so far: 4800000
2018-03-23 18:54:02,848 - INFO - Reads parsed so far: 4900000
2018-03-23 18:54:04,468 - INFO - Reads parsed so far: 5000000
2018-03-23 18:54:06,101 - INFO - Reads parsed so far: 5100000
2018-03-23 18:54:07,737 - INFO - Reads parsed so far: 5200000
2018-03-23 18:54:09,379 - INFO - Reads parsed so far: 5300000
2018-03-23 18:54:11,010 - INFO - Reads parsed so far: 5400000
2018-03-23 18:54:12,620 - INFO - Reads parsed so far: 5500000
2018-03-23 18:54:14,222 - INFO - Reads parsed so far: 5600000
2018-03-23 18:54:16,948 - INFO - Reads parsed so far: 5700000
2018-03-23 18:54:18,571 - INFO - Reads parsed so far: 5800000
2018-03-23 18:54:20,179 - INFO - Reads parsed so far: 5900000
2018-03-23 18:54:21,780 - INFO - Reads parsed so far: 6000000
2018-03-23 18:54:23,385 - INFO - Reads parsed so far: 6100000
2018-03-23 18:54:24,992 - INFO - Reads parsed so far: 6200000
2018-03-23 18:54:26,594 - INFO - Reads parsed so far: 6300000
2018-03-23 18:54:28,189 - INFO - Reads parsed so far: 6400000
2018-03-23 18:54:29,277 - INFO - Finished parsing all 6468199 reads; ended up with 2115170 unique barcodes.

2018-03-23 18:54:29,283 - INFO - Now examining the 2115170 barcodes to see if reads meet criteria for retention
2018-03-23 18:54:33,323 - INFO - Barcodes examined so far: 100000
2018-03-23 18:54:37,288 - INFO - Barcodes examined so far: 200000
2018-03-23 18:54:41,221 - INFO - Barcodes examined so far: 300000
2018-03-23 18:54:45,157 - INFO - Barcodes examined so far: 400000
2018-03-23 18:54:49,065 - INFO - Barcodes examined so far: 500000
2018-03-23 18:54:53,043 - INFO - Barcodes examined so far: 600000
2018-03-23 18:54:57,021 - INFO - Barcodes examined so far: 700000
2018-03-23 18:55:00,942 - INFO - Barcodes examined so far: 800000
2018-03-23 18:55:04,828 - INFO - Barcodes examined so far: 900000
2018-03-23 18:55:08,754 - INFO - Barcodes examined so far: 1000000
2018-03-23 18:55:12,723 - INFO - Barcodes examined so far: 1100000
2018-03-23 18:55:16,695 - INFO - Barcodes examined so far: 1200000
2018-03-23 18:55:20,647 - INFO - Barcodes examined so far: 1300000
2018-03-23 18:55:24,605 - INFO - Barcodes examined so far: 1400000
2018-03-23 18:55:28,543 - INFO - Barcodes examined so far: 1500000
2018-03-23 18:55:32,505 - INFO - Barcodes examined so far: 1600000
2018-03-23 18:55:36,590 - INFO - Barcodes examined so far: 1700000
2018-03-23 18:55:40,966 - INFO - Barcodes examined so far: 1800000
2018-03-23 18:55:45,671 - INFO - Barcodes examined so far: 1900000
2018-03-23 18:55:50,890 - INFO - Barcodes examined so far: 2000000
2018-03-23 18:55:57,739 - INFO - Barcodes examined so far: 2100000
2018-03-23 18:56:00,201 - INFO - Finished examining all 2115170 barcodes

2018-03-23 18:56:00,202 - INFO - Writing the codon counts to HSF1i39_counts.txt
2018-03-23 18:56:00,227 - INFO - Here are the summary statistics (these are also being written to HSF1i39_summarystats.txt):
	total read pairs = 6468199
	read pairs that fail Illumina filter = 0
	low quality read pairs = 327346
	barcodes randomly purged = 0
	discarded barcodes with 1 reads = 809141
	aligned barcodes with 2 reads = 285572
	discarded barcodes with 2 reads = 2219
	un-alignable barcodes with 2 reads = 27082
	aligned barcodes with 3 reads = 269260
	discarded barcodes with 3 reads = 2497
	un-alignable barcodes with 3 reads = 22701
	aligned barcodes with 4 reads = 228937
	discarded barcodes with 4 reads = 2585
	un-alignable barcodes with 4 reads = 13150
	aligned barcodes with 5 reads = 166924
	discarded barcodes with 5 reads = 2378
	un-alignable barcodes with 5 reads = 9858
	aligned barcodes with 6 reads = 110848
	discarded barcodes with 6 reads = 1901
	un-alignable barcodes with 6 reads = 6588
	aligned barcodes with 7 reads = 67466
	discarded barcodes with 7 reads = 1405
	un-alignable barcodes with 7 reads = 4021
	aligned barcodes with 8 reads = 37680
	discarded barcodes with 8 reads = 849
	un-alignable barcodes with 8 reads = 2242
	aligned barcodes with 9 reads = 19470
	discarded barcodes with 9 reads = 498
	un-alignable barcodes with 9 reads = 1186
	aligned barcodes with 10 reads = 9496
	discarded barcodes with 10 reads = 342
	un-alignable barcodes with 10 reads = 593
	aligned barcodes with 11 reads = 4360
	discarded barcodes with 11 reads = 158
	un-alignable barcodes with 11 reads = 264
	aligned barcodes with 12 reads = 1863
	discarded barcodes with 12 reads = 82
	un-alignable barcodes with 12 reads = 115
	aligned barcodes with 13 reads = 760
	discarded barcodes with 13 reads = 37
	un-alignable barcodes with 13 reads = 60
	aligned barcodes with 14 reads = 322
	discarded barcodes with 14 reads = 24
	un-alignable barcodes with 14 reads = 21
	aligned barcodes with 15 reads = 113
	discarded barcodes with 15 reads = 10
	un-alignable barcodes with 15 reads = 10
	aligned barcodes with 16 reads = 40
	discarded barcodes with 16 reads = 3
	un-alignable barcodes with 16 reads = 2
	aligned barcodes with 17 reads = 20
	aligned barcodes with 18 reads = 9
	aligned barcodes with 19 reads = 5
	aligned barcodes with 20 reads = 2
	un-alignable barcodes with 21 reads = 1
2018-03-23 18:56:00,227 - INFO - Successful completion of dms_barcodedsubamplicons at Fri Mar 23 18:56:00 2018
