# Supplementary material for: Destabilized adaptive influenza variants critical for innate immune system escape are potentiated by host chaperones
Source: PLoS Biol. 2018 Sep 17;16(9):e3000008. doi: 10.1371/journal.pbio.3000008 (PMC6160216; doi:10.1371/journal.pbio.3000008)
Supplement: S1 File — This zip file contains the computer code and required input files for the deep mutational scanning data analysis reported in this manuscript. (ZIP) [file pbio.3000008.s023.zip › 2018_NP_DMS-master/replicate-2/HSF1i_39C/HSF1i_39C_summarystats.txt]

total read pairs = 6468199
read pairs that fail Illumina filter = 0
low quality read pairs = 327346
barcodes randomly purged = 0
discarded barcodes with 1 reads = 809141
aligned barcodes with 2 reads = 285572
discarded barcodes with 2 reads = 2219
un-alignable barcodes with 2 reads = 27082
aligned barcodes with 3 reads = 269260
discarded barcodes with 3 reads = 2497
un-alignable barcodes with 3 reads = 22701
aligned barcodes with 4 reads = 228937
discarded barcodes with 4 reads = 2585
un-alignable barcodes with 4 reads = 13150
aligned barcodes with 5 reads = 166924
discarded barcodes with 5 reads = 2378
un-alignable barcodes with 5 reads = 9858
aligned barcodes with 6 reads = 110848
discarded barcodes with 6 reads = 1901
un-alignable barcodes with 6 reads = 6588
aligned barcodes with 7 reads = 67466
discarded barcodes with 7 reads = 1405
un-alignable barcodes with 7 reads = 4021
aligned barcodes with 8 reads = 37680
discarded barcodes with 8 reads = 849
un-alignable barcodes with 8 reads = 2242
aligned barcodes with 9 reads = 19470
discarded barcodes with 9 reads = 498
un-alignable barcodes with 9 reads = 1186
aligned barcodes with 10 reads = 9496
discarded barcodes with 10 reads = 342
un-alignable barcodes with 10 reads = 593
aligned barcodes with 11 reads = 4360
discarded barcodes with 11 reads = 158
un-alignable barcodes with 11 reads = 264
aligned barcodes with 12 reads = 1863
discarded barcodes with 12 reads = 82
un-alignable barcodes with 12 reads = 115
aligned barcodes with 13 reads = 760
discarded barcodes with 13 reads = 37
un-alignable barcodes with 13 reads = 60
aligned barcodes with 14 reads = 322
discarded barcodes with 14 reads = 24
un-alignable barcodes with 14 reads = 21
aligned barcodes with 15 reads = 113
discarded barcodes with 15 reads = 10
un-alignable barcodes with 15 reads = 10
aligned barcodes with 16 reads = 40
discarded barcodes with 16 reads = 3
un-alignable barcodes with 16 reads = 2
aligned barcodes with 17 reads = 20
aligned barcodes with 18 reads = 9
aligned barcodes with 19 reads = 5
aligned barcodes with 20 reads = 2
un-alignable barcodes with 21 reads = 1
