# Supplementary material for: Destabilized adaptive influenza variants critical for innate immune system escape are potentiated by host chaperones
Source: PLoS Biol. 2018 Sep 17;16(9):e3000008. doi: 10.1371/journal.pbio.3000008 (PMC6160216; doi:10.1371/journal.pbio.3000008)
Supplement: S1 File — This zip file contains the computer code and required input files for the deep mutational scanning data analysis reported in this manuscript. (ZIP) [file pbio.3000008.s023.zip › 2018_NP_DMS-master/replicate-2/Hsp90i_37C/Hsp90i_37C_.log]

2018-03-23 18:37:40,855 - INFO - Beginning execution of dms_barcodedsubamplicons in directory /Users/annapon/Documents/NP_DMS_2018/2018_NP_DMS/replicate-2/Hsp90i37

2018-03-23 18:37:40,855 - INFO - Progress will be logged to Hsp90i37_.log
2018-03-23 18:37:41,330 - INFO - Version information for dms_tools and associated packages.
	Time and date: Fri Mar 23 18:37:40 2018
	Platform: Darwin-15.6.0-x86_64-i386-64bit
	Python version: 2.7.13 |Anaconda 4.4.0 (x86_64)| (default, Dec 20 2016, 23:05:08)  [GCC 4.2.1 Compatible Apple LLVM 6.0 (clang-600.0.57)]
	dms_tools version: 1.2.2
	Bio version: 1.70
	numpy version: 1.12.1
	scipy version: 0.19.0
	matplotlib version: 2.0.2
	cython version: 0.25.2
	pystan version: 2.16.0.0
	weblogolib version: 3.5.0
	PyPDF2 version: 1.26.0
	pandas version: 0.20.1

2018-03-23 18:37:41,330 - INFO - Parsed the following arguments:
	minreadconcurrence = 0.75
	maxmuts = 4
	maxlowqfrac = 0.075
	r1files = ['/Users/annapon/Documents/NP_DMS_2018/2018_NP_DMS/FASTQ_files//replicate-2/Hsp90i37/Hsp90i37_1.fastq']
	minreadidentity = 0.9
	purgefrac = 0
	R1trimlength = 200
	R1_is_antisense = False
	r2files = ['/Users/annapon/Documents/NP_DMS_2018/2018_NP_DMS/FASTQ_files//replicate-2/Hsp90i37/Hsp90i37_2.fastq']
	alignspecs = [(1, 252, 34, 32), (253, 501, 38, 30), (502, 750, 30, 36), (751, 1002, 32, 41), (1003, 1251, 29, 34), (1252, 1497, 34, 41)]
	R2trimlength = 160
	maxreadtrim = 3
	barcodeinfo = False
	chartype = codon
	barcodelength = 8
	minreadsperbarcode = 2
	minq = 15
	outprefix = Hsp90i37_
	refseq = /Users/annapon/Documents/NP_DMS_2018/2018_NP_DMS/Aichi_NP_reference.fasta
	purgereadfrac = 0
	seed = 1

2018-03-23 18:37:41,335 - INFO - Read a reference sequence of 499 codons from /Users/annapon/Documents/NP_DMS_2018/2018_NP_DMS/Aichi_NP_reference.fasta

2018-03-23 18:37:41,335 - INFO - Now parsing reads from the following:
	r1files: /Users/annapon/Documents/NP_DMS_2018/2018_NP_DMS/FASTQ_files//replicate-2/Hsp90i37/Hsp90i37_1.fastq
	r2files: /Users/annapon/Documents/NP_DMS_2018/2018_NP_DMS/FASTQ_files//replicate-2/Hsp90i37/Hsp90i37_2.fastq
2018-03-23 18:37:42,997 - INFO - Reads parsed so far: 100000
2018-03-23 18:37:44,641 - INFO - Reads parsed so far: 200000
2018-03-23 18:37:46,363 - INFO - Reads parsed so far: 300000
2018-03-23 18:37:48,068 - INFO - Reads parsed so far: 400000
2018-03-23 18:37:49,652 - INFO - Reads parsed so far: 500000
2018-03-23 18:37:51,365 - INFO - Reads parsed so far: 600000
2018-03-23 18:37:52,958 - INFO - Reads parsed so far: 700000
2018-03-23 18:37:54,698 - INFO - Reads parsed so far: 800000
2018-03-23 18:37:56,334 - INFO - Reads parsed so far: 900000
2018-03-23 18:37:58,139 - INFO - Reads parsed so far: 1000000
2018-03-23 18:37:59,739 - INFO - Reads parsed so far: 1100000
2018-03-23 18:38:01,341 - INFO - Reads parsed so far: 1200000
2018-03-23 18:38:03,219 - INFO - Reads parsed so far: 1300000
2018-03-23 18:38:04,824 - INFO - Reads parsed so far: 1400000
2018-03-23 18:38:06,430 - INFO - Reads parsed so far: 1500000
2018-03-23 18:38:08,037 - INFO - Reads parsed so far: 1600000
2018-03-23 18:38:09,638 - INFO - Reads parsed so far: 1700000
2018-03-23 18:38:11,620 - INFO - Reads parsed so far: 1800000
2018-03-23 18:38:13,235 - INFO - Reads parsed so far: 1900000
2018-03-23 18:38:14,924 - INFO - Reads parsed so far: 2000000
2018-03-23 18:38:16,533 - INFO - Reads parsed so far: 2100000
2018-03-23 18:38:18,145 - INFO - Reads parsed so far: 2200000
2018-03-23 18:38:19,750 - INFO - Reads parsed so far: 2300000
2018-03-23 18:38:21,373 - INFO - Reads parsed so far: 2400000
2018-03-23 18:38:23,516 - INFO - Reads parsed so far: 2500000
2018-03-23 18:38:25,126 - INFO - Reads parsed so far: 2600000
2018-03-23 18:38:26,733 - INFO - Reads parsed so far: 2700000
2018-03-23 18:38:28,334 - INFO - Reads parsed so far: 2800000
2018-03-23 18:38:29,933 - INFO - Reads parsed so far: 2900000
2018-03-23 18:38:31,540 - INFO - Reads parsed so far: 3000000
2018-03-23 18:38:33,143 - INFO - Reads parsed so far: 3100000
2018-03-23 18:38:34,750 - INFO - Reads parsed so far: 3200000
2018-03-23 18:38:36,361 - INFO - Reads parsed so far: 3300000
2018-03-23 18:38:37,982 - INFO - Reads parsed so far: 3400000
2018-03-23 18:38:40,354 - INFO - Reads parsed so far: 3500000
2018-03-23 18:38:41,961 - INFO - Reads parsed so far: 3600000
2018-03-23 18:38:43,571 - INFO - Reads parsed so far: 3700000
2018-03-23 18:38:45,165 - INFO - Reads parsed so far: 3800000
2018-03-23 18:38:46,762 - INFO - Reads parsed so far: 3900000
2018-03-23 18:38:48,370 - INFO - Reads parsed so far: 4000000
2018-03-23 18:38:49,982 - INFO - Reads parsed so far: 4100000
2018-03-23 18:38:51,588 - INFO - Reads parsed so far: 4200000
2018-03-23 18:38:53,188 - INFO - Reads parsed so far: 4300000
2018-03-23 18:38:54,792 - INFO - Reads parsed so far: 4400000
2018-03-23 18:38:56,395 - INFO - Reads parsed so far: 4500000
2018-03-23 18:38:58,010 - INFO - Reads parsed so far: 4600000
2018-03-23 18:38:59,613 - INFO - Reads parsed so far: 4700000
2018-03-23 18:39:01,219 - INFO - Reads parsed so far: 4800000
2018-03-23 18:39:02,830 - INFO - Reads parsed so far: 4900000
2018-03-23 18:39:04,442 - INFO - Reads parsed so far: 5000000
2018-03-23 18:39:06,044 - INFO - Reads parsed so far: 5100000
2018-03-23 18:39:07,652 - INFO - Reads parsed so far: 5200000
2018-03-23 18:39:10,384 - INFO - Reads parsed so far: 5300000
2018-03-23 18:39:11,986 - INFO - Reads parsed so far: 5400000
2018-03-23 18:39:13,586 - INFO - Reads parsed so far: 5500000
2018-03-23 18:39:15,193 - INFO - Reads parsed so far: 5600000
2018-03-23 18:39:16,813 - INFO - Reads parsed so far: 5700000
2018-03-23 18:39:18,425 - INFO - Reads parsed so far: 5800000
2018-03-23 18:39:20,034 - INFO - Reads parsed so far: 5900000
2018-03-23 18:39:21,644 - INFO - Reads parsed so far: 6000000
2018-03-23 18:39:23,245 - INFO - Reads parsed so far: 6100000
2018-03-23 18:39:24,847 - INFO - Reads parsed so far: 6200000
2018-03-23 18:39:26,600 - INFO - Reads parsed so far: 6300000
2018-03-23 18:39:26,875 - INFO - Finished parsing all 6317415 reads; ended up with 2802088 unique barcodes.

2018-03-23 18:39:26,880 - INFO - Now examining the 2802088 barcodes to see if reads meet criteria for retention
2018-03-23 18:39:30,190 - INFO - Barcodes examined so far: 100000
2018-03-23 18:39:33,343 - INFO - Barcodes examined so far: 200000
2018-03-23 18:39:36,482 - INFO - Barcodes examined so far: 300000
2018-03-23 18:39:39,602 - INFO - Barcodes examined so far: 400000
2018-03-23 18:39:42,696 - INFO - Barcodes examined so far: 500000
2018-03-23 18:39:45,778 - INFO - Barcodes examined so far: 600000
2018-03-23 18:39:48,844 - INFO - Barcodes examined so far: 700000
2018-03-23 18:39:51,932 - INFO - Barcodes examined so far: 800000
2018-03-23 18:39:54,987 - INFO - Barcodes examined so far: 900000
2018-03-23 18:39:58,022 - INFO - Barcodes examined so far: 1000000
2018-03-23 18:40:01,019 - INFO - Barcodes examined so far: 1100000
2018-03-23 18:40:04,028 - INFO - Barcodes examined so far: 1200000
2018-03-23 18:40:06,994 - INFO - Barcodes examined so far: 1300000
2018-03-23 18:40:09,955 - INFO - Barcodes examined so far: 1400000
2018-03-23 18:40:13,134 - INFO - Barcodes examined so far: 1500000
2018-03-23 18:40:16,304 - INFO - Barcodes examined so far: 1600000
2018-03-23 18:40:19,426 - INFO - Barcodes examined so far: 1700000
2018-03-23 18:40:22,559 - INFO - Barcodes examined so far: 1800000
2018-03-23 18:40:25,638 - INFO - Barcodes examined so far: 1900000
2018-03-23 18:40:28,721 - INFO - Barcodes examined so far: 2000000
2018-03-23 18:40:31,836 - INFO - Barcodes examined so far: 2100000
2018-03-23 18:40:34,951 - INFO - Barcodes examined so far: 2200000
2018-03-23 18:40:38,200 - INFO - Barcodes examined so far: 2300000
2018-03-23 18:40:41,588 - INFO - Barcodes examined so far: 2400000
2018-03-23 18:40:45,143 - INFO - Barcodes examined so far: 2500000
2018-03-23 18:40:48,989 - INFO - Barcodes examined so far: 2600000
2018-03-23 18:40:53,231 - INFO - Barcodes examined so far: 2700000
2018-03-23 18:40:59,349 - INFO - Barcodes examined so far: 2800000
2018-03-23 18:41:00,380 - INFO - Finished examining all 2802088 barcodes

2018-03-23 18:41:00,380 - INFO - Writing the codon counts to Hsp90i37_counts.txt
2018-03-23 18:41:00,404 - INFO - Here are the summary statistics (these are also being written to Hsp90i37_summarystats.txt):
	total read pairs = 6317415
	read pairs that fail Illumina filter = 0
	low quality read pairs = 319582
	barcodes randomly purged = 0
	discarded barcodes with 1 reads = 1331300
	aligned barcodes with 2 reads = 557578
	discarded barcodes with 2 reads = 4137
	un-alignable barcodes with 2 reads = 43401
	aligned barcodes with 3 reads = 370636
	discarded barcodes with 3 reads = 3553
	un-alignable barcodes with 3 reads = 29671
	aligned barcodes with 4 reads = 221196
	discarded barcodes with 4 reads = 2728
	un-alignable barcodes with 4 reads = 12801
	aligned barcodes with 5 reads = 114759
	discarded barcodes with 5 reads = 1827
	un-alignable barcodes with 5 reads = 6711
	aligned barcodes with 6 reads = 54325
	discarded barcodes with 6 reads = 1090
	un-alignable barcodes with 6 reads = 3301
	aligned barcodes with 7 reads = 23586
	discarded barcodes with 7 reads = 614
	un-alignable barcodes with 7 reads = 1538
	aligned barcodes with 8 reads = 9873
	discarded barcodes with 8 reads = 294
	un-alignable barcodes with 8 reads = 626
	aligned barcodes with 9 reads = 3756
	discarded barcodes with 9 reads = 142
	un-alignable barcodes with 9 reads = 240
	aligned barcodes with 10 reads = 1413
	discarded barcodes with 10 reads = 54
	un-alignable barcodes with 10 reads = 99
	aligned barcodes with 11 reads = 501
	discarded barcodes with 11 reads = 40
	un-alignable barcodes with 11 reads = 27
	aligned barcodes with 12 reads = 160
	discarded barcodes with 12 reads = 8
	un-alignable barcodes with 12 reads = 16
	aligned barcodes with 13 reads = 53
	discarded barcodes with 13 reads = 5
	un-alignable barcodes with 13 reads = 3
	aligned barcodes with 14 reads = 8
	discarded barcodes with 14 reads = 1
	un-alignable barcodes with 14 reads = 4
	aligned barcodes with 15 reads = 9
	discarded barcodes with 15 reads = 2
	aligned barcodes with 16 reads = 2
2018-03-23 18:41:00,404 - INFO - Successful completion of dms_barcodedsubamplicons at Fri Mar 23 18:41:00 2018
