# Supplementary material for: Destabilized adaptive influenza variants critical for innate immune system escape are potentiated by host chaperones
Source: PLoS Biol. 2018 Sep 17;16(9):e3000008. doi: 10.1371/journal.pbio.3000008 (PMC6160216; doi:10.1371/journal.pbio.3000008)
Supplement: S1 File — This zip file contains the computer code and required input files for the deep mutational scanning data analysis reported in this manuscript. (ZIP) [file pbio.3000008.s023.zip › 2018_NP_DMS-master/replicate-2/Hsp90i_37C/Hsp90i_37C_summarystats.txt]

total read pairs = 6317415
read pairs that fail Illumina filter = 0
low quality read pairs = 319582
barcodes randomly purged = 0
discarded barcodes with 1 reads = 1331300
aligned barcodes with 2 reads = 557578
discarded barcodes with 2 reads = 4137
un-alignable barcodes with 2 reads = 43401
aligned barcodes with 3 reads = 370636
discarded barcodes with 3 reads = 3553
un-alignable barcodes with 3 reads = 29671
aligned barcodes with 4 reads = 221196
discarded barcodes with 4 reads = 2728
un-alignable barcodes with 4 reads = 12801
aligned barcodes with 5 reads = 114759
discarded barcodes with 5 reads = 1827
un-alignable barcodes with 5 reads = 6711
aligned barcodes with 6 reads = 54325
discarded barcodes with 6 reads = 1090
un-alignable barcodes with 6 reads = 3301
aligned barcodes with 7 reads = 23586
discarded barcodes with 7 reads = 614
un-alignable barcodes with 7 reads = 1538
aligned barcodes with 8 reads = 9873
discarded barcodes with 8 reads = 294
un-alignable barcodes with 8 reads = 626
aligned barcodes with 9 reads = 3756
discarded barcodes with 9 reads = 142
un-alignable barcodes with 9 reads = 240
aligned barcodes with 10 reads = 1413
discarded barcodes with 10 reads = 54
un-alignable barcodes with 10 reads = 99
aligned barcodes with 11 reads = 501
discarded barcodes with 11 reads = 40
un-alignable barcodes with 11 reads = 27
aligned barcodes with 12 reads = 160
discarded barcodes with 12 reads = 8
un-alignable barcodes with 12 reads = 16
aligned barcodes with 13 reads = 53
discarded barcodes with 13 reads = 5
un-alignable barcodes with 13 reads = 3
aligned barcodes with 14 reads = 8
discarded barcodes with 14 reads = 1
un-alignable barcodes with 14 reads = 4
aligned barcodes with 15 reads = 9
discarded barcodes with 15 reads = 2
aligned barcodes with 16 reads = 2
