# Supplementary material for: Destabilized adaptive influenza variants critical for innate immune system escape are potentiated by host chaperones
Source: PLoS Biol. 2018 Sep 17;16(9):e3000008. doi: 10.1371/journal.pbio.3000008 (PMC6160216; doi:10.1371/journal.pbio.3000008)
Supplement: S1 File — This zip file contains the computer code and required input files for the deep mutational scanning data analysis reported in this manuscript. (ZIP) [file pbio.3000008.s023.zip › 2018_NP_DMS-master/replicate-2/Hsp90i_39C/Hsp90i_39C_.log]

2018-03-23 18:57:40,851 - INFO - Beginning execution of dms_barcodedsubamplicons in directory /Users/annapon/Documents/NP_DMS_2018/2018_NP_DMS/replicate-2/Hsp90i39

2018-03-23 18:57:40,851 - INFO - Progress will be logged to Hsp90i39_.log
2018-03-23 18:57:41,313 - INFO - Version information for dms_tools and associated packages.
	Time and date: Fri Mar 23 18:57:40 2018
	Platform: Darwin-15.6.0-x86_64-i386-64bit
	Python version: 2.7.13 |Anaconda 4.4.0 (x86_64)| (default, Dec 20 2016, 23:05:08)  [GCC 4.2.1 Compatible Apple LLVM 6.0 (clang-600.0.57)]
	dms_tools version: 1.2.2
	Bio version: 1.70
	numpy version: 1.12.1
	scipy version: 0.19.0
	matplotlib version: 2.0.2
	cython version: 0.25.2
	pystan version: 2.16.0.0
	weblogolib version: 3.5.0
	PyPDF2 version: 1.26.0
	pandas version: 0.20.1

2018-03-23 18:57:41,313 - INFO - Parsed the following arguments:
	minreadconcurrence = 0.75
	maxmuts = 4
	maxlowqfrac = 0.075
	r1files = ['/Users/annapon/Documents/NP_DMS_2018/2018_NP_DMS/FASTQ_files//replicate-2/Hsp90i39/Hsp90i39_1.fastq']
	minreadidentity = 0.9
	purgefrac = 0
	R1trimlength = 200
	R1_is_antisense = False
	r2files = ['/Users/annapon/Documents/NP_DMS_2018/2018_NP_DMS/FASTQ_files//replicate-2/Hsp90i39/Hsp90i39_2.fastq']
	alignspecs = [(1, 252, 34, 32), (253, 501, 38, 30), (502, 750, 30, 36), (751, 1002, 32, 41), (1003, 1251, 29, 34), (1252, 1497, 34, 41)]
	R2trimlength = 160
	maxreadtrim = 3
	barcodeinfo = False
	chartype = codon
	barcodelength = 8
	minreadsperbarcode = 2
	minq = 15
	outprefix = Hsp90i39_
	refseq = /Users/annapon/Documents/NP_DMS_2018/2018_NP_DMS/Aichi_NP_reference.fasta
	purgereadfrac = 0
	seed = 1

2018-03-23 18:57:41,317 - INFO - Read a reference sequence of 499 codons from /Users/annapon/Documents/NP_DMS_2018/2018_NP_DMS/Aichi_NP_reference.fasta

2018-03-23 18:57:41,317 - INFO - Now parsing reads from the following:
	r1files: /Users/annapon/Documents/NP_DMS_2018/2018_NP_DMS/FASTQ_files//replicate-2/Hsp90i39/Hsp90i39_1.fastq
	r2files: /Users/annapon/Documents/NP_DMS_2018/2018_NP_DMS/FASTQ_files//replicate-2/Hsp90i39/Hsp90i39_2.fastq
2018-03-23 18:57:43,004 - INFO - Reads parsed so far: 100000
2018-03-23 18:57:44,659 - INFO - Reads parsed so far: 200000
2018-03-23 18:57:46,410 - INFO - Reads parsed so far: 300000
2018-03-23 18:57:48,040 - INFO - Reads parsed so far: 400000
2018-03-23 18:57:49,763 - INFO - Reads parsed so far: 500000
2018-03-23 18:57:51,499 - INFO - Reads parsed so far: 600000
2018-03-23 18:57:53,109 - INFO - Reads parsed so far: 700000
2018-03-23 18:57:54,888 - INFO - Reads parsed so far: 800000
2018-03-23 18:57:56,537 - INFO - Reads parsed so far: 900000
2018-03-23 18:57:58,155 - INFO - Reads parsed so far: 1000000
2018-03-23 18:57:59,994 - INFO - Reads parsed so far: 1100000
2018-03-23 18:58:01,622 - INFO - Reads parsed so far: 1200000
2018-03-23 18:58:03,253 - INFO - Reads parsed so far: 1300000
2018-03-23 18:58:04,873 - INFO - Reads parsed so far: 1400000
2018-03-23 18:58:06,796 - INFO - Reads parsed so far: 1500000
2018-03-23 18:58:08,430 - INFO - Reads parsed so far: 1600000
2018-03-23 18:58:10,058 - INFO - Reads parsed so far: 1700000
2018-03-23 18:58:11,689 - INFO - Reads parsed so far: 1800000
2018-03-23 18:58:13,333 - INFO - Reads parsed so far: 1900000
2018-03-23 18:58:14,959 - INFO - Reads parsed so far: 2000000
2018-03-23 18:58:17,006 - INFO - Reads parsed so far: 2100000
2018-03-23 18:58:18,645 - INFO - Reads parsed so far: 2200000
2018-03-23 18:58:20,279 - INFO - Reads parsed so far: 2300000
2018-03-23 18:58:21,987 - INFO - Reads parsed so far: 2400000
2018-03-23 18:58:23,616 - INFO - Reads parsed so far: 2500000
2018-03-23 18:58:25,241 - INFO - Reads parsed so far: 2600000
2018-03-23 18:58:26,860 - INFO - Reads parsed so far: 2700000
2018-03-23 18:58:28,489 - INFO - Reads parsed so far: 2800000
2018-03-23 18:58:30,108 - INFO - Reads parsed so far: 2900000
2018-03-23 18:58:32,361 - INFO - Reads parsed so far: 3000000
2018-03-23 18:58:33,991 - INFO - Reads parsed so far: 3100000
2018-03-23 18:58:35,618 - INFO - Reads parsed so far: 3200000
2018-03-23 18:58:37,248 - INFO - Reads parsed so far: 3300000
2018-03-23 18:58:38,890 - INFO - Reads parsed so far: 3400000
2018-03-23 18:58:40,521 - INFO - Reads parsed so far: 3500000
2018-03-23 18:58:42,149 - INFO - Reads parsed so far: 3600000
2018-03-23 18:58:43,769 - INFO - Reads parsed so far: 3700000
2018-03-23 18:58:45,397 - INFO - Reads parsed so far: 3800000
2018-03-23 18:58:47,021 - INFO - Reads parsed so far: 3900000
2018-03-23 18:58:48,642 - INFO - Reads parsed so far: 4000000
2018-03-23 18:58:50,266 - INFO - Reads parsed so far: 4100000
2018-03-23 18:58:51,890 - INFO - Reads parsed so far: 4200000
2018-03-23 18:58:53,514 - INFO - Reads parsed so far: 4300000
2018-03-23 18:58:55,134 - INFO - Reads parsed so far: 4400000
2018-03-23 18:58:56,754 - INFO - Reads parsed so far: 4500000
2018-03-23 18:58:58,376 - INFO - Reads parsed so far: 4600000
2018-03-23 18:58:59,994 - INFO - Reads parsed so far: 4700000
2018-03-23 18:59:02,586 - INFO - Reads parsed so far: 4800000
2018-03-23 18:59:04,201 - INFO - Reads parsed so far: 4900000
2018-03-23 18:59:05,821 - INFO - Reads parsed so far: 5000000
2018-03-23 18:59:07,441 - INFO - Reads parsed so far: 5100000
2018-03-23 18:59:09,069 - INFO - Reads parsed so far: 5200000
2018-03-23 18:59:10,692 - INFO - Reads parsed so far: 5300000
2018-03-23 18:59:12,311 - INFO - Reads parsed so far: 5400000
2018-03-23 18:59:13,934 - INFO - Reads parsed so far: 5500000
2018-03-23 18:59:15,550 - INFO - Reads parsed so far: 5600000
2018-03-23 18:59:17,173 - INFO - Reads parsed so far: 5700000
2018-03-23 18:59:18,792 - INFO - Reads parsed so far: 5800000
2018-03-23 18:59:20,406 - INFO - Reads parsed so far: 5900000
2018-03-23 18:59:22,025 - INFO - Reads parsed so far: 6000000
2018-03-23 18:59:23,653 - INFO - Reads parsed so far: 6100000
2018-03-23 18:59:25,277 - INFO - Reads parsed so far: 6200000
2018-03-23 18:59:26,900 - INFO - Reads parsed so far: 6300000
2018-03-23 18:59:28,525 - INFO - Reads parsed so far: 6400000
2018-03-23 18:59:30,148 - INFO - Reads parsed so far: 6500000
2018-03-23 18:59:31,770 - INFO - Reads parsed so far: 6600000
2018-03-23 18:59:33,393 - INFO - Reads parsed so far: 6700000
2018-03-23 18:59:35,012 - INFO - Reads parsed so far: 6800000
2018-03-23 18:59:36,625 - INFO - Reads parsed so far: 6900000
2018-03-23 18:59:38,237 - INFO - Reads parsed so far: 7000000
2018-03-23 18:59:39,854 - INFO - Reads parsed so far: 7100000
2018-03-23 18:59:41,471 - INFO - Reads parsed so far: 7200000
2018-03-23 18:59:43,087 - INFO - Reads parsed so far: 7300000
2018-03-23 18:59:44,701 - INFO - Reads parsed so far: 7400000
2018-03-23 18:59:46,312 - INFO - Reads parsed so far: 7500000
2018-03-23 18:59:47,933 - INFO - Reads parsed so far: 7600000
2018-03-23 18:59:49,555 - INFO - Reads parsed so far: 7700000
2018-03-23 18:59:51,188 - INFO - Reads parsed so far: 7800000
2018-03-23 18:59:52,806 - INFO - Reads parsed so far: 7900000
2018-03-23 18:59:54,298 - INFO - Finished parsing all 7991480 reads; ended up with 2521060 unique barcodes.

2018-03-23 18:59:54,304 - INFO - Now examining the 2521060 barcodes to see if reads meet criteria for retention
2018-03-23 18:59:58,247 - INFO - Barcodes examined so far: 100000
2018-03-23 19:00:02,095 - INFO - Barcodes examined so far: 200000
2018-03-23 19:00:05,930 - INFO - Barcodes examined so far: 300000
2018-03-23 19:00:09,765 - INFO - Barcodes examined so far: 400000
2018-03-23 19:00:13,598 - INFO - Barcodes examined so far: 500000
2018-03-23 19:00:17,445 - INFO - Barcodes examined so far: 600000
2018-03-23 19:00:21,322 - INFO - Barcodes examined so far: 700000
2018-03-23 19:00:25,164 - INFO - Barcodes examined so far: 800000
2018-03-23 19:00:28,995 - INFO - Barcodes examined so far: 900000
2018-03-23 19:00:32,841 - INFO - Barcodes examined so far: 1000000
2018-03-23 19:00:36,679 - INFO - Barcodes examined so far: 1100000
2018-03-23 19:00:40,533 - INFO - Barcodes examined so far: 1200000
2018-03-23 19:00:44,398 - INFO - Barcodes examined so far: 1300000
2018-03-23 19:00:48,235 - INFO - Barcodes examined so far: 1400000
2018-03-23 19:00:52,087 - INFO - Barcodes examined so far: 1500000
2018-03-23 19:00:55,931 - INFO - Barcodes examined so far: 1600000
2018-03-23 19:00:59,764 - INFO - Barcodes examined so far: 1700000
2018-03-23 19:01:03,605 - INFO - Barcodes examined so far: 1800000
2018-03-23 19:01:07,520 - INFO - Barcodes examined so far: 1900000
2018-03-23 19:01:11,498 - INFO - Barcodes examined so far: 2000000
2018-03-23 19:01:15,762 - INFO - Barcodes examined so far: 2100000
2018-03-23 19:01:20,385 - INFO - Barcodes examined so far: 2200000
2018-03-23 19:01:25,422 - INFO - Barcodes examined so far: 2300000
2018-03-23 19:01:31,110 - INFO - Barcodes examined so far: 2400000
2018-03-23 19:01:38,792 - INFO - Barcodes examined so far: 2500000
2018-03-23 19:01:42,641 - INFO - Finished examining all 2521060 barcodes

2018-03-23 19:01:42,641 - INFO - Writing the codon counts to Hsp90i39_counts.txt
2018-03-23 19:01:42,665 - INFO - Here are the summary statistics (these are also being written to Hsp90i39_summarystats.txt):
	total read pairs = 7991480
	read pairs that fail Illumina filter = 0
	low quality read pairs = 449203
	barcodes randomly purged = 0
	discarded barcodes with 1 reads = 1014489
	aligned barcodes with 2 reads = 290522
	discarded barcodes with 2 reads = 3451
	un-alignable barcodes with 2 reads = 42486
	aligned barcodes with 3 reads = 281931
	discarded barcodes with 3 reads = 2682
	un-alignable barcodes with 3 reads = 25851
	aligned barcodes with 4 reads = 250222
	discarded barcodes with 4 reads = 3044
	un-alignable barcodes with 4 reads = 14353
	aligned barcodes with 5 reads = 195518
	discarded barcodes with 5 reads = 2865
	un-alignable barcodes with 5 reads = 10966
	aligned barcodes with 6 reads = 139645
	discarded barcodes with 6 reads = 2449
	un-alignable barcodes with 6 reads = 8115
	aligned barcodes with 7 reads = 91800
	discarded barcodes with 7 reads = 1891
	un-alignable barcodes with 7 reads = 5402
	aligned barcodes with 8 reads = 56307
	discarded barcodes with 8 reads = 1347
	un-alignable barcodes with 8 reads = 3316
	aligned barcodes with 9 reads = 32048
	discarded barcodes with 9 reads = 905
	un-alignable barcodes with 9 reads = 1960
	aligned barcodes with 10 reads = 17440
	discarded barcodes with 10 reads = 541
	un-alignable barcodes with 10 reads = 1044
	aligned barcodes with 11 reads = 8777
	discarded barcodes with 11 reads = 317
	un-alignable barcodes with 11 reads = 566
	aligned barcodes with 12 reads = 4324
	discarded barcodes with 12 reads = 180
	un-alignable barcodes with 12 reads = 256
	aligned barcodes with 13 reads = 2024
	discarded barcodes with 13 reads = 90
	un-alignable barcodes with 13 reads = 129
	aligned barcodes with 14 reads = 925
	discarded barcodes with 14 reads = 59
	un-alignable barcodes with 14 reads = 53
	aligned barcodes with 15 reads = 388
	discarded barcodes with 15 reads = 31
	un-alignable barcodes with 15 reads = 23
	aligned barcodes with 16 reads = 181
	discarded barcodes with 16 reads = 12
	un-alignable barcodes with 16 reads = 15
	aligned barcodes with 17 reads = 70
	discarded barcodes with 17 reads = 7
	un-alignable barcodes with 17 reads = 4
	aligned barcodes with 18 reads = 20
	discarded barcodes with 18 reads = 1
	un-alignable barcodes with 18 reads = 2
	aligned barcodes with 19 reads = 7
	un-alignable barcodes with 19 reads = 1
	aligned barcodes with 20 reads = 5
	aligned barcodes with 21 reads = 1
	aligned barcodes with 22 reads = 1
	aligned barcodes with 24 reads = 1
2018-03-23 19:01:42,665 - INFO - Successful completion of dms_barcodedsubamplicons at Fri Mar 23 19:01:42 2018
