# Supplementary material for: Destabilized adaptive influenza variants critical for innate immune system escape are potentiated by host chaperones
Source: PLoS Biol. 2018 Sep 17;16(9):e3000008. doi: 10.1371/journal.pbio.3000008 (PMC6160216; doi:10.1371/journal.pbio.3000008)
Supplement: S1 File — This zip file contains the computer code and required input files for the deep mutational scanning data analysis reported in this manuscript. (ZIP) [file pbio.3000008.s023.zip › 2018_NP_DMS-master/replicate-2/Hsp90i_39C/Hsp90i_39C_summarystats.txt]

total read pairs = 7991480
read pairs that fail Illumina filter = 0
low quality read pairs = 449203
barcodes randomly purged = 0
discarded barcodes with 1 reads = 1014489
aligned barcodes with 2 reads = 290522
discarded barcodes with 2 reads = 3451
un-alignable barcodes with 2 reads = 42486
aligned barcodes with 3 reads = 281931
discarded barcodes with 3 reads = 2682
un-alignable barcodes with 3 reads = 25851
aligned barcodes with 4 reads = 250222
discarded barcodes with 4 reads = 3044
un-alignable barcodes with 4 reads = 14353
aligned barcodes with 5 reads = 195518
discarded barcodes with 5 reads = 2865
un-alignable barcodes with 5 reads = 10966
aligned barcodes with 6 reads = 139645
discarded barcodes with 6 reads = 2449
un-alignable barcodes with 6 reads = 8115
aligned barcodes with 7 reads = 91800
discarded barcodes with 7 reads = 1891
un-alignable barcodes with 7 reads = 5402
aligned barcodes with 8 reads = 56307
discarded barcodes with 8 reads = 1347
un-alignable barcodes with 8 reads = 3316
aligned barcodes with 9 reads = 32048
discarded barcodes with 9 reads = 905
un-alignable barcodes with 9 reads = 1960
aligned barcodes with 10 reads = 17440
discarded barcodes with 10 reads = 541
un-alignable barcodes with 10 reads = 1044
aligned barcodes with 11 reads = 8777
discarded barcodes with 11 reads = 317
un-alignable barcodes with 11 reads = 566
aligned barcodes with 12 reads = 4324
discarded barcodes with 12 reads = 180
un-alignable barcodes with 12 reads = 256
aligned barcodes with 13 reads = 2024
discarded barcodes with 13 reads = 90
un-alignable barcodes with 13 reads = 129
aligned barcodes with 14 reads = 925
discarded barcodes with 14 reads = 59
un-alignable barcodes with 14 reads = 53
aligned barcodes with 15 reads = 388
discarded barcodes with 15 reads = 31
un-alignable barcodes with 15 reads = 23
aligned barcodes with 16 reads = 181
discarded barcodes with 16 reads = 12
un-alignable barcodes with 16 reads = 15
aligned barcodes with 17 reads = 70
discarded barcodes with 17 reads = 7
un-alignable barcodes with 17 reads = 4
aligned barcodes with 18 reads = 20
discarded barcodes with 18 reads = 1
un-alignable barcodes with 18 reads = 2
aligned barcodes with 19 reads = 7
un-alignable barcodes with 19 reads = 1
aligned barcodes with 20 reads = 5
aligned barcodes with 21 reads = 1
aligned barcodes with 22 reads = 1
aligned barcodes with 24 reads = 1
