# Supplementary material for: Destabilized adaptive influenza variants critical for innate immune system escape are potentiated by host chaperones
Source: PLoS Biol. 2018 Sep 17;16(9):e3000008. doi: 10.1371/journal.pbio.3000008 (PMC6160216; doi:10.1371/journal.pbio.3000008)
Supplement: S1 File — This zip file contains the computer code and required input files for the deep mutational scanning data analysis reported in this manuscript. (ZIP) [file pbio.3000008.s023.zip › 2018_NP_DMS-master/replicate-2/basal_37C/basal_37C_.log]

2018-03-23 18:27:40,797 - INFO - Beginning execution of dms_barcodedsubamplicons in directory /Users/annapon/Documents/NP_DMS_2018/2018_NP_DMS/replicate-2/DMSO37

2018-03-23 18:27:40,797 - INFO - Progress will be logged to DMSO37_.log
2018-03-23 18:27:41,249 - INFO - Version information for dms_tools and associated packages.
	Time and date: Fri Mar 23 18:27:40 2018
	Platform: Darwin-15.6.0-x86_64-i386-64bit
	Python version: 2.7.13 |Anaconda 4.4.0 (x86_64)| (default, Dec 20 2016, 23:05:08)  [GCC 4.2.1 Compatible Apple LLVM 6.0 (clang-600.0.57)]
	dms_tools version: 1.2.2
	Bio version: 1.70
	numpy version: 1.12.1
	scipy version: 0.19.0
	matplotlib version: 2.0.2
	cython version: 0.25.2
	pystan version: 2.16.0.0
	weblogolib version: 3.5.0
	PyPDF2 version: 1.26.0
	pandas version: 0.20.1

2018-03-23 18:27:41,249 - INFO - Parsed the following arguments:
	minreadconcurrence = 0.75
	maxmuts = 4
	maxlowqfrac = 0.075
	r1files = ['/Users/annapon/Documents/NP_DMS_2018/2018_NP_DMS/FASTQ_files//replicate-2/DMSO37/DMSO37_1.fastq']
	minreadidentity = 0.9
	purgefrac = 0
	R1trimlength = 200
	R1_is_antisense = False
	r2files = ['/Users/annapon/Documents/NP_DMS_2018/2018_NP_DMS/FASTQ_files//replicate-2/DMSO37/DMSO37_2.fastq']
	alignspecs = [(1, 252, 34, 32), (253, 501, 38, 30), (502, 750, 30, 36), (751, 1002, 32, 41), (1003, 1251, 29, 34), (1252, 1497, 34, 41)]
	R2trimlength = 160
	maxreadtrim = 3
	barcodeinfo = False
	chartype = codon
	barcodelength = 8
	minreadsperbarcode = 2
	minq = 15
	outprefix = DMSO37_
	refseq = /Users/annapon/Documents/NP_DMS_2018/2018_NP_DMS/Aichi_NP_reference.fasta
	purgereadfrac = 0
	seed = 1

2018-03-23 18:27:41,253 - INFO - Read a reference sequence of 499 codons from /Users/annapon/Documents/NP_DMS_2018/2018_NP_DMS/Aichi_NP_reference.fasta

2018-03-23 18:27:41,253 - INFO - Now parsing reads from the following:
	r1files: /Users/annapon/Documents/NP_DMS_2018/2018_NP_DMS/FASTQ_files//replicate-2/DMSO37/DMSO37_1.fastq
	r2files: /Users/annapon/Documents/NP_DMS_2018/2018_NP_DMS/FASTQ_files//replicate-2/DMSO37/DMSO37_2.fastq
2018-03-23 18:27:42,923 - INFO - Reads parsed so far: 100000
2018-03-23 18:27:44,571 - INFO - Reads parsed so far: 200000
2018-03-23 18:27:46,298 - INFO - Reads parsed so far: 300000
2018-03-23 18:27:47,890 - INFO - Reads parsed so far: 400000
2018-03-23 18:27:49,596 - INFO - Reads parsed so far: 500000
2018-03-23 18:27:51,321 - INFO - Reads parsed so far: 600000
2018-03-23 18:27:52,913 - INFO - Reads parsed so far: 700000
2018-03-23 18:27:54,668 - INFO - Reads parsed so far: 800000
2018-03-23 18:27:56,275 - INFO - Reads parsed so far: 900000
2018-03-23 18:27:57,920 - INFO - Reads parsed so far: 1000000
2018-03-23 18:27:59,750 - INFO - Reads parsed so far: 1100000
2018-03-23 18:28:01,355 - INFO - Reads parsed so far: 1200000
2018-03-23 18:28:02,984 - INFO - Reads parsed so far: 1300000
2018-03-23 18:28:04,590 - INFO - Reads parsed so far: 1400000
2018-03-23 18:28:06,498 - INFO - Reads parsed so far: 1500000
2018-03-23 18:28:08,109 - INFO - Reads parsed so far: 1600000
2018-03-23 18:28:09,723 - INFO - Reads parsed so far: 1700000
2018-03-23 18:28:11,336 - INFO - Reads parsed so far: 1800000
2018-03-23 18:28:12,948 - INFO - Reads parsed so far: 1900000
2018-03-23 18:28:14,561 - INFO - Reads parsed so far: 2000000
2018-03-23 18:28:16,605 - INFO - Reads parsed so far: 2100000
2018-03-23 18:28:18,219 - INFO - Reads parsed so far: 2200000
2018-03-23 18:28:19,828 - INFO - Reads parsed so far: 2300000
2018-03-23 18:28:21,436 - INFO - Reads parsed so far: 2400000
2018-03-23 18:28:23,053 - INFO - Reads parsed so far: 2500000
2018-03-23 18:28:24,744 - INFO - Reads parsed so far: 2600000
2018-03-23 18:28:26,353 - INFO - Reads parsed so far: 2700000
2018-03-23 18:28:27,966 - INFO - Reads parsed so far: 2800000
2018-03-23 18:28:29,575 - INFO - Reads parsed so far: 2900000
2018-03-23 18:28:31,188 - INFO - Reads parsed so far: 3000000
2018-03-23 18:28:32,795 - INFO - Reads parsed so far: 3100000
2018-03-23 18:28:34,399 - INFO - Reads parsed so far: 3200000
2018-03-23 18:28:36,667 - INFO - Reads parsed so far: 3300000
2018-03-23 18:28:38,275 - INFO - Reads parsed so far: 3400000
2018-03-23 18:28:39,882 - INFO - Reads parsed so far: 3500000
2018-03-23 18:28:41,484 - INFO - Reads parsed so far: 3600000
2018-03-23 18:28:43,089 - INFO - Reads parsed so far: 3700000
2018-03-23 18:28:44,685 - INFO - Reads parsed so far: 3800000
2018-03-23 18:28:46,281 - INFO - Reads parsed so far: 3900000
2018-03-23 18:28:47,876 - INFO - Reads parsed so far: 4000000
2018-03-23 18:28:49,477 - INFO - Reads parsed so far: 4100000
2018-03-23 18:28:51,088 - INFO - Reads parsed so far: 4200000
2018-03-23 18:28:52,692 - INFO - Reads parsed so far: 4300000
2018-03-23 18:28:54,295 - INFO - Reads parsed so far: 4400000
2018-03-23 18:28:55,893 - INFO - Reads parsed so far: 4500000
2018-03-23 18:28:57,489 - INFO - Reads parsed so far: 4600000
2018-03-23 18:28:59,083 - INFO - Reads parsed so far: 4700000
2018-03-23 18:29:00,683 - INFO - Reads parsed so far: 4800000
2018-03-23 18:29:02,291 - INFO - Reads parsed so far: 4900000
2018-03-23 18:29:03,891 - INFO - Reads parsed so far: 5000000
2018-03-23 18:29:05,488 - INFO - Reads parsed so far: 5100000
2018-03-23 18:29:07,084 - INFO - Reads parsed so far: 5200000
2018-03-23 18:29:08,693 - INFO - Reads parsed so far: 5300000
2018-03-23 18:29:10,298 - INFO - Reads parsed so far: 5400000
2018-03-23 18:29:12,955 - INFO - Reads parsed so far: 5500000
2018-03-23 18:29:14,565 - INFO - Reads parsed so far: 5600000
2018-03-23 18:29:16,171 - INFO - Reads parsed so far: 5700000
2018-03-23 18:29:17,776 - INFO - Reads parsed so far: 5800000
2018-03-23 18:29:19,383 - INFO - Reads parsed so far: 5900000
2018-03-23 18:29:20,986 - INFO - Reads parsed so far: 6000000
2018-03-23 18:29:22,595 - INFO - Reads parsed so far: 6100000
2018-03-23 18:29:24,197 - INFO - Reads parsed so far: 6200000
2018-03-23 18:29:25,287 - INFO - Finished parsing all 6268333 reads; ended up with 2106682 unique barcodes.

2018-03-23 18:29:25,292 - INFO - Now examining the 2106682 barcodes to see if reads meet criteria for retention
2018-03-23 18:29:29,200 - INFO - Barcodes examined so far: 100000
2018-03-23 18:29:33,023 - INFO - Barcodes examined so far: 200000
2018-03-23 18:29:36,835 - INFO - Barcodes examined so far: 300000
2018-03-23 18:29:40,642 - INFO - Barcodes examined so far: 400000
2018-03-23 18:29:44,447 - INFO - Barcodes examined so far: 500000
2018-03-23 18:29:48,279 - INFO - Barcodes examined so far: 600000
2018-03-23 18:29:52,089 - INFO - Barcodes examined so far: 700000
2018-03-23 18:29:55,890 - INFO - Barcodes examined so far: 800000
2018-03-23 18:29:59,693 - INFO - Barcodes examined so far: 900000
2018-03-23 18:30:03,488 - INFO - Barcodes examined so far: 1000000
2018-03-23 18:30:07,304 - INFO - Barcodes examined so far: 1100000
2018-03-23 18:30:11,143 - INFO - Barcodes examined so far: 1200000
2018-03-23 18:30:14,953 - INFO - Barcodes examined so far: 1300000
2018-03-23 18:30:18,780 - INFO - Barcodes examined so far: 1400000
2018-03-23 18:30:22,609 - INFO - Barcodes examined so far: 1500000
2018-03-23 18:30:26,452 - INFO - Barcodes examined so far: 1600000
2018-03-23 18:30:30,399 - INFO - Barcodes examined so far: 1700000
2018-03-23 18:30:34,625 - INFO - Barcodes examined so far: 1800000
2018-03-23 18:30:39,176 - INFO - Barcodes examined so far: 1900000
2018-03-23 18:30:44,167 - INFO - Barcodes examined so far: 2000000
2018-03-23 18:30:50,982 - INFO - Barcodes examined so far: 2100000
2018-03-23 18:30:52,376 - INFO - Finished examining all 2106682 barcodes

2018-03-23 18:30:52,376 - INFO - Writing the codon counts to DMSO37_counts.txt
2018-03-23 18:30:52,401 - INFO - Here are the summary statistics (these are also being written to DMSO37_summarystats.txt):
	total read pairs = 6268333
	read pairs that fail Illumina filter = 0
	low quality read pairs = 333012
	barcodes randomly purged = 0
	discarded barcodes with 1 reads = 783504
	aligned barcodes with 2 reads = 329610
	discarded barcodes with 2 reads = 2414
	un-alignable barcodes with 2 reads = 28551
	aligned barcodes with 3 reads = 285990
	discarded barcodes with 3 reads = 2618
	un-alignable barcodes with 3 reads = 26169
	aligned barcodes with 4 reads = 227432
	discarded barcodes with 4 reads = 2675
	un-alignable barcodes with 4 reads = 12886
	aligned barcodes with 5 reads = 156999
	discarded barcodes with 5 reads = 2290
	un-alignable barcodes with 5 reads = 9167
	aligned barcodes with 6 reads = 99609
	discarded barcodes with 6 reads = 1753
	un-alignable barcodes with 6 reads = 5906
	aligned barcodes with 7 reads = 58094
	discarded barcodes with 7 reads = 1195
	un-alignable barcodes with 7 reads = 3476
	aligned barcodes with 8 reads = 31421
	discarded barcodes with 8 reads = 720
	un-alignable barcodes with 8 reads = 1829
	aligned barcodes with 9 reads = 16052
	discarded barcodes with 9 reads = 446
	un-alignable barcodes with 9 reads = 1002
	aligned barcodes with 10 reads = 7613
	discarded barcodes with 10 reads = 285
	un-alignable barcodes with 10 reads = 445
	aligned barcodes with 11 reads = 3410
	discarded barcodes with 11 reads = 139
	un-alignable barcodes with 11 reads = 228
	aligned barcodes with 12 reads = 1505
	discarded barcodes with 12 reads = 59
	un-alignable barcodes with 12 reads = 98
	aligned barcodes with 13 reads = 585
	discarded barcodes with 13 reads = 32
	un-alignable barcodes with 13 reads = 39
	aligned barcodes with 14 reads = 229
	discarded barcodes with 14 reads = 15
	un-alignable barcodes with 14 reads = 15
	aligned barcodes with 15 reads = 106
	discarded barcodes with 15 reads = 2
	un-alignable barcodes with 15 reads = 5
	aligned barcodes with 16 reads = 31
	discarded barcodes with 16 reads = 2
	un-alignable barcodes with 16 reads = 4
	aligned barcodes with 17 reads = 10
	discarded barcodes with 17 reads = 1
	un-alignable barcodes with 17 reads = 1
	aligned barcodes with 18 reads = 5
	discarded barcodes with 18 reads = 1
	un-alignable barcodes with 18 reads = 1
	aligned barcodes with 19 reads = 3
	aligned barcodes with 20 reads = 1
	aligned barcodes with 22 reads = 2
	aligned barcodes with 23 reads = 1
	aligned barcodes with 25 reads = 1
2018-03-23 18:30:52,401 - INFO - Successful completion of dms_barcodedsubamplicons at Fri Mar 23 18:30:52 2018
