# Supplementary material for: Destabilized adaptive influenza variants critical for innate immune system escape are potentiated by host chaperones
Source: PLoS Biol. 2018 Sep 17;16(9):e3000008. doi: 10.1371/journal.pbio.3000008 (PMC6160216; doi:10.1371/journal.pbio.3000008)
Supplement: S1 File — This zip file contains the computer code and required input files for the deep mutational scanning data analysis reported in this manuscript. (ZIP) [file pbio.3000008.s023.zip › 2018_NP_DMS-master/replicate-2/basal_37C/basal_37C_summarystats.txt]

total read pairs = 6268333
read pairs that fail Illumina filter = 0
low quality read pairs = 333012
barcodes randomly purged = 0
discarded barcodes with 1 reads = 783504
aligned barcodes with 2 reads = 329610
discarded barcodes with 2 reads = 2414
un-alignable barcodes with 2 reads = 28551
aligned barcodes with 3 reads = 285990
discarded barcodes with 3 reads = 2618
un-alignable barcodes with 3 reads = 26169
aligned barcodes with 4 reads = 227432
discarded barcodes with 4 reads = 2675
un-alignable barcodes with 4 reads = 12886
aligned barcodes with 5 reads = 156999
discarded barcodes with 5 reads = 2290
un-alignable barcodes with 5 reads = 9167
aligned barcodes with 6 reads = 99609
discarded barcodes with 6 reads = 1753
un-alignable barcodes with 6 reads = 5906
aligned barcodes with 7 reads = 58094
discarded barcodes with 7 reads = 1195
un-alignable barcodes with 7 reads = 3476
aligned barcodes with 8 reads = 31421
discarded barcodes with 8 reads = 720
un-alignable barcodes with 8 reads = 1829
aligned barcodes with 9 reads = 16052
discarded barcodes with 9 reads = 446
un-alignable barcodes with 9 reads = 1002
aligned barcodes with 10 reads = 7613
discarded barcodes with 10 reads = 285
un-alignable barcodes with 10 reads = 445
aligned barcodes with 11 reads = 3410
discarded barcodes with 11 reads = 139
un-alignable barcodes with 11 reads = 228
aligned barcodes with 12 reads = 1505
discarded barcodes with 12 reads = 59
un-alignable barcodes with 12 reads = 98
aligned barcodes with 13 reads = 585
discarded barcodes with 13 reads = 32
un-alignable barcodes with 13 reads = 39
aligned barcodes with 14 reads = 229
discarded barcodes with 14 reads = 15
un-alignable barcodes with 14 reads = 15
aligned barcodes with 15 reads = 106
discarded barcodes with 15 reads = 2
un-alignable barcodes with 15 reads = 5
aligned barcodes with 16 reads = 31
discarded barcodes with 16 reads = 2
un-alignable barcodes with 16 reads = 4
aligned barcodes with 17 reads = 10
discarded barcodes with 17 reads = 1
un-alignable barcodes with 17 reads = 1
aligned barcodes with 18 reads = 5
discarded barcodes with 18 reads = 1
un-alignable barcodes with 18 reads = 1
aligned barcodes with 19 reads = 3
aligned barcodes with 20 reads = 1
aligned barcodes with 22 reads = 2
aligned barcodes with 23 reads = 1
aligned barcodes with 25 reads = 1
