# Supplementary material for: Destabilized adaptive influenza variants critical for innate immune system escape are potentiated by host chaperones
Source: PLoS Biol. 2018 Sep 17;16(9):e3000008. doi: 10.1371/journal.pbio.3000008 (PMC6160216; doi:10.1371/journal.pbio.3000008)
Supplement: S1 File — This zip file contains the computer code and required input files for the deep mutational scanning data analysis reported in this manuscript. (ZIP) [file pbio.3000008.s023.zip › 2018_NP_DMS-master/replicate-2/basal_39C/basal_39C_summarystats.txt]

total read pairs = 7749537
read pairs that fail Illumina filter = 0
low quality read pairs = 421104
barcodes randomly purged = 0
discarded barcodes with 1 reads = 807167
aligned barcodes with 2 reads = 281108
discarded barcodes with 2 reads = 2499
un-alignable barcodes with 2 reads = 28781
aligned barcodes with 3 reads = 273057
discarded barcodes with 3 reads = 2510
un-alignable barcodes with 3 reads = 24643
aligned barcodes with 4 reads = 247151
discarded barcodes with 4 reads = 2798
un-alignable barcodes with 4 reads = 13949
aligned barcodes with 5 reads = 193943
discarded barcodes with 5 reads = 2888
un-alignable barcodes with 5 reads = 11221
aligned barcodes with 6 reads = 140328
discarded barcodes with 6 reads = 2464
un-alignable barcodes with 6 reads = 7954
aligned barcodes with 7 reads = 94010
discarded barcodes with 7 reads = 1940
un-alignable barcodes with 7 reads = 5465
aligned barcodes with 8 reads = 58111
discarded barcodes with 8 reads = 1387
un-alignable barcodes with 8 reads = 3499
aligned barcodes with 9 reads = 33830
discarded barcodes with 9 reads = 932
un-alignable barcodes with 9 reads = 1989
aligned barcodes with 10 reads = 18777
discarded barcodes with 10 reads = 546
un-alignable barcodes with 10 reads = 1135
aligned barcodes with 11 reads = 9800
discarded barcodes with 11 reads = 321
un-alignable barcodes with 11 reads = 574
aligned barcodes with 12 reads = 4931
discarded barcodes with 12 reads = 207
un-alignable barcodes with 12 reads = 303
aligned barcodes with 13 reads = 2251
discarded barcodes with 13 reads = 96
un-alignable barcodes with 13 reads = 167
aligned barcodes with 14 reads = 1006
discarded barcodes with 14 reads = 78
un-alignable barcodes with 14 reads = 76
aligned barcodes with 15 reads = 444
discarded barcodes with 15 reads = 40
un-alignable barcodes with 15 reads = 14
aligned barcodes with 16 reads = 180
discarded barcodes with 16 reads = 21
un-alignable barcodes with 16 reads = 17
aligned barcodes with 17 reads = 108
discarded barcodes with 17 reads = 7
un-alignable barcodes with 17 reads = 6
aligned barcodes with 18 reads = 38
discarded barcodes with 18 reads = 7
un-alignable barcodes with 18 reads = 3
aligned barcodes with 19 reads = 12
discarded barcodes with 19 reads = 6
aligned barcodes with 20 reads = 4
un-alignable barcodes with 20 reads = 1
discarded barcodes with 21 reads = 1
aligned barcodes with 22 reads = 4
discarded barcodes with 23 reads = 1
