# Supplementary material for: Destabilized adaptive influenza variants critical for innate immune system escape are potentiated by host chaperones
Source: PLoS Biol. 2018 Sep 17;16(9):e3000008. doi: 10.1371/journal.pbio.3000008 (PMC6160216; doi:10.1371/journal.pbio.3000008)
Supplement: S1 File — This zip file contains the computer code and required input files for the deep mutational scanning data analysis reported in this manuscript. (ZIP) [file pbio.3000008.s023.zip › 2018_NP_DMS-master/replicate-2/mutant_plasmid/mutant_plasmid_.log]

2018-03-23 18:16:40,747 - INFO - Beginning execution of dms_barcodedsubamplicons in directory /Users/annapon/Documents/NP_DMS_2018/2018_NP_DMS/replicate-2/mut_plasmid

2018-03-23 18:16:40,747 - INFO - Progress will be logged to mut_plasmid_.log
2018-03-23 18:16:41,220 - INFO - Version information for dms_tools and associated packages.
	Time and date: Fri Mar 23 18:16:40 2018
	Platform: Darwin-15.6.0-x86_64-i386-64bit
	Python version: 2.7.13 |Anaconda 4.4.0 (x86_64)| (default, Dec 20 2016, 23:05:08)  [GCC 4.2.1 Compatible Apple LLVM 6.0 (clang-600.0.57)]
	dms_tools version: 1.2.2
	Bio version: 1.70
	numpy version: 1.12.1
	scipy version: 0.19.0
	matplotlib version: 2.0.2
	cython version: 0.25.2
	pystan version: 2.16.0.0
	weblogolib version: 3.5.0
	PyPDF2 version: 1.26.0
	pandas version: 0.20.1

2018-03-23 18:16:41,221 - INFO - Parsed the following arguments:
	minreadconcurrence = 0.75
	maxmuts = 4
	maxlowqfrac = 0.075
	r1files = ['/Users/annapon/Documents/NP_DMS_2018/2018_NP_DMS/FASTQ_files//replicate-2/mut_plasmid/mut_plasmid_1.fastq']
	minreadidentity = 0.9
	purgefrac = 0
	R1trimlength = 200
	R1_is_antisense = False
	r2files = ['/Users/annapon/Documents/NP_DMS_2018/2018_NP_DMS/FASTQ_files//replicate-2/mut_plasmid/mut_plasmid_2.fastq']
	alignspecs = [(1, 252, 34, 32), (253, 501, 38, 30), (502, 750, 30, 36), (751, 1002, 32, 41), (1003, 1251, 29, 34), (1252, 1497, 34, 41)]
	R2trimlength = 160
	maxreadtrim = 3
	barcodeinfo = False
	chartype = codon
	barcodelength = 8
	minreadsperbarcode = 2
	minq = 15
	outprefix = mut_plasmid_
	refseq = /Users/annapon/Documents/NP_DMS_2018/2018_NP_DMS/Aichi_NP_reference.fasta
	purgereadfrac = 0
	seed = 1

2018-03-23 18:16:41,225 - INFO - Read a reference sequence of 499 codons from /Users/annapon/Documents/NP_DMS_2018/2018_NP_DMS/Aichi_NP_reference.fasta

2018-03-23 18:16:41,225 - INFO - Now parsing reads from the following:
	r1files: /Users/annapon/Documents/NP_DMS_2018/2018_NP_DMS/FASTQ_files//replicate-2/mut_plasmid/mut_plasmid_1.fastq
	r2files: /Users/annapon/Documents/NP_DMS_2018/2018_NP_DMS/FASTQ_files//replicate-2/mut_plasmid/mut_plasmid_2.fastq
2018-03-23 18:16:42,894 - INFO - Reads parsed so far: 100000
2018-03-23 18:16:44,565 - INFO - Reads parsed so far: 200000
2018-03-23 18:16:46,390 - INFO - Reads parsed so far: 300000
2018-03-23 18:16:48,082 - INFO - Reads parsed so far: 400000
2018-03-23 18:16:49,879 - INFO - Reads parsed so far: 500000
2018-03-23 18:16:51,720 - INFO - Reads parsed so far: 600000
2018-03-23 18:16:53,465 - INFO - Reads parsed so far: 700000
2018-03-23 18:16:55,216 - INFO - Reads parsed so far: 800000
2018-03-23 18:16:56,954 - INFO - Reads parsed so far: 900000
2018-03-23 18:16:58,838 - INFO - Reads parsed so far: 1000000
2018-03-23 18:17:00,583 - INFO - Reads parsed so far: 1100000
2018-03-23 18:17:02,280 - INFO - Reads parsed so far: 1200000
2018-03-23 18:17:04,203 - INFO - Reads parsed so far: 1300000
2018-03-23 18:17:05,846 - INFO - Reads parsed so far: 1400000
2018-03-23 18:17:07,438 - INFO - Reads parsed so far: 1500000
2018-03-23 18:17:09,039 - INFO - Reads parsed so far: 1600000
2018-03-23 18:17:11,003 - INFO - Reads parsed so far: 1700000
2018-03-23 18:17:12,607 - INFO - Reads parsed so far: 1800000
2018-03-23 18:17:14,279 - INFO - Reads parsed so far: 1900000
2018-03-23 18:17:15,871 - INFO - Reads parsed so far: 2000000
2018-03-23 18:17:17,468 - INFO - Reads parsed so far: 2100000
2018-03-23 18:17:19,517 - INFO - Reads parsed so far: 2200000
2018-03-23 18:17:21,119 - INFO - Reads parsed so far: 2300000
2018-03-23 18:17:22,720 - INFO - Reads parsed so far: 2400000
2018-03-23 18:17:24,322 - INFO - Reads parsed so far: 2500000
2018-03-23 18:17:25,931 - INFO - Reads parsed so far: 2600000
2018-03-23 18:17:27,532 - INFO - Reads parsed so far: 2700000
2018-03-23 18:17:29,133 - INFO - Reads parsed so far: 2800000
2018-03-23 18:17:31,354 - INFO - Reads parsed so far: 2900000
2018-03-23 18:17:32,931 - INFO - Reads parsed so far: 3000000
2018-03-23 18:17:34,531 - INFO - Reads parsed so far: 3100000
2018-03-23 18:17:36,122 - INFO - Reads parsed so far: 3200000
2018-03-23 18:17:37,713 - INFO - Reads parsed so far: 3300000
2018-03-23 18:17:39,306 - INFO - Reads parsed so far: 3400000
2018-03-23 18:17:40,901 - INFO - Reads parsed so far: 3500000
2018-03-23 18:17:42,498 - INFO - Reads parsed so far: 3600000
2018-03-23 18:17:44,094 - INFO - Reads parsed so far: 3700000
2018-03-23 18:17:45,686 - INFO - Reads parsed so far: 3800000
2018-03-23 18:17:47,271 - INFO - Reads parsed so far: 3900000
2018-03-23 18:17:49,745 - INFO - Reads parsed so far: 4000000
2018-03-23 18:17:49,750 - INFO - Finished parsing all 4000334 reads; ended up with 2563535 unique barcodes.

2018-03-23 18:17:49,755 - INFO - Now examining the 2563535 barcodes to see if reads meet criteria for retention
2018-03-23 18:17:51,649 - INFO - Barcodes examined so far: 100000
2018-03-23 18:17:53,442 - INFO - Barcodes examined so far: 200000
2018-03-23 18:17:55,255 - INFO - Barcodes examined so far: 300000
2018-03-23 18:17:57,041 - INFO - Barcodes examined so far: 400000
2018-03-23 18:17:58,838 - INFO - Barcodes examined so far: 500000
2018-03-23 18:18:00,632 - INFO - Barcodes examined so far: 600000
2018-03-23 18:18:02,448 - INFO - Barcodes examined so far: 700000
2018-03-23 18:18:04,243 - INFO - Barcodes examined so far: 800000
2018-03-23 18:18:06,040 - INFO - Barcodes examined so far: 900000
2018-03-23 18:18:07,816 - INFO - Barcodes examined so far: 1000000
2018-03-23 18:18:09,616 - INFO - Barcodes examined so far: 1100000
2018-03-23 18:18:11,397 - INFO - Barcodes examined so far: 1200000
2018-03-23 18:18:13,204 - INFO - Barcodes examined so far: 1300000
2018-03-23 18:18:15,019 - INFO - Barcodes examined so far: 1400000
2018-03-23 18:18:16,825 - INFO - Barcodes examined so far: 1500000
2018-03-23 18:18:18,612 - INFO - Barcodes examined so far: 1600000
2018-03-23 18:18:20,412 - INFO - Barcodes examined so far: 1700000
2018-03-23 18:18:22,191 - INFO - Barcodes examined so far: 1800000
2018-03-23 18:18:23,997 - INFO - Barcodes examined so far: 1900000
2018-03-23 18:18:25,814 - INFO - Barcodes examined so far: 2000000
2018-03-23 18:18:27,687 - INFO - Barcodes examined so far: 2100000
2018-03-23 18:18:29,634 - INFO - Barcodes examined so far: 2200000
2018-03-23 18:18:31,649 - INFO - Barcodes examined so far: 2300000
2018-03-23 18:18:33,805 - INFO - Barcodes examined so far: 2400000
2018-03-23 18:18:36,249 - INFO - Barcodes examined so far: 2500000
2018-03-23 18:18:38,985 - INFO - Finished examining all 2563535 barcodes

2018-03-23 18:18:38,986 - INFO - Writing the codon counts to mut_plasmid_counts.txt
2018-03-23 18:18:39,010 - INFO - Here are the summary statistics (these are also being written to mut_plasmid_summarystats.txt):
	total read pairs = 4000334
	read pairs that fail Illumina filter = 0
	low quality read pairs = 342595
	barcodes randomly purged = 0
	discarded barcodes with 1 reads = 1804717
	aligned barcodes with 2 reads = 446590
	discarded barcodes with 2 reads = 9471
	un-alignable barcodes with 2 reads = 53771
	aligned barcodes with 3 reads = 151683
	discarded barcodes with 3 reads = 5037
	un-alignable barcodes with 3 reads = 25131
	aligned barcodes with 4 reads = 46881
	discarded barcodes with 4 reads = 2033
	un-alignable barcodes with 4 reads = 2737
	aligned barcodes with 5 reads = 11091
	discarded barcodes with 5 reads = 660
	un-alignable barcodes with 5 reads = 623
	aligned barcodes with 6 reads = 2228
	discarded barcodes with 6 reads = 186
	un-alignable barcodes with 6 reads = 134
	aligned barcodes with 7 reads = 387
	discarded barcodes with 7 reads = 60
	un-alignable barcodes with 7 reads = 23
	aligned barcodes with 8 reads = 65
	discarded barcodes with 8 reads = 6
	un-alignable barcodes with 8 reads = 7
	aligned barcodes with 9 reads = 9
	discarded barcodes with 9 reads = 2
	aligned barcodes with 10 reads = 3
2018-03-23 18:18:39,010 - INFO - Successful completion of dms_barcodedsubamplicons at Fri Mar 23 18:18:39 2018
