# Supplementary material for: Destabilized adaptive influenza variants critical for innate immune system escape are potentiated by host chaperones
Source: PLoS Biol. 2018 Sep 17;16(9):e3000008. doi: 10.1371/journal.pbio.3000008 (PMC6160216; doi:10.1371/journal.pbio.3000008)
Supplement: S1 File — This zip file contains the computer code and required input files for the deep mutational scanning data analysis reported in this manuscript. (ZIP) [file pbio.3000008.s023.zip › 2018_NP_DMS-master/replicate-2/mutant_plasmid/mutant_plasmid_counts.txt]

# POSITION WT AAA AAC AAG AAT ACA ACC ACG ACT AGA AGC AGG AGT ATA ATC ATG ATT CAA CAC CAG CAT CCA CCC CCG CCT CGA CGC CGG CGT CTA CTC CTG CTT GAA GAC GAG GAT GCA GCC GCG GCT GGA GGC GGG GGT GTA GTC GTG GTT TAA TAC TAG TAT TCA TCC TCG TCT TGA TGC TGG TGT TTA TTC TTG TTT
1 ATG 0 0 0 0 0 0 13 0 0 0 0 0 9 0 109896 14 0 0 0 0 0 0 0 0 0 0 0 0 0 0 1 0 0 0 0 0 0 0 0 0 0 0 0 0 0 0 30 0 0 0 0 0 0 0 0 0 0 0 0 0 0 0 0 0
2 GCG 7 9 2 1 7 26 17 6 5 18 15 3 6 2 5 11 8 30 15 5 20 54 30 14 7 16 6 1 8 16 23 2 2 12 11 9 54 29 107387 11 4 7 16 6 2 7 62 2 5 13 2 7 0 5 9 7 1 4 10 2 5 0 2 1
3 TCC 7 13 6 4 9 16 8 5 1 5 3 12 2 6 10 4 25 19 2 7 14 43 3 4 4 4 12 3 13 10 4 2 3 9 3 7 6 13 15 3 6 14 4 1 1 3 5 4 5 17 9 1 22 105445 10 10 7 9 6 13 3 14 2 4
4 CAA 32 39 2 11 25 39 10 27 5 19 5 6 20 17 15 15 109396 50 31 13 28 104 19 26 22 31 10 7 23 42 6 14 8 15 7 11 20 18 7 16 13 14 9 6 4 7 4 5 23 18 6 4 16 23 10 13 10 18 9 6 18 5 15 18
5 GGC 10 7 0 1 8 24 17 13 2 14 0 5 0 4 1 2 15 21 6 2 8 30 11 22 12 13 3 4 20 12 6 2 1 37 0 1 2 18 6 8 10 109300 6 10 0 7 2 1 3 8 1 1 14 18 3 5 1 39 0 7 0 2 4 4
6 ACC 3 17 4 8 20 108822 8 12 13 15 3 3 6 17 4 7 5 22 6 4 21 30 5 16 7 4 1 0 7 11 4 7 6 8 4 3 3 2 10 2 6 15 3 7 3 11 2 5 11 14 11 12 9 12 7 2 4 20 0 5 9 14 12 3
7 AAA 108769 26 8 14 21 13 11 22 7 4 3 3 11 14 3 7 14 22 5 14 18 54 7 14 16 8 4 9 17 12 12 3 13 8 5 4 15 14 4 6 3 10 16 3 0 10 0 3 17 7 3 5 29 11 5 8 10 9 5 11 14 11 6 6
8 CGG 17 7 7 9 10 5 1 9 6 2 6 2 11 8 9 1 9 17 15 13 13 24 21 18 21 12 109435 1 13 17 9 4 8 3 5 8 7 5 11 4 2 10 10 8 8 6 9 8 9 11 9 8 3 11 5 6 3 2 50 1 4 2 2 6
9 TCT 9 4 4 16 7 24 19 25 12 2 14 9 5 2 4 4 14 8 12 10 6 13 8 10 3 4 8 1 3 7 7 7 5 17 3 15 4 22 7 11 0 11 3 6 2 8 4 12 8 4 6 15 6 13 5 107785 5 1 12 1 19 10 6 10
10 TAT 11 15 9 14 8 19 1 14 5 10 13 16 5 11 6 5 7 13 1 20 16 37 5 18 1 16 10 10 5 29 8 4 15 10 17 8 22 11 9 8 21 6 15 4 7 14 7 10 14 8 6 108814 7 18 5 22 2 19 30 10 3 9 8 6
11 GAA 12 2 2 9 24 6 3 7 4 5 1 0 4 2 2 3 5 6 2 0 7 5 9 4 9 6 6 3 8 2 12 2 109449 2 12 1 10 5 13 5 12 1 7 4 5 2 4 10 4 5 3 1 11 4 3 5 2 4 4 4 3 4 4 3
12 CAG 12 16 3 4 9 13 11 14 17 12 2 4 6 3 5 6 16 18 109088 7 24 15 37 9 17 22 18 0 14 18 16 16 3 18 9 3 8 6 6 16 6 10 18 15 5 3 3 14 9 14 17 2 4 16 10 15 2 8 10 2 10 7 10 4
13 ATG 4 17 14 4 16 13 14 5 1 15 10 7 13 7 109108 18 19 21 4 14 12 26 20 10 10 6 4 6 7 11 7 6 5 3 5 3 7 6 10 22 3 7 31 4 1 10 17 1 12 7 9 7 5 12 3 5 1 5 5 1 3 3 2 0
14 GAA 10 3 2 2 11 20 5 9 2 13 0 3 5 7 5 2 13 19 6 12 21 71 3 22 8 9 8 1 5 18 6 7 109555 6 21 4 6 35 5 2 13 7 12 7 2 3 6 7 6 9 1 3 13 17 7 6 0 19 7 6 4 3 0 12
15 ACT 3 7 5 1 31 8 4 109684 8 3 1 2 5 2 4 4 4 10 4 0 11 16 6 12 7 8 5 16 2 3 3 6 2 9 5 0 1 1 3 9 7 2 9 4 3 0 6 2 0 0 1 0 1 5 10 2 7 0 10 3 3 2 0 1
16 GAT 6 9 3 16 5 4 5 2 2 1 4 0 1 1 3 1 5 11 3 6 2 6 8 6 1 7 4 2 2 1 2 0 1 9 14 109311 8 3 2 5 2 10 7 18 2 5 3 9 6 0 1 3 0 7 1 5 2 4 5 2 3 4 3 2
17 GGG 11 10 6 3 5 10 6 5 8 5 27 5 7 10 4 4 8 16 9 5 8 36 15 2 9 6 12 4 4 8 2 4 1 4 21 1 6 14 15 10 43 9 109082 29 0 3 8 10 7 12 2 5 5 5 5 2 6 12 20 0 4 8 10 3
18 GAA 16 4 7 10 14 18 8 2 6 5 3 2 8 9 8 3 19 21 8 7 24 51 10 15 5 14 0 2 7 17 5 9 109250 6 18 4 14 18 2 6 17 4 7 3 2 1 1 6 7 2 1 1 17 24 1 7 12 8 1 5 8 7 2 4
19 CGC 7 1 1 3 10 18 3 1 9 6 4 3 5 0 3 4 4 97 3 10 12 35 23 5 13 108892 9 9 11 17 4 9 7 3 3 11 5 14 7 6 8 16 9 6 3 7 0 6 4 4 6 6 7 4 4 4 2 47 5 9 1 9 5 0
20 CAG 6 14 30 12 8 8 8 7 4 5 3 5 5 7 7 6 13 27 107038 21 17 20 17 20 9 16 79 6 13 17 16 8 13 4 13 4 12 11 8 16 9 15 8 11 11 8 6 3 10 7 19 8 8 5 8 10 5 4 18 2 4 4 4 7
21 AAT 13 12 2 109844 13 10 5 14 2 5 4 4 7 3 12 4 10 23 11 7 23 22 5 23 9 14 3 8 11 9 8 13 5 10 5 15 6 7 7 4 7 12 7 6 14 3 3 9 7 4 4 11 8 13 5 6 8 4 7 14 1 5 6 1
22 GCA 9 6 6 3 81 24 13 5 17 6 6 11 12 10 3 8 9 27 11 8 31 36 13 14 17 16 3 1 3 10 3 5 17 11 10 4 109348 26 13 7 5 14 9 5 49 6 12 4 9 11 3 7 20 10 20 12 7 4 20 6 5 18 9 7
23 ACT 12 17 13 11 29 40 19 109125 13 20 9 4 4 10 6 11 14 15 6 15 23 57 20 19 5 14 14 12 15 13 3 17 7 19 1 8 5 22 14 18 8 6 17 4 5 6 16 8 14 8 1 25 10 9 10 3 15 6 9 4 5 11 0 4
24 GAG 9 5 19 7 17 4 6 9 6 6 10 4 6 5 6 2 1 13 12 1 11 11 14 10 8 5 2 4 11 5 12 2 11 10 110200 12 4 19 14 3 10 10 31 0 4 9 10 12 5 13 16 9 5 4 17 7 28 8 2 1 8 0 17 12
25 ATC 8 10 3 1 7 25 2 10 3 8 9 5 9 110241 13 11 10 17 2 4 11 42 14 4 1 8 2 4 9 5 0 4 8 19 2 0 5 6 1 3 6 15 9 4 3 5 0 5 21 11 1 7 4 12 4 10 7 6 1 9 1 3 10 3
26 AGA 6 10 1 5 7 18 7 2 109991 4 16 1 13 9 4 2 10 12 4 4 8 67 2 4 8 12 5 6 9 9 6 2 0 2 6 1 7 15 11 0 42 3 12 1 1 1 6 1 7 2 4 6 4 4 2 0 5 3 2 5 3 2 4 1
27 GCA 5 1 0 1 25 3 6 4 0 0 8 5 4 4 0 1 1 7 6 4 16 13 7 12 1 11 3 4 6 9 7 0 4 5 1 1 110138 9 4 4 10 10 21 6 61 3 6 1 5 4 1 8 8 9 4 5 1 6 3 4 6 2 1 2
28 TCC 5 10 3 1 6 4 1 8 8 1 6 0 9 3 2 2 10 16 7 4 8 19 17 5 1 10 11 3 4 9 4 1 3 7 8 6 5 2 4 3 4 18 12 4 3 15 3 5 9 12 5 5 13 109454 7 13 3 18 8 3 11 14 5 9
29 GTC 8 8 0 1 8 16 5 1 3 7 0 0 1 22 9 1 3 15 3 2 5 12 7 11 1 6 5 3 3 17 2 4 1 7 3 0 1 27 6 5 3 14 4 3 12 110332 2 16 2 10 1 1 1 4 3 1 5 1 2 4 4 12 8 2
30 GGG 11 2 0 0 3 14 4 7 2 2 19 7 10 1 16 1 4 11 6 5 1 15 6 6 11 10 10 3 12 6 4 3 2 5 11 0 8 7 9 5 10 7 105991 12 8 9 7 3 2 13 3 5 5 4 2 1 6 13 7 4 4 6 5 6
31 AAG 6 6 100938 8 9 13 11 14 5 1 7 6 8 2 10 5 7 4 22 9 10 16 13 3 4 5 4 9 9 3 8 6 6 5 6 1 5 6 3 1 3 2 8 8 5 7 4 7 11 5 11 5 9 11 8 3 4 4 5 0 6 4 5 12
32 ATG 8 5 11 10 8 9 2 4 8 10 17 2 6 18 109860 19 15 7 9 7 1 9 0 3 6 14 5 5 6 8 4 12 6 13 5 7 6 10 4 2 9 6 12 5 7 5 9 12 17 9 2 4 3 13 6 9 1 3 16 4 13 5 11 15
33 ATT 18 20 7 8 5 3 0 8 15 7 2 12 17 2 5 110274 13 6 9 10 5 0 0 4 9 9 0 9 4 8 4 18 14 10 2 2 13 3 0 5 9 5 12 3 7 12 6 13 16 20 12 6 4 0 0 4 8 8 3 20 9 7 16 4
34 GAT 12 10 2 20 10 12 12 11 8 14 11 7 8 15 13 6 11 13 14 7 15 3 6 3 3 17 4 5 9 4 12 5 1 19 9 109648 12 16 4 14 8 14 13 21 19 10 4 5 3 4 7 15 6 10 7 4 5 1 3 7 2 6 4 9
35 GGA 6 4 4 5 2 5 3 6 23 4 5 5 2 8 5 4 3 9 0 3 12 13 14 3 7 10 12 4 3 12 5 5 18 6 17 2 10 12 13 3 109912 6 19 5 7 4 3 4 5 10 5 4 5 15 9 5 21 3 9 2 5 3 4 6
36 ATT 6 1 1 5 4 12 5 2 1 6 3 0 3 3 2 110172 3 4 8 4 8 13 4 9 8 10 3 1 6 9 4 1 4 0 1 6 0 4 3 1 3 2 2 3 2 1 1 6 6 0 4 2 0 10 0 3 0 2 1 0 7 2 7 3
37 GGA 3 6 2 1 4 7 8 0 9 7 2 2 5 2 5 3 1 5 3 0 3 11 3 2 2 8 1 1 3 10 0 5 7 2 2 1 3 5 2 1 110373 4 37 2 2 4 1 2 2 1 0 1 1 4 0 2 8 3 4 3 0 6 0 2
38 CGA 0 1 0 5 4 9 3 1 9 3 0 1 3 3 1 0 20 7 4 8 14 29 12 11 107501 3 1 9 19 9 4 5 1 2 1 0 3 6 1 0 3 0 0 0 3 0 1 4 3 1 0 0 0 4 0 1 17 4 0 0 0 10 0 0
39 TTC 8 7 5 0 6 8 5 1 0 3 4 6 3 10 2 0 5 10 4 0 4 38 4 4 4 7 2 2 9 6 6 0 7 7 15 2 7 16 3 8 2 7 11 9 3 3 6 1 1 4 8 2 1 10 3 6 2 3 0 8 11 109179 5 12
40 TAC 20 10 12 10 15 5 2 12 11 6 13 3 8 2 5 10 0 22 0 0 7 1 10 5 28 5 1 8 4 2 9 5 13 23 14 5 20 16 10 6 2 13 4 9 7 2 9 2 7 109658 16 18 23 5 1 5 12 30 5 6 9 3 13 3
41 ATC 1 16 8 1 8 19 7 4 15 4 7 3 10 109782 8 8 12 17 5 4 6 18 13 5 4 4 6 2 7 4 9 1 7 6 2 2 2 8 2 3 15 3 9 3 0 2 1 2 3 8 6 6 6 7 6 3 12 1 3 1 11 13 3 4
42 CAA 10 5 3 3 3 3 11 0 2 6 7 1 3 5 6 3 85131 7 2 1 6 18 5 5 2 8 8 6 12 0 8 4 6 3 4 3 2 3 1 2 1 2 2 3 3 1 3 2 7 6 2 4 2 2 1 6 2 6 1 4 3 3 5 2
43 ATG 2 1 1 4 10 4 4 3 1 1 4 1 6 3 89764 10 3 10 5 4 3 7 9 2 6 1 2 1 5 4 9 2 3 3 3 4 0 1 1 2 1 4 5 0 5 1 0 2 1 7 3 3 3 4 0 5 2 2 0 5 3 3 3 0
44 TGC 0 1 1 0 4 8 2 2 2 2 1 2 3 1 1 0 2 4 1 1 3 11 2 1 1 8 3 1 6 6 0 0 0 2 5 0 2 3 4 5 0 4 1 0 0 5 1 1 0 14 0 0 3 4 0 5 3 79008 4 53 2 6 2 1
45 ACT 4 3 0 7 9 16 5 83847 3 4 3 3 4 1 1 11 0 5 1 12 3 7 3 8 5 5 6 4 5 11 11 1 3 3 2 5 6 4 2 5 4 5 0 1 1 7 2 0 8 2 3 3 7 2 2 3 3 10 1 4 3 0 3 4
46 GAA 27 3 2 0 0 7 0 8 5 1 3 1 9 2 7 8 12 8 8 5 7 6 3 3 6 10 1 0 3 9 2 11 99501 3 1 1 4 2 0 1 6 8 4 4 6 1 4 2 9 1 2 2 4 16 3 8 1 3 3 2 6 0 4 2
47 CTT 2 1 1 2 1 4 3 2 6 1 0 0 0 3 6 3 2 12 4 5 7 9 8 9 3 2 3 9 7 14 1 103816 3 2 0 3 1 3 4 2 3 1 2 1 0 1 0 3 2 3 0 0 1 4 4 6 3 1 3 3 3 3 0 11
48 AAA 100257 4 1 0 3 2 0 2 8 0 2 1 2 2 0 4 5 0 0 0 2 0 0 2 0 0 0 0 7 2 0 6 7 7 1 3 2 0 0 1 3 1 2 1 7 0 0 0 5 5 0 5 4 0 0 1 1 1 1 0 7 4 2 4
49 CTC 14 11 3 12 27 35 15 18 21 9 9 15 9 13 11 7 18 31 25 11 27 32 34 21 28 17 17 24 45 92493 26 9 17 4 14 7 23 16 15 20 13 19 16 19 13 11 11 4 18 33 8 10 16 17 18 14 17 17 11 9 12 10 19 10
50 AGT 17 16 8 9 7 19 10 9 13 18 12 97271 5 19 5 14 10 22 5 4 10 28 14 24 10 19 14 13 15 8 13 5 3 10 11 8 9 6 17 7 19 13 31 52 3 13 17 8 2 11 10 14 12 9 4 12 12 16 16 6 4 13 9 5
51 GAT 4 8 15 5 10 11 2 8 4 0 0 1 6 4 6 18 1 8 10 7 13 7 1 14 0 0 0 0 6 2 5 8 3 10 7 95231 9 6 6 10 6 1 4 3 12 16 9 8 11 9 10 5 2 8 0 4 0 1 2 1 10 12 2 2
52 TAT 8 6 6 9 4 18 7 5 12 13 8 10 20 9 16 2 5 8 0 13 4 6 3 1 3 3 3 8 3 5 6 8 21 5 9 9 15 2 6 3 5 6 16 12 13 2 10 4 6 12 5 97208 5 6 5 8 5 5 12 17 13 4 5 3
53 GAG 6 2 11 2 12 11 9 16 6 5 9 4 9 5 3 2 10 10 3 4 11 11 11 7 1 3 10 2 0 4 4 7 11 16 84866 38 16 10 13 4 7 11 31 0 1 3 7 2 4 7 12 4 8 1 2 5 3 3 3 6 4 3 6 1
54 GGG 2 1 1 1 7 9 7 1 4 4 6 4 4 4 9 5 2 6 4 4 7 13 12 4 6 3 7 1 11 1 8 4 6 8 5 5 4 4 13 4 6 5 76081 9 5 0 15 0 2 2 1 7 15 2 3 2 4 2 22 0 2 3 4 5
55 CGA 4 6 3 5 8 9 10 3 8 0 6 5 0 3 6 2 28 25 1 8 11 26 20 15 88025 14 7 12 21 11 6 9 2 7 3 1 1 12 8 2 6 6 9 3 2 7 4 0 6 4 0 3 0 12 2 2 35 11 9 4 0 4 10 4
56 CTG 4 25 8 9 14 17 23 12 4 5 7 10 3 4 5 9 11 13 16 24 29 42 43 20 10 10 25 7 36 18 97331 29 1 8 13 10 12 15 10 8 3 10 5 14 7 6 5 10 7 7 6 2 5 9 10 6 5 9 8 24 7 13 10 4
57 ATC 3 4 6 1 15 26 10 6 10 14 11 29 17 109457 8 19 5 6 8 21 15 15 12 6 10 13 9 6 17 15 9 6 3 2 11 7 4 12 4 20 4 11 24 18 8 12 9 10 11 9 5 10 35 20 6 7 9 8 7 1 2 8 9 0
58 CAG 2 12 26 8 22 9 9 6 9 17 18 18 4 6 8 12 25 19 109074 35 20 40 29 20 16 33 49 13 10 10 21 13 13 7 14 15 8 11 5 10 6 20 37 19 24 8 10 10 7 14 12 5 5 14 7 2 6 13 15 11 13 8 17 5
59 AAC 19 109374 15 23 17 24 16 13 11 14 21 14 21 7 8 20 22 33 22 24 18 44 15 12 19 15 10 10 14 7 23 27 9 13 17 21 11 17 13 7 17 4 15 18 12 19 22 21 15 13 9 4 4 4 5 4 15 3 25 15 16 13 19 12
60 AGC 3 29 4 2 11 5 6 4 2 110115 10 10 1 8 7 1 0 9 6 3 6 14 12 4 2 10 7 2 2 10 3 1 0 3 4 3 6 4 6 6 5 4 11 4 4 4 4 5 5 8 2 1 5 10 9 11 4 4 7 10 7 2 6 11
61 TTA 2 3 3 2 7 4 7 5 3 5 1 1 10 6 11 4 2 10 14 5 6 8 5 9 9 6 11 2 3 5 1 12 2 18 1 13 3 11 4 4 3 4 19 7 11 4 8 2 3 8 1 3 6 8 7 1 2 8 7 4 109374 5 5 1
62 ACA 10 14 5 13 109786 37 11 9 10 23 6 4 11 14 4 8 8 23 18 11 33 76 16 22 16 19 12 8 11 17 12 7 3 21 7 8 7 16 12 9 5 10 13 5 6 13 2 0 5 17 3 3 18 23 5 10 6 8 4 11 1 3 2 4
63 ATA 5 20 8 17 10 15 5 17 10 8 6 6 109147 14 49 11 11 21 7 7 11 27 6 12 2 11 10 4 14 12 2 5 6 3 5 8 12 2 4 3 4 28 4 5 12 2 2 7 16 12 6 6 7 19 1 14 11 7 7 4 5 10 3 15
64 GAG 3 24 6 2 12 18 15 7 0 8 1 4 11 8 6 4 13 17 1 13 13 52 7 11 6 6 2 8 10 21 10 7 10 21 109616 5 12 12 14 3 6 5 26 8 4 3 11 6 17 9 10 8 6 19 9 18 0 9 1 2 3 6 2 6
65 AGA 19 4 3 3 12 4 8 23 109590 0 3 2 12 3 10 3 8 5 4 4 10 15 8 11 5 1 4 5 9 11 2 5 2 8 2 6 4 5 4 3 10 2 2 3 6 4 5 3 8 15 0 4 6 7 5 7 4 2 2 0 2 6 11 4
66 ATG 1 1 2 3 0 6 4 0 0 0 2 6 4 3 109908 7 4 1 1 2 1 3 1 3 2 3 0 0 1 0 3 0 0 0 1 0 1 0 1 1 0 2 0 0 1 0 1 1 2 7 0 4 0 4 1 1 0 0 0 0 0 0 1 0
67 GTG 1 1 0 0 0 3 2 0 0 0 2 2 0 0 9 0 0 0 0 0 2 0 7 0 1 0 5 0 4 0 2 0 0 1 0 0 1 0 1 0 2 3 7 0 50 0 110355 4 0 0 2 0 0 0 5 0 0 0 1 2 0 0 2 0
68 CTC 7 7 1 1 3 8 6 1 6 5 5 3 7 12 3 7 7 12 5 9 13 29 11 11 4 16 1 11 12 109858 3 21 1 1 0 2 1 9 1 13 1 3 1 1 1 2 2 3 3 2 2 6 5 17 2 2 2 4 6 1 0 17 3 2
69 TCT 5 1 2 8 4 1 5 11 1 3 2 6 13 9 3 3 4 10 8 4 7 16 9 34 1 8 1 3 4 5 7 16 6 7 6 2 12 1 12 5 5 5 9 7 13 3 5 2 9 8 2 5 4 35 1 110341 10 5 1 9 5 9 1 9
70 GCT 4 18 2 6 19 14 6 42 4 13 5 5 6 6 5 10 10 14 10 2 7 24 10 9 10 9 4 1 14 12 4 4 6 12 6 5 25 21 21 109866 12 6 11 7 2 7 3 11 6 3 5 2 5 9 4 8 5 8 4 7 4 1 4 5
71 TTT 11 9 2 5 0 1 3 4 1 5 6 3 5 6 4 12 12 17 1 3 8 22 15 7 4 2 8 8 5 3 3 8 6 12 1 1 4 5 0 3 6 4 6 3 2 8 5 10 1 4 6 4 3 10 14 5 2 4 3 2 4 10 6 110298
72 GAC 4 17 0 5 1 8 7 4 5 2 2 5 8 8 7 3 5 9 11 6 4 33 7 9 10 5 5 3 2 11 9 2 12 110215 13 103 1 17 8 8 4 26 2 2 3 9 5 0 1 11 5 1 3 3 4 4 6 6 2 3 2 1 0 8
73 GAA 11 6 0 4 10 9 2 2 4 1 2 0 2 2 0 2 2 8 2 8 14 15 0 8 8 1 3 3 10 8 5 6 110425 10 5 7 0 7 0 5 2 2 28 15 5 2 4 4 3 7 1 3 9 5 1 4 4 8 3 7 2 10 5 1
74 AGA 8 6 13 2 5 11 5 10 110382 0 17 12 11 7 1 0 2 6 0 3 12 13 5 5 6 2 6 4 3 10 3 3 3 5 4 2 3 7 6 2 5 2 7 0 1 3 4 0 3 2 1 5 2 9 3 2 2 6 3 7 3 10 3 1
75 AGG 4 13 14 4 2 7 1 6 3 10 110071 11 3 1 20 2 0 4 0 2 6 7 7 1 1 5 15 25 1 3 6 2 1 2 3 1 3 3 4 2 5 4 13 3 1 0 4 4 2 3 1 3 6 6 2 1 2 5 7 2 3 6 2 0
76 AAT 2 8 1 110130 2 7 2 1 3 0 3 8 1 3 2 2 1 10 2 1 1 5 6 4 2 3 4 3 3 6 6 4 3 0 8 2 0 10 4 2 3 3 5 4 1 4 5 1 0 2 3 4 0 8 1 3 3 4 0 5 7 4 2 8
77 AAA 110555 12 6 9 1 11 6 7 12 1 0 5 7 10 1 5 5 6 2 7 6 11 4 2 2 3 4 0 6 3 4 1 16 6 7 3 0 2 8 3 1 2 7 4 1 7 8 0 6 5 3 1 5 1 1 6 3 1 2 9 4 2 4 0
78 TAT 5 7 11 8 11 3 0 8 10 4 3 6 5 3 5 9 6 1 6 6 16 4 3 7 9 6 1 7 2 1 4 6 7 5 1 3 3 4 4 3 4 8 4 3 6 6 5 2 8 12 7 110587 3 3 2 7 4 8 5 5 6 4 11 8
79 CTG 10 17 11 5 8 16 15 5 4 2 15 13 8 10 9 16 12 18 8 7 7 17 46 10 4 6 8 1 10 18 110381 3 7 4 8 4 8 19 8 6 4 5 7 7 10 2 10 3 8 3 2 2 4 12 8 2 5 1 8 10 6 4 6 3
80 GAA 19 20 18 10 9 30 12 11 7 10 4 7 16 15 10 10 31 14 18 19 15 38 18 30 18 21 10 15 7 20 11 11 109262 33 7 13 31 27 15 19 10 8 4 11 16 11 8 4 21 22 13 19 7 12 7 16 16 7 8 17 11 15 9 13
81 GAA 36 18 12 10 19 15 4 15 9 6 13 18 18 15 10 5 22 9 13 12 22 16 11 12 11 5 16 6 13 19 11 7 109759 17 26 26 14 24 2 6 10 16 12 11 16 8 7 10 16 10 5 19 15 24 13 17 9 11 7 14 16 14 7 16
82 CAT 9 6 9 25 7 5 4 0 2 5 7 12 12 8 10 12 19 17 6 110107 20 2 11 18 18 10 22 10 22 5 9 5 21 5 5 14 21 4 5 5 14 2 20 9 13 3 7 7 10 7 8 24 20 1 2 3 19 8 7 14 12 3 8 12
83 CCC 10 25 10 11 21 21 11 9 15 11 8 13 5 10 4 2 3 24 10 12 21 108479 13 8 14 9 18 21 13 29 13 3 9 4 17 7 13 25 12 14 15 12 22 21 7 9 14 8 16 17 5 8 18 10 15 15 8 13 12 13 9 18 7 12
84 AGC 29 10 17 6 8 17 13 10 4 106284 14 77 18 13 21 3 4 17 4 5 3 8 6 0 3 19 6 4 3 13 3 6 21 5 17 6 9 45 10 4 9 31 14 6 11 20 16 9 10 13 27 9 15 11 6 9 7 9 14 11 7 6 14 7
85 GCG 5 3 3 1 12 5 24 2 5 22 9 22 12 6 7 3 6 5 6 2 5 13 19 2 12 16 9 9 10 15 12 1 6 8 23 14 32 29 107907 32 2 14 35 11 3 22 26 1 9 8 7 18 2 7 11 1 5 9 11 8 5 10 8 3
86 GGG 5 11 11 7 9 6 4 3 6 5 25 6 8 10 9 11 5 10 10 4 15 18 15 3 9 7 16 18 5 13 3 6 13 8 10 5 6 14 12 1 10 9 106870 10 8 2 14 1 8 11 14 10 5 2 9 3 1 2 32 4 8 14 9 4
87 AAG 28 11 110727 66 8 15 18 17 6 2 23 8 3 16 13 8 19 7 8 6 16 13 18 2 6 2 3 9 9 5 4 11 3 7 61 5 8 14 28 2 8 9 10 11 8 11 12 7 9 27 5 4 24 19 13 10 7 6 4 3 5 14 13 11
88 GAT 7 5 9 21 11 4 6 17 11 16 10 10 10 6 5 4 18 17 3 12 28 13 9 22 6 11 12 10 16 18 17 8 9 12 12 110131 9 3 14 11 18 12 33 16 6 6 8 8 7 13 20 11 15 4 10 8 8 22 14 6 4 9 10 4
89 CCT 22 22 21 32 19 25 18 24 13 9 20 14 21 22 25 12 17 28 20 27 33 57 43 110100 19 28 20 34 12 9 24 26 13 7 18 18 19 22 18 30 11 31 34 23 17 14 18 27 17 25 19 8 9 22 19 24 20 19 24 16 19 8 19 20
90 AAG 32 22 109902 25 11 18 16 19 7 19 38 26 20 18 14 24 15 19 23 19 7 7 9 4 24 13 22 12 17 24 12 13 18 13 32 34 11 20 29 11 29 19 38 43 11 17 17 20 13 33 29 41 15 11 21 20 15 22 22 14 22 10 24 21
91 AAA 111390 11 19 11 14 9 15 17 11 5 1 15 19 15 3 8 16 17 12 15 16 26 26 33 6 19 7 24 16 11 9 4 17 10 6 6 13 12 6 13 6 8 3 2 10 10 8 7 23 17 3 9 6 15 12 9 7 8 6 5 15 11 9 20
92 ACT 2 12 3 3 21 22 10 111196 3 2 4 10 6 9 5 11 13 2 6 3 6 16 9 20 4 6 3 12 6 14 4 7 2 9 1 4 5 16 3 6 6 5 9 5 1 3 6 9 2 13 7 0 3 8 1 13 5 6 1 6 1 5 4 15
93 GGA 2 4 2 2 4 9 6 6 20 10 3 11 0 9 10 1 5 10 3 8 3 21 4 14 4 9 0 1 0 3 5 2 10 11 4 16 5 8 4 2 110913 8 43 15 4 16 2 4 3 1 0 2 2 7 1 1 9 6 1 1 1 6 4 6
94 GGA 1 0 1 2 2 6 5 1 26 1 4 5 9 2 1 0 5 6 2 5 8 10 7 3 0 5 3 2 8 4 2 2 18 3 1 1 1 6 3 0 111026 6 5 2 8 4 1 2 2 2 3 1 4 14 2 1 21 2 4 3 4 1 0 4
95 CCC 2 10 2 0 2 8 3 3 2 2 2 0 0 1 15 1 4 18 1 1 23 111232 6 12 2 4 0 7 1 17 3 3 2 6 0 2 6 3 2 14 3 2 1 2 4 5 0 0 4 2 5 0 1 31 0 5 0 4 2 1 1 2 3 2
96 ATA 1 2 7 3 4 7 4 0 10 3 14 5 112178 3 3 1 2 4 2 1 3 7 12 10 5 2 6 4 8 4 5 7 2 2 3 3 1 4 9 3 4 7 7 4 6 9 2 6 5 6 8 1 1 7 1 0 2 8 4 10 9 3 4 2
97 TAC 6 6 3 4 2 10 3 5 1 4 0 3 9 5 6 1 3 7 1 4 3 8 6 6 3 6 2 6 10 7 3 12 7 3 1 6 3 6 2 4 3 1 28 10 10 3 2 8 0 112208 14 11 1 8 2 8 2 14 2 4 5 10 3 4
98 AAG 10 9 111126 8 10 9 10 3 3 9 29 3 6 4 11 1 8 21 6 3 6 26 15 5 2 12 5 6 6 19 7 5 9 2 20 14 0 5 10 10 3 7 5 4 2 15 4 5 3 6 3 8 17 9 10 5 3 6 6 2 0 5 13 1
99 AGA 10 4 1 0 1 11 1 3 111190 2 13 9 4 6 3 2 2 7 9 3 2 8 11 2 9 5 7 8 8 10 1 1 1 3 7 3 4 5 6 0 5 14 12 8 1 5 3 8 3 2 5 0 7 4 2 3 6 13 2 6 3 2 0 2
100 GTA 4 10 6 0 9 6 6 3 2 2 4 1 27 4 6 1 10 14 9 9 15 27 9 20 5 7 1 4 10 9 10 7 8 13 3 2 12 9 12 2 2 12 8 7 110832 10 30 2 5 4 9 1 11 15 8 7 9 10 3 7 12 15 1 5
101 GAT 2 5 2 12 6 14 9 6 7 3 1 11 2 8 4 3 24 6 4 7 9 21 4 7 4 5 13 2 3 4 4 13 9 6 4 111381 12 9 4 0 1 4 3 4 1 3 2 9 4 3 5 10 8 2 10 9 2 3 1 8 2 10 4 5
102 AGA 6 8 2 8 13 24 10 7 111401 10 5 5 14 18 2 4 24 16 3 6 27 26 10 6 6 20 6 10 13 5 5 4 2 11 6 2 11 19 8 5 7 6 10 4 10 16 4 11 4 15 2 4 9 18 4 1 11 7 9 8 2 5 8 8
103 AAG 9 4 111225 7 1 5 9 1 2 3 8 1 3 0 1 1 1 13 3 10 5 14 5 11 3 18 11 5 1 5 1 1 2 4 3 2 1 7 3 0 2 6 12 1 0 2 0 4 0 3 3 3 4 4 7 6 1 0 3 2 0 2 5 2
104 TGG 1 1 4 3 18 14 6 6 3 12 1 4 5 1 9 4 9 15 10 9 17 31 15 13 9 11 13 17 4 20 6 4 3 8 1 2 5 11 10 1 5 2 5 8 5 10 13 3 3 8 17 9 6 17 4 15 8 16 111485 8 2 6 7 7
105 ATG 5 10 3 2 11 4 4 1 1 6 3 3 8 4 111464 8 4 7 5 16 15 14 8 1 6 11 3 6 6 3 12 2 0 4 1 1 8 2 2 2 0 6 2 2 4 3 11 1 0 4 5 12 2 10 0 5 11 5 0 9 0 2 7 2
106 AGG 3 18 14 1 4 7 3 5 8 4 111811 12 6 7 21 2 3 25 7 5 4 11 14 14 3 11 8 0 5 4 0 7 3 1 2 1 6 2 3 4 10 5 45 7 1 4 9 2 0 2 1 3 6 4 2 2 1 3 6 2 3 7 4 6
107 GAA 12 2 2 2 4 1 7 3 1 0 2 2 2 4 4 5 2 19 0 1 3 7 0 3 0 4 5 1 9 8 4 3 111860 7 0 3 5 3 1 2 5 1 4 0 0 3 5 0 9 9 2 0 3 2 1 1 0 1 1 8 1 1 2 0
108 CTC 3 1 2 0 2 6 3 2 2 3 4 3 0 10 0 1 1 5 1 2 9 30 4 1 4 8 2 5 6 112036 3 10 0 1 1 2 1 5 1 2 7 3 4 4 3 5 2 0 4 1 0 1 1 3 0 5 9 2 5 2 0 7 3 3
109 GTC 0 0 0 2 1 1 2 3 0 2 4 2 0 18 2 0 6 4 0 3 4 5 3 2 2 11 4 7 2 4 5 0 2 5 3 4 1 12 3 4 7 9 4 2 6 111653 8 6 0 0 2 0 1 4 0 1 1 8 3 0 2 3 4 4
110 CTT 4 2 7 1 4 5 2 1 0 1 0 1 4 2 3 19 5 10 4 15 10 10 13 36 3 4 11 2 2 4 16 111566 7 5 0 2 7 7 3 1 5 5 4 4 2 4 3 1 7 0 2 8 0 2 2 3 0 2 2 0 0 1 3 13
111 TAT 7 1 1 4 11 2 0 0 0 1 6 3 0 2 0 5 9 7 4 28 5 3 0 1 0 0 0 3 3 4 1 3 2 2 5 3 4 0 5 5 2 3 5 0 1 8 11 1 9 10 6 111919 7 5 5 7 3 12 8 12 4 1 9 4
112 GAC 1 10 8 6 7 10 3 8 1 0 0 3 5 4 3 0 1 8 1 1 2 24 4 4 4 11 1 6 4 5 2 1 2 111995 0 3 3 3 14 4 6 24 25 2 6 1 4 1 5 14 0 4 3 5 2 2 2 10 4 4 3 3 6 5
113 AAA 112074 3 2 11 11 9 3 11 9 0 1 2 0 4 3 9 15 7 2 3 6 8 11 1 2 6 0 1 3 13 6 7 6 0 2 4 3 2 13 2 4 3 8 1 3 4 15 2 6 0 6 0 10 10 6 8 3 9 9 0 6 4 3 2
114 GAA 15 6 0 2 12 18 6 1 2 2 5 1 3 2 1 3 12 8 8 1 4 12 8 4 1 4 0 2 5 13 2 9 111968 3 5 1 5 7 3 1 4 6 11 8 10 7 9 1 7 5 1 1 4 11 8 4 11 8 9 6 3 5 2 3
115 GAA 21 5 3 10 6 7 3 3 2 0 5 2 5 0 2 2 8 5 2 3 5 9 10 6 2 1 4 1 4 5 0 1 111903 7 2 10 0 2 0 0 9 4 2 4 1 0 3 0 6 3 3 4 2 2 0 2 4 1 2 5 5 1 0 4
116 ATA 7 2 14 8 13 14 10 2 9 5 3 5 112432 9 47 0 0 8 5 12 8 7 1 4 11 0 7 2 5 17 10 5 3 0 3 2 12 1 1 5 2 2 7 6 6 3 2 0 6 9 0 10 7 8 2 11 6 5 10 3 8 2 5 2
117 AGG 4 7 16 4 4 5 20 3 13 14 110875 12 3 5 31 4 5 6 15 4 1 16 13 15 2 6 10 11 15 3 4 0 1 0 6 0 0 13 3 2 8 7 42 7 2 4 4 3 14 17 4 2 4 3 4 4 2 4 8 9 7 4 5 9
118 CGA 1 2 0 1 2 6 3 1 3 1 2 4 1 7 0 2 31 4 5 3 13 18 7 5 110337 9 8 2 9 11 4 3 1 8 1 0 2 3 0 0 4 2 5 2 1 0 0 1 0 2 0 0 7 3 1 7 27 4 1 10 1 2 0 1
119 ATC 4 5 0 2 0 2 1 2 2 1 1 3 5 109376 2 10 3 1 5 3 0 3 1 0 0 1 0 0 1 5 0 0 1 5 7 0 4 3 4 1 2 0 1 0 1 5 1 1 1 1 2 1 7 0 2 2 1 0 3 1 0 6 2 1
120 TGG 3 4 2 0 1 2 6 1 0 11 10 1 4 1 3 1 1 3 6 5 2 9 5 1 4 7 25 5 3 5 6 1 0 5 3 1 0 6 4 2 6 8 11 5 5 1 1 2 4 3 7 0 10 9 11 1 4 9 111321 4 5 4 31 0
121 CGC 3 4 2 5 11 22 8 12 5 8 20 2 5 7 2 8 4 49 7 14 3 43 19 5 4 109751 6 12 8 16 6 1 3 7 8 5 6 24 7 10 1 11 16 11 12 9 5 5 4 9 13 7 3 14 17 5 1 72 7 13 5 7 2 6
122 CAA 5 3 9 5 12 14 11 9 2 15 22 10 6 0 4 6 108181 19 24 10 14 19 22 15 25 7 10 7 7 4 1 0 8 8 8 2 7 9 16 10 11 12 20 14 6 5 4 3 13 0 2 5 5 5 8 2 5 1 9 4 3 0 1 3
123 GCC 11 4 3 12 1 43 6 2 1 7 6 2 6 1 6 1 3 8 2 2 5 14 1 3 4 1 8 2 1 5 2 5 0 15 2 3 10 110883 5 6 9 14 19 5 4 37 10 4 4 13 4 0 5 6 9 2 5 1 8 3 7 8 0 3
124 AAT 3 3 0 82648 3 0 0 2 0 0 0 2 3 2 3 2 1 4 0 4 2 6 5 9 7 2 10 3 3 4 3 3 1 1 0 1 0 0 5 1 7 4 9 2 2 1 1 0 1 3 3 3 6 1 2 3 2 1 1 3 5 0 1 6
125 AAT 5 4 8 65954 5 7 1 8 2 3 1 1 4 5 3 3 4 6 3 7 6 1 0 1 3 0 3 1 9 4 1 4 3 3 4 11 2 0 1 3 3 2 5 5 0 1 2 0 6 5 2 13 3 2 6 4 4 4 7 0 4 3 5 3
126 GGT 14 6 2 3 3 7 5 3 1 1 4 3 5 1 4 9 4 5 7 1 4 6 5 4 1 0 6 11 10 4 4 1 5 3 1 7 2 10 9 11 9 4 9 84953 2 4 4 4 1 1 10 7 3 5 4 1 1 2 1 7 3 3 5 1
127 GAT 4 2 7 14 5 0 2 6 2 2 7 8 4 5 2 1 3 4 1 3 10 7 2 4 2 3 4 5 0 3 1 8 3 10 10 76004 5 2 7 0 0 1 7 8 10 1 3 0 8 2 0 12 5 3 3 6 3 2 3 6 3 0 0 2
128 GAT 3 2 1 14 4 8 7 1 0 3 3 9 5 3 2 2 3 0 3 4 2 1 2 2 1 2 6 2 8 1 2 2 2 3 8 88352 7 6 3 3 0 1 0 21 10 2 1 8 7 1 5 9 0 2 2 2 6 0 4 2 3 1 1 0
129 GCA 8 8 4 5 44 10 3 3 7 6 2 4 3 3 7 3 4 12 0 10 3 8 4 7 8 8 5 9 16 10 1 2 12 5 0 5 104781 20 12 9 5 9 10 12 33 5 1 3 13 8 4 13 11 7 6 5 4 7 8 0 4 4 2 2
130 ACA 8 7 3 11 100818 9 9 15 7 0 1 1 15 3 11 7 5 17 7 3 6 4 11 1 10 4 2 2 5 2 5 2 3 0 5 3 7 3 6 2 3 2 4 1 2 2 2 2 6 8 6 5 11 2 0 7 5 2 7 6 9 3 2 8
131 GCT 1 2 4 3 5 9 4 23 0 0 9 9 3 3 8 2 5 13 2 12 0 20 8 13 0 3 6 1 2 3 13 8 2 10 1 8 7 17 5 98775 4 2 15 9 1 1 4 12 1 7 1 10 5 11 9 16 0 2 1 0 4 2 5 2
132 GGT 3 2 3 7 4 13 2 4 2 9 6 19 5 8 0 2 7 10 1 0 7 4 4 3 0 6 8 11 2 2 2 2 4 2 1 9 2 8 2 3 4 21 11 97482 2 2 4 3 2 5 2 10 3 0 1 0 7 4 4 6 3 2 3 0
133 CTG 0 7 1 8 9 4 3 6 6 1 2 0 5 3 8 5 9 15 7 4 9 6 24 5 2 6 4 5 6 5 101087 8 1 6 12 13 1 4 3 0 0 7 11 10 2 3 3 2 13 6 2 2 6 7 2 5 4 4 1 4 2 3 8 0
134 ACT 3 7 3 9 27 33 5 99523 3 4 7 5 8 2 1 6 12 23 4 21 21 31 6 21 10 18 5 9 7 17 8 5 11 4 0 2 7 16 6 13 6 4 4 8 2 2 1 2 3 6 1 4 5 10 4 4 2 8 5 8 0 1 0 5
135 CAC 6 16 0 4 9 7 3 4 5 9 3 6 8 3 3 1 18 97528 8 21 12 12 13 3 8 19 5 5 2 9 2 1 5 5 13 2 2 6 5 6 1 4 3 0 2 3 3 3 2 8 8 4 9 9 4 2 2 7 2 3 2 5 4 0
136 ATG 9 8 7 9 10 8 8 5 5 4 12 4 8 10 99249 11 4 6 3 2 8 6 13 6 5 8 4 2 7 12 6 2 4 4 9 4 4 0 9 6 0 9 8 4 9 1 26 2 7 8 4 8 4 3 6 1 1 3 8 4 8 6 1 7
137 ATG 6 2 1 6 4 0 13 4 0 3 3 3 10 3 88723 9 10 11 7 3 9 17 7 4 4 6 4 1 1 3 8 3 4 4 3 4 2 3 6 3 0 10 1 3 6 3 23 3 8 2 9 3 2 8 2 0 2 3 3 0 4 1 3 3
138 ATC 5 5 2 2 6 11 8 4 12 5 5 1 6 90126 2 12 1 4 1 2 10 12 1 4 3 6 0 2 5 1 1 2 2 10 2 0 5 3 1 1 3 2 2 3 0 2 0 1 2 4 7 0 3 3 1 1 5 4 6 2 1 3 0 3
139 TGG 3 0 4 3 4 2 2 3 0 1 3 3 4 2 5 0 1 2 1 0 4 4 0 3 1 4 40 5 4 2 5 3 3 1 0 2 2 1 2 0 2 1 7 1 0 0 2 0 5 3 4 1 2 5 1 1 34 7 103678 8 7 1 6 0
140 CAT 7 2 2 7 1 5 4 6 0 1 1 3 1 2 0 1 3 8 6 111319 1 5 3 5 4 5 2 4 2 5 7 3 0 1 0 10 5 1 0 3 5 0 1 4 0 0 0 0 2 2 0 20 0 2 3 0 2 1 1 5 2 0 3 5
141 TCC 4 9 3 2 3 11 1 6 3 0 1 2 3 1 0 4 0 2 0 0 6 12 4 2 6 3 7 7 3 4 0 3 2 2 1 1 2 22 0 3 2 2 0 2 6 2 0 0 1 6 2 1 8 111872 2 8 1 2 2 1 4 9 2 3
142 AAT 5 6 8 112096 8 6 2 3 1 14 1 2 5 3 1 7 4 5 0 5 4 11 5 14 1 3 5 5 3 11 5 10 16 4 12 14 2 9 3 2 4 1 6 1 1 0 2 0 2 2 1 1 5 3 2 5 15 2 2 2 3 3 7 8
143 TTG 5 8 6 6 6 4 3 5 2 13 5 1 8 17 3 3 11 4 3 4 4 18 2 2 0 1 2 7 3 5 3 5 1 4 2 7 1 0 3 1 1 10 5 3 3 4 4 6 7 12 3 6 5 6 7 4 0 6 4 1 7 5 111054 6
144 AAT 13 7 10 111198 5 8 4 6 4 1 4 19 7 5 3 7 7 5 2 8 1 5 1 14 2 5 5 3 7 13 3 7 3 2 2 21 5 4 10 4 4 4 3 6 3 2 2 4 6 9 1 5 4 5 5 3 5 2 2 0 0 1 0 1
145 GAT 10 5 1 5 3 1 6 4 10 1 7 6 9 5 2 6 4 2 2 5 3 10 8 1 1 1 2 1 6 13 9 1 13 7 5 111115 0 0 0 0 3 2 2 0 3 6 6 3 0 1 2 17 3 2 0 1 3 2 1 6 8 3 7 3
146 ACA 6 19 1 8 112060 12 23 10 5 4 0 9 17 1 7 1 0 4 4 0 15 18 4 3 1 1 2 4 5 1 0 0 1 3 7 0 32 6 4 6 0 6 9 4 4 0 0 1 1 0 0 1 2 7 2 1 2 0 0 1 0 0 2 2
147 ACA 4 0 0 0 111634 6 2 2 1 1 0 0 1 0 1 0 3 1 3 0 6 11 5 2 2 3 1 2 3 3 2 3 0 7 3 5 6 0 3 1 12 2 3 8 2 0 4 5 1 1 1 2 1 1 2 2 0 2 4 2 1 0 0 1
148 TAC 7 1 3 0 3 6 6 0 0 2 4 1 1 4 8 0 1 5 5 0 4 4 1 1 3 5 6 2 3 6 4 0 1 2 3 3 2 11 5 0 7 9 9 5 2 0 7 4 3 111694 1 4 1 13 1 2 1 15 2 2 0 2 3 5
149 CAG 1 10 7 1 6 5 2 2 1 1 1 3 0 2 1 3 4 8 111834 7 2 21 3 13 8 5 34 1 6 4 14 5 0 9 20 3 4 8 19 8 5 5 5 5 9 2 8 4 1 5 5 1 2 0 1 1 2 1 4 1 8 1 1 7
150 AGG 2 0 14 3 1 4 6 5 10 1 112014 2 1 0 10 3 4 3 1 0 2 5 0 0 0 3 10 2 0 5 4 1 0 1 6 0 0 4 2 4 0 3 30 3 5 0 10 1 2 5 2 2 0 5 0 1 0 1 3 0 0 6 1 3
151 ACA 2 3 2 8 111999 8 30 4 4 2 2 5 12 3 5 2 6 6 7 6 2 27 17 10 1 11 3 1 10 3 4 11 3 4 5 0 5 8 4 2 6 1 16 4 1 7 5 2 4 6 2 5 1 3 2 3 1 4 1 1 1 2 2 0
152 AGA 6 5 13 20 15 14 3 3 111404 5 12 3 22 4 19 5 11 8 16 11 29 29 10 3 7 7 7 7 5 9 8 3 5 2 5 0 8 13 7 4 32 3 6 11 7 2 2 10 15 13 5 6 7 14 3 6 16 8 6 1 12 4 21 22
153 GCT 7 3 2 13 6 12 6 22 9 6 12 3 13 9 1 9 9 6 3 12 9 23 11 8 9 3 5 7 20 9 14 11 7 11 4 15 13 12 11 111669 14 7 5 9 8 9 2 22 6 11 4 8 7 5 10 15 10 3 3 2 7 4 7 4
154 CTT 14 6 12 9 16 8 10 4 10 6 14 11 15 3 7 10 12 5 4 8 9 21 16 11 15 13 20 7 12 16 4 109868 15 6 10 4 7 2 6 3 9 14 11 12 5 5 21 12 20 8 7 11 8 5 5 5 13 5 9 5 10 3 6 16
155 GTT 8 4 21 13 17 18 4 14 5 9 26 4 19 5 16 17 14 10 5 3 5 28 5 0 33 6 14 9 3 5 7 14 18 0 22 9 9 1 4 10 23 3 19 7 15 1 18 109354 5 7 0 15 8 12 9 6 13 5 2 4 11 5 8 9
156 CGC 1 21 4 4 5 10 18 1 13 21 16 3 10 4 12 2 9 92 8 3 15 10 7 6 20 107167 33 43 12 10 11 0 6 5 7 6 16 14 27 5 23 26 2 11 10 4 9 6 9 11 7 6 8 13 18 10 5 35 12 5 2 8 12 7
157 ACC 15 6 8 5 22 108351 13 35 5 15 7 8 3 42 13 8 4 10 3 1 15 41 18 4 14 26 4 9 0 11 6 5 5 16 5 5 6 26 13 5 5 22 33 4 13 10 7 6 16 5 5 1 4 8 11 3 4 8 0 11 5 6 4 13
158 GGC 10 5 3 15 6 7 11 10 6 53 5 2 7 3 1 4 9 11 3 9 19 37 2 13 12 19 9 12 4 5 2 1 10 82 3 4 12 11 5 9 16 111522 14 27 8 10 12 8 5 15 4 6 12 8 6 8 7 20 0 8 3 5 14 5
159 ATG 19 11 6 9 12 12 15 3 18 3 11 7 8 8 111482 34 2 10 5 5 24 32 16 13 8 15 13 21 3 12 1 7 11 11 6 3 6 12 16 6 11 13 8 12 6 14 24 11 11 7 8 7 6 19 7 4 6 2 0 8 12 6 7 3
160 GAT 12 24 3 18 8 8 4 15 9 10 9 3 16 15 6 11 4 18 7 11 4 12 5 4 8 4 4 7 10 2 9 1 26 7 7 111469 12 10 10 17 13 11 65 26 18 0 9 4 11 10 6 15 11 8 4 7 8 6 7 16 1 3 6 2
161 CCC 10 24 17 8 11 11 7 9 17 2 8 9 5 17 4 5 8 19 0 6 29 111710 21 14 14 16 9 5 7 15 7 4 8 4 26 7 15 11 1 2 8 21 17 5 2 20 22 9 14 7 6 3 15 19 12 0 10 20 18 11 31 10 14 2
162 AGG 32 6 20 9 14 0 10 8 39 11 111245 21 11 8 15 3 17 2 17 4 6 14 5 2 11 8 20 10 4 1 6 9 9 9 13 8 7 8 11 6 23 8 77 7 9 4 12 5 11 10 9 12 16 3 17 7 13 2 17 3 15 8 5 7
163 ATG 11 9 10 12 14 4 7 16 7 7 9 7 17 2 111932 10 2 8 4 6 0 3 1 5 6 1 15 9 4 4 10 8 5 6 14 0 6 4 7 7 4 12 21 4 1 9 18 5 6 5 9 5 7 5 10 7 2 9 11 10 5 9 17 2
164 TGC 3 9 5 0 18 3 4 8 3 14 11 2 5 14 7 5 3 8 8 17 4 17 5 17 8 20 6 10 7 6 2 6 4 12 12 6 9 18 2 5 8 8 11 2 4 7 12 4 16 74 4 8 2 30 0 3 10 111683 5 17 6 8 2 4
165 TCT 12 9 2 26 10 8 6 8 1 7 6 5 3 0 4 10 7 8 1 14 17 9 6 11 13 6 6 7 5 6 2 25 2 6 3 3 8 11 11 1 4 8 19 38 3 1 10 10 15 6 10 7 17 15 7 112003 2 10 5 11 5 2 3 37
166 CTG 13 10 10 7 16 6 9 11 14 10 11 14 6 2 13 16 4 0 9 9 4 9 34 13 6 11 14 9 7 5 111730 21 7 2 5 10 2 2 13 4 3 8 10 14 19 5 4 8 13 5 3 8 3 3 8 1 8 4 18 6 6 7 18 5
167 ATG 10 10 8 6 6 18 5 2 3 2 13 6 71 5 111723 12 2 7 11 12 16 5 12 9 6 0 7 9 4 5 19 9 6 7 5 8 0 5 18 5 6 9 31 6 6 6 10 6 9 8 11 2 2 16 8 5 11 9 7 9 6 16 4 12
168 CAG 11 13 9 4 4 9 0 7 4 4 6 4 5 6 5 2 15 9 70054 23 7 8 5 3 7 8 35 12 3 1 16 6 7 7 5 4 14 1 9 3 1 3 6 10 1 2 7 2 5 1 45 13 4 2 6 5 10 1 4 4 6 11 4 2
169 GGT 4 9 6 1 3 4 4 4 1 4 10 11 3 1 5 2 6 2 1 6 1 3 1 3 0 2 7 6 1 1 0 0 0 4 7 12 2 0 2 3 7 17 20 68738 7 6 5 4 9 2 6 4 0 3 2 2 1 4 8 5 0 4 0 3
170 TCG 1 1 2 4 6 10 2 0 2 3 1 6 4 0 5 1 9 1 1 2 6 2 11 4 1 5 13 0 0 5 2 1 4 3 0 2 2 7 11 4 0 3 6 0 6 0 3 1 0 2 3 6 14 2 69370 4 1 1 6 3 1 2 25 2
171 ACT 2 3 3 4 8 16 0 69712 0 2 2 1 1 3 3 9 10 2 3 7 15 5 3 5 1 9 1 1 4 4 0 7 4 0 1 1 1 3 1 3 4 1 3 7 3 1 2 1 0 2 1 4 1 2 1 4 2 1 2 1 3 0 7 2
172 CTC 5 1 2 2 6 3 3 3 0 5 1 4 3 11 1 1 10 9 0 1 8 23 1 6 9 8 6 5 15 70209 4 5 2 4 4 1 3 7 4 4 2 6 6 4 3 3 2 2 2 2 2 2 8 10 4 0 2 6 6 6 2 11 3 2
173 CCT 6 1 3 9 5 6 5 10 2 3 3 0 10 2 2 14 6 4 3 17 14 52 10 69810 3 16 7 7 3 8 4 7 5 0 1 3 9 6 3 11 9 6 11 6 3 3 3 4 7 4 4 4 4 8 8 8 3 4 8 4 4 1 2 3
174 AGG 6 8 2 4 4 10 5 4 1 3 69644 2 7 1 7 2 5 5 2 0 4 6 8 1 2 3 5 5 3 3 2 9 0 0 0 6 5 7 0 5 5 1 7 2 3 3 4 8 6 0 11 0 8 10 2 3 6 0 3 10 12 6 13 12
175 AGG 1 0 14 6 6 2 3 0 1 3 69816 6 2 2 7 4 5 1 2 5 8 2 5 1 0 0 1 2 0 1 1 1 2 1 4 0 4 0 5 1 3 2 10 3 2 0 6 2 1 4 3 1 2 2 1 5 5 2 5 2 0 0 5 2
176 TCT 7 2 7 5 1 2 0 2 3 1 2 1 2 2 4 3 3 1 3 4 3 4 0 8 2 5 7 2 2 4 9 1 1 0 2 3 5 2 5 2 0 1 8 4 2 0 2 1 5 0 1 3 3 50 2 69966 3 1 0 1 2 10 6 9
177 GGA 1 3 2 1 3 3 3 8 10 4 0 1 1 2 0 0 3 2 0 6 2 3 3 0 1 0 2 4 1 2 1 1 4 3 8 6 0 3 0 0 69490 2 13 2 6 1 0 0 3 1 3 3 1 1 0 0 6 3 1 3 2 1 1 0
178 GCT 7 6 0 0 1 5 3 10 1 1 3 1 4 0 1 5 4 2 10 3 7 33 1 7 2 2 3 0 0 4 1 5 1 4 2 2 11 24 1 70077 0 0 0 6 3 2 2 8 1 10 1 0 5 5 3 3 2 5 1 0 2 1 7 1
179 GCA 3 2 0 0 70 4 0 3 1 2 3 3 1 1 3 3 2 2 2 2 2 0 0 4 1 3 1 0 2 1 3 0 7 0 3 3 69476 17 76 12 2 5 1 3 35 2 5 0 6 1 3 6 11 2 6 7 0 5 5 3 7 7 0 3
180 GGC 3 1 0 0 1 4 2 2 4 1 3 0 0 2 2 1 2 4 2 5 2 3 0 1 7 6 0 4 1 5 1 4 3 8 5 1 2 1 1 1 4 69001 12 14 1 10 9 2 5 3 0 0 2 7 1 1 8 6 1 0 1 1 1 1
181 GCT 0 13 2 2 13 2 4 58 8 9 8 3 8 5 2 2 7 6 3 3 6 4 16 7 2 3 4 10 7 6 1 5 1 7 9 4 4 23 8 68243 6 2 7 6 3 0 7 7 5 3 4 1 2 4 12 8 1 6 6 0 2 2 4 8
182 GCA 1 4 1 3 35 9 0 0 0 5 1 0 0 1 0 1 6 8 6 0 0 7 6 6 1 3 6 4 3 7 3 1 5 5 5 0 69072 32 14 4 5 7 8 2 49 9 4 7 0 3 0 2 8 3 2 5 4 4 2 1 0 0 0 0
183 GTC 2 1 6 6 1 17 0 0 1 14 9 1 2 9 5 3 6 8 5 5 5 18 1 1 1 7 4 4 5 11 2 2 0 3 7 3 0 7 1 0 8 3 7 4 10 70373 4 2 2 5 0 1 6 7 1 1 2 2 2 2 2 4 3 2
184 AAA 69911 31 38 15 7 6 0 3 3 3 1 6 3 4 4 5 8 5 1 2 2 7 4 5 9 3 1 4 2 3 2 0 6 2 4 0 4 3 1 2 11 5 7 3 0 9 2 13 15 0 3 0 6 8 4 0 4 3 5 0 4 1 2 0
185 GGA 7 3 5 7 8 3 4 1 16 3 5 7 8 5 0 2 5 7 0 8 3 5 5 2 6 2 4 11 1 3 5 2 3 7 10 2 4 2 3 2 69956 2 8 11 4 2 5 6 1 2 5 6 3 3 2 2 12 4 3 5 12 3 0 0
186 GTT 2 2 4 8 3 2 3 5 9 1 8 3 3 3 0 16 1 3 1 5 10 9 10 3 5 8 1 9 2 9 3 0 2 2 4 4 4 8 5 0 6 2 9 10 15 4 6 69728 2 6 2 1 4 1 3 1 1 3 6 3 7 1 3 4
187 GGG 4 3 2 0 2 3 1 0 3 5 10 0 1 1 0 2 3 1 2 10 5 2 7 0 4 4 8 0 0 4 1 0 1 2 6 3 3 8 7 1 3 8 68891 3 0 1 12 2 2 1 6 1 1 2 3 1 0 0 12 0 2 1 1 0
188 ACA 6 1 6 4 69770 4 10 5 1 3 2 3 11 0 2 3 4 5 8 3 3 6 6 2 1 3 9 3 2 4 0 3 3 3 1 1 5 2 2 1 3 4 6 4 0 0 2 6 1 3 1 2 8 5 2 1 0 9 4 2 1 1 1 1
189 ATG 3 10 2 5 1 2 3 3 2 14 8 6 5 1 70441 13 1 2 4 5 2 4 6 3 2 3 5 4 3 8 3 1 3 2 0 2 1 3 1 0 3 14 4 2 2 1 5 2 6 8 2 1 7 1 2 11 0 2 7 1 1 0 2 2
190 GTG 2 5 1 2 0 7 6 2 0 1 4 2 1 2 3 2 3 7 3 2 2 3 7 6 6 1 3 7 4 0 1 2 1 2 2 3 2 1 1 4 0 8 15 6 14 6 70232 3 0 2 1 4 3 2 1 1 1 0 8 4 5 3 5 1
191 ATG 4 6 2 8 5 1 1 2 2 1 7 2 16 1 70143 14 3 7 1 1 1 9 3 5 3 4 4 0 0 1 1 1 2 2 4 2 7 0 2 5 1 3 2 0 4 4 4 2 1 5 6 2 4 0 1 3 2 6 2 7 9 4 3 2
192 GAG 3 6 4 2 0 2 1 1 3 2 8 1 0 1 9 4 3 2 3 2 1 6 4 2 0 2 4 5 2 6 2 1 9 7 70434 7 3 3 8 8 2 4 23 5 3 0 11 3 4 2 6 2 1 0 1 0 3 0 8 1 0 0 3 4
193 TTG 2 2 0 1 1 4 0 0 2 1 4 1 0 3 4 1 1 1 4 2 3 3 2 0 0 4 4 1 4 0 2 0 2 1 2 2 3 2 3 5 3 0 8 4 0 0 2 0 1 1 1 9 1 3 3 1 2 0 13 2 10 2 70381 8
194 ATA 2 1 8 3 4 11 0 3 5 3 5 1 70387 3 2 1 10 5 1 6 9 22 5 2 6 4 2 0 4 3 1 5 1 3 2 0 1 11 0 0 3 6 19 1 7 1 6 2 3 0 4 2 4 3 0 2 1 2 3 1 2 0 2 5
195 AGG 5 2 8 1 6 14 5 5 2 5 70307 3 0 8 16 0 5 7 2 7 3 17 9 4 1 6 6 1 3 9 1 0 1 1 2 0 2 9 5 2 0 1 16 0 6 2 5 0 0 4 1 1 3 3 0 4 4 2 1 0 2 1 0 1
196 ATG 2 4 3 0 6 7 1 2 2 4 6 0 6 4 70338 3 3 4 1 4 7 5 9 0 1 3 9 3 3 6 6 0 2 1 2 2 11 10 1 2 7 0 12 11 1 3 11 2 5 1 1 2 2 0 4 0 2 3 4 4 1 3 4 0
197 ATC 0 1 2 1 0 7 0 3 2 0 1 3 1 70376 0 6 1 2 1 2 3 10 9 5 1 4 7 0 0 11 8 4 2 4 0 0 4 4 2 1 1 3 1 5 4 4 7 4 2 1 2 4 1 4 1 6 3 1 1 0 2 1 1 3
198 AAA 70612 0 1 1 1 10 1 1 4 3 0 1 1 1 1 0 9 3 1 3 6 7 0 1 3 2 1 0 0 4 0 1 9 2 0 1 2 5 2 1 5 4 4 3 0 1 0 1 4 2 4 1 2 1 0 1 1 2 1 0 4 12 1 0
199 CGT 4 6 0 1 1 4 0 3 3 0 2 2 1 0 4 0 7 4 7 7 4 15 11 2 1 3 2 70442 0 6 4 1 1 2 0 2 1 4 1 1 2 2 20 2 0 3 0 0 0 6 12 0 0 1 0 4 5 1 6 7 0 2 2 0
200 GGG 4 4 1 1 6 5 1 5 4 2 2 1 1 0 6 2 1 5 1 1 7 7 0 4 1 2 5 1 2 0 2 1 1 3 4 11 1 7 0 2 9 10 69291 5 2 2 24 2 2 1 0 2 4 3 2 0 1 3 10 3 1 0 0 0
201 ATC 2 3 2 0 5 10 3 1 2 4 5 12 4 70167 1 1 7 3 1 3 6 7 1 1 1 3 5 1 2 3 0 8 0 4 1 3 3 7 1 2 2 4 5 4 3 0 1 1 1 3 2 1 2 5 1 3 1 2 2 1 6 4 1 3
202 AAT 4 12 1 70569 1 3 4 3 2 1 2 3 1 2 2 6 3 4 1 3 8 18 6 2 3 6 0 1 1 6 1 1 0 1 1 16 5 0 4 5 0 3 7 5 2 2 5 0 0 0 0 2 1 5 5 3 1 2 4 0 0 1 1 0
203 GAT 8 1 4 7 4 2 5 1 3 5 4 5 3 3 0 4 3 14 1 4 0 0 2 2 2 2 8 3 2 2 1 2 4 6 6 70295 1 1 2 3 3 12 4 5 2 3 6 5 1 3 2 6 2 4 1 5 1 2 1 2 3 0 4 5
204 CGG 2 5 1 2 9 5 4 8 2 2 4 4 3 2 2 11 4 0 11 3 0 0 7 1 5 4 69926 13 7 9 10 1 2 11 2 2 5 12 8 9 4 3 8 6 2 5 4 1 0 3 7 1 2 8 1 4 3 0 22 0 6 5 3 4
205 AAC 5 69381 1 4 2 4 1 4 2 2 2 1 4 3 3 3 9 1 0 2 4 26 1 2 0 4 0 1 1 3 0 5 2 3 2 1 0 0 0 8 0 0 0 0 2 1 2 3 2 2 1 6 1 5 1 0 0 1 5 3 0 0 3 4
206 TTC 2 4 8 3 1 0 3 2 4 4 1 0 1 1 3 1 0 5 3 0 1 12 9 11 3 4 5 2 0 4 3 1 0 4 18 0 0 2 8 0 1 0 4 2 2 3 2 2 1 1 0 2 2 3 3 3 2 3 0 2 1 70352 3 0
207 TGG 0 2 1 2 0 3 2 0 1 4 3 0 5 1 2 0 3 6 1 2 1 14 7 1 0 0 18 1 2 3 1 3 3 3 4 0 0 3 2 7 2 7 5 1 5 1 3 1 2 1 2 3 2 4 4 4 3 10 70239 2 3 7 6 3
208 AGA 9 1 2 0 8 9 2 5 69863 3 32 4 5 4 0 2 3 10 1 4 3 17 5 2 7 11 2 3 3 5 4 2 2 5 2 3 3 2 2 0 14 3 8 3 1 4 4 2 7 6 9 4 2 1 3 7 3 0 1 0 2 4 2 0
209 GGT 0 0 1 1 1 3 2 2 2 0 2 14 1 0 0 0 1 3 2 0 0 1 2 2 1 1 1 2 2 0 1 0 2 0 4 3 2 0 2 0 6 7 9 54541 1 0 4 6 1 0 4 1 0 0 0 1 1 1 3 8 0 0 1 0
210 GAA 4 2 0 1 3 1 0 2 2 0 1 0 1 4 2 1 0 1 2 1 1 2 1 0 0 0 4 0 0 1 0 0 60465 4 2 2 0 3 0 1 3 3 2 2 6 0 2 5 0 0 0 2 4 2 0 2 8 2 2 1 5 0 0 0
211 AAT 0 0 2 59489 2 0 1 1 1 0 1 1 0 3 1 1 0 3 1 2 1 0 1 3 1 1 1 0 5 4 4 1 0 1 0 4 1 2 0 3 1 2 7 3 1 3 2 2 2 3 0 1 4 0 1 0 2 0 0 0 2 2 2 1
212 GGA 1 2 1 0 0 1 2 4 18 0 0 1 0 0 5 0 0 2 1 0 1 3 0 3 0 0 0 1 0 1 1 0 6 2 0 2 11 6 1 0 56028 6 12 3 7 0 2 5 0 3 2 1 2 1 0 0 16 2 0 4 2 0 1 0
213 CGA 2 0 1 2 0 0 2 1 3 4 1 0 4 1 3 1 17 1 3 2 5 8 1 3 54336 2 2 4 3 5 4 2 0 5 1 0 0 3 1 3 0 4 1 3 1 0 2 6 0 1 4 0 2 2 2 0 10 2 3 2 2 2 0 4
214 AAA 63694 1 3 0 3 1 5 2 7 2 1 3 4 1 1 2 5 6 1 2 2 11 0 5 6 2 5 0 3 3 0 1 3 0 3 0 4 2 3 4 1 1 14 3 0 0 4 0 2 1 1 1 3 1 0 0 5 0 3 2 0 3 5 4
215 ACA 2 3 0 5 66252 8 21 2 1 0 0 1 0 2 2 3 4 1 4 1 4 4 2 0 0 4 0 1 0 2 1 0 0 0 1 3 9 2 1 0 1 2 3 4 1 1 2 1 1 0 1 1 2 5 1 2 0 2 1 2 0 2 0 1
216 AGG 2 0 8 1 1 2 7 6 2 2 63392 1 0 4 20 2 1 6 0 2 1 1 0 4 2 1 6 1 0 2 1 3 1 2 1 0 7 2 0 0 3 2 30 2 1 2 0 0 1 0 0 3 4 7 2 2 2 1 9 1 1 1 3 1
217 AGT 1 2 4 11 0 3 0 2 4 0 2 59987 3 2 1 3 0 5 1 2 1 4 5 1 1 1 2 0 0 0 8 0 1 0 0 0 1 0 3 3 2 2 4 10 0 3 1 5 1 0 3 0 1 2 4 1 2 0 0 4 5 0 3 0
218 GCT 0 2 1 0 0 1 0 12 0 1 1 0 0 1 0 2 0 0 0 1 1 3 1 0 0 1 1 0 0 0 0 0 2 1 1 0 2 2 1 62039 1 0 2 4 1 0 2 6 0 1 0 1 0 0 0 2 1 0 0 1 0 1 0 0
219 TAC 0 0 0 3 1 3 0 2 1 0 2 0 0 0 0 0 1 2 1 0 6 1 0 0 1 0 1 0 0 1 4 0 3 0 4 0 0 2 2 0 0 0 6 2 0 3 1 0 4 65144 1 4 0 3 2 1 3 1 1 1 0 3 0 2
220 GAG 0 1 3 0 3 0 0 0 0 0 0 2 0 1 1 2 3 0 0 0 0 0 0 1 0 0 1 1 0 0 0 1 1 1 59142 2 0 0 2 0 0 2 9 0 1 1 3 0 0 0 0 1 3 1 2 2 1 0 0 2 2 3 0 0
221 AGA 16 0 1 0 0 0 0 0 64128 5 1 0 4 0 0 4 2 0 1 2 1 4 0 0 5 2 0 1 1 0 4 0 1 0 0 0 3 0 0 0 8 0 0 0 0 0 0 1 0 0 1 0 0 1 0 0 3 1 1 0 0 0 1 2
222 ATG 0 0 0 0 0 1 0 4 0 2 0 2 4 0 61864 1 0 0 0 1 3 1 0 1 1 1 0 0 0 0 0 0 0 0 0 0 1 1 0 1 3 0 1 2 4 0 2 0 1 0 0 1 2 0 1 1 0 2 0 0 4 1 0 0
223 TGC 0 0 0 0 0 0 0 0 0 0 0 0 0 0 0 0 0 0 0 0 0 0 0 0 0 4 0 0 0 0 0 0 0 0 0 0 0 1 0 0 0 0 0 0 0 0 0 0 0 15 0 0 0 1 0 0 0 55032 0 23 0 1 0 0
224 AAC 2 59221 0 5 0 0 0 0 0 5 0 0 0 0 0 0 0 0 0 0 0 0 0 0 0 0 0 0 0 0 0 1 0 1 0 1 0 0 0 0 0 0 0 0 0 0 0 0 2 0 1 0 0 0 0 0 0 0 0 0 0 0 0 0
225 ATT 0 1 1 0 0 0 0 0 1 2 1 0 0 3 0 69726 2 0 0 0 0 3 3 0 0 0 1 0 0 3 0 0 0 0 3 0 0 0 0 0 0 0 1 0 0 0 0 0 0 1 0 1 0 0 1 0 1 0 0 0 0 0 0 0
226 CTC 1 0 0 0 0 0 0 0 0 0 0 0 0 2 0 0 0 0 0 0 2 12 0 0 0 0 1 0 1 70375 0 4 0 0 2 0 0 1 0 0 0 0 0 0 0 2 0 0 0 0 0 0 0 0 0 0 0 0 0 0 0 2 0 0
227 AAA 70847 0 14 1 0 1 0 1 1 0 0 0 0 0 0 0 0 0 0 0 0 1 0 1 0 0 1 0 1 0 2 1 4 0 2 1 1 1 1 0 2 1 4 0 2 0 0 0 0 0 0 0 2 0 0 1 0 0 1 0 0 2 1 0
228 GGA 2 1 2 0 0 0 0 1 2 1 0 0 0 0 0 0 0 0 0 0 1 0 0 0 1 0 5 0 0 2 3 0 3 1 1 1 3 5 0 1 70091 3 2 0 5 0 1 0 0 0 0 1 2 0 3 1 3 1 0 2 0 1 0 2
229 AAA 70638 2 0 2 2 2 5 0 3 0 8 0 0 0 0 2 0 0 0 0 0 5 0 1 0 0 2 0 3 0 0 0 0 0 1 1 0 0 1 1 0 3 4 4 0 2 1 0 1 4 0 0 0 2 1 1 0 5 1 1 1 0 8 2
230 TTT 2 1 0 5 1 0 0 0 0 1 2 3 2 1 0 2 1 0 1 2 1 3 4 5 1 4 2 1 0 0 1 4 1 0 2 0 1 1 0 0 2 0 3 2 0 1 2 0 0 3 0 0 2 0 0 5 0 2 1 4 3 1 1 69999
231 CAA 7 0 1 2 3 12 0 1 5 0 0 1 4 0 0 2 70431 6 6 3 2 11 4 4 31 4 3 2 1 1 2 1 1 7 0 0 3 1 1 0 2 2 4 2 0 3 0 1 1 0 1 2 1 9 1 0 1 0 3 1 2 1 6 1
232 ACA 1 1 0 4 70231 5 11 2 4 0 1 3 5 1 0 0 1 14 1 1 3 9 7 0 1 3 0 1 1 8 5 0 0 1 0 3 10 4 1 1 0 1 2 1 0 3 0 1 1 2 1 1 1 1 1 2 2 0 1 0 0 1 0 0
233 GCT 4 1 2 1 2 1 0 10 1 9 1 2 0 0 2 0 3 2 2 6 1 7 1 4 7 6 2 3 1 1 2 4 1 1 4 7 4 17 3 70270 3 4 2 16 0 0 4 9 4 1 1 3 1 3 0 2 0 4 7 9 1 0 0 2
234 GCA 0 1 2 0 44 1 0 3 3 0 1 1 0 3 0 0 0 0 1 0 2 7 9 4 1 3 0 8 4 3 1 1 7 0 2 3 70441 0 7 2 2 0 5 0 7 0 0 0 1 3 2 0 3 2 4 4 1 7 1 3 2 3 0 3
235 CAA 3 5 0 0 1 2 1 3 1 1 1 2 1 3 2 0 70630 1 2 1 6 1 1 1 11 0 5 4 0 3 4 3 1 0 1 1 3 3 5 6 1 3 6 2 2 3 0 3 4 2 4 0 2 3 1 0 0 1 0 0 1 3 1 2
236 AGG 1 7 5 0 0 1 2 3 8 4 70310 5 1 1 12 2 1 1 1 2 1 14 5 8 3 3 9 3 2 3 7 1 3 3 2 2 2 5 1 2 1 1 26 5 0 1 3 5 3 4 0 1 3 1 2 0 1 0 6 2 1 2 2 1
237 GCA 5 1 2 4 12 15 1 6 2 1 2 0 10 5 0 4 5 1 2 2 3 3 3 5 1 1 6 2 3 2 3 2 4 6 3 5 70234 9 10 7 8 3 11 4 40 3 9 2 6 5 1 8 3 8 4 2 1 0 2 3 5 3 3 1
238 ATG 4 7 9 6 4 3 4 4 2 3 3 6 10 2 70436 5 8 4 0 1 1 8 7 4 3 0 8 2 6 9 2 5 0 2 3 1 1 1 0 0 1 1 7 12 5 2 17 1 6 2 3 4 3 12 5 5 6 7 3 5 6 3 6 4
239 ATG 2 2 10 1 7 3 5 1 0 7 7 1 12 3 70630 18 0 2 1 0 2 2 6 1 10 7 5 0 0 4 7 2 3 3 2 0 5 5 4 2 1 3 3 1 3 1 6 1 0 3 2 2 0 1 8 3 6 4 10 2 1 2 6 1
240 GAT 8 2 1 3 2 2 0 5 1 0 3 1 1 3 2 0 1 3 1 8 1 1 2 0 1 1 8 3 2 3 0 2 1 3 3 70797 2 1 3 1 3 2 10 12 2 0 3 1 1 1 1 3 1 1 2 1 0 0 2 4 3 3 0 0
241 CAA 10 2 2 1 7 5 5 5 3 4 4 7 6 4 4 5 70477 7 11 4 13 8 12 0 20 7 4 3 3 3 9 2 3 5 5 5 7 8 8 4 3 3 6 8 2 0 9 4 4 2 3 3 0 6 1 5 0 6 5 2 7 4 5 2
242 GTG 0 1 4 1 0 5 0 2 1 2 8 0 2 1 4 6 3 1 2 1 1 4 7 4 2 2 6 6 2 0 7 6 2 2 4 5 2 4 7 6 3 8 15 10 12 12 70276 8 6 2 5 0 2 4 4 2 4 1 1 4 2 0 10 3
243 AGA 5 3 6 1 2 9 5 8 70280 7 34 2 12 0 1 2 1 5 2 2 12 5 6 3 5 4 1 2 8 8 1 4 2 5 9 1 0 3 6 8 9 13 8 1 3 1 3 4 3 4 3 3 2 2 4 0 2 2 2 1 7 0 8 3
244 GAA 18 0 1 8 5 10 6 4 4 6 5 4 1 2 5 1 5 3 3 4 3 3 1 1 0 0 4 0 1 6 5 5 70392 4 4 0 6 16 2 7 5 11 6 2 6 2 6 7 8 3 1 0 2 2 1 2 13 5 6 1 7 13 4 0
245 AGT 3 6 2 1 2 6 8 3 0 2 3 68960 2 1 2 2 3 3 1 5 2 15 2 1 1 5 9 4 1 4 3 1 0 0 5 1 6 10 5 3 4 4 5 5 1 1 2 3 1 1 1 1 7 5 0 0 1 4 6 6 1 7 2 2
246 CGG 3 5 1 4 2 0 3 4 0 1 0 2 1 2 3 3 0 2 10 2 3 6 1 4 5 2 70604 2 2 0 10 2 1 6 2 2 1 2 0 5 0 5 1 3 0 3 6 0 3 8 0 1 1 2 6 3 2 0 10 2 1 1 5 1
247 AAC 3 70377 3 21 4 1 3 0 0 1 3 1 1 0 4 1 0 3 2 0 0 4 0 7 2 4 8 2 1 0 2 0 3 5 6 4 2 4 1 6 0 3 2 1 0 0 2 0 11 1 0 3 1 1 0 1 0 0 6 1 1 0 0 1
248 CCA 2 3 0 2 2 3 0 2 0 5 2 0 0 1 1 0 4 1 1 1 70485 3 18 12 0 1 3 0 13 2 3 1 1 0 2 2 1 1 0 1 1 2 1 1 0 2 2 0 1 0 0 2 1 3 1 1 3 0 4 4 0 0 1 4
249 GGA 0 2 5 6 0 1 2 1 16 1 3 1 0 0 1 0 1 1 0 1 3 4 2 10 0 3 4 2 2 0 1 0 1 1 0 5 2 2 1 2 70524 1 18 4 2 1 0 3 2 5 2 2 1 1 1 3 8 4 6 3 4 1 1 3
250 AAT 9 4 2 70614 7 5 5 11 1 4 6 3 3 3 3 7 4 2 3 4 4 7 0 7 5 1 5 5 2 3 5 5 2 2 2 3 1 2 3 2 10 5 9 5 4 2 9 7 5 3 6 7 4 2 1 7 1 2 4 5 5 2 1 12
251 GCT 3 4 0 2 2 1 0 18 3 2 0 0 0 0 1 0 0 1 2 1 1 2 4 0 6 1 1 1 1 5 2 2 1 5 1 0 4 39 10 125580 4 1 9 0 2 1 20 25 4 0 1 0 8 0 4 5 3 0 0 0 0 3 0 0
252 GAG 3 0 6 3 0 3 1 2 1 0 2 1 8 2 8 0 2 3 2 4 5 7 3 2 0 5 4 2 8 3 7 2 12 4 124562 2 4 5 9 5 1 1 30 0 1 1 6 0 0 2 4 6 3 2 7 2 3 2 2 5 2 4 1 8
253 ATC 1 4 4 1 2 0 2 11 1 0 2 0 1 125248 4 14 3 4 6 1 0 0 0 3 0 2 7 0 2 0 2 2 0 3 1 2 0 5 1 0 3 6 2 2 0 4 2 6 1 1 4 1 7 0 0 1 2 1 3 1 0 2 0 0
254 GAA 20 0 0 0 0 0 0 0 0 0 0 1 0 0 1 0 0 0 0 0 0 2 0 0 0 0 1 1 0 0 0 0 125429 0 4 4 0 0 0 0 4 0 0 1 1 0 0 0 2 1 0 0 0 0 0 0 0 0 0 0 0 0 0 0
255 GAT 1 0 1 7 1 1 1 5 1 2 1 0 3 0 1 1 3 2 1 1 2 7 0 6 3 1 1 0 0 14 0 1 0 2 5 126186 2 6 2 4 0 2 9 3 5 3 4 2 1 5 2 5 5 2 7 3 8 4 10 3 8 2 4 8
256 CTC 12 3 0 10 3 12 0 1 7 10 4 3 6 26 4 6 6 13 5 8 14 19 5 2 2 3 3 6 1 124350 3 13 3 9 3 14 1 10 10 2 7 3 13 2 9 8 2 7 13 7 6 4 8 7 4 8 14 4 6 4 4 15 5 6
257 ATC 1 1 1 0 0 5 3 0 1 3 5 3 2 125295 2 8 6 13 4 7 8 22 11 8 5 4 15 3 7 7 5 5 17 8 3 5 2 12 0 3 4 9 1 3 2 7 5 12 4 6 3 2 1 13 2 0 6 10 3 2 8 10 8 2
258 TTT 14 12 17 10 13 4 10 2 2 6 7 11 5 4 6 7 7 6 20 16 3 17 1 10 2 6 11 5 10 5 5 4 23 11 8 0 1 9 5 4 8 9 10 4 2 7 13 3 8 3 7 9 5 9 3 6 2 10 7 5 8 4 7 124944
259 CTG 15 6 11 6 5 6 17 10 7 10 2 0 4 4 18 7 6 13 8 8 7 7 18 0 6 4 13 0 11 24 125299 5 3 6 17 7 4 12 4 3 5 5 12 4 5 9 11 0 8 3 21 4 2 4 5 0 3 17 6 10 3 4 20 3
260 GCA 1 9 7 3 62 5 1 10 0 0 2 2 3 1 0 0 1 3 0 1 7 6 2 4 1 6 2 6 0 3 1 1 12 3 11 1 124593 2 7 4 5 11 5 1 42 5 1 4 2 5 0 9 16 4 1 14 0 8 7 3 5 2 0 2
261 CGG 0 1 9 2 0 9 2 2 0 0 4 5 0 2 0 1 2 2 17 1 4 7 6 4 15 10 123686 4 1 2 12 3 0 0 0 1 1 0 2 0 2 3 13 3 0 0 9 0 3 1 6 1 0 0 5 0 2 0 49 2 0 1 2 0
262 TCT 6 5 3 5 5 4 7 2 2 6 0 5 1 1 0 1 2 5 2 4 3 6 2 17 4 1 0 4 6 2 2 3 6 5 4 2 1 7 2 2 1 9 9 7 6 7 10 10 7 1 4 27 16 60 9 124729 3 4 4 5 10 0 2 10
263 GCA 3 3 6 5 65 2 8 3 3 2 12 3 13 2 3 5 6 2 1 3 3 3 5 1 8 6 1 8 3 8 5 10 14 5 10 8 125134 2 19 4 20 2 11 0 70 10 2 2 7 9 0 2 7 3 4 0 6 2 6 2 5 3 0 2
264 CTC 4 9 7 7 0 0 3 5 7 4 6 5 8 1 2 3 6 15 4 9 0 25 1 0 9 13 7 2 24 125702 14 8 5 5 10 4 2 6 6 8 6 8 8 18 2 21 4 9 10 1 3 7 2 0 1 0 10 3 10 7 2 18 7 4
265 ATA 10 6 8 9 28 11 7 6 4 13 5 7 125956 8 30 7 3 7 11 14 13 20 7 5 25 8 6 4 9 6 3 12 17 3 6 1 10 6 3 3 14 8 12 13 14 4 5 3 8 6 15 12 6 9 1 7 17 3 5 3 9 2 2 0
266 TTG 5 6 3 2 1 5 5 8 1 5 17 3 2 3 3 8 3 19 6 8 8 12 3 1 9 7 16 0 7 16 5 5 5 9 16 8 1 12 9 9 8 14 21 11 0 15 9 2 0 1 11 6 1 7 15 7 6 4 20 3 16 7 125565 10
267 AGA 7 3 6 3 10 18 2 1 125012 4 48 10 7 13 4 0 13 13 5 5 5 41 12 14 9 17 14 15 6 9 4 12 4 4 10 6 5 19 17 1 32 7 7 1 2 4 4 5 5 6 3 3 9 19 11 0 0 5 3 4 2 6 7 1
268 GGG 1 1 0 3 7 5 5 2 1 0 12 4 1 4 3 0 1 12 3 0 2 21 7 12 0 1 2 15 1 1 0 1 0 1 7 0 0 1 3 0 10 2 124717 7 0 5 14 3 3 3 1 4 4 11 1 3 0 1 14 1 0 2 1 0
269 TCA 2 1 7 4 1 6 7 1 0 3 3 0 3 0 5 1 4 11 1 2 16 12 10 4 0 6 3 2 0 14 1 2 2 1 0 0 10 7 0 8 4 0 3 7 3 4 2 0 2 1 4 4 125327 9 47 4 1 2 2 1 4 0 3 0
270 GTT 3 1 5 4 6 3 4 3 0 2 0 3 4 4 1 7 6 4 1 2 21 4 14 35 6 12 5 2 6 5 5 1 3 3 4 5 10 12 10 13 3 2 5 7 3 8 8 125439 3 18 1 5 7 4 1 5 5 10 0 0 3 4 1 3
271 GCT 3 9 5 1 6 11 9 35 4 8 1 4 8 7 4 9 2 12 1 2 6 26 13 1 1 5 13 10 4 5 11 3 12 14 7 5 14 34 5 124794 3 11 12 9 1 7 6 36 7 3 6 2 3 12 5 6 7 1 0 2 1 9 4 2
272 CAC 18 18 1 13 25 33 27 15 3 21 13 9 7 13 16 9 17 124856 20 29 14 84 38 15 21 36 12 10 16 23 11 20 18 2 11 5 9 31 13 6 5 13 24 25 13 12 14 24 6 17 11 16 27 23 12 8 14 10 15 15 8 18 26 2
273 AAA 124165 23 22 32 27 23 12 26 20 14 9 20 29 24 19 16 22 23 11 25 4 11 6 5 44 8 4 3 21 20 14 9 32 14 28 16 4 0 15 10 14 7 22 12 38 7 12 8 31 23 12 16 15 13 11 18 19 9 8 6 29 8 9 15
274 TCT 17 4 7 13 30 18 8 14 7 5 8 21 24 15 8 8 11 30 8 15 13 34 11 31 15 3 1 5 5 26 16 17 11 10 8 16 14 22 7 16 6 7 6 6 12 6 26 20 14 8 24 14 19 40 21 125827 4 18 27 22 30 12 8 23
275 TGT 17 23 9 8 16 26 10 25 14 14 21 14 14 13 17 18 0 19 12 24 12 26 17 14 21 34 16 34 11 15 14 9 8 8 6 9 6 16 9 13 3 11 13 23 13 11 11 7 15 11 15 35 7 8 8 12 8 21 11 125399 15 17 11 10
276 CTG 1 13 3 1 2 19 7 9 3 12 10 7 14 2 13 6 6 7 1 14 16 11 22 4 8 5 29 5 113 13 125550 16 1 0 0 6 1 7 2 6 1 9 4 3 3 11 1 3 4 6 2 5 6 11 9 1 5 10 13 2 4 6 24 1
277 CCC 6 3 8 5 10 17 3 12 4 6 4 8 2 4 1 2 2 17 5 3 16 124870 11 41 8 14 6 9 1 40 3 2 7 1 4 6 4 6 23 6 1 8 12 5 3 6 4 2 0 1 6 2 2 81 14 1 1 6 9 3 2 3 0 1
278 GCC 12 4 11 2 0 58 3 3 1 2 0 0 4 10 6 1 3 11 1 7 6 15 7 8 8 1 2 3 3 8 3 1 1 18 7 2 29 121938 11 11 3 9 9 8 11 16 10 6 12 1 0 6 1 5 7 3 5 2 4 4 2 9 6 5
279 TGT 5 3 10 3 4 7 10 3 2 10 1 22 3 7 4 4 4 13 6 3 2 20 11 3 10 5 7 86 7 9 7 4 5 6 15 3 5 11 20 12 5 1 20 32 7 2 8 5 4 3 5 15 16 3 9 7 7 22 9 125359 11 2 3 8
280 GTG 9 4 10 12 1 4 7 6 2 2 3 6 8 1 36 3 1 2 1 8 7 7 9 3 3 9 5 4 5 10 4 5 12 2 5 1 4 9 27 5 3 3 24 7 27 10 125850 18 0 5 10 3 7 5 12 5 6 6 14 13 4 2 19 1
281 TAT 8 10 22 20 8 7 9 9 2 5 11 8 11 5 7 8 2 8 3 35 3 11 8 11 5 6 6 7 7 9 4 7 5 4 9 10 3 2 1 1 4 4 13 12 19 5 10 8 11 12 17 125785 14 1 3 9 12 7 16 16 24 10 12 16
282 GGA 7 3 10 4 1 6 7 5 8 9 21 10 11 11 7 3 3 12 1 3 4 17 9 8 23 18 21 10 11 11 14 5 14 6 17 5 12 12 22 16 124775 10 64 14 21 3 15 13 4 2 2 7 2 12 13 7 10 12 28 11 15 8 16 20
283 CCT 1 9 4 3 2 5 4 8 5 2 18 3 1 3 1 5 14 3 4 17 16 87 30 124910 26 14 24 23 9 12 4 10 3 3 6 10 10 11 12 7 6 2 10 14 3 6 13 4 1 7 4 7 4 7 4 18 7 5 10 5 5 5 4 10
284 GCC 1 0 6 1 2 57 12 0 0 0 2 20 0 1 3 0 4 0 11 0 0 4 4 0 2 0 5 0 2 0 4 1 1 2 2 1 12 126210 7 12 7 1 10 0 5 24 1 1 3 0 2 1 0 5 0 2 6 0 0 7 1 0 3 3
285 GTA 4 5 3 0 4 4 5 2 8 2 0 0 23 1 0 5 5 6 0 2 7 19 3 12 0 5 2 1 1 20 4 2 0 8 5 2 2 11 3 0 0 6 5 1 123206 6 24 1 8 5 4 0 19 6 0 7 0 6 3 5 3 5 0 9
286 GCC 3 1 0 3 1 12 2 1 1 1 0 1 4 1 3 6 1 2 0 1 5 21 10 12 1 2 0 0 2 6 5 2 0 1 1 2 7 125848 0 7 0 7 2 1 0 13 1 6 2 9 5 11 2 11 6 3 1 2 1 4 5 4 1 1
287 AGT 0 0 0 5 1 0 0 4 1 5 0 126415 0 0 1 2 0 0 0 0 0 0 0 0 0 0 0 1 0 0 0 0 0 0 0 0 0 0 0 0 0 0 1 1 0 0 0 0 0 0 0 0 0 0 0 0 0 0 0 4 1 0 0 0
288 GGC 0 0 0 1 1 0 2 0 1 17 2 1 0 0 1 0 0 0 0 0 0 1 0 0 1 0 4 0 3 8 0 0 3 5 1 1 0 0 3 0 5 126161 7 4 1 5 2 4 1 0 1 0 1 0 2 0 2 3 1 3 3 0 3 0
289 TAC 4 2 2 0 6 0 2 1 1 0 2 0 4 4 0 1 0 33 0 2 1 0 3 0 2 7 3 3 1 0 1 1 3 0 1 1 1 7 2 0 3 4 5 0 2 4 1 0 2 125978 2 68 0 6 3 0 4 1 3 1 0 3 5 2
290 GAC 0 16 7 2 2 2 0 3 4 3 2 0 0 2 2 4 2 3 0 2 3 18 3 1 2 4 5 2 1 0 0 2 0 125533 8 5 0 0 3 0 0 1 3 0 0 0 0 1 0 17 1 0 1 6 1 1 0 2 3 4 2 13 0 3
291 TTC 6 3 1 1 5 3 0 1 1 0 5 1 5 6 2 7 1 1 10 2 5 6 5 3 0 4 3 8 4 9 4 5 3 4 6 3 2 2 4 3 5 2 2 0 7 18 5 5 3 2 2 14 1 17 4 0 3 11 3 4 2 125019 1 23
292 GAA 18 2 1 0 5 1 1 0 2 2 1 0 4 3 3 0 1 1 3 1 3 1 5 1 2 1 1 0 6 0 1 2 125264 0 7 21 3 5 0 6 6 2 8 5 8 15 4 1 7 7 3 0 2 10 1 2 0 0 1 1 0 0 0 3
293 AAA 123702 3 71 1 5 1 5 1 1 2 1 2 2 2 1 1 3 1 1 6 2 7 2 13 0 5 2 0 7 2 2 1 5 0 2 0 0 0 1 4 2 1 6 1 3 3 1 0 3 1 1 0 3 1 0 4 1 0 2 5 4 1 4 0
294 GAG 7 1 3 0 7 0 4 2 0 2 6 0 3 3 2 0 4 3 1 3 3 10 0 3 0 2 0 2 1 2 0 2 13 9 124000 16 0 0 2 2 6 5 54 3 0 0 8 0 1 0 15 3 3 2 5 0 4 3 1 0 2 0 3 3
295 GGA 1 0 2 0 1 1 1 0 6 1 0 1 0 3 0 5 1 0 2 0 6 1 0 0 0 1 2 1 0 0 0 0 9 0 0 4 1 0 1 0 90280 0 2 0 4 0 2 0 2 1 0 0 2 1 0 0 7 0 0 1 1 2 0 0
296 TAC 1 0 2 1 2 0 2 0 1 1 3 1 4 4 2 0 1 4 1 3 1 1 0 4 2 0 0 0 0 0 2 4 6 3 0 3 0 2 4 2 2 2 3 5 1 0 4 0 1 101204 1 7 1 2 0 0 3 15 2 5 0 3 0 1
297 TCT 4 1 4 1 1 2 4 9 0 3 1 3 4 2 6 0 6 6 3 5 6 5 5 14 0 4 1 0 6 0 2 8 2 3 6 5 8 5 7 1 3 3 5 2 6 0 6 6 6 1 4 6 1 7 10 97151 9 2 4 5 2 4 7 4
298 TTA 2 2 7 8 7 5 3 5 3 3 2 4 3 5 3 2 4 5 11 4 7 7 6 2 5 2 3 4 2 1 7 7 4 5 4 2 7 5 5 2 6 13 8 0 6 9 3 5 3 1 3 8 2 3 4 7 4 2 1 3 103456 0 11 0
299 GTG 5 7 6 1 5 0 3 2 0 1 2 1 1 3 11 1 2 3 12 1 5 5 2 1 0 1 3 5 0 2 1 3 11 1 4 0 5 5 2 0 6 2 10 6 7 0 109330 16 10 0 1 5 0 3 0 8 6 6 10 5 1 0 7 1
300 GGA 3 2 1 6 5 4 0 4 13 3 7 2 4 0 2 1 5 4 1 4 10 2 8 2 8 5 10 2 2 5 3 0 3 3 4 0 3 0 1 4 110707 13 18 11 7 1 6 5 4 7 0 3 1 2 2 0 9 7 1 4 0 1 2 6
301 ATA 3 6 2 4 3 0 3 9 1 9 8 3 114927 7 38 5 5 0 8 3 5 5 2 1 3 4 4 8 3 4 4 3 4 7 2 6 3 3 5 4 3 2 6 7 1 4 12 3 4 3 3 0 5 2 1 1 4 2 5 3 3 7 0 3
302 GAC 0 4 2 4 2 4 3 0 3 2 11 2 0 4 4 1 3 11 3 6 2 12 8 5 7 11 8 1 2 0 2 2 2 104500 9 7 4 5 12 5 6 8 22 4 4 4 12 2 6 5 4 2 8 4 1 3 2 0 13 4 0 4 3 3
303 CCT 2 1 1 0 0 2 4 8 4 1 1 0 1 2 4 2 3 4 4 28 16 37 12 111277 1 3 12 10 8 2 1 8 2 0 6 2 2 2 3 0 1 3 13 5 2 1 15 1 2 1 3 4 8 1 4 8 0 2 2 8 1 8 4 1
304 TTC 3 1 4 2 3 3 3 4 10 4 6 4 4 11 8 6 1 4 7 5 1 4 3 2 3 6 4 4 2 10 3 7 3 4 7 2 5 7 16 2 14 5 20 6 9 13 8 9 1 4 6 3 1 9 0 2 9 11 18 4 8 110211 5 3
305 AAA 109713 1 21 5 9 5 8 11 10 3 1 3 8 5 0 5 1 5 1 0 1 3 1 2 13 4 1 7 1 9 2 1 13 2 8 2 6 3 11 4 8 5 6 9 7 7 6 1 5 5 4 8 2 3 6 0 8 20 1 5 5 3 3 0
306 CTG 0 0 1 3 1 2 1 0 3 7 5 4 1 6 10 0 3 13 7 4 5 1 14 0 5 11 6 2 35 5 104760 9 1 2 9 1 1 4 7 2 2 5 17 2 1 6 14 3 0 1 9 5 1 0 2 5 6 3 9 2 1 1 6 1
307 CTT 1 3 3 4 4 8 2 3 8 6 10 1 1 6 2 7 2 4 0 31 4 6 1 7 3 2 12 13 14 9 14 115013 1 1 5 6 2 0 6 0 10 0 15 6 12 7 8 2 14 4 1 1 2 0 8 6 6 0 13 10 1 11 6 26
308 CAA 11 5 5 7 5 3 5 4 2 1 7 5 2 12 0 9 124693 23 16 5 3 6 6 2 10 12 10 4 5 0 2 4 6 5 5 4 4 3 3 17 0 2 3 0 2 3 6 10 3 2 2 1 4 3 6 0 0 4 9 6 0 0 8 3
309 AAC 3 125015 4 15 4 7 6 3 2 22 10 4 0 1 2 1 2 9 3 3 5 7 8 5 1 3 9 0 8 2 6 10 1 9 8 1 4 3 4 9 15 10 26 2 1 4 12 1 2 4 3 2 1 3 2 0 4 4 6 4 5 2 6 1
310 AGC 6 33 5 3 7 17 4 2 7 125295 10 33 6 4 7 3 4 2 7 0 2 5 4 5 6 14 17 7 1 8 4 5 2 3 11 2 7 2 13 8 8 16 23 11 1 10 10 8 5 2 10 10 2 1 7 3 9 19 29 4 3 5 4 3
311 CAA 0 3 8 6 1 2 1 10 5 6 2 0 1 9 4 4 124911 12 10 4 8 9 9 2 11 1 6 4 0 4 14 5 8 0 6 5 1 3 4 3 5 0 18 15 2 1 9 5 3 1 6 6 1 2 6 11 2 3 10 2 2 3 4 3
312 GTA 7 1 7 2 13 0 1 5 1 2 3 11 13 2 3 2 2 4 4 14 13 4 8 4 4 3 8 3 2 6 4 6 4 7 4 4 8 8 0 3 18 3 12 9 125915 7 21 7 3 12 7 9 1 4 8 2 4 3 7 6 2 10 2 2
313 TAC 0 13 6 4 6 19 8 3 9 5 8 2 4 9 5 2 1 5 4 3 2 6 2 4 6 9 4 3 4 5 8 6 1 9 13 8 1 3 4 2 10 6 20 6 8 13 5 7 2 125724 11 82 5 10 2 7 4 20 14 23 2 8 8 2
314 AGC 2 13 6 6 7 9 5 3 10 124896 19 20 4 22 14 4 9 5 6 7 8 19 11 5 2 28 9 7 12 5 12 9 7 7 15 6 27 15 13 8 9 65 13 5 6 5 11 10 2 6 8 6 3 6 0 11 0 18 9 6 4 2 0 1
315 CTA 10 3 6 3 8 16 4 9 5 8 14 7 14 9 7 9 7 20 7 33 26 9 14 12 12 7 12 6 125382 12 13 9 6 9 24 13 15 2 6 9 16 19 16 9 8 12 6 8 14 4 12 8 8 12 2 10 5 8 16 13 9 6 14 11
316 ATC 6 5 1 3 1 8 6 8 8 9 16 5 7 123657 5 19 5 2 4 4 0 3 11 7 1 9 1 3 2 8 1 4 7 0 7 5 3 1 6 6 1 10 20 3 7 16 19 2 2 3 3 4 6 2 4 6 19 8 4 5 1 0 5 2
317 AGA 9 9 3 9 7 12 0 6 126123 3 30 1 12 1 2 5 7 5 1 1 2 5 4 2 4 0 8 0 9 4 3 2 3 1 0 4 1 2 3 5 76 6 8 7 2 4 5 5 2 6 4 0 3 2 3 1 5 7 6 5 8 2 6 0
318 CCG 4 3 2 24 1 1 14 3 2 3 8 7 9 11 3 5 7 5 8 2 30 17 121728 13 5 11 28 11 5 11 20 8 2 1 16 4 4 10 8 7 9 7 35 5 5 1 9 10 1 4 7 3 10 6 19 6 7 5 10 5 11 6 2 2
319 AAC 6 125531 7 63 6 10 8 6 5 8 10 7 5 1 7 5 2 4 6 6 1 10 10 2 14 1 8 13 10 12 4 1 3 28 5 5 5 6 8 1 10 15 21 16 10 17 18 11 9 7 15 4 10 9 7 7 12 3 13 1 10 8 9 3
320 GAG 1 0 5 1 6 2 3 2 3 1 2 1 3 5 6 1 2 7 0 10 2 0 6 1 7 3 4 10 1 0 2 2 35 14 125813 7 6 9 16 6 18 9 38 23 3 10 6 6 3 4 8 4 2 12 10 5 2 5 7 3 28 1 5 4
321 AAT 2 3 5 125935 0 2 5 7 5 1 16 16 5 1 3 12 5 9 3 2 0 12 10 10 3 0 3 1 1 5 7 3 2 5 7 2 2 2 3 2 11 9 32 9 4 9 13 3 1 1 1 1 4 4 8 8 4 3 6 13 9 0 5 5
322 CCA 2 3 26 4 16 10 4 0 5 3 15 8 7 17 4 5 3 10 3 8 125628 21 53 12 3 8 13 10 26 3 12 6 4 3 4 7 21 10 19 5 8 7 30 17 5 15 7 7 2 5 11 6 6 10 10 4 6 1 18 3 5 1 4 3
323 GCA 3 5 9 5 36 2 8 9 7 12 16 18 9 5 3 2 14 5 15 8 29 6 20 10 20 5 8 8 3 11 10 6 6 14 11 2 125233 12 2 3 20 11 15 2 42 7 13 1 3 2 9 8 10 7 9 15 11 1 13 11 4 6 8 14
324 CAC 3 8 6 4 2 4 3 5 2 2 5 2 2 0 4 1 7 125980 11 14 7 17 11 8 8 7 8 14 3 2 12 13 0 0 2 0 0 3 2 2 2 4 7 5 6 7 4 11 0 5 2 1 3 15 3 4 0 11 6 3 5 2 3 8
325 AAG 4 1 126165 15 2 0 3 0 0 0 38 1 4 0 11 5 0 0 3 5 2 5 0 5 1 2 1 2 6 1 0 0 1 2 24 1 2 0 2 9 0 2 1 0 3 0 4 1 0 1 3 2 8 2 2 3 9 3 1 0 0 2 5 2
326 AGT 1 0 0 17 0 0 0 0 3 1 0 126651 0 3 0 1 2 0 1 0 0 5 1 0 0 1 0 0 0 0 0 3 0 0 0 0 0 2 0 3 1 0 1 4 0 0 0 0 6 0 0 2 0 2 0 0 0 0 2 0 0 0 0 0
327 CAG 7 2 8 0 1 1 0 0 1 3 2 1 1 1 5 0 25 1 125880 8 0 1 2 0 3 14 25 1 0 1 1 0 0 3 8 0 0 0 0 0 0 0 13 0 0 3 2 2 0 4 7 2 0 0 0 1 5 2 2 1 1 1 3 2
328 CTG 10 4 7 8 6 6 16 3 3 14 11 9 12 3 12 21 11 9 12 2 1 9 21 6 8 8 20 12 15 0 125723 6 4 6 13 9 4 4 11 7 8 8 23 12 7 5 15 7 20 16 10 8 6 11 7 9 15 9 12 5 6 2 66 10
329 GTG 6 3 14 0 2 6 7 8 4 4 20 14 6 1 24 7 6 17 4 5 0 4 9 2 5 5 9 5 3 4 10 7 7 7 9 3 2 4 7 3 7 4 27 6 13 5 125674 8 7 4 6 7 3 5 10 8 8 2 9 2 3 0 4 3
330 TGG 8 10 4 4 2 6 11 1 8 2 13 8 3 7 16 4 2 4 5 6 4 4 2 3 2 3 15 11 7 5 4 4 6 10 8 4 1 6 0 2 15 9 21 13 4 8 5 8 9 6 21 5 2 4 2 5 5 7 125956 3 2 4 12 10
331 ATG 4 11 4 10 8 3 8 4 11 4 17 2 15 4 126119 17 5 5 4 12 3 19 6 7 11 14 13 4 5 3 12 16 11 8 14 2 3 8 11 3 4 4 10 5 7 1 16 5 13 4 10 2 0 10 3 3 11 6 37 9 10 5 10 3
332 GCA 5 13 7 9 48 17 1 1 8 8 13 10 9 6 9 3 10 10 6 12 12 17 10 11 14 11 4 5 8 5 5 8 7 10 13 8 125908 15 18 6 19 7 20 13 63 2 7 9 19 11 8 13 11 6 12 10 7 2 7 5 7 10 5 12
333 TGC 7 3 2 7 6 13 11 6 3 14 11 18 14 8 9 20 3 15 9 8 0 8 5 6 4 74 16 14 6 11 10 15 7 1 6 2 1 4 5 11 8 13 16 9 10 8 12 4 9 63 12 10 0 9 3 9 14 125254 15 76 30 20 10 2
334 AAT 0 4 5 126024 0 1 4 3 0 0 1 1 10 1 3 1 9 2 3 6 5 3 6 11 2 2 5 4 4 4 12 9 5 0 8 9 2 1 3 2 3 1 7 0 12 6 3 4 6 3 8 7 2 4 7 11 12 0 11 4 2 7 2 4
335 TCT 1 5 19 6 4 4 6 5 5 4 9 6 4 8 8 10 7 30 13 6 0 11 5 3 13 9 13 3 3 0 9 11 5 16 18 11 2 2 18 3 16 3 20 13 8 12 11 3 5 17 13 9 22 25 13 132537 11 6 7 18 12 4 12 13
336 GCT 0 6 3 13 11 7 4 76 2 9 8 12 1 1 19 0 4 4 5 0 10 5 4 14 1 3 14 4 7 8 0 7 7 1 0 12 11 21 10 131892 1 15 13 4 5 7 12 42 10 5 3 2 4 11 8 12 8 4 6 12 22 2 7 3
337 GCA 9 2 7 3 57 7 9 4 15 5 6 3 6 1 8 4 6 7 2 2 5 4 3 1 0 8 9 3 6 1 2 0 6 7 12 11 131067 11 20 7 6 7 8 10 31 5 7 19 2 4 3 20 8 5 5 5 5 7 9 6 5 5 18 5
338 TTT 2 6 4 2 3 6 0 1 7 2 13 1 2 3 8 1 1 1 5 2 1 6 5 0 8 2 12 6 1 2 1 5 1 2 11 1 2 1 6 6 6 4 31 14 5 8 8 14 2 0 5 0 2 6 2 3 0 2 10 2 0 32 8 131539
339 GAA 2 6 1 0 8 3 2 0 0 0 3 0 2 3 6 5 1 0 5 1 3 5 2 2 2 5 2 4 3 1 0 1 131940 6 38 18 5 10 9 1 28 7 18 2 4 1 1 4 5 0 1 0 3 9 2 0 11 2 4 1 0 1 3 3
340 GAT 6 1 13 10 14 3 2 5 10 10 1 5 2 0 0 9 2 4 2 13 3 6 0 10 0 2 8 5 9 10 3 7 6 15 7 132857 1 4 9 7 5 9 11 8 3 12 0 15 1 1 3 5 1 5 4 2 1 0 3 4 4 5 5 8
341 CTA 0 0 0 0 0 4 0 1 1 1 2 0 3 5 1 0 0 1 8 0 20 3 4 0 1 4 4 3 131719 2 5 5 0 3 0 1 4 0 4 0 0 3 9 4 3 1 1 3 0 0 0 2 1 0 1 1 0 2 0 0 4 0 0 0
342 AGA 25 1 9 12 7 4 4 4 131914 6 24 6 5 0 0 1 2 2 5 4 6 8 8 3 9 6 10 3 4 4 3 0 5 1 13 14 2 1 3 3 14 4 19 1 2 6 9 7 5 2 3 1 2 3 3 7 8 2 9 1 0 3 0 4
343 GTA 2 1 4 0 2 0 0 3 2 0 4 2 17 1 0 1 0 5 1 0 1 0 3 7 0 0 3 2 2 1 0 2 3 3 1 3 0 0 4 0 8 0 3 16 132141 1 5 4 1 0 2 2 1 1 4 0 0 1 2 0 2 0 1 0
344 TTA 1 9 0 1 5 3 0 2 1 9 1 0 3 5 1 3 2 6 0 0 0 8 1 0 0 0 0 2 1 3 2 5 1 5 2 1 3 3 0 3 3 2 9 8 9 3 0 5 5 3 3 0 5 1 1 6 3 7 4 5 132791 6 20 7
345 AGC 2 8 2 2 4 6 2 9 9 131456 21 14 4 3 1 3 1 5 1 5 5 16 14 9 13 14 8 2 7 4 3 5 2 4 6 5 5 4 9 8 9 20 21 9 10 9 15 2 12 1 1 1 12 5 7 1 3 19 16 9 0 10 8 2
346 TTC 1 0 2 0 4 6 1 0 1 9 5 7 1 3 7 8 0 2 0 4 5 9 0 1 8 4 3 5 2 1 6 2 1 6 2 15 3 4 5 2 13 14 11 5 3 13 2 8 4 2 5 4 3 17 1 2 8 13 11 9 5 131837 4 4
347 ATC 8 2 3 1 0 4 3 2 3 0 7 1 9 131956 7 12 4 2 1 9 4 0 1 1 3 9 2 2 6 15 4 2 1 4 3 8 11 6 0 7 3 10 8 3 0 10 2 0 1 1 4 6 1 1 3 1 4 1 7 0 0 3 3 0
348 AGA 1 0 1 6 1 6 4 0 132360 7 49 9 6 2 1 0 0 2 2 6 1 1 7 3 14 1 11 5 1 11 5 0 0 2 6 2 9 8 2 8 31 5 13 4 2 7 7 1 2 3 4 4 5 0 1 3 1 3 9 3 1 3 3 1
349 GGG 0 0 3 1 0 0 2 7 1 1 12 1 1 2 0 0 0 0 0 0 2 6 5 3 1 3 12 4 3 3 4 2 1 1 7 2 1 5 12 2 13 15 132099 19 0 2 5 1 2 0 4 1 0 2 1 0 1 4 15 3 0 2 0 0
350 ACC 2 1 1 1 2 132869 4 5 3 3 3 7 1 12 3 3 1 6 1 6 4 11 4 1 1 2 1 5 0 0 2 7 0 5 0 0 3 9 2 1 2 14 6 5 3 2 6 4 0 1 7 1 4 9 7 4 8 2 1 7 1 4 4 7
351 AAA 132399 8 36 9 5 7 3 0 3 1 6 3 1 0 0 4 2 4 2 0 1 2 1 1 2 0 2 6 0 6 0 0 7 2 7 1 2 6 1 0 4 4 25 2 2 0 2 0 1 2 1 2 2 0 1 0 0 2 8 2 2 3 0 5
352 GTA 1 4 1 5 6 1 4 1 1 3 1 1 14 0 2 2 4 4 0 2 2 2 0 2 0 2 0 3 3 2 1 0 5 7 2 2 8 6 3 2 8 2 7 1 132653 0 9 4 3 3 4 12 2 7 1 2 3 0 1 2 5 3 3 2
353 TCC 0 2 9 0 0 0 0 2 0 1 3 3 1 0 1 0 2 1 1 3 1 7 4 5 1 3 0 0 8 2 1 10 0 2 2 0 0 1 0 0 0 0 1 0 0 1 1 10 1 1 3 1 5 131636 7 10 2 1 1 1 0 13 1 4
354 CCA 6 1 11 1 25 3 3 4 19 4 10 3 7 1 2 1 5 1 4 6 131987 1 10 0 3 2 0 2 0 1 1 1 2 2 10 8 5 2 6 1 3 14 14 7 4 3 17 6 4 4 4 9 5 14 1 3 9 5 7 4 2 5 5 7
355 AGG 2 0 4 0 0 0 4 0 1 0 132234 3 0 0 41 0 0 0 0 1 1 0 0 1 0 0 4 0 0 0 0 0 2 0 0 0 0 0 0 0 0 2 23 0 0 0 2 0 0 0 0 0 0 0 0 0 0 0 2 1 0 0 0 0
356 GGG 0 0 0 1 3 1 0 0 0 0 3 0 0 0 0 0 0 0 0 0 0 1 0 0 0 1 0 0 1 1 0 1 0 1 4 3 1 2 5 0 11 0 127309 6 0 0 2 1 3 1 1 0 3 0 1 0 5 3 11 10 1 1 2 0
357 AAA 131479 2 3 4 2 4 2 0 3 3 0 1 2 1 0 0 0 4 1 0 1 0 1 3 0 0 3 1 0 0 0 0 21 0 2 0 0 0 2 0 6 3 2 1 0 1 4 1 7 5 3 4 0 1 1 2 1 1 0 13 2 1 4 2
358 CTT 0 0 7 17 0 2 3 1 0 0 6 2 1 5 8 3 0 2 0 4 0 1 0 3 6 5 8 7 2 4 5 132077 2 2 4 3 2 0 2 5 3 2 5 1 0 2 8 2 4 0 3 3 0 0 2 7 2 0 0 14 3 2 0 7
359 TCC 3 6 2 0 3 5 0 2 4 8 7 1 8 11 1 0 3 2 4 6 9 1 3 8 9 5 2 0 2 1 0 9 3 4 9 7 2 8 3 2 2 6 7 1 1 3 1 5 3 7 0 2 5 132934 3 5 1 1 2 0 9 8 2 5
360 ACT 0 8 3 2 2 12 2 133006 3 1 8 2 4 2 5 2 5 3 8 2 0 0 6 1 1 2 0 8 5 3 4 2 8 0 1 11 1 2 1 10 8 0 2 9 3 1 3 8 9 5 7 1 10 0 1 3 11 1 21 1 1 4 2 2
361 AGA 12 6 13 4 6 7 8 5 133005 8 21 9 6 2 7 5 5 6 4 3 3 5 7 4 2 3 8 1 7 8 6 8 11 3 4 6 7 3 4 11 9 4 15 4 6 5 5 9 3 7 3 11 4 3 5 8 21 5 3 12 7 3 15 17
362 GGA 0 0 0 3 0 0 10 0 4 0 7 3 4 1 1 0 1 3 4 1 2 0 3 3 6 5 17 1 3 3 2 4 5 3 1 9 4 3 20 4 131979 6 17 4 2 3 13 9 0 7 2 1 3 0 2 4 20 2 3 0 1 1 0 2
363 GTA 0 0 0 1 0 0 2 2 0 0 9 13 7 4 3 1 0 2 2 0 11 2 4 3 3 1 2 4 5 1 2 1 4 0 2 4 20 0 7 6 14 1 11 7 131691 6 20 4 6 2 4 0 0 1 1 0 2 6 6 4 12 0 12 4
364 CAA 4 2 3 4 0 1 3 0 3 2 4 9 3 0 2 2 132733 9 8 6 7 3 5 1 13 5 4 2 5 1 4 1 2 8 1 3 0 1 3 0 6 3 15 7 4 4 4 3 9 3 7 3 2 0 0 4 4 5 10 3 2 3 3 6
365 ATT 0 0 1 5 3 3 3 3 3 10 1 4 1 2 3 132849 1 0 4 0 1 3 4 1 0 1 1 4 0 1 2 1 2 1 0 4 7 0 2 5 6 2 6 3 2 6 8 7 1 2 1 8 3 2 3 4 6 2 3 1 0 1 1 8
366 GCT 2 0 5 2 10 3 2 26 4 0 4 6 2 2 7 6 2 1 2 4 6 3 1 9 1 10 4 3 1 2 11 0 3 3 1 2 6 12 5 132782 1 1 18 5 4 3 11 13 0 1 2 2 7 5 6 6 3 3 5 15 6 1 4 6
367 TCA 5 3 4 2 4 6 7 9 3 3 11 0 4 6 0 3 4 0 4 1 16 3 5 1 5 5 4 2 3 3 4 8 4 6 4 2 9 3 12 4 2 10 20 28 4 7 7 9 13 21 2 7 132630 7 18 4 4 6 13 11 9 4 7 7
368 AAT 1 4 4 132006 4 9 8 1 7 3 10 5 2 4 4 9 5 7 2 3 0 4 11 8 7 7 8 3 9 1 4 8 5 6 6 6 4 6 10 13 0 15 33 7 4 6 11 4 5 10 10 2 3 9 7 5 1 6 10 0 7 5 3 6
369 GAA 12 2 1 4 4 7 6 5 2 2 2 12 4 0 1 5 5 5 2 2 2 6 4 10 13 3 15 8 6 0 3 1 133322 26 2 9 13 8 1 8 12 3 9 2 3 5 16 4 5 1 7 4 7 7 2 3 9 0 3 7 1 1 1 4
370 AAC 14 132017 14 5 0 3 4 1 1 6 3 12 4 4 3 0 2 3 3 2 2 4 1 4 3 6 16 1 4 3 1 2 0 3 5 7 1 6 0 0 3 3 9 5 0 4 6 6 1 5 3 11 1 0 0 0 2 1 6 1 8 8 6 6
371 ATG 1 2 5 10 1 4 18 0 2 7 6 5 13 1 133122 21 6 4 8 5 1 3 1 7 0 7 8 1 1 2 3 6 7 7 4 4 3 1 4 2 3 4 8 9 3 2 12 0 1 2 2 5 0 5 3 4 13 1 4 9 3 1 0 0
372 GAT 0 2 3 12 1 3 3 3 4 1 5 4 1 2 3 0 3 2 2 2 2 2 2 2 6 0 2 6 0 3 0 4 0 6 9 132604 7 1 3 0 3 5 3 15 11 1 3 4 0 0 0 7 2 1 3 1 0 2 2 4 1 2 0 0
373 GCT 1 1 0 0 1 1 2 19 1 3 0 1 3 6 0 0 2 3 0 3 0 0 1 4 3 12 2 1 2 1 5 1 4 0 3 9 20 36 4 133043 16 2 13 5 4 0 7 11 3 5 4 6 0 0 2 2 6 1 4 2 12 2 1 6
374 ATG 1 9 3 2 2 17 17 8 1 3 4 1 6 4 132725 5 0 4 3 0 8 15 10 0 0 6 18 5 3 1 3 0 4 1 1 3 7 13 7 4 5 9 10 14 4 5 18 8 0 1 1 1 1 1 0 1 0 5 5 8 2 1 4 3
375 GAA 11 1 3 0 4 3 3 1 2 3 7 0 1 2 2 10 1 0 2 0 2 3 3 1 4 5 2 0 12 4 4 2 128248 5 8 7 3 1 4 5 3 2 7 0 3 1 14 3 6 0 0 3 9 4 8 1 1 3 4 2 1 1 1 2
376 TCA 6 1 1 7 1 1 0 2 1 6 11 1 4 0 1 3 5 2 3 0 3 3 2 1 4 0 2 6 1 0 2 2 1 0 6 1 9 3 6 3 9 6 6 7 0 3 6 3 8 2 1 6 97910 1 20 3 2 2 4 7 3 0 0 0
377 AGT 4 2 10 12 1 1 0 6 9 6 12 126892 4 1 3 9 4 6 2 3 0 13 2 2 3 8 6 3 9 2 4 7 8 3 4 10 2 9 3 7 6 7 22 14 2 2 2 1 1 2 4 0 5 2 1 8 7 0 9 7 4 7 10 4
378 ACT 1 2 7 1 4 4 2 97409 1 1 4 5 1 0 7 8 0 10 2 2 0 8 2 3 3 5 4 5 0 1 1 0 3 6 4 4 4 4 2 3 9 14 20 4 5 1 4 4 9 1 3 6 1 0 0 2 2 1 7 2 0 0 1 1
379 CTT 0 1 3 1 1 1 10 1 0 6 2 4 0 4 6 4 9 1 0 7 1 4 3 35 5 2 7 3 2 5 1 97299 5 4 4 3 2 12 4 0 2 8 10 5 3 4 8 17 9 1 5 5 3 1 1 5 4 3 3 5 0 2 8 5
380 GAA 5 3 3 2 13 0 2 8 3 6 6 6 4 1 14 0 1 4 5 2 10 2 0 0 4 5 3 2 0 1 0 0 128582 1 24 0 10 8 3 2 13 6 10 10 4 2 2 1 11 2 6 2 2 2 0 2 7 6 8 15 4 1 5 3
381 CTG 4 2 4 6 1 1 6 2 0 9 10 6 5 1 3 0 10 6 10 3 5 8 23 4 1 7 13 6 11 5 125617 8 5 6 3 3 3 3 6 4 4 0 12 3 3 9 3 3 1 8 3 4 2 1 3 3 1 5 20 4 2 7 7 1
382 AGA 14 13 13 4 13 16 11 10 121919 8 25 6 6 1 8 9 0 6 5 5 3 6 7 7 7 6 5 8 9 10 5 5 8 5 5 7 1 2 2 5 45 13 19 16 9 7 9 10 4 3 5 8 4 2 8 8 11 9 5 3 12 7 12 4
383 AGC 1 14 19 1 5 3 12 10 7 127474 19 43 6 9 3 1 3 8 4 8 4 1 3 3 1 3 3 1 9 10 11 5 10 7 9 10 15 2 10 4 13 38 22 3 4 23 14 6 8 0 3 1 7 9 7 10 8 6 7 4 18 13 6 7
384 AGG 4 0 8 2 1 10 5 8 34 5 122542 12 11 5 12 2 3 1 6 5 0 0 4 2 1 3 27 9 0 3 6 4 6 1 7 8 7 5 4 4 17 11 103 14 10 5 15 4 1 8 4 3 11 7 5 5 3 5 32 7 3 4 7 3
385 TAC 17 10 7 3 9 8 6 13 2 1 12 10 0 7 5 3 7 28 11 2 8 2 4 2 4 9 10 8 6 6 6 4 6 13 18 3 2 6 4 8 10 9 20 12 13 8 18 7 12 121810 9 24 4 5 7 1 1 12 9 9 5 3 14 5
386 TGG 3 8 9 1 2 6 6 0 11 3 20 2 3 0 6 4 2 10 5 10 5 1 7 1 6 2 27 2 2 3 1 1 3 7 8 8 4 4 8 5 4 9 27 17 13 2 18 11 2 3 9 8 2 6 6 3 8 1 115759 7 1 2 18 2
387 GCC 0 3 0 11 2 35 2 1 3 0 3 0 0 1 6 3 1 5 2 6 5 18 6 7 2 9 4 1 2 0 6 2 2 6 6 6 12 111016 6 13 7 4 10 3 2 23 6 7 0 4 0 4 2 22 0 1 1 0 1 1 0 2 0 2
388 ATA 4 8 11 8 17 0 4 7 5 4 12 5 119859 3 80 11 9 2 8 4 2 0 11 5 5 1 7 3 9 6 6 7 5 4 6 2 19 2 3 6 7 1 8 5 14 4 10 6 9 0 12 2 4 0 10 8 1 5 9 9 22 3 6 9
389 AGA 11 5 4 5 12 5 5 5 114731 4 2 4 15 12 4 9 7 0 0 3 1 4 7 0 2 1 3 6 5 4 3 5 9 3 11 6 1 5 5 4 18 6 1 18 10 7 11 14 10 6 3 9 2 2 0 3 12 5 1 7 7 4 5 11
390 ACC 4 13 10 5 3 111318 10 7 14 15 5 7 0 10 10 5 6 7 10 10 5 2 8 7 8 11 11 4 3 8 9 8 17 5 4 6 8 9 7 2 12 15 9 11 2 7 10 10 11 10 5 13 9 4 3 9 7 6 12 8 6 7 6 5
391 AGA 19 11 4 3 6 7 10 3 112946 14 13 13 20 12 6 22 14 8 8 5 11 5 8 3 9 15 7 4 10 5 14 1 5 11 12 4 13 8 19 3 26 6 3 2 19 18 14 2 4 11 21 2 5 13 4 5 29 3 21 6 19 11 11 5
392 AGT 7 10 17 18 9 3 6 10 19 12 20 126080 4 4 9 27 9 14 6 13 11 6 9 21 12 14 11 27 14 12 11 15 6 6 4 4 10 8 2 10 11 10 10 11 6 5 4 5 10 9 1 13 6 8 6 10 9 11 5 17 2 5 6 16
393 GGA 3 7 3 0 9 2 4 6 12 4 9 0 0 6 1 3 1 8 0 1 3 1 1 6 2 1 14 7 2 2 8 6 3 0 7 7 2 5 8 1 132238 7 76 6 3 6 6 0 1 0 2 3 1 4 7 3 18 4 6 1 6 4 2 4
394 GGA 4 5 6 0 5 1 3 8 18 2 6 2 0 2 1 9 10 4 3 4 3 6 3 0 1 14 7 1 1 0 0 3 18 1 2 3 4 2 4 6 132188 5 9 13 4 3 4 1 3 3 8 7 11 8 4 2 18 14 13 5 2 0 6 3
395 AAC 8 131790 9 23 0 3 12 4 7 6 5 7 4 3 8 6 5 12 6 10 6 11 9 7 7 4 9 1 5 6 5 7 5 6 17 3 11 13 12 7 6 15 15 19 12 5 18 14 19 10 16 13 2 8 10 12 21 1 11 28 5 4 8 3
396 ACT 6 4 7 13 12 37 7 132062 5 16 28 10 6 7 6 19 4 19 3 4 5 9 10 7 6 6 7 18 5 8 8 2 5 3 20 8 11 8 12 11 18 6 28 25 7 5 20 10 9 13 7 10 6 1 11 5 6 15 17 4 7 6 21 13
397 AAT 9 15 3 132470 10 6 5 5 5 24 5 12 3 3 3 9 1 5 16 8 4 1 7 6 6 3 11 0 2 9 0 11 3 6 5 1 4 2 4 14 9 15 20 17 3 8 8 8 6 2 6 9 6 6 5 7 9 3 12 16 3 1 11 3
398 CAA 8 2 1 3 6 11 2 11 5 9 13 6 12 2 0 4 131679 33 4 7 8 18 5 10 9 10 4 7 3 5 0 3 6 3 9 14 9 16 5 12 18 11 10 19 13 6 0 2 19 7 9 12 5 6 5 5 0 7 30 29 6 2 0 8
399 CAG 3 1 14 2 0 3 4 2 2 2 10 7 4 10 2 2 7 13 131693 16 12 23 14 10 7 7 43 21 4 6 14 13 8 5 15 5 4 10 12 7 24 8 46 10 9 5 5 8 5 9 14 12 3 13 7 8 8 4 19 8 2 5 3 4
400 AGG 6 0 16 1 3 5 4 3 12 0 131237 18 2 2 42 3 4 5 4 6 8 7 10 3 6 2 27 3 5 0 5 4 1 4 8 1 14 3 15 2 29 12 73 10 6 0 8 5 2 3 9 2 3 1 2 1 16 2 48 5 11 0 8 4
401 GCC 12 5 9 2 5 18 4 2 13 12 8 7 2 4 7 4 4 4 7 1 3 25 6 1 2 1 8 7 3 8 19 0 10 13 4 6 25 132501 24 20 10 8 29 6 4 56 9 0 4 1 4 7 7 12 0 0 0 9 25 10 3 2 9 3
402 TCT 1 2 6 2 3 7 8 3 2 3 14 19 8 4 7 3 5 10 7 15 17 7 4 40 11 0 9 3 13 2 3 6 13 7 23 4 6 14 9 13 13 8 38 26 7 10 20 20 5 4 2 7 11 48 10 132086 5 2 7 6 1 1 6 26
403 GCA 12 1 7 11 39 9 0 7 7 9 10 11 3 1 12 1 7 14 6 14 15 9 9 1 4 10 17 2 4 4 6 3 6 3 7 1 132274 28 77 3 15 11 48 8 112 5 4 4 6 10 11 5 10 12 7 17 5 10 11 7 23 11 8 4
404 GGT 1 2 0 6 2 7 6 11 2 4 10 46 6 16 8 7 0 14 0 2 1 12 5 4 1 2 9 6 1 2 10 4 6 3 23 10 2 11 26 16 16 38 59 132017 12 19 21 14 6 12 4 6 7 6 2 13 7 10 21 19 7 11 8 13
405 CAA 9 13 1 3 6 8 7 3 8 0 1 1 9 6 3 16 133138 8 21 21 10 27 10 5 5 2 2 1 9 15 4 15 2 2 7 7 5 3 1 8 1 0 2 5 4 0 18 10 7 0 1 3 6 2 5 1 0 0 0 2 1 2 1 5
406 ATC 1 1 4 0 1 11 8 5 1 1 2 1 1 133257 1 7 0 1 0 2 1 5 5 1 0 1 0 2 2 4 0 1 1 2 0 3 0 5 1 2 3 5 0 0 5 3 0 0 4 3 1 0 3 13 9 4 8 0 3 1 4 4 5 2
407 AGT 1 0 0 5 0 0 1 3 2 7 0 133255 0 2 0 7 2 2 0 1 0 0 0 0 4 0 0 0 1 2 0 0 0 1 1 0 0 0 0 1 0 2 2 22 1 0 2 0 1 2 1 0 0 0 1 0 3 4 1 8 2 2 0 2
408 GTG 0 0 8 0 4 0 0 1 0 0 1 2 0 1 3 0 0 1 3 1 0 0 0 0 0 7 1 20 0 6 2 0 0 1 0 2 0 0 5 0 2 6 11 3 85 2 132636 5 2 0 1 0 0 1 4 0 0 0 1 2 0 0 1 0
409 CAA 8 2 5 0 3 7 4 9 3 7 11 2 3 2 5 4 132684 7 10 2 12 10 6 4 14 10 3 2 2 10 7 6 12 6 8 0 2 5 8 11 5 8 26 11 10 5 8 5 140 9 6 3 1 3 5 6 1 10 21 22 6 4 11 10
410 CCT 3 1 8 4 1 1 6 6 1 5 3 2 9 3 8 1 10 0 7 21 10 77 27 132235 7 3 14 5 2 2 12 3 5 2 1 3 3 5 12 6 2 7 20 11 3 7 4 1 4 0 6 2 1 4 5 35 10 14 7 14 0 1 2 0
411 GCA 4 7 4 3 105 4 0 1 6 3 8 1 1 0 4 1 0 2 2 2 9 2 8 2 3 5 8 11 0 1 1 3 14 12 4 1 132977 12 7 4 13 13 9 6 36 3 18 4 1 2 3 2 5 2 3 3 7 4 14 13 3 0 1 0
412 TTT 1 2 6 8 4 2 12 1 1 6 9 5 7 0 3 5 1 0 5 0 7 14 3 0 8 0 9 6 2 0 1 6 8 10 17 3 4 2 5 4 18 20 27 16 4 0 12 6 11 0 6 1 1 10 15 11 8 5 8 11 2 5 11 132835
413 TCT 3 3 6 11 6 3 3 16 11 7 4 5 5 2 3 20 20 9 4 8 3 6 13 17 6 3 19 8 4 9 2 5 6 13 13 7 5 6 10 6 14 12 44 17 7 5 9 11 20 9 8 12 8 55 9 132615 19 6 12 21 6 1 4 27
414 GTG 4 4 9 2 5 4 15 6 8 9 16 13 4 5 36 7 4 6 7 3 7 5 4 5 12 12 20 5 2 3 25 5 13 6 15 6 6 16 38 3 29 26 63 10 43 12 132300 25 13 1 9 4 1 1 13 11 2 5 18 9 7 2 18 5
415 CAA 7 1 0 3 8 6 4 8 2 7 2 6 3 2 4 3 132773 11 12 3 0 5 10 9 20 30 21 12 5 1 24 17 11 9 3 4 6 13 14 8 15 12 26 19 7 4 6 6 22 2 0 8 0 1 7 4 12 6 29 7 1 4 6 5
416 AGA 14 0 1 4 3 0 2 4 132952 4 13 9 5 4 0 3 0 3 5 6 0 7 3 7 8 2 6 4 6 5 4 1 7 10 11 2 3 9 5 3 12 6 8 15 14 9 10 12 6 2 5 6 6 2 11 5 6 0 8 12 4 10 6 16
417 AAC 8 130262 3 15 1 0 5 3 5 7 11 20 6 2 1 1 2 9 14 0 0 9 4 5 2 8 15 3 0 2 4 9 2 13 4 7 4 1 3 3 3 8 9 8 13 4 10 6 4 6 4 1 2 3 5 18 1 6 12 6 12 3 5 1
418 CTC 1 1 1 0 1 2 5 3 6 9 10 6 5 5 2 3 4 6 2 1 1 20 4 3 4 12 9 3 7 98265 2 6 4 3 6 2 2 2 5 4 6 12 15 8 2 8 10 2 2 2 5 3 2 0 5 0 3 0 12 0 5 3 4 4
419 CCA 0 0 7 2 4 4 7 6 8 12 23 8 4 1 6 2 8 0 12 4 97735 2 7 3 12 5 5 1 10 2 5 3 10 3 7 1 6 11 15 9 6 12 19 5 16 2 10 4 2 0 2 2 7 0 4 1 5 10 3 6 1 1 5 7
420 TTT 1 3 10 4 4 4 5 0 4 2 8 8 0 4 1 3 5 4 4 3 8 7 2 4 5 11 16 9 2 4 7 5 10 4 10 7 6 5 15 8 11 14 30 24 6 8 20 8 3 3 3 3 5 9 9 12 4 3 15 3 3 27 5 97782
421 GAC 3 7 3 3 5 3 1 3 1 11 5 0 2 3 1 3 1 1 0 4 3 7 6 0 6 4 3 0 4 10 3 1 7 98585 9 17 8 4 6 2 10 34 14 9 9 11 1 11 6 4 3 1 4 0 3 3 3 3 8 10 0 7 14 4
422 AAA 98331 4 2 2 3 1 4 5 14 2 1 2 4 2 1 6 11 4 5 5 3 5 1 2 3 5 9 3 1 2 0 6 14 4 6 3 18 1 6 2 8 3 35 7 10 2 4 6 8 2 5 7 1 8 4 1 2 10 5 6 8 3 2 9
423 CCA 3 2 1 1 2 9 3 5 9 5 6 3 2 2 3 3 13 4 9 3 97974 12 19 6 8 4 13 9 5 6 1 12 1 1 8 6 12 10 6 2 9 8 33 12 0 7 9 7 2 4 2 1 7 4 6 4 5 4 4 8 2 5 4 5
424 ACC 3 2 2 8 3 98087 10 6 7 7 12 9 2 13 4 3 1 6 9 5 14 21 12 5 3 12 6 18 4 14 2 3 5 15 4 6 3 8 5 7 16 10 23 8 6 13 5 8 6 11 4 8 11 4 6 13 3 7 17 4 8 8 2 1
425 ATC 1 7 5 1 3 10 2 11 2 4 22 4 5 98461 0 4 2 7 3 6 1 7 4 4 2 3 4 2 5 8 8 1 3 8 9 7 9 8 10 7 17 22 24 15 1 3 3 3 2 10 15 5 1 6 8 3 3 10 8 2 8 2 5 3
426 ATG 3 10 8 4 3 2 12 3 9 6 12 1 3 1 97795 8 3 3 9 6 0 6 3 4 5 5 7 3 2 3 11 9 1 3 12 7 6 3 2 6 1 8 16 5 5 6 22 6 7 6 4 1 12 8 5 5 5 3 12 6 2 1 2 8
427 GCA 3 3 9 2 36 8 3 6 4 2 11 4 4 3 1 7 5 4 1 5 11 5 15 5 6 5 5 4 11 3 4 1 13 6 11 7 97979 7 19 10 7 9 21 16 33 3 9 5 3 4 2 7 2 8 3 3 1 8 7 10 1 15 1 6
428 GCA 5 2 4 5 41 2 1 2 2 1 16 8 3 1 7 1 4 5 18 3 5 5 5 2 1 4 9 4 8 3 1 0 4 6 8 6 98091 6 12 5 12 11 20 15 30 3 10 2 7 2 2 4 10 8 4 5 4 2 3 3 6 5 6 4
429 TTC 8 5 5 1 15 5 5 5 4 11 7 12 1 2 9 10 5 9 14 7 9 12 6 7 2 2 9 3 6 10 0 5 6 3 10 9 3 2 6 2 6 6 27 18 8 6 9 12 3 4 9 2 6 8 3 5 17 3 13 6 15 97992 8 13
430 ACT 6 4 6 6 2 32 4 98248 3 7 11 10 3 5 5 4 1 4 4 4 4 0 0 6 2 8 2 5 7 2 7 1 0 4 6 1 5 5 9 12 4 5 15 14 4 1 9 5 3 4 12 2 0 12 5 15 6 6 8 2 3 10 4 5
431 GGG 0 4 15 6 3 2 7 2 2 7 15 3 1 6 2 3 0 3 5 3 1 0 4 3 5 5 4 6 1 6 1 2 3 5 16 2 3 0 4 3 14 14 98671 15 0 4 10 6 6 4 1 3 4 3 4 2 10 4 21 4 5 4 3 6
432 AAT 6 11 4 98075 2 11 8 9 2 9 17 9 2 5 7 20 1 14 5 11 4 8 4 7 4 10 10 4 6 4 9 9 6 2 14 20 6 7 10 4 16 13 17 16 8 4 7 5 10 8 1 13 4 3 10 7 2 7 11 7 13 8 11 13
433 ACA 13 12 6 1 98100 13 59 3 2 6 7 11 44 7 1 1 0 11 5 7 3 11 3 3 3 1 2 7 5 2 5 6 4 8 5 4 14 4 1 0 5 7 13 2 2 11 1 3 8 10 4 3 8 9 4 0 12 6 2 6 3 2 7 9
434 GAG 1 3 9 9 1 0 6 4 9 1 22 5 2 2 9 1 2 2 4 0 0 5 7 2 5 4 16 6 3 7 6 1 16 3 98076 10 6 8 21 3 14 13 70 13 8 6 24 2 0 1 18 5 3 4 10 8 4 2 8 3 5 3 1 6
435 GGA 0 5 5 5 0 2 1 8 6 3 19 6 1 5 0 0 1 2 1 5 2 1 4 2 6 7 12 1 2 1 6 0 19 8 1 13 7 2 11 6 98037 20 62 19 10 0 7 5 6 0 6 8 0 0 1 1 6 5 18 2 1 1 6 5
436 AGA 16 7 2 9 7 2 5 1 98083 7 9 8 7 7 11 4 4 2 11 0 0 4 8 0 8 6 13 3 6 7 8 0 10 8 18 7 20 4 14 1 17 12 53 5 6 4 9 8 2 5 3 8 4 3 0 2 10 14 11 2 5 5 5 10
437 ACA 6 6 3 0 98110 2 13 2 3 2 14 5 8 8 3 7 3 1 2 5 2 4 11 3 1 3 9 3 5 6 1 6 5 6 6 7 6 5 8 0 16 2 27 10 8 0 11 6 11 4 4 4 4 2 6 5 5 6 15 0 3 1 5 2
438 TCA 7 0 1 5 3 1 11 1 8 4 12 5 1 2 5 5 2 4 4 0 7 3 5 4 0 6 15 9 1 6 2 1 5 4 13 5 10 8 16 2 7 3 42 10 9 12 6 7 5 2 7 5 98383 6 52 15 2 5 4 9 8 4 4 1
439 GAC 1 1 4 0 2 1 1 4 7 0 10 1 6 1 5 1 4 4 4 0 0 1 4 2 1 6 4 17 1 6 1 0 1 98569 8 7 2 9 11 13 13 24 34 9 2 2 9 3 9 13 3 0 1 2 0 1 4 1 5 6 3 2 11 1
440 ATG 7 2 9 3 2 3 7 4 2 3 10 13 8 3 97837 7 3 6 0 9 4 0 11 2 4 2 10 8 5 2 6 2 10 4 22 12 2 5 13 9 22 18 29 15 1 15 17 4 4 1 10 1 2 4 9 1 0 2 15 9 0 5 6 3
441 AGG 7 2 18 3 1 2 4 4 10 0 98561 5 0 0 18 1 2 7 5 0 3 0 1 0 1 5 13 0 0 1 1 1 0 2 17 2 3 5 6 2 3 4 50 6 4 0 11 5 1 0 16 12 1 1 2 0 3 0 10 1 1 2 4 4
442 GCA 4 2 2 4 21 1 1 9 7 7 5 3 4 0 4 4 1 6 3 11 6 4 2 9 2 1 6 3 4 0 4 5 6 1 1 2 98697 2 21 9 7 9 13 11 7 7 19 8 2 0 4 4 2 4 1 2 3 7 8 6 1 0 6 1
443 GAA 7 3 1 3 6 5 4 3 3 9 4 5 3 3 0 0 1 2 2 10 1 2 1 0 0 0 7 2 2 0 1 1 98504 3 14 1 4 3 4 3 9 13 15 15 11 3 7 8 6 7 2 2 1 4 2 0 10 1 9 4 0 4 4 1
444 ATT 0 0 9 11 0 4 5 2 9 16 9 3 4 3 19 98062 2 7 4 4 3 2 2 3 8 2 13 5 5 4 0 5 1 3 12 1 2 7 11 2 8 7 29 12 10 4 15 8 5 5 6 1 7 7 7 3 6 6 13 3 3 1 5 1
445 ATA 7 15 9 12 3 6 10 1 10 6 3 20 98104 2 42 13 6 3 17 12 6 4 6 6 3 4 9 7 6 4 2 5 10 3 11 6 8 4 6 9 13 10 13 14 28 6 8 11 7 3 1 2 1 1 2 4 6 6 9 6 8 1 11 7
446 AGG 13 4 13 2 9 7 22 6 8 7 98136 17 6 11 30 6 11 7 11 6 9 10 26 8 3 8 35 19 6 12 18 10 5 3 28 17 9 18 18 9 16 28 72 26 7 6 26 12 12 2 15 10 6 7 14 8 13 17 26 20 10 2 9 7
447 ATG 1 2 7 8 1 2 4 9 6 4 25 5 2 15 98413 7 2 1 14 7 7 7 1 13 3 6 15 9 2 8 3 4 6 3 6 4 8 9 10 3 11 13 31 10 6 6 12 11 3 3 9 4 2 4 4 4 6 6 11 8 5 7 7 4
448 ATG 2 1 5 10 1 0 14 3 0 1 9 4 19 3 98639 5 3 1 3 0 0 4 3 10 4 2 6 2 3 1 11 7 4 3 10 4 2 1 8 2 2 4 4 0 13 2 32 4 4 7 6 5 3 5 1 0 4 2 11 2 0 1 6 2
449 GAA 14 2 3 2 0 1 4 0 1 0 3 3 5 14 5 0 0 5 4 4 2 6 1 0 1 2 8 2 2 4 1 2 98514 6 25 6 8 5 4 1 32 6 19 4 10 6 1 3 2 3 7 3 0 2 5 1 3 1 3 7 5 1 1 5
450 GGT 1 1 6 2 0 1 3 0 1 3 2 23 1 0 1 0 1 2 3 3 1 2 2 1 4 3 23 2 1 0 2 6 1 5 3 10 2 1 2 4 8 13 19 98733 6 1 7 2 1 0 1 8 2 0 0 3 3 1 11 8 1 3 7 0
451 GCA 0 5 1 2 114 2 3 0 3 9 7 1 4 3 3 6 9 1 5 1 0 1 1 5 1 4 10 5 5 1 1 2 4 8 5 4 98277 5 22 4 10 11 20 10 112 2 11 7 3 3 1 4 3 2 0 2 4 8 8 6 0 4 5 8
452 AAA 98846 6 9 3 0 6 6 6 2 4 1 8 9 0 5 3 3 4 2 6 3 8 0 2 1 5 6 3 9 4 4 0 3 2 4 3 2 3 2 5 0 7 8 7 1 1 10 3 9 6 2 2 1 3 5 3 2 1 3 2 2 1 1 0
453 CCA 2 0 6 0 2 0 0 2 2 2 5 4 0 1 0 1 8 1 3 3 98505 1 18 5 1 4 0 2 1 4 4 1 0 0 3 0 6 4 1 6 12 7 21 1 0 3 5 2 2 5 6 1 6 3 0 0 4 3 3 3 1 1 1 1
454 GAA 3 3 6 2 3 0 0 0 5 2 0 2 4 0 0 3 2 4 1 3 0 0 3 0 4 5 5 0 0 0 2 5 99174 7 8 6 5 6 4 5 7 5 6 8 4 0 3 0 10 1 3 3 10 1 4 9 1 5 4 4 2 2 5 1
455 GAA 15 7 9 5 4 2 3 4 2 3 7 14 4 5 9 8 7 6 4 10 2 16 17 8 1 2 22 11 12 5 1 9 98765 10 22 5 4 4 7 4 7 6 24 3 13 11 9 13 14 7 13 8 9 8 9 8 8 3 13 11 8 12 11 13
456 ATG 8 1 11 3 1 5 6 10 0 4 11 3 16 1 98795 12 10 3 9 7 4 6 1 6 1 0 4 4 10 7 7 3 4 1 6 7 1 6 9 2 3 11 15 9 7 5 8 4 11 1 17 12 7 4 9 7 2 4 4 15 6 0 15 6
457 TCC 7 7 11 4 3 13 9 8 3 8 3 3 11 5 6 10 5 4 8 4 11 13 9 9 2 10 0 6 5 2 8 6 10 9 18 6 10 8 10 14 10 17 5 10 9 2 14 6 17 6 14 5 21 97872 7 34 15 14 18 12 6 27 15 8
458 TTC 4 2 9 9 5 4 3 2 3 3 7 4 8 26 12 6 1 5 15 3 3 16 0 3 7 0 8 5 1 13 9 0 3 8 14 5 1 12 1 5 8 15 30 14 13 9 21 9 12 13 7 11 1 9 0 11 6 4 15 9 20 98254 16 8
459 CAG 4 5 7 8 2 5 8 6 11 3 11 2 5 2 2 1 10 11 98134 19 2 2 9 4 1 5 93 2 14 2 22 16 0 6 10 9 2 2 7 4 20 23 43 14 2 6 18 7 1 0 15 2 1 0 2 5 7 4 2 4 2 2 3 2
460 GGG 1 0 0 1 0 0 4 1 1 3 0 3 3 0 2 1 1 0 1 2 0 1 0 3 0 2 15 3 3 2 1 0 3 1 4 2 3 1 7 0 16 11 62876 12 6 8 14 5 0 2 3 2 2 2 0 1 5 10 8 1 3 1 2 3
461 CGG 1 1 0 3 1 3 4 5 0 0 6 1 0 0 6 1 3 12 18 2 1 1 7 1 2 4 55530 7 4 1 3 5 0 2 2 1 4 1 11 2 5 4 18 11 2 3 8 1 1 0 1 2 0 1 2 1 4 4 21 1 0 4 0 1
462 GGA 1 1 7 2 2 6 4 0 5 2 5 2 0 1 2 2 1 4 0 0 4 8 7 3 1 3 8 4 8 7 0 3 1 5 5 1 13 6 14 7 57169 4 33 7 3 2 17 4 0 1 7 4 10 3 4 2 5 9 5 5 6 7 5 6
463 GTC 1 2 2 2 2 4 3 9 1 3 11 8 3 21 8 6 3 5 1 2 10 7 0 3 1 10 3 8 0 7 4 0 7 8 5 6 2 6 13 2 16 17 30 6 15 63591 18 9 6 8 10 6 3 2 1 9 2 6 13 6 3 11 15 6
464 TTC 3 14 6 5 7 12 4 13 2 7 16 12 9 18 13 9 1 13 4 3 0 0 5 1 0 1 0 0 3 11 0 12 4 6 7 6 3 3 14 6 3 10 25 13 9 17 27 13 6 8 21 10 4 8 7 4 4 12 11 11 19 74672 16 25
465 GAG 2 10 13 6 4 1 6 3 5 10 9 1 5 3 7 7 14 7 6 5 4 1 5 4 2 3 9 1 11 2 12 6 8 5 74767 17 7 1 13 5 13 5 38 25 3 0 8 10 10 17 31 7 7 0 15 2 6 15 22 2 4 8 19 8
466 CTC 8 3 7 2 3 2 3 0 6 2 5 6 11 6 9 3 4 6 5 13 8 14 11 1 5 6 4 6 8 47310 7 11 3 3 6 13 9 7 3 4 6 9 32 10 1 6 14 11 6 8 14 8 11 0 11 2 7 21 15 7 8 17 6 4
467 TCG 3 3 5 7 5 9 18 2 1 0 14 9 3 8 7 6 8 2 11 4 0 0 18 1 1 4 11 12 10 3 4 3 0 3 23 2 0 2 2 0 2 7 21 1 4 2 11 2 3 3 8 5 10 2 73855 5 4 1 14 6 4 1 47 7
468 GAC 0 1 1 2 4 7 3 10 1 3 1 3 3 2 3 4 5 0 0 1 1 0 1 0 2 0 1 1 2 0 0 1 2 75467 2 12 3 3 9 4 15 15 27 1 7 6 4 12 2 5 1 3 4 8 11 3 8 4 4 9 7 0 10 5
469 GAA 22 2 1 5 5 7 0 14 0 4 4 4 5 7 1 7 2 8 5 2 5 9 0 17 2 4 8 1 4 3 1 5 77850 11 16 20 3 2 0 4 10 11 8 9 7 5 8 18 11 8 7 7 5 5 0 9 2 4 3 3 4 7 7 10
470 AGG 2 3 9 3 3 1 9 4 12 9 76989 8 8 4 37 1 2 2 10 1 5 4 4 6 1 3 12 3 1 5 10 1 5 8 14 6 2 7 13 4 5 9 55 16 7 1 12 10 6 3 11 8 3 1 9 7 1 9 12 1 1 6 8 10
471 GCA 1 2 4 4 23 4 3 5 1 3 8 1 2 3 3 6 5 5 2 4 3 15 8 9 3 1 9 0 5 3 3 1 8 1 3 4 73126 3 49 7 7 1 33 4 50 1 6 2 5 2 7 2 3 1 4 2 1 3 10 4 2 2 0 5
472 GCG 2 3 2 1 2 3 27 1 0 5 1 1 0 1 0 1 0 1 0 0 0 3 2 1 0 0 0 0 0 1 0 0 0 1 6 0 12 6 67315 5 2 5 1 2 1 0 41 0 2 4 0 2 1 7 1 3 3 2 0 0 1 8 3 2
473 AAC 3 78261 4 15 1 1 0 2 0 1 5 0 0 0 0 0 3 3 2 2 5 4 0 3 4 1 7 1 1 0 2 1 1 1 0 0 2 0 1 1 2 3 3 1 1 0 0 0 2 6 1 0 0 0 0 0 6 0 4 0 3 0 0 1
474 CCG 5 0 2 0 1 1 6 0 7 1 1 1 1 1 0 2 2 0 10 0 32 13 93571 3 1 1 15 1 4 6 12 1 2 1 12 1 1 5 1 2 7 9 21 1 0 3 10 2 2 1 3 1 0 0 4 0 2 0 8 5 0 0 1 0
475 ATC 8 9 4 11 6 3 0 6 7 7 14 9 8 97553 7 20 3 6 9 10 1 5 0 3 8 4 7 5 6 4 2 3 4 3 8 9 1 9 7 6 6 17 24 7 3 9 9 6 16 4 9 6 2 0 2 3 4 1 12 7 8 2 7 10
476 GTG 5 3 10 0 7 3 4 1 5 6 8 7 4 3 38 7 5 5 2 6 9 8 9 2 4 2 19 3 5 2 6 7 14 3 16 2 0 10 17 4 14 9 42 24 66 5 97290 10 6 3 12 1 9 5 7 5 5 3 14 10 6 4 17 5
477 CCC 7 7 10 6 5 10 5 6 4 9 2 4 6 11 11 3 16 9 10 7 18 98124 15 19 8 0 9 6 6 12 8 6 6 5 10 6 3 3 10 3 5 8 5 4 5 8 17 9 4 2 4 9 0 23 1 6 8 0 4 5 3 3 6 10
478 TCT 4 3 5 5 5 9 1 8 6 3 10 4 0 1 7 0 5 4 3 3 6 12 13 28 4 1 3 4 0 3 7 3 1 2 5 8 6 5 12 5 31 17 25 15 7 3 6 8 5 1 6 9 4 62 14 98480 3 13 7 12 5 3 8 16
479 TTT 3 3 2 7 4 0 0 2 1 3 4 8 2 6 2 10 15 2 0 3 3 1 3 3 5 0 1 2 2 0 5 7 4 2 6 2 4 2 6 4 6 8 6 4 4 2 14 4 2 2 4 5 3 1 1 2 2 1 12 3 7 13 3 98119
480 GAC 1 12 0 0 0 1 0 0 4 2 0 0 1 0 1 0 1 4 1 0 0 3 0 4 1 8 3 6 2 0 5 1 0 98756 7 15 0 1 0 4 1 28 13 4 2 0 5 1 0 6 0 1 1 2 0 1 4 3 1 1 3 0 1 2
481 ATG 0 0 4 1 6 5 6 2 7 1 9 13 1 2 98340 12 7 3 4 4 1 4 4 5 3 1 16 7 1 2 8 3 3 1 7 4 2 2 7 2 12 2 4 15 4 1 15 6 2 2 0 5 1 0 6 1 6 1 11 5 9 1 2 1
482 AGT 0 0 5 13 0 4 1 1 3 5 16 99052 2 1 1 1 0 0 5 4 0 3 2 2 2 5 17 6 2 1 3 2 0 1 9 1 1 2 6 1 7 10 40 37 1 1 13 0 5 0 3 1 0 0 3 0 2 1 13 5 1 2 2 2
483 AAT 1 2 0 99026 3 1 1 3 0 2 2 3 1 3 4 0 0 2 1 1 1 1 1 0 1 0 2 1 0 0 1 0 5 1 2 1 0 1 2 1 4 2 8 8 5 2 1 0 3 0 2 1 0 0 2 0 2 0 10 0 3 1 2 0
484 GAA 1 5 1 5 0 1 4 0 1 2 0 1 0 1 0 0 0 6 1 5 1 5 4 0 9 0 3 3 3 1 4 3 98681 2 15 4 0 2 14 0 8 2 21 2 3 2 2 2 5 2 0 0 3 1 2 0 5 1 4 1 0 1 1 0
485 GGA 1 3 5 1 1 3 0 2 7 3 2 1 1 0 3 1 7 0 7 3 1 2 3 7 1 1 5 1 4 0 3 0 3 0 3 4 5 1 2 2 98731 5 23 3 5 1 7 4 6 2 2 1 11 0 0 1 13 2 11 4 2 0 7 5
486 TCT 4 1 2 0 3 1 0 0 0 0 8 4 0 0 2 2 5 13 6 0 1 12 2 1 0 1 3 2 4 0 1 3 2 5 1 4 5 1 5 3 2 3 13 5 3 2 9 6 3 2 3 4 4 6 5 99104 4 0 8 6 1 1 2 9
487 TAT 0 10 4 3 1 0 2 9 4 4 5 3 17 4 3 1 5 3 0 22 0 1 5 2 0 1 1 1 0 1 2 2 2 11 5 11 1 1 1 3 5 7 12 3 3 2 5 8 1 4 3 98833 2 6 2 2 5 2 1 6 5 1 2 10
488 TTC 2 2 11 1 5 2 0 7 8 1 4 8 1 3 16 0 1 9 0 6 1 0 2 0 2 9 12 4 2 1 2 2 12 1 5 3 0 0 3 0 5 3 7 4 1 6 3 0 3 0 7 6 1 3 2 4 1 3 2 1 7 96812 3 14
489 TTC 9 3 4 1 18 1 0 2 1 0 6 10 2 3 3 2 7 2 3 0 6 5 5 1 2 10 2 2 3 10 1 5 1 2 9 1 0 3 3 0 5 4 44 17 6 6 9 5 10 2 5 4 5 7 4 2 7 0 8 0 9 97365 4 21
490 GGA 6 4 3 6 5 5 6 2 15 3 5 7 3 3 1 1 5 5 2 3 9 6 3 1 2 9 4 2 2 4 6 1 11 2 4 4 6 2 8 2 98737 2 33 4 10 8 13 9 3 7 5 1 1 0 1 0 10 0 5 4 11 4 8 7
491 GAC 2 6 0 4 0 1 5 2 3 0 4 3 4 7 1 3 1 1 6 2 1 2 1 0 4 4 2 1 3 0 0 5 7 98988 8 14 3 8 5 1 6 5 11 10 12 3 6 8 4 9 10 3 9 3 2 2 6 0 11 6 7 1 3 3
492 AAT 4 4 10 98787 3 0 0 5 6 1 7 15 3 0 2 9 4 1 0 5 4 0 1 0 2 0 1 1 6 2 2 0 3 6 3 6 4 0 1 1 3 6 1 2 0 2 0 1 5 1 5 8 5 0 0 4 6 2 6 2 2 0 3 5
493 GCA 2 5 5 0 26 1 3 2 2 2 5 1 0 4 3 1 1 4 3 3 4 3 4 5 2 5 0 1 4 2 4 1 2 3 11 4 98733 3 14 7 2 0 10 13 26 0 15 1 1 0 10 1 4 0 6 4 3 2 0 0 6 1 2 2
494 GAG 0 2 16 0 1 0 5 1 0 8 5 2 1 1 8 11 1 3 2 1 5 8 1 2 1 3 6 5 0 11 7 2 15 4 98389 16 8 0 14 1 8 9 65 9 11 0 23 4 4 1 7 2 3 1 7 1 5 5 7 4 7 6 3 5
495 GAG 0 4 9 4 2 2 1 2 7 1 21 4 11 2 2 1 1 3 3 2 1 1 5 2 4 1 13 1 2 1 2 0 17 5 98881 8 1 0 12 2 8 8 60 5 2 0 11 12 0 0 2 6 1 4 8 2 2 5 8 4 1 1 1 6
496 TAC 2 2 4 1 1 2 0 0 3 10 6 7 0 1 6 2 2 15 0 2 0 5 1 2 3 6 6 0 4 0 2 1 4 5 5 3 5 4 6 2 6 3 11 8 5 4 7 3 8 98994 14 26 1 3 3 3 3 35 6 8 5 10 0 3
497 GAC 2 8 10 2 4 1 14 5 5 3 11 1 1 4 8 3 2 1 4 1 8 6 3 0 8 11 7 2 5 6 2 2 14 98708 7 6 5 12 14 4 15 34 43 5 3 6 7 12 2 11 10 2 3 5 13 6 3 2 14 11 3 6 5 5
498 AAT 38 17 27 96248 31 19 55 22 26 37 49 48 28 23 37 64 18 21 30 42 16 41 59 39 40 44 70 41 30 22 64 40 25 25 48 39 42 21 43 53 54 79 111 71 44 42 72 48 35 18 29 30 23 10 46 37 46 41 76 46 37 14 53 46
499 TAA 0 0 0 0 0 0 0 0 0 0 0 0 0 0 0 0 1 0 0 0 0 0 0 0 0 0 0 0 0 0 0 0 0 0 0 0 0 0 0 0 0 0 0 0 0 0 0 0 99092 0 1 9 0 0 0 0 0 0 0 0 4 0 0 0
