# Supplementary material for: Destabilized adaptive influenza variants critical for innate immune system escape are potentiated by host chaperones
Source: PLoS Biol. 2018 Sep 17;16(9):e3000008. doi: 10.1371/journal.pbio.3000008 (PMC6160216; doi:10.1371/journal.pbio.3000008)
Supplement: S1 File — This zip file contains the computer code and required input files for the deep mutational scanning data analysis reported in this manuscript. (ZIP) [file pbio.3000008.s023.zip › 2018_NP_DMS-master/replicate-2/mutant_plasmid/mutant_plasmid_summarystats.txt]

total read pairs = 4000334
read pairs that fail Illumina filter = 0
low quality read pairs = 342595
barcodes randomly purged = 0
discarded barcodes with 1 reads = 1804717
aligned barcodes with 2 reads = 446590
discarded barcodes with 2 reads = 9471
un-alignable barcodes with 2 reads = 53771
aligned barcodes with 3 reads = 151683
discarded barcodes with 3 reads = 5037
un-alignable barcodes with 3 reads = 25131
aligned barcodes with 4 reads = 46881
discarded barcodes with 4 reads = 2033
un-alignable barcodes with 4 reads = 2737
aligned barcodes with 5 reads = 11091
discarded barcodes with 5 reads = 660
un-alignable barcodes with 5 reads = 623
aligned barcodes with 6 reads = 2228
discarded barcodes with 6 reads = 186
un-alignable barcodes with 6 reads = 134
aligned barcodes with 7 reads = 387
discarded barcodes with 7 reads = 60
un-alignable barcodes with 7 reads = 23
aligned barcodes with 8 reads = 65
discarded barcodes with 8 reads = 6
un-alignable barcodes with 8 reads = 7
aligned barcodes with 9 reads = 9
discarded barcodes with 9 reads = 2
aligned barcodes with 10 reads = 3
