# Supplementary material for: Destabilized adaptive influenza variants critical for innate immune system escape are potentiated by host chaperones
Source: PLoS Biol. 2018 Sep 17;16(9):e3000008. doi: 10.1371/journal.pbio.3000008 (PMC6160216; doi:10.1371/journal.pbio.3000008)
Supplement: S1 File — This zip file contains the computer code and required input files for the deep mutational scanning data analysis reported in this manuscript. (ZIP) [file pbio.3000008.s023.zip › 2018_NP_DMS-master/replicate-2/p0_mutant/p0_mutant_.log]

2018-03-23 18:19:40,767 - INFO - Beginning execution of dms_barcodedsubamplicons in directory /Users/annapon/Documents/NP_DMS_2018/2018_NP_DMS/replicate-2/p0_mut

2018-03-23 18:19:40,767 - INFO - Progress will be logged to p0_mut_.log
2018-03-23 18:19:41,225 - INFO - Version information for dms_tools and associated packages.
	Time and date: Fri Mar 23 18:19:40 2018
	Platform: Darwin-15.6.0-x86_64-i386-64bit
	Python version: 2.7.13 |Anaconda 4.4.0 (x86_64)| (default, Dec 20 2016, 23:05:08)  [GCC 4.2.1 Compatible Apple LLVM 6.0 (clang-600.0.57)]
	dms_tools version: 1.2.2
	Bio version: 1.70
	numpy version: 1.12.1
	scipy version: 0.19.0
	matplotlib version: 2.0.2
	cython version: 0.25.2
	pystan version: 2.16.0.0
	weblogolib version: 3.5.0
	PyPDF2 version: 1.26.0
	pandas version: 0.20.1

2018-03-23 18:19:41,225 - INFO - Parsed the following arguments:
	minreadconcurrence = 0.75
	maxmuts = 4
	maxlowqfrac = 0.075
	r1files = ['/Users/annapon/Documents/NP_DMS_2018/2018_NP_DMS/FASTQ_files//replicate-2/p0_mut/p0_mut_1.fastq']
	minreadidentity = 0.9
	purgefrac = 0
	R1trimlength = 200
	R1_is_antisense = False
	r2files = ['/Users/annapon/Documents/NP_DMS_2018/2018_NP_DMS/FASTQ_files//replicate-2/p0_mut/p0_mut_2.fastq']
	alignspecs = [(1, 252, 34, 32), (253, 501, 38, 30), (502, 750, 30, 36), (751, 1002, 32, 41), (1003, 1251, 29, 34), (1252, 1497, 34, 41)]
	R2trimlength = 160
	maxreadtrim = 3
	barcodeinfo = False
	chartype = codon
	barcodelength = 8
	minreadsperbarcode = 2
	minq = 15
	outprefix = p0_mut_
	refseq = /Users/annapon/Documents/NP_DMS_2018/2018_NP_DMS/Aichi_NP_reference.fasta
	purgereadfrac = 0
	seed = 1

2018-03-23 18:19:41,230 - INFO - Read a reference sequence of 499 codons from /Users/annapon/Documents/NP_DMS_2018/2018_NP_DMS/Aichi_NP_reference.fasta

2018-03-23 18:19:41,230 - INFO - Now parsing reads from the following:
	r1files: /Users/annapon/Documents/NP_DMS_2018/2018_NP_DMS/FASTQ_files//replicate-2/p0_mut/p0_mut_1.fastq
	r2files: /Users/annapon/Documents/NP_DMS_2018/2018_NP_DMS/FASTQ_files//replicate-2/p0_mut/p0_mut_2.fastq
2018-03-23 18:19:42,929 - INFO - Reads parsed so far: 100000
2018-03-23 18:19:44,580 - INFO - Reads parsed so far: 200000
2018-03-23 18:19:46,324 - INFO - Reads parsed so far: 300000
2018-03-23 18:19:48,047 - INFO - Reads parsed so far: 400000
2018-03-23 18:19:49,653 - INFO - Reads parsed so far: 500000
2018-03-23 18:19:51,383 - INFO - Reads parsed so far: 600000
2018-03-23 18:19:53,131 - INFO - Reads parsed so far: 700000
2018-03-23 18:19:54,754 - INFO - Reads parsed so far: 800000
2018-03-23 18:19:56,407 - INFO - Reads parsed so far: 900000
2018-03-23 18:19:58,207 - INFO - Reads parsed so far: 1000000
2018-03-23 18:19:59,827 - INFO - Reads parsed so far: 1100000
2018-03-23 18:20:01,696 - INFO - Reads parsed so far: 1200000
2018-03-23 18:20:03,323 - INFO - Reads parsed so far: 1300000
2018-03-23 18:20:04,924 - INFO - Reads parsed so far: 1400000
2018-03-23 18:20:06,551 - INFO - Reads parsed so far: 1500000
2018-03-23 18:20:08,493 - INFO - Reads parsed so far: 1600000
2018-03-23 18:20:10,101 - INFO - Reads parsed so far: 1700000
2018-03-23 18:20:11,784 - INFO - Reads parsed so far: 1800000
2018-03-23 18:20:13,398 - INFO - Reads parsed so far: 1900000
2018-03-23 18:20:15,026 - INFO - Reads parsed so far: 2000000
2018-03-23 18:20:17,093 - INFO - Reads parsed so far: 2100000
2018-03-23 18:20:18,729 - INFO - Reads parsed so far: 2200000
2018-03-23 18:20:20,352 - INFO - Reads parsed so far: 2300000
2018-03-23 18:20:21,972 - INFO - Reads parsed so far: 2400000
2018-03-23 18:20:23,606 - INFO - Reads parsed so far: 2500000
2018-03-23 18:20:25,235 - INFO - Reads parsed so far: 2600000
2018-03-23 18:20:26,850 - INFO - Reads parsed so far: 2700000
2018-03-23 18:20:29,060 - INFO - Reads parsed so far: 2800000
2018-03-23 18:20:30,695 - INFO - Reads parsed so far: 2900000
2018-03-23 18:20:32,318 - INFO - Reads parsed so far: 3000000
2018-03-23 18:20:33,946 - INFO - Reads parsed so far: 3100000
2018-03-23 18:20:35,564 - INFO - Reads parsed so far: 3200000
2018-03-23 18:20:37,197 - INFO - Reads parsed so far: 3300000
2018-03-23 18:20:38,827 - INFO - Reads parsed so far: 3400000
2018-03-23 18:20:40,453 - INFO - Reads parsed so far: 3500000
2018-03-23 18:20:42,071 - INFO - Reads parsed so far: 3600000
2018-03-23 18:20:43,695 - INFO - Reads parsed so far: 3700000
2018-03-23 18:20:46,170 - INFO - Reads parsed so far: 3800000
2018-03-23 18:20:47,791 - INFO - Reads parsed so far: 3900000
2018-03-23 18:20:49,421 - INFO - Reads parsed so far: 4000000
2018-03-23 18:20:51,046 - INFO - Reads parsed so far: 4100000
2018-03-23 18:20:52,825 - INFO - Reads parsed so far: 4200000
2018-03-23 18:20:54,444 - INFO - Reads parsed so far: 4300000
2018-03-23 18:20:56,084 - INFO - Reads parsed so far: 4400000
2018-03-23 18:20:57,709 - INFO - Reads parsed so far: 4500000
2018-03-23 18:20:59,333 - INFO - Reads parsed so far: 4600000
2018-03-23 18:21:00,960 - INFO - Reads parsed so far: 4700000
2018-03-23 18:21:02,586 - INFO - Reads parsed so far: 4800000
2018-03-23 18:21:04,215 - INFO - Reads parsed so far: 4900000
2018-03-23 18:21:05,832 - INFO - Reads parsed so far: 5000000
2018-03-23 18:21:07,461 - INFO - Reads parsed so far: 5100000
2018-03-23 18:21:10,319 - INFO - Reads parsed so far: 5200000
2018-03-23 18:21:11,968 - INFO - Reads parsed so far: 5300000
2018-03-23 18:21:13,608 - INFO - Reads parsed so far: 5400000
2018-03-23 18:21:15,255 - INFO - Reads parsed so far: 5500000
2018-03-23 18:21:16,877 - INFO - Reads parsed so far: 5600000
2018-03-23 18:21:18,508 - INFO - Reads parsed so far: 5700000
2018-03-23 18:21:19,192 - INFO - Finished parsing all 5742848 reads; ended up with 3501404 unique barcodes.

2018-03-23 18:21:19,197 - INFO - Now examining the 3501404 barcodes to see if reads meet criteria for retention
2018-03-23 18:21:21,200 - INFO - Barcodes examined so far: 100000
2018-03-23 18:21:23,058 - INFO - Barcodes examined so far: 200000
2018-03-23 18:21:24,876 - INFO - Barcodes examined so far: 300000
2018-03-23 18:21:26,700 - INFO - Barcodes examined so far: 400000
2018-03-23 18:21:28,533 - INFO - Barcodes examined so far: 500000
2018-03-23 18:21:30,355 - INFO - Barcodes examined so far: 600000
2018-03-23 18:21:32,158 - INFO - Barcodes examined so far: 700000
2018-03-23 18:21:33,965 - INFO - Barcodes examined so far: 800000
2018-03-23 18:21:35,781 - INFO - Barcodes examined so far: 900000
2018-03-23 18:21:37,597 - INFO - Barcodes examined so far: 1000000
2018-03-23 18:21:39,440 - INFO - Barcodes examined so far: 1100000
2018-03-23 18:21:41,247 - INFO - Barcodes examined so far: 1200000
2018-03-23 18:21:43,041 - INFO - Barcodes examined so far: 1300000
2018-03-23 18:21:44,822 - INFO - Barcodes examined so far: 1400000
2018-03-23 18:21:46,623 - INFO - Barcodes examined so far: 1500000
2018-03-23 18:21:48,416 - INFO - Barcodes examined so far: 1600000
2018-03-23 18:21:50,202 - INFO - Barcodes examined so far: 1700000
2018-03-23 18:21:52,008 - INFO - Barcodes examined so far: 1800000
2018-03-23 18:21:53,853 - INFO - Barcodes examined so far: 1900000
2018-03-23 18:21:55,700 - INFO - Barcodes examined so far: 2000000
2018-03-23 18:21:57,540 - INFO - Barcodes examined so far: 2100000
2018-03-23 18:21:59,379 - INFO - Barcodes examined so far: 2200000
2018-03-23 18:22:01,210 - INFO - Barcodes examined so far: 2300000
2018-03-23 18:22:03,023 - INFO - Barcodes examined so far: 2400000
2018-03-23 18:22:04,850 - INFO - Barcodes examined so far: 2500000
2018-03-23 18:22:06,681 - INFO - Barcodes examined so far: 2600000
2018-03-23 18:22:08,506 - INFO - Barcodes examined so far: 2700000
2018-03-23 18:22:10,381 - INFO - Barcodes examined so far: 2800000
2018-03-23 18:22:12,338 - INFO - Barcodes examined so far: 2900000
2018-03-23 18:22:14,374 - INFO - Barcodes examined so far: 3000000
2018-03-23 18:22:16,519 - INFO - Barcodes examined so far: 3100000
2018-03-23 18:22:18,785 - INFO - Barcodes examined so far: 3200000
2018-03-23 18:22:21,234 - INFO - Barcodes examined so far: 3300000
2018-03-23 18:22:24,008 - INFO - Barcodes examined so far: 3400000
2018-03-23 18:22:28,232 - INFO - Barcodes examined so far: 3500000
2018-03-23 18:22:29,283 - INFO - Finished examining all 3501404 barcodes

2018-03-23 18:22:29,283 - INFO - Writing the codon counts to p0_mut_counts.txt
2018-03-23 18:22:29,308 - INFO - Here are the summary statistics (these are also being written to p0_mut_summarystats.txt):
	total read pairs = 5742848
	read pairs that fail Illumina filter = 0
	low quality read pairs = 426732
	barcodes randomly purged = 0
	discarded barcodes with 1 reads = 2347539
	aligned barcodes with 2 reads = 616629
	discarded barcodes with 2 reads = 12349
	un-alignable barcodes with 2 reads = 67412
	aligned barcodes with 3 reads = 260847
	discarded barcodes with 3 reads = 7906
	un-alignable barcodes with 3 reads = 39670
	aligned barcodes with 4 reads = 98475
	discarded barcodes with 4 reads = 3929
	un-alignable barcodes with 4 reads = 5225
	aligned barcodes with 5 reads = 28216
	discarded barcodes with 5 reads = 1513
	un-alignable barcodes with 5 reads = 1554
	aligned barcodes with 6 reads = 7081
	discarded barcodes with 6 reads = 479
	un-alignable barcodes with 6 reads = 365
	aligned barcodes with 7 reads = 1535
	discarded barcodes with 7 reads = 139
	un-alignable barcodes with 7 reads = 101
	aligned barcodes with 8 reads = 299
	discarded barcodes with 8 reads = 45
	un-alignable barcodes with 8 reads = 10
	aligned barcodes with 9 reads = 59
	discarded barcodes with 9 reads = 13
	un-alignable barcodes with 9 reads = 1
	aligned barcodes with 10 reads = 8
	discarded barcodes with 10 reads = 1
	un-alignable barcodes with 10 reads = 1
	aligned barcodes with 11 reads = 2
	discarded barcodes with 11 reads = 1
2018-03-23 18:22:29,308 - INFO - Successful completion of dms_barcodedsubamplicons at Fri Mar 23 18:22:29 2018
