# Supplementary material for: Destabilized adaptive influenza variants critical for innate immune system escape are potentiated by host chaperones
Source: PLoS Biol. 2018 Sep 17;16(9):e3000008. doi: 10.1371/journal.pbio.3000008 (PMC6160216; doi:10.1371/journal.pbio.3000008)
Supplement: S1 File — This zip file contains the computer code and required input files for the deep mutational scanning data analysis reported in this manuscript. (ZIP) [file pbio.3000008.s023.zip › 2018_NP_DMS-master/replicate-2/p0_mutant/p0_mutant_counts.txt]

# POSITION WT AAA AAC AAG AAT ACA ACC ACG ACT AGA AGC AGG AGT ATA ATC ATG ATT CAA CAC CAG CAT CCA CCC CCG CCT CGA CGC CGG CGT CTA CTC CTG CTT GAA GAC GAG GAT GCA GCC GCG GCT GGA GGC GGG GGT GTA GTC GTG GTT TAA TAC TAG TAT TCA TCC TCG TCT TGA TGC TGG TGT TTA TTC TTG TTT
1 ATG 0 0 0 0 0 0 0 0 0 0 0 0 0 0 18091 1 0 0 0 0 0 0 0 0 0 0 0 0 0 0 0 0 0 0 0 0 0 0 0 0 0 0 0 0 0 0 6 0 0 0 0 0 0 0 0 0 0 0 0 0 0 0 0 0
2 GCG 0 0 0 0 0 0 0 0 0 0 0 0 0 0 0 0 0 0 0 0 0 0 0 0 0 0 0 0 0 0 0 0 0 0 0 0 4 0 17830 0 0 0 0 0 0 0 3 0 0 0 0 0 0 0 0 0 0 0 0 0 0 0 0 0
3 TCC 1 1 0 0 0 4 0 0 0 0 0 0 0 0 0 1 1 1 0 4 0 1 0 0 1 1 0 0 2 1 1 0 0 0 0 0 0 2 0 0 0 0 0 0 0 0 0 1 0 5 0 0 7 17411 2 1 0 0 0 0 0 1 0 0
4 CAA 3 30 0 2 11 3 0 10 0 0 0 0 18 2 1 4 17958 6 2 0 1 0 0 0 1 0 0 0 2 4 1 3 4 1 0 1 3 1 1 4 0 0 0 0 13 1 0 1 1 1 0 1 9 4 3 19 1 0 0 2 2 3 5 17
5 GGC 0 0 0 0 0 4 0 0 0 3 0 0 0 0 0 0 0 1 0 1 0 8 0 0 0 6 0 0 0 0 0 1 0 4 0 0 0 4 0 0 0 17992 0 1 0 0 0 0 0 1 0 0 0 5 0 0 0 16 0 0 0 0 0 0
6 ACC 0 1 0 0 0 18013 0 0 0 0 0 0 0 0 0 0 0 0 0 0 0 0 0 0 0 0 0 0 0 0 0 0 0 0 0 0 0 1 0 0 0 0 0 0 0 0 0 0 0 0 0 0 0 0 0 0 0 0 0 0 0 0 0 0
7 AAA 18005 0 0 1 0 1 0 0 0 0 0 0 0 0 0 0 0 0 0 0 0 0 0 0 0 0 0 0 0 0 0 0 0 0 0 0 0 0 0 0 0 0 0 0 0 0 0 0 1 0 0 0 0 0 0 0 0 0 0 0 0 0 0 0
8 CGG 0 0 0 0 0 0 0 0 0 0 0 0 0 0 0 0 0 0 2 0 1 0 1 0 3 0 18047 0 0 0 2 0 0 0 0 0 0 0 0 0 0 0 0 0 0 0 0 0 0 0 0 0 0 0 0 0 0 0 5 0 0 0 0 0
9 TCT 0 0 0 0 1 0 1 1 0 0 1 1 0 0 1 0 0 0 0 0 0 0 0 1 0 0 0 0 1 0 0 1 0 0 0 0 4 0 0 2 0 0 0 0 0 0 0 0 0 3 0 0 0 7 5 17788 0 0 0 0 4 0 1 1
10 TAT 0 1 0 3 3 0 0 0 0 0 0 0 1 5 0 4 0 1 1 5 3 2 0 0 0 0 0 11 0 3 2 0 5 0 13 1 0 2 1 1 2 1 0 0 2 0 0 0 0 2 0 17935 0 3 0 0 0 4 0 3 0 1 0 0
11 GAA 1 0 0 0 0 0 0 0 0 0 0 0 0 0 1 1 0 0 0 0 0 0 1 0 0 0 0 0 0 0 1 2 18049 0 4 0 3 0 0 0 1 1 2 0 1 0 0 0 3 1 0 0 0 0 0 0 0 0 0 2 0 0 1 0
12 CAG 1 1 15 1 1 1 0 2 3 3 2 1 0 3 0 0 2 12 17923 28 2 2 6 2 0 2 12 0 5 2 10 2 1 0 0 0 0 0 0 2 0 0 10 0 1 0 0 1 0 0 1 0 0 1 0 2 0 2 0 0 2 2 1 1
13 ATG 0 1 0 0 1 0 1 0 0 1 0 0 0 0 18041 0 0 4 0 0 0 0 1 0 0 0 0 0 1 0 3 0 1 0 0 0 0 0 0 1 0 0 0 0 0 0 4 0 0 1 1 0 0 0 1 0 0 0 0 0 0 0 0 1
14 GAA 0 1 1 0 2 1 0 0 6 0 0 0 0 0 0 0 0 0 0 0 1 0 0 2 1 0 0 1 0 1 0 0 18100 0 0 0 1 0 0 0 0 1 0 0 0 0 0 0 0 0 0 1 0 0 0 0 1 0 0 0 0 0 0 1
15 ACT 0 1 0 1 1 1 0 18064 0 0 1 0 0 2 0 0 0 0 0 0 0 0 0 1 0 0 0 2 0 0 0 0 0 0 0 0 0 0 0 2 0 0 0 0 1 0 0 0 0 0 0 0 0 0 1 0 1 0 0 3 0 0 0 0
16 GAT 0 3 0 0 1 0 0 1 0 0 0 0 0 0 0 0 0 0 0 0 0 0 0 0 0 0 0 0 0 0 0 0 0 0 2 18026 0 0 0 0 0 0 0 3 0 0 0 0 0 0 0 0 0 0 0 0 0 0 0 1 0 0 0 0
17 GGG 0 0 0 0 1 0 0 0 0 0 2 0 0 0 0 0 1 2 0 0 1 0 1 0 0 0 0 0 0 0 0 1 0 0 0 0 0 0 3 2 7 1 18003 4 0 0 2 0 0 0 0 0 0 0 0 0 0 1 3 0 0 0 0 0
18 GAA 1 0 1 5 1 3 0 0 0 1 0 0 1 1 1 0 1 1 0 0 0 5 7 1 0 1 0 0 0 0 0 0 18023 0 3 0 4 6 0 0 2 1 0 0 0 0 0 1 1 2 0 0 5 0 0 0 0 0 0 0 0 0 0 0
19 CGC 0 0 0 0 0 0 0 0 0 0 0 0 0 0 0 0 0 8 0 0 0 3 1 0 1 17973 0 2 0 1 0 0 0 0 0 0 0 1 0 0 1 1 0 0 0 0 0 1 0 0 0 0 0 0 0 0 0 3 0 0 0 0 0 0
20 CAG 0 0 0 0 0 0 0 0 0 0 0 0 0 0 0 0 0 0 17697 1 1 0 23 3 0 0 4 0 0 1 0 0 0 0 0 0 0 0 0 0 0 0 0 0 0 0 0 0 0 0 1 0 0 0 0 0 0 0 1 0 0 0 0 0
21 AAT 1 0 0 18085 4 5 8 0 0 1 0 0 0 0 0 0 0 2 0 1 0 2 0 0 0 1 2 2 0 0 1 0 0 1 0 1 0 1 0 0 0 0 0 0 2 0 0 0 0 0 0 0 2 3 1 0 0 0 2 2 0 0 0 0
22 GCA 3 0 1 0 5 0 2 0 4 0 0 0 1 0 0 0 1 0 0 0 1 2 0 1 24 7 0 3 0 2 0 0 0 0 1 0 18020 7 0 2 1 0 1 0 11 3 2 2 3 0 0 0 3 0 0 0 0 0 0 0 1 0 0 0
23 ACT 1 1 0 0 7 1 3 17955 0 2 0 0 1 0 0 1 2 9 2 1 0 1 1 3 5 2 3 3 1 1 0 0 0 0 0 1 2 2 1 2 2 0 3 0 0 0 1 1 0 4 0 2 0 6 6 16 1 2 1 1 0 1 0 0
24 GAG 2 3 5 0 0 0 1 0 0 0 0 1 0 0 2 0 11 2 1 0 0 2 1 0 0 0 0 0 1 0 0 0 6 2 18139 2 1 0 0 0 0 0 1 0 0 2 0 1 1 0 3 0 0 0 0 0 3 0 0 0 0 0 0 0
25 ATC 0 0 0 0 0 1 0 0 0 0 0 0 4 18189 0 0 1 0 0 0 0 1 0 0 1 0 0 0 0 0 0 0 0 0 0 1 1 0 0 0 0 0 0 1 0 0 0 0 0 0 0 0 0 0 1 0 0 0 0 0 0 0 1 0
26 AGA 0 1 0 0 0 1 0 1 18125 1 2 0 2 0 1 0 0 1 0 0 0 4 0 0 0 3 0 0 0 0 0 0 0 0 0 0 0 1 0 0 4 0 2 0 0 0 0 0 0 0 1 1 0 0 0 0 0 0 0 0 0 0 1 0
27 GCA 0 0 0 0 1 0 0 0 0 0 3 1 2 1 0 0 0 0 1 0 0 0 0 0 0 1 2 0 1 0 0 0 2 0 0 0 18148 1 0 0 2 0 1 0 5 0 0 0 0 0 0 0 0 0 0 0 0 0 0 0 0 1 0 0
28 TCC 2 0 0 0 0 3 0 1 0 0 0 0 0 0 0 0 2 3 2 0 3 0 1 0 1 0 0 0 0 1 1 0 0 0 0 1 0 1 1 0 0 3 3 0 0 1 0 0 0 3 0 0 1 18027 1 1 1 0 0 0 1 0 1 0
29 GTC 0 0 0 0 0 1 0 0 0 0 0 0 0 4 0 1 0 0 1 0 0 4 1 0 1 0 0 0 0 1 0 0 0 0 0 0 0 1 1 0 0 0 0 0 3 18194 0 1 0 0 0 0 0 0 0 0 0 0 0 0 0 2 1 0
30 GGG 0 0 0 1 0 1 0 1 0 0 4 0 0 0 1 0 0 1 0 0 0 1 0 0 2 1 1 0 0 0 0 0 0 0 1 0 2 2 0 2 3 2 17530 2 0 1 1 0 2 0 0 0 0 0 1 0 0 1 3 0 0 1 0 0
31 AAG 1 0 16412 0 0 0 0 0 0 0 2 0 0 0 2 0 2 0 0 0 0 0 1 0 0 0 0 1 0 0 0 0 1 0 0 0 1 0 0 0 0 0 0 0 0 0 0 0 0 0 0 0 1 2 1 0 0 0 2 1 0 0 0 0
32 ATG 0 0 0 1 0 0 1 0 0 0 0 0 2 1 18093 4 0 1 0 1 0 0 0 0 0 1 0 0 0 0 0 1 0 1 0 1 0 0 0 0 0 0 0 0 0 0 0 0 0 0 1 1 0 0 0 0 0 0 0 1 0 0 0 0
33 ATT 2 0 1 1 0 1 0 1 1 1 0 1 0 3 0 18159 0 0 0 0 0 0 0 0 0 0 0 1 3 0 0 0 1 1 0 0 0 0 0 0 2 0 0 0 1 1 0 10 1 3 0 0 0 0 0 0 0 0 0 1 0 0 0 1
34 GAT 0 1 0 2 0 0 0 1 0 0 0 1 3 2 2 1 0 0 2 1 0 0 0 0 0 2 0 0 2 0 0 1 0 0 1 18083 1 2 0 0 1 1 2 6 0 0 0 4 1 0 3 1 0 0 4 0 0 0 0 1 0 0 3 0
35 GGA 0 0 1 1 1 0 0 0 5 1 0 1 0 0 0 0 0 0 0 0 0 0 2 0 1 0 0 0 1 0 0 1 3 0 1 0 1 1 1 0 18113 3 0 0 2 0 0 0 1 0 2 0 0 0 0 0 3 0 0 0 0 0 0 0
36 ATT 0 0 0 0 0 0 0 0 0 0 0 0 0 1 0 18125 0 0 0 0 0 0 0 0 0 0 1 0 0 0 0 0 0 0 0 0 0 1 1 1 0 0 1 0 0 0 0 1 0 0 0 0 0 1 0 0 0 0 0 0 0 0 1 0
37 GGA 0 0 0 0 0 5 0 0 1 1 3 0 0 1 0 0 0 0 0 0 0 1 0 1 0 2 0 0 0 0 0 0 0 0 1 0 0 0 0 0 18154 0 13 0 1 0 0 0 0 0 0 0 0 0 0 0 1 0 0 0 0 0 0 0
38 CGA 0 0 0 0 0 0 0 0 2 0 0 0 0 0 1 0 4 0 0 0 1 2 0 0 17669 0 0 1 3 0 0 0 1 0 0 0 0 0 1 0 0 0 0 0 0 0 0 0 0 0 0 0 0 0 0 0 2 1 0 0 0 0 0 0
39 TTC 0 0 1 0 0 1 0 0 0 0 0 1 0 0 0 0 3 0 0 0 0 4 1 0 0 0 0 0 0 3 1 0 1 2 0 0 0 2 0 1 1 1 0 0 0 0 0 1 0 1 1 0 1 0 1 0 0 0 0 2 2 17939 1 1
40 TAC 0 0 0 0 0 0 0 0 0 0 0 0 2 0 1 0 0 9 0 0 0 0 1 1 2 0 0 0 0 0 1 0 1 0 0 0 0 0 2 0 0 1 0 0 0 0 0 0 1 18096 3 2 0 0 0 0 1 1 0 0 0 0 1 0
41 ATC 0 0 1 0 2 2 0 0 0 1 1 0 1 18073 2 1 1 1 3 0 2 1 0 0 1 1 1 0 0 1 0 0 0 0 1 0 0 1 0 0 1 0 3 1 0 0 0 1 0 0 1 2 0 1 0 0 0 0 0 0 8 1 0 0
42 CAA 1 0 1 0 0 0 0 0 0 0 0 0 0 0 1 0 14175 0 2 0 0 1 0 0 1 0 1 0 3 0 1 0 0 0 1 0 1 0 0 0 0 0 0 0 0 0 0 0 1 0 0 0 0 0 0 0 0 0 0 0 0 0 0 0
43 ATG 0 4 0 0 0 0 1 0 0 0 0 0 0 0 15042 1 0 0 0 1 0 1 0 0 0 0 0 1 0 0 1 1 0 0 0 1 0 0 0 0 0 1 0 0 0 0 1 0 1 0 0 2 0 0 0 0 0 0 0 0 0 0 0 0
44 TGC 0 0 0 0 0 0 0 0 0 0 1 0 0 0 0 0 0 0 0 0 0 1 0 0 0 0 0 0 0 0 0 1 0 0 0 0 0 0 0 0 0 0 0 0 0 0 0 1 0 1 0 0 1 0 0 0 0 13219 0 9 0 1 0 0
45 ACT 0 0 0 1 0 2 1 13960 0 0 0 0 1 0 0 0 1 0 0 1 0 0 0 0 0 0 0 0 0 2 1 0 0 0 0 0 0 0 0 0 0 0 0 0 0 1 1 0 0 0 0 0 0 0 0 0 0 1 0 3 1 0 0 0
46 GAA 0 0 0 0 1 0 0 1 0 0 0 1 0 0 0 2 0 0 0 0 0 1 0 1 0 1 0 0 0 1 0 0 16444 0 2 0 0 0 0 0 2 0 0 0 0 0 1 0 4 0 0 0 0 1 0 0 0 0 0 0 0 0 0 0
47 CTT 0 0 0 0 0 0 0 0 0 0 0 0 0 2 0 0 0 0 0 0 0 0 0 2 1 0 0 1 5 3 0 17109 0 0 0 0 0 0 0 0 0 0 0 0 0 0 0 0 0 0 0 0 0 0 3 0 0 0 0 0 0 0 3 1
48 AAA 16529 0 1 0 1 0 0 0 1 0 0 0 1 0 0 0 0 1 0 0 0 0 0 1 0 0 0 0 3 0 0 0 0 0 0 0 0 0 0 0 1 0 0 0 0 0 0 0 0 0 0 0 0 0 0 0 0 0 0 0 1 0 0 0
49 CTC 3 2 0 1 4 2 1 1 0 0 0 0 1 0 1 1 5 0 1 0 2 4 2 2 0 0 0 0 6 15297 2 1 3 0 0 0 0 3 3 1 0 1 3 1 1 1 0 1 0 4 0 0 1 0 1 0 1 11 3 0 1 0 1 3
50 AGT 3 2 2 3 0 14 2 2 1 2 0 15916 0 0 1 2 0 3 7 0 1 6 1 4 0 0 1 1 0 3 2 3 1 4 0 1 1 1 7 2 4 1 2 4 0 2 2 2 0 1 0 1 1 2 2 3 1 3 2 0 0 0 3 0
51 GAT 0 0 0 2 1 3 1 0 0 0 0 1 0 1 0 1 0 3 0 0 1 0 0 3 0 0 0 0 1 0 0 0 1 1 0 15685 2 0 0 0 1 0 0 3 0 0 1 5 1 1 0 2 0 0 0 0 0 0 1 0 0 2 0 0
52 TAT 0 0 2 1 1 3 0 0 2 0 0 0 1 1 0 0 0 0 0 3 1 1 0 0 1 2 0 0 0 0 0 0 1 2 0 0 4 1 0 0 0 0 1 0 0 0 1 0 1 0 1 16040 0 0 0 1 0 0 0 4 1 0 0 0
53 GAG 0 0 1 1 1 0 0 2 0 0 0 0 0 0 0 0 0 0 0 0 0 0 0 1 0 0 2 0 1 0 1 0 4 3 14019 5 0 0 1 0 0 0 2 3 0 1 1 0 0 1 1 0 0 0 0 1 2 0 0 0 0 0 0 1
54 GGG 0 1 0 0 0 3 0 0 0 0 0 0 0 0 0 1 0 0 0 0 0 0 0 0 3 0 1 0 0 0 0 0 0 0 2 0 0 0 0 0 0 0 12924 0 0 0 0 0 0 0 1 1 0 0 0 0 1 0 3 0 0 0 0 0
55 CGA 0 4 0 0 0 0 1 1 3 0 4 0 0 0 0 0 1 0 0 0 0 3 0 1 14599 1 0 3 3 1 0 2 0 0 0 0 0 0 1 0 0 0 1 0 0 0 0 0 0 0 0 1 0 0 0 0 4 0 0 0 0 1 0 0
56 CTG 1 4 2 0 1 0 3 1 0 0 0 3 0 3 2 1 0 3 1 1 2 2 6 0 0 2 3 1 2 0 16057 3 0 0 0 0 0 1 2 0 0 4 0 2 1 1 1 1 0 0 2 2 0 0 0 0 0 1 1 2 0 0 4 0
57 ATC 0 0 0 0 3 3 2 0 0 2 1 1 3 18078 0 0 2 0 0 1 1 2 0 0 1 0 1 0 2 3 7 0 0 0 2 0 0 0 0 3 0 0 1 0 0 4 2 0 0 0 1 0 0 1 1 0 0 1 0 0 0 0 0 0
58 CAG 0 8 5 0 0 0 1 0 0 0 2 1 2 0 0 0 9 1 18077 0 1 2 3 1 0 0 10 0 1 0 3 2 0 1 0 0 0 0 0 0 0 0 0 0 0 0 0 0 0 0 0 2 0 1 1 0 0 0 0 0 0 0 0 0
59 AAC 2 18103 2 1 0 1 1 2 3 1 1 1 0 0 0 1 1 1 3 1 0 1 2 1 1 0 1 2 2 1 3 1 0 1 0 2 2 0 2 0 3 0 0 0 0 0 0 0 2 0 1 0 0 0 0 0 3 0 0 0 0 1 0 1
60 AGC 0 1 0 1 0 0 2 2 0 18186 0 1 0 0 0 0 0 0 0 0 0 0 0 0 3 2 0 0 1 0 0 0 0 0 1 1 1 0 0 0 0 1 1 0 0 0 0 0 0 0 0 0 0 0 2 0 0 0 2 0 0 0 0 0
61 TTA 0 1 1 0 0 1 0 3 0 0 0 0 1 1 0 2 0 2 0 0 0 0 1 0 0 0 1 1 3 0 0 0 0 0 0 0 0 0 0 0 1 0 0 1 0 0 0 0 0 1 0 0 2 1 0 0 0 2 0 1 18013 0 1 0
62 ACA 1 1 0 0 18114 12 1 2 0 3 0 0 0 0 0 0 0 0 1 0 1 3 0 2 4 0 0 8 0 0 0 1 0 0 0 0 3 0 1 2 0 1 0 1 0 0 0 0 0 0 0 0 1 10 1 1 1 0 0 1 0 0 0 1
63 ATA 4 0 0 2 1 2 0 1 0 0 3 0 18017 1 2 0 1 1 1 0 1 2 3 1 1 0 0 0 1 3 1 0 0 0 0 1 1 0 0 0 1 0 0 0 1 0 0 0 1 2 0 1 0 0 1 3 0 0 0 0 1 2 0 2
64 GAG 1 1 2 0 0 0 2 0 0 1 0 1 0 0 0 0 0 0 1 4 0 3 2 0 1 1 0 0 0 2 0 1 0 0 18108 1 0 0 0 0 0 2 2 0 0 0 3 0 1 0 0 2 0 0 0 0 0 0 0 0 0 0 0 1
65 AGA 1 1 0 1 2 0 1 0 18072 0 1 0 0 0 0 0 0 0 0 0 0 0 0 1 1 1 0 0 0 0 0 0 0 1 0 0 0 0 0 0 0 0 0 0 0 0 0 0 0 1 0 0 1 0 0 0 0 0 0 0 0 0 1 0
66 ATG 0 0 0 0 0 0 1 0 0 1 0 1 0 0 18074 1 0 0 0 0 0 2 0 1 0 0 0 0 0 0 0 0 0 0 0 0 0 0 0 0 0 0 0 0 0 0 0 0 0 0 0 0 0 0 0 0 0 0 0 0 0 0 0 0
67 GTG 0 0 0 0 0 0 0 0 1 0 0 0 0 0 1 0 0 0 0 0 0 0 0 0 0 0 0 0 1 0 0 0 0 1 0 0 0 0 0 0 0 0 0 0 10 0 18144 0 0 0 1 0 0 0 0 0 0 0 0 0 0 0 0 0
68 CTC 2 1 0 0 0 0 1 0 0 0 0 0 0 0 0 1 0 3 1 1 2 3 1 0 0 2 1 2 2 18057 0 4 0 0 0 0 0 1 1 2 0 0 0 0 0 0 0 0 0 0 1 0 0 0 0 0 0 0 1 0 0 5 0 0
69 TCT 1 0 0 0 0 0 0 2 0 0 0 1 0 0 0 0 0 1 1 0 0 0 0 0 0 0 0 1 0 0 0 0 0 0 0 0 0 0 0 0 2 1 1 0 0 0 0 0 1 1 0 0 0 7 0 18189 1 0 0 0 0 0 0 3
70 GCT 0 1 0 0 0 0 1 6 0 2 0 0 1 0 1 1 0 1 0 0 1 1 1 0 1 2 0 0 0 3 0 0 0 0 0 2 8 11 2 18121 0 0 3 1 0 0 0 1 2 0 1 0 0 2 1 0 1 1 0 0 0 0 0 0
71 TTT 1 1 0 0 0 0 0 0 0 0 0 0 0 0 0 0 1 1 0 0 0 0 0 0 0 0 0 0 0 0 1 2 0 0 0 0 0 0 0 0 1 0 0 0 0 0 0 0 0 0 0 1 0 0 0 3 0 0 0 0 0 2 2 18201
72 GAC 0 0 0 0 0 0 0 0 2 0 0 0 0 1 0 0 0 0 0 0 2 1 0 0 1 0 0 0 1 0 0 0 2 18173 2 12 0 0 0 0 0 0 0 0 0 0 1 0 0 4 0 0 0 0 1 0 1 0 0 0 1 0 0 0
73 GAA 2 4 0 0 0 2 0 0 1 0 1 1 2 0 0 0 0 5 0 0 0 1 0 0 0 1 0 0 0 0 0 1 18182 0 6 0 1 1 0 0 3 0 2 3 0 0 0 2 0 0 0 2 0 0 0 0 0 1 0 2 0 1 0 0
74 AGA 2 1 0 0 0 0 0 0 18171 0 4 2 2 0 0 0 0 0 0 0 0 0 0 0 0 0 2 2 0 2 0 0 0 0 0 0 1 2 1 0 3 0 0 0 0 0 0 0 0 0 0 1 0 1 0 0 0 1 0 0 0 0 0 0
75 AGG 0 1 1 0 0 0 0 0 2 0 18130 0 0 0 3 0 0 0 0 0 0 0 0 0 0 0 1 12 0 0 0 0 0 0 0 1 0 0 0 0 0 0 4 0 0 0 0 0 0 0 0 0 3 0 0 0 0 0 3 0 0 1 0 0
76 AAT 0 4 0 18120 0 0 0 1 0 0 0 2 0 1 0 0 0 0 0 0 0 1 0 0 0 0 0 0 0 1 1 0 0 0 0 1 0 0 0 0 0 0 0 0 0 0 0 0 0 0 0 0 0 0 0 0 0 1 0 0 3 0 0 0
77 AAA 18179 1 1 1 1 1 0 0 3 0 0 14 2 0 0 0 2 3 1 0 0 0 0 0 1 1 0 0 0 0 0 0 3 1 2 0 0 0 1 0 1 0 0 0 0 0 0 0 1 0 0 0 0 0 0 0 0 0 0 1 2 0 0 0
78 TAT 0 0 0 0 0 0 0 0 0 0 0 0 0 0 0 1 0 0 0 4 0 0 0 0 0 0 0 0 0 0 1 0 0 0 0 1 0 0 0 0 0 0 0 0 0 0 0 0 0 2 0 18233 0 0 0 3 2 3 1 3 0 0 0 0
79 CTG 0 0 0 0 0 0 0 0 0 0 0 0 0 0 2 0 0 0 2 0 0 0 2 0 0 0 0 0 2 2 18233 2 3 1 0 0 0 0 0 0 0 0 0 0 0 0 2 0 0 0 0 0 0 0 0 0 0 0 0 0 0 0 2 0
80 GAA 1 0 3 0 0 2 2 0 5 2 0 1 3 0 2 1 4 5 1 0 1 2 0 0 2 3 0 0 0 4 0 1 18038 0 1 0 3 2 2 5 1 0 1 0 3 3 0 0 3 1 0 0 1 3 0 3 1 1 1 1 1 3 1 0
81 GAA 2 2 1 0 1 1 0 0 0 0 1 0 0 1 0 0 2 2 1 0 0 0 0 0 0 0 0 0 0 2 0 1 18154 0 1 1 0 1 0 1 4 1 1 1 1 4 2 4 8 1 2 7 2 1 0 0 0 1 0 1 0 2 0 1
82 CAT 2 0 1 1 1 0 0 0 0 0 0 2 1 1 5 2 5 7 1 18116 0 0 0 1 1 0 5 9 11 0 0 0 1 0 2 1 1 0 0 0 0 0 1 0 0 1 3 2 2 0 3 6 3 1 0 4 7 2 2 0 0 1 0 6
83 CCC 1 11 1 1 0 4 0 4 0 4 0 5 1 0 1 0 3 1 2 4 0 17895 1 1 0 1 0 2 0 2 2 0 1 0 0 0 2 2 3 6 1 4 1 1 0 1 1 0 1 0 1 0 7 0 0 0 1 3 0 1 0 0 0 0
84 AGC 0 7 0 1 0 3 3 1 0 17529 1 7 0 4 0 1 0 0 34 5 0 0 0 0 0 0 1 0 0 0 0 1 2 2 0 1 3 2 0 0 4 3 9 0 0 2 2 1 2 1 8 0 0 1 1 1 1 2 1 1 1 0 1 0
85 GCG 16 13 3 5 96 150 221 0 39 23 22 6 146 34 85 3 16 5 3 19 14 22 35 1 7 57 98 124 93 20 9 0 11 5 47 35 197 80 672234 144 9 38 183 72 3 18 80 24 14 41 46 71 63 6 250 0 2 24 12 61 4 5 23 3
86 GGG 112 25 36 75 65 13 126 177 28 9 92 6 18 18 35 12 45 106 73 24 10 72 83 12 55 35 60 8 2 50 1 70 10 11 67 2 4 60 19 6 73 94 666094 82 21 0 34 21 37 34 9 60 5 9 13 11 1 5 63 25 14 174 13 8
87 AAG 186 5 692432 143 7 3 15 9 5 6 64 4 4 2 11 3 11 11 7 14 5 12 10 4 3 5 8 10 11 0 2 7 5 3 142 1 8 18 18 4 9 1 3 24 3 3 26 2 12 34 17 2 20 29 13 3 21 3 1 2 5 10 21 5
88 GAT 1 75 6 349 27 2 6 22 11 33 11 5 11 7 3 0 55 13 37 51 42 15 6 26 6 13 8 3 33 13 23 4 52 96 46 687785 2 5 5 27 12 10 80 25 5 8 25 13 60 2 49 52 61 25 12 13 78 23 8 96 5 19 4 4
89 CCT 18 87 37 35 14 50 14 103 26 107 23 62 56 33 51 15 21 49 33 85 131 696 1174 687427 39 18 62 64 16 29 42 47 10 26 15 29 72 149 53 159 101 116 103 37 19 36 47 103 166 38 91 32 28 28 58 86 143 121 139 79 20 30 16 61
90 AAG 167 76 687969 133 36 51 53 41 67 15 363 24 139 27 102 57 10 156 17 102 3 6 10 5 17 56 82 120 84 54 62 74 8 19 80 20 7 53 39 29 123 128 91 158 19 18 64 32 10 9 72 137 23 43 12 25 14 15 41 89 17 6 37 15
91 AAA 695788 28 65 20 13 2 10 9 42 5 23 57 17 7 2 5 26 40 6 12 4 23 9 36 26 84 21 38 27 2 19 3 36 21 8 3 10 16 6 12 9 5 4 2 19 3 14 12 161 5 90 3 7 6 6 6 49 4 8 9 33 21 1 10
92 ACT 8 15 16 19 90 433 56 692404 6 8 0 15 9 4 0 25 10 13 19 3 11 22 21 22 5 10 5 48 23 16 3 5 5 33 9 6 1 6 2 20 8 2 2 38 12 9 19 6 20 10 5 2 1 9 0 15 5 27 0 27 4 7 4 3
93 GGA 4 3 14 68 6 7 12 6 42 1 0 1 1 11 1 1 13 5 5 10 4 11 0 19 15 13 1 2 0 8 7 0 42 5 0 3 16 6 1 7 691992 8 210 23 11 2 1 5 25 10 9 4 5 8 12 3 86 8 0 7 1 12 25 1
94 GGA 6 28 3 0 12 4 3 1 81 0 19 1 13 2 0 0 8 7 0 12 11 120 4 2 4 13 1 0 1 20 0 8 37 1 9 0 3 1 12 0 691080 58 120 17 34 13 2 6 27 0 46 0 3 25 7 1 148 6 9 7 8 7 0 14
95 CCC 4 3 1 4 3 22 0 12 7 7 6 0 2 0 1 0 6 96 1 0 132 691755 25 400 0 3 2 6 2 19 4 6 0 1 8 0 48 4 3 99 1 17 0 3 5 8 1 0 20 16 69 4 14 174 0 37 1 1 11 0 0 8 2 0
96 ATA 13 0 7 5 48 6 7 1 13 3 4 18 697926 19 31 7 3 2 0 7 1 14 17 7 30 5 41 15 19 36 7 43 58 1 13 14 5 14 14 1 4 13 6 3 43 20 13 2 55 8 34 0 7 30 1 12 30 16 3 8 26 0 7 4
97 TAC 10 40 16 37 4 12 13 17 3 3 1 12 5 12 16 13 0 39 4 5 3 10 6 1 8 17 2 4 29 5 4 37 9 16 4 4 7 7 10 3 9 8 23 46 9 4 1 19 25 698530 232 73 3 33 3 33 0 40 5 12 6 17 11 30
98 AAG 151 8 692698 30 12 32 66 19 16 3 146 2 12 14 55 2 39 55 8 46 20 46 13 5 5 2 53 9 0 74 14 11 4 25 91 23 15 4 8 6 3 19 10 17 5 7 11 1 6 34 30 14 19 1 17 4 5 17 14 8 1 4 22 0
99 AGA 72 22 1 0 13 23 7 1 692589 6 49 26 23 17 1 5 0 5 6 5 3 5 33 2 49 46 10 21 10 13 17 19 2 6 2 3 19 15 14 0 43 14 19 3 3 8 1 15 5 10 2 13 2 16 6 5 4 15 1 11 11 12 0 3
100 GTA 7 23 6 38 29 33 32 0 12 10 2 7 125 2 49 1 20 61 30 14 222 214 146 29 26 60 30 15 73 112 24 37 31 12 46 9 66 27 9 14 32 16 92 18 689602 26 296 44 110 2 6 1 62 168 4 11 16 72 0 34 38 26 0 6
101 GAT 6 9 11 54 7 43 23 25 1 4 0 20 7 3 23 9 88 21 13 63 9 54 21 20 3 8 28 2 15 2 11 23 30 250 11 693430 19 12 17 24 1 5 3 57 7 10 7 49 4 1 45 50 12 32 54 64 0 7 8 22 12 7 9 4
102 AGA 42 16 9 8 22 22 40 1 694846 6 66 23 31 35 11 12 34 28 8 2 80 120 8 25 15 39 17 9 3 10 9 3 2 2 0 0 2 96 5 14 54 17 34 1 10 6 4 2 115 63 5 0 17 31 14 0 35 15 37 60 14 6 42 11
103 AAG 41 14 692208 112 10 5 19 8 1 0 110 0 25 6 7 3 8 28 17 3 3 31 3 9 52 15 12 17 17 4 4 4 1 3 30 0 9 2 20 0 25 9 190 19 0 1 4 0 9 5 1 1 4 2 8 74 3 7 9 24 0 3 10 4
104 TGG 12 25 2 12 30 14 4 10 5 6 8 2 26 33 2 4 29 11 32 23 8 46 10 44 33 6 38 37 15 23 24 5 4 4 10 2 11 10 12 8 13 1 4 5 10 10 11 2 55 29 75 24 9 69 30 28 46 28 695595 30 3 48 61 11
105 ATG 3 2 7 13 14 41 15 2 1 19 4 6 46 3 693765 40 16 12 6 129 18 29 6 4 22 13 25 4 35 19 15 4 0 2 6 1 28 2 3 3 2 6 11 10 5 3 83 5 2 23 1 20 10 16 3 3 50 17 0 32 0 1 34 10
106 AGG 5 30 86 1 6 26 3 5 74 8 696963 18 10 8 89 1 3 30 10 2 2 13 3 31 7 109 18 0 8 2 0 6 5 0 3 11 7 0 7 7 16 25 195 7 0 0 6 1 7 1 4 2 5 6 9 4 0 17 34 2 1 4 5 5
107 GAA 99 1 15 0 4 11 1 1 0 4 2 4 0 4 3 0 44 23 12 7 3 3 2 0 1 13 7 0 8 17 6 3 696023 37 26 26 3 0 3 1 52 1 3 0 12 1 1 1 64 10 0 12 5 8 0 2 0 5 0 12 4 24 3 2
108 CTC 0 1 1 0 8 26 0 4 6 2 10 0 2 28 2 0 3 48 22 1 7 134 1 6 10 8 4 5 84 697028 6 43 0 16 0 1 0 6 1 1 6 5 2 65 2 20 7 13 1 2 3 0 1 4 0 15 57 5 18 8 13 58 2 6
109 GTC 0 1 3 0 20 1 2 14 0 86 6 1 4 165 2 0 21 8 2 2 4 6 2 3 11 27 40 23 0 22 35 1 14 29 5 2 14 123 0 11 7 9 19 6 933 693714 8 103 7 2 29 2 3 2 7 8 2 16 13 5 16 45 0 11
110 CTT 2 0 6 1 1 15 20 1 0 0 0 0 10 0 3 97 4 7 4 16 26 20 9 57 5 3 4 8 1 36 119 694863 4 14 0 20 4 10 7 3 2 1 1 7 4 1 3 2 4 0 6 1 0 2 0 1 0 2 1 3 29 0 1 19
111 TAT 4 2 1 8 14 0 1 17 0 6 2 2 3 47 6 1 3 55 12 80 2 5 0 9 0 2 4 7 20 10 4 1 7 3 3 3 1 8 11 14 1 4 6 0 18 0 9 2 5 360 20 696068 30 17 4 20 12 6 138 60 5 12 28 11
112 GAC 4 116 9 13 12 7 30 17 0 2 1 7 6 11 1 2 1 19 2 2 11 23 16 12 1 4 25 4 14 7 3 0 12 696914 7 30 4 33 13 3 14 103 17 13 11 3 22 11 5 114 15 0 0 31 5 2 3 4 41 13 6 2 4 8
113 AAA 698206 14 143 8 20 5 4 36 26 1 0 22 7 7 8 0 14 15 2 5 6 7 11 0 2 1 22 1 86 17 15 1 21 4 2 2 0 9 3 2 1 2 6 0 5 6 21 0 10 15 0 3 10 10 1 0 2 4 14 4 5 10 3 5
114 GAA 59 79 0 6 6 7 1 0 61 1 36 10 14 0 0 10 12 20 12 21 11 21 7 1 8 4 8 6 36 6 0 32 697229 10 63 8 11 61 11 12 39 6 38 11 11 2 6 3 24 67 1 6 2 43 31 1 13 32 2 8 7 14 20 29
115 GAA 63 42 1 26 1 4 3 1 1 0 2 1 2 0 6 1 12 37 0 41 1 5 7 63 6 4 1 2 4 5 1 2 696873 13 12 4 1 7 0 0 52 4 8 12 0 0 5 0 20 13 10 0 1 5 0 4 1 0 5 1 13 0 7 4
116 ATA 8 5 37 11 102 18 11 1 9 2 2 1 699523 24 172 26 7 6 63 11 20 20 3 2 9 4 4 2 6 11 14 39 4 4 2 6 40 15 2 5 5 7 15 19 270 210 17 4 9 7 2 28 20 16 4 11 11 16 2 20 10 18 7 12
117 AGG 2 32 85 32 3 31 75 20 27 13 690942 54 16 26 82 22 38 37 80 45 9 12 7 6 10 5 46 11 21 16 16 2 0 5 15 7 11 28 14 0 30 14 127 6 1 11 9 13 20 71 11 1 23 8 18 9 1 21 17 271 7 4 18 15
118 CGA 3 1 6 1 3 14 1 4 38 0 0 3 2 5 2 3 108 24 6 10 20 35 56 8 687407 6 95 10 80 65 5 15 9 17 3 0 5 6 0 3 3 20 6 4 0 3 5 1 0 6 1 0 5 1 3 12 64 1 1 4 1 2 0 6
119 ATC 2 8 2 1 0 39 4 1 34 6 7 3 102 679905 1 57 0 0 6 1 0 4 0 12 0 0 0 0 1 11 5 0 0 3 8 0 0 6 1 0 1 16 3 2 0 12 80 1 1 2 2 0 0 24 6 1 1 25 3 4 1 38 1 0
120 TGG 36 20 4 1 0 6 26 19 1 79 17 1 7 2 10 0 18 4 14 5 3 51 10 0 4 3 82 2 0 19 4 7 2 19 1 5 0 17 3 16 18 23 64 17 16 1 8 1 1 2 54 0 6 2 38 5 86 13 692544 8 15 19 58 7
121 CGC 6 30 9 9 14 32 77 54 0 33 25 1 21 48 5 39 0 233 17 8 13 85 22 4 17 684200 33 32 9 37 3 5 5 24 9 2 16 48 14 15 7 23 164 4 46 19 7 18 7 33 44 42 4 30 36 28 7 302 8 50 5 17 2 3
122 CAA 35 0 5 13 54 35 5 46 7 36 15 14 28 0 13 52 674908 48 186 7 30 9 48 12 93 7 90 12 52 53 1 0 7 23 13 0 21 8 44 18 73 17 20 15 13 4 296 9 42 1 9 8 10 8 7 4 11 1 16 4 0 0 153 5
123 GCC 5 2 14 12 3 208 8 3 2 216 15 4 2 4 2 7 5 12 1 3 1 41 0 14 19 12 22 12 2 28 1 3 4 22 8 26 60 691153 22 27 26 37 10 32 68 117 14 5 1 6 3 3 5 36 6 16 54 3 5 1 14 14 1 0
124 AAT 6 30 4 530947 5 7 0 6 0 2 0 19 1 4 3 9 6 8 0 30 14 10 12 17 12 0 9 16 3 4 0 26 7 0 4 8 7 0 12 0 13 2 5 4 7 3 2 0 15 2 10 25 3 6 38 7 14 4 1 2 1 3 5 9
125 AAT 9 49 5 439824 5 6 9 15 3 16 23 21 1 12 2 19 3 31 18 66 4 1 1 3 2 6 20 0 2 33 1 23 10 5 2 46 29 16 0 12 5 0 18 8 1 7 2 1 8 10 2 106 11 16 47 1 3 26 9 87 29 100 2 16
126 GGT 128 32 68 5 11 11 76 8 8 1 7 48 4 7 10 2 11 21 35 1 74 9 6 19 14 10 14 25 27 27 63 16 1 4 9 40 2 8 17 25 15 24 84 541216 5 17 22 21 0 2 10 1 65 13 2 5 5 4 7 64 6 14 25 1
127 GAT 15 13 36 109 4 11 5 4 31 8 66 8 66 72 1 80 8 10 3 25 24 10 25 6 4 34 3 9 5 25 0 4 28 100 14 492650 111 12 62 6 2 15 17 64 23 50 5 2 18 22 1 181 53 1 1 14 1 1 0 11 5 2 0 28
128 GAT 42 59 6 27 129 16 72 10 7 30 2 29 7 7 15 11 19 10 8 4 1 2 6 8 13 9 6 3 59 5 18 0 16 8 168 560238 57 23 9 33 0 4 18 85 27 3 72 48 8 2 14 77 63 4 28 6 7 3 23 6 4 8 1 8
129 GCA 75 69 3 1 282 84 8 9 2 70 8 24 17 139 46 14 12 15 1 20 7 12 7 5 25 175 17 2 15 77 6 28 29 9 1 28 655381 79 70 19 43 65 20 8 87 47 1 4 14 13 70 61 42 11 14 92 9 5 4 0 21 3 35 5
130 ACA 99 9 14 29 632662 93 58 33 27 2 1 1 57 0 9 24 5 17 15 14 8 30 12 6 13 6 47 19 4 3 22 0 0 0 1 4 53 10 23 1 17 1 0 0 2 5 60 3 15 16 4 4 21 0 1 5 5 4 15 8 7 22 9 9
131 GCT 0 7 3 23 3 13 34 117 15 40 9 37 3 8 2 10 7 25 2 127 3 109 5 145 0 3 9 10 5 3 8 2 24 2 1 14 50 72 33 619783 15 0 40 35 21 32 7 85 19 24 12 5 3 32 4 49 2 10 1 0 2 2 1 13
132 GGT 44 12 0 5 16 18 1 7 3 34 11 37 6 27 12 1 3 40 14 3 16 26 16 1 0 13 1 12 0 6 4 6 0 3 0 48 2 9 2 17 12 140 818 613684 1 19 1 15 23 7 11 14 1 2 0 3 2 9 1 60 12 22 1 1
133 CTG 0 35 1 17 32 2 4 1 4 0 4 2 36 1 74 1 12 10 12 3 25 12 102 10 8 9 9 16 177 35 633602 104 1 19 13 3 2 1 1 0 0 11 13 15 16 6 0 4 3 15 6 9 3 2 12 26 1 6 0 7 15 1 67 5
134 ACT 0 15 0 20 125 280 5 626237 0 13 4 12 12 5 0 23 4 11 8 28 42 28 20 28 7 3 6 32 20 11 10 6 3 5 3 3 15 60 5 60 10 8 2 6 5 42 4 41 4 5 0 2 15 6 1 42 2 14 6 17 0 0 1 1
135 CAC 3 46 0 13 16 5 2 14 8 3 21 18 9 10 1 7 35 612131 19 79 31 19 17 0 8 92 9 22 9 17 2 10 7 17 26 3 5 8 2 10 6 11 24 3 5 1 6 13 13 39 16 2 1 19 8 1 3 3 15 2 5 12 7 0
136 ATG 15 32 7 5 59 20 46 3 6 5 31 2 80 27 620964 231 14 21 8 20 16 21 17 3 11 11 17 0 23 73 20 3 7 1 25 4 8 44 10 13 0 23 3 8 13 17 149 6 16 16 12 21 9 0 4 7 5 5 8 17 6 16 193 4
137 ATG 5 7 2 26 2 1 17 0 1 1 4 0 80 0 557703 76 26 27 27 1 21 45 34 13 6 4 1 1 4 5 11 7 5 8 2 3 2 8 25 3 1 15 5 2 2 1 51 5 10 3 10 1 3 8 5 2 6 2 6 2 8 12 9 2
138 ATC 8 9 2 0 0 25 2 3 8 2 8 21 58 568258 7 44 3 4 17 13 17 21 1 7 0 8 1 1 28 7 15 5 0 13 0 1 1 12 4 0 0 2 1 1 0 21 0 1 14 13 17 9 0 6 1 0 13 16 0 3 8 0 8 6
139 TGG 6 1 18 4 5 4 6 2 1 0 11 0 2 2 6 1 1 0 2 2 15 12 24 5 13 10 160 1 4 19 4 3 9 3 1 1 1 1 0 0 21 0 24 3 2 2 0 0 4 15 36 1 1 1 2 0 141 7 649052 19 14 0 28 2
140 CAT 13 0 10 26 2 0 0 9 1 4 3 1 2 3 10 2 20 42 9 693527 1 3 6 8 1 2 1 15 1 5 9 12 3 0 0 12 36 2 1 2 2 3 0 0 2 4 8 1 7 2 18 88 0 20 4 0 5 0 3 5 0 1 7 1
141 TCC 16 4 8 1 7 41 1 6 0 5 0 31 0 3 6 0 1 1 0 1 19 77 2 0 0 3 18 1 2 3 0 11 0 7 2 3 0 65 0 1 2 5 2 5 15 0 0 5 25 34 1 0 37 696465 81 72 6 35 0 0 4 27 0 9
142 AAT 11 34 8 698339 13 14 2 46 0 83 2 15 5 3 0 6 4 31 4 6 2 7 8 23 0 2 5 5 3 13 5 2 31 1 12 40 16 26 1 2 2 3 9 3 1 4 5 0 5 2 1 4 7 0 9 4 12 0 0 0 9 4 6 7
143 TTG 15 10 7 0 26 3 14 8 2 19 6 4 24 7 38 5 12 1 1 6 8 21 5 41 4 4 2 10 13 2 34 3 1 1 0 17 1 0 1 0 7 14 4 1 5 1 10 0 10 43 12 6 3 1 33 2 4 6 7 8 49 12 692319 79
144 AAT 21 26 9 693958 5 17 3 18 2 6 0 62 16 3 9 5 9 10 2 12 0 9 7 18 2 6 1 1 4 16 0 3 4 1 5 110 11 12 13 7 0 2 1 29 12 0 0 9 7 1 3 4 3 9 14 0 2 16 8 1 0 0 0 0
145 GAT 19 4 0 17 1 1 3 4 3 11 4 2 10 0 4 6 2 3 3 6 5 15 11 3 0 2 1 1 10 19 3 1 4 110 7 692903 1 0 0 0 2 0 12 43 5 6 10 4 2 5 3 65 22 3 1 5 3 0 0 0 6 0 6 5
146 ACA 17 18 1 3 697488 251 162 19 17 12 0 32 72 10 1 1 5 8 4 0 18 17 7 1 0 9 4 4 1 0 1 0 0 21 1 0 202 12 3 3 1 34 8 11 2 0 0 0 0 2 0 0 16 35 4 2 0 1 3 1 0 0 4 2
147 ACA 14 4 1 0 695692 17 42 3 6 0 0 1 29 4 0 0 10 2 2 0 11 6 1 8 3 5 0 6 0 0 4 1 0 8 4 3 66 7 0 6 14 0 7 5 0 1 0 2 0 1 0 1 6 0 0 1 0 4 3 1 1 0 0 2
148 TAC 4 7 2 1 5 5 1 2 0 1 1 0 4 5 3 0 1 35 0 0 6 3 0 7 10 6 1 1 3 4 0 0 1 6 0 3 2 18 4 0 16 4 21 2 0 0 6 15 9 696035 6 17 0 6 3 1 5 41 4 0 2 0 2 6
149 CAG 1 7 45 2 3 2 6 0 1 0 2 3 3 0 0 2 32 8 696980 24 5 23 8 1 13 4 120 1 5 4 8 4 0 0 36 0 0 7 20 2 0 2 5 2 5 0 19 8 3 3 125 1 0 1 2 0 3 5 2 0 11 5 0 7
150 AGG 4 0 65 2 3 0 11 2 53 1 697259 38 0 2 36 6 2 1 0 37 0 1 0 0 0 10 121 2 0 4 1 0 0 1 2 2 0 2 2 0 0 0 111 0 2 1 2 0 1 0 4 2 4 0 0 0 0 1 6 2 0 12 1 3
151 ACA 14 0 2 8 698007 40 147 96 11 3 8 2 10 0 2 2 3 12 6 5 1 10 39 4 28 9 6 2 2 3 2 24 5 5 4 3 80 2 6 2 7 1 11 10 2 7 4 22 13 6 11 5 2 6 0 2 31 2 0 1 0 0 0 0
152 AGA 54 6 31 10 5 3 1 5 695724 6 44 6 42 4 9 3 8 3 13 1 34 9 30 12 164 13 124 76 7 9 9 5 0 1 6 0 34 9 3 0 107 2 4 11 8 3 3 1 27 5 44 1 14 6 0 4 24 1 3 1 11 16 5 8
153 GCT 16 20 20 27 12 3 1 76 111 13 9 10 5 11 4 8 27 25 13 14 6 28 1 16 7 6 16 4 43 4 16 1 16 7 1 43 43 74 18 696678 51 7 11 61 3 25 8 48 13 8 5 17 18 13 10 40 10 3 11 3 19 2 2 4
154 CTT 17 19 0 10 34 8 12 8 14 3 8 59 28 17 12 76 35 9 14 13 2 10 14 47 11 8 12 6 58 111 44 688057 9 1 11 4 17 4 3 4 14 6 6 5 20 22 21 26 29 5 24 9 7 2 10 2 24 2 3 11 80 13 116 28
155 GTT 80 9 37 25 16 52 3 74 6 2 35 3 20 4 27 66 20 36 3 7 12 11 7 4 84 16 12 15 36 5 11 32 29 2 7 7 22 3 34 35 56 2 41 10 122 35 31 684764 16 12 12 29 21 33 4 6 30 10 4 7 21 1 4 19
156 CGC 5 42 10 0 29 35 16 15 126 128 13 1 10 22 1 20 3 333 5 17 9 22 12 10 45 672883 155 155 17 39 23 7 3 3 11 1 16 8 56 12 17 22 3 31 16 5 11 5 32 16 6 31 6 18 4 17 20 122 19 2 2 2 13 0
157 ACC 11 25 19 7 108 677864 522 257 7 9 19 67 89 191 30 5 28 10 36 2 15 49 34 10 12 15 5 10 2 86 12 7 0 15 7 16 45 38 47 1 2 20 66 22 52 46 100 78 14 4 29 4 7 37 131 14 21 13 3 15 15 9 29 48
158 GGC 1 9 6 11 11 48 14 13 2 185 6 3 3 0 0 30 42 30 1 8 25 60 1 11 14 16 4 7 35 6 2 6 10 291 1 1 11 31 3 3 131 696093 426 131 6 48 48 15 5 16 8 5 15 25 7 6 11 51 1 3 0 0 15 18
159 ATG 34 9 14 9 11 21 54 15 10 2 15 10 61 5 695959 98 1 33 3 11 15 29 13 20 23 34 18 8 13 127 19 17 76 2 3 4 11 15 15 5 16 12 12 14 11 19 85 1 201 3 15 0 9 18 6 8 10 19 4 2 76 3 131 3
160 GAT 11 53 10 64 9 2 2 8 23 3 39 4 32 7 28 12 30 21 6 17 5 38 3 26 9 1 16 15 6 6 4 3 140 53 29 696618 30 7 22 9 24 9 58 72 55 6 23 10 9 7 20 33 8 7 17 3 16 4 2 46 33 34 5 17
161 CCC 12 28 71 13 12 67 5 11 12 13 33 17 14 39 17 9 12 43 0 7 282 697018 41 70 55 18 97 14 8 35 12 3 13 1 22 6 77 35 88 5 21 22 33 48 10 10 89 10 17 10 32 4 134 413 46 6 23 15 21 22 15 13 17 0
162 AGG 43 7 58 13 11 5 2 8 794 31 694422 33 23 13 52 9 5 11 17 17 7 91 5 9 13 14 54 40 16 5 18 5 10 6 7 4 7 16 19 7 19 6 164 3 25 6 43 15 12 36 9 10 14 0 15 10 14 1 19 10 21 5 8 14
163 ATG 6 54 43 17 124 24 37 62 9 34 13 7 103 7 697888 37 4 19 4 4 0 1 3 3 10 3 13 6 5 0 10 31 5 6 22 10 29 5 17 5 0 25 16 8 0 13 86 169 10 6 11 0 25 1 8 6 1 38 22 16 12 18 87 5
164 TGC 9 19 6 28 32 4 0 20 7 16 10 8 21 9 30 10 9 5 22 12 0 56 14 54 30 62 24 11 5 4 1 4 3 9 4 2 96 27 84 39 4 43 12 3 17 34 41 4 18 297 22 4 20 28 1 2 35 696584 12 182 4 78 2 9
165 TCT 10 110 1 313 42 83 14 20 2 11 0 15 6 0 3 10 10 3 4 2 29 126 5 115 0 5 0 2 17 19 8 26 7 16 8 19 27 41 76 5 54 46 40 80 7 3 8 12 6 0 16 33 36 182 27 698095 7 12 0 100 58 5 6 11
166 CTG 26 8 29 18 9 5 17 8 9 7 18 13 25 0 124 60 28 26 45 38 6 12 106 9 2 2 25 16 44 96 697146 57 7 1 17 5 9 5 9 5 5 8 33 7 37 1 7 20 34 10 3 4 10 0 15 4 28 10 41 15 11 3 100 11
167 ATG 8 70 31 17 6 16 9 6 2 3 7 15 309 10 697019 25 5 9 14 4 14 15 8 11 5 8 22 21 160 3 175 42 3 1 2 5 2 10 24 2 11 10 31 49 8 4 41 10 21 6 16 7 23 8 4 8 6 9 30 10 20 13 28 5
168 CAG 0 1 0 0 0 0 0 0 0 0 0 0 0 0 0 0 1 0 3622 1 0 0 1 0 1 0 0 0 0 0 0 0 0 0 0 0 0 0 0 0 0 0 0 0 0 0 0 0 0 0 1 0 0 1 0 1 1 0 0 0 0 0 0 0
169 GGT 0 0 0 0 0 0 0 0 0 0 0 2 0 0 0 0 0 0 0 0 0 0 0 0 0 0 0 0 0 0 0 0 0 0 0 0 0 0 0 0 1 2 1 3531 0 0 0 0 1 0 0 0 0 0 0 0 0 0 0 1 0 0 0 0
170 TCG 0 0 0 0 0 0 0 0 0 0 0 0 0 0 0 0 0 0 0 0 0 0 0 0 0 1 0 0 0 0 0 0 0 0 0 0 0 0 1 0 0 0 0 0 1 1 0 0 0 0 0 0 0 0 3569 0 0 0 0 0 0 0 0 0
171 ACT 0 0 0 0 0 1 0 3596 0 0 0 0 0 0 1 1 0 0 0 0 0 0 0 1 0 0 0 0 0 0 0 0 0 0 0 0 0 0 0 1 0 0 0 0 0 0 0 0 0 0 0 0 0 0 0 0 0 0 0 0 0 0 0 0
172 CTC 0 0 0 0 1 0 0 0 0 0 0 0 0 0 0 0 0 1 0 0 0 0 0 0 0 0 1 0 0 3620 0 0 0 0 0 0 0 0 0 0 0 1 0 1 0 0 0 0 0 0 0 0 1 0 0 0 0 0 1 0 0 1 0 0
173 CCT 0 0 0 0 0 0 0 0 0 0 0 0 0 0 0 0 0 0 0 1 1 2 10 3599 0 0 2 0 0 0 0 0 0 0 1 0 1 0 0 0 0 0 0 0 0 0 0 1 0 0 0 0 0 0 0 0 0 0 0 0 0 0 0 0
174 AGG 0 0 0 0 0 0 1 0 0 0 3581 0 0 0 0 2 0 0 0 0 0 0 1 0 0 0 1 0 0 1 0 1 0 0 0 0 0 0 0 0 0 0 0 0 0 0 0 0 0 0 0 0 0 0 0 1 0 0 0 0 0 0 0 0
175 AGG 0 0 0 0 0 0 0 0 1 0 3589 0 0 0 0 0 0 0 0 0 0 0 0 0 0 0 0 0 0 0 0 0 0 0 0 0 0 0 0 0 0 0 0 0 0 0 0 0 0 0 0 0 0 0 0 0 1 0 0 0 0 0 0 0
176 TCT 0 0 0 0 0 0 0 0 0 0 0 0 0 0 0 0 0 0 0 0 0 0 0 0 0 0 0 0 0 0 0 0 0 0 0 0 0 0 0 0 0 0 0 0 0 0 0 0 0 0 0 0 0 1 1 3610 0 0 0 0 0 0 0 0
177 GGA 0 0 0 0 0 0 0 0 0 0 0 0 0 1 0 0 0 1 0 0 0 0 0 0 0 0 0 0 0 0 0 0 2 0 0 0 0 0 0 0 3561 0 1 0 0 0 0 0 0 0 0 1 0 0 0 0 1 1 0 0 0 0 0 0
178 GCT 2 0 0 0 0 0 0 1 0 0 0 0 1 0 0 0 0 0 0 0 1 0 1 0 0 0 0 0 0 0 0 0 0 0 0 0 0 1 0 3604 0 0 0 0 0 0 0 2 0 0 0 0 0 0 0 0 0 0 0 0 0 0 0 0
179 GCA 0 0 0 0 4 1 0 0 0 0 0 0 0 0 0 0 0 0 0 0 0 0 0 0 0 0 0 0 0 0 0 0 0 0 0 0 3569 3 5 0 0 0 0 0 2 0 0 0 0 0 0 0 0 0 0 0 0 0 0 0 0 0 0 0
180 GGC 0 0 0 0 0 0 0 0 0 0 0 0 0 0 0 0 0 0 0 0 0 0 0 0 0 0 1 0 0 1 0 0 0 0 0 0 0 0 0 0 0 3536 0 2 0 0 0 0 0 0 0 0 0 1 0 0 0 0 0 0 0 0 0 0
181 GCT 0 0 0 0 0 0 0 6 0 0 0 0 0 0 0 0 0 0 0 0 0 0 0 1 0 0 1 0 0 0 0 0 0 0 1 0 0 3 0 3514 0 0 0 0 0 0 0 0 0 0 0 0 0 0 0 0 0 0 3 0 0 0 0 0
182 GCA 0 0 0 0 3 0 0 0 0 0 0 0 0 0 0 0 0 0 0 0 0 0 0 1 0 0 0 0 1 0 0 0 0 0 0 0 3555 0 1 0 0 0 0 0 2 0 0 0 0 0 0 0 1 0 0 0 0 0 0 0 0 0 0 0
183 GTC 0 0 0 0 0 3 0 0 0 0 0 0 0 0 0 0 0 0 0 0 0 0 0 0 0 0 0 0 0 0 0 0 0 1 0 0 0 0 0 0 0 0 0 0 0 3628 0 2 0 0 0 0 0 0 0 0 0 0 0 0 0 0 0 0
184 AAA 3585 0 4 1 0 0 0 0 1 0 0 0 0 0 0 0 0 0 0 0 0 0 0 0 0 0 1 0 0 0 0 0 1 0 1 0 0 0 0 0 0 1 0 0 0 0 0 0 2 0 1 0 0 1 0 0 0 0 0 0 0 0 0 0
185 GGA 0 0 0 0 0 0 0 0 0 0 0 0 0 0 0 0 0 0 0 0 0 1 0 0 0 0 0 0 1 0 0 0 0 0 0 0 0 0 0 0 3598 0 1 0 0 0 0 0 0 0 0 0 0 0 0 0 0 0 0 1 0 0 0 0
186 GTT 0 0 0 1 0 0 0 0 0 0 0 0 1 0 0 0 0 0 0 0 0 0 0 1 0 0 0 0 0 0 1 0 0 0 0 0 0 0 0 0 0 0 0 0 0 0 0 3572 0 1 0 1 0 0 0 0 0 0 0 3 0 0 1 0
187 GGG 0 0 0 0 0 0 0 0 0 0 0 0 0 0 0 0 0 0 0 0 0 0 0 0 0 0 0 0 0 0 0 0 0 0 0 0 0 0 0 0 0 1 3554 1 0 0 0 0 0 0 0 0 0 0 0 0 0 0 0 0 0 0 0 0
188 ACA 0 1 0 0 3585 0 0 0 0 0 0 0 0 0 0 0 0 0 1 0 0 0 0 0 0 0 0 0 1 0 0 0 0 0 0 0 1 0 0 0 0 0 0 0 0 0 0 1 0 0 0 0 0 0 0 0 0 0 0 0 0 0 0 0
189 ATG 0 1 0 0 0 0 0 0 0 0 0 0 0 0 3628 0 0 0 0 0 0 0 0 1 0 0 0 0 0 0 0 0 0 0 0 0 0 0 0 0 0 0 0 0 0 0 1 0 0 0 0 0 0 0 0 0 0 0 0 0 0 0 0 0
190 GTG 0 0 0 0 0 0 0 0 0 1 0 0 0 1 0 0 1 0 0 0 0 0 0 0 0 0 0 0 0 0 0 0 0 0 0 0 0 0 0 0 0 0 0 0 1 1 3605 1 0 0 0 0 0 0 0 0 0 0 0 0 0 0 0 0
191 ATG 0 0 0 1 0 0 1 0 0 0 0 0 0 0 3602 0 0 0 0 0 0 0 0 0 0 0 0 0 0 0 0 0 0 0 0 0 0 0 0 0 0 0 0 0 0 0 0 0 0 0 0 0 0 0 0 0 0 0 0 0 0 0 0 0
192 GAG 0 0 1 0 0 0 0 0 0 0 0 0 0 0 0 0 0 0 0 0 0 0 0 0 0 0 0 0 1 0 0 0 1 0 3631 0 0 0 0 0 0 0 1 0 0 0 0 0 0 0 1 0 1 0 0 0 0 0 0 0 0 0 0 0
193 TTG 0 0 0 0 1 0 0 0 0 0 0 0 0 0 0 0 0 0 0 0 0 0 0 0 0 0 0 0 0 0 3 0 0 0 0 0 0 0 0 0 0 0 0 0 0 0 0 0 1 0 0 0 0 0 1 0 0 0 0 0 0 0 3616 1
194 ATA 0 0 0 0 0 0 0 0 0 0 0 0 3609 0 0 0 0 0 0 0 0 3 0 1 0 0 0 0 0 0 0 0 0 0 0 0 0 0 0 0 0 0 0 0 1 0 0 0 0 0 0 0 0 0 0 0 0 0 0 0 0 0 0 0
195 AGG 0 0 0 0 0 0 0 1 0 0 3614 0 0 0 0 0 0 0 0 0 0 0 1 1 0 0 2 0 0 0 0 0 0 0 0 0 0 0 0 0 0 0 1 0 0 0 0 0 0 0 0 0 0 0 0 0 0 0 0 0 0 0 0 0
196 ATG 0 1 0 0 0 0 2 0 0 0 0 1 0 0 3613 0 0 0 0 0 0 0 0 0 0 0 0 0 0 0 0 0 1 0 0 0 0 0 0 0 0 0 0 0 0 0 0 0 0 0 0 0 0 0 0 0 0 0 1 0 0 0 0 0
197 ATC 0 0 0 0 0 0 2 0 0 0 0 0 0 3607 0 0 0 0 0 0 0 1 1 0 0 0 0 0 0 0 0 0 0 0 0 0 0 2 0 0 0 0 0 0 0 1 1 0 1 0 0 0 0 0 0 0 0 0 0 0 0 0 0 0
198 AAA 3643 0 0 0 0 0 0 0 0 0 0 0 0 0 0 0 0 0 0 0 0 0 0 0 0 0 0 0 0 0 0 0 0 0 0 0 0 0 0 0 0 0 0 0 0 0 0 0 1 0 0 0 0 0 0 0 0 0 0 0 0 0 0 0
199 CGT 0 0 0 0 0 0 0 0 0 0 0 0 0 0 0 0 0 0 0 0 0 0 0 0 0 0 0 3621 0 0 0 0 0 0 0 0 0 0 0 0 1 0 0 0 0 0 0 1 0 0 0 0 0 0 0 0 0 0 0 0 0 0 0 0
200 GGG 1 0 0 0 0 0 0 0 0 0 0 0 0 0 0 0 0 0 0 0 0 0 0 0 0 0 0 0 0 0 0 0 0 0 0 0 0 0 0 0 1 0 3561 0 0 0 0 0 0 0 0 0 0 0 0 0 0 0 0 0 0 0 0 0
201 ATC 1 0 0 0 0 0 0 0 0 0 0 0 0 3603 0 1 0 0 0 0 0 0 0 0 0 0 0 0 0 1 0 0 0 0 0 0 0 0 0 0 0 0 0 0 0 0 0 0 0 0 0 0 0 0 0 0 0 0 0 0 0 0 0 0
202 AAT 1 0 0 3629 0 0 0 0 0 0 0 0 0 0 0 0 0 0 0 0 0 0 0 0 0 0 0 0 0 0 0 0 0 0 0 0 0 0 1 0 0 0 0 0 0 0 0 0 0 0 0 0 0 0 0 0 0 0 0 0 0 0 0 0
203 GAT 0 0 0 0 0 0 0 0 0 0 0 0 0 1 0 0 0 0 0 0 0 0 0 0 0 0 1 0 0 0 0 0 1 0 0 3626 0 0 0 0 0 1 0 0 0 0 0 0 0 0 0 1 0 0 0 0 0 0 0 0 1 0 0 0
204 CGG 0 1 0 0 0 0 0 0 0 0 3 0 0 0 0 1 0 0 1 0 0 0 0 0 1 0 3594 0 0 0 0 0 1 0 0 0 0 0 0 0 0 1 0 0 0 0 0 1 0 0 0 0 0 0 0 0 0 0 1 0 0 0 0 0
205 AAC 0 3555 0 0 0 0 0 0 0 0 0 0 2 0 0 0 0 0 0 0 0 1 0 0 0 0 0 0 0 0 0 0 0 0 0 0 1 0 0 1 0 0 0 0 0 0 0 0 0 0 0 0 0 0 0 0 0 0 0 0 0 0 0 0
206 TTC 0 0 0 0 0 0 0 0 0 0 0 0 0 1 0 0 0 0 0 0 0 0 0 0 0 0 0 0 0 0 0 0 0 0 0 0 0 0 1 0 0 0 1 0 0 0 0 0 0 0 0 0 0 0 0 0 0 0 0 0 0 3618 0 0
207 TGG 0 0 0 0 0 0 0 0 0 0 0 0 0 0 0 0 0 0 0 0 0 0 0 0 0 0 3 0 0 0 0 0 0 0 1 0 0 0 0 0 0 0 0 0 0 0 0 0 0 0 1 0 0 0 0 0 1 0 3612 0 0 1 0 0
208 AGA 0 0 0 0 0 0 0 0 3601 0 2 0 0 0 0 0 1 0 0 0 0 0 0 0 2 0 0 0 0 0 0 0 0 0 0 0 0 0 0 0 1 0 0 0 0 0 0 0 0 0 0 0 0 0 0 0 0 0 0 0 0 0 0 0
209 GGT 0 0 0 0 0 0 0 0 0 0 0 1 0 0 0 0 0 0 0 0 0 0 0 0 0 0 0 0 0 0 0 0 0 0 0 0 0 0 0 0 0 0 3 2880 0 0 0 0 0 0 0 0 0 0 0 0 0 0 0 0 0 0 0 0
210 GAA 0 0 0 0 0 0 0 0 0 1 0 0 0 0 0 0 0 0 0 0 0 0 0 0 0 0 0 0 0 0 0 0 3161 0 0 0 0 0 0 0 0 0 0 0 0 0 0 0 0 0 0 0 0 0 0 0 0 0 0 0 0 0 0 0
211 AAT 0 0 1 3117 0 0 0 1 0 2 0 1 0 0 0 1 0 0 0 0 0 1 0 0 0 0 0 0 0 0 0 0 0 0 1 0 0 0 0 1 0 0 0 0 0 0 0 0 0 0 0 0 0 0 0 0 0 0 0 0 0 0 1 0
212 GGA 0 0 0 0 0 0 0 0 2 0 0 0 1 0 0 0 0 0 0 0 0 0 0 0 0 0 0 0 0 0 0 0 0 0 0 0 0 0 0 0 2948 0 1 1 0 0 0 0 0 0 0 0 0 0 0 0 1 0 0 0 0 0 0 0
213 CGA 0 0 0 0 0 0 0 0 0 0 0 0 0 0 0 0 2 0 0 0 0 0 0 0 2891 0 0 1 0 0 0 0 0 0 0 0 0 0 0 0 0 0 0 0 0 0 0 0 0 0 0 0 0 0 0 0 2 0 0 0 0 0 0 0
214 AAA 3276 0 0 0 0 0 0 0 0 0 0 0 0 0 0 0 0 1 0 0 0 0 0 0 0 0 0 0 0 0 0 0 0 0 0 0 0 0 0 0 0 0 0 0 1 0 0 0 0 0 0 0 0 0 0 0 0 0 0 0 0 0 0 0
215 ACA 0 0 0 0 3422 1 0 0 0 0 0 0 0 0 0 0 0 0 0 0 1 0 0 1 0 0 0 0 0 0 0 0 0 0 0 0 0 1 0 0 0 0 0 0 0 0 0 0 0 0 0 0 0 1 0 0 0 0 0 0 0 0 0 0
216 AGG 0 0 1 0 0 0 0 0 0 0 3251 0 0 0 1 0 0 0 0 0 0 0 0 0 0 0 0 0 0 0 0 0 0 0 0 0 0 0 0 0 0 0 0 0 0 0 0 0 0 0 0 0 0 0 0 0 0 0 0 0 0 0 0 0
217 AGT 0 0 0 1 0 1 0 0 0 1 0 3117 0 0 0 1 0 0 0 0 0 0 0 0 0 0 0 0 0 0 0 0 0 0 0 0 0 0 0 0 0 0 0 1 0 0 0 0 0 0 0 0 0 0 0 0 0 0 0 0 0 0 0 0
218 GCT 0 0 0 0 0 0 0 0 0 0 0 0 0 0 0 0 0 0 0 0 0 0 0 0 0 0 0 0 0 0 0 0 0 0 0 0 0 0 0 3224 0 0 0 0 0 0 0 1 0 0 0 0 0 0 0 0 0 0 0 0 0 0 0 0
219 TAC 0 0 0 0 0 0 0 0 0 0 0 0 0 0 0 0 0 0 0 0 0 0 0 0 0 0 0 0 0 0 0 0 0 0 0 0 0 0 1 0 0 0 0 0 0 0 0 0 0 3337 0 0 0 0 0 0 0 1 0 0 0 0 0 0
220 GAG 0 0 0 0 0 0 1 0 0 0 0 0 0 0 0 0 0 0 0 0 0 0 0 0 0 0 0 0 0 0 0 0 0 0 3060 0 0 0 0 0 0 0 0 0 0 0 0 0 0 0 1 0 0 0 0 0 0 0 0 0 0 0 0 0
221 AGA 0 0 0 0 0 0 0 0 3292 0 0 0 1 0 0 0 0 0 0 0 0 0 0 0 0 0 0 0 0 0 0 0 0 0 0 0 0 0 0 0 0 0 0 0 0 0 0 0 0 0 0 0 0 0 0 0 0 0 0 0 0 0 0 0
222 ATG 0 0 0 0 0 0 0 0 0 0 0 0 1 0 3157 0 0 0 0 0 0 0 0 0 0 0 0 0 0 0 1 0 0 0 0 0 0 0 0 0 0 0 0 0 0 0 0 0 0 0 0 0 0 0 0 0 0 0 0 0 0 0 0 0
223 TGC 0 0 0 0 0 0 0 0 0 0 0 0 0 0 0 0 0 0 0 0 0 0 0 0 0 0 0 0 0 0 0 0 0 0 0 0 0 0 0 0 0 0 0 0 1 0 0 0 0 1 0 0 0 0 0 0 0 2839 0 0 0 0 0 0
224 AAC 2 3025 0 1 0 0 0 0 0 0 0 0 0 0 0 0 0 0 0 0 0 0 0 0 0 0 0 0 0 0 0 0 0 0 0 0 0 0 0 0 0 0 0 0 0 0 0 0 0 0 0 0 0 0 0 0 0 0 0 0 0 0 0 0
225 ATT 0 0 0 0 0 0 0 0 0 0 0 0 0 0 0 3591 0 0 0 0 0 0 0 0 0 0 0 0 0 0 0 0 0 0 0 0 0 0 0 0 0 0 0 0 0 0 0 0 0 0 0 0 0 0 0 0 0 0 0 0 0 0 0 0
226 CTC 0 0 0 0 0 0 0 0 1 0 0 0 0 0 0 0 0 0 0 0 0 3 0 0 0 0 0 0 0 3609 0 0 0 0 0 0 0 0 0 0 0 0 0 0 0 0 0 0 0 0 0 0 0 0 0 0 0 0 0 0 0 1 0 0
227 AAA 3633 0 1 0 0 0 0 0 0 0 0 0 0 0 0 0 0 0 0 0 0 0 0 0 0 0 0 0 0 0 0 0 0 0 0 0 0 0 0 0 0 0 0 0 0 0 0 0 0 0 0 0 0 0 0 0 0 0 0 0 0 0 0 0
228 GGA 0 0 0 0 0 0 0 0 0 2 0 0 0 0 0 0 0 0 0 0 0 0 0 0 0 0 0 0 0 0 0 0 0 0 0 0 0 1 0 0 3597 0 0 0 0 0 0 0 0 0 0 0 0 0 0 0 0 0 0 0 0 0 0 0
229 AAA 3633 0 0 1 0 0 0 0 0 0 0 0 0 0 0 0 0 0 0 0 0 0 0 0 0 0 0 0 0 0 0 0 0 0 0 0 0 0 0 0 0 0 0 0 0 0 0 0 0 0 0 0 0 0 0 0 0 0 0 0 0 0 0 0
230 TTT 0 0 0 0 0 0 0 0 0 0 0 0 0 0 0 0 0 0 0 0 0 1 0 0 0 0 0 0 0 0 0 0 0 0 0 0 0 0 0 0 0 0 0 0 0 0 0 0 0 0 0 0 0 0 0 0 0 0 0 0 0 2 0 3588
231 CAA 0 0 0 0 0 1 1 0 0 0 0 0 0 0 0 0 3619 0 1 0 0 0 0 0 0 0 0 0 1 0 1 0 0 0 0 0 0 0 0 0 0 0 0 0 0 0 0 0 1 1 0 0 0 0 0 0 0 0 0 0 0 0 0 0
232 ACA 0 0 0 1 3615 0 0 0 0 0 0 0 0 0 0 0 0 0 0 0 1 0 0 0 1 0 0 0 0 0 0 0 0 0 0 0 0 0 0 0 0 0 0 0 0 0 0 0 0 0 0 0 0 0 0 0 0 0 0 0 0 0 0 0
233 GCT 1 0 0 0 0 0 0 0 0 0 0 0 0 0 0 0 0 0 0 1 0 0 0 0 0 0 0 0 0 0 0 0 0 0 0 0 0 0 0 3623 0 0 0 1 0 0 0 0 0 0 0 1 0 0 0 0 0 0 0 0 0 0 0 0
234 GCA 0 1 0 0 1 0 0 0 0 0 0 0 0 0 0 0 0 0 0 0 1 0 0 0 0 0 0 0 0 0 0 0 0 0 0 0 3623 0 0 0 0 0 0 0 0 0 0 0 0 0 0 0 1 0 0 0 0 1 0 1 0 0 0 0
235 CAA 0 1 0 0 0 0 0 0 0 0 0 1 0 0 1 0 3633 0 0 0 0 0 0 0 0 0 0 0 0 0 0 0 0 0 0 0 0 0 0 0 0 0 0 0 0 0 0 0 0 0 0 0 0 0 0 0 0 0 0 0 0 0 0 0
236 AGG 0 0 1 0 0 0 0 0 0 0 3614 1 0 0 0 0 0 0 0 0 0 0 1 0 0 0 0 0 0 0 0 0 0 0 1 0 0 0 0 0 0 0 1 0 0 0 0 0 0 0 0 0 0 0 0 0 0 0 1 1 0 0 0 0
237 GCA 0 0 0 0 0 1 0 0 0 0 0 0 0 0 0 0 0 0 0 0 0 0 0 1 0 0 0 0 0 0 0 0 0 0 0 0 3621 0 0 0 1 0 0 1 0 0 0 0 0 0 0 0 0 0 0 0 0 0 0 0 0 0 0 0
238 ATG 0 1 0 0 0 0 1 0 0 0 0 0 0 0 3627 0 0 0 0 0 0 0 0 0 0 0 0 0 0 0 0 0 0 0 0 0 0 0 0 0 1 0 1 0 0 0 1 0 1 0 1 0 0 0 1 0 0 0 0 0 0 0 0 0
239 ATG 0 0 0 0 0 0 0 0 0 1 1 0 0 0 3635 0 0 0 0 0 0 0 0 0 1 0 0 1 0 0 0 0 0 0 0 0 0 0 0 0 0 0 0 0 0 0 1 0 1 0 0 0 0 0 1 0 0 0 0 0 0 0 0 0
240 GAT 0 0 0 0 0 0 0 0 1 0 0 0 0 0 0 0 0 0 0 0 0 0 0 0 0 0 0 0 0 0 0 0 0 1 0 3649 0 0 0 0 0 0 0 1 0 0 0 0 0 0 0 0 0 0 0 1 0 0 0 0 0 0 0 0
241 CAA 0 0 0 0 0 0 0 1 0 0 0 0 0 0 0 0 3623 0 1 0 0 0 0 0 0 0 0 1 0 0 0 0 1 0 0 0 0 0 0 0 0 0 0 0 0 0 0 0 1 0 0 0 0 0 0 0 0 0 0 0 0 0 0 0
242 GTG 0 0 0 0 0 1 0 0 0 0 0 0 0 0 0 0 0 0 0 0 0 0 0 0 0 0 1 0 0 0 0 0 1 0 0 0 0 0 1 0 1 0 1 0 1 0 3623 0 1 0 1 0 0 0 0 0 0 0 0 0 0 0 1 0
243 AGA 1 0 0 0 0 0 0 0 3642 0 2 0 0 0 0 0 0 0 0 0 0 0 0 0 0 0 0 0 0 0 0 0 0 0 0 0 0 0 0 0 0 0 0 0 0 0 0 0 0 0 0 0 0 0 0 0 0 0 0 1 0 0 0 0
244 GAA 1 0 0 0 0 0 0 1 0 0 1 1 0 0 0 0 0 0 0 0 0 0 0 0 0 0 0 0 0 0 0 0 3629 0 0 0 0 0 0 0 0 0 0 0 0 0 0 0 0 0 0 0 0 0 0 0 1 0 0 0 0 2 0 0
245 AGT 0 0 0 0 0 0 0 0 0 0 0 3560 0 0 0 0 0 0 0 0 0 1 0 0 0 0 0 0 0 0 0 0 0 0 0 0 0 0 0 0 0 0 0 1 0 0 0 0 0 0 0 0 1 0 0 0 0 0 0 0 0 0 0 0
246 CGG 0 0 0 0 0 0 0 0 0 0 0 0 0 0 0 0 0 0 0 0 0 0 0 0 0 0 3632 0 0 0 0 0 0 0 0 0 0 0 0 1 0 0 0 0 0 0 0 0 0 0 0 0 0 0 0 0 1 0 0 0 0 0 0 0
247 AAC 0 3631 0 0 0 0 0 0 0 0 0 0 0 0 0 0 0 0 0 0 0 0 0 0 0 0 0 0 0 0 0 0 0 0 0 0 1 0 0 0 0 1 0 0 0 0 0 0 0 0 0 0 0 1 0 0 0 0 0 0 0 0 0 0
248 CCA 0 0 0 0 0 0 0 0 0 0 0 0 0 0 0 0 0 1 1 0 3632 1 2 0 0 0 0 0 0 0 0 0 0 0 1 0 0 0 0 0 0 0 0 0 0 0 0 0 0 0 0 0 1 0 0 0 0 0 0 0 0 0 0 0
249 GGA 0 0 0 0 0 0 0 0 0 0 1 0 0 0 0 0 0 0 0 0 0 0 0 0 0 0 0 0 0 0 0 0 0 0 0 0 0 0 0 0 3631 0 0 0 0 0 0 0 0 0 0 0 0 0 0 0 0 0 0 1 0 0 0 0
250 AAT 0 0 1 3638 0 0 0 0 0 0 0 0 0 0 0 0 0 0 0 0 0 0 0 1 0 0 0 0 0 0 0 0 0 0 0 0 0 0 0 0 0 0 2 0 0 0 0 0 0 0 0 0 0 0 0 0 0 0 0 0 0 0 1 0
251 GCT 1 0 0 0 0 0 0 30 1 0 0 0 0 0 0 0 0 0 0 0 0 6 0 0 2 0 0 0 0 2 0 0 0 3 0 3 2 35 24 163692 0 0 4 0 0 7 14 11 1 0 0 6 2 0 0 10 1 0 0 2 0 0 5 0
252 GAG 2 0 6 0 1 0 0 0 0 0 0 0 0 0 4 0 0 0 0 0 0 1 3 0 0 0 0 0 1 2 1 1 28 0 162691 11 0 0 3 0 3 1 21 1 0 0 0 0 0 0 9 0 1 0 0 0 1 2 1 0 0 14 0 0
253 ATC 0 0 3 2 2 4 0 2 0 1 3 0 14 163268 2 12 3 0 0 1 0 1 0 0 0 0 1 1 1 0 0 0 0 3 1 0 0 1 1 0 0 0 1 6 0 10 4 8 0 0 0 0 2 0 0 0 1 0 1 1 0 0 0 0
254 GAA 23 0 0 0 0 0 0 0 0 0 0 0 0 0 0 0 1 0 0 0 0 2 0 1 0 0 0 0 0 0 0 0 163434 1 9 3 0 0 0 0 9 0 0 0 0 0 0 0 7 0 0 0 1 0 0 0 0 0 0 0 0 0 1 0
255 GAT 0 2 0 11 0 1 0 0 0 0 0 0 3 1 0 0 0 3 0 2 0 2 0 1 0 0 0 1 0 0 0 0 1 19 1 164418 0 0 0 0 0 0 0 5 0 0 1 0 0 4 0 9 1 1 1 1 6 0 4 0 1 1 0 0
256 CTC 1 0 0 4 0 0 0 0 3 2 2 1 2 15 1 0 0 12 5 2 1 17 1 5 0 1 0 1 17 162505 3 27 2 2 0 18 0 6 0 0 1 1 4 1 0 3 0 9 1 3 0 2 4 3 0 7 6 0 1 9 1 6 14 2
257 ATC 0 0 0 0 0 7 5 0 1 13 0 0 5 163375 1 6 2 1 7 6 7 10 0 2 1 5 0 0 3 5 2 1 2 4 0 1 0 1 10 1 2 1 0 5 0 13 1 2 1 3 0 0 0 9 0 0 8 0 4 4 1 1 55 3
258 TTT 2 1 2 1 0 1 2 1 0 0 0 6 0 1 1 7 1 19 6 0 3 2 0 4 0 4 1 0 2 6 0 6 6 0 0 0 14 9 0 0 8 2 2 0 1 13 6 1 6 0 1 6 0 5 2 3 0 1 0 1 4 9 6 163290
259 CTG 8 0 2 5 2 1 2 18 4 2 0 1 8 0 29 0 2 5 7 5 2 8 11 3 2 1 7 1 15 8 163645 8 2 3 8 0 0 13 0 9 5 6 3 1 2 1 4 1 8 0 4 0 3 4 2 1 1 3 2 2 1 2 15 3
260 GCA 3 0 0 1 61 0 0 3 0 0 0 2 1 0 0 0 0 2 0 2 9 0 1 0 0 1 2 0 0 1 0 0 4 1 2 0 162591 4 28 11 3 9 1 1 28 1 0 1 3 1 0 1 16 0 2 13 0 2 4 1 1 2 0 0
261 CGG 0 0 2 0 0 2 0 0 0 0 162 1 0 0 2 0 0 2 20 0 0 0 1 0 16 2 161163 51 0 2 14 0 0 0 0 0 0 0 1 0 0 0 2 1 0 0 0 0 0 0 10 0 0 0 1 0 0 0 41 0 0 0 0 0
262 TCT 0 0 1 3 2 1 1 1 0 0 0 1 4 0 0 0 0 4 1 5 0 1 1 11 0 0 1 3 4 1 1 1 0 0 1 0 2 0 0 3 1 2 0 1 1 0 10 8 20 0 10 22 15 72 1 162777 5 1 0 0 3 5 1 16
263 GCA 2 1 0 1 85 0 0 0 2 2 1 0 40 1 2 4 8 1 4 0 1 1 1 1 0 2 0 0 1 1 0 1 5 2 0 0 163262 19 8 4 3 2 25 0 43 0 0 1 7 2 0 0 3 1 2 0 1 4 4 1 0 2 0 1
264 CTC 6 1 0 7 1 0 0 3 0 6 0 3 5 1 0 2 6 15 0 1 0 17 2 0 1 4 0 0 54 163935 9 7 0 5 0 0 1 0 1 0 1 2 1 3 1 4 0 0 6 0 1 4 0 3 0 8 6 0 5 3 1 26 10 2
265 ATA 1 0 2 2 48 27 10 3 1 3 0 1 164476 2 19 6 0 0 6 3 1 7 6 6 4 2 4 0 12 21 2 5 5 1 3 2 2 3 23 1 10 1 1 4 16 1 2 4 5 0 16 1 1 2 5 5 11 3 1 1 1 0 1 0
266 TTG 8 0 0 0 0 4 3 0 4 0 9 1 17 1 2 1 8 4 0 0 2 6 0 1 3 2 3 1 30 3 10 15 4 4 1 3 0 2 0 3 1 3 8 1 5 5 11 12 2 2 13 2 0 5 12 0 1 3 4 4 7 1 163910 21
267 AGA 12 3 18 3 1 4 0 0 163434 1 70 5 4 1 3 1 8 0 1 2 0 27 4 4 0 3 8 2 2 5 0 4 4 0 0 1 0 3 3 2 27 6 2 6 2 0 1 0 1 3 2 1 2 0 1 0 1 0 6 0 0 6 0 0
268 GGG 0 0 0 1 81 2 1 1 1 2 16 1 0 1 0 0 1 8 2 0 0 22 8 1 0 2 6 2 0 1 1 0 0 0 8 3 0 0 0 0 24 0 162645 4 0 4 18 13 6 1 0 2 1 5 11 3 0 1 11 1 0 0 1 2
269 TCA 0 1 2 0 2 3 1 0 0 23 2 1 0 1 0 1 3 7 2 2 11 10 2 1 0 8 0 2 0 2 1 2 1 0 0 0 11 11 2 12 1 0 0 0 1 2 0 0 19 2 0 0 163376 2 55 7 0 7 2 0 4 0 0 0
270 GTT 0 0 0 0 0 1 3 2 0 3 1 0 2 0 0 20 4 2 0 1 7 0 4 9 1 0 0 0 2 3 0 2 0 0 0 3 2 5 0 8 1 2 2 6 6 39 11 163729 1 0 1 2 4 3 4 0 0 0 0 1 0 0 0 4
271 GCT 3 5 9 2 0 4 3 35 0 1 0 0 0 0 0 0 3 6 0 0 0 6 6 0 0 0 1 0 1 0 0 1 0 3 0 5 25 26 2 162956 4 11 3 20 0 2 1 29 3 0 8 0 0 6 1 3 4 2 0 0 0 0 2 0
272 CAC 2 22 1 3 7 0 10 4 0 4 2 1 0 4 0 5 9 163813 8 21 2 8 14 2 2 11 1 1 5 1 12 3 3 0 4 0 0 7 3 4 4 0 8 1 0 0 1 2 2 5 7 9 5 3 3 1 2 4 1 1 4 3 3 1
273 AAA 162921 4 51 27 4 1 2 3 5 1 0 1 0 1 0 5 4 5 0 1 1 0 4 0 8 1 0 1 3 4 0 7 8 1 3 1 0 0 1 7 6 1 3 2 3 1 1 0 11 4 3 8 2 6 0 1 18 6 7 0 5 1 0 2
274 TCT 0 2 0 1 27 13 10 6 1 17 1 57 4 0 0 0 0 7 3 3 1 38 1 8 0 0 0 4 0 7 3 0 5 22 2 6 8 1 2 6 1 8 5 1 0 0 0 5 13 1 10 16 27 65 14 164557 1 4 1 4 5 1 1 4
275 TGT 5 10 9 1 7 4 6 1 6 10 4 1 0 6 1 9 3 6 3 0 11 13 2 2 2 16 2 19 0 1 5 11 1 1 4 4 2 8 3 2 0 3 5 7 2 12 8 7 12 2 5 8 14 3 11 16 5 27 4 164275 4 3 0 13
276 CTG 0 1 0 1 2 0 5 2 2 5 5 3 11 4 32 0 2 2 0 9 6 3 8 8 1 0 5 0 125 6 163978 11 0 0 1 0 0 0 0 1 10 0 0 2 0 8 3 2 3 1 0 1 2 5 2 0 3 6 5 1 1 0 25 2
277 CCC 1 0 2 0 2 7 1 2 3 1 4 4 0 0 0 4 0 12 3 0 41 163146 2 43 2 1 1 0 0 27 2 1 1 2 2 0 0 4 8 1 1 4 5 4 0 2 2 0 0 1 0 0 0 74 2 0 0 1 1 4 0 1 1 0
278 GCC 2 1 0 1 3 58 0 0 0 0 0 0 0 1 1 0 5 1 0 4 1 3 3 0 1 5 1 1 1 2 0 2 5 16 2 1 31 159019 19 16 1 6 14 3 6 22 2 1 0 2 16 3 0 8 2 1 0 2 2 3 0 3 0 2
279 TGT 0 0 0 3 1 2 0 2 1 1 0 8 1 2 4 1 0 7 3 1 4 3 1 1 1 4 8 88 1 3 3 4 3 2 9 0 4 17 5 5 2 12 3 26 0 2 1 9 8 3 10 30 0 0 3 1 3 49 1 163714 1 0 0 13
280 GTG 0 1 0 3 0 0 1 1 0 5 0 0 13 16 94 0 0 2 0 6 2 7 1 13 2 8 0 2 0 7 0 0 1 2 2 0 0 9 11 12 1 5 4 5 47 66 163960 21 3 2 11 1 13 1 5 0 0 57 9 13 1 0 13 0
281 TAT 0 16 6 11 1 1 4 1 0 1 2 1 2 1 6 0 1 5 0 23 1 5 2 0 0 1 1 3 0 4 0 2 4 12 3 3 1 1 1 2 7 0 6 8 11 1 4 7 13 10 13 164354 3 0 1 8 9 10 3 11 6 8 4 11
282 GGA 0 0 4 0 0 2 1 3 12 1 2 8 6 6 3 15 1 1 3 0 1 0 3 4 10 6 6 2 4 5 4 0 16 2 3 1 6 1 5 31 163241 2 63 40 19 10 5 5 2 0 1 4 1 13 2 5 13 2 20 5 4 4 8 7
283 CCT 0 3 1 4 2 14 9 54 3 4 17 3 10 3 5 1 18 3 3 45 15 54 15 162628 25 35 31 20 1 2 17 54 7 4 12 0 18 11 17 87 18 4 53 17 1 4 93 3 3 10 0 3 2 7 3 17 1 1 37 7 1 5 5 4
284 GCC 0 0 0 0 1 66 19 0 0 0 4 8 0 0 0 0 0 0 7 0 0 1 5 0 0 0 3 0 3 0 2 0 5 5 0 3 29 164452 11 44 2 0 13 0 8 26 0 0 0 0 0 0 0 20 1 0 2 0 1 2 0 0 0 16
285 GTA 2 7 0 0 0 0 0 1 2 8 0 0 26 5 0 0 4 2 1 0 1 11 1 4 2 1 1 0 3 9 0 1 0 0 0 0 6 2 2 5 0 0 4 0 160940 0 20 1 0 3 2 0 2 0 0 1 0 3 1 2 2 8 0 15
286 GCC 1 0 0 1 9 7 0 0 1 0 0 0 2 0 3 4 2 1 0 1 3 5 3 7 0 0 0 2 0 3 2 0 0 4 0 7 14 164176 2 3 0 3 0 1 0 15 0 10 3 2 2 2 12 23 0 0 0 0 0 0 2 0 2 0
287 AGT 0 0 0 14 0 0 0 6 9 4 1 164687 0 0 0 0 0 0 1 0 0 0 0 0 0 0 0 23 0 0 0 0 0 0 0 0 0 0 0 0 0 0 0 3 1 0 0 0 0 0 0 0 0 0 0 0 0 0 0 4 0 0 0 0
288 GGC 0 0 0 0 0 0 0 0 4 4 0 0 1 0 0 0 1 0 2 0 0 0 0 0 1 0 0 0 0 1 0 0 2 12 3 0 0 0 3 0 10 164439 2 10 2 3 0 1 0 0 2 0 0 0 5 0 3 11 0 0 0 0 0 1
289 TAC 0 15 1 0 0 1 35 0 0 0 0 0 1 1 2 3 0 115 0 0 0 7 1 0 4 14 5 3 10 0 1 0 7 0 6 0 17 4 4 2 2 59 0 1 2 4 6 0 1 163830 1 98 5 14 2 0 0 10 1 4 0 2 7 0
290 GAC 0 21 0 1 0 1 0 0 4 1 1 0 0 0 3 1 0 0 1 0 3 4 0 0 1 1 0 0 0 0 0 0 5 163695 1 13 0 0 0 0 0 10 10 0 0 3 0 0 0 26 2 0 1 2 0 0 0 0 8 1 2 2 0 0
291 TTC 1 0 0 0 1 0 0 0 0 0 0 0 0 4 0 1 0 3 3 0 7 0 1 3 0 2 1 2 4 7 3 0 0 0 0 0 1 6 0 2 6 9 2 1 0 13 2 0 2 1 0 2 0 9 0 0 0 0 1 2 9 163294 1 9
292 GAA 19 2 0 0 12 0 0 0 6 0 3 0 2 0 0 0 0 0 2 0 0 0 0 0 0 0 0 0 0 0 32 6 163378 4 15 2 0 2 0 12 16 0 10 1 3 14 1 3 8 0 0 0 0 3 0 0 0 5 0 0 0 1 0 4
293 AAA 161472 4 97 1 1 2 1 4 9 0 2 0 0 0 0 0 1 1 0 1 0 1 2 3 0 1 1 12 1 3 0 0 4 0 0 0 0 0 0 3 1 0 3 3 0 1 1 0 1 0 0 0 0 0 1 1 0 0 2 5 1 0 0 0
294 GAG 0 2 17 0 1 0 11 0 0 0 0 0 74 8 1 0 5 44 0 0 0 2 0 0 0 0 0 2 0 3 2 0 11 10 161355 17 0 0 7 0 2 6 382 11 0 0 19 0 0 0 11 1 2 9 1 2 0 0 2 6 1 0 8 7
295 GGA 0 0 0 0 0 0 0 0 8 0 0 0 1 2 0 0 0 0 0 0 1 1 0 0 0 0 0 0 0 0 0 0 5 0 0 1 0 0 0 0 121395 1 13 0 8 0 1 0 3 0 1 0 0 2 0 0 10 0 0 0 0 0 0 0
296 TAC 1 2 1 1 0 0 0 1 0 0 0 0 0 1 0 0 1 5 0 3 1 0 0 3 0 0 0 0 0 0 0 0 0 0 2 0 0 0 0 0 0 0 1 4 0 4 2 0 4 135512 2 8 0 2 0 0 1 11 2 1 1 1 0 0
297 TCT 0 0 0 2 0 5 1 2 0 2 0 7 0 1 2 1 0 1 0 0 1 0 2 8 0 0 5 2 1 0 2 0 1 0 1 3 0 2 3 0 1 4 1 1 1 0 3 2 0 2 2 9 0 12 30 130069 0 0 0 0 0 0 2 4
298 TTA 0 3 2 2 1 2 0 4 1 2 1 0 2 1 1 0 2 4 0 0 1 2 2 0 0 1 0 1 20 0 2 1 0 0 2 0 0 1 2 0 0 1 2 0 1 1 0 5 3 0 0 2 2 0 2 3 2 1 0 0 138941 1 10 0
299 GTG 0 1 0 0 0 1 2 0 1 0 1 1 0 0 7 1 0 1 3 0 0 2 0 1 11 0 1 2 0 1 1 4 0 0 3 1 1 0 0 0 0 0 2 0 12 5 144241 20 1 0 3 0 1 0 0 0 0 0 4 2 0 7 7 1
300 GGA 0 0 0 0 5 0 0 0 7 0 0 3 0 0 0 0 1 0 0 0 1 1 0 0 1 1 1 1 3 1 0 0 12 0 0 0 1 0 0 1 146211 4 19 14 16 2 6 0 0 9 1 0 2 2 0 0 9 2 0 8 4 0 0 0
301 ATA 6 1 0 2 11 1 0 1 3 2 59 0 150890 1 26 31 0 0 7 0 0 2 0 0 1 0 5 3 8 0 12 1 0 1 1 1 1 0 5 0 1 1 3 1 22 21 12 0 2 1 1 2 4 0 0 0 0 7 1 3 1 0 0 1
302 GAC 0 14 0 13 1 0 0 0 6 1 4 1 0 1 0 0 4 4 2 2 1 8 1 3 3 7 7 0 0 0 1 2 9 138814 8 9 41 1 15 1 2 11 6 0 1 1 3 0 0 5 1 5 5 3 3 1 0 1 3 1 0 2 0 2
303 CCT 0 0 1 0 0 0 1 18 0 0 4 0 0 0 2 0 0 0 1 18 8 47 9 146467 0 2 0 4 5 2 1 10 0 0 3 1 0 2 4 1 1 4 5 1 1 2 6 2 0 0 6 0 1 0 0 7 0 2 3 0 0 1 4 0
304 TTC 1 1 2 1 0 0 1 0 0 22 3 1 0 1 1 0 1 1 0 1 0 18 3 2 0 1 2 0 1 20 1 2 2 2 4 0 18 10 30 4 10 1 6 3 3 6 0 4 3 0 2 4 0 16 0 0 2 9 3 1 13 145144 4 7
305 AAA 144731 1 12 0 1 5 0 0 14 0 3 2 1 4 0 8 3 0 2 3 0 0 0 1 7 12 1 1 1 1 1 0 14 0 1 3 2 0 8 0 5 2 1 0 0 1 1 1 3 0 1 9 1 15 1 0 12 4 0 3 1 2 0 1
306 CTG 0 0 0 0 8 0 0 0 0 1 3 0 27 3 8 0 10 5 13 5 2 0 9 0 1 8 1 4 29 0 139287 8 0 1 2 2 0 3 2 0 1 5 5 1 1 2 4 0 14 0 1 2 0 0 3 1 0 0 0 0 1 3 13 1
307 CTT 1 0 4 1 5 0 1 0 0 0 6 1 2 2 2 7 1 3 2 9 1 4 0 10 4 1 7 6 34 319 8 151024 0 1 0 0 0 0 2 2 8 0 2 0 3 6 6 9 10 2 0 4 0 0 3 3 1 0 1 7 0 1 5 8
308 CAA 11 4 2 0 1 13 0 0 1 1 1 8 6 22 3 6 162788 6 10 17 5 16 8 0 19 5 9 23 2 1 0 1 4 3 2 0 0 3 0 4 1 0 0 0 1 3 3 0 2 1 3 1 4 3 11 0 0 10 2 0 0 1 16 0
309 AAC 11 162810 9 22 0 21 9 0 9 109 40 0 1 4 1 0 0 8 0 2 3 5 3 0 23 1 19 0 2 1 21 1 2 15 13 0 0 4 7 0 10 5 35 183 1 4 2 3 1 5 0 0 1 5 5 14 2 7 0 3 6 0 52 3
310 AGC 0 25 0 3 5 13 9 0 13 163397 8 37 2 6 2 1 5 0 3 0 5 0 1 0 0 4 5 1 2 5 1 1 0 1 1 0 3 7 18 9 4 18 23 1 5 4 7 7 3 0 0 1 4 0 7 6 3 169 14 29 0 2 11 0
311 CAA 11 59 21 3 5 1 1 35 6 37 7 0 0 1 2 1 163044 4 21 5 1 2 1 0 45 3 11 2 0 0 0 0 4 0 0 0 0 1 0 0 1 0 15 9 2 1 1 1 1 0 0 1 0 3 10 2 0 0 2 0 0 0 8 0
312 GTA 3 0 2 0 2 0 4 4 0 0 2 1 17 0 0 3 0 2 2 6 13 1 6 0 3 1 3 0 2 0 15 1 14 2 2 1 10 3 2 0 6 0 1 9 164324 6 11 7 1 2 1 2 0 3 1 3 1 1 3 5 6 0 2 0
313 TAC 1 2 6 0 4 4 6 0 4 5 6 1 1 2 3 0 3 10 1 0 1 2 3 1 3 5 0 10 0 1 3 3 0 3 0 1 1 5 1 0 3 7 5 6 12 1 0 5 2 164211 1 73 2 3 5 4 2 9 11 1 1 0 0 0
314 AGC 0 20 0 2 9 4 2 1 7 163331 7 27 0 22 6 2 0 3 0 1 1 10 9 1 2 4 3 1 2 1 2 2 1 3 10 0 6 6 13 1 18 45 6 0 0 4 3 2 6 1 1 0 2 5 0 3 0 10 2 8 0 0 8 0
315 CTA 2 2 3 4 9 0 7 2 1 3 3 3 16 3 5 21 3 5 0 7 33 16 13 2 2 5 4 3 164002 14 22 19 4 2 14 1 3 0 1 0 0 6 3 9 4 2 8 4 1 0 4 3 7 4 1 2 4 3 3 6 26 2 5 3
316 ATC 3 8 1 0 1 10 6 3 7 1 10 4 17 161797 9 22 1 2 0 0 0 4 2 2 0 2 0 2 25 4 1 0 0 0 1 0 0 0 6 0 0 2 9 2 4 11 7 19 1 0 1 3 0 0 6 1 3 3 0 3 3 1 9 3
317 AGA 13 1 3 6 1 0 0 2 164629 3 60 1 21 0 3 0 9 0 0 1 0 0 2 0 9 0 6 4 1 0 2 0 1 0 4 0 0 1 3 0 43 4 1 0 3 0 2 1 2 1 2 0 0 1 0 0 5 0 9 0 0 0 0 0
318 CCG 0 0 0 6 0 3 8 1 4 2 6 1 17 0 3 1 4 2 37 5 40 42 159624 33 3 4 17 7 1 0 12 5 1 0 32 0 2 3 9 7 4 1 13 3 1 1 6 3 0 6 0 2 4 0 28 5 1 0 4 1 3 0 3 0
319 AAC 11 163866 17 56 0 10 4 5 20 8 13 10 2 1 1 3 3 3 2 0 1 4 3 1 58 4 3 17 0 5 4 2 1 7 8 1 0 10 9 2 14 23 19 9 7 1 5 1 1 2 1 1 5 3 7 5 4 6 1 0 25 3 20 0
320 GAG 1 0 11 0 3 1 0 0 3 0 0 5 0 0 1 0 1 1 1 2 2 0 6 0 2 1 0 0 2 0 2 0 42 4 164247 16 14 1 14 1 4 4 16 1 5 1 2 5 0 1 22 2 2 2 2 1 0 1 4 0 5 1 0 8
321 AAT 3 7 3 164397 0 0 3 12 0 0 34 15 0 9 6 10 2 4 1 3 1 5 3 1 0 0 9 3 1 4 0 1 2 3 1 3 3 2 0 0 9 4 7 3 0 4 7 2 1 3 0 1 3 0 3 6 2 3 3 3 1 0 4 2
322 CCA 3 1 11 2 14 0 7 0 0 0 5 3 5 8 3 0 10 2 1 4 164087 43 99 11 3 0 3 4 13 2 6 0 5 0 35 1 5 0 1 1 2 0 4 3 7 0 0 6 1 9 4 1 9 0 3 0 1 0 3 1 1 0 1 8
323 GCA 0 7 3 3 26 4 3 8 2 11 2 240 34 20 1 0 18 1 9 4 10 0 0 5 2 23 19 27 1 15 1 11 6 2 1 1 163303 11 6 1 5 0 12 1 48 5 9 0 0 0 1 7 5 6 8 2 2 2 1 6 12 0 2 4
324 CAC 0 6 0 1 6 2 0 0 1 0 0 0 2 1 2 1 7 164379 2 30 1 8 5 3 1 10 3 2 0 1 0 1 0 2 0 1 0 2 1 0 0 0 3 1 0 0 1 4 0 9 2 1 0 1 3 0 3 3 1 1 2 1 0 0
325 AAG 18 0 164561 11 0 0 3 0 1 0 41 0 0 0 1 2 0 1 3 34 1 2 0 0 0 0 0 1 0 1 0 0 0 0 21 0 0 0 0 1 0 0 0 0 1 0 0 0 0 0 0 0 3 0 1 0 2 0 0 0 0 0 0 0
326 AGT 0 0 0 16 0 0 0 0 2 11 0 164931 0 1 0 3 0 1 0 0 0 0 0 0 0 0 0 0 0 0 0 0 0 0 2 0 0 1 0 1 0 0 6 7 0 0 0 0 0 0 0 1 0 0 0 0 0 0 0 1 0 0 0 0
327 CAG 1 0 25 0 0 0 0 0 0 3 0 1 0 1 1 0 7 5 164232 3 1 1 5 0 1 10 21 0 0 0 3 0 0 0 0 0 0 0 0 0 0 0 2 0 0 2 1 2 0 4 11 0 2 0 0 1 0 2 0 0 0 1 0 0
328 CTG 5 2 0 0 0 16 7 0 3 5 3 5 4 1 5 4 3 8 10 4 0 0 5 0 0 2 7 4 17 0 164229 21 3 3 1 9 1 3 1 0 4 1 14 6 6 11 3 3 7 3 17 3 0 5 1 5 10 12 4 4 9 1 100 5
329 GTG 3 1 8 2 3 4 1 1 0 0 8 0 2 2 21 9 1 7 13 0 0 1 1 1 0 3 3 2 1 0 6 0 0 2 4 1 1 3 3 0 2 1 11 5 24 8 164227 67 4 6 0 2 1 2 4 0 9 2 10 7 9 0 2 4
330 TGG 2 6 0 4 1 3 4 3 4 1 5 4 0 1 6 4 1 5 0 3 3 6 0 0 0 0 3 1 2 4 1 3 2 0 2 1 0 1 0 2 1 5 4 2 1 0 7 3 1 0 17 3 1 1 2 3 13 1 164482 8 0 0 22 2
331 ATG 0 0 5 4 2 3 7 2 12 0 15 1 14 3 164735 18 7 0 1 4 0 8 4 1 3 3 2 0 7 0 3 1 2 11 5 0 1 5 3 4 3 2 2 0 1 0 16 3 8 3 10 0 1 2 1 0 2 2 6 4 5 1 10 1
332 GCA 2 3 0 3 30 7 0 0 0 1 10 0 5 0 6 0 1 2 0 3 3 17 0 0 11 6 3 4 1 0 4 0 11 4 4 6 164640 8 6 11 24 5 8 7 27 5 4 1 8 0 0 3 12 1 5 1 2 0 0 1 3 3 0 0
333 TGC 1 0 0 1 4 1 1 1 2 3 3 6 2 4 1 2 0 1 4 4 0 9 1 10 2 22 2 2 2 4 3 1 0 1 1 1 1 1 2 2 4 8 11 1 3 8 2 24 4 51 21 2 0 2 2 0 13 163915 5 100 4 7 0 9
334 AAT 3 7 12 164448 3 0 1 3 0 0 0 5 0 0 7 4 3 3 2 2 2 2 3 5 2 0 0 1 0 2 4 0 2 0 5 3 0 0 4 0 23 0 13 0 5 2 1 1 0 1 7 19 1 4 1 3 4 0 1 0 1 6 3 5
335 TCT 0 0 6 1 0 1 2 2 0 2 0 1 0 1 0 1 0 2 1 0 0 1 1 1 1 1 1 1 0 1 2 1 0 1 0 1 0 1 1 0 2 0 4 4 1 0 1 0 1 2 2 5 7 2 5 65682 1 2 1 2 0 2 2 3
336 GCT 1 0 1 3 1 1 1 36 0 2 3 2 0 0 0 0 2 0 0 0 1 3 0 0 0 0 0 0 0 13 5 1 6 1 0 2 1 11 10 65221 2 2 4 3 4 0 1 10 0 0 0 0 0 0 2 10 1 0 0 0 53 0 12 2
337 GCA 0 0 0 0 11 1 1 0 0 2 0 2 3 0 0 0 1 2 0 0 11 0 1 0 0 0 0 0 0 0 0 0 4 2 2 1 65003 1 5 7 1 0 1 1 4 0 1 1 0 1 0 0 5 1 2 4 0 1 1 1 0 0 2 0
338 TTT 0 1 0 0 0 2 0 0 1 0 0 0 0 3 0 0 0 0 1 0 0 1 0 0 0 0 1 3 0 0 0 3 0 0 1 1 0 1 1 0 1 2 1 1 1 1 2 7 0 0 0 1 1 0 1 1 0 0 5 0 0 14 0 65093
339 GAA 2 1 0 0 0 0 0 0 0 0 0 0 0 0 0 0 0 0 0 0 0 1 0 0 0 1 0 0 0 0 0 0 65256 1 24 24 2 3 1 0 8 0 1 1 0 0 0 0 2 0 0 0 0 0 1 0 1 0 0 0 0 0 0 0
340 GAT 0 0 2 5 0 0 0 0 0 0 1 1 0 0 0 0 0 0 0 1 0 0 0 0 0 0 0 0 0 1 0 0 0 8 2 65726 0 1 1 0 0 0 8 6 0 2 0 0 1 0 4 9 1 1 1 3 1 0 0 0 0 0 2 0
341 CTA 0 0 0 0 0 0 0 4 1 0 0 0 1 11 0 0 0 0 2 0 8 1 1 0 0 0 0 0 65045 7 6 1 0 2 0 0 0 0 0 0 0 0 1 1 6 0 0 0 0 0 0 0 0 0 0 0 0 0 0 0 1 0 0 0
342 AGA 14 0 0 1 0 0 0 0 65223 1 16 1 1 0 0 1 0 0 0 0 0 3 0 0 2 6 0 0 0 0 0 0 0 3 1 0 0 0 1 0 3 9 3 0 0 0 0 0 0 0 0 0 0 0 0 0 1 0 5 1 2 1 0 2
343 GTA 0 2 0 0 0 0 0 0 0 0 0 0 27 0 1 0 0 0 0 0 1 0 0 0 0 0 0 0 0 0 0 0 0 0 0 0 4 1 0 0 1 4 4 3 65314 2 4 1 0 0 0 0 0 2 1 0 0 0 1 0 4 0 0 0
344 TTA 1 1 0 0 3 3 1 1 0 0 0 0 0 0 0 2 0 1 0 0 1 0 0 0 1 0 0 0 1 4 0 2 0 0 0 0 0 0 0 0 0 0 0 1 0 2 0 0 0 0 0 0 5 0 0 2 2 0 0 1 65691 0 13 0
345 AGC 0 7 0 0 2 3 1 1 2 65025 2 8 4 2 0 0 1 1 2 1 0 1 0 0 1 0 3 2 0 2 0 0 0 3 1 2 0 0 1 1 4 8 4 0 2 0 0 2 0 0 1 1 8 4 4 0 0 5 3 1 0 0 0 0
346 TTC 0 1 4 0 0 0 0 1 0 2 0 0 1 2 1 0 0 0 1 0 0 1 0 0 2 1 0 2 1 4 1 0 0 0 2 2 0 2 3 0 0 1 9 0 1 7 8 0 0 0 1 0 0 6 0 0 0 0 2 1 0 65178 0 57
347 ATC 0 4 0 0 0 0 0 2 0 0 0 0 6 65237 13 4 0 1 0 0 0 0 1 0 0 0 0 0 1 12 2 0 0 4 0 1 0 0 0 0 3 1 0 2 0 4 1 0 0 0 0 1 0 0 2 0 0 2 18 1 0 0 0 0
348 AGA 5 0 0 0 0 1 0 1 65470 2 22 0 1 0 1 0 0 0 3 0 1 0 0 0 3 0 0 2 0 4 0 0 0 0 2 0 1 1 1 2 14 1 0 2 0 7 2 0 2 1 0 0 0 0 0 0 1 0 0 0 0 1 0 0
349 GGG 0 0 0 0 0 0 0 0 0 1 1 0 0 0 0 0 0 0 0 0 1 0 1 0 0 0 2 0 0 0 1 0 0 0 5 0 0 0 0 0 7 3 65278 4 0 0 4 1 0 0 0 0 0 0 1 0 0 0 4 0 0 0 0 3
350 ACC 0 1 0 0 3 65569 5 1 2 2 0 4 0 4 10 2 0 2 0 2 0 0 3 0 0 0 1 6 0 2 0 1 0 2 0 0 0 26 1 0 0 1 7 0 0 0 1 3 0 1 0 0 1 0 2 0 1 0 1 0 0 7 0 3
351 AAA 65420 2 17 0 2 0 0 0 3 0 0 1 2 1 0 1 0 0 0 0 0 0 0 0 0 0 1 0 0 3 0 0 2 0 1 0 0 1 0 0 0 3 1 0 0 0 0 0 0 2 0 0 0 0 0 0 0 1 1 0 0 0 0 0
352 GTA 0 0 0 0 1 0 0 0 0 0 0 0 3 0 0 4 2 0 0 0 4 0 0 0 0 1 0 0 0 2 0 0 0 0 0 0 1 0 0 1 3 0 0 0 65546 2 11 1 0 0 1 2 0 1 0 0 0 0 0 0 3 0 0 2
353 TCC 0 0 0 12 0 0 0 0 0 0 7 0 0 0 0 1 0 1 0 2 0 38 0 0 7 0 0 0 1 1 0 27 0 1 1 0 1 0 0 0 0 0 0 0 0 0 2 2 0 1 0 0 4 65049 0 3 0 0 0 0 3 5 0 3
354 CCA 1 0 0 2 7 1 0 1 7 0 2 1 1 1 0 1 5 0 0 0 65335 0 2 0 0 0 0 0 1 0 0 0 1 1 0 1 4 0 2 0 0 0 1 0 0 0 0 5 1 0 3 0 1 0 0 0 0 1 1 0 0 1 0 1
355 AGG 0 0 6 0 0 0 0 0 3 0 65315 3 0 0 11 0 0 0 0 0 0 0 0 0 0 0 0 0 0 0 0 0 0 0 0 0 0 0 0 0 0 0 7 0 0 0 0 0 0 0 0 0 0 0 0 0 0 0 1 0 0 0 0 0
356 GGG 0 0 0 0 0 2 0 0 0 0 3 0 0 0 0 0 0 0 0 0 0 0 0 0 0 0 0 0 0 0 0 0 0 0 2 0 0 0 0 0 6 0 62944 2 0 0 2 0 0 0 0 0 0 0 0 0 0 1 8 0 2 0 0 0
357 AAA 64950 1 6 1 0 2 0 0 1 1 4 0 0 0 0 0 0 1 0 0 0 0 0 0 0 0 0 0 0 0 0 0 12 0 0 0 0 0 0 0 1 0 0 0 0 0 0 0 3 2 0 0 0 0 0 0 0 0 0 1 0 0 0 0
358 CTT 0 0 0 0 0 0 0 0 0 0 1 0 1 0 0 1 0 0 0 0 0 0 0 6 1 0 0 1 0 4 3 65269 0 0 0 0 0 0 0 0 2 0 0 0 0 0 0 0 0 0 0 0 0 0 0 2 0 0 1 0 0 0 0 2
359 TCC 13 0 0 0 0 2 0 1 0 4 0 0 4 8 0 1 0 0 2 1 2 5 0 0 0 7 4 1 1 2 0 4 1 1 1 1 1 0 0 0 0 0 0 0 1 1 0 2 1 2 0 1 3 65614 16 7 1 4 0 0 1 2 11 0
360 ACT 0 1 0 0 0 5 0 65770 0 0 0 1 1 0 0 1 1 0 0 0 0 0 1 0 1 0 0 2 0 0 0 0 0 0 1 0 0 0 0 5 0 0 0 0 3 0 0 0 0 0 1 0 11 0 2 1 0 0 3 0 0 0 0 0
361 AGA 5 0 2 0 0 0 0 0 65814 0 6 1 3 0 2 0 0 3 0 0 0 0 1 1 0 2 2 0 0 0 0 1 2 0 0 0 0 1 1 0 4 0 1 0 1 2 0 0 0 0 0 0 0 1 0 2 1 0 0 1 4 0 1 1
362 GGA 0 0 0 0 0 0 4 0 2 0 1 0 0 0 0 0 0 0 0 0 0 1 0 0 0 1 0 0 0 0 0 0 1 0 0 0 1 1 1 0 65248 5 24 2 7 0 0 0 0 1 0 0 1 0 0 0 5 0 0 0 0 0 0 0
363 GTA 0 0 0 0 0 0 0 0 0 0 0 1 5 1 1 1 0 0 0 0 0 0 0 0 1 0 0 0 0 2 0 1 4 0 0 1 6 0 6 0 0 0 0 1 65095 0 18 0 0 0 0 0 0 0 0 0 0 0 0 9 6 0 1 0
364 CAA 0 0 1 0 0 0 0 0 1 0 1 2 0 0 0 7 65611 0 17 3 3 0 1 0 1 0 0 0 1 0 0 0 0 0 0 0 0 0 0 0 2 0 3 1 0 0 0 4 2 0 0 0 1 0 0 3 0 1 0 0 0 0 6 0
365 ATT 0 1 0 1 0 0 0 0 1 0 0 1 1 0 0 65634 0 2 2 0 4 0 1 0 0 0 0 2 0 0 0 15 0 0 0 0 0 0 0 0 0 1 5 0 0 0 0 2 0 0 0 0 0 1 0 0 0 0 1 0 0 1 0 2
366 GCT 0 0 0 0 1 0 0 9 0 0 0 0 1 0 1 1 0 0 0 0 0 0 0 2 0 1 0 0 0 0 0 1 0 0 0 3 2 6 3 65649 0 1 4 3 0 0 0 3 0 0 0 0 1 0 0 9 0 2 0 0 0 0 0 1
367 TCA 0 4 0 0 5 14 1 2 0 3 0 0 0 2 0 0 0 0 0 0 12 0 0 0 1 0 0 1 0 0 0 0 0 0 0 0 2 4 7 0 1 3 23 1 1 1 0 0 5 1 1 0 65631 2 9 0 1 0 1 3 1 0 0 1
368 AAT 0 3 1 65328 0 1 8 0 3 2 1 2 0 1 4 1 3 4 0 3 0 0 2 0 2 1 0 3 0 0 0 0 1 0 5 0 0 7 2 11 6 4 9 0 0 2 0 0 0 0 0 0 0 2 2 0 0 0 0 1 1 0 3 0
369 GAA 2 0 0 0 0 0 2 0 0 0 0 1 0 0 0 1 1 0 0 0 0 0 2 0 2 0 0 0 0 2 0 0 65967 1 8 2 0 0 2 1 8 0 2 0 0 1 0 0 0 0 0 0 1 2 0 0 0 0 0 0 0 0 0 0
370 AAC 2 65252 2 1 0 2 0 0 0 4 1 1 2 0 0 3 0 2 1 1 0 1 0 0 0 1 5 0 0 0 0 1 0 1 4 1 0 1 0 0 3 0 0 0 1 1 0 18 0 2 1 1 0 0 0 0 0 0 0 1 8 1 2 1
371 ATG 0 1 0 1 0 0 9 0 0 0 1 0 11 0 65861 12 1 0 1 0 0 5 0 1 0 1 0 0 0 1 4 0 0 0 0 2 0 0 0 0 1 0 0 0 1 0 10 0 0 0 0 3 0 0 1 1 4 0 1 0 2 0 3 0
372 GAT 0 0 1 6 0 1 7 1 1 0 0 0 0 0 1 0 0 0 0 1 0 1 0 0 5 0 0 0 0 0 0 0 0 0 1 65454 0 0 1 1 0 2 0 11 2 0 0 2 1 0 0 1 0 1 0 0 0 1 1 2 0 1 0 0
373 GCT 0 0 0 0 0 2 1 8 4 0 0 0 0 1 0 0 2 0 0 0 0 0 0 3 5 0 1 2 1 0 2 0 1 0 1 4 0 16 3 65715 4 0 1 2 2 0 8 4 0 0 1 0 0 0 0 2 0 1 0 1 2 0 0 0
374 ATG 0 0 2 0 2 0 3 1 0 0 0 0 12 0 65667 1 0 5 0 1 2 0 0 0 0 0 2 0 0 1 0 0 0 0 0 0 1 1 2 0 1 0 1 0 1 0 6 1 0 1 1 0 0 0 0 1 0 1 0 3 0 9 2 0
375 GAA 2 0 1 0 0 1 1 0 0 0 0 0 0 0 1 1 0 0 3 0 0 0 0 0 0 0 1 0 2 0 0 0 63611 10 8 0 0 0 5 5 7 0 0 0 1 0 11 0 3 0 0 0 0 0 0 0 0 0 0 2 0 1 1 0
376 TCA 1 1 0 0 1 0 0 0 0 0 3 0 0 0 3 0 0 0 0 0 2 4 0 3 1 0 0 0 0 1 1 0 0 2 0 0 1 0 1 1 3 3 2 3 2 0 3 1 7 0 0 1 50134 0 10 0 1 0 3 1 1 0 1 0
377 AGT 0 2 0 7 0 2 1 3 0 2 6 63338 1 2 4 2 0 1 0 0 0 1 0 2 2 1 5 0 9 0 1 0 0 0 0 0 1 1 1 1 1 3 2 8 0 0 3 0 0 0 1 0 0 0 10 1 1 0 0 2 0 0 1 0
378 ACT 1 0 0 2 8 1 2 50087 2 1 0 7 0 0 1 5 0 0 1 2 0 1 0 0 2 7 0 2 0 0 0 0 1 0 0 0 0 0 0 2 0 1 1 1 1 0 1 0 1 0 0 0 3 1 1 3 0 0 0 1 0 0 1 1
379 CTT 1 0 0 0 2 0 0 0 0 1 1 0 1 0 0 3 0 0 0 1 0 2 0 8 0 0 0 6 0 18 0 50337 0 1 0 0 1 1 0 1 1 2 3 1 1 2 5 1 0 0 1 0 0 0 0 0 3 0 0 0 0 1 3 2
380 GAA 2 0 0 1 0 0 0 0 0 0 1 2 1 0 0 0 0 0 0 0 1 0 0 0 2 0 0 0 0 0 0 0 63763 0 8 0 1 4 15 0 5 0 2 3 2 1 3 2 4 0 0 1 1 0 0 1 3 0 0 2 1 0 1 0
381 CTG 1 0 0 1 3 0 1 0 0 0 0 0 1 0 2 0 0 1 1 0 0 0 3 0 0 0 0 4 5 3 62455 8 1 1 1 1 2 1 0 0 1 0 3 1 0 7 3 0 0 1 0 0 0 2 0 0 0 0 2 0 3 1 2 0
382 AGA 2 0 0 0 0 0 2 2 60476 0 152 4 0 1 0 2 1 2 1 0 1 1 0 0 2 1 0 3 1 0 0 4 2 0 2 1 2 0 0 0 11 1 0 3 0 0 0 0 0 1 0 0 0 2 0 0 3 0 0 1 3 0 0 0
383 AGC 0 8 1 0 1 2 2 0 5 63171 4 30 3 1 0 0 1 2 0 0 2 0 0 0 0 0 1 0 2 3 0 1 1 5 0 1 5 1 7 7 1 7 4 2 0 3 4 2 0 0 0 1 0 2 1 1 0 1 1 0 1 2 0 0
384 AGG 1 0 2 5 0 0 1 2 7 4 61119 1 2 1 6 0 1 1 0 1 0 0 0 0 3 0 31 0 0 0 0 1 0 0 1 1 1 2 2 0 0 0 19 2 2 1 3 7 1 1 2 0 0 1 0 7 1 3 7 1 0 0 1 1
385 TAC 0 3 0 0 0 6 0 1 0 0 0 0 0 0 4 0 0 3 0 1 0 2 0 0 1 0 1 1 0 1 1 0 0 1 0 0 0 0 1 1 1 0 4 0 1 0 1 2 2 60940 6 12 0 1 0 0 0 5 0 1 4 0 2 1
386 TGG 0 0 1 0 0 0 0 0 2 1 10 0 3 0 0 0 4 2 0 0 0 0 0 0 0 0 12 0 0 0 0 0 0 1 1 1 2 0 0 0 0 0 3 4 0 0 5 1 0 0 1 2 0 0 2 0 3 1 57559 3 1 0 14 0
387 GCC 0 0 0 0 6 15 1 0 1 0 0 2 0 0 0 0 0 0 0 0 2 0 1 0 0 0 0 0 0 0 3 0 0 2 0 9 2 55400 3 8 2 1 1 0 0 10 0 0 0 0 0 1 0 2 0 1 0 0 0 0 0 0 0 0
388 ATA 0 1 2 0 6 0 1 0 1 0 2 0 59482 2 33 6 1 0 1 0 0 0 1 0 0 0 1 1 0 0 0 0 0 0 0 0 1 0 0 0 0 0 2 1 2 0 2 2 0 0 2 0 0 1 0 1 2 0 2 0 3 0 0 1
389 AGA 3 0 2 1 0 0 0 0 57215 0 4 0 1 0 0 0 0 0 0 0 0 0 0 0 3 0 1 0 0 0 0 3 0 0 1 0 0 0 2 1 11 0 0 0 0 1 1 1 0 2 0 0 0 0 0 1 4 0 0 0 0 3 1 1
390 ACC 2 2 0 0 2 55634 5 5 0 1 0 2 2 1 0 0 0 2 0 0 0 1 1 0 0 0 0 0 0 1 0 0 0 0 0 0 2 0 0 0 0 2 1 3 0 0 1 1 2 0 0 0 1 0 0 1 2 0 0 0 1 0 1 0
391 AGA 8 0 1 1 0 1 0 0 56522 1 7 2 3 1 1 1 0 0 0 0 0 0 0 0 2 5 10 0 0 3 1 0 2 1 1 0 0 0 1 1 14 0 1 0 0 0 1 0 1 0 1 0 0 0 0 1 3 0 2 0 0 0 3 0
392 AGT 0 0 1 6 2 3 0 1 6 2 3 62630 0 0 0 3 2 2 0 0 0 0 0 3 7 2 0 5 1 2 0 2 0 2 0 0 2 2 0 1 2 0 1 3 1 0 0 0 0 3 0 0 1 0 6 5 1 1 2 5 0 0 0 1
393 GGA 0 0 0 1 0 0 2 0 3 0 0 0 0 0 0 0 0 1 0 2 0 1 0 0 1 0 1 0 0 0 0 0 1 0 2 0 0 0 2 0 65469 4 27 1 1 1 2 0 0 0 1 0 0 0 0 0 3 0 1 0 0 0 1 0
394 GGA 0 0 0 0 0 0 0 0 5 0 0 1 0 0 0 0 2 3 0 0 0 0 0 0 1 0 0 0 0 0 0 1 6 0 0 0 0 1 1 0 65472 2 13 0 5 0 0 0 0 0 0 0 0 1 0 0 2 0 0 0 0 0 1 0
395 AAC 7 65313 16 3 0 0 1 0 2 4 3 4 0 0 0 0 3 11 0 2 3 2 0 2 7 0 4 27 1 0 0 1 1 1 0 1 0 6 1 0 1 4 4 4 0 1 0 2 7 1 2 5 1 1 3 1 5 0 1 1 0 0 0 1
396 ACT 1 11 10 2 2 10 8 65325 4 7 7 1 1 0 0 4 4 35 3 4 3 2 1 0 14 1 4 17 0 4 3 0 7 2 0 0 35 3 6 7 0 1 0 8 1 0 3 0 2 0 4 2 0 0 1 2 0 6 8 2 0 0 1 9
397 AAT 4 5 2 65562 0 4 0 0 32 2 11 5 0 1 3 32 1 1 8 1 0 0 2 1 1 4 12 0 2 1 2 0 2 0 0 0 2 0 3 1 1 1 3 4 0 2 0 0 1 0 0 2 0 0 1 0 4 1 2 6 3 2 1 0
398 CAA 7 1 2 1 0 5 0 1 2 3 12 0 1 1 0 7 65286 9 5 2 2 0 1 2 32 13 2 0 2 0 0 3 1 2 2 0 0 3 1 0 1 0 4 0 3 1 0 0 3 1 1 5 0 2 0 1 0 0 6 2 0 2 3 4
399 CAG 3 3 89 0 1 2 0 3 0 16 6 1 2 3 1 8 10 0 65060 2 1 17 5 1 1 0 119 17 0 3 1 0 0 0 2 0 0 0 2 4 2 5 30 12 2 3 2 0 1 4 5 4 0 0 0 0 2 1 5 5 0 0 0 2
400 AGG 3 0 6 0 0 0 2 0 6 0 65130 2 0 0 5 1 0 3 0 0 0 2 0 0 1 3 1 1 0 0 0 0 0 0 0 0 2 0 3 0 2 1 24 1 2 1 0 0 1 0 4 0 0 2 0 0 1 1 7 0 1 0 2 0
401 GCC 1 2 9 0 0 9 0 0 0 1 22 2 0 0 1 2 1 13 0 5 0 18 12 1 27 3 3 6 0 0 0 0 1 4 1 0 3 65558 7 5 6 1 3 1 0 7 0 0 0 0 0 1 14 4 1 0 0 1 5 1 2 2 1 1
402 TCT 0 0 12 0 0 0 0 1 0 2 5 5 0 0 7 1 1 1 1 10 14 6 0 11 5 0 7 14 2 1 0 0 0 4 2 2 0 1 5 2 0 2 5 3 2 0 3 3 2 1 1 7 4 28 3 65416 0 3 1 3 0 1 0 6
403 GCA 8 0 0 2 26 0 6 3 1 1 5 2 0 0 1 1 0 0 2 1 0 0 4 2 3 0 3 1 8 4 2 1 3 0 0 0 65584 5 33 1 2 7 8 0 39 1 0 0 2 0 0 0 1 1 2 0 0 1 0 0 0 1 0 0
404 GGT 1 0 0 0 0 10 0 2 2 1 0 10 1 2 0 3 0 1 0 0 0 0 0 1 0 0 0 0 0 0 1 0 0 0 3 3 0 6 6 3 7 60 61 65401 2 1 2 4 1 1 4 0 0 0 0 0 0 0 0 13 2 0 0 2
405 CAA 10 0 0 0 2 0 0 0 0 0 0 0 0 1 1 1 65883 0 21 7 1 1 2 0 1 0 1 0 0 0 0 1 0 0 0 0 2 1 1 3 0 0 0 0 0 0 1 1 0 0 0 0 0 1 0 0 0 0 0 0 0 0 1 0
406 ATC 1 1 0 0 1 7 5 0 0 0 0 0 7 65889 0 6 0 0 0 0 0 7 0 0 0 0 0 0 0 0 0 0 0 0 0 0 0 1 0 0 0 0 0 0 4 1 0 0 0 0 0 0 1 1 5 0 2 0 0 0 0 0 5 0
407 AGT 0 0 0 8 0 0 0 0 0 1 0 65881 0 0 0 1 0 0 0 0 0 0 0 0 1 0 0 0 0 0 0 0 0 0 1 0 0 0 0 0 0 8 0 20 0 0 0 0 0 0 0 0 0 0 1 0 1 1 0 1 0 0 0 0
408 GTG 0 0 0 0 9 0 0 0 0 0 0 0 0 0 3 0 0 0 0 0 0 0 0 0 0 0 0 0 0 1 0 0 0 0 0 0 0 2 2 0 1 1 0 0 45 1 65630 4 1 0 2 0 0 0 0 0 0 0 0 0 0 0 3 0
409 CAA 4 0 0 0 0 0 2 43 0 379 0 4 2 0 1 17 65227 0 1 2 0 0 2 1 5 2 0 2 0 1 1 2 1 1 0 0 0 0 6 9 4 0 11 1 8 1 6 0 36 1 0 3 0 0 2 2 0 0 15 26 4 0 2 1
410 CCT 0 0 1 0 0 0 1 2 0 0 0 0 2 0 3 0 1 0 0 8 5 56 18 65483 0 0 0 1 0 0 0 1 0 1 1 1 3 0 2 0 2 0 2 3 0 4 0 0 0 0 0 0 1 1 0 11 0 0 0 3 0 0 0 0
411 GCA 1 0 0 0 28 5 0 2 0 0 0 1 0 0 0 0 0 0 0 0 1 0 0 0 1 0 0 0 0 1 0 0 5 1 0 2 65857 5 2 0 1 1 1 2 13 1 2 0 0 0 0 1 0 0 0 0 0 2 0 22 0 0 0 0
412 TTT 0 0 1 0 1 0 4 0 0 0 0 0 2 0 1 5 0 0 0 0 0 0 0 0 0 0 1 0 1 0 1 3 0 1 0 0 0 0 0 0 1 4 2 5 1 0 2 0 0 0 0 3 0 0 0 2 1 0 1 4 1 2 2 65765
413 TCT 0 6 1 1 2 0 1 2 3 1 0 0 0 0 0 0 2 0 0 0 1 2 4 0 0 0 1 1 1 0 1 0 0 5 1 1 2 0 0 2 13 2 1 4 5 0 1 0 3 1 0 3 24 20 4 65777 3 1 1 1 0 0 0 8
414 GTG 0 1 1 1 0 2 10 1 0 0 0 3 0 1 10 1 0 1 0 0 0 0 0 0 0 0 1 2 0 3 22 0 1 0 1 0 1 2 10 1 3 2 5 1 30 1 65610 3 0 0 1 2 0 0 2 0 0 0 2 13 0 3 2 1
415 CAA 0 1 1 0 1 2 2 73 3 4 4 1 0 0 2 0 65520 1 21 0 1 11 2 7 14 22 49 10 5 0 9 2 0 0 3 0 2 3 6 5 2 3 18 7 3 5 2 5 6 5 0 6 0 0 3 0 1 0 10 6 0 18 1 4
416 AGA 7 0 2 0 1 0 0 0 65867 0 4 0 2 1 0 1 0 0 0 0 0 0 0 0 4 0 8 0 0 0 0 0 0 0 1 0 0 0 1 0 13 0 2 2 1 1 0 1 0 0 2 1 0 0 0 0 2 0 1 1 2 3 1 2
417 AAC 31 64552 0 4 0 5 0 0 0 2 4 5 7 1 0 1 0 1 3 1 0 14 0 0 0 1 16 1 1 4 0 3 1 7 2 4 0 3 1 0 0 6 1 12 0 1 2 6 0 2 1 0 0 1 5 0 0 0 0 0 1 2 0 0
418 CTC 0 0 0 0 0 0 1 0 0 2 0 0 0 4 1 4 1 0 0 0 0 6 0 0 0 1 1 0 6 52633 4 2 0 0 0 0 0 0 1 2 0 0 0 0 1 0 4 0 2 0 1 0 0 0 0 0 1 1 0 0 5 3 0 0
419 CCA 1 0 3 0 0 0 2 2 8 0 5 2 1 0 6 0 10 0 1 0 52400 0 3 2 4 5 0 0 2 0 3 0 1 0 3 0 0 0 6 4 0 0 0 0 8 1 15 6 0 0 0 0 3 0 0 0 0 7 0 1 0 0 1 0
420 TTT 0 0 0 15 4 1 2 1 0 0 0 3 0 1 2 0 0 1 2 1 1 1 0 0 0 0 2 6 1 0 6 4 3 0 2 0 1 1 4 0 5 0 5 2 0 10 16 4 0 0 0 12 0 4 1 2 0 0 5 2 1 23 18 52238
421 GAC 3 6 0 2 0 0 0 1 1 4 2 1 12 4 0 0 0 1 0 0 0 0 0 0 0 0 0 1 0 13 1 0 3 52531 1 51 2 0 3 1 1 17 6 1 4 12 2 1 1 15 0 0 4 6 1 104 0 2 2 13 0 1 2 0
422 AAA 52566 8 8 0 0 0 1 0 1 3 0 1 3 0 4 4 0 0 2 0 0 0 0 0 0 0 25 0 0 7 0 2 5 0 2 1 1 2 3 0 1 0 7 1 3 0 0 4 1 5 3 2 1 3 1 0 0 0 0 1 1 2 0 3
423 CCA 1 4 1 1 1 6 1 2 1 17 9 0 0 1 0 0 8 0 8 3 52291 1 9 6 10 8 67 5 4 4 0 6 1 0 2 0 1 6 1 0 2 9 46 7 0 0 7 4 0 0 0 0 9 1 1 0 0 0 3 1 0 0 0 1
424 ACC 0 1 0 5 13 52419 4 3 1 0 2 3 0 10 1 5 1 5 0 0 1 6 1 0 0 1 8 5 1 5 2 1 0 5 0 2 1 6 16 3 0 5 6 5 5 19 2 28 0 3 0 0 1 2 1 2 1 0 8 3 7 0 2 1
425 ATC 0 0 1 1 1 4 1 1 0 0 2 0 6 52719 2 3 0 0 0 0 0 3 0 4 1 0 1 0 0 2 1 0 0 0 3 3 1 0 4 7 2 0 1 0 4 9 6 15 0 3 1 1 0 0 3 0 1 5 0 4 4 0 1 0
426 ATG 2 1 1 1 0 1 7 0 3 0 5 0 7 4 52312 3 1 2 0 0 0 1 0 0 2 1 5 0 1 1 4 3 0 0 5 1 2 1 0 3 5 0 2 5 0 0 8 0 0 1 0 0 0 1 0 1 0 0 0 4 0 1 1 1
427 GCA 0 0 0 1 9 0 0 14 3 8 4 1 3 0 68 4 0 3 0 2 8 2 5 0 5 1 6 2 5 11 0 0 5 0 1 2 52294 3 14 0 5 3 24 6 18 1 0 0 0 0 0 1 3 0 9 21 0 3 1 3 0 0 0 1
428 GCA 1 0 0 3 22 0 2 0 0 0 0 0 0 0 12 0 1 8 0 0 0 0 3 5 2 0 1 4 2 0 0 0 1 2 3 1 52497 4 4 5 1 4 3 5 5 0 11 0 0 0 0 2 1 0 0 1 0 2 0 19 0 1 2 0
429 TTC 0 2 0 1 0 0 1 2 7 3 1 1 0 3 0 1 0 1 1 0 1 5 0 0 0 0 3 0 0 3 0 2 0 0 0 0 1 0 0 0 0 0 4 2 1 4 2 1 0 18 1 3 1 6 1 1 6 0 5 8 6 52456 7 0
430 ACT 0 0 1 6 6 12 2 52492 0 1 3 6 5 0 0 4 0 0 0 7 5 1 0 1 0 1 0 1 2 0 2 0 0 1 2 0 4 3 2 1 3 12 9 27 0 0 0 9 0 0 0 0 0 16 12 1 2 0 5 0 0 0 1 0
431 GGG 0 1 4 0 0 0 2 0 1 0 6 1 0 0 0 1 1 0 0 0 0 0 1 0 0 1 0 1 0 0 0 0 0 1 6 2 0 0 2 2 23 19 52650 15 1 1 0 2 1 117 0 9 2 1 0 1 1 2 5 13 6 0 2 12
432 AAT 1 6 0 52473 1 7 3 5 12 4 3 2 0 1 1 2 0 2 21 7 9 4 0 1 3 0 1 0 1 1 2 0 0 1 1 11 4 2 3 1 2 2 4 16 5 2 1 1 0 0 0 4 0 1 2 25 0 5 2 0 3 12 6 0
433 ACA 0 0 0 1 52519 4 27 0 0 0 0 1 21 1 3 0 0 4 0 2 1 0 1 0 0 0 2 1 6 0 2 17 0 7 1 1 7 1 0 0 5 5 0 5 0 4 0 6 3 5 0 0 1 5 3 1 0 1 0 5 4 0 0 2
434 GAG 0 0 1 0 0 1 2 1 1 0 3 1 0 0 1 0 4 0 0 1 0 0 1 0 0 0 4 0 1 1 0 0 6 0 52546 2 1 0 9 0 5 2 21 2 10 5 3 2 1 0 2 0 0 1 2 0 0 0 2 0 0 0 2 0
435 GGA 1 1 0 0 0 1 0 1 1 0 0 2 0 0 1 0 0 0 0 0 0 0 0 0 1 1 1 2 0 0 3 0 8 0 0 1 0 0 0 0 52473 9 95 6 2 0 0 0 0 0 0 0 0 0 0 0 2 0 2 0 0 0 0 0
436 AGA 4 0 0 0 0 0 0 0 52569 0 11 2 6 0 0 0 0 0 1 0 0 0 0 0 3 5 3 0 0 0 0 0 0 0 2 0 1 0 0 0 3 1 6 0 4 5 2 0 0 0 0 0 1 0 3 1 3 1 0 0 0 1 0 2
437 ACA 5 3 0 0 52512 2 4 2 0 1 1 2 2 0 1 2 0 0 0 0 2 1 0 0 0 0 1 2 0 0 0 1 0 2 0 1 2 0 3 0 0 0 7 0 3 2 1 0 0 0 0 2 1 2 2 2 0 2 2 1 0 0 1 1
438 TCA 0 2 2 13 1 2 0 0 2 4 0 1 0 0 1 0 3 0 1 0 4 0 1 0 0 0 3 0 0 0 2 0 1 1 3 0 1 2 1 2 1 4 40 1 0 1 0 0 8 0 2 1 52658 2 26 2 0 0 5 0 4 1 0 0
439 GAC 1 0 0 0 0 0 0 0 0 0 1 0 0 0 0 0 0 0 2 0 0 0 0 0 0 0 0 0 0 0 0 0 1 52806 0 1 0 3 2 0 2 8 3 0 0 1 0 4 1 2 0 0 0 0 0 0 0 0 0 0 0 0 0 0
440 ATG 3 0 1 1 1 1 0 1 0 4 5 3 1 0 52442 6 0 0 1 1 0 1 0 0 0 1 4 2 1 1 4 1 3 2 2 0 0 6 3 0 3 1 7 0 1 1 3 1 0 0 0 0 1 2 3 1 0 0 5 1 1 0 1 0
441 AGG 1 0 6 0 0 0 1 0 8 1 52718 6 0 0 10 0 0 0 0 0 0 0 1 1 0 2 1 0 0 0 0 1 0 0 3 0 0 1 0 0 5 2 16 7 0 0 0 0 0 0 0 0 0 0 0 0 1 0 0 0 0 0 3 0
442 GCA 2 0 1 1 19 0 6 0 0 1 0 0 7 5 29 9 1 0 0 1 1 0 0 0 1 0 0 1 1 0 0 3 7 0 1 0 52620 0 26 4 2 1 2 0 12 28 91 1 0 1 0 1 5 1 1 0 0 3 0 0 0 0 1 0
443 GAA 2 0 0 0 0 0 0 0 0 0 2 0 0 1 0 2 0 0 0 0 0 0 0 0 0 1 2 0 0 0 0 0 52714 0 6 4 1 0 0 0 1 1 0 1 2 0 1 0 0 0 0 1 0 1 3 0 0 0 1 1 0 0 1 0
444 ATT 0 0 1 1 0 2 0 3 1 0 1 0 11 1 5 52560 1 0 0 1 0 0 0 1 0 1 2 1 0 0 0 0 0 0 0 0 0 0 0 2 3 3 2 2 2 3 0 3 0 0 0 0 0 2 5 1 0 5 2 13 2 1 0 1
445 ATA 0 0 2 0 4 0 0 0 1 2 2 4 52571 0 16 1 2 1 2 1 1 0 1 0 1 2 4 1 2 1 2 3 0 1 0 0 1 6 4 3 2 1 4 2 12 0 4 5 0 1 2 0 0 0 1 2 0 1 4 4 4 1 3 1
446 AGG 0 1 8 0 2 1 20 2 6 1 52572 7 1 0 8 2 3 6 70 2 1 0 5 0 5 4 16 5 0 3 1 7 0 7 17 2 2 0 4 5 5 12 30 4 11 2 11 1 2 0 0 0 1 0 4 4 2 2 3 3 0 0 2 0
447 ATG 0 0 1 0 0 0 2 1 1 1 5 1 2 0 52733 7 1 0 2 4 1 1 0 0 3 1 1 0 0 1 0 0 0 0 2 1 2 0 7 0 1 0 2 1 0 0 7 0 1 0 1 1 0 1 1 0 1 8 1 6 0 1 0 0
448 ATG 0 0 1 1 1 2 7 0 0 1 1 0 9 5 52748 1 0 0 2 0 0 0 0 0 0 0 0 1 0 1 2 3 1 0 1 2 0 1 2 0 0 1 0 2 3 0 18 0 0 0 0 2 2 0 0 0 1 0 1 0 19 0 1 0
449 GAA 6 0 0 0 0 0 4 6 0 0 0 0 0 2 1 0 0 1 0 0 0 2 0 0 0 0 0 0 1 0 0 0 52747 1 20 3 3 0 0 0 3 1 3 0 3 6 0 0 0 0 2 0 2 0 0 0 2 0 2 5 0 0 0 0
450 GGT 1 0 0 0 0 7 0 2 0 1 1 18 1 0 0 0 0 1 3 0 0 1 0 0 12 1 5 0 0 0 2 8 0 0 0 6 0 0 0 0 0 8 11 52861 0 2 10 3 0 0 0 0 0 0 0 0 1 0 1 6 0 3 3 0
451 GCA 0 0 65 2 64 0 1 2 0 0 6 0 1 17 3 2 3 1 10 0 2 2 3 0 3 0 0 2 0 0 0 0 6 3 0 1 52496 3 16 0 8 0 21 4 65 3 7 0 0 0 0 0 5 0 0 0 0 3 4 0 3 0 0 0
452 AAA 52839 11 4 0 3 2 2 0 2 0 0 0 2 0 0 0 2 0 1 1 0 0 0 0 0 1 2 1 14 0 2 0 3 0 0 0 0 0 8 0 0 0 4 4 2 0 2 0 2 0 0 0 2 0 0 2 0 0 1 0 1 0 0 0
453 CCA 0 0 7 0 1 0 0 0 16 0 1 0 0 4 0 0 1 0 1 0 52611 0 15 0 0 0 0 0 4 2 0 1 0 3 0 1 2 1 8 0 68 4 4 3 1 0 3 0 0 1 0 0 5 2 0 2 0 1 0 0 0 0 0 1
454 GAA 8 0 1 0 0 0 0 3 2 0 0 0 2 0 0 1 6 0 0 4 0 14 2 0 0 2 3 0 1 0 0 2 52898 2 4 13 14 1 0 3 4 66 5 1 2 18 8 0 1 0 0 0 7 1 0 2 0 0 1 1 3 0 1 4
455 GAA 5 1 1 0 1 0 0 1 4 1 0 0 2 0 1 1 3 1 0 1 3 1 3 1 1 0 0 3 0 0 0 3 52878 7 14 3 4 0 5 0 4 5 4 2 15 3 18 3 5 0 0 3 2 1 5 1 0 0 1 6 2 3 2 11
456 ATG 1 0 6 0 1 0 5 0 0 0 89 1 1 0 52768 0 3 0 3 2 7 0 0 0 2 0 5 4 1 1 2 0 0 0 0 1 0 0 2 0 0 0 4 2 0 0 6 1 0 0 0 3 12 0 13 0 1 13 6 0 2 0 6 0
457 TCC 1 0 0 1 5 2 1 0 0 0 0 1 1 0 0 4 5 2 0 3 1 5 0 1 0 1 0 0 3 0 2 9 0 0 0 1 3 0 1 4 4 9 0 2 0 0 0 0 0 9 0 1 21 52492 1 28 1 0 0 0 0 20 0 0
458 TTC 1 0 2 0 2 1 0 0 0 0 0 0 0 2 1 1 0 0 1 0 0 0 0 0 0 0 0 0 0 3 0 0 0 0 0 0 0 0 0 1 1 1 3 0 0 0 0 0 0 0 1 4 0 4 0 3 1 2 4 0 7 52745 3 3
459 CAG 0 0 6 1 1 2 0 0 0 0 0 4 1 0 2 1 12 1 52504 4 0 0 2 4 14 0 75 10 1 0 7 1 1 0 3 0 0 0 2 1 2 0 15 1 3 1 4 0 0 0 4 4 0 0 0 1 0 0 0 0 0 0 0 6
460 GGG 95 0 0 0 1 0 1 0 1 0 5 0 0 0 0 1 0 0 0 0 0 0 0 0 3 0 3 0 0 0 0 0 0 0 0 0 0 0 0 0 5 2 35374 5 1 1 0 0 0 0 0 0 0 0 0 0 0 0 1 1 0 1 0 0
461 CGG 0 0 0 1 0 0 0 0 0 0 5 0 0 0 1 0 0 0 8 0 0 0 0 0 5 0 31920 6 0 0 6 0 0 0 0 0 0 0 1 0 0 0 3 0 0 1 1 0 0 0 0 0 0 0 0 0 1 0 4 0 0 0 0 0
462 GGA 1 0 1 0 0 0 0 0 1 1 0 0 0 0 1 0 0 0 1 0 0 1 1 1 0 0 1 1 0 0 1 0 6 0 0 0 2 0 10 2 32063 6 14 1 3 1 1 0 0 0 0 1 0 3 1 1 0 0 0 2 0 0 1 1
463 GTC 0 1 2 3 0 1 0 0 0 1 0 0 2 11 0 0 0 0 0 0 0 0 0 0 0 1 0 0 0 0 0 0 0 0 0 0 4 2 1 0 6 0 1 1 6 35881 6 2 0 0 0 0 0 0 0 0 0 0 3 0 3 0 10 0
464 TTC 0 0 0 0 0 0 0 0 0 3 0 0 0 6 0 0 0 0 1 1 0 0 0 0 0 0 0 0 0 4 0 1 0 0 0 0 1 0 0 0 0 1 0 0 0 3 0 0 0 1 0 0 0 0 0 0 0 0 0 0 2 41638 0 3
465 GAG 0 0 1 0 0 0 0 1 0 3 1 0 0 0 0 0 0 0 0 0 0 0 0 0 0 0 0 0 0 0 0 0 5 0 40729 0 0 0 0 0 0 0 16 1 0 0 3 0 0 0 3 0 0 0 0 0 0 0 1 0 0 0 0 0
466 CTC 0 0 4 0 0 0 0 0 7 1 1 0 1 2 12 3 4 5 2 3 7 18 2 5 3 0 7 0 9 27545 1 2 1 2 1 0 45 2 9 0 11 0 11 2 0 0 2 3 2 9 1 5 2 2 2 1 1 0 27 2 0 13 9 4
467 TCG 4 0 5 0 1 0 11 0 0 1 2 0 2 4 3 0 1 1 7 0 0 0 6 0 0 0 1 1 0 0 0 0 0 0 5 0 0 0 0 0 1 3 15 0 1 0 5 0 0 1 3 3 7 0 40666 5 1 1 0 3 0 0 12 1
468 GAC 0 3 0 0 0 0 0 0 0 1 0 0 0 0 0 0 0 0 0 0 0 0 0 0 0 0 0 0 0 0 0 0 0 40937 0 7 1 0 0 0 0 10 1 0 0 1 0 1 0 3 0 0 2 0 0 0 0 0 0 0 0 0 0 1
469 GAA 10 0 0 0 0 3 0 0 0 0 0 0 0 0 0 0 0 0 10 0 0 0 0 0 0 0 3 0 2 0 1 0 41840 1 7 2 1 4 0 1 4 1 1 1 0 1 2 3 7 1 3 1 2 2 0 2 0 0 0 0 0 1 4 0
470 AGG 0 0 8 0 0 0 0 0 0 0 42220 1 0 0 3 0 0 0 0 0 0 0 0 0 0 0 2 1 0 0 0 0 0 0 0 0 0 0 0 0 0 0 7 0 0 0 0 0 0 0 0 0 0 0 0 0 0 0 0 0 0 0 0 0
471 GCA 0 0 0 1 6 1 1 1 0 0 0 1 0 0 0 0 0 1 0 0 0 0 0 0 0 0 0 0 0 0 0 0 0 2 0 0 39811 0 20 1 0 1 0 0 18 0 0 0 0 0 0 0 0 0 0 0 0 0 0 0 4 0 0 0
472 GCG 0 0 0 0 1 2 24 0 0 0 0 0 0 0 0 0 0 20 0 0 0 1 4 0 0 0 0 0 0 0 0 1 0 0 0 0 10 0 36760 4 0 0 0 1 0 0 11 1 0 0 0 0 0 0 1 0 0 0 0 0 0 0 0 0
473 AAC 3 41790 0 6 0 1 0 0 0 1 1 0 0 0 0 0 0 0 1 0 0 0 0 0 0 0 1 1 0 0 0 0 0 1 0 0 0 0 0 0 0 0 0 0 0 0 0 0 0 3 0 0 1 0 0 0 0 0 4 0 0 1 0 0
474 CCG 0 0 0 0 0 0 4 0 0 0 0 0 0 0 0 0 0 0 2 0 10 0 50642 8 0 0 2 0 0 0 3 0 0 0 0 0 0 1 1 1 0 0 0 0 0 0 3 0 0 0 0 0 0 0 3 0 0 0 0 0 0 0 0 0
475 ATC 0 1 1 0 0 3 0 0 0 1 0 0 7 52373 1 6 0 0 0 0 0 0 1 0 0 9 0 0 0 12 0 0 1 0 0 0 0 0 1 0 0 4 0 0 2 10 0 0 0 0 0 0 0 0 0 0 0 0 0 0 0 0 0 0
476 GTG 0 0 0 0 0 0 2 0 0 0 0 0 0 0 8 0 0 0 0 0 0 0 1 0 0 0 19 0 0 0 2 0 1 0 4 0 5 1 21 10 0 0 9 1 10 1 52315 0 0 0 0 0 0 0 1 0 0 0 0 0 0 0 0 0
477 CCC 0 0 0 0 0 0 0 0 0 0 0 0 0 0 0 0 0 4 0 0 3 52683 0 2 0 0 1 0 0 0 0 0 0 0 1 0 0 0 0 0 0 0 0 0 0 0 0 0 0 0 0 0 0 5 0 0 0 0 0 0 0 0 0 0
478 TCT 0 0 1 0 0 0 1 0 0 0 0 0 0 1 0 0 5 1 0 0 2 4 0 10 0 0 1 0 0 0 0 2 0 0 0 0 0 0 3 0 0 0 0 1 0 0 1 2 0 0 0 7 1 85 21 52753 0 1 17 3 0 0 13 2
479 TTT 0 1 0 0 1 0 0 0 2 0 0 0 0 2 2 0 0 0 0 1 0 0 0 1 2 0 0 0 0 0 0 3 0 0 0 0 0 0 1 0 2 0 0 1 3 1 0 2 0 2 0 0 0 0 0 0 0 2 1 2 6 3 0 52565
480 GAC 0 14 0 0 0 3 0 0 2 0 0 0 0 1 1 0 1 15 8 0 2 5 0 7 0 7 0 0 1 0 0 0 4 52753 4 6 0 4 1 3 0 7 2 5 0 1 1 0 0 8 0 0 0 0 0 0 0 0 3 1 0 0 2 0
481 ATG 0 0 1 0 0 0 3 0 0 0 5 2 2 0 52694 12 0 0 0 0 0 0 3 0 0 0 1 0 0 0 2 0 0 0 0 0 0 0 2 1 3 0 0 0 0 0 9 2 0 3 0 1 0 0 0 0 0 1 5 0 0 0 2 0
482 AGT 0 0 2 8 0 0 0 0 0 2 0 53063 0 0 0 0 0 0 0 0 0 0 0 0 0 0 1 3 0 0 0 0 0 0 1 0 0 0 0 0 0 0 0 6 0 0 0 0 0 0 0 0 0 0 0 0 0 0 0 1 0 0 0 0
483 AAT 1 1 9 53001 0 0 0 0 0 0 0 0 0 1 1 0 0 0 0 0 0 0 0 0 0 0 0 0 0 0 0 0 0 0 0 3 0 0 0 0 0 1 0 0 0 0 0 0 0 0 0 0 0 0 0 0 0 0 1 0 0 0 0 0
484 GAA 1 1 0 0 0 1 0 0 0 0 0 0 0 1 0 0 0 0 0 0 0 0 0 0 0 1 0 0 0 0 0 0 52838 1 4 2 0 0 0 0 2 0 0 0 0 0 0 7 1 0 1 0 0 0 0 0 0 0 0 0 0 0 0 0
485 GGA 0 0 0 0 0 0 0 0 6 0 0 1 0 0 0 0 0 2 0 0 0 0 0 1 0 1 2 0 0 0 0 0 2 0 0 0 0 0 0 0 52894 2 5 11 4 0 6 3 0 0 0 0 0 0 0 0 5 0 2 3 0 0 1 0
486 TCT 0 0 0 0 0 0 0 1 0 0 0 0 0 0 0 0 0 0 0 0 0 0 0 5 0 0 0 0 0 0 0 0 0 0 0 0 0 0 0 0 0 0 0 1 0 0 0 0 0 0 0 1 0 2 2 53044 0 0 0 0 1 0 0 0
487 TAT 0 0 0 0 0 0 0 0 0 0 0 0 0 0 0 0 0 0 0 9 0 0 0 0 0 0 0 0 0 0 0 0 0 0 0 0 0 0 0 0 0 0 0 0 0 0 0 1 0 2 0 52985 0 0 0 0 0 0 0 1 0 0 0 0
488 TTC 0 0 0 0 0 0 0 0 0 0 0 0 0 5 0 0 0 2 0 0 0 0 0 0 0 0 0 0 0 0 0 0 0 0 0 0 0 0 0 0 0 0 0 0 0 2 0 0 0 0 0 0 0 1 0 0 0 1 0 0 10 51977 1 2
489 TTC 0 0 0 0 0 0 0 0 0 0 0 1 0 2 0 0 0 0 0 0 0 0 0 0 0 0 0 0 0 3 0 0 0 0 0 0 0 0 0 0 0 0 0 0 0 0 0 0 0 0 1 8 1 2 0 0 0 0 0 0 3 52325 1 7
490 GGA 0 0 0 0 0 0 0 0 2 0 0 0 0 0 0 0 0 0 0 0 0 0 0 0 1 0 0 0 1 0 0 0 0 0 0 0 0 0 0 0 52978 0 6 1 2 0 0 0 0 0 0 0 0 0 0 0 0 0 0 0 1 0 0 0
491 GAC 0 1 0 0 0 0 0 0 1 0 2 0 0 13 0 0 0 1 0 0 0 0 0 0 0 2 1 0 0 0 0 0 4 52992 0 3 0 2 0 0 2 9 0 0 0 9 4 1 1 11 0 0 0 1 0 0 5 1 0 0 0 0 0 1
492 AAT 3 1 0 52897 0 0 0 0 0 1 2 11 0 0 0 2 0 0 0 0 0 0 0 0 0 0 0 0 0 0 0 0 0 0 0 3 0 0 0 0 0 0 2 0 0 0 0 0 0 0 0 0 0 0 0 0 0 0 0 0 1 0 1 0
493 GCA 1 1 0 0 24 0 0 1 0 0 0 0 0 0 0 0 0 0 0 0 0 0 0 0 0 1 1 0 1 0 0 0 2 0 0 0 52837 0 3 3 3 0 0 0 16 0 4 2 0 0 1 0 1 0 0 0 0 0 0 0 0 0 0 0
494 GAG 0 0 3 0 0 1 1 0 0 1 0 0 0 0 1 0 0 1 0 0 0 2 0 0 0 0 0 0 0 0 0 0 9 1 52789 6 1 2 1 1 6 0 6 0 4 1 4 2 0 0 0 0 1 0 0 0 0 0 0 0 0 0 0 0
495 GAG 0 11 1 0 0 0 0 0 2 0 7 1 0 1 0 0 0 0 1 0 0 0 1 0 0 0 1 0 0 0 0 0 13 2 52957 4 0 0 1 0 3 0 15 1 0 1 1 1 0 0 1 2 0 0 5 0 0 0 2 2 0 0 0 0
496 TAC 0 0 0 0 0 0 0 0 1 1 0 0 1 0 1 0 0 6 0 0 0 0 0 0 0 2 0 0 0 0 0 0 0 0 2 0 0 0 1 0 1 2 2 1 0 0 2 0 1 53033 3 8 0 0 0 0 2 10 3 0 1 2 0 1
497 GAC 0 13 1 8 0 0 0 0 1 10 3 1 0 0 12 1 0 0 0 2 0 0 0 0 2 0 0 0 1 1 0 1 4 52762 2 7 1 6 4 0 1 38 8 0 2 5 3 26 4 7 3 2 2 5 2 0 0 0 9 15 0 11 0 1
498 AAT 61 26 88 51812 19 10 23 4 113 32 102 24 10 47 11 24 4 104 2 5 0 2 0 3 15 6 12 2 2 1 4 6 1 2 4 2 11 5 8 8 62 14 4 5 11 5 9 5 4 1 8 1 4 3 3 7 8 10 9 11 12 1 17 2
499 TAA 2 0 0 0 0 0 0 0 0 0 0 0 0 0 0 0 2 0 0 0 0 0 0 0 0 0 0 0 0 0 0 0 0 0 0 0 0 0 0 0 0 0 0 0 0 0 0 0 53000 0 1 1 0 0 0 0 4 0 0 0 1 0 0 0
