# Supplementary material for: Destabilized adaptive influenza variants critical for innate immune system escape are potentiated by host chaperones
Source: PLoS Biol. 2018 Sep 17;16(9):e3000008. doi: 10.1371/journal.pbio.3000008 (PMC6160216; doi:10.1371/journal.pbio.3000008)
Supplement: S1 File — This zip file contains the computer code and required input files for the deep mutational scanning data analysis reported in this manuscript. (ZIP) [file pbio.3000008.s023.zip › 2018_NP_DMS-master/replicate-2/p0_mutant/p0_mutant_summarystats.txt]

total read pairs = 5742848
read pairs that fail Illumina filter = 0
low quality read pairs = 426732
barcodes randomly purged = 0
discarded barcodes with 1 reads = 2347539
aligned barcodes with 2 reads = 616629
discarded barcodes with 2 reads = 12349
un-alignable barcodes with 2 reads = 67412
aligned barcodes with 3 reads = 260847
discarded barcodes with 3 reads = 7906
un-alignable barcodes with 3 reads = 39670
aligned barcodes with 4 reads = 98475
discarded barcodes with 4 reads = 3929
un-alignable barcodes with 4 reads = 5225
aligned barcodes with 5 reads = 28216
discarded barcodes with 5 reads = 1513
un-alignable barcodes with 5 reads = 1554
aligned barcodes with 6 reads = 7081
discarded barcodes with 6 reads = 479
un-alignable barcodes with 6 reads = 365
aligned barcodes with 7 reads = 1535
discarded barcodes with 7 reads = 139
un-alignable barcodes with 7 reads = 101
aligned barcodes with 8 reads = 299
discarded barcodes with 8 reads = 45
un-alignable barcodes with 8 reads = 10
aligned barcodes with 9 reads = 59
discarded barcodes with 9 reads = 13
un-alignable barcodes with 9 reads = 1
aligned barcodes with 10 reads = 8
discarded barcodes with 10 reads = 1
un-alignable barcodes with 10 reads = 1
aligned barcodes with 11 reads = 2
discarded barcodes with 11 reads = 1
