# Supplementary material for: Destabilized adaptive influenza variants critical for innate immune system escape are potentiated by host chaperones
Source: PLoS Biol. 2018 Sep 17;16(9):e3000008. doi: 10.1371/journal.pbio.3000008 (PMC6160216; doi:10.1371/journal.pbio.3000008)
Supplement: S1 File — This zip file contains the computer code and required input files for the deep mutational scanning data analysis reported in this manuscript. (ZIP) [file pbio.3000008.s023.zip › 2018_NP_DMS-master/replicate-2/wt_37C/wt_37C_.log]

2018-03-23 18:23:40,816 - INFO - Beginning execution of dms_barcodedsubamplicons in directory /Users/annapon/Documents/NP_DMS_2018/2018_NP_DMS/replicate-2/WT37

2018-03-23 18:23:40,816 - INFO - Progress will be logged to WT37_.log
2018-03-23 18:23:41,325 - INFO - Version information for dms_tools and associated packages.
	Time and date: Fri Mar 23 18:23:40 2018
	Platform: Darwin-15.6.0-x86_64-i386-64bit
	Python version: 2.7.13 |Anaconda 4.4.0 (x86_64)| (default, Dec 20 2016, 23:05:08)  [GCC 4.2.1 Compatible Apple LLVM 6.0 (clang-600.0.57)]
	dms_tools version: 1.2.2
	Bio version: 1.70
	numpy version: 1.12.1
	scipy version: 0.19.0
	matplotlib version: 2.0.2
	cython version: 0.25.2
	pystan version: 2.16.0.0
	weblogolib version: 3.5.0
	PyPDF2 version: 1.26.0
	pandas version: 0.20.1

2018-03-23 18:23:41,325 - INFO - Parsed the following arguments:
	minreadconcurrence = 0.75
	maxmuts = 4
	maxlowqfrac = 0.075
	r1files = ['/Users/annapon/Documents/NP_DMS_2018/2018_NP_DMS/FASTQ_files//replicate-2/WT37/WT37_1.fastq']
	minreadidentity = 0.9
	purgefrac = 0
	R1trimlength = 200
	R1_is_antisense = False
	r2files = ['/Users/annapon/Documents/NP_DMS_2018/2018_NP_DMS/FASTQ_files//replicate-2/WT37/WT37_2.fastq']
	alignspecs = [(1, 252, 34, 32), (253, 501, 38, 30), (502, 750, 30, 36), (751, 1002, 32, 41), (1003, 1251, 29, 34), (1252, 1497, 34, 41)]
	R2trimlength = 160
	maxreadtrim = 3
	barcodeinfo = False
	chartype = codon
	barcodelength = 8
	minreadsperbarcode = 2
	minq = 15
	outprefix = WT37_
	refseq = /Users/annapon/Documents/NP_DMS_2018/2018_NP_DMS/Aichi_NP_reference.fasta
	purgereadfrac = 0
	seed = 1

2018-03-23 18:23:41,330 - INFO - Read a reference sequence of 499 codons from /Users/annapon/Documents/NP_DMS_2018/2018_NP_DMS/Aichi_NP_reference.fasta

2018-03-23 18:23:41,330 - INFO - Now parsing reads from the following:
	r1files: /Users/annapon/Documents/NP_DMS_2018/2018_NP_DMS/FASTQ_files//replicate-2/WT37/WT37_1.fastq
	r2files: /Users/annapon/Documents/NP_DMS_2018/2018_NP_DMS/FASTQ_files//replicate-2/WT37/WT37_2.fastq
2018-03-23 18:23:43,053 - INFO - Reads parsed so far: 100000
2018-03-23 18:23:44,760 - INFO - Reads parsed so far: 200000
2018-03-23 18:23:46,556 - INFO - Reads parsed so far: 300000
2018-03-23 18:23:48,210 - INFO - Reads parsed so far: 400000
2018-03-23 18:23:49,986 - INFO - Reads parsed so far: 500000
2018-03-23 18:23:51,774 - INFO - Reads parsed so far: 600000
2018-03-23 18:23:53,439 - INFO - Reads parsed so far: 700000
2018-03-23 18:23:55,283 - INFO - Reads parsed so far: 800000
2018-03-23 18:23:56,958 - INFO - Reads parsed so far: 900000
2018-03-23 18:23:58,666 - INFO - Reads parsed so far: 1000000
2018-03-23 18:24:00,567 - INFO - Reads parsed so far: 1100000
2018-03-23 18:24:02,250 - INFO - Reads parsed so far: 1200000
2018-03-23 18:24:03,928 - INFO - Reads parsed so far: 1300000
2018-03-23 18:24:05,603 - INFO - Reads parsed so far: 1400000
2018-03-23 18:24:07,277 - INFO - Reads parsed so far: 1500000
2018-03-23 18:24:09,283 - INFO - Reads parsed so far: 1600000
2018-03-23 18:24:10,959 - INFO - Reads parsed so far: 1700000
2018-03-23 18:24:12,633 - INFO - Reads parsed so far: 1800000
2018-03-23 18:24:14,317 - INFO - Reads parsed so far: 1900000
2018-03-23 18:24:15,992 - INFO - Reads parsed so far: 2000000
2018-03-23 18:24:17,674 - INFO - Reads parsed so far: 2100000
2018-03-23 18:24:19,348 - INFO - Reads parsed so far: 2200000
2018-03-23 18:24:21,487 - INFO - Reads parsed so far: 2300000
2018-03-23 18:24:23,157 - INFO - Reads parsed so far: 2400000
2018-03-23 18:24:24,832 - INFO - Reads parsed so far: 2500000
2018-03-23 18:24:26,507 - INFO - Reads parsed so far: 2600000
2018-03-23 18:24:28,180 - INFO - Reads parsed so far: 2700000
2018-03-23 18:24:29,851 - INFO - Reads parsed so far: 2800000
2018-03-23 18:24:31,597 - INFO - Reads parsed so far: 2900000
2018-03-23 18:24:33,266 - INFO - Reads parsed so far: 3000000
2018-03-23 18:24:34,942 - INFO - Reads parsed so far: 3100000
2018-03-23 18:24:36,616 - INFO - Reads parsed so far: 3200000
2018-03-23 18:24:38,294 - INFO - Reads parsed so far: 3300000
2018-03-23 18:24:39,963 - INFO - Reads parsed so far: 3400000
2018-03-23 18:24:41,632 - INFO - Reads parsed so far: 3500000
2018-03-23 18:24:43,294 - INFO - Reads parsed so far: 3600000
2018-03-23 18:24:45,694 - INFO - Reads parsed so far: 3700000
2018-03-23 18:24:47,366 - INFO - Reads parsed so far: 3800000
2018-03-23 18:24:49,030 - INFO - Reads parsed so far: 3900000
2018-03-23 18:24:50,696 - INFO - Reads parsed so far: 4000000
2018-03-23 18:24:52,360 - INFO - Reads parsed so far: 4100000
2018-03-23 18:24:54,029 - INFO - Reads parsed so far: 4200000
2018-03-23 18:24:55,699 - INFO - Reads parsed so far: 4300000
2018-03-23 18:24:57,373 - INFO - Reads parsed so far: 4400000
2018-03-23 18:24:59,043 - INFO - Reads parsed so far: 4500000
2018-03-23 18:25:00,715 - INFO - Reads parsed so far: 4600000
2018-03-23 18:25:02,391 - INFO - Reads parsed so far: 4700000
2018-03-23 18:25:03,747 - INFO - Finished parsing all 4781087 reads; ended up with 1740791 unique barcodes.

2018-03-23 18:25:03,752 - INFO - Now examining the 1740791 barcodes to see if reads meet criteria for retention
2018-03-23 18:25:07,622 - INFO - Barcodes examined so far: 100000
2018-03-23 18:25:11,391 - INFO - Barcodes examined so far: 200000
2018-03-23 18:25:15,151 - INFO - Barcodes examined so far: 300000
2018-03-23 18:25:18,894 - INFO - Barcodes examined so far: 400000
2018-03-23 18:25:22,621 - INFO - Barcodes examined so far: 500000
2018-03-23 18:25:26,354 - INFO - Barcodes examined so far: 600000
2018-03-23 18:25:30,085 - INFO - Barcodes examined so far: 700000
2018-03-23 18:25:33,814 - INFO - Barcodes examined so far: 800000
2018-03-23 18:25:37,560 - INFO - Barcodes examined so far: 900000
2018-03-23 18:25:41,339 - INFO - Barcodes examined so far: 1000000
2018-03-23 18:25:45,109 - INFO - Barcodes examined so far: 1100000
2018-03-23 18:25:48,866 - INFO - Barcodes examined so far: 1200000
2018-03-23 18:25:52,634 - INFO - Barcodes examined so far: 1300000
2018-03-23 18:25:56,444 - INFO - Barcodes examined so far: 1400000
2018-03-23 18:26:00,480 - INFO - Barcodes examined so far: 1500000
2018-03-23 18:26:04,774 - INFO - Barcodes examined so far: 1600000
2018-03-23 18:26:09,699 - INFO - Barcodes examined so far: 1700000
2018-03-23 18:26:12,982 - INFO - Finished examining all 1740791 barcodes

2018-03-23 18:26:12,983 - INFO - Writing the codon counts to WT37_counts.txt
2018-03-23 18:26:13,009 - INFO - Here are the summary statistics (these are also being written to WT37_summarystats.txt):
	total read pairs = 4781087
	read pairs that fail Illumina filter = 0
	low quality read pairs = 244936
	barcodes randomly purged = 0
	discarded barcodes with 1 reads = 678927
	aligned barcodes with 2 reads = 334588
	discarded barcodes with 2 reads = 2225
	un-alignable barcodes with 2 reads = 27524
	aligned barcodes with 3 reads = 239072
	discarded barcodes with 3 reads = 2005
	un-alignable barcodes with 3 reads = 19287
	aligned barcodes with 4 reads = 163073
	discarded barcodes with 4 reads = 1776
	un-alignable barcodes with 4 reads = 9383
	aligned barcodes with 5 reads = 102596
	discarded barcodes with 5 reads = 1433
	un-alignable barcodes with 5 reads = 6024
	aligned barcodes with 6 reads = 62084
	discarded barcodes with 6 reads = 1064
	un-alignable barcodes with 6 reads = 3712
	aligned barcodes with 7 reads = 36278
	discarded barcodes with 7 reads = 682
	un-alignable barcodes with 7 reads = 2175
	aligned barcodes with 8 reads = 20249
	discarded barcodes with 8 reads = 469
	un-alignable barcodes with 8 reads = 1242
	aligned barcodes with 9 reads = 11034
	discarded barcodes with 9 reads = 284
	un-alignable barcodes with 9 reads = 745
	aligned barcodes with 10 reads = 5872
	discarded barcodes with 10 reads = 171
	un-alignable barcodes with 10 reads = 392
	aligned barcodes with 11 reads = 3002
	discarded barcodes with 11 reads = 81
	un-alignable barcodes with 11 reads = 179
	aligned barcodes with 12 reads = 1498
	discarded barcodes with 12 reads = 56
	un-alignable barcodes with 12 reads = 109
	aligned barcodes with 13 reads = 748
	discarded barcodes with 13 reads = 29
	un-alignable barcodes with 13 reads = 63
	aligned barcodes with 14 reads = 327
	discarded barcodes with 14 reads = 12
	un-alignable barcodes with 14 reads = 26
	aligned barcodes with 15 reads = 140
	discarded barcodes with 15 reads = 9
	un-alignable barcodes with 15 reads = 9
	aligned barcodes with 16 reads = 57
	discarded barcodes with 16 reads = 1
	un-alignable barcodes with 16 reads = 8
	aligned barcodes with 17 reads = 29
	discarded barcodes with 17 reads = 1
	un-alignable barcodes with 17 reads = 4
	aligned barcodes with 18 reads = 19
	discarded barcodes with 18 reads = 2
	un-alignable barcodes with 18 reads = 1
	aligned barcodes with 19 reads = 9
	aligned barcodes with 20 reads = 2
	discarded barcodes with 20 reads = 1
	aligned barcodes with 21 reads = 1
	un-alignable barcodes with 21 reads = 1
	aligned barcodes with 22 reads = 1
2018-03-23 18:26:13,009 - INFO - Successful completion of dms_barcodedsubamplicons at Fri Mar 23 18:26:13 2018
