# Supplementary material for: Destabilized adaptive influenza variants critical for innate immune system escape are potentiated by host chaperones
Source: PLoS Biol. 2018 Sep 17;16(9):e3000008. doi: 10.1371/journal.pbio.3000008 (PMC6160216; doi:10.1371/journal.pbio.3000008)
Supplement: S1 File — This zip file contains the computer code and required input files for the deep mutational scanning data analysis reported in this manuscript. (ZIP) [file pbio.3000008.s023.zip › 2018_NP_DMS-master/replicate-2/wt_37C/wt_37C_summarystats.txt]

total read pairs = 4781087
read pairs that fail Illumina filter = 0
low quality read pairs = 244936
barcodes randomly purged = 0
discarded barcodes with 1 reads = 678927
aligned barcodes with 2 reads = 334588
discarded barcodes with 2 reads = 2225
un-alignable barcodes with 2 reads = 27524
aligned barcodes with 3 reads = 239072
discarded barcodes with 3 reads = 2005
un-alignable barcodes with 3 reads = 19287
aligned barcodes with 4 reads = 163073
discarded barcodes with 4 reads = 1776
un-alignable barcodes with 4 reads = 9383
aligned barcodes with 5 reads = 102596
discarded barcodes with 5 reads = 1433
un-alignable barcodes with 5 reads = 6024
aligned barcodes with 6 reads = 62084
discarded barcodes with 6 reads = 1064
un-alignable barcodes with 6 reads = 3712
aligned barcodes with 7 reads = 36278
discarded barcodes with 7 reads = 682
un-alignable barcodes with 7 reads = 2175
aligned barcodes with 8 reads = 20249
discarded barcodes with 8 reads = 469
un-alignable barcodes with 8 reads = 1242
aligned barcodes with 9 reads = 11034
discarded barcodes with 9 reads = 284
un-alignable barcodes with 9 reads = 745
aligned barcodes with 10 reads = 5872
discarded barcodes with 10 reads = 171
un-alignable barcodes with 10 reads = 392
aligned barcodes with 11 reads = 3002
discarded barcodes with 11 reads = 81
un-alignable barcodes with 11 reads = 179
aligned barcodes with 12 reads = 1498
discarded barcodes with 12 reads = 56
un-alignable barcodes with 12 reads = 109
aligned barcodes with 13 reads = 748
discarded barcodes with 13 reads = 29
un-alignable barcodes with 13 reads = 63
aligned barcodes with 14 reads = 327
discarded barcodes with 14 reads = 12
un-alignable barcodes with 14 reads = 26
aligned barcodes with 15 reads = 140
discarded barcodes with 15 reads = 9
un-alignable barcodes with 15 reads = 9
aligned barcodes with 16 reads = 57
discarded barcodes with 16 reads = 1
un-alignable barcodes with 16 reads = 8
aligned barcodes with 17 reads = 29
discarded barcodes with 17 reads = 1
un-alignable barcodes with 17 reads = 4
aligned barcodes with 18 reads = 19
discarded barcodes with 18 reads = 2
un-alignable barcodes with 18 reads = 1
aligned barcodes with 19 reads = 9
aligned barcodes with 20 reads = 2
discarded barcodes with 20 reads = 1
aligned barcodes with 21 reads = 1
un-alignable barcodes with 21 reads = 1
aligned barcodes with 22 reads = 1
