# Supplementary material for: Destabilized adaptive influenza variants critical for innate immune system escape are potentiated by host chaperones
Source: PLoS Biol. 2018 Sep 17;16(9):e3000008. doi: 10.1371/journal.pbio.3000008 (PMC6160216; doi:10.1371/journal.pbio.3000008)
Supplement: S1 File — This zip file contains the computer code and required input files for the deep mutational scanning data analysis reported in this manuscript. (ZIP) [file pbio.3000008.s023.zip › 2018_NP_DMS-master/replicate-2/wt_39C/wt_39C_.log]

2018-03-23 18:42:40,869 - INFO - Beginning execution of dms_barcodedsubamplicons in directory /Users/annapon/Documents/NP_DMS_2018/2018_NP_DMS/replicate-2/WT39

2018-03-23 18:42:40,869 - INFO - Progress will be logged to WT39_.log
2018-03-23 18:42:41,350 - INFO - Version information for dms_tools and associated packages.
	Time and date: Fri Mar 23 18:42:40 2018
	Platform: Darwin-15.6.0-x86_64-i386-64bit
	Python version: 2.7.13 |Anaconda 4.4.0 (x86_64)| (default, Dec 20 2016, 23:05:08)  [GCC 4.2.1 Compatible Apple LLVM 6.0 (clang-600.0.57)]
	dms_tools version: 1.2.2
	Bio version: 1.70
	numpy version: 1.12.1
	scipy version: 0.19.0
	matplotlib version: 2.0.2
	cython version: 0.25.2
	pystan version: 2.16.0.0
	weblogolib version: 3.5.0
	PyPDF2 version: 1.26.0
	pandas version: 0.20.1

2018-03-23 18:42:41,350 - INFO - Parsed the following arguments:
	minreadconcurrence = 0.75
	maxmuts = 4
	maxlowqfrac = 0.075
	r1files = ['/Users/annapon/Documents/NP_DMS_2018/2018_NP_DMS/FASTQ_files//replicate-2/WT39/WT39_1.fastq']
	minreadidentity = 0.9
	purgefrac = 0
	R1trimlength = 200
	R1_is_antisense = False
	r2files = ['/Users/annapon/Documents/NP_DMS_2018/2018_NP_DMS/FASTQ_files//replicate-2/WT39/WT39_2.fastq']
	alignspecs = [(1, 252, 34, 32), (253, 501, 38, 30), (502, 750, 30, 36), (751, 1002, 32, 41), (1003, 1251, 29, 34), (1252, 1497, 34, 41)]
	R2trimlength = 160
	maxreadtrim = 3
	barcodeinfo = False
	chartype = codon
	barcodelength = 8
	minreadsperbarcode = 2
	minq = 15
	outprefix = WT39_
	refseq = /Users/annapon/Documents/NP_DMS_2018/2018_NP_DMS/Aichi_NP_reference.fasta
	purgereadfrac = 0
	seed = 1

2018-03-23 18:42:41,355 - INFO - Read a reference sequence of 499 codons from /Users/annapon/Documents/NP_DMS_2018/2018_NP_DMS/Aichi_NP_reference.fasta

2018-03-23 18:42:41,355 - INFO - Now parsing reads from the following:
	r1files: /Users/annapon/Documents/NP_DMS_2018/2018_NP_DMS/FASTQ_files//replicate-2/WT39/WT39_1.fastq
	r2files: /Users/annapon/Documents/NP_DMS_2018/2018_NP_DMS/FASTQ_files//replicate-2/WT39/WT39_2.fastq
2018-03-23 18:42:43,038 - INFO - Reads parsed so far: 100000
2018-03-23 18:42:44,711 - INFO - Reads parsed so far: 200000
2018-03-23 18:42:46,468 - INFO - Reads parsed so far: 300000
2018-03-23 18:42:48,084 - INFO - Reads parsed so far: 400000
2018-03-23 18:42:49,822 - INFO - Reads parsed so far: 500000
2018-03-23 18:42:51,570 - INFO - Reads parsed so far: 600000
2018-03-23 18:42:53,198 - INFO - Reads parsed so far: 700000
2018-03-23 18:42:54,995 - INFO - Reads parsed so far: 800000
2018-03-23 18:42:56,615 - INFO - Reads parsed so far: 900000
2018-03-23 18:42:58,277 - INFO - Reads parsed so far: 1000000
2018-03-23 18:43:00,144 - INFO - Reads parsed so far: 1100000
2018-03-23 18:43:01,777 - INFO - Reads parsed so far: 1200000
2018-03-23 18:43:03,405 - INFO - Reads parsed so far: 1300000
2018-03-23 18:43:05,038 - INFO - Reads parsed so far: 1400000
2018-03-23 18:43:06,671 - INFO - Reads parsed so far: 1500000
2018-03-23 18:43:08,629 - INFO - Reads parsed so far: 1600000
2018-03-23 18:43:10,260 - INFO - Reads parsed so far: 1700000
2018-03-23 18:43:11,885 - INFO - Reads parsed so far: 1800000
2018-03-23 18:43:13,531 - INFO - Reads parsed so far: 1900000
2018-03-23 18:43:15,172 - INFO - Reads parsed so far: 2000000
2018-03-23 18:43:16,809 - INFO - Reads parsed so far: 2100000
2018-03-23 18:43:18,445 - INFO - Reads parsed so far: 2200000
2018-03-23 18:43:20,084 - INFO - Reads parsed so far: 2300000
2018-03-23 18:43:22,188 - INFO - Reads parsed so far: 2400000
2018-03-23 18:43:23,819 - INFO - Reads parsed so far: 2500000
2018-03-23 18:43:25,445 - INFO - Reads parsed so far: 2600000
2018-03-23 18:43:27,071 - INFO - Reads parsed so far: 2700000
2018-03-23 18:43:28,700 - INFO - Reads parsed so far: 2800000
2018-03-23 18:43:30,323 - INFO - Reads parsed so far: 2900000
2018-03-23 18:43:32,026 - INFO - Reads parsed so far: 3000000
2018-03-23 18:43:33,659 - INFO - Reads parsed so far: 3100000
2018-03-23 18:43:35,290 - INFO - Reads parsed so far: 3200000
2018-03-23 18:43:36,913 - INFO - Reads parsed so far: 3300000
2018-03-23 18:43:38,529 - INFO - Reads parsed so far: 3400000
2018-03-23 18:43:40,151 - INFO - Reads parsed so far: 3500000
2018-03-23 18:43:41,771 - INFO - Reads parsed so far: 3600000
2018-03-23 18:43:43,389 - INFO - Reads parsed so far: 3700000
2018-03-23 18:43:45,007 - INFO - Reads parsed so far: 3800000
2018-03-23 18:43:47,392 - INFO - Reads parsed so far: 3900000
2018-03-23 18:43:49,032 - INFO - Reads parsed so far: 4000000
2018-03-23 18:43:50,661 - INFO - Reads parsed so far: 4100000
2018-03-23 18:43:52,294 - INFO - Reads parsed so far: 4200000
2018-03-23 18:43:53,928 - INFO - Reads parsed so far: 4300000
2018-03-23 18:43:55,560 - INFO - Reads parsed so far: 4400000
2018-03-23 18:43:57,184 - INFO - Reads parsed so far: 4500000
2018-03-23 18:43:58,804 - INFO - Reads parsed so far: 4600000
2018-03-23 18:44:00,430 - INFO - Reads parsed so far: 4700000
2018-03-23 18:44:02,058 - INFO - Reads parsed so far: 4800000
2018-03-23 18:44:03,691 - INFO - Reads parsed so far: 4900000
2018-03-23 18:44:05,312 - INFO - Reads parsed so far: 5000000
2018-03-23 18:44:06,941 - INFO - Reads parsed so far: 5100000
2018-03-23 18:44:08,565 - INFO - Reads parsed so far: 5200000
2018-03-23 18:44:10,185 - INFO - Reads parsed so far: 5300000
2018-03-23 18:44:11,807 - INFO - Reads parsed so far: 5400000
2018-03-23 18:44:13,431 - INFO - Reads parsed so far: 5500000
2018-03-23 18:44:15,055 - INFO - Reads parsed so far: 5600000
2018-03-23 18:44:16,684 - INFO - Reads parsed so far: 5700000
2018-03-23 18:44:18,312 - INFO - Reads parsed so far: 5800000
2018-03-23 18:44:19,934 - INFO - Reads parsed so far: 5900000
2018-03-23 18:44:21,559 - INFO - Reads parsed so far: 6000000
2018-03-23 18:44:23,185 - INFO - Reads parsed so far: 6100000
2018-03-23 18:44:24,812 - INFO - Reads parsed so far: 6200000
2018-03-23 18:44:26,438 - INFO - Reads parsed so far: 6300000
2018-03-23 18:44:28,064 - INFO - Reads parsed so far: 6400000
2018-03-23 18:44:29,694 - INFO - Reads parsed so far: 6500000
2018-03-23 18:44:31,333 - INFO - Reads parsed so far: 6600000
2018-03-23 18:44:32,969 - INFO - Reads parsed so far: 6700000
2018-03-23 18:44:34,606 - INFO - Reads parsed so far: 6800000
2018-03-23 18:44:36,239 - INFO - Reads parsed so far: 6900000
2018-03-23 18:44:37,865 - INFO - Reads parsed so far: 7000000
2018-03-23 18:44:39,496 - INFO - Reads parsed so far: 7100000
2018-03-23 18:44:41,121 - INFO - Reads parsed so far: 7200000
2018-03-23 18:44:42,744 - INFO - Reads parsed so far: 7300000
2018-03-23 18:44:44,010 - INFO - Finished parsing all 7378450 reads; ended up with 1966460 unique barcodes.

2018-03-23 18:44:44,016 - INFO - Now examining the 1966460 barcodes to see if reads meet criteria for retention
2018-03-23 18:44:48,423 - INFO - Barcodes examined so far: 100000
2018-03-23 18:44:52,715 - INFO - Barcodes examined so far: 200000
2018-03-23 18:44:56,993 - INFO - Barcodes examined so far: 300000
2018-03-23 18:45:01,258 - INFO - Barcodes examined so far: 400000
2018-03-23 18:45:05,578 - INFO - Barcodes examined so far: 500000
2018-03-23 18:45:09,874 - INFO - Barcodes examined so far: 600000
2018-03-23 18:45:14,145 - INFO - Barcodes examined so far: 700000
2018-03-23 18:45:18,394 - INFO - Barcodes examined so far: 800000
2018-03-23 18:45:22,663 - INFO - Barcodes examined so far: 900000
2018-03-23 18:45:26,923 - INFO - Barcodes examined so far: 1000000
2018-03-23 18:45:31,211 - INFO - Barcodes examined so far: 1100000
2018-03-23 18:45:35,490 - INFO - Barcodes examined so far: 1200000
2018-03-23 18:45:39,781 - INFO - Barcodes examined so far: 1300000
2018-03-23 18:45:44,082 - INFO - Barcodes examined so far: 1400000
2018-03-23 18:45:48,391 - INFO - Barcodes examined so far: 1500000
2018-03-23 18:45:52,890 - INFO - Barcodes examined so far: 1600000
2018-03-23 18:45:57,789 - INFO - Barcodes examined so far: 1700000
2018-03-23 18:46:03,262 - INFO - Barcodes examined so far: 1800000
2018-03-23 18:46:09,750 - INFO - Barcodes examined so far: 1900000
2018-03-23 18:46:17,105 - INFO - Finished examining all 1966460 barcodes

2018-03-23 18:46:17,106 - INFO - Writing the codon counts to WT39_counts.txt
2018-03-23 18:46:17,131 - INFO - Here are the summary statistics (these are also being written to WT39_summarystats.txt):
	total read pairs = 7378450
	read pairs that fail Illumina filter = 0
	low quality read pairs = 364196
	barcodes randomly purged = 0
	discarded barcodes with 1 reads = 623135
	aligned barcodes with 2 reads = 244313
	discarded barcodes with 2 reads = 1983
	un-alignable barcodes with 2 reads = 25010
	aligned barcodes with 3 reads = 228906
	discarded barcodes with 3 reads = 1985
	un-alignable barcodes with 3 reads = 19753
	aligned barcodes with 4 reads = 203957
	discarded barcodes with 4 reads = 2276
	un-alignable barcodes with 4 reads = 11495
	aligned barcodes with 5 reads = 165528
	discarded barcodes with 5 reads = 2273
	un-alignable barcodes with 5 reads = 9364
	aligned barcodes with 6 reads = 126786
	discarded barcodes with 6 reads = 2073
	un-alignable barcodes with 6 reads = 7138
	aligned barcodes with 7 reads = 91766
	discarded barcodes with 7 reads = 1796
	un-alignable barcodes with 7 reads = 5333
	aligned barcodes with 8 reads = 64083
	discarded barcodes with 8 reads = 1471
	un-alignable barcodes with 8 reads = 3767
	aligned barcodes with 9 reads = 43255
	discarded barcodes with 9 reads = 1109
	un-alignable barcodes with 9 reads = 2680
	aligned barcodes with 10 reads = 28032
	discarded barcodes with 10 reads = 777
	un-alignable barcodes with 10 reads = 1766
	aligned barcodes with 11 reads = 17348
	discarded barcodes with 11 reads = 492
	un-alignable barcodes with 11 reads = 1082
	aligned barcodes with 12 reads = 10324
	discarded barcodes with 12 reads = 343
	un-alignable barcodes with 12 reads = 666
	aligned barcodes with 13 reads = 5859
	discarded barcodes with 13 reads = 233
	un-alignable barcodes with 13 reads = 403
	aligned barcodes with 14 reads = 3264
	discarded barcodes with 14 reads = 134
	un-alignable barcodes with 14 reads = 213
	aligned barcodes with 15 reads = 1844
	discarded barcodes with 15 reads = 79
	un-alignable barcodes with 15 reads = 120
	aligned barcodes with 16 reads = 1024
	discarded barcodes with 16 reads = 59
	un-alignable barcodes with 16 reads = 79
	aligned barcodes with 17 reads = 480
	discarded barcodes with 17 reads = 29
	un-alignable barcodes with 17 reads = 45
	aligned barcodes with 18 reads = 214
	discarded barcodes with 18 reads = 20
	un-alignable barcodes with 18 reads = 21
	aligned barcodes with 19 reads = 110
	discarded barcodes with 19 reads = 14
	un-alignable barcodes with 19 reads = 7
	aligned barcodes with 20 reads = 59
	discarded barcodes with 20 reads = 8
	un-alignable barcodes with 20 reads = 2
	aligned barcodes with 21 reads = 32
	discarded barcodes with 21 reads = 3
	un-alignable barcodes with 21 reads = 8
	aligned barcodes with 22 reads = 15
	discarded barcodes with 22 reads = 2
	un-alignable barcodes with 22 reads = 2
	aligned barcodes with 23 reads = 6
	aligned barcodes with 24 reads = 1
	discarded barcodes with 24 reads = 1
	aligned barcodes with 25 reads = 2
	aligned barcodes with 26 reads = 2
	aligned barcodes with 27 reads = 1
2018-03-23 18:46:17,131 - INFO - Successful completion of dms_barcodedsubamplicons at Fri Mar 23 18:46:17 2018
