# Supplementary material for: Destabilized adaptive influenza variants critical for innate immune system escape are potentiated by host chaperones
Source: PLoS Biol. 2018 Sep 17;16(9):e3000008. doi: 10.1371/journal.pbio.3000008 (PMC6160216; doi:10.1371/journal.pbio.3000008)
Supplement: S1 File — This zip file contains the computer code and required input files for the deep mutational scanning data analysis reported in this manuscript. (ZIP) [file pbio.3000008.s023.zip › 2018_NP_DMS-master/replicate-2/wt_39C/wt_39C_counts.txt]

# POSITION WT AAA AAC AAG AAT ACA ACC ACG ACT AGA AGC AGG AGT ATA ATC ATG ATT CAA CAC CAG CAT CCA CCC CCG CCT CGA CGC CGG CGT CTA CTC CTG CTT GAA GAC GAG GAT GCA GCC GCG GCT GGA GGC GGG GGT GTA GTC GTG GTT TAA TAC TAG TAT TCA TCC TCG TCT TGA TGC TGG TGT TTA TTC TTG TTT
1 ATG 0 0 3 0 0 0 13 0 0 0 3 0 4 0 235543 8 0 0 0 0 0 0 0 0 0 0 0 0 0 0 0 0 0 0 0 0 0 0 0 0 0 0 0 0 0 0 47 0 0 0 0 0 0 0 0 0 0 0 0 0 0 0 0 0
2 GCG 0 0 0 0 0 0 4 0 0 0 0 0 0 0 0 0 0 0 0 0 0 0 0 0 0 0 0 0 0 0 0 0 0 0 2 0 43 0 235250 2 0 0 0 0 0 0 39 0 0 0 0 0 0 0 0 0 0 0 0 0 0 0 0 0
3 TCC 0 0 0 0 0 0 0 0 0 0 0 0 0 0 0 0 0 0 0 0 0 16 0 0 0 0 0 0 0 0 0 0 0 0 0 0 0 0 0 0 0 0 0 0 0 0 0 0 0 2 0 0 7 235219 0 18 0 0 0 0 0 15 0 0
4 CAA 7 0 0 0 0 0 0 0 0 0 0 0 0 0 0 0 235635 3 43 4 0 0 0 0 16 0 0 0 2 0 0 0 1 0 0 0 0 0 0 0 0 0 0 0 0 0 0 0 15 0 0 0 0 0 0 0 0 0 0 0 0 0 0 0
5 GGC 0 0 0 0 0 0 0 0 0 25 0 0 0 0 0 0 0 0 0 0 0 0 0 0 0 0 0 0 0 0 0 0 0 38 0 0 0 0 0 0 1 235683 0 16 0 1 0 0 0 0 0 0 0 0 0 0 0 18 0 0 0 0 0 0
6 ACC 0 0 0 0 0 235530 0 4 0 0 0 0 0 3 0 0 0 0 0 0 0 0 0 0 0 0 0 0 0 0 0 0 0 0 0 0 0 13 0 0 0 0 0 0 0 0 0 0 0 0 0 0 0 0 0 0 0 0 0 0 0 0 0 0
7 AAA 235654 7 15 1 1 0 0 0 7 0 0 0 0 0 0 0 0 0 0 0 0 0 0 0 0 0 0 0 0 0 0 0 25 0 0 0 0 0 0 0 0 0 0 0 0 0 0 0 0 0 0 0 0 0 0 0 0 0 0 0 0 0 0 0
8 CGG 0 0 0 0 0 0 0 0 0 0 4 0 0 0 0 0 0 0 23 0 0 0 0 0 13 1 235705 0 0 0 2 0 0 0 0 0 0 0 0 0 0 0 2 0 0 0 0 0 0 0 0 0 0 0 0 0 0 0 39 0 0 0 0 0
9 TCT 0 0 0 0 0 0 0 1 0 0 0 0 0 0 0 0 0 0 0 0 0 0 0 8 0 0 0 0 0 0 0 0 0 0 0 0 0 0 0 1 0 0 0 0 0 0 0 0 0 0 0 3 5 53 2 235285 0 0 0 0 0 0 0 3
10 TAT 0 0 0 3 0 0 0 0 0 0 0 0 0 0 0 0 0 0 0 46 0 0 0 0 0 0 0 0 0 0 0 0 0 0 0 0 0 0 0 0 0 0 0 0 0 0 0 0 2 8 1 235559 0 0 0 1 0 0 0 43 0 0 0 0
11 GAA 21 0 0 0 0 0 0 0 0 0 0 0 0 0 0 0 2 0 0 0 0 0 0 0 0 0 0 0 0 0 0 0 235298 3 14 0 0 0 0 0 22 0 0 0 1 0 0 0 1 0 0 0 0 0 0 0 0 0 0 0 0 0 0 0
12 CAG 0 0 9 0 0 0 0 0 0 0 0 0 0 0 0 0 34 0 235674 3 0 0 2 0 0 0 21 0 0 0 1 0 0 0 1 0 0 0 0 0 0 0 0 0 0 0 0 0 0 0 13 0 0 0 0 0 0 0 0 0 0 0 0 0
13 ATG 0 0 1 0 0 0 12 0 0 0 1 0 19 0 235599 2 0 0 0 0 0 0 0 0 0 0 0 0 0 0 2 0 0 0 0 0 0 0 0 0 0 0 0 0 0 0 16 0 0 0 0 0 0 0 0 0 0 0 0 0 0 0 0 0
14 GAA 14 0 0 0 0 0 0 0 0 0 0 0 0 0 0 0 0 0 0 0 0 0 0 0 0 0 0 0 0 0 0 0 235377 0 10 0 0 0 0 0 20 0 0 0 0 0 0 0 0 0 0 0 0 0 0 0 0 0 0 0 0 0 0 0
15 ACT 0 0 0 5 1 15 4 235563 0 0 0 1 0 0 0 20 0 0 0 0 0 0 0 2 0 0 0 0 0 0 0 0 0 0 0 0 0 0 0 12 0 0 0 0 0 0 0 0 0 0 0 0 0 0 0 0 0 0 0 0 0 0 0 0
16 GAT 0 0 0 12 0 0 0 0 0 0 0 0 0 0 0 0 0 0 0 0 0 0 0 0 0 0 0 0 0 0 0 0 2 16 6 235700 0 0 0 0 0 0 0 31 0 0 0 1 0 0 0 0 0 0 0 0 0 0 0 0 0 0 0 0
17 GGG 0 0 0 0 0 0 0 0 0 0 17 0 0 0 0 0 0 0 0 0 0 0 0 0 0 0 0 0 0 0 0 0 0 0 11 0 0 0 0 0 50 0 235649 4 0 0 4 0 0 0 0 0 0 0 0 0 0 0 14 0 0 0 0 0
18 GAA 46 0 0 0 0 0 0 0 0 0 0 0 0 0 0 0 0 0 0 0 0 0 0 0 0 0 0 0 0 0 0 0 235674 3 17 0 0 0 0 0 34 0 0 0 2 0 0 0 2 0 0 0 0 0 0 0 0 0 0 0 0 0 0 0
19 CGC 0 0 0 0 0 0 0 0 0 4 0 0 0 0 0 0 0 98 0 0 0 0 0 0 1 235533 0 9 0 6 0 0 0 0 0 0 0 0 0 0 0 2 0 0 0 0 0 0 0 0 0 0 0 0 0 0 0 48 0 0 0 0 0 0
20 CAG 0 0 3 0 0 0 0 0 0 0 0 0 0 0 0 0 9 0 234574 3 0 0 386 0 0 0 72 0 0 0 5 0 0 0 0 0 0 0 0 0 0 0 0 0 0 0 0 0 0 0 11 0 0 0 0 0 0 0 0 0 0 0 0 0
21 AAT 3 10 5 235751 0 0 0 5 0 0 0 3 0 0 0 0 0 0 0 0 0 0 0 0 0 0 0 0 0 0 0 0 0 0 0 12 0 0 0 0 0 0 0 0 0 0 0 0 0 0 0 1 0 0 0 0 0 0 0 0 0 0 0 0
22 GCA 0 0 0 0 45 0 0 0 0 0 0 0 0 0 0 0 0 0 0 0 0 0 0 0 0 0 0 0 0 0 0 0 1 0 0 0 235576 1 12 4 1 0 0 0 45 0 0 0 0 0 0 0 2 0 0 0 0 0 0 0 0 0 0 0
23 ACT 0 0 0 6 7 20 2 235770 0 0 0 0 0 0 0 9 0 0 0 0 0 0 0 0 0 0 0 0 0 0 0 0 0 0 0 0 0 0 0 14 0 0 0 0 0 0 0 0 0 0 0 0 0 0 0 0 0 0 0 0 0 0 0 0
24 GAG 0 0 34 0 0 0 0 0 0 0 0 0 0 0 0 0 0 0 0 0 0 0 0 0 0 0 0 0 0 0 0 0 26 0 235704 3 0 0 0 0 0 0 31 0 0 0 1 0 0 0 2 0 0 0 0 0 0 0 0 0 0 0 0 0
25 ATC 0 0 0 0 0 7 0 0 0 1 0 0 6 235786 0 9 0 0 0 0 0 0 0 0 0 0 0 0 0 2 0 0 0 0 0 0 0 0 0 0 0 0 0 0 0 22 0 0 0 0 0 0 0 0 0 0 0 0 0 0 0 0 0 0
26 AGA 17 0 0 0 0 0 0 0 235685 1 26 0 5 0 0 0 0 0 0 0 0 0 0 0 2 0 0 0 0 0 0 0 0 0 0 0 0 0 0 0 43 0 0 0 0 0 0 0 0 0 0 0 0 0 0 0 3 0 0 0 0 0 0 0
27 GCA 0 0 0 0 37 0 0 0 0 0 0 0 0 0 0 0 0 0 0 0 0 0 0 0 0 0 0 0 0 0 0 0 7 0 0 0 235703 1 5 2 1 0 0 0 45 0 0 0 0 0 0 0 7 0 0 0 0 0 0 0 0 0 0 0
28 TCC 0 0 0 0 0 3 0 0 0 0 0 0 0 0 0 0 0 0 0 0 0 28 0 0 0 0 0 0 0 0 0 0 0 0 0 0 0 2 0 0 0 0 0 0 0 0 0 0 0 1 0 0 6 235728 0 16 0 0 0 0 0 13 0 0
29 GTC 0 0 0 0 0 0 0 0 0 0 0 0 0 45 0 0 0 0 0 0 0 0 0 0 0 0 0 0 0 0 0 0 0 0 0 0 0 14 0 0 0 0 0 0 4 235690 1 31 0 0 0 0 0 0 0 0 0 0 0 0 0 2 0 0
30 GGG 0 0 0 0 0 0 0 0 0 0 49 0 0 0 0 0 0 0 0 0 0 0 0 0 0 0 0 0 0 0 0 0 0 0 18 0 0 0 0 0 20 3 235188 4 0 0 1 0 0 0 0 0 0 0 0 0 0 0 3 0 0 0 0 0
31 AAG 14 0 233514 5 0 0 1 0 0 0 8 0 0 0 0 0 0 0 0 0 0 0 0 0 0 0 0 0 0 0 0 0 0 0 11 0 0 0 0 0 0 0 0 0 0 0 0 0 0 0 0 0 0 0 0 0 0 0 0 0 0 0 0 0
32 ATG 0 0 0 0 0 0 14 0 0 0 2 0 28 0 235759 0 0 0 0 0 0 0 0 0 0 0 0 0 0 0 0 0 0 0 0 0 0 0 0 0 0 0 0 0 0 0 17 0 0 0 0 0 0 0 0 0 0 0 0 0 0 0 1 0
33 ATT 0 0 0 1 0 0 0 8 0 0 0 2 1 25 1 235774 0 0 0 0 0 0 0 0 0 0 0 0 0 0 0 2 0 0 0 0 0 0 0 0 0 0 0 0 0 0 0 24 0 0 0 0 0 0 0 0 0 0 0 0 0 0 0 0
34 GAT 0 0 0 27 0 0 0 0 0 0 0 0 0 0 0 0 0 0 0 0 0 0 0 0 0 0 0 0 0 0 0 0 2 10 1 235733 0 0 0 8 0 0 0 34 0 0 0 2 0 0 0 1 0 0 0 0 0 0 0 0 0 0 0 0
35 GGA 0 0 0 0 0 0 0 0 28 0 0 0 0 0 0 0 0 0 0 0 0 0 0 0 0 0 0 0 0 0 0 0 10 0 0 0 1 0 0 0 235713 0 11 0 3 0 0 0 0 0 0 0 0 0 0 0 5 0 0 0 0 0 0 0
36 ATT 0 0 0 2 0 0 0 5 0 0 0 1 0 31 0 235604 0 0 0 0 0 0 0 0 0 0 0 0 0 0 0 3 0 0 0 0 0 0 0 0 0 0 0 0 0 0 0 7 0 0 0 0 0 0 0 0 0 0 0 0 0 0 0 0
37 GGA 0 0 0 0 0 0 0 0 12 0 0 0 0 0 0 0 0 0 0 0 0 0 0 0 0 0 0 0 0 0 0 0 11 0 0 0 0 0 0 0 235615 1 54 0 0 0 0 0 0 0 0 0 0 0 0 0 6 0 0 0 0 0 0 0
38 CGA 0 0 0 0 0 0 0 0 4 0 0 0 0 0 0 0 32 0 0 0 0 0 0 0 234215 0 15 0 2 0 0 0 0 0 0 0 0 0 0 0 0 0 0 0 0 0 0 0 0 0 0 0 0 0 0 0 21 0 0 0 0 0 0 0
39 TTC 0 0 0 0 0 0 0 0 0 0 0 0 0 2 0 0 0 0 0 0 0 0 0 0 0 0 0 0 0 14 0 0 0 0 0 0 0 0 0 0 0 0 0 0 0 5 0 0 0 0 0 0 0 12 0 0 0 1 0 0 2 235302 2 9
40 TAC 0 1 0 0 0 0 0 0 0 0 0 0 0 0 0 0 0 45 0 0 0 0 0 0 0 0 0 0 0 0 0 0 0 0 0 0 0 0 0 0 0 0 0 0 0 0 0 0 2 235189 0 26 0 0 0 0 0 25 0 0 0 1 0 0
41 ATC 0 3 0 0 0 27 0 0 0 7 0 0 0 234501 0 6 0 0 0 0 0 0 0 0 0 0 0 0 0 2 0 0 0 0 0 0 0 0 0 0 0 0 0 0 0 0 0 0 0 0 0 0 0 0 0 0 0 0 0 0 0 0 0 0
42 CAA 3 0 0 0 0 0 0 0 0 0 0 0 0 0 0 0 224960 0 12 0 3 0 0 0 15 0 0 0 0 0 0 0 0 0 0 0 0 0 0 0 0 0 0 0 0 0 0 0 6 0 0 0 0 0 0 0 0 0 0 0 0 0 0 0
43 ATG 0 0 3 0 0 0 5 0 0 0 4 0 11 0 227137 0 0 0 0 0 0 0 0 0 0 0 0 0 0 0 1 0 0 0 0 0 0 0 0 0 0 0 0 0 0 0 5 0 0 0 0 0 0 0 0 0 0 0 0 0 0 0 0 0
44 TGC 0 0 0 0 0 0 0 0 0 2 0 0 0 0 0 0 0 0 0 0 0 0 0 0 0 9 0 0 0 0 0 0 0 0 0 0 0 0 0 0 0 1 0 0 0 0 0 0 0 42 0 0 0 0 0 0 3 213389 0 64 0 0 0 0
45 ACT 0 0 0 1 2 30 1 223611 0 0 0 0 0 0 0 6 0 0 0 0 0 0 0 1 0 0 0 0 0 0 0 0 0 0 0 0 0 0 0 3 0 0 0 0 0 0 0 0 0 0 0 0 0 0 0 0 0 0 0 0 0 0 0 0
46 GAA 11 0 0 0 0 0 0 0 0 0 0 0 0 0 0 0 0 0 0 0 0 0 0 0 0 0 0 0 0 0 0 0 227907 0 7 0 1 0 0 0 17 0 0 0 0 0 0 0 2 0 0 0 0 0 0 0 0 0 0 0 0 0 0 0
47 CTT 0 0 0 0 0 0 0 0 0 0 0 0 0 0 0 5 0 0 0 1 0 2 0 10 0 0 0 3 3 45 4 230817 0 0 0 0 0 0 0 0 0 0 0 0 0 0 0 0 0 0 0 0 0 0 0 0 0 0 0 0 0 0 0 15
48 AAA 229936 1 12 0 3 0 0 0 7 0 0 0 0 0 0 0 0 0 0 0 0 0 0 0 0 0 0 0 0 0 0 0 17 0 0 0 0 0 0 0 0 0 0 0 0 0 0 0 0 0 0 0 0 0 0 0 0 0 0 0 0 0 0 0
49 CTC 0 0 0 0 0 0 0 0 0 0 0 0 0 6 0 0 0 0 0 0 0 11 0 0 0 0 0 0 1 223826 0 6 0 0 0 0 0 0 0 0 0 0 0 0 0 0 0 0 0 0 0 0 0 0 0 0 0 0 0 0 0 11 0 0
50 AGT 0 0 0 10 0 0 0 0 1 16 0 223591 0 0 0 5 0 0 0 0 0 0 0 0 0 0 0 3 0 0 0 0 0 0 0 0 0 0 0 0 0 0 0 52 0 0 0 0 0 0 0 0 0 0 0 0 0 0 0 0 0 0 0 0
51 GAT 0 0 0 15 0 0 0 0 0 0 0 0 0 0 0 0 0 0 0 0 0 0 0 0 0 0 0 0 0 0 0 0 1 14 2 221477 0 0 0 1 0 0 0 14 0 0 0 0 0 0 0 3 0 0 0 0 0 0 0 0 0 0 0 0
52 TAT 0 0 0 1 0 0 0 0 0 0 0 0 0 0 0 0 0 0 0 28 0 0 0 0 0 0 0 0 0 0 0 0 0 0 0 1 0 0 0 0 0 0 0 0 0 0 0 0 2 17 1 226989 0 0 0 1 0 0 0 21 0 0 0 1
53 GAG 0 0 11 0 0 0 0 0 0 0 0 0 0 0 0 0 0 0 0 0 0 0 0 0 0 0 0 0 0 0 0 0 27 0 216337 16 0 0 1 0 0 0 46 0 0 0 7 0 0 0 4 0 0 0 0 0 0 0 0 0 0 0 0 0
54 GGG 0 0 0 0 0 0 0 0 0 0 15 0 0 0 0 0 0 0 0 0 0 0 0 0 0 0 0 0 0 0 0 0 0 0 27 0 0 0 0 0 27 1 220380 0 0 0 0 0 0 0 0 0 0 0 0 0 0 0 5 0 0 0 0 0
55 CGA 0 0 0 0 0 0 0 0 7 0 0 0 0 0 0 0 36 0 0 0 1 0 0 0 217532 0 32 2 6 0 0 0 0 0 0 0 0 0 0 0 8 0 0 0 0 0 0 0 0 0 0 0 0 0 0 0 72 0 0 0 0 0 0 0
56 CTG 0 0 0 0 0 0 0 0 0 0 0 0 0 0 6 0 0 0 3 0 0 0 35 0 0 0 0 0 24 0 224695 4 0 0 0 0 0 0 0 0 0 0 0 0 0 0 0 0 0 0 0 0 0 0 0 0 0 0 0 0 0 0 26 0
57 ATC 0 2 0 0 0 9 0 0 0 1 0 0 2 235730 1 10 0 0 0 0 0 0 0 0 0 0 0 0 0 2 0 0 0 0 0 0 0 0 0 0 0 0 0 0 0 19 0 0 0 0 0 0 0 0 0 0 0 0 0 0 0 2 0 0
58 CAG 0 0 4 0 0 0 0 0 0 0 0 0 0 0 0 0 34 0 235670 3 0 0 0 0 0 0 21 0 0 0 1 0 0 0 0 0 0 0 0 0 0 0 0 0 0 0 0 0 0 0 9 0 0 0 0 0 0 0 0 0 0 0 0 0
59 AAC 3 235729 1 15 0 2 0 0 0 8 0 0 0 1 0 0 0 2 0 0 0 0 0 0 0 0 0 0 0 0 0 0 0 20 0 0 0 0 0 0 0 0 0 0 0 0 0 0 0 0 0 0 0 0 0 0 0 0 0 0 0 0 0 0
60 AGC 0 22 0 0 0 0 0 0 4 235568 0 10 0 3 0 0 0 0 0 0 0 0 0 0 0 2 0 0 0 0 0 0 0 0 0 0 0 0 0 0 0 9 0 0 0 0 0 0 0 0 0 0 0 0 0 0 0 1 0 0 0 0 0 0
61 TTA 0 0 0 0 0 0 0 0 0 0 0 0 0 0 0 0 0 0 0 0 1 0 0 0 0 0 0 0 11 0 0 0 0 0 0 0 0 0 0 0 0 0 0 0 4 0 0 0 0 0 0 0 31 0 0 0 2 0 0 0 235554 0 12 0
62 ACA 5 0 0 0 235646 1 9 1 0 0 0 0 8 0 0 0 0 0 0 0 2 0 0 0 0 0 0 0 0 0 0 0 0 0 0 0 8 0 0 0 0 0 0 0 0 0 0 0 0 0 0 0 0 0 0 0 0 0 0 0 0 0 0 0
63 ATA 1 0 0 0 22 0 0 0 0 0 0 0 235642 2 40 2 0 0 0 0 0 0 0 0 0 0 0 0 2 0 0 0 0 0 0 0 0 0 0 0 0 0 0 0 8 0 0 0 0 0 0 0 0 0 0 0 0 0 0 0 0 0 0 0
64 GAG 0 0 4 0 0 0 0 0 0 0 0 0 0 0 0 0 0 0 0 0 0 0 0 0 0 0 0 0 0 0 0 0 13 0 235674 4 0 0 0 0 0 0 18 0 0 0 2 0 0 0 4 0 0 0 0 0 0 0 0 0 0 0 0 0
65 AGA 9 0 0 0 0 0 0 0 235584 0 14 0 2 0 0 0 0 0 0 0 0 0 0 0 0 0 0 0 0 0 0 0 0 0 0 0 0 0 0 0 12 0 0 0 0 0 0 0 0 0 0 0 0 0 0 0 3 0 0 0 0 0 0 0
66 ATG 0 0 4 0 0 0 5 0 0 0 1 0 24 0 235423 3 0 0 0 0 0 0 0 0 0 0 0 0 0 0 2 0 0 0 0 0 0 0 0 0 0 0 0 0 0 0 6 0 0 0 0 0 0 0 0 0 0 0 0 0 0 0 2 0
67 GTG 0 0 0 0 0 0 0 0 0 0 0 0 0 0 27 0 0 0 0 0 0 0 0 0 0 0 0 0 0 0 1 0 0 0 0 0 0 0 13 0 0 0 1 0 57 0 235533 1 0 0 0 0 0 0 0 0 0 0 0 0 0 0 0 0
68 CTC 0 0 0 0 0 0 0 0 0 0 0 0 0 2 0 0 0 3 0 0 0 16 0 0 0 2 0 0 8 235695 0 12 0 0 0 0 0 0 0 0 0 0 0 0 0 1 0 0 0 0 0 0 0 0 0 0 0 0 0 0 0 24 0 0
69 TCT 0 0 0 0 0 0 0 3 0 0 0 0 0 0 0 0 0 0 0 0 0 0 0 35 0 0 0 0 0 0 0 0 0 0 0 0 0 0 0 1 0 0 0 0 0 0 0 0 0 0 0 4 1 14 2 235738 0 0 0 1 0 0 0 4
70 GCT 0 0 0 0 0 0 0 91 0 0 0 0 0 0 0 0 0 0 0 0 0 0 0 0 0 0 0 0 0 0 0 0 0 0 0 3 1 25 7 235621 0 0 0 0 0 0 0 12 0 0 0 0 0 0 0 4 0 0 0 0 0 0 0 0
71 TTT 0 0 0 0 0 0 0 0 0 0 0 0 0 0 0 1 0 0 0 0 0 0 0 0 0 0 0 0 0 0 0 6 0 0 0 0 0 0 0 0 0 0 0 0 0 0 0 1 0 0 0 1 0 0 0 16 0 0 0 1 0 20 0 235654
72 GAC 0 8 0 0 0 0 0 0 0 0 0 0 0 0 0 0 0 0 0 0 0 0 0 0 0 0 0 0 0 0 0 0 10 235482 1 100 0 2 0 0 0 40 0 0 0 0 0 0 0 3 0 0 0 0 0 0 0 0 0 0 0 0 0 0
73 GAA 56 0 0 0 0 0 0 0 0 0 0 0 0 0 0 0 0 0 0 0 0 0 0 0 0 0 0 0 0 0 0 0 235612 0 11 0 0 0 0 0 19 0 0 0 0 0 0 0 2 0 0 0 0 0 0 0 0 0 0 0 0 0 0 0
74 AGA 20 0 0 0 0 0 0 0 235741 2 14 0 2 0 0 0 0 0 0 0 0 0 0 0 2 0 0 0 0 0 0 0 0 0 0 0 0 0 0 0 12 0 0 0 0 0 0 0 0 0 0 0 0 0 0 0 1 0 0 0 0 0 0 0
75 AGG 0 0 22 0 0 0 0 0 15 0 235734 1 0 0 13 0 0 0 0 0 0 0 0 0 0 0 2 0 0 0 0 0 0 0 0 0 0 0 0 0 0 0 17 0 0 0 0 0 0 0 0 0 0 0 0 0 0 0 0 0 0 0 0 0
76 AAT 1 35 0 235752 0 0 0 5 0 0 0 15 0 0 0 0 0 0 0 1 0 0 0 0 0 0 0 0 0 0 0 0 0 0 0 15 0 0 0 0 0 0 0 0 0 0 0 0 0 0 0 0 0 0 0 0 0 0 0 0 0 0 0 0
77 AAA 235817 4 9 0 0 0 0 0 6 0 0 0 1 0 0 0 0 0 0 0 0 0 0 0 0 0 0 0 0 0 0 0 26 0 0 0 0 0 0 0 0 0 0 0 0 0 0 0 1 0 0 0 0 0 0 0 0 0 0 0 0 0 0 0
78 TAT 0 0 0 1 0 0 0 0 0 0 0 0 0 0 0 0 0 0 0 16 0 0 0 0 0 0 0 0 0 0 0 0 0 0 0 0 0 0 0 0 0 0 0 0 0 0 0 0 0 10 1 235690 0 0 0 1 0 0 0 21 0 0 0 0
79 CTG 0 0 0 0 0 0 0 0 0 0 0 0 0 0 9 0 0 0 0 0 0 0 35 0 0 0 1 0 36 0 235265 2 0 0 0 0 0 0 0 0 0 0 0 0 0 0 0 0 0 0 0 0 0 0 0 0 0 0 0 0 0 0 4 0
80 GAA 20 0 0 0 0 0 0 0 0 0 0 0 0 0 0 0 0 0 0 0 0 0 0 0 0 0 0 0 0 0 0 0 235653 1 17 1 0 0 0 0 22 0 0 0 5 0 0 0 3 0 0 0 0 0 0 0 0 0 0 0 0 0 0 0
81 GAA 32 0 0 0 0 0 0 0 0 0 0 0 0 0 0 0 0 0 0 0 0 0 0 0 0 0 0 0 0 0 0 0 235675 0 26 0 0 0 0 0 15 0 0 0 1 0 0 0 19 0 0 0 0 0 0 0 0 0 0 0 0 0 0 0
82 CAT 0 0 0 3 0 0 0 0 0 0 0 0 0 0 0 0 2 16 2 235695 0 0 0 4 0 0 0 10 0 0 0 0 0 0 0 1 0 0 0 0 0 0 0 0 0 0 0 0 0 0 0 16 0 0 0 0 0 0 0 0 0 0 0 0
83 CCC 0 0 0 0 0 0 0 0 0 0 0 0 0 0 0 0 0 4 0 0 5 235101 1 6 0 0 0 0 0 13 0 0 0 0 0 0 0 0 0 0 0 0 0 0 0 0 0 0 0 0 0 0 0 3 0 0 0 0 0 0 0 0 0 0
84 AGC 0 28 0 0 0 0 0 0 9 234588 3 53 0 5 0 0 0 0 0 0 0 0 0 0 0 8 0 0 0 0 0 0 0 0 0 0 0 0 0 0 0 34 0 0 0 0 0 0 0 0 0 0 0 0 0 0 0 2 0 0 0 0 0 0
85 GCG 0 0 0 0 0 0 50 0 0 0 0 0 0 0 0 0 0 0 0 0 0 0 0 0 0 0 0 0 0 0 0 0 0 0 4 0 25 0 165789 5 0 0 7 0 0 0 14 0 0 0 0 0 0 0 4 0 0 0 0 0 0 0 0 0
86 GGG 0 0 0 0 0 0 0 0 0 0 7 0 0 0 0 0 0 0 0 0 0 0 0 0 0 0 0 0 0 0 0 0 0 0 12 0 0 0 0 0 15 0 165852 2 0 0 1 0 0 0 0 0 0 0 0 0 0 0 3 0 0 0 0 0
87 AAG 25 0 166586 24 0 0 4 0 0 0 14 0 0 0 1 0 0 0 0 0 0 0 0 0 0 0 0 0 0 0 0 0 0 0 43 0 0 0 0 0 0 0 0 0 0 0 0 0 0 0 1 0 0 0 0 0 0 0 0 0 0 0 0 0
88 GAT 0 0 0 12 0 0 0 0 0 0 0 0 0 0 0 0 0 0 0 0 0 0 0 0 0 0 0 0 0 0 0 0 1 15 2 166878 0 0 0 2 0 0 0 8 0 0 0 0 0 0 0 1 0 0 0 0 0 0 0 0 0 0 0 0
89 CCT 0 0 0 0 0 0 0 2 0 0 0 0 0 0 0 0 0 0 0 5 2 83 2 166518 0 0 0 0 0 0 0 5 0 0 0 0 0 0 0 0 0 0 0 0 0 0 0 0 0 0 0 0 0 0 0 12 0 0 0 0 0 0 0 0
90 AAG 15 0 166954 2 0 0 6 0 0 0 5 0 0 0 0 0 0 0 0 0 0 0 0 0 0 0 0 0 0 0 0 0 0 0 8 0 0 0 0 0 0 0 0 0 0 0 0 0 0 0 0 0 0 0 0 0 0 0 0 0 0 0 0 0
91 AAA 166904 1 6 0 0 0 0 0 10 0 0 0 0 0 0 0 0 0 0 0 0 0 0 0 0 0 0 0 0 0 0 0 7 0 0 0 0 0 0 0 0 0 0 0 0 0 0 0 1 0 0 0 0 0 0 0 0 0 0 0 0 0 0 0
92 ACT 0 0 0 2 1 12 1 166450 0 0 0 0 0 0 0 3 0 0 0 0 0 0 0 2 0 0 0 0 0 0 0 0 0 0 0 0 0 0 0 5 0 0 0 0 0 0 0 0 0 0 0 0 0 0 0 0 0 0 0 0 0 0 0 0
93 GGA 0 0 0 0 0 0 0 0 9 0 0 0 0 0 0 0 0 0 0 0 0 0 0 0 0 0 0 0 0 0 0 0 9 0 0 0 0 0 0 0 166284 3 46 6 0 0 0 0 0 0 0 0 0 0 0 0 3 0 0 0 0 0 0 0
94 GGA 0 0 0 0 0 0 0 0 25 0 0 0 0 0 0 0 0 0 0 0 0 0 0 0 0 0 0 0 0 0 0 0 10 0 0 0 0 0 0 0 166314 0 15 0 0 0 0 0 0 0 0 0 0 0 0 0 26 0 0 0 0 0 0 0
95 CCC 0 0 0 0 0 1 0 0 0 0 0 0 0 0 0 0 0 3 0 0 4 166737 1 6 0 0 0 0 0 5 0 0 0 0 0 0 0 5 0 0 0 0 0 0 0 0 0 0 0 0 0 0 0 7 0 0 0 0 0 0 0 0 0 0
96 ATA 1 0 0 0 14 0 0 0 0 0 0 0 166772 4 13 1 0 0 0 0 0 0 0 0 0 0 0 0 3 0 0 0 0 0 0 0 0 0 0 0 0 0 0 0 13 0 0 0 0 0 0 0 0 0 0 0 0 0 0 0 0 0 0 0
97 TAC 0 0 0 0 0 0 0 0 0 0 0 0 0 0 0 0 0 17 0 0 0 0 0 0 0 0 0 0 0 0 0 0 0 0 0 0 0 0 0 0 0 0 0 0 0 0 0 0 2 166393 2 4 0 0 0 0 0 10 0 0 0 0 0 0
98 AAG 12 0 166601 1 0 0 0 0 0 0 27 0 0 0 3 0 0 0 0 0 0 0 0 0 0 0 0 0 0 0 0 0 0 0 19 0 0 0 0 0 0 0 0 0 0 0 0 0 0 0 24 0 0 0 0 0 0 0 0 0 0 0 0 0
99 AGA 11 0 0 0 0 0 0 0 166931 0 7 0 0 0 0 0 0 0 0 0 0 0 0 0 2 0 0 0 0 0 0 0 0 0 0 0 0 0 0 0 6 0 0 0 0 0 0 0 0 0 0 0 0 0 0 0 0 0 0 0 0 0 0 0
100 GTA 0 0 0 0 0 0 0 0 0 0 0 0 18 0 0 0 0 0 0 0 0 0 0 0 0 0 0 0 0 0 0 0 0 0 0 0 19 0 0 0 0 0 0 0 166838 0 27 2 0 0 0 0 0 0 0 0 0 0 0 0 3 0 0 0
101 GAT 0 0 0 24 0 0 0 0 0 0 0 0 0 0 0 0 0 0 0 1 0 0 0 0 0 0 0 0 0 0 0 0 1 29 1 166878 0 0 0 0 0 0 0 14 0 0 0 0 0 0 0 2 0 0 0 0 0 0 0 0 0 0 0 0
102 AGA 21 0 0 0 0 0 0 0 166876 0 16 0 5 0 0 0 0 0 0 0 0 0 0 0 0 0 0 0 0 0 0 0 0 0 0 0 0 0 0 0 9 0 0 0 0 0 0 0 0 0 0 0 0 0 0 0 2 0 0 0 0 0 0 0
103 AAG 14 0 166970 1 0 0 6 0 0 0 16 0 0 0 1 0 0 0 0 0 0 0 0 0 0 0 0 0 0 0 0 0 0 0 3 0 0 0 0 0 0 0 0 0 0 0 0 0 0 0 1 0 0 0 0 0 0 0 0 0 0 0 0 0
104 TGG 0 0 0 0 0 0 0 0 0 0 0 0 0 0 0 0 0 0 0 0 0 0 0 0 0 0 6 0 0 0 0 0 0 0 0 0 0 0 0 0 0 0 1 0 0 0 0 0 0 0 11 0 0 0 0 0 14 0 166881 1 0 0 2 0
105 ATG 0 0 2 0 0 0 2 0 0 0 2 0 13 0 166824 0 0 0 0 0 0 0 0 0 0 0 0 0 0 0 3 0 0 0 0 0 0 0 0 0 0 0 0 0 0 0 20 0 0 0 0 0 0 0 0 0 0 0 0 0 0 0 0 0
106 AGG 0 0 15 0 0 0 0 0 16 0 166795 1 0 0 16 0 0 0 0 0 0 0 0 0 0 0 5 0 0 0 0 0 0 0 0 0 0 0 0 0 0 0 37 0 0 0 0 0 0 0 0 0 0 0 0 0 0 0 1 0 0 0 0 0
107 GAA 20 0 0 0 0 0 0 0 0 0 0 0 0 0 0 0 0 0 0 0 0 0 0 0 0 0 0 0 0 0 0 0 166796 6 13 0 1 0 0 0 12 0 0 0 1 0 0 0 3 0 0 0 0 0 0 0 0 0 0 0 0 0 0 0
108 CTC 0 0 0 0 0 0 0 0 0 0 0 0 0 4 0 0 0 0 0 0 0 27 0 0 0 2 0 0 7 166899 1 3 0 0 0 0 0 0 0 0 0 0 0 0 0 5 0 0 0 0 0 0 0 0 0 0 0 0 0 0 0 8 0 0
109 GTC 0 0 0 0 0 0 0 0 0 0 0 0 0 32 0 0 0 0 0 0 0 0 0 0 0 0 0 0 0 0 0 0 0 2 0 0 0 11 0 0 0 2 0 0 0 166858 0 2 0 0 0 0 0 0 0 0 0 0 0 0 0 1 0 0
110 CTT 0 0 0 0 0 0 0 0 0 0 0 0 0 0 0 10 0 0 0 1 0 0 0 7 0 0 0 4 0 10 0 166936 0 0 0 0 0 0 0 0 0 0 0 0 0 0 0 1 0 0 0 0 0 0 0 0 0 0 0 0 0 0 0 5
111 TAT 0 0 0 0 0 0 0 0 0 0 0 0 0 0 0 0 0 0 0 34 0 0 0 0 0 0 0 0 0 0 0 0 0 0 0 1 0 0 0 0 0 0 0 0 0 0 0 0 1 17 2 166914 0 0 0 1 0 0 0 13 0 0 0 3
112 GAC 0 54 0 0 0 0 0 0 0 0 0 0 0 0 0 0 0 0 0 0 0 0 0 0 0 0 0 0 0 0 0 0 2 166738 2 5 0 1 0 0 0 23 0 0 0 0 0 0 0 0 0 0 0 0 0 0 0 0 0 0 0 0 0 0
113 AAA 166931 0 29 0 0 0 0 0 11 0 0 0 0 0 0 0 0 0 0 0 0 0 0 0 0 0 0 0 0 0 0 0 11 0 0 0 0 0 0 0 0 0 0 0 0 0 0 0 3 0 0 0 0 0 0 0 0 0 0 0 0 0 0 0
114 GAA 11 0 0 0 0 0 0 0 0 0 0 0 0 0 0 0 0 0 0 0 0 0 0 0 0 0 0 0 0 0 0 0 166928 2 8 3 0 0 0 0 11 0 0 0 0 0 0 0 4 0 0 0 0 0 0 0 0 0 0 0 0 0 0 0
115 GAA 11 0 0 0 0 0 0 0 0 0 0 0 0 0 0 0 0 0 0 0 0 0 0 0 0 0 0 0 0 0 0 0 166921 0 6 1 1 0 0 0 7 0 0 0 1 0 0 0 6 0 0 0 0 0 0 0 0 0 0 0 0 0 0 0
116 ATA 1 0 0 0 6 0 0 0 1 0 0 0 166940 0 29 0 0 0 0 0 0 0 0 0 0 0 0 0 1 0 0 0 0 0 0 0 0 0 0 0 0 0 0 0 1 0 0 0 0 0 0 0 0 0 0 0 0 0 0 0 1 0 0 0
117 AGG 0 0 7 0 0 0 0 0 10 0 166801 1 0 0 10 0 0 0 0 0 0 0 0 0 0 0 5 0 0 0 0 0 0 0 0 0 0 0 0 0 0 0 13 0 0 0 0 0 0 0 0 0 0 0 0 0 0 0 3 0 0 0 0 0
118 CGA 0 0 0 0 0 0 0 0 1 0 0 0 0 0 0 0 16 0 0 0 0 0 0 0 165105 0 16 0 2 0 0 0 0 0 0 0 0 0 0 0 0 0 0 0 0 0 0 0 0 0 0 0 0 0 0 0 17 0 0 0 0 0 0 0
119 ATC 0 1 0 0 0 4 0 0 0 1 0 0 10 164657 0 12 0 0 0 0 0 0 0 0 0 0 0 0 0 0 0 0 0 0 0 0 0 0 0 0 0 0 0 0 0 5 0 0 0 0 0 0 0 0 0 0 0 0 0 0 0 0 0 0
120 TGG 0 0 0 0 0 0 0 0 0 0 1 0 0 0 0 0 0 0 0 0 0 0 0 0 0 0 18 0 0 0 0 0 0 0 0 0 0 0 0 0 0 0 7 0 0 0 0 0 0 0 11 0 0 0 0 0 29 0 165392 2 0 0 4 0
121 CGC 0 0 0 0 0 0 0 0 0 0 0 0 0 0 0 0 0 33 0 0 0 0 0 0 1 165329 0 4 0 2 0 0 0 0 0 0 0 0 0 0 0 0 0 0 0 0 0 0 0 0 0 0 0 0 0 0 0 38 0 0 0 0 0 0
122 CAA 4 0 0 0 0 0 0 0 0 0 0 0 0 0 0 0 164339 3 8 1 0 0 0 0 19 0 0 0 0 0 0 0 0 0 0 0 0 0 0 0 0 0 0 0 0 0 0 0 11 0 0 0 0 0 0 0 0 0 0 0 0 0 0 0
123 GCC 0 0 0 0 0 38 0 0 0 0 0 0 0 0 0 0 0 0 0 0 0 1 0 0 0 0 0 0 0 0 0 0 0 1 0 0 1 163907 0 3 0 0 0 0 0 26 0 0 0 0 0 0 0 8 0 0 0 0 0 0 0 0 0 0
124 AAT 0 6 0 144372 0 0 0 0 0 0 0 9 0 0 0 0 0 0 0 2 0 0 0 0 0 0 0 0 0 0 0 0 0 0 0 13 0 0 0 0 0 0 0 0 0 0 0 0 0 0 0 0 0 0 0 0 0 0 0 0 0 0 0 0
125 AAT 2 12 5 137679 0 0 0 2 0 0 0 4 0 0 0 1 0 0 0 0 0 0 0 0 0 0 0 0 0 0 0 0 0 0 0 14 0 0 0 0 0 0 0 0 0 0 0 0 0 0 0 1 0 0 0 0 0 0 0 0 0 0 0 0
126 GGT 0 0 0 0 0 0 0 0 0 0 0 6 0 0 0 0 0 0 0 0 0 0 0 0 0 0 0 0 0 0 0 0 0 0 0 9 0 0 0 1 1 3 0 131185 0 0 0 0 0 0 0 0 0 0 0 0 0 0 0 4 0 0 0 0
127 GAT 0 0 0 12 0 0 0 0 0 0 0 0 0 0 0 0 0 0 0 0 0 0 0 0 0 0 0 0 0 0 0 0 2 11 1 129174 0 0 0 1 0 0 0 7 0 0 0 0 0 0 0 1 0 0 0 0 0 0 0 0 0 0 0 0
128 GAT 0 0 0 12 0 0 0 0 0 0 0 0 0 0 0 0 0 0 0 0 0 0 0 0 0 0 0 0 0 0 0 0 0 6 0 140556 0 0 0 1 0 0 0 14 0 0 0 1 0 0 0 0 0 0 0 0 0 0 0 0 0 0 0 0
129 GCA 0 0 0 0 40 0 0 0 0 0 0 0 0 0 0 0 0 0 0 0 0 0 0 0 0 0 0 0 0 0 0 0 6 0 0 0 155773 2 17 1 1 0 0 0 14 0 0 0 0 0 0 0 2 0 0 0 0 0 0 0 0 0 0 0
130 ACA 2 0 0 0 160864 3 15 1 1 0 0 0 9 0 0 0 0 0 0 0 0 0 0 0 0 0 0 0 0 0 0 0 0 0 0 0 9 0 0 0 0 0 0 0 0 0 0 0 0 0 0 0 0 0 0 0 0 0 0 0 0 0 0 0
131 GCT 0 0 0 0 0 0 0 15 0 0 0 0 0 0 0 0 0 0 0 0 0 0 0 0 0 0 0 0 0 0 0 0 0 0 0 1 1 20 0 153668 0 0 0 0 0 0 0 3 0 0 0 0 0 0 0 5 0 0 0 0 0 0 0 0
132 GGT 0 0 0 0 0 0 0 0 0 0 0 12 0 0 0 0 0 0 0 0 0 0 0 0 0 0 0 0 0 0 0 0 0 0 0 5 0 0 0 0 0 18 0 151887 0 0 0 0 0 0 0 0 0 0 0 0 0 0 0 3 0 0 0 0
133 CTG 0 0 0 0 0 0 0 0 0 0 0 0 0 0 5 0 0 0 1 0 0 0 25 0 0 0 0 0 14 1 156343 2 0 0 0 0 0 0 0 0 0 0 0 0 0 0 1 0 0 0 0 0 0 0 0 0 0 0 0 0 0 0 5 0
134 ACT 0 0 0 3 0 25 1 144943 0 0 0 0 0 0 0 6 0 0 0 0 0 0 0 0 0 0 0 0 0 0 0 0 0 0 0 0 0 0 0 19 0 0 0 0 0 0 0 0 0 0 0 0 0 0 0 1 0 0 0 0 0 0 0 0
135 CAC 0 2 0 0 0 0 0 0 0 0 0 0 0 0 0 0 1 147745 0 4 0 1 0 0 0 10 0 0 0 0 0 0 0 1 0 0 0 0 0 0 0 0 0 0 0 0 0 0 0 5 0 0 0 0 0 0 0 0 0 0 0 0 0 0
136 ATG 0 0 0 0 0 0 5 0 0 0 0 0 20 0 151169 1 0 0 0 0 0 0 0 0 0 0 0 0 0 0 2 0 0 0 0 0 0 0 0 0 0 0 0 0 0 0 9 0 0 0 0 0 0 0 0 0 0 0 0 0 0 0 1 0
137 ATG 0 0 1 0 0 0 7 0 0 0 0 0 12 0 136823 2 0 0 0 0 0 0 0 0 0 0 0 0 0 0 1 0 0 0 0 0 0 0 0 0 0 0 0 0 0 0 7 0 0 0 0 0 0 0 0 0 0 0 0 0 0 0 0 0
138 ATC 0 0 0 0 0 8 0 0 0 1 0 0 7 130927 0 5 0 0 0 0 0 0 0 0 0 0 0 0 0 0 0 0 0 0 0 0 0 0 0 0 0 0 0 0 0 8 0 0 0 0 0 0 0 0 0 0 0 0 0 0 0 1 0 0
139 TGG 0 0 0 0 0 0 0 0 0 0 4 0 0 0 0 0 0 0 0 0 0 0 0 0 0 0 39 0 0 0 0 0 0 0 0 0 0 0 0 0 0 0 3 0 0 0 0 0 0 0 6 0 0 0 0 0 32 1 159132 0 0 0 2 0
140 CAT 0 0 0 4 0 0 0 0 0 0 0 0 0 0 0 0 0 11 3 166624 0 0 0 3 0 0 0 2 0 0 0 1 0 0 0 0 0 0 0 0 0 0 0 0 0 0 0 0 0 0 0 18 0 0 0 0 0 0 0 0 0 0 0 0
141 TCC 0 0 0 0 0 2 0 0 0 0 0 0 0 0 0 0 0 0 0 0 0 10 0 0 0 0 0 0 0 0 0 0 0 0 0 0 0 0 0 0 0 0 0 0 0 0 0 0 0 0 0 0 3 166801 0 5 0 0 0 0 0 6 0 0
142 AAT 1 10 3 166525 0 0 0 2 0 0 0 5 0 0 0 2 0 0 0 0 0 0 0 0 0 0 0 0 0 0 0 0 0 0 0 26 0 0 0 0 0 0 0 0 0 0 0 0 0 0 0 0 0 0 0 0 0 0 0 0 0 0 0 0
143 TTG 0 0 0 0 0 0 0 0 0 0 0 0 0 0 1 0 0 0 0 0 0 0 0 0 0 0 0 0 0 0 4 0 0 0 0 0 0 0 0 0 0 0 0 0 0 0 0 0 0 0 0 0 0 0 16 0 0 0 0 0 16 0 166651 1
144 AAT 3 7 1 166435 0 0 0 5 0 0 0 13 0 0 0 0 0 0 0 3 0 0 0 0 0 0 0 0 0 0 0 0 0 0 0 27 0 0 0 0 0 0 0 0 0 0 0 0 0 0 0 0 0 0 0 0 0 0 0 0 0 0 0 0
145 GAT 0 0 0 14 0 0 0 0 0 0 0 0 0 0 0 0 0 0 0 0 0 0 0 0 0 0 0 0 0 0 0 0 1 14 0 166789 0 0 0 0 0 0 0 12 0 0 0 1 0 0 0 0 0 0 0 0 0 0 0 0 0 0 0 0
146 ACA 1 0 0 0 166731 1 23 2 4 0 0 0 11 0 0 0 0 0 0 0 2 0 0 0 0 0 0 0 0 0 0 0 0 0 0 0 33 0 0 0 0 0 0 0 0 0 0 0 0 0 0 0 0 0 0 0 0 0 0 0 0 0 0 0
147 ACA 4 0 0 0 166842 0 8 1 0 0 0 0 6 0 0 0 0 0 0 0 0 0 0 0 0 0 0 0 0 0 0 0 0 0 0 0 18 0 0 0 0 0 0 0 0 0 0 0 0 0 0 0 0 0 0 0 0 0 0 0 0 0 0 0
148 TAC 0 0 0 0 0 0 0 0 0 0 0 0 0 0 0 0 0 15 0 0 0 0 0 0 0 0 0 0 0 0 0 0 0 0 0 0 0 0 0 0 0 0 0 0 0 0 0 0 0 166775 1 5 0 1 0 0 0 12 0 0 0 0 0 0
149 CAG 0 0 2 0 0 0 0 0 0 0 0 0 0 0 0 0 12 0 166540 5 0 0 2 0 0 0 34 0 0 0 2 0 0 0 0 0 0 0 0 0 0 0 0 0 0 0 0 0 0 0 7 0 0 0 0 0 0 0 0 0 0 0 0 0
150 AGG 0 0 14 0 0 0 0 0 13 0 166792 1 0 0 2 0 0 0 0 0 0 0 0 0 0 0 0 0 0 0 0 0 0 0 0 0 0 0 0 0 0 0 16 0 0 0 0 0 0 0 0 0 0 0 0 0 0 0 1 0 0 0 0 0
151 ACA 2 0 0 0 166784 1 16 0 2 0 0 0 3 0 0 0 0 0 0 0 0 0 0 0 0 0 0 0 0 0 0 0 0 0 0 0 14 0 0 0 0 0 0 0 0 0 0 0 0 0 0 0 1 0 0 0 0 0 0 0 0 0 0 0
152 AGA 14 0 0 0 0 0 0 0 166546 3 18 0 2 0 0 0 0 0 0 0 0 0 0 0 1 0 0 0 0 0 0 0 0 0 0 0 0 0 0 0 20 0 0 0 0 0 0 0 0 0 0 0 0 0 0 0 3 0 0 0 0 0 0 0
153 GCT 0 0 0 0 0 0 0 16 0 0 0 0 0 0 0 0 0 0 0 0 0 0 0 0 0 0 0 0 0 0 0 0 0 0 0 1 2 11 1 166711 0 0 0 2 0 0 0 3 0 0 0 0 0 0 0 4 0 0 0 0 0 0 0 0
154 CTT 0 0 0 0 0 0 0 0 0 0 0 0 0 0 0 1 0 0 0 0 0 0 0 3 0 0 0 1 0 14 0 166001 0 0 0 0 0 0 0 0 0 0 0 0 0 0 0 0 0 0 0 0 0 0 0 0 0 0 0 0 0 0 0 5
155 GTT 0 0 0 0 0 0 0 0 0 0 0 0 0 0 0 10 0 0 0 0 0 0 0 0 0 0 0 0 0 0 0 0 0 0 0 0 0 0 0 11 0 0 0 0 1 15 0 164534 0 0 0 0 0 0 0 0 0 0 0 0 0 0 0 3
156 CGC 0 0 0 0 0 0 0 0 0 2 0 0 0 0 0 0 0 69 0 0 0 0 0 0 6 162833 0 22 0 2 0 0 0 0 0 0 0 0 0 0 0 1 0 0 0 0 0 0 0 0 0 0 0 0 0 0 0 26 0 0 0 0 0 0
157 ACC 0 6 0 0 3 164391 6 40 0 2 0 0 0 21 0 0 0 0 0 0 0 0 0 0 0 0 0 0 0 0 0 0 0 0 0 0 0 9 0 0 0 0 0 0 0 0 0 0 0 0 0 0 0 0 0 0 0 0 0 0 0 0 0 0
158 GGC 0 0 0 0 0 0 0 0 0 35 0 0 0 0 0 0 0 0 0 0 0 0 0 0 0 0 0 0 0 0 0 0 0 57 0 0 0 2 0 0 4 166566 1 25 0 0 0 0 0 0 0 0 0 0 0 0 0 3 0 0 0 0 0 0
159 ATG 0 0 1 0 0 0 9 0 0 0 7 0 15 0 166863 17 0 0 0 0 0 0 0 0 0 0 0 0 0 0 2 0 0 0 0 0 0 0 0 0 0 0 0 0 0 0 11 0 0 0 0 0 0 0 0 0 0 0 0 0 0 0 1 0
160 GAT 0 0 0 20 0 0 0 0 0 0 0 0 0 0 0 0 0 0 0 0 0 0 0 0 0 0 0 0 0 0 0 0 4 11 1 166791 0 0 0 2 0 0 0 12 0 0 0 1 0 0 0 3 0 0 0 0 0 0 0 0 0 0 0 0
161 CCC 0 0 0 0 0 0 0 0 0 0 0 0 0 0 0 0 0 7 0 0 10 165823 0 10 0 0 0 0 0 9 0 0 0 0 0 0 0 0 0 0 0 0 0 0 0 0 0 0 0 0 0 0 0 2 0 0 0 0 0 0 0 0 0 0
162 AGG 0 0 11 0 0 0 1 0 9 0 166673 0 0 0 7 0 0 0 0 0 0 0 0 0 0 0 2 0 0 0 0 0 0 0 0 0 0 0 0 0 0 0 36 0 0 0 0 0 0 0 0 0 0 0 0 0 0 0 0 0 0 0 0 0
163 ATG 0 0 3 0 0 0 5 0 0 0 0 0 17 0 166861 2 0 0 0 0 0 0 0 0 0 0 0 0 0 0 1 0 0 0 0 0 0 0 0 0 0 0 0 0 0 0 15 0 0 0 0 0 0 0 0 0 0 0 0 0 0 0 2 0
164 TGC 0 0 0 0 0 0 0 0 0 0 0 0 0 0 0 0 0 0 0 0 0 0 0 0 0 8 0 0 0 0 0 0 0 0 0 0 0 0 0 0 0 0 0 0 0 0 0 0 0 68 0 0 0 0 0 0 3 166804 1 6 0 2 0 0
165 TCT 0 0 0 0 0 0 0 2 0 0 0 0 0 0 0 0 0 0 0 0 0 0 0 7 0 0 0 0 0 0 0 0 0 0 0 0 0 0 0 1 0 0 0 0 0 0 0 0 0 0 0 0 3 14 0 166794 0 0 0 0 0 0 0 3
166 CTG 0 0 0 0 0 0 0 0 0 0 0 0 0 0 2 0 0 0 4 0 0 0 21 0 0 0 1 0 18 0 166842 2 0 0 0 0 0 0 0 0 0 0 0 0 0 0 0 0 0 0 0 0 0 0 0 0 0 0 0 0 0 0 2 0
167 ATG 0 0 1 0 0 0 2 0 0 0 1 0 49 1 166825 1 0 0 0 0 0 0 0 0 0 0 0 0 0 0 2 0 0 0 0 0 0 0 0 0 0 0 0 0 0 0 15 0 0 0 0 0 0 0 0 0 0 0 0 0 0 0 0 0
168 CAG 0 0 0 0 0 0 0 0 0 0 0 0 0 0 0 0 12 0 166572 7 0 0 0 0 0 0 31 0 0 0 3 0 0 0 0 0 0 0 0 0 0 0 0 0 0 0 0 0 0 0 35 0 0 0 0 0 0 0 0 0 0 0 0 0
169 GGT 0 0 0 2 0 0 0 0 0 0 0 9 0 0 0 0 0 0 0 0 0 0 0 0 0 0 0 0 0 0 0 0 0 0 0 13 0 0 0 0 1 10 1 166133 0 0 0 3 0 0 0 0 0 0 0 0 0 0 0 3 0 0 0 0
170 TCG 0 0 0 0 0 0 1 0 0 0 0 0 0 0 0 0 0 0 0 0 0 0 6 0 0 0 0 0 0 0 0 0 0 0 0 0 0 0 2 0 0 0 0 0 0 0 0 0 0 0 3 0 33 0 166174 7 0 0 0 0 0 0 37 0
171 ACT 0 0 0 2 4 16 2 166593 0 0 0 0 0 0 0 9 0 0 0 0 0 0 0 1 0 0 0 0 0 0 0 0 0 0 0 0 0 0 0 16 0 0 0 0 0 0 0 0 0 0 0 0 0 0 0 1 0 0 0 0 0 0 0 0
172 CTC 0 0 0 0 0 0 0 0 0 0 0 0 0 1 0 0 0 3 0 0 0 21 0 0 0 0 0 0 2 166591 1 6 0 0 0 0 0 0 0 0 0 0 0 0 0 0 0 0 0 0 0 0 0 0 0 0 0 0 0 0 0 5 0 0
173 CCT 0 0 0 0 0 0 0 1 0 0 0 0 0 0 0 0 0 0 0 2 0 19 1 166668 0 0 0 0 0 0 0 2 0 0 0 0 0 0 0 1 0 0 0 0 0 0 0 0 0 0 0 0 0 0 0 5 0 0 0 0 0 0 0 0
174 AGG 0 0 11 0 0 0 0 0 16 0 166669 1 0 0 3 0 0 0 0 0 0 0 0 0 0 0 1 0 0 0 0 0 0 0 0 0 0 0 0 0 0 0 7 0 0 0 0 0 0 0 0 0 0 0 0 0 0 0 1 0 0 0 0 0
175 AGG 0 0 11 0 0 0 0 0 25 1 166475 0 0 0 2 0 0 0 0 0 0 0 0 0 0 0 1 0 0 0 0 0 0 0 0 0 0 0 0 0 0 0 24 0 0 0 0 0 0 0 0 0 0 0 0 0 0 0 0 0 0 0 0 0
176 TCT 0 0 0 0 0 0 0 1 0 0 0 0 0 0 0 0 0 0 0 0 0 0 0 16 0 0 0 0 0 0 0 0 0 0 0 0 0 0 0 0 0 0 0 0 0 0 0 0 0 0 0 3 1 84 6 166627 0 0 0 0 0 0 0 3
177 GGA 0 0 0 0 0 0 0 0 11 0 0 0 0 0 0 0 0 0 0 0 0 0 0 0 0 0 0 0 0 0 0 0 15 0 0 0 0 0 0 0 166631 1 15 1 0 0 0 0 0 0 0 0 0 0 0 0 3 0 0 0 0 0 0 0
178 GCT 0 0 0 0 0 0 0 16 0 0 0 0 0 0 0 0 0 0 0 0 0 0 0 0 0 0 0 0 0 0 0 0 0 0 0 4 3 23 2 166342 0 0 0 0 0 0 0 14 0 0 0 0 0 0 0 3 0 0 0 0 0 0 0 0
179 GCA 0 0 0 0 96 0 1 0 0 0 0 0 0 0 0 0 0 0 0 0 0 0 0 0 0 0 0 0 0 0 0 0 2 0 0 0 165883 13 115 14 1 0 0 0 30 0 0 0 0 0 0 0 0 0 0 0 0 0 0 0 0 0 0 0
180 GGC 0 0 0 0 0 0 0 0 0 6 0 0 0 0 0 0 0 0 0 0 0 0 0 0 0 0 0 0 0 0 0 0 0 25 0 0 0 0 0 0 2 166215 3 19 0 1 0 0 0 0 0 0 0 0 0 0 0 6 0 0 0 0 0 0
181 GCT 0 0 0 0 0 0 0 67 0 0 0 0 0 0 0 0 0 0 0 0 0 0 0 0 0 0 0 0 0 0 0 0 0 0 0 4 0 43 1 165880 0 0 0 0 0 0 0 4 0 0 0 0 0 0 0 1 0 0 0 0 0 0 0 0
182 GCA 0 0 0 0 72 0 0 0 0 0 0 0 0 0 0 0 0 0 0 0 0 0 0 0 0 0 0 0 0 0 0 0 1 0 0 0 165871 3 27 4 0 0 0 0 106 0 0 0 0 0 0 0 1 0 0 0 0 0 0 0 0 0 0 0
183 GTC 0 0 0 0 0 0 0 0 0 0 0 0 0 18 0 0 0 0 0 0 0 0 0 0 0 0 0 0 0 0 0 0 0 1 0 0 0 10 0 0 0 0 0 0 1 166465 1 2 0 0 0 0 0 0 0 0 0 0 0 0 0 8 0 0
184 AAA 166423 14 68 13 0 0 0 0 13 0 0 0 0 0 0 0 0 0 0 0 0 0 0 0 0 0 0 0 0 0 0 0 3 0 0 0 0 0 0 0 0 0 0 0 0 0 0 0 0 0 0 0 0 0 0 0 0 0 0 0 0 0 0 0
185 GGA 0 0 0 0 0 0 0 0 21 0 0 0 0 0 0 0 0 0 0 0 0 0 0 0 1 0 0 0 0 0 0 0 7 0 0 0 1 0 0 0 166669 0 16 0 0 0 0 0 0 0 0 0 0 0 0 0 7 0 0 0 0 0 0 0
186 GTT 0 0 0 0 0 0 0 0 0 0 0 0 0 0 0 24 0 0 0 0 0 0 0 0 0 0 0 0 0 0 0 2 0 0 0 0 0 0 0 4 0 0 0 1 1 30 0 166691 0 0 0 0 0 0 0 0 0 0 0 0 0 0 0 0
187 GGG 0 0 0 0 0 0 0 0 0 0 8 0 0 0 0 0 0 0 0 0 0 0 0 0 0 0 0 0 0 0 0 0 0 0 19 0 0 0 0 0 20 1 166487 0 0 0 2 0 0 0 0 0 0 0 0 0 0 0 7 0 0 0 0 0
188 ACA 0 0 0 0 166621 0 19 1 4 0 0 0 3 0 0 0 0 0 0 0 1 0 0 0 0 0 0 0 0 0 0 0 0 0 0 0 14 0 0 0 0 0 0 0 0 0 0 0 0 0 0 0 0 0 0 0 0 0 0 0 0 0 0 0
189 ATG 0 0 2 0 0 0 10 0 0 0 6 0 18 0 166694 2 0 0 0 0 0 0 0 0 0 0 0 0 0 0 0 0 0 0 0 0 0 0 0 0 0 0 0 0 0 0 4 0 0 0 0 0 0 0 0 0 0 0 0 0 0 0 0 0
190 GTG 0 0 0 0 0 0 0 0 0 0 0 0 0 0 13 0 0 0 0 0 0 0 0 0 0 0 0 0 0 0 0 0 0 0 0 0 0 0 12 0 0 0 0 0 18 0 166560 5 0 0 0 0 0 0 0 0 0 0 0 0 0 0 1 0
191 ATG 0 0 0 0 0 0 9 0 0 0 1 0 14 0 166563 5 0 0 0 0 0 0 0 0 0 0 0 0 0 0 0 0 0 0 0 0 0 0 0 0 0 0 0 0 0 0 9 0 0 0 0 0 0 0 0 0 0 0 0 0 0 0 2 0
192 GAG 0 0 9 0 0 0 0 0 0 0 0 0 0 0 0 0 0 0 0 0 0 0 0 0 0 0 0 0 0 0 0 0 26 0 166666 3 0 0 0 0 0 0 27 0 0 0 3 0 0 0 1 0 0 0 0 0 0 0 0 0 0 0 0 0
193 TTG 0 0 0 0 0 0 0 0 0 0 0 0 0 0 0 0 0 0 0 0 0 0 0 0 0 0 0 0 0 0 7 0 0 0 0 0 0 0 0 0 0 0 0 0 0 0 1 0 0 0 1 0 0 0 18 0 0 0 1 0 26 0 166675 0
194 ATA 1 0 0 0 10 0 0 0 1 0 0 0 166702 3 12 0 0 0 0 0 0 0 0 0 0 0 0 0 1 0 0 0 0 0 0 0 0 0 0 0 0 0 0 0 17 0 0 0 0 0 0 0 0 0 0 0 0 0 0 0 1 0 0 0
195 AGG 0 0 14 0 0 0 0 0 17 0 166634 1 0 0 16 0 0 0 0 0 0 0 0 0 0 0 5 0 0 0 0 0 0 0 0 0 0 0 0 0 0 0 27 0 0 0 0 0 0 0 0 0 0 0 0 0 0 0 0 0 0 0 0 0
196 ATG 0 0 0 0 0 0 13 0 0 0 0 0 13 0 166691 0 0 0 0 0 0 0 0 0 0 0 0 0 0 0 1 0 0 0 0 0 0 0 0 0 0 0 0 0 0 0 25 0 0 0 0 0 0 0 0 0 0 0 0 0 0 0 0 0
197 ATC 0 1 0 0 0 10 0 0 0 0 0 0 1 166674 0 6 0 0 0 0 0 0 0 0 0 0 0 0 0 1 0 0 0 0 0 0 0 0 0 0 0 0 0 0 0 20 0 0 0 0 0 0 0 0 0 0 0 0 0 0 0 1 0 0
198 AAA 166741 9 13 0 0 0 0 0 10 0 0 0 0 0 0 0 0 0 0 0 0 0 0 0 0 0 0 0 0 0 0 0 7 0 0 0 0 0 0 0 0 0 0 0 0 0 0 0 1 0 0 0 0 0 0 0 0 0 0 0 0 0 0 0
199 CGT 0 0 0 0 0 0 0 0 0 0 0 8 0 0 0 0 0 0 0 20 0 0 0 0 4 7 5 166667 0 0 0 2 0 0 0 0 0 0 0 0 0 0 0 3 0 0 0 0 0 0 0 0 0 0 0 0 0 0 0 4 0 0 0 0
200 GGG 0 0 0 0 0 0 0 0 0 0 34 0 0 0 0 0 0 0 0 0 0 0 0 0 0 0 0 0 0 0 0 0 0 0 11 0 0 0 0 0 8 0 165881 0 0 0 3 0 0 0 0 0 0 0 0 0 0 0 7 0 0 0 0 0
201 ATC 0 3 0 0 0 21 0 0 0 1 0 0 3 166630 1 17 0 0 0 0 0 0 0 0 0 0 0 0 0 1 0 0 0 0 0 0 0 0 0 0 0 0 0 0 0 25 0 0 0 0 0 0 0 0 0 0 0 0 0 0 0 0 0 0
202 AAT 0 6 0 166690 0 0 0 3 0 0 0 8 0 0 0 1 0 0 0 1 0 0 0 0 0 0 0 0 0 0 0 0 0 0 0 27 0 0 0 0 0 0 0 0 0 0 0 0 0 0 0 1 0 0 0 0 0 0 0 0 0 0 0 0
203 GAT 0 0 0 10 0 0 0 0 0 0 0 0 0 0 0 0 0 0 0 0 0 0 0 0 0 0 0 0 0 0 0 0 2 10 1 166711 0 0 0 1 0 0 0 8 0 0 0 0 0 0 0 1 0 0 0 0 0 0 0 0 0 0 0 0
204 CGG 0 0 0 0 0 0 0 0 0 0 4 0 0 0 0 0 0 0 26 0 0 0 0 0 18 0 166514 2 0 0 0 0 0 0 0 0 0 0 0 0 0 0 0 0 0 0 0 0 0 0 0 0 0 0 0 0 0 0 20 0 0 0 0 0
205 AAC 6 164807 2 6 0 2 0 0 0 5 0 0 0 0 0 0 0 2 0 0 0 0 0 0 0 0 0 0 0 0 0 0 0 7 0 0 0 0 0 0 0 0 0 0 0 0 0 0 0 1 0 0 0 0 0 0 0 0 0 0 0 0 0 0
206 TTC 0 0 0 0 0 0 0 0 0 0 0 0 0 2 0 0 0 0 0 0 0 0 0 0 0 0 0 0 0 6 0 0 0 0 0 0 0 0 0 0 0 0 0 0 0 2 0 0 0 0 0 0 0 5 0 0 0 0 0 0 4 166561 0 3
207 TGG 0 0 0 0 0 0 0 0 0 0 1 0 0 0 0 0 0 0 0 0 0 0 0 0 0 0 24 0 0 0 0 0 0 0 0 0 0 0 0 0 0 0 3 0 0 0 0 0 0 0 13 0 0 0 0 0 5 0 166528 0 0 0 0 0
208 AGA 8 0 0 0 1 0 0 0 165126 1 28 5 3 0 0 0 0 0 0 0 0 0 0 0 0 0 0 0 0 0 0 0 0 0 0 0 0 0 0 0 19 0 0 0 0 0 0 0 0 0 0 0 0 0 0 0 1 0 0 0 0 0 0 0
209 GGT 0 0 0 0 0 0 0 0 0 0 0 13 0 0 0 0 0 0 0 0 0 0 0 0 0 0 0 0 0 0 0 0 0 0 0 10 0 0 0 0 0 7 0 147245 0 0 0 0 0 0 0 0 0 0 0 0 0 0 0 0 0 0 0 0
210 GAA 22 0 0 0 0 0 0 0 0 0 0 0 0 0 0 0 0 0 0 0 0 0 0 0 0 0 0 0 0 0 0 0 163982 1 9 1 0 0 0 0 20 0 0 0 3 0 0 0 0 0 0 0 0 0 0 0 0 0 0 0 0 0 0 0
211 AAT 1 6 1 155924 0 0 0 0 0 0 0 7 0 0 0 0 0 0 0 5 0 0 0 0 0 0 0 0 0 0 0 0 0 0 0 6 0 0 0 0 0 0 0 0 0 0 0 0 0 0 0 0 0 0 0 0 0 0 0 0 0 0 0 0
212 GGA 0 0 0 0 0 0 0 0 17 0 0 0 0 0 0 0 0 0 0 0 0 0 0 0 0 0 0 0 0 0 0 0 9 0 0 0 0 0 0 0 155447 1 38 0 2 0 0 0 0 0 0 0 0 0 0 0 10 0 0 0 0 0 0 0
213 CGA 0 0 0 0 0 0 0 0 6 0 0 0 0 0 0 0 24 0 0 0 0 0 0 0 155525 0 25 0 6 0 0 0 0 0 0 0 0 0 0 0 0 0 0 0 0 0 0 0 0 0 0 0 0 0 0 0 29 0 0 0 0 0 0 0
214 AAA 160596 3 5 0 0 0 0 0 11 0 0 0 0 0 0 0 5 0 0 0 0 0 0 0 0 0 0 0 0 0 0 0 1 0 0 0 0 0 0 0 0 0 0 0 0 0 0 0 1 0 0 0 0 0 0 0 0 0 0 0 0 0 0 0
215 ACA 1 0 0 0 162731 0 22 2 0 0 0 0 8 0 0 0 0 0 0 0 41 0 0 0 0 0 0 0 0 0 0 0 0 0 0 0 10 0 0 0 0 0 0 0 0 0 0 0 0 0 0 0 0 0 0 0 0 0 0 0 0 0 0 0
216 AGG 0 0 13 0 0 0 0 0 16 0 158011 1 0 0 17 0 0 0 0 0 0 0 0 0 0 0 1 0 0 0 0 0 0 0 0 0 0 0 0 0 0 0 27 0 0 0 0 0 0 0 0 0 0 0 0 0 0 0 3 0 0 0 0 0
217 AGT 0 0 0 19 0 0 0 0 0 4 3 147333 0 0 0 5 0 0 0 0 0 0 0 0 0 0 0 0 0 0 0 0 0 0 0 0 0 0 0 0 0 0 0 8 0 0 0 0 0 0 0 0 0 0 0 0 0 0 0 2 0 0 0 0
218 GCT 0 0 0 0 0 0 0 22 0 0 0 0 0 0 0 0 0 0 0 0 0 0 0 0 0 0 0 0 0 0 0 0 0 0 0 6 5 9 3 147425 0 0 0 0 0 0 0 6 0 0 0 0 0 0 0 1 0 0 0 0 0 0 0 0
219 TAC 0 0 0 0 0 0 0 0 0 0 0 0 0 0 0 0 0 9 0 0 0 0 0 0 0 0 0 0 0 0 0 0 0 1 0 0 0 0 0 0 0 0 0 0 0 0 0 0 1 155754 3 9 0 0 0 0 0 13 0 0 0 1 0 0
220 GAG 0 0 5 0 0 0 0 0 0 0 0 0 0 0 0 0 0 0 0 0 0 0 0 0 0 0 0 0 0 0 0 0 2 0 152409 3 0 0 0 0 0 0 11 0 0 0 0 0 0 0 3 0 0 0 0 0 0 0 0 0 0 0 0 0
221 AGA 19 0 0 0 0 0 0 0 155468 0 23 0 0 0 0 0 0 0 0 0 0 0 0 0 0 0 0 0 0 0 0 0 0 0 0 0 0 0 0 0 12 0 0 0 0 0 0 0 0 0 0 0 0 0 0 0 0 0 0 0 0 0 0 0
222 ATG 0 0 0 0 0 0 7 0 0 0 1 0 15 0 147882 2 0 0 0 0 0 0 0 0 0 0 0 0 0 0 1 0 0 0 0 0 0 0 0 0 0 0 0 0 0 0 6 0 0 0 0 0 0 0 0 0 0 0 0 0 0 0 1 0
223 TGC 0 0 0 0 0 0 0 0 0 2 0 0 0 0 0 0 0 0 0 0 0 0 0 0 0 5 0 0 0 0 0 0 0 0 0 0 0 0 0 0 0 1 0 0 0 0 0 0 0 23 0 0 0 0 0 0 1 133185 0 28 0 0 0 0
224 AAC 6 138874 0 11 0 2 0 0 0 12 0 0 0 0 0 0 0 0 0 0 0 0 0 0 0 0 0 0 0 0 0 0 0 9 0 0 0 0 0 0 0 0 0 0 0 0 0 0 0 0 0 0 0 0 0 0 0 0 0 0 0 0 0 0
225 ATT 0 0 0 0 0 0 0 13 0 0 0 2 0 22 0 166601 0 0 0 0 0 0 0 0 0 0 0 0 0 0 0 1 0 0 0 0 0 0 0 0 0 0 0 0 0 0 0 11 0 0 0 0 0 0 0 0 0 0 0 0 0 0 0 1
226 CTC 0 0 0 0 0 0 0 0 0 0 0 0 0 0 0 0 0 3 0 0 0 18 0 0 0 0 0 0 0 166615 0 6 0 0 0 0 0 0 0 0 0 0 0 0 0 0 0 0 0 0 0 0 0 0 0 0 0 0 0 0 0 1 0 0
227 AAA 166473 4 33 1 1 0 0 0 8 0 0 0 0 0 0 0 1 0 0 0 0 0 0 0 0 0 0 0 0 0 0 0 6 0 0 0 0 0 0 0 0 0 0 0 0 0 0 0 1 0 0 0 0 0 0 0 0 0 0 0 0 0 0 0
228 GGA 0 0 0 0 0 0 0 0 17 0 0 0 0 0 0 0 0 0 0 0 0 0 0 0 0 0 0 0 0 0 0 0 16 0 0 0 0 0 0 0 166613 3 39 0 2 0 0 0 0 0 0 0 0 0 0 0 1 0 0 0 0 0 0 0
229 AAA 166469 2 10 4 2 0 0 0 1 0 0 0 0 0 0 0 3 0 0 0 0 0 0 0 0 0 0 0 0 0 0 0 8 0 0 0 0 0 0 0 0 0 0 0 0 0 0 0 0 0 0 0 0 0 0 0 0 0 0 0 0 0 0 0
230 TTT 0 0 0 0 0 0 0 0 0 0 0 0 0 0 0 0 0 0 0 0 0 0 0 0 0 0 0 0 0 0 0 6 0 0 0 0 0 0 0 0 0 0 0 0 0 0 0 1 0 0 0 0 0 0 0 7 0 0 0 1 0 10 1 166602
231 CAA 0 0 0 0 0 0 0 0 0 0 0 0 0 0 0 0 166578 1 24 0 0 0 0 0 35 0 0 0 0 0 0 0 0 0 0 0 0 0 0 0 0 0 0 0 0 0 0 0 4 0 0 0 0 0 0 0 0 0 0 0 0 0 0 0
232 ACA 1 0 0 0 166675 3 8 3 3 0 0 0 3 0 0 0 0 0 0 0 2 0 0 0 0 0 0 0 0 0 0 0 0 0 0 0 14 0 0 0 0 0 0 0 0 0 0 0 0 0 0 0 0 0 0 0 0 0 0 0 0 0 0 0
233 GCT 0 0 0 0 0 0 0 19 0 0 0 0 0 0 0 0 0 0 0 0 0 0 0 0 0 0 0 0 0 0 0 0 0 0 0 5 0 27 3 166592 0 0 0 0 0 0 0 13 0 0 0 0 0 0 0 0 0 0 0 0 0 0 0 0
234 GCA 0 0 0 0 41 0 0 0 0 0 0 0 0 0 0 0 0 0 0 0 0 0 0 0 0 0 0 0 0 0 0 0 0 0 0 0 166391 2 8 0 0 0 0 0 14 0 0 0 0 0 0 0 0 0 0 0 0 0 0 0 0 0 0 0
235 CAA 0 0 0 0 0 0 0 0 0 0 0 0 0 0 0 0 166651 1 15 0 3 0 0 0 8 0 0 0 0 0 0 0 0 0 0 0 0 0 0 0 0 0 0 0 0 0 0 0 5 0 0 0 0 0 0 0 0 0 0 0 0 0 0 0
236 AGG 0 0 29 0 0 0 1 0 15 0 166592 0 0 0 8 0 0 0 0 0 0 0 0 0 0 0 4 0 0 0 0 0 0 0 0 0 0 0 0 0 0 0 36 0 0 0 0 0 0 0 0 0 0 0 0 0 0 0 2 0 0 0 0 0
237 GCA 0 0 0 0 21 0 0 0 0 0 0 0 0 0 0 0 0 0 0 0 1 0 0 0 0 0 0 0 0 0 0 0 0 0 0 0 166602 1 14 1 1 0 0 0 24 0 0 0 0 0 0 0 0 0 0 0 0 0 0 0 0 0 0 0
238 ATG 0 0 3 0 0 0 4 0 0 0 1 0 19 0 166521 0 0 0 0 0 0 0 0 0 0 0 0 0 0 0 2 0 0 0 0 0 0 0 0 0 0 0 0 0 0 0 24 0 0 0 0 0 0 0 0 0 0 0 0 0 0 0 0 0
239 ATG 0 0 0 0 0 0 11 0 0 0 1 0 13 0 166634 8 0 0 0 0 0 0 0 0 0 0 0 0 0 0 1 0 0 0 0 0 0 0 0 0 0 0 0 0 0 0 38 0 0 0 0 0 0 0 0 0 0 0 0 0 0 0 1 0
240 GAT 0 0 0 24 0 0 0 0 0 0 0 0 0 0 0 0 0 0 0 0 0 0 0 0 0 0 0 0 0 0 0 0 0 5 0 166615 0 0 0 0 0 0 0 18 0 0 0 0 0 0 0 0 0 0 0 0 0 0 0 0 0 0 0 0
241 CAA 0 0 0 0 0 0 0 0 0 0 0 0 0 0 0 0 166594 0 14 1 1 0 0 0 38 0 0 0 1 0 0 0 1 0 0 0 0 0 0 0 0 0 0 0 0 0 0 0 2 0 0 0 0 0 0 0 0 0 0 0 0 0 0 0
242 GTG 0 0 0 0 0 0 0 0 0 0 0 0 0 0 24 0 0 0 0 0 0 0 0 0 0 0 0 0 0 0 0 0 0 0 1 0 0 0 6 0 0 0 3 0 25 1 166579 2 0 0 0 0 0 0 0 0 0 0 0 0 0 0 2 0
243 AGA 13 0 0 0 0 0 0 0 166545 0 59 4 5 0 0 0 0 0 0 0 0 0 0 0 2 0 0 0 0 0 0 0 0 0 0 0 0 0 0 0 32 0 0 0 0 0 0 0 0 0 0 0 0 0 0 0 1 0 0 0 0 0 0 0
244 GAA 21 0 0 0 0 0 0 0 0 0 0 0 0 0 0 0 0 0 0 0 0 0 0 0 0 0 0 0 0 0 0 0 166700 1 7 1 0 0 0 0 13 0 0 0 0 0 0 0 3 0 0 0 0 0 0 0 0 0 0 0 0 0 0 0
245 AGT 0 0 0 9 0 0 0 0 0 13 3 166287 0 0 0 1 0 0 0 0 0 0 0 0 0 0 0 0 0 0 0 0 0 0 0 0 0 0 0 0 0 0 0 24 0 0 0 0 0 0 0 0 0 0 0 0 0 0 0 2 0 0 0 0
246 CGG 0 0 0 0 0 0 0 0 0 0 6 0 0 0 0 0 0 0 22 0 0 0 0 0 24 0 165779 1 0 0 7 0 0 0 0 0 0 0 0 0 0 0 0 0 0 0 0 0 0 0 0 0 0 0 0 0 0 0 18 0 0 0 0 0
247 AAC 0 166577 0 20 0 4 0 0 0 11 0 0 0 0 0 0 0 0 0 0 0 0 0 0 0 0 0 0 0 0 0 0 0 13 0 0 0 0 0 0 0 0 0 0 0 0 0 0 0 1 0 0 0 0 0 0 0 0 0 0 0 0 0 0
248 CCA 0 0 0 0 1 0 0 0 0 0 0 0 0 0 0 0 7 0 0 0 166578 2 37 2 0 0 0 0 13 0 0 0 0 0 0 0 0 0 0 0 0 0 0 0 0 0 0 0 0 0 0 0 2 0 0 0 0 0 0 0 0 0 0 0
249 GGA 0 0 0 0 0 0 0 0 13 0 0 0 0 0 0 0 0 0 0 0 0 0 0 0 0 0 0 0 0 0 0 0 11 0 0 0 0 0 0 0 166695 1 24 0 1 0 0 0 0 0 0 0 0 0 0 0 9 0 0 0 0 0 0 0
250 AAT 13 11 1 166627 0 0 0 4 0 0 0 7 0 0 0 0 0 0 0 0 0 0 0 0 0 0 0 0 0 0 0 0 0 0 0 10 0 0 0 0 0 0 0 0 0 0 0 0 0 0 0 0 0 0 0 0 0 0 0 0 0 0 0 0
251 GCT 0 0 0 0 0 0 0 36 0 0 0 0 0 0 0 0 0 0 0 0 0 0 0 0 0 0 0 0 0 0 0 0 0 0 0 5 1 32 1 216171 0 0 0 1 0 0 0 27 0 0 0 0 0 0 0 5 0 0 0 0 0 0 0 0
252 GAG 0 0 7 0 0 0 0 0 0 0 0 0 0 0 0 0 0 0 0 0 0 0 0 0 0 0 0 0 0 0 0 0 27 0 216189 5 0 0 4 0 0 0 26 0 0 0 0 0 0 0 1 0 0 0 0 0 0 0 0 0 0 0 0 0
253 ATC 0 0 0 0 0 20 0 0 0 0 0 0 4 216159 5 19 0 0 0 0 0 0 0 0 0 0 0 0 0 2 0 0 0 0 0 0 0 0 0 0 0 0 0 0 0 7 0 0 0 0 0 0 0 0 0 0 0 0 0 0 0 0 0 0
254 GAA 36 0 0 0 0 0 0 0 0 0 0 0 0 0 0 0 0 0 0 0 0 0 0 0 0 0 0 0 0 0 0 0 216236 1 6 2 0 0 0 0 25 0 0 0 1 0 0 0 1 0 0 0 0 0 0 0 0 0 0 0 0 0 0 0
255 GAT 0 0 0 7 0 0 0 0 0 0 0 0 0 0 0 0 0 0 0 0 0 0 0 0 0 0 0 0 0 0 0 0 0 28 1 216318 0 0 0 0 0 0 0 14 0 0 0 1 0 0 0 2 0 0 0 0 0 0 0 0 0 0 0 0
256 CTC 0 0 0 0 0 0 0 0 0 0 0 0 0 5 0 0 0 5 0 0 0 32 0 0 0 1 0 0 2 216262 0 16 0 0 0 0 0 0 0 0 0 0 0 0 0 0 0 0 0 0 0 0 0 0 0 0 0 0 0 0 0 4 0 0
257 ATC 0 0 0 0 0 9 0 0 0 19 0 0 4 216137 1 5 0 0 0 0 0 0 0 0 0 0 0 0 0 4 0 0 0 0 0 0 0 0 0 0 0 0 0 0 0 8 0 0 0 0 0 0 0 0 0 0 0 0 0 0 0 0 0 0
258 TTT 0 0 0 0 0 0 0 0 0 0 0 0 0 0 0 2 0 0 0 0 0 0 0 2 0 0 0 0 0 0 0 2 0 0 0 0 0 0 0 0 0 0 0 0 0 0 0 1 0 0 0 1 0 0 0 6 0 0 0 2 0 19 1 216323
259 CTG 0 0 0 0 0 0 0 0 0 0 0 0 0 0 3 0 0 0 6 0 0 0 13 0 0 0 4 0 10 0 216229 3 0 0 0 0 0 0 0 0 0 0 0 0 0 0 0 0 0 0 0 0 0 0 0 0 0 0 0 0 0 0 10 0
260 GCA 0 0 0 0 49 0 0 0 0 0 0 0 0 0 0 0 0 0 0 0 1 0 0 0 0 0 0 0 0 0 0 0 2 0 0 0 215883 1 10 2 3 0 0 0 44 0 0 0 0 0 0 0 1 0 0 0 0 0 0 0 0 0 0 0
261 CGG 0 0 0 0 0 0 0 0 0 0 3 0 0 0 0 0 0 0 28 0 0 0 0 0 30 0 215719 3 0 0 8 0 0 0 0 0 0 0 0 0 0 0 4 0 0 0 0 0 0 0 0 0 0 0 0 0 0 0 41 0 0 0 0 0
262 TCT 0 0 0 0 0 0 0 1 0 0 0 0 0 0 0 0 0 0 0 0 0 0 0 8 0 0 0 0 0 0 0 0 0 0 0 0 0 0 0 2 0 0 0 0 0 0 0 0 0 0 0 8 11 75 5 215936 0 0 0 0 0 0 0 9
263 GCA 0 0 0 0 64 0 0 0 0 0 0 0 0 0 0 0 0 0 0 0 1 0 0 0 0 0 0 0 0 0 0 0 2 0 0 0 216141 1 6 1 2 0 0 0 36 0 0 0 0 0 0 0 1 0 0 0 0 0 0 0 0 0 0 0
264 CTC 0 0 0 0 0 0 0 0 0 0 0 0 0 3 0 0 0 3 0 0 0 21 0 0 0 1 0 0 1 216111 1 7 0 0 0 0 0 0 0 0 0 0 0 0 0 0 0 0 0 0 0 0 0 0 0 0 0 0 0 0 0 13 0 0
265 ATA 0 0 0 0 20 0 0 0 0 0 0 0 216017 2 39 6 0 0 0 0 0 0 0 0 0 0 0 0 3 0 0 0 0 0 0 0 0 0 0 0 0 0 0 0 14 0 0 0 0 0 0 0 0 0 0 0 0 0 0 0 0 0 0 0
266 TTG 0 0 0 0 0 0 0 0 0 0 0 0 0 0 1 0 0 0 0 0 0 0 0 0 0 0 0 0 0 0 16 0 0 0 0 0 0 0 0 0 0 0 0 0 0 0 2 0 0 0 0 0 0 0 14 0 0 0 3 0 25 0 216138 3
267 AGA 33 0 0 0 0 0 0 0 216150 1 76 2 1 0 0 0 0 0 0 0 0 0 0 0 2 0 0 0 0 0 0 0 0 0 0 0 0 0 0 0 27 0 0 0 0 0 0 0 0 0 0 0 0 0 0 0 2 0 0 0 0 0 0 0
268 GGG 0 0 0 0 0 0 0 0 0 0 17 0 0 0 0 0 0 0 0 0 0 0 0 0 0 0 0 0 0 0 0 0 0 0 33 0 0 0 0 0 23 0 216232 1 0 0 5 0 0 0 0 0 0 0 0 0 0 0 0 0 0 0 0 0
269 TCA 0 0 0 0 1 0 0 0 0 0 0 0 0 0 0 0 0 0 0 0 16 0 0 0 0 0 0 0 0 0 0 0 0 0 0 0 0 0 0 0 0 0 0 0 0 0 0 0 2 0 0 0 216271 1 44 10 0 0 0 0 7 0 0 0
270 GTT 0 0 0 0 0 0 0 0 0 0 0 0 0 0 0 21 0 0 0 0 0 0 0 0 0 0 0 0 0 0 0 0 0 0 0 2 0 0 0 16 0 0 0 0 4 8 0 216265 0 0 0 0 0 0 0 0 0 0 0 0 0 0 0 4
271 GCT 0 0 0 0 0 0 0 38 0 0 0 0 0 0 0 0 0 0 0 0 0 0 0 0 0 0 0 0 0 0 0 0 0 0 0 7 1 22 1 216191 0 0 0 0 0 0 0 42 0 0 0 0 0 0 0 3 0 0 0 0 0 0 0 0
272 CAC 0 5 0 0 0 0 0 0 0 0 0 0 0 0 0 0 0 216248 0 8 0 3 0 0 0 10 0 0 0 2 0 0 0 1 0 0 0 0 0 0 0 0 0 0 0 0 0 0 0 8 0 0 0 0 0 0 0 0 0 0 0 0 0 0
273 AAA 216268 3 18 3 1 0 0 0 9 0 0 0 1 0 0 0 2 0 0 0 0 0 0 0 0 0 0 0 0 0 0 0 20 0 0 0 0 0 0 0 0 0 0 0 0 0 0 0 0 0 0 0 0 0 0 0 0 0 0 0 0 0 0 0
274 TCT 0 0 0 0 0 0 0 0 0 0 0 0 0 0 0 0 0 0 0 0 0 0 0 4 0 0 0 0 0 0 0 0 0 0 0 0 0 0 0 0 0 0 0 0 0 0 0 0 0 0 0 5 4 24 2 216327 0 0 0 0 0 0 0 9
275 TGT 0 0 0 0 0 0 0 0 0 1 0 0 0 0 0 0 0 0 0 0 0 0 0 0 0 0 0 23 0 0 0 0 0 0 0 0 0 0 0 0 0 0 0 0 0 0 0 0 0 0 0 7 0 0 0 0 3 13 1 216292 0 0 0 2
276 CTG 0 0 0 0 0 0 0 0 0 0 0 0 0 0 9 0 0 0 3 0 0 0 9 0 0 0 0 0 69 1 216173 3 0 0 0 0 0 0 0 0 0 0 0 0 0 0 0 0 0 0 0 0 0 0 0 0 0 0 0 0 0 0 9 0
277 CCC 0 0 0 0 0 3 0 0 0 0 0 0 0 0 0 0 0 1 0 0 5 216133 0 20 0 0 0 0 0 6 0 0 0 0 0 0 0 1 0 0 0 0 0 0 0 0 0 0 0 0 0 0 0 49 0 0 0 0 0 0 0 0 0 0
278 GCC 0 0 0 0 0 55 0 0 0 0 0 0 0 0 0 0 0 0 0 0 0 2 0 0 0 0 0 0 0 0 0 0 0 0 0 0 11 215391 0 4 0 0 0 0 0 6 0 0 0 0 0 0 0 5 0 0 0 0 0 0 0 0 0 0
279 TGT 0 0 0 0 0 0 0 0 0 0 0 15 0 0 0 0 0 0 0 0 0 0 0 0 0 0 0 100 0 0 0 0 0 0 0 0 0 0 0 0 0 0 0 27 0 0 0 0 0 0 0 35 0 0 0 1 0 22 3 216120 0 0 0 0
280 GTG 0 0 0 0 0 0 0 0 0 0 0 0 0 0 23 0 0 0 0 0 0 0 0 0 0 0 0 0 0 0 1 0 0 0 0 0 0 0 5 0 0 0 0 0 35 3 216253 0 0 0 0 0 0 0 0 0 0 0 0 0 0 0 4 0
281 TAT 0 0 0 0 0 0 0 0 0 0 0 0 0 0 0 0 0 0 0 22 0 0 0 0 0 0 0 0 0 0 0 0 0 0 0 4 0 0 0 0 0 0 0 0 0 0 0 0 3 14 3 216283 0 0 0 2 0 0 0 16 0 0 0 0
282 GGA 0 0 0 0 0 0 0 0 29 0 0 0 0 0 0 0 0 0 0 0 0 0 0 0 0 0 0 0 0 0 0 0 14 0 0 0 1 0 0 0 216213 2 25 5 1 0 0 0 0 0 0 0 0 0 0 0 2 0 0 0 0 0 0 0
283 CCT 0 0 0 0 0 0 0 3 0 0 0 0 0 0 0 0 0 0 0 6 6 47 1 216224 0 0 0 0 0 0 0 10 0 0 0 0 0 0 0 1 0 0 0 0 0 0 0 0 0 0 0 0 0 0 0 21 0 0 0 0 0 0 0 0
284 GCC 0 0 0 0 0 63 0 0 0 0 0 0 0 0 0 0 0 0 0 0 0 0 0 0 0 0 0 0 0 0 0 0 0 1 0 0 4 216114 0 23 0 1 0 0 0 49 0 0 0 0 0 0 0 6 0 0 0 0 0 0 0 0 0 0
285 GTA 0 0 0 0 0 0 0 0 0 0 0 0 30 0 0 0 0 0 0 0 0 0 0 0 0 0 0 0 4 0 0 0 0 0 0 0 12 0 0 0 4 0 0 0 215508 5 23 3 0 0 0 0 0 0 0 0 0 0 0 0 3 0 0 0
286 GCC 0 0 0 0 0 17 0 0 0 0 0 0 0 0 0 0 0 0 0 0 0 1 0 0 0 0 0 0 0 0 0 0 0 1 0 0 2 216210 0 5 0 0 0 0 0 9 0 0 0 0 0 0 0 13 0 0 0 0 0 0 0 0 0 0
287 AGT 0 0 0 56 0 0 0 0 2 10 2 215997 0 0 0 1 0 0 0 0 0 0 0 0 0 0 0 19 0 0 0 0 0 0 0 0 0 0 0 0 0 0 0 18 0 0 0 0 0 0 0 0 0 0 0 0 0 0 0 5 0 0 0 0
288 GGC 0 0 0 0 0 0 0 0 0 6 0 0 0 0 0 0 0 0 0 0 0 0 0 0 0 1 0 0 0 0 0 0 0 9 0 0 0 0 0 0 18 216218 1 7 0 2 0 0 0 0 0 0 0 0 0 0 0 0 0 0 0 0 0 0
289 TAC 0 2 0 0 0 0 0 0 0 0 0 0 0 0 0 0 0 66 0 0 0 0 0 0 0 0 0 0 0 0 0 0 0 0 0 0 0 0 0 0 0 0 0 0 0 0 0 0 1 216098 1 62 0 0 0 0 0 19 0 0 0 0 0 0
290 GAC 0 46 0 0 0 0 0 0 0 0 0 0 0 0 0 0 0 0 0 0 0 0 0 0 0 0 0 0 0 0 0 0 2 216012 0 8 0 3 0 0 0 12 0 0 0 0 0 0 0 5 0 0 0 0 0 0 0 0 0 0 0 0 0 0
291 TTC 0 0 0 0 0 0 0 0 0 0 0 0 0 0 0 0 0 0 0 0 0 0 0 0 0 0 0 0 0 5 0 0 0 0 0 0 0 0 0 0 0 0 0 0 0 0 0 0 0 1 0 0 0 23 0 0 0 1 0 0 5 215974 1 10
292 GAA 29 0 0 0 0 0 0 0 0 0 0 0 0 0 0 0 0 0 0 0 0 0 0 0 0 0 0 0 0 0 0 0 214573 3 11 0 1 0 0 0 24 0 0 0 0 0 0 0 0 0 0 0 0 0 0 0 0 0 0 0 0 0 0 0
293 AAA 214909 1 81 2 1 0 0 0 18 0 0 0 0 0 0 0 1 0 0 0 0 0 0 0 0 0 0 0 0 0 0 0 9 0 0 0 0 0 0 0 0 0 0 0 0 0 0 0 0 0 0 0 0 0 0 0 0 0 0 0 0 0 0 0
294 GAG 0 0 25 0 0 0 0 0 0 0 0 0 0 0 0 0 0 0 1 0 0 0 0 0 0 0 0 0 0 0 0 0 17 0 213513 3 0 0 0 0 0 0 49 0 0 0 0 0 0 0 1 0 0 0 0 0 0 0 0 0 0 0 0 0
295 GGA 0 0 0 0 0 0 0 0 10 0 0 0 0 0 0 0 0 0 0 0 0 0 0 0 0 0 0 0 0 0 0 0 18 0 0 0 0 0 0 0 192387 0 31 0 1 0 0 0 0 0 0 0 0 0 0 0 2 0 0 0 0 0 0 0
296 TAC 0 0 0 0 0 0 0 0 0 0 0 0 0 0 0 0 0 14 0 0 0 0 0 0 0 0 0 0 0 0 0 0 0 1 0 0 0 0 0 0 0 0 0 0 0 0 0 0 0 204877 4 4 0 1 0 0 0 20 0 0 0 1 0 0
297 TCT 0 0 0 0 0 0 0 0 0 0 0 0 0 0 0 0 0 0 0 0 0 0 0 6 0 0 0 0 0 0 0 0 0 0 0 0 0 0 0 1 0 0 0 0 0 0 0 0 0 0 0 5 1 10 3 188528 0 0 0 0 0 0 0 1
298 TTA 0 0 0 0 0 0 0 0 0 0 0 0 0 0 0 0 0 0 0 0 1 0 0 0 0 0 0 0 11 0 0 0 0 0 0 0 0 0 0 0 0 0 0 0 0 0 0 0 1 0 0 0 13 0 0 0 2 0 0 0 202364 0 10 2
299 GTG 0 0 0 0 0 0 0 0 0 0 0 0 0 0 21 0 0 0 0 0 0 0 0 0 0 0 0 0 0 0 0 0 0 0 1 0 0 0 9 0 0 0 0 0 16 0 202961 14 0 0 0 0 0 0 0 0 0 0 0 0 0 0 2 0
300 GGA 0 0 0 0 0 0 0 0 9 0 0 0 0 0 0 0 0 0 0 0 0 0 0 0 0 0 0 0 0 0 0 0 17 0 0 0 0 0 0 0 196016 0 19 3 1 0 0 0 0 0 0 0 0 0 0 0 2 0 0 0 0 0 0 0
301 ATA 2 0 0 0 20 0 0 0 1 0 0 0 199486 3 50 0 0 0 0 0 0 0 0 0 0 0 0 0 3 0 0 0 0 0 0 0 0 0 0 0 0 0 0 0 4 0 0 0 0 0 0 0 0 0 0 0 0 0 0 0 0 0 0 0
302 GAC 0 24 0 0 0 0 0 0 0 0 0 0 0 0 0 0 0 0 0 0 0 0 0 0 0 0 0 0 0 0 0 0 5 194485 1 4 0 0 0 0 0 12 0 0 0 1 0 0 0 3 0 0 0 0 0 0 0 0 0 0 0 0 0 0
303 CCT 0 0 0 0 0 0 0 0 0 0 0 0 0 0 0 0 0 0 0 12 5 47 7 200217 0 0 0 0 0 0 0 7 0 0 0 0 0 0 0 0 0 0 0 0 0 0 0 0 0 0 0 0 0 0 0 9 0 0 0 0 0 0 0 0
304 TTC 0 0 0 0 0 0 0 0 0 0 0 0 0 2 0 0 0 0 0 0 0 0 0 0 0 0 0 0 0 9 0 0 0 0 0 0 0 0 0 0 0 0 0 0 0 1 0 0 0 3 0 0 0 18 0 0 0 0 0 0 2 201829 1 2
305 AAA 201717 0 8 0 2 0 0 0 13 0 0 0 1 0 0 0 1 0 0 0 0 0 0 0 0 0 0 0 0 0 0 0 11 0 0 0 0 0 0 0 0 0 0 0 0 0 0 0 0 0 0 0 0 0 0 0 0 0 0 0 0 0 0 0
306 CTG 0 0 0 0 0 0 0 0 0 0 0 0 0 0 3 0 0 0 0 0 0 0 8 0 0 0 0 0 45 0 187095 0 0 0 0 0 0 0 0 0 0 0 0 0 0 0 1 0 0 0 0 0 0 0 0 0 0 0 0 0 0 0 7 0
307 CTT 0 0 0 0 0 0 0 0 0 0 0 0 0 0 0 3 0 0 0 4 0 0 0 10 0 0 0 7 1 18 0 197394 0 0 0 0 0 0 0 0 0 0 0 0 0 0 0 1 0 0 0 0 0 0 0 0 0 0 0 0 0 0 0 11
308 CAA 3 0 0 0 0 0 0 0 0 0 0 0 0 0 0 0 215628 3 19 0 0 0 0 0 21 0 0 0 0 0 0 0 0 0 0 0 0 0 0 0 0 0 0 0 0 0 0 0 3 0 0 0 0 0 0 0 0 0 0 0 0 0 0 0
309 AAC 4 216119 1 21 0 45 0 0 0 13 0 0 0 0 0 0 0 4 0 0 0 0 0 0 0 0 0 0 0 0 0 0 0 7 0 0 0 0 0 0 0 0 0 0 0 0 0 0 0 1 0 0 0 0 0 0 0 0 0 0 0 0 0 0
310 AGC 0 42 0 0 0 0 0 0 0 216213 1 24 0 2 0 0 0 0 0 0 0 0 0 0 0 1 0 0 0 0 0 0 0 0 0 0 0 0 0 0 0 7 0 0 0 0 0 0 0 0 0 0 0 0 0 0 0 0 0 0 0 0 0 0
311 CAA 2 0 0 0 0 0 0 0 0 0 0 0 0 0 0 0 216246 1 18 1 1 0 0 0 14 0 0 0 0 0 0 0 0 0 0 0 0 0 0 0 0 0 0 0 0 0 0 0 5 0 0 0 0 0 0 0 0 0 0 0 0 0 0 0
312 GTA 0 0 0 0 0 0 0 0 0 0 0 0 23 0 0 0 0 0 0 0 0 0 0 0 0 0 0 0 0 0 0 0 2 0 0 0 19 0 0 0 0 0 0 0 216189 0 19 3 0 0 0 0 0 0 0 0 0 0 0 0 4 0 0 0
313 TAC 0 0 0 0 0 0 0 0 0 0 0 0 0 0 0 0 0 13 0 0 0 0 0 0 0 0 0 0 0 0 0 0 0 0 0 0 0 0 0 0 0 0 0 0 0 0 0 0 4 215905 0 81 0 5 0 0 0 23 0 0 0 0 0 0
314 AGC 0 22 0 0 0 0 0 0 5 216058 0 9 0 1 0 0 0 0 0 0 0 0 0 0 0 3 0 0 0 0 0 0 0 0 0 0 0 0 0 0 0 22 0 0 0 0 0 0 0 0 0 0 0 0 0 0 0 2 0 0 0 0 0 0
315 CTA 0 0 0 0 0 0 0 0 0 0 0 0 10 0 0 0 5 0 0 0 33 0 0 0 0 0 0 0 216102 1 22 0 0 0 0 0 0 0 0 0 0 0 0 0 0 0 0 0 0 0 0 0 0 0 0 0 0 0 0 0 5 0 0 0
316 ATC 0 0 0 0 0 9 0 0 0 2 0 0 1 216090 0 20 0 0 0 0 0 0 0 0 0 0 0 0 0 2 0 0 0 0 0 0 0 0 0 0 0 0 0 0 0 14 0 0 0 0 0 0 0 0 0 0 0 0 0 0 0 0 0 0
317 AGA 18 0 0 0 0 0 0 0 216164 1 25 0 2 0 0 0 0 0 0 0 0 0 0 0 10 0 0 0 0 0 0 0 0 0 0 0 0 0 0 0 69 0 1 0 0 0 0 0 0 0 0 0 0 0 0 0 1 0 0 0 0 0 0 0
318 CCG 0 0 0 0 0 0 0 0 0 0 0 0 0 0 0 0 0 0 4 0 31 0 215782 8 0 0 0 0 0 0 10 0 0 0 0 0 0 0 4 0 0 0 0 0 0 0 0 0 0 0 0 0 0 0 6 0 0 0 0 0 0 0 0 0
319 AAC 3 215985 5 56 0 2 0 0 0 14 0 0 0 0 0 0 0 3 0 0 0 0 0 0 0 0 0 0 0 0 0 0 0 10 0 0 0 0 0 0 0 0 0 0 0 0 0 0 0 0 0 0 0 0 0 0 0 0 0 0 0 0 0 0
320 GAG 0 0 10 0 0 0 0 0 0 0 0 0 0 0 0 0 0 0 0 0 0 0 0 0 0 0 0 0 0 0 0 0 15 0 216023 4 0 0 0 0 0 0 17 0 0 0 0 0 0 0 2 0 0 0 0 0 0 0 0 0 0 0 0 0
321 AAT 1 19 0 216208 0 0 0 3 0 0 0 8 0 0 0 1 0 0 0 0 0 0 0 0 0 0 0 0 0 0 0 0 0 0 0 6 0 0 0 0 0 0 0 0 0 0 0 0 0 0 0 0 0 0 0 0 0 0 0 0 0 0 0 0
322 CCA 0 0 0 0 0 0 0 0 0 0 0 0 0 0 0 0 3 0 0 0 216191 6 55 20 0 0 0 0 8 0 0 0 0 0 0 0 0 0 0 0 0 0 0 0 0 0 0 0 0 0 0 0 7 0 0 0 0 0 0 0 0 0 0 0
323 GCA 0 0 0 0 23 0 0 0 0 0 0 0 0 0 0 0 0 0 0 0 1 0 0 0 0 0 0 0 0 0 0 0 6 0 0 0 216179 0 14 1 0 0 0 0 39 0 0 0 0 0 0 0 3 0 0 0 0 0 0 0 0 0 0 0
324 CAC 0 4 0 0 0 0 0 0 0 0 0 0 0 0 0 0 2 216172 0 9 0 1 0 0 0 10 0 0 0 0 0 0 0 0 0 0 0 0 0 0 0 0 0 0 0 0 0 0 0 12 0 0 0 0 0 0 0 0 0 0 0 0 0 0
325 AAG 25 0 216172 2 0 0 6 0 0 0 28 0 0 0 3 0 0 0 0 0 0 0 0 0 0 0 0 0 0 0 0 0 0 0 30 0 0 0 0 0 0 0 0 0 0 0 0 0 0 0 0 0 0 0 0 0 0 0 0 0 0 0 0 0
326 AGT 0 0 0 37 0 0 0 0 0 13 0 216198 0 0 0 0 0 0 0 0 0 0 0 0 0 0 0 3 0 0 0 0 0 0 0 0 0 0 0 0 0 0 0 7 0 0 0 0 0 0 0 0 0 0 0 0 0 0 0 4 0 0 0 0
327 CAG 0 0 0 0 0 0 0 0 0 0 0 0 0 0 0 0 16 0 216178 3 0 0 4 0 0 0 38 0 0 0 1 0 0 0 1 0 0 0 0 0 0 0 0 0 0 0 0 0 0 0 6 0 0 0 0 0 0 0 0 0 0 0 0 0
328 CTG 0 0 0 0 0 0 0 0 0 0 0 0 0 0 5 0 0 0 3 0 0 0 10 0 0 0 0 0 18 0 216203 0 0 0 0 0 0 0 0 0 0 0 0 0 0 0 0 0 0 0 0 0 0 0 0 0 0 0 0 0 0 0 53 0
329 GTG 0 0 0 0 0 0 0 0 0 0 0 0 0 0 11 0 0 0 0 0 0 0 0 0 0 0 0 0 0 0 1 0 0 0 1 0 0 0 11 0 0 0 1 0 48 0 216275 5 0 0 0 0 0 0 0 0 0 0 0 0 0 0 0 0
330 TGG 0 0 0 0 0 0 0 0 0 0 2 0 0 0 0 0 0 0 0 0 0 0 0 0 0 0 9 0 0 0 0 0 0 0 0 0 0 0 0 0 0 0 1 0 0 0 0 0 0 0 32 0 0 0 0 0 22 1 216235 2 0 0 2 0
331 ATG 0 0 2 0 0 0 13 0 0 0 1 0 19 3 216149 0 0 0 0 0 0 0 0 0 0 0 0 0 0 0 2 0 0 0 0 0 0 0 0 0 0 0 0 0 0 0 23 0 0 0 0 0 0 0 0 0 0 0 0 0 0 0 1 0
332 GCA 0 0 0 0 33 0 0 0 0 0 0 0 0 0 0 0 0 0 0 0 0 0 0 0 0 0 0 0 0 0 0 0 6 0 0 0 215626 2 9 3 1 0 0 0 31 0 0 0 0 0 0 0 2 0 0 0 0 0 0 0 0 0 0 0
333 TGC 0 0 0 0 0 0 0 0 0 0 0 0 0 0 0 0 0 0 0 0 0 0 0 0 0 38 0 0 0 0 0 0 0 0 0 0 0 0 0 0 0 0 0 0 0 0 0 0 0 43 0 0 0 0 0 0 2 216078 6 48 0 1 0 0
334 AAT 0 4 4 216289 0 0 0 2 0 0 0 10 0 0 0 4 0 0 0 2 0 0 0 0 0 0 0 0 0 0 0 0 0 0 0 9 0 0 0 0 0 0 0 0 0 0 0 0 0 0 0 0 0 0 0 0 0 0 0 0 0 0 0 0
335 TCT 0 0 0 0 0 0 0 2 0 0 0 0 0 0 0 0 0 0 0 0 0 0 0 14 0 0 0 0 0 0 0 0 0 0 0 0 0 0 0 0 0 0 0 0 0 0 0 0 0 0 0 4 3 21 0 229766 0 0 0 1 0 0 0 12
336 GCT 0 0 0 0 0 0 0 59 0 0 0 0 0 0 0 0 0 0 0 0 0 0 0 0 0 0 0 0 0 0 0 0 0 0 0 8 2 25 0 229536 0 0 0 0 0 0 0 25 0 0 0 0 0 0 0 1 0 0 0 0 0 0 0 0
337 GCA 0 0 0 0 35 0 0 0 0 0 0 0 0 0 0 0 0 0 0 0 0 0 0 0 0 0 0 0 0 0 0 0 0 0 0 0 229513 1 8 4 1 0 0 0 17 0 0 0 0 0 0 0 1 0 0 0 0 0 0 0 0 0 0 0
338 TTT 0 0 0 0 0 0 0 0 0 0 0 0 0 0 0 3 0 0 0 0 0 0 0 0 0 0 0 0 0 0 0 4 0 0 0 0 0 0 0 0 0 0 0 0 0 0 0 2 0 0 0 1 0 0 0 9 0 0 0 2 2 37 2 229593
339 GAA 6 0 0 0 0 0 0 0 0 0 0 0 0 0 0 0 0 0 0 0 0 0 0 0 0 0 0 0 0 0 0 0 229629 6 35 15 1 0 0 0 43 0 1 0 1 0 0 0 4 0 0 0 0 0 0 0 0 0 0 0 0 0 0 0
340 GAT 0 0 0 23 0 0 0 0 0 0 0 0 0 0 0 0 0 0 0 0 0 0 0 0 0 0 0 0 0 0 0 0 0 11 3 229833 0 0 0 0 0 0 0 14 0 0 0 0 0 0 0 2 0 0 0 0 0 0 0 0 0 0 0 0
341 CTA 0 0 0 0 0 0 0 0 0 0 0 0 10 0 0 0 2 0 0 0 27 0 0 0 1 0 0 0 229794 3 18 1 0 0 0 0 0 0 0 0 0 0 0 0 0 0 0 0 0 0 0 0 0 0 0 0 0 0 0 0 8 0 0 0
342 AGA 17 0 0 0 0 0 0 0 229555 0 11 4 7 0 0 0 0 0 0 0 0 0 0 0 4 0 0 0 0 0 0 0 0 0 0 0 0 0 0 0 10 0 0 0 0 0 0 0 0 0 0 0 0 0 0 0 1 0 0 0 0 0 0 0
343 GTA 0 0 0 0 0 0 0 0 0 0 0 0 23 0 0 0 0 0 0 0 0 0 0 0 0 0 0 0 1 0 0 0 0 0 0 0 12 0 0 0 1 0 0 0 229776 0 21 1 0 0 0 0 0 0 0 0 0 0 0 0 2 0 0 0
344 TTA 0 0 0 0 0 0 0 0 0 0 0 0 0 0 0 0 0 0 0 0 0 0 0 0 0 0 0 0 9 0 0 0 0 0 0 0 0 0 0 0 0 0 0 0 0 0 0 0 0 0 0 0 9 0 0 0 1 0 0 0 229718 0 33 1
345 AGC 0 28 0 0 0 0 0 0 2 229354 0 18 0 1 0 0 0 0 0 0 0 0 0 0 0 1 0 0 0 0 0 0 0 0 0 0 0 0 0 0 0 13 0 0 0 0 0 0 0 0 0 0 0 0 0 0 0 2 0 0 0 0 0 0
346 TTC 0 0 0 0 0 0 0 0 0 0 0 0 0 0 0 0 0 0 0 0 0 0 0 0 0 0 0 0 0 10 0 0 0 0 0 0 0 0 0 0 0 0 0 0 0 0 0 0 0 2 0 0 0 26 0 0 0 0 0 0 0 229277 1 5
347 ATC 0 0 0 0 0 9 0 0 0 1 0 0 4 229310 0 22 0 0 0 0 0 0 0 0 0 0 0 0 0 3 0 0 0 0 0 0 0 0 0 0 0 0 0 0 0 10 0 0 0 0 0 0 0 0 0 0 0 0 0 0 0 0 0 0
348 AGA 15 0 0 0 1 0 0 0 229622 3 53 6 0 0 0 0 0 0 0 0 0 0 0 0 3 0 0 0 0 0 0 0 0 0 0 0 0 0 0 0 34 0 0 0 0 0 0 0 0 0 0 0 0 0 0 0 0 0 0 0 0 0 0 0
349 GGG 0 0 0 0 0 0 0 0 0 0 23 0 0 0 0 0 0 0 0 0 0 0 0 0 0 0 0 0 0 0 0 0 0 0 17 0 0 0 0 0 36 1 229500 0 0 0 0 0 0 0 0 0 0 0 0 0 0 0 7 0 0 0 0 0
350 ACC 0 1 0 0 1 229259 0 2 0 3 0 0 0 8 0 0 0 0 0 0 0 0 0 0 0 0 0 0 0 0 0 0 0 0 0 0 0 24 0 0 0 0 0 0 0 0 0 0 0 0 0 0 0 2 0 0 0 0 0 0 0 0 0 0
351 AAA 229538 12 43 4 0 0 0 0 14 0 0 0 0 0 0 0 3 0 0 0 0 0 0 0 0 0 0 0 0 0 0 0 15 0 0 0 0 0 0 0 0 0 0 0 0 0 0 0 1 0 0 0 0 0 0 0 0 0 0 0 0 0 0 0
352 GTA 0 0 0 0 0 0 0 0 0 0 0 0 14 0 0 0 0 0 0 0 0 0 0 0 0 0 0 0 0 0 0 0 0 0 0 0 24 0 0 0 0 0 0 0 229833 2 19 0 0 0 0 0 0 0 0 0 0 0 0 0 2 0 0 0
353 TCC 0 0 0 0 0 1 0 0 0 0 0 0 0 0 0 0 0 0 0 0 0 177 0 0 0 0 0 0 0 0 0 0 0 0 0 0 0 0 0 0 0 0 0 0 0 0 0 0 0 1 0 0 5 229560 0 7 0 0 0 0 0 7 0 0
354 CCA 0 0 0 0 1 0 0 0 0 0 0 0 0 0 0 0 2 0 0 0 229738 4 10 2 2 0 0 0 0 0 0 0 0 0 0 0 0 0 0 0 0 0 0 0 0 0 0 0 0 0 0 0 2 0 0 0 0 0 0 0 0 0 0 0
355 AGG 0 0 34 0 0 0 0 0 13 1 229635 2 0 0 32 0 0 0 0 0 0 0 0 0 0 0 9 0 0 0 0 0 0 0 0 0 0 0 0 0 0 0 20 0 0 0 0 0 0 0 0 0 0 0 0 0 0 0 0 0 0 0 0 0
356 GGG 0 0 0 0 0 0 0 0 0 0 9 0 0 0 0 0 0 0 0 0 0 0 0 0 0 0 0 0 0 0 0 0 0 0 12 0 0 0 0 0 18 0 227308 2 0 0 1 0 0 0 0 0 0 0 0 0 0 0 2 0 0 0 0 0
357 AAA 228782 11 3 0 3 0 0 0 8 0 0 0 0 0 0 0 0 0 0 0 0 0 0 0 0 0 0 0 0 0 0 0 44 0 0 0 0 0 0 0 0 0 0 0 0 0 0 0 5 0 0 0 0 0 0 0 0 0 0 0 0 0 0 0
358 CTT 0 0 0 0 0 0 0 0 0 0 0 0 0 0 0 1 0 0 0 0 0 0 0 6 0 0 0 1 0 9 0 229699 0 0 0 0 0 0 0 0 0 0 0 0 0 0 0 0 0 0 0 0 0 0 0 0 0 0 0 0 0 0 0 2
359 TCC 0 0 0 0 0 3 0 0 0 0 0 0 0 0 0 0 0 0 0 0 0 35 0 0 0 0 0 0 0 0 0 0 0 0 0 0 0 4 0 0 0 0 0 0 0 0 0 0 0 1 0 0 6 229734 1 9 0 0 0 0 0 5 0 0
360 ACT 0 0 0 9 0 11 2 229787 0 0 0 1 0 0 0 4 0 0 0 0 0 0 0 1 0 0 0 0 0 0 0 0 0 0 0 0 0 0 0 10 0 0 0 0 0 0 0 0 0 0 0 0 0 0 0 0 0 0 0 0 0 0 0 0
361 AGA 24 0 0 0 0 0 0 0 229831 1 15 0 1 0 0 0 0 0 0 0 0 0 0 0 0 0 0 0 0 0 0 0 0 0 0 0 0 0 0 0 12 0 0 0 0 0 0 0 0 0 0 0 0 0 0 0 2 0 0 0 0 0 0 0
362 GGA 0 0 0 0 0 0 0 0 9 0 0 0 0 0 0 0 0 0 0 0 0 0 0 0 0 0 0 0 0 0 0 0 16 0 0 0 0 0 0 0 229756 0 27 0 0 0 0 0 0 0 0 0 0 0 0 0 8 0 0 0 0 0 0 0
363 GTA 0 0 0 0 0 0 0 0 0 0 0 0 23 0 0 0 0 0 0 0 0 0 0 0 0 0 0 0 0 0 0 0 0 0 0 0 30 0 0 0 0 0 0 0 229745 1 43 3 0 0 0 0 0 0 0 0 0 0 0 0 2 0 0 0
364 CAA 3 0 0 0 0 0 0 0 0 0 0 0 0 0 0 0 229792 0 13 0 0 0 0 0 15 0 0 0 1 0 0 0 2 0 0 0 0 0 0 0 0 0 0 0 0 0 0 0 6 0 0 0 0 0 0 0 0 0 0 0 0 0 0 0
365 ATT 0 0 0 1 0 0 0 7 0 0 0 0 3 9 0 229866 0 0 0 0 0 0 0 0 0 0 0 0 0 0 0 2 0 0 0 0 0 0 0 0 0 0 0 0 0 0 0 6 0 0 0 0 0 0 0 0 0 0 0 0 0 0 0 1
366 GCT 0 0 0 0 0 0 0 42 0 0 0 0 0 0 0 0 0 0 0 0 0 0 0 0 0 0 0 0 0 0 0 0 0 0 0 3 4 12 4 229722 0 0 0 0 0 0 0 9 0 0 0 0 0 0 0 2 0 0 0 0 0 0 0 0
367 TCA 0 0 0 0 2 0 0 0 0 0 0 0 0 0 0 0 0 0 0 0 14 0 0 0 0 0 0 0 0 0 0 0 0 0 0 0 3 0 0 0 0 0 0 0 0 0 0 0 2 0 0 0 229752 0 9 3 0 0 0 0 8 0 0 0
368 AAT 2 9 0 229834 0 0 0 4 0 0 0 10 0 0 0 2 0 0 0 1 0 0 0 0 0 0 0 0 0 0 0 0 0 0 0 11 0 0 0 0 0 0 0 0 0 0 0 0 0 0 0 0 0 0 0 0 0 0 0 0 0 0 0 0
369 GAA 15 0 0 0 0 0 0 0 0 0 0 0 0 0 0 0 0 0 0 0 0 0 0 0 0 0 0 0 0 0 0 0 229837 1 9 1 0 0 0 0 12 0 0 0 1 0 0 0 0 0 0 0 0 0 0 0 0 0 0 0 0 0 0 0
370 AAC 2 229726 0 4 0 15 0 0 0 17 0 0 0 0 0 0 0 4 0 0 0 0 0 0 0 0 0 0 0 0 0 0 0 17 0 0 0 0 0 0 0 0 0 0 0 0 0 0 0 0 0 0 0 0 0 0 0 0 0 0 0 0 0 0
371 ATG 0 0 1 0 0 0 5 0 0 0 8 0 46 1 229692 18 0 0 0 0 0 0 0 0 0 0 0 0 0 0 4 0 0 0 0 0 0 0 0 0 0 0 0 0 0 0 7 0 0 0 0 0 0 0 0 0 0 0 0 0 0 0 1 0
372 GAT 0 0 0 33 0 0 0 0 0 0 0 0 0 0 0 0 0 0 0 0 0 0 0 0 0 0 0 0 0 0 0 0 0 10 0 229330 0 0 0 2 0 0 0 21 0 0 0 0 0 0 0 0 0 0 0 0 0 0 0 0 0 0 0 0
373 GCT 0 0 0 0 0 0 0 39 0 0 0 0 0 0 0 0 0 0 0 0 0 0 0 0 0 0 0 0 0 0 0 0 0 0 0 2 0 43 8 229647 0 0 0 4 0 0 0 12 0 0 0 0 0 0 0 3 0 0 0 0 0 0 0 0
374 ATG 0 0 1 0 0 0 21 0 0 0 1 0 36 0 229660 1 0 0 0 0 0 0 0 0 0 0 0 0 0 0 1 0 0 0 0 0 0 0 0 0 0 0 0 0 0 0 19 0 0 0 0 0 0 0 0 0 0 0 0 0 0 0 2 0
375 GAA 16 0 0 0 0 0 0 0 0 0 0 0 0 0 0 0 1 0 0 0 0 0 0 0 0 0 0 0 0 0 0 0 228394 6 10 0 0 0 0 0 12 0 0 0 5 0 0 0 1 0 0 0 0 0 0 0 0 0 0 0 0 0 0 0
376 TCA 0 0 0 0 1 0 0 0 0 0 0 0 0 0 0 0 0 0 0 0 7 0 0 0 0 0 0 0 0 0 0 0 0 0 0 0 0 0 0 0 0 0 0 0 0 0 0 0 0 0 0 0 206142 3 30 1 1 0 0 0 2 0 0 0
377 AGT 0 0 0 22 0 0 0 1 0 19 3 227581 0 0 0 2 0 0 0 0 0 0 0 0 0 0 0 1 0 0 0 0 0 0 0 0 0 0 0 0 0 0 0 11 0 0 0 0 0 0 0 0 0 0 0 0 0 0 0 4 0 0 0 0
378 ACT 0 0 0 3 1 5 2 206838 0 0 0 1 0 0 0 17 0 0 0 0 0 0 0 3 0 0 0 0 0 0 0 0 0 0 0 0 0 0 0 21 0 0 0 0 0 0 0 0 0 0 0 0 0 0 0 0 0 0 0 0 0 0 0 0
379 CTT 0 0 0 0 0 0 0 0 0 0 0 0 0 0 0 4 0 0 0 2 0 0 0 37 0 0 0 3 6 23 0 213053 0 0 0 0 0 0 0 0 0 0 0 0 0 0 0 0 0 0 0 0 0 0 0 0 0 0 0 0 0 0 0 5
380 GAA 12 0 0 0 0 0 0 0 0 0 0 0 0 0 0 0 0 0 0 0 0 0 0 0 0 0 0 0 0 0 0 0 227425 5 21 3 0 0 0 0 12 0 0 0 1 0 0 0 1 0 0 0 0 0 0 0 0 0 0 0 0 0 0 0
381 CTG 0 0 0 0 0 0 0 1 0 0 0 0 0 0 4 0 0 0 4 0 0 0 13 0 0 0 0 0 36 0 226081 2 0 0 0 0 0 0 0 0 0 0 0 0 0 0 1 0 0 0 0 0 0 0 0 0 0 0 0 0 0 0 8 0
382 AGA 17 0 0 0 0 0 0 0 227200 1 16 0 6 0 0 0 0 0 0 0 0 0 0 0 2 0 0 0 0 0 0 0 0 0 1 0 0 0 0 0 42 0 0 0 0 0 0 0 0 0 0 0 0 0 0 0 0 0 0 0 0 0 0 0
383 AGC 0 22 0 0 0 0 0 0 4 223399 2 37 0 4 0 0 0 0 0 0 0 0 0 0 0 0 0 0 0 0 0 0 0 0 0 0 0 0 0 0 0 5 0 0 0 0 0 0 0 0 0 0 0 0 0 0 0 2 0 0 0 0 0 0
384 AGG 0 0 11 0 0 0 0 0 48 0 223298 1 0 0 3 0 0 0 0 0 0 0 0 0 0 0 6 0 0 0 0 0 0 0 0 0 0 0 0 0 0 0 60 0 0 0 0 0 0 0 0 0 0 0 0 0 0 0 1 0 0 0 0 0
385 TAC 0 2 0 0 0 0 0 0 0 0 0 0 0 0 0 0 0 21 0 0 0 0 0 0 0 0 0 0 0 0 0 0 0 2 0 0 0 0 0 0 0 0 0 0 0 0 0 0 3 216545 0 14 0 0 0 0 0 20 0 0 0 0 0 0
386 TGG 0 0 0 0 0 0 0 0 0 0 2 0 0 0 0 0 0 0 0 0 0 0 0 0 0 0 16 0 0 0 0 0 0 0 0 0 0 0 0 0 0 0 1 0 0 0 0 0 0 0 19 0 0 0 0 0 8 0 201301 5 0 0 6 0
387 GCC 0 0 0 0 0 28 0 0 0 0 0 0 0 0 0 0 0 0 0 0 0 3 0 0 0 0 0 0 0 0 0 0 0 1 0 0 5 196771 1 4 0 0 0 0 0 24 0 0 0 0 0 0 1 0 0 0 0 0 0 0 0 0 0 0
388 ATA 1 0 1 0 10 0 0 0 3 0 0 0 216071 0 50 0 0 0 0 0 0 0 0 0 0 0 0 0 2 0 0 0 0 0 0 0 0 0 0 0 0 0 0 0 17 0 0 0 0 0 0 0 0 0 0 0 0 0 0 0 0 0 0 0
389 AGA 26 0 0 0 0 0 0 0 197854 0 12 0 3 0 0 0 0 0 0 0 0 0 0 0 3 0 0 0 0 0 0 0 0 0 0 0 0 0 0 0 24 0 0 0 0 0 0 0 0 0 0 0 0 0 0 0 0 0 0 0 0 0 0 0
390 ACC 0 3 0 0 1 190311 0 9 0 1 0 0 0 5 0 0 0 0 0 0 0 5 0 0 0 0 0 0 0 0 0 0 0 0 0 0 0 3 0 0 0 0 0 0 0 0 0 0 0 0 0 0 0 0 0 0 0 0 0 0 0 0 0 0
391 AGA 13 0 0 0 0 0 0 0 195181 1 11 0 3 0 0 0 0 0 0 0 0 0 0 0 4 0 0 0 0 0 0 0 0 0 0 0 0 0 0 0 24 0 0 0 0 0 0 0 0 0 0 0 0 0 0 0 0 0 0 0 0 0 0 0
392 AGT 0 0 0 18 0 0 0 0 1 7 3 220062 0 0 0 4 0 0 0 0 0 0 0 0 0 0 0 5 0 0 0 0 0 0 0 0 0 0 0 0 0 0 0 12 0 0 0 0 0 0 0 0 0 0 0 0 0 0 0 1 0 0 0 0
393 GGA 0 0 0 0 0 0 0 0 15 0 0 0 0 0 0 0 0 0 0 0 0 0 0 0 0 0 0 0 0 0 0 0 8 0 0 0 0 0 0 0 229502 0 59 6 0 0 0 0 0 0 0 0 0 0 0 0 5 0 0 0 0 0 0 0
394 GGA 0 0 0 0 0 0 0 0 19 0 0 0 0 0 0 0 0 0 0 0 0 0 0 0 0 0 0 0 0 0 0 0 21 0 0 0 0 0 0 0 229312 1 18 0 0 0 0 0 0 0 0 0 0 0 0 0 7 0 0 0 0 0 0 0
395 AAC 5 229415 0 27 0 14 0 0 0 20 1 0 0 0 0 0 0 6 0 0 0 0 0 0 0 0 0 0 0 0 0 0 0 12 0 0 0 0 0 0 0 0 0 0 0 0 0 0 0 0 0 0 0 0 0 0 0 0 0 0 0 0 0 0
396 ACT 0 0 0 3 0 45 2 229531 0 0 0 0 0 0 0 7 0 0 0 0 0 0 0 2 0 0 0 0 0 0 0 0 0 0 0 0 0 0 0 10 0 0 0 0 0 0 0 0 0 0 0 0 0 0 0 0 0 0 0 0 0 0 0 0
397 AAT 3 25 7 229653 0 0 0 2 0 0 0 6 0 0 0 0 0 0 0 0 0 0 0 0 0 0 0 0 0 0 0 0 0 0 0 11 0 0 0 0 0 0 0 0 0 0 0 0 0 0 0 0 0 0 0 0 0 0 0 0 0 0 0 0
398 CAA 7 0 0 0 0 0 0 0 0 0 0 0 0 0 0 0 229250 0 12 2 0 0 0 0 19 0 0 0 1 0 0 0 3 0 0 0 0 0 0 0 0 0 0 0 0 0 0 0 5 0 0 0 0 0 0 0 0 0 0 0 0 0 0 0
399 CAG 0 0 8 0 0 0 0 0 0 0 0 0 0 0 0 0 21 0 229649 2 0 0 5 0 0 0 10 0 0 0 2 0 0 0 1 0 0 0 0 0 0 0 0 0 0 0 0 0 0 0 11 0 0 0 0 0 0 0 0 0 0 0 0 0
400 AGG 0 0 22 0 0 0 0 0 41 0 228902 4 0 0 19 0 0 0 0 0 0 0 0 0 0 0 3 0 0 0 0 0 0 0 0 0 0 0 0 0 0 0 67 0 0 0 0 0 0 0 0 0 0 0 0 0 0 0 5 0 0 0 0 0
401 GCC 0 0 0 0 0 27 0 0 0 0 0 0 0 0 0 0 0 0 0 0 0 9 0 0 0 0 0 0 0 0 0 0 0 3 0 0 11 229570 2 12 0 1 0 0 0 32 0 0 0 0 0 0 0 3 0 0 0 0 0 0 0 0 0 0
402 TCT 0 0 0 0 0 0 0 1 0 0 0 0 0 0 0 0 0 0 0 0 0 0 0 35 0 0 0 0 0 0 0 0 0 0 0 0 0 0 0 2 0 0 0 0 0 0 0 0 0 0 0 10 5 49 1 229692 0 0 0 1 0 0 0 5
403 GCA 0 0 0 0 40 0 0 0 0 0 0 0 0 0 0 0 0 0 0 0 0 0 0 0 0 0 0 0 0 0 0 0 1 0 0 0 229473 4 48 5 1 0 0 0 88 0 0 0 0 0 0 0 1 0 0 0 0 0 0 0 0 0 0 0
404 GGT 0 0 0 0 0 0 0 0 0 0 0 11 0 0 0 0 0 0 0 0 0 0 0 0 0 0 0 0 0 0 0 0 0 0 0 22 0 0 0 2 4 49 4 229556 0 0 0 0 0 0 0 0 0 0 0 0 0 0 0 8 0 0 0 0
405 CAA 1 0 0 0 0 0 0 0 0 0 0 0 0 0 0 0 229584 1 28 1 0 0 0 0 33 0 0 0 0 0 0 0 0 0 0 0 0 0 0 0 0 0 0 0 0 0 0 0 11 0 0 0 0 0 0 0 0 0 0 0 0 0 0 0
406 ATC 0 3 0 0 0 12 0 0 0 3 0 0 3 229739 0 9 0 0 0 0 0 0 0 0 0 0 0 0 0 6 0 0 0 0 0 0 0 0 0 0 0 0 0 0 0 13 0 0 0 0 0 0 0 0 0 0 0 0 0 0 0 4 0 0
407 AGT 0 0 0 19 0 0 0 0 0 7 1 229618 0 0 0 1 0 0 0 0 0 0 0 0 0 0 0 3 0 0 0 0 0 0 0 0 0 0 0 0 0 0 0 38 0 0 0 0 0 0 0 0 0 0 0 0 0 0 0 3 0 0 0 0
408 GTG 0 0 0 0 0 0 0 0 0 0 0 0 0 0 23 0 0 0 0 0 0 0 0 0 0 0 0 0 0 0 0 0 0 0 0 0 0 0 15 0 0 0 2 0 110 0 229530 1 0 0 0 0 0 0 0 0 0 0 0 0 0 0 1 0
409 CAA 3 0 0 0 0 0 0 0 0 0 0 0 0 0 0 0 229523 3 14 1 0 0 0 0 11 0 0 0 1 0 0 0 0 0 0 0 0 0 0 0 0 0 0 0 0 0 0 0 109 0 0 0 0 0 0 0 0 0 0 0 0 0 0 0
410 CCT 0 0 0 0 0 0 0 2 0 0 0 0 0 0 0 0 0 0 0 20 10 71 8 229561 0 0 0 0 0 0 0 9 0 0 0 0 0 0 0 0 0 0 0 0 0 0 0 0 0 0 0 0 0 0 0 42 0 0 0 0 0 0 0 0
411 GCA 0 0 0 0 94 0 0 0 0 0 0 0 0 0 0 0 0 0 0 0 0 0 0 0 0 0 0 0 0 0 0 0 1 0 0 0 229643 0 7 1 2 0 0 0 25 0 0 0 0 0 0 0 1 0 0 0 0 0 0 0 0 0 0 0
412 TTT 0 0 0 0 0 0 0 0 0 0 0 0 0 0 0 4 0 0 0 0 0 0 0 0 0 0 0 0 0 0 0 16 0 0 0 0 0 0 0 0 0 0 0 0 0 0 0 0 0 0 0 0 0 0 0 10 0 0 0 3 3 13 6 228971
413 TCT 0 0 0 0 0 0 0 1 0 0 0 0 0 0 0 0 0 0 0 0 0 0 0 15 0 0 0 0 0 0 0 0 0 0 0 0 0 0 0 0 0 0 0 0 0 0 0 0 0 0 0 5 2 42 3 229671 0 0 0 0 0 0 0 10
414 GTG 0 0 0 0 0 0 0 0 0 0 0 0 0 0 40 0 0 0 0 0 0 0 0 0 0 0 0 0 0 0 1 0 0 0 3 0 0 0 7 0 0 0 1 0 55 1 229425 0 0 0 0 0 0 0 0 0 0 0 0 0 0 0 1 0
415 CAA 3 0 0 0 0 0 0 0 0 0 0 0 0 0 0 0 229719 4 13 2 2 0 0 0 14 0 0 0 0 0 0 0 0 0 0 0 0 0 0 0 0 0 0 0 0 0 0 0 23 0 0 0 0 0 0 0 0 0 0 0 0 0 0 0
416 AGA 18 0 0 0 0 0 0 0 229706 0 24 1 3 0 0 0 0 0 0 0 0 0 0 0 4 0 0 0 0 0 0 0 0 0 0 0 0 0 0 0 29 0 0 0 0 0 0 0 0 0 0 0 0 0 0 0 3 0 0 0 0 0 0 0
417 AAC 8 228509 1 17 0 67 0 0 0 6 0 0 0 0 0 0 0 4 0 0 0 0 0 0 0 0 0 0 0 0 0 0 0 13 0 0 0 0 0 0 0 0 0 0 0 0 0 0 0 1 0 0 0 0 0 0 0 0 0 0 0 0 0 0
418 CTC 0 0 0 0 0 0 0 0 0 0 0 0 0 1 0 0 0 2 0 0 0 35 0 0 0 1 0 0 2 220170 0 4 0 0 0 0 0 0 0 0 0 0 0 0 0 0 0 0 0 0 0 0 0 0 0 0 0 0 0 0 0 13 0 0
419 CCA 0 0 0 0 2 0 0 0 0 0 0 0 0 0 0 0 2 0 0 0 220325 1 9 3 1 0 0 0 17 0 0 0 0 0 0 0 0 0 0 0 0 0 0 0 0 0 0 0 0 0 0 0 11 0 0 0 0 0 0 0 0 0 0 0
420 TTT 0 0 0 0 0 0 0 0 0 0 0 0 0 0 0 0 0 0 0 0 0 0 0 0 0 0 0 0 0 0 0 15 0 0 0 0 0 0 0 0 0 0 0 0 0 0 0 9 0 0 0 2 0 0 0 15 0 0 0 1 5 52 0 220486
421 GAC 0 20 0 0 0 0 0 0 0 0 0 0 0 0 0 0 0 0 0 0 0 0 0 0 0 0 0 0 0 0 0 0 4 220291 0 11 0 1 0 0 0 46 0 0 0 1 0 0 0 5 0 0 0 0 0 0 0 0 0 0 0 0 0 0
422 AAA 220499 34 11 0 1 0 0 0 11 0 1 0 1 0 0 0 2 0 0 0 0 0 0 0 0 0 0 0 0 0 0 0 20 0 0 0 0 0 0 0 0 0 0 0 0 0 0 0 2 0 0 0 0 0 0 0 0 0 0 0 0 0 0 0
423 CCA 0 0 0 0 5 0 0 0 0 0 0 0 0 0 0 0 7 0 0 0 220199 1 21 3 2 0 0 0 8 0 0 0 0 0 0 0 3 0 0 0 0 0 0 0 0 0 0 0 0 0 0 0 6 0 0 0 0 0 0 0 0 0 0 0
424 ACC 0 3 0 0 0 220300 1 10 0 0 0 0 0 13 0 0 0 0 0 0 0 3 0 0 0 0 0 0 0 0 0 0 0 0 0 0 0 15 0 0 0 0 0 0 0 0 0 0 0 0 0 0 0 0 0 0 0 0 0 0 0 0 0 0
425 ATC 0 1 0 0 0 15 0 0 0 0 0 0 2 220515 2 13 0 0 0 0 0 0 0 0 0 0 0 0 0 3 0 0 0 0 0 0 0 0 0 0 0 0 0 0 0 10 0 0 0 0 0 0 0 0 0 0 0 0 0 0 0 3 0 0
426 ATG 0 0 3 0 0 0 18 0 0 0 6 0 20 0 220000 5 0 0 0 0 0 0 0 0 0 0 0 0 0 0 2 0 0 0 0 0 0 0 0 0 0 0 0 0 0 0 21 0 0 0 0 0 0 0 0 0 0 0 0 0 0 0 0 0
427 GCA 0 0 0 0 52 0 0 0 0 0 0 0 0 0 0 0 0 0 0 0 0 0 0 0 0 0 0 0 0 0 0 0 3 0 0 0 220191 0 26 4 1 0 0 0 39 0 0 0 0 0 0 0 2 0 0 0 0 0 0 0 0 0 0 0
428 GCA 0 0 0 0 61 0 0 0 0 0 0 0 0 0 0 0 0 0 0 0 0 0 0 0 0 0 0 0 0 0 0 0 3 0 0 0 219951 11 5 1 0 0 0 0 27 0 0 0 0 0 0 0 5 0 0 0 0 0 0 0 0 0 0 0
429 TTC 0 0 0 0 0 0 0 0 0 0 0 0 0 2 0 0 0 0 0 0 0 0 0 0 0 0 0 0 0 7 0 0 0 0 0 0 0 0 0 0 0 0 0 0 0 3 0 0 0 1 0 0 0 34 0 0 0 1 0 0 2 220430 8 11
430 ACT 0 0 0 4 3 48 4 220156 0 0 0 0 0 0 0 16 0 0 0 0 0 0 0 1 0 0 0 0 0 0 0 0 0 0 0 0 0 0 0 14 0 0 0 0 0 0 0 0 0 0 0 0 0 0 0 0 0 0 0 0 0 0 0 0
431 GGG 0 0 0 0 0 0 0 0 0 0 34 0 0 0 0 0 0 0 0 0 0 0 0 0 0 0 0 0 0 0 0 0 0 0 13 0 0 0 0 0 16 0 220007 4 0 0 8 0 0 0 0 0 0 0 0 0 0 0 5 0 0 0 0 0
432 AAT 3 28 3 220294 0 0 0 5 0 0 0 9 0 0 0 1 0 0 0 0 0 0 0 0 0 0 0 0 0 0 0 0 0 0 0 17 0 0 0 0 0 0 0 0 0 0 0 0 0 0 0 0 0 0 0 0 0 0 0 0 0 0 0 0
433 ACA 3 0 0 0 220232 5 75 9 1 0 0 0 48 0 0 0 0 0 0 0 1 0 0 0 0 0 0 0 0 0 0 0 0 0 0 0 34 0 0 0 0 0 0 0 1 0 0 0 0 0 0 0 0 0 0 0 0 0 0 0 0 0 0 0
434 GAG 0 0 22 0 0 0 0 0 0 0 0 0 0 0 0 0 0 0 0 0 0 0 0 0 0 0 0 0 0 0 0 0 34 0 220425 3 0 0 2 0 0 0 36 0 0 0 5 0 0 0 5 0 0 0 0 0 0 0 0 0 0 0 0 0
435 GGA 0 0 0 0 0 0 0 0 21 0 0 0 0 0 0 0 0 0 0 0 0 0 0 0 0 0 0 0 0 0 0 0 23 0 0 0 0 0 0 0 220394 1 37 0 0 0 0 0 0 0 0 0 0 0 0 0 1 0 0 0 0 0 0 0
436 AGA 28 0 0 0 0 0 0 0 220532 0 11 0 3 0 0 0 0 0 0 0 0 0 0 0 2 0 0 0 0 0 0 0 0 0 0 0 0 0 0 0 14 0 0 0 0 0 0 0 0 0 0 0 0 0 0 0 1 0 0 0 0 0 0 0
437 ACA 2 0 0 0 220409 3 10 2 1 0 0 0 7 0 0 0 0 0 0 0 3 0 0 0 0 0 0 0 0 0 0 0 0 0 0 0 16 0 0 0 0 0 0 0 0 0 0 0 0 0 0 0 0 0 0 0 0 0 0 0 0 0 0 0
438 TCA 0 0 0 0 0 0 0 0 0 0 0 0 0 0 0 0 0 0 0 0 19 0 0 0 0 0 0 0 0 0 0 0 0 0 0 0 2 0 0 0 0 0 0 0 0 0 0 0 1 0 0 0 220317 5 85 4 1 0 0 0 8 0 0 0
439 GAC 0 21 0 0 0 0 0 0 0 0 0 0 0 0 0 0 0 0 0 0 0 0 0 0 0 0 0 0 0 0 0 0 1 220390 0 4 0 0 0 0 0 9 0 0 0 2 0 0 0 5 0 0 0 0 0 0 0 0 0 0 0 0 0 0
440 ATG 0 0 0 0 0 0 18 0 0 0 2 0 15 0 220479 7 0 0 0 0 0 0 0 0 0 0 0 0 0 0 1 0 0 0 0 0 0 0 0 0 0 0 0 0 0 0 19 0 0 0 0 0 0 0 0 0 0 0 0 0 0 0 4 0
441 AGG 0 0 17 0 0 0 0 0 24 0 220387 9 0 0 14 0 0 0 0 0 0 0 0 0 0 0 2 0 0 0 0 0 0 0 0 0 0 0 0 0 0 0 37 0 0 0 0 0 0 0 0 0 0 0 0 0 0 0 2 0 0 0 0 0
442 GCA 0 0 0 4 51 0 0 0 0 0 0 0 0 0 0 0 0 0 0 0 0 0 0 0 0 0 0 0 0 0 0 0 3 0 0 0 220368 0 30 1 2 0 0 0 11 0 0 0 0 0 0 0 3 0 0 0 0 0 0 0 0 0 0 0
443 GAA 15 0 0 0 0 0 0 0 0 0 0 0 0 0 0 0 0 0 0 0 0 0 0 0 0 0 0 0 0 0 0 0 220505 3 11 1 2 0 0 0 15 0 0 0 0 0 0 0 2 0 0 0 0 0 0 0 0 0 0 0 0 0 0 0
444 ATT 0 0 0 0 0 3 0 13 0 0 0 4 0 27 1 220567 0 0 0 0 0 0 0 0 0 0 0 0 0 0 0 3 0 0 0 0 0 0 0 0 0 0 0 0 0 0 0 8 0 0 0 0 0 0 0 0 0 0 0 0 0 0 0 1
445 ATA 2 0 0 0 15 0 0 0 3 0 0 0 220481 4 50 1 0 0 0 0 0 0 0 0 0 0 0 0 1 0 0 0 0 0 0 0 0 0 0 0 0 0 0 0 22 0 0 0 0 0 0 0 0 0 0 0 0 0 0 0 2 0 0 0
446 AGG 0 0 21 0 0 0 0 0 17 0 220418 2 0 0 18 0 0 0 0 0 0 0 0 0 0 0 7 0 0 0 0 0 0 0 0 0 0 0 0 0 0 0 40 0 0 0 0 0 0 0 0 0 0 0 0 0 0 0 12 0 0 0 0 0
447 ATG 0 0 1 0 0 0 9 0 0 0 0 0 22 0 220500 1 0 0 0 0 0 0 0 0 0 0 0 0 0 0 1 0 0 0 0 0 0 0 0 0 0 0 0 0 0 0 11 0 0 0 0 0 0 0 0 0 0 0 0 0 0 0 0 0
448 ATG 0 0 1 0 0 0 6 0 0 0 1 0 24 0 220420 2 0 0 0 0 0 0 0 0 0 0 0 0 0 0 1 0 0 0 0 0 0 0 0 0 0 0 0 0 0 0 41 0 0 0 0 0 0 0 0 0 0 0 0 0 0 0 1 0
449 GAA 22 0 0 0 0 0 0 0 0 0 0 0 0 0 0 0 0 0 0 0 0 0 0 0 0 0 0 0 0 0 0 0 220413 2 31 1 0 0 0 0 49 0 0 0 1 0 0 0 0 0 0 0 0 0 0 0 0 0 0 0 0 0 0 0
450 GGT 0 0 0 0 0 0 0 0 0 0 0 53 0 0 0 0 0 0 0 0 0 0 0 0 0 0 0 0 0 0 0 0 0 0 0 17 0 0 0 0 1 13 1 220398 0 0 0 3 0 0 0 0 0 0 0 1 0 0 0 3 0 0 0 0
451 GCA 0 0 0 0 138 0 0 0 0 0 0 0 0 0 0 0 0 0 0 0 0 0 0 0 0 0 0 0 0 0 0 0 31 0 0 0 220032 3 38 6 0 0 0 0 132 0 0 0 0 0 0 0 0 0 0 0 0 0 0 0 0 0 0 0
452 AAA 220499 39 2 0 1 0 0 0 10 0 0 0 0 0 0 0 0 0 0 0 0 0 0 0 0 0 0 0 0 0 0 0 12 0 0 0 0 0 0 0 0 0 0 0 0 0 0 0 0 0 0 0 0 0 0 0 0 0 0 0 0 0 0 0
453 CCA 0 0 0 0 2 0 0 0 0 0 0 0 0 0 0 0 2 0 0 0 219880 4 22 3 1 0 0 0 5 0 0 0 0 0 0 0 0 0 0 0 0 0 0 0 0 0 0 0 0 0 0 0 13 0 0 0 0 0 0 0 0 0 0 0
454 GAA 20 0 0 0 0 0 0 0 0 0 0 0 0 0 0 0 0 0 0 0 0 0 0 0 0 0 0 0 0 0 0 0 220444 5 14 1 2 0 0 0 16 0 0 0 1 0 0 0 2 0 0 0 0 0 0 0 0 0 0 0 0 0 0 0
455 GAA 21 0 0 0 0 0 0 0 0 0 0 0 0 0 0 0 0 0 0 0 0 0 0 0 0 0 0 0 0 0 0 0 220428 0 7 0 0 0 0 0 83 0 0 0 0 0 0 0 0 0 0 0 0 0 0 0 0 0 0 0 0 0 0 0
456 ATG 0 0 4 0 0 0 4 0 0 0 5 0 8 0 220482 1 0 0 0 0 0 0 0 0 0 0 0 0 0 0 1 0 0 0 0 0 0 0 0 0 0 0 0 0 0 0 9 0 0 0 0 0 0 0 0 0 0 0 0 0 0 0 0 0
457 TCC 0 0 0 0 0 1 0 0 0 0 0 0 0 0 0 0 0 0 0 0 0 19 0 0 0 0 0 0 0 0 0 0 0 0 0 0 0 0 0 0 0 0 0 0 0 0 0 0 0 4 0 0 21 220257 0 26 0 0 0 0 0 6 0 0
458 TTC 0 0 0 0 0 0 0 0 0 0 0 0 0 5 0 0 0 0 0 0 0 0 0 0 0 0 0 0 0 13 0 0 0 0 0 0 0 0 0 0 0 0 0 0 0 0 0 0 0 3 0 0 0 14 0 0 0 0 0 0 2 220302 0 4
459 CAG 0 0 3 0 0 0 0 0 0 0 0 0 0 0 0 0 30 0 219856 7 0 0 7 0 0 0 98 0 0 0 6 0 0 0 5 0 0 0 0 0 0 0 0 0 0 0 0 0 0 0 9 0 0 0 0 0 0 0 0 0 0 0 0 0
460 GGG 0 0 0 0 0 0 0 0 0 0 51 0 0 0 0 0 0 0 0 0 0 0 0 0 0 0 0 0 0 0 0 0 0 0 5 0 0 0 1 0 11 0 183281 0 0 0 2 0 0 0 0 0 0 0 0 0 0 0 5 0 0 0 0 0
461 CGG 0 0 0 0 0 0 0 0 0 0 7 0 0 0 0 0 0 0 34 0 0 0 3 0 13 0 181598 1 0 0 1 0 0 0 0 0 0 0 0 0 0 0 7 0 0 0 0 0 0 0 0 0 0 0 0 0 0 0 14 0 0 0 0 0
462 GGA 0 0 0 0 0 0 0 0 9 0 0 0 0 0 0 0 0 0 0 0 0 0 0 0 1 0 0 0 0 0 0 0 10 0 0 0 0 0 0 0 172622 1 19 2 2 0 0 0 0 0 0 0 0 0 0 0 2 0 0 0 0 0 0 0
463 GTC 0 0 0 0 0 0 0 0 0 0 0 0 0 23 0 0 0 0 0 0 0 0 0 0 0 0 0 0 0 1 0 0 0 0 0 0 0 6 0 0 0 0 0 0 5 157857 0 6 0 0 0 0 0 0 0 0 0 0 0 0 0 2 0 0
464 TTC 0 0 0 0 0 0 0 0 0 0 0 0 0 4 0 0 0 0 0 0 0 1 0 0 0 0 0 0 0 13 0 0 0 0 0 0 0 0 0 0 0 0 0 0 0 6 0 0 0 2 0 0 0 18 0 0 0 1 0 0 1 187820 1 22
465 GAG 0 0 8 0 0 0 0 0 0 0 0 0 0 0 0 0 0 0 0 0 0 0 0 0 0 0 0 0 0 0 0 0 5 0 181486 0 0 0 1 0 0 0 19 0 0 0 0 0 0 0 1 0 0 0 0 0 0 0 0 0 0 0 0 0
466 CTC 0 0 0 0 0 0 0 0 0 0 0 0 0 3 0 0 0 3 0 0 0 15 0 0 0 1 0 0 10 162801 0 5 0 0 0 0 0 0 0 0 0 0 0 0 0 0 0 0 0 0 0 0 0 0 0 0 0 0 0 0 0 15 0 0
467 TCG 0 0 0 0 0 0 0 0 0 0 0 0 0 0 0 0 0 0 0 0 0 0 18 0 0 0 0 0 0 0 0 0 0 0 0 0 0 0 1 0 0 0 0 0 0 0 0 0 0 0 1 0 23 0 185822 4 0 0 0 0 0 0 31 0
468 GAC 0 16 0 0 0 0 0 0 0 0 0 0 0 0 0 0 0 0 0 0 0 0 0 0 0 0 0 0 0 0 0 0 1 183421 0 16 0 0 0 0 0 22 0 0 0 2 0 0 0 0 0 0 0 0 0 0 0 0 0 0 0 0 0 0
469 GAA 16 0 0 0 1 0 0 0 0 0 0 0 0 0 0 0 0 0 0 0 0 0 0 0 0 0 0 0 0 0 0 0 180268 4 24 0 0 0 0 0 20 0 0 0 1 0 0 0 2 0 0 0 0 0 0 0 0 0 0 0 0 0 0 0
470 AGG 0 0 15 0 0 0 0 0 5 0 181870 0 0 0 16 0 0 0 0 0 0 0 0 0 0 0 8 0 0 0 0 0 0 0 0 0 0 0 0 0 0 0 22 0 0 0 0 0 0 0 0 0 0 0 0 0 0 0 3 0 0 0 0 0
471 GCA 0 0 0 0 18 0 0 0 0 0 0 0 0 0 0 0 0 0 0 0 0 0 0 0 0 0 0 0 0 0 0 0 1 0 0 0 167702 2 66 4 1 0 0 0 82 0 0 0 0 0 0 0 0 0 0 0 0 0 0 0 0 0 0 0
472 GCG 0 0 0 0 0 0 55 0 0 0 0 0 0 0 0 0 0 0 0 0 0 0 0 0 0 0 0 0 0 0 0 0 0 0 4 0 28 0 173398 0 0 0 0 0 0 0 59 0 0 0 0 0 0 0 3 0 0 0 0 0 0 0 0 0
473 AAC 2 186495 2 30 0 0 0 0 0 12 0 0 0 1 0 0 0 2 0 0 0 0 0 0 0 0 0 0 0 0 0 0 0 9 0 0 0 0 0 0 0 0 0 0 0 0 0 0 0 2 0 0 0 0 0 0 0 0 0 0 0 0 0 0
474 CCG 0 0 0 0 0 0 2 0 0 0 0 0 0 0 0 0 0 0 7 0 35 0 219675 1 0 0 2 0 0 0 13 0 0 0 0 0 0 0 0 0 0 0 0 0 0 0 0 0 0 0 0 0 0 0 11 0 0 0 0 0 0 0 0 0
475 ATC 0 5 0 0 0 8 0 0 0 0 0 0 6 220389 0 14 0 0 0 0 0 0 0 0 0 0 0 0 0 1 0 0 0 0 0 0 0 0 0 0 0 0 0 0 0 32 0 0 0 0 0 0 0 0 0 0 0 0 0 0 0 1 0 0
476 GTG 0 0 0 0 0 0 0 0 0 0 0 0 0 0 50 0 0 0 0 0 0 0 0 0 0 0 0 0 0 0 0 0 0 0 1 0 0 0 7 0 0 0 0 0 69 0 220145 0 0 0 0 0 0 0 0 0 0 0 0 0 0 0 2 0
477 CCC 0 0 0 0 0 0 0 0 0 0 0 0 0 0 0 0 0 0 0 0 6 220394 0 11 0 0 0 0 0 5 0 0 0 0 0 0 0 1 0 0 0 0 0 0 0 0 0 0 0 0 0 0 0 24 0 0 0 0 0 0 0 0 0 0
478 TCT 0 0 0 0 0 0 0 2 0 0 0 0 0 0 0 0 0 0 0 0 0 0 0 30 0 0 0 0 0 0 0 0 0 0 0 0 0 0 0 0 0 0 0 0 0 0 0 0 0 0 0 1 1 89 9 219855 0 0 0 0 0 0 0 7
479 TTT 0 0 0 0 0 0 0 0 0 0 0 0 0 0 0 2 0 0 0 0 0 0 0 0 0 0 0 0 0 0 0 13 0 0 0 0 0 0 0 0 0 0 0 0 0 0 0 1 0 0 0 0 0 0 0 10 0 0 0 0 3 14 0 220286
480 GAC 0 32 0 0 0 0 0 0 0 0 0 0 0 0 0 0 0 0 0 0 0 0 0 0 0 0 0 0 0 0 0 0 5 220146 0 18 0 1 0 0 0 30 0 0 0 0 0 0 0 4 0 0 0 0 0 0 0 0 0 0 0 0 0 0
481 ATG 0 0 2 0 0 0 18 0 0 0 1 0 12 0 220374 1 0 0 0 0 0 0 0 0 0 0 0 0 0 0 0 0 0 0 0 0 0 0 0 0 0 0 0 0 0 0 21 0 0 0 0 0 0 0 0 0 0 0 0 0 0 0 1 0
482 AGT 0 0 0 27 0 0 0 0 2 18 0 220418 0 0 0 2 0 0 0 0 0 0 0 0 0 0 0 2 0 0 0 0 0 0 0 0 0 0 0 0 0 0 0 21 0 0 0 0 0 0 0 0 0 0 0 0 0 0 0 2 0 0 0 0
483 AAT 2 16 2 220553 0 0 0 1 0 0 0 9 0 0 0 1 0 0 0 0 0 0 0 0 0 0 0 0 0 0 0 0 0 0 0 15 0 0 0 0 0 0 0 0 0 0 0 0 0 0 0 0 0 0 0 0 0 0 0 0 0 0 0 0
484 GAA 6 0 0 0 0 0 0 0 0 0 0 0 0 0 0 0 0 0 0 0 0 0 0 0 0 0 0 0 0 0 0 0 220142 7 8 4 1 0 0 0 9 0 0 0 2 0 0 0 0 0 0 0 0 0 0 0 0 0 0 0 0 0 0 0
485 GGA 0 0 0 0 0 0 0 0 41 0 0 0 0 0 0 0 0 0 0 0 0 0 0 0 1 0 0 0 0 0 0 0 16 0 0 0 0 0 0 0 220329 2 16 2 0 0 0 0 0 0 0 0 0 0 0 0 13 0 0 0 0 0 0 0
486 TCT 0 0 0 0 0 0 0 2 0 0 0 0 0 0 0 0 0 0 0 0 0 0 0 2 0 0 0 0 0 0 0 0 0 0 0 0 0 0 0 0 0 0 0 0 0 0 0 0 0 0 0 2 2 8 4 220515 0 0 0 0 0 0 0 6
487 TAT 0 0 0 0 0 0 0 0 0 0 0 0 0 0 0 0 0 0 0 36 0 0 0 0 0 0 0 0 0 0 0 0 0 0 0 0 0 0 0 0 0 0 0 0 0 0 0 0 2 2 2 220532 0 0 0 0 0 0 0 9 0 0 0 0
488 TTC 0 0 0 0 0 0 0 0 0 0 0 0 0 0 0 0 0 0 0 0 0 0 0 0 0 0 0 0 0 3 0 0 0 0 0 0 0 0 0 0 0 0 0 0 0 0 0 0 0 0 0 0 0 14 0 0 0 0 0 0 4 219956 0 8
489 TTC 0 0 0 0 0 0 0 0 0 0 0 0 0 4 0 0 0 0 0 0 0 0 0 0 0 0 0 0 0 13 0 0 0 0 0 0 0 0 0 0 0 0 0 0 0 0 0 0 0 0 0 0 0 6 0 0 0 0 0 0 4 219182 0 15
490 GGA 0 0 0 0 0 0 0 0 26 0 0 0 0 0 0 0 0 0 0 0 0 0 0 0 1 0 0 0 0 0 0 0 7 0 0 0 0 0 0 0 220346 1 22 2 0 0 0 0 0 0 0 0 0 0 0 0 3 0 0 0 0 0 0 0
491 GAC 0 7 0 0 0 0 0 0 0 0 0 0 0 0 0 0 0 1 0 0 0 0 0 0 0 0 0 0 0 0 0 0 1 220318 1 10 0 0 0 0 0 53 0 0 0 1 0 0 0 2 0 0 0 0 0 0 0 0 0 0 0 0 0 0
492 AAT 3 8 1 220409 0 0 0 1 0 0 0 13 0 0 0 1 0 0 0 1 0 0 0 0 0 0 0 0 0 0 0 0 0 0 0 27 0 0 0 0 0 0 0 0 0 0 0 0 0 0 0 0 0 0 0 0 0 0 0 0 0 0 0 0
493 GCA 0 0 0 0 170 0 1 0 0 0 0 0 0 0 0 0 0 0 0 0 0 0 0 0 0 0 0 0 0 0 0 0 2 0 0 0 220176 3 41 5 1 0 0 0 49 0 0 0 0 0 0 0 5 0 0 0 0 0 0 0 0 0 0 0
494 GAG 0 0 11 0 0 0 0 0 0 0 0 0 0 0 0 0 0 0 0 0 0 0 0 0 0 0 0 0 0 0 0 0 29 0 220425 7 0 0 2 0 0 0 32 0 0 0 3 0 0 0 2 0 0 0 0 0 0 0 0 0 0 0 0 0
495 GAG 0 0 19 0 0 0 0 0 0 0 0 0 0 0 0 0 0 0 0 0 0 0 0 0 0 0 0 0 0 0 0 0 55 1 220457 1 0 0 2 0 0 0 23 0 0 0 0 0 0 0 0 0 0 0 0 0 0 0 0 0 0 0 0 0
496 TAC 0 0 0 0 0 0 0 0 0 0 0 0 0 0 0 0 0 11 0 0 0 0 0 0 0 0 0 0 0 0 0 0 0 0 0 0 0 0 0 0 0 0 0 0 0 0 0 0 2 220301 1 33 0 0 0 0 0 57 0 0 0 14 0 0
497 GAC 0 35 0 0 0 0 0 0 0 0 0 0 0 0 0 0 0 1 0 0 0 0 0 0 0 0 0 0 0 0 0 0 2 219409 2 7 0 3 0 0 0 23 0 0 0 5 0 0 0 6 0 0 0 0 0 0 0 0 0 0 0 0 0 0
498 AAT 2 10 1 220387 0 0 0 1 0 0 0 8 0 0 0 1 0 0 0 0 0 0 0 0 0 0 0 0 0 0 0 0 0 0 0 10 0 0 0 0 0 0 0 0 0 0 0 0 0 0 0 0 0 0 0 0 0 0 0 0 0 0 0 0
499 TAA 4 0 0 0 0 0 0 0 0 0 0 0 0 0 0 0 16 0 0 0 0 0 0 0 0 0 0 0 0 0 0 0 0 0 0 0 0 0 0 0 0 0 0 0 0 0 0 0 220440 1 5 18 1 0 0 0 24 0 0 1 13 0 0 0
