# Supplementary material for: Destabilized adaptive influenza variants critical for innate immune system escape are potentiated by host chaperones
Source: PLoS Biol. 2018 Sep 17;16(9):e3000008. doi: 10.1371/journal.pbio.3000008 (PMC6160216; doi:10.1371/journal.pbio.3000008)
Supplement: S1 File — This zip file contains the computer code and required input files for the deep mutational scanning data analysis reported in this manuscript. (ZIP) [file pbio.3000008.s023.zip › 2018_NP_DMS-master/replicate-2/wt_39C/wt_39C_summarystats.txt]

total read pairs = 7378450
read pairs that fail Illumina filter = 0
low quality read pairs = 364196
barcodes randomly purged = 0
discarded barcodes with 1 reads = 623135
aligned barcodes with 2 reads = 244313
discarded barcodes with 2 reads = 1983
un-alignable barcodes with 2 reads = 25010
aligned barcodes with 3 reads = 228906
discarded barcodes with 3 reads = 1985
un-alignable barcodes with 3 reads = 19753
aligned barcodes with 4 reads = 203957
discarded barcodes with 4 reads = 2276
un-alignable barcodes with 4 reads = 11495
aligned barcodes with 5 reads = 165528
discarded barcodes with 5 reads = 2273
un-alignable barcodes with 5 reads = 9364
aligned barcodes with 6 reads = 126786
discarded barcodes with 6 reads = 2073
un-alignable barcodes with 6 reads = 7138
aligned barcodes with 7 reads = 91766
discarded barcodes with 7 reads = 1796
un-alignable barcodes with 7 reads = 5333
aligned barcodes with 8 reads = 64083
discarded barcodes with 8 reads = 1471
un-alignable barcodes with 8 reads = 3767
aligned barcodes with 9 reads = 43255
discarded barcodes with 9 reads = 1109
un-alignable barcodes with 9 reads = 2680
aligned barcodes with 10 reads = 28032
discarded barcodes with 10 reads = 777
un-alignable barcodes with 10 reads = 1766
aligned barcodes with 11 reads = 17348
discarded barcodes with 11 reads = 492
un-alignable barcodes with 11 reads = 1082
aligned barcodes with 12 reads = 10324
discarded barcodes with 12 reads = 343
un-alignable barcodes with 12 reads = 666
aligned barcodes with 13 reads = 5859
discarded barcodes with 13 reads = 233
un-alignable barcodes with 13 reads = 403
aligned barcodes with 14 reads = 3264
discarded barcodes with 14 reads = 134
un-alignable barcodes with 14 reads = 213
aligned barcodes with 15 reads = 1844
discarded barcodes with 15 reads = 79
un-alignable barcodes with 15 reads = 120
aligned barcodes with 16 reads = 1024
discarded barcodes with 16 reads = 59
un-alignable barcodes with 16 reads = 79
aligned barcodes with 17 reads = 480
discarded barcodes with 17 reads = 29
un-alignable barcodes with 17 reads = 45
aligned barcodes with 18 reads = 214
discarded barcodes with 18 reads = 20
un-alignable barcodes with 18 reads = 21
aligned barcodes with 19 reads = 110
discarded barcodes with 19 reads = 14
un-alignable barcodes with 19 reads = 7
aligned barcodes with 20 reads = 59
discarded barcodes with 20 reads = 8
un-alignable barcodes with 20 reads = 2
aligned barcodes with 21 reads = 32
discarded barcodes with 21 reads = 3
un-alignable barcodes with 21 reads = 8
aligned barcodes with 22 reads = 15
discarded barcodes with 22 reads = 2
un-alignable barcodes with 22 reads = 2
aligned barcodes with 23 reads = 6
aligned barcodes with 24 reads = 1
discarded barcodes with 24 reads = 1
aligned barcodes with 25 reads = 2
aligned barcodes with 26 reads = 2
aligned barcodes with 27 reads = 1
