# Supplementary material for: Destabilized adaptive influenza variants critical for innate immune system escape are potentiated by host chaperones
Source: PLoS Biol. 2018 Sep 17;16(9):e3000008. doi: 10.1371/journal.pbio.3000008 (PMC6160216; doi:10.1371/journal.pbio.3000008)
Supplement: S1 File — This zip file contains the computer code and required input files for the deep mutational scanning data analysis reported in this manuscript. (ZIP) [file pbio.3000008.s023.zip › 2018_NP_DMS-master/replicate-3/HSF1i_37C/HSF1i_37C_.log]

2018-03-24 15:55:20,936 - INFO - Beginning execution of dms_barcodedsubamplicons in directory /Users/annapon/Documents/NP_DMS_2018/2018_NP_DMS/replicate-3/HSF1i37

2018-03-24 15:55:20,936 - INFO - Progress will be logged to HSF1i37_.log
2018-03-24 15:55:21,389 - INFO - Version information for dms_tools and associated packages.
	Time and date: Sat Mar 24 15:55:20 2018
	Platform: Darwin-15.6.0-x86_64-i386-64bit
	Python version: 2.7.13 |Anaconda 4.4.0 (x86_64)| (default, Dec 20 2016, 23:05:08)  [GCC 4.2.1 Compatible Apple LLVM 6.0 (clang-600.0.57)]
	dms_tools version: 1.2.2
	Bio version: 1.70
	numpy version: 1.12.1
	scipy version: 0.19.0
	matplotlib version: 2.0.2
	cython version: 0.25.2
	pystan version: 2.16.0.0
	weblogolib version: 3.5.0
	PyPDF2 version: 1.26.0
	pandas version: 0.20.1

2018-03-24 15:55:21,389 - INFO - Parsed the following arguments:
	minreadconcurrence = 0.75
	maxmuts = 4
	maxlowqfrac = 0.075
	r1files = ['/Users/annapon/Documents/NP_DMS_2018/2018_NP_DMS/FASTQ_files//replicate-3/HSF1i37/HSF1i37_1.fastq']
	minreadidentity = 0.9
	purgefrac = 0
	R1trimlength = 200
	R1_is_antisense = False
	r2files = ['/Users/annapon/Documents/NP_DMS_2018/2018_NP_DMS/FASTQ_files//replicate-3/HSF1i37/HSF1i37_2.fastq']
	alignspecs = [(1, 252, 34, 32), (253, 501, 38, 30), (502, 750, 30, 36), (751, 1002, 32, 41), (1003, 1251, 29, 34), (1252, 1497, 34, 41)]
	R2trimlength = 160
	maxreadtrim = 3
	barcodeinfo = False
	chartype = codon
	barcodelength = 8
	minreadsperbarcode = 2
	minq = 15
	outprefix = HSF1i37_
	refseq = /Users/annapon/Documents/NP_DMS_2018/2018_NP_DMS/Aichi_NP_reference.fasta
	purgereadfrac = 0
	seed = 1

2018-03-24 15:55:21,402 - INFO - Read a reference sequence of 499 codons from /Users/annapon/Documents/NP_DMS_2018/2018_NP_DMS/Aichi_NP_reference.fasta

2018-03-24 15:55:21,402 - INFO - Now parsing reads from the following:
	r1files: /Users/annapon/Documents/NP_DMS_2018/2018_NP_DMS/FASTQ_files//replicate-3/HSF1i37/HSF1i37_1.fastq
	r2files: /Users/annapon/Documents/NP_DMS_2018/2018_NP_DMS/FASTQ_files//replicate-3/HSF1i37/HSF1i37_2.fastq
2018-03-24 15:55:23,081 - INFO - Reads parsed so far: 100000
2018-03-24 15:55:24,734 - INFO - Reads parsed so far: 200000
2018-03-24 15:55:26,467 - INFO - Reads parsed so far: 300000
2018-03-24 15:55:28,066 - INFO - Reads parsed so far: 400000
2018-03-24 15:55:29,778 - INFO - Reads parsed so far: 500000
2018-03-24 15:55:31,504 - INFO - Reads parsed so far: 600000
2018-03-24 15:55:33,107 - INFO - Reads parsed so far: 700000
2018-03-24 15:55:34,867 - INFO - Reads parsed so far: 800000
2018-03-24 15:55:36,472 - INFO - Reads parsed so far: 900000
2018-03-24 15:55:38,116 - INFO - Reads parsed so far: 1000000
2018-03-24 15:55:39,949 - INFO - Reads parsed so far: 1100000
2018-03-24 15:55:41,550 - INFO - Reads parsed so far: 1200000
2018-03-24 15:55:43,155 - INFO - Reads parsed so far: 1300000
2018-03-24 15:55:44,765 - INFO - Reads parsed so far: 1400000
2018-03-24 15:55:46,397 - INFO - Reads parsed so far: 1500000
2018-03-24 15:55:48,410 - INFO - Reads parsed so far: 1600000
2018-03-24 15:55:50,095 - INFO - Reads parsed so far: 1700000
2018-03-24 15:55:51,762 - INFO - Reads parsed so far: 1800000
2018-03-24 15:55:53,418 - INFO - Reads parsed so far: 1900000
2018-03-24 15:55:55,066 - INFO - Reads parsed so far: 2000000
2018-03-24 15:55:56,680 - INFO - Reads parsed so far: 2100000
2018-03-24 15:55:58,290 - INFO - Reads parsed so far: 2200000
2018-03-24 15:56:00,373 - INFO - Reads parsed so far: 2300000
2018-03-24 15:56:02,017 - INFO - Reads parsed so far: 2400000
2018-03-24 15:56:03,655 - INFO - Reads parsed so far: 2500000
2018-03-24 15:56:05,279 - INFO - Reads parsed so far: 2600000
2018-03-24 15:56:06,915 - INFO - Reads parsed so far: 2700000
2018-03-24 15:56:08,621 - INFO - Reads parsed so far: 2800000
2018-03-24 15:56:10,236 - INFO - Reads parsed so far: 2900000
2018-03-24 15:56:11,844 - INFO - Reads parsed so far: 3000000
2018-03-24 15:56:13,453 - INFO - Reads parsed so far: 3100000
2018-03-24 15:56:15,059 - INFO - Reads parsed so far: 3200000
2018-03-24 15:56:16,668 - INFO - Reads parsed so far: 3300000
2018-03-24 15:56:18,274 - INFO - Reads parsed so far: 3400000
2018-03-24 15:56:20,585 - INFO - Reads parsed so far: 3500000
2018-03-24 15:56:22,237 - INFO - Reads parsed so far: 3600000
2018-03-24 15:56:23,883 - INFO - Reads parsed so far: 3700000
2018-03-24 15:56:25,530 - INFO - Reads parsed so far: 3800000
2018-03-24 15:56:27,183 - INFO - Reads parsed so far: 3900000
2018-03-24 15:56:28,823 - INFO - Reads parsed so far: 4000000
2018-03-24 15:56:30,459 - INFO - Reads parsed so far: 4100000
2018-03-24 15:56:32,099 - INFO - Reads parsed so far: 4200000
2018-03-24 15:56:33,755 - INFO - Reads parsed so far: 4300000
2018-03-24 15:56:35,433 - INFO - Reads parsed so far: 4400000
2018-03-24 15:56:37,098 - INFO - Reads parsed so far: 4500000
2018-03-24 15:56:38,733 - INFO - Reads parsed so far: 4600000
2018-03-24 15:56:40,459 - INFO - Reads parsed so far: 4700000
2018-03-24 15:56:42,180 - INFO - Reads parsed so far: 4800000
2018-03-24 15:56:43,802 - INFO - Reads parsed so far: 4900000
2018-03-24 15:56:45,437 - INFO - Reads parsed so far: 5000000
2018-03-24 15:56:47,150 - INFO - Reads parsed so far: 5100000
2018-03-24 15:56:48,783 - INFO - Reads parsed so far: 5200000
2018-03-24 15:56:50,430 - INFO - Reads parsed so far: 5300000
2018-03-24 15:56:52,090 - INFO - Reads parsed so far: 5400000
2018-03-24 15:56:53,714 - INFO - Reads parsed so far: 5500000
2018-03-24 15:56:55,318 - INFO - Reads parsed so far: 5600000
2018-03-24 15:56:56,929 - INFO - Reads parsed so far: 5700000
2018-03-24 15:56:58,543 - INFO - Reads parsed so far: 5800000
2018-03-24 15:57:00,153 - INFO - Reads parsed so far: 5900000
2018-03-24 15:57:01,760 - INFO - Reads parsed so far: 6000000
2018-03-24 15:57:03,357 - INFO - Reads parsed so far: 6100000
2018-03-24 15:57:04,965 - INFO - Reads parsed so far: 6200000
2018-03-24 15:57:06,579 - INFO - Reads parsed so far: 6300000
2018-03-24 15:57:09,358 - INFO - Reads parsed so far: 6400000
2018-03-24 15:57:10,962 - INFO - Reads parsed so far: 6500000
2018-03-24 15:57:12,563 - INFO - Reads parsed so far: 6600000
2018-03-24 15:57:14,167 - INFO - Reads parsed so far: 6700000
2018-03-24 15:57:15,774 - INFO - Reads parsed so far: 6800000
2018-03-24 15:57:17,372 - INFO - Reads parsed so far: 6900000
2018-03-24 15:57:18,881 - INFO - Finished parsing all 6994600 reads; ended up with 2068401 unique barcodes.

2018-03-24 15:57:18,886 - INFO - Now examining the 2068401 barcodes to see if reads meet criteria for retention
2018-03-24 15:57:22,943 - INFO - Barcodes examined so far: 100000
2018-03-24 15:57:26,886 - INFO - Barcodes examined so far: 200000
2018-03-24 15:57:30,838 - INFO - Barcodes examined so far: 300000
2018-03-24 15:57:34,748 - INFO - Barcodes examined so far: 400000
2018-03-24 15:57:38,666 - INFO - Barcodes examined so far: 500000
2018-03-24 15:57:42,625 - INFO - Barcodes examined so far: 600000
2018-03-24 15:57:46,583 - INFO - Barcodes examined so far: 700000
2018-03-24 15:57:50,503 - INFO - Barcodes examined so far: 800000
2018-03-24 15:57:54,443 - INFO - Barcodes examined so far: 900000
2018-03-24 15:57:58,360 - INFO - Barcodes examined so far: 1000000
2018-03-24 15:58:02,383 - INFO - Barcodes examined so far: 1100000
2018-03-24 15:58:06,595 - INFO - Barcodes examined so far: 1200000
2018-03-24 15:58:10,593 - INFO - Barcodes examined so far: 1300000
2018-03-24 15:58:14,651 - INFO - Barcodes examined so far: 1400000
2018-03-24 15:58:18,716 - INFO - Barcodes examined so far: 1500000
2018-03-24 15:58:22,944 - INFO - Barcodes examined so far: 1600000
2018-03-24 15:58:27,231 - INFO - Barcodes examined so far: 1700000
2018-03-24 15:58:31,868 - INFO - Barcodes examined so far: 1800000
2018-03-24 15:58:36,932 - INFO - Barcodes examined so far: 1900000
2018-03-24 15:58:42,862 - INFO - Barcodes examined so far: 2000000
2018-03-24 15:58:49,914 - INFO - Finished examining all 2068401 barcodes

2018-03-24 15:58:49,914 - INFO - Writing the codon counts to HSF1i37_counts.txt
2018-03-24 15:58:49,941 - INFO - Here are the summary statistics (these are also being written to HSF1i37_summarystats.txt):
	total read pairs = 6994600
	read pairs that fail Illumina filter = 0
	low quality read pairs = 346278
	barcodes randomly purged = 0
	discarded barcodes with 1 reads = 723705
	aligned barcodes with 2 reads = 259880
	discarded barcodes with 2 reads = 2158
	un-alignable barcodes with 2 reads = 23225
	aligned barcodes with 3 reads = 250576
	discarded barcodes with 3 reads = 2210
	un-alignable barcodes with 3 reads = 21684
	aligned barcodes with 4 reads = 224429
	discarded barcodes with 4 reads = 2638
	un-alignable barcodes with 4 reads = 12960
	aligned barcodes with 5 reads = 175818
	discarded barcodes with 5 reads = 2612
	un-alignable barcodes with 5 reads = 10383
	aligned barcodes with 6 reads = 126554
	discarded barcodes with 6 reads = 2193
	un-alignable barcodes with 6 reads = 7500
	aligned barcodes with 7 reads = 85132
	discarded barcodes with 7 reads = 1715
	un-alignable barcodes with 7 reads = 5136
	aligned barcodes with 8 reads = 52931
	discarded barcodes with 8 reads = 1268
	un-alignable barcodes with 8 reads = 3138
	aligned barcodes with 9 reads = 30853
	discarded barcodes with 9 reads = 842
	un-alignable barcodes with 9 reads = 1918
	aligned barcodes with 10 reads = 16925
	discarded barcodes with 10 reads = 506
	un-alignable barcodes with 10 reads = 1110
	aligned barcodes with 11 reads = 8787
	discarded barcodes with 11 reads = 312
	un-alignable barcodes with 11 reads = 553
	aligned barcodes with 12 reads = 4235
	discarded barcodes with 12 reads = 182
	un-alignable barcodes with 12 reads = 267
	aligned barcodes with 13 reads = 2027
	discarded barcodes with 13 reads = 89
	un-alignable barcodes with 13 reads = 117
	aligned barcodes with 14 reads = 916
	discarded barcodes with 14 reads = 59
	un-alignable barcodes with 14 reads = 64
	aligned barcodes with 15 reads = 395
	discarded barcodes with 15 reads = 23
	un-alignable barcodes with 15 reads = 20
	aligned barcodes with 16 reads = 165
	discarded barcodes with 16 reads = 13
	un-alignable barcodes with 16 reads = 13
	aligned barcodes with 17 reads = 80
	discarded barcodes with 17 reads = 7
	un-alignable barcodes with 17 reads = 5
	aligned barcodes with 18 reads = 32
	discarded barcodes with 18 reads = 4
	un-alignable barcodes with 18 reads = 3
	aligned barcodes with 19 reads = 12
	discarded barcodes with 19 reads = 5
	aligned barcodes with 20 reads = 8
	discarded barcodes with 20 reads = 2
	aligned barcodes with 21 reads = 4
	aligned barcodes with 22 reads = 1
	aligned barcodes with 23 reads = 2
2018-03-24 15:58:49,941 - INFO - Successful completion of dms_barcodedsubamplicons at Sat Mar 24 15:58:49 2018
