# Supplementary material for: Destabilized adaptive influenza variants critical for innate immune system escape are potentiated by host chaperones
Source: PLoS Biol. 2018 Sep 17;16(9):e3000008. doi: 10.1371/journal.pbio.3000008 (PMC6160216; doi:10.1371/journal.pbio.3000008)
Supplement: S1 File — This zip file contains the computer code and required input files for the deep mutational scanning data analysis reported in this manuscript. (ZIP) [file pbio.3000008.s023.zip › 2018_NP_DMS-master/replicate-3/HSF1i_37C/HSF1i_37C_summarystats.txt]

total read pairs = 6994600
read pairs that fail Illumina filter = 0
low quality read pairs = 346278
barcodes randomly purged = 0
discarded barcodes with 1 reads = 723705
aligned barcodes with 2 reads = 259880
discarded barcodes with 2 reads = 2158
un-alignable barcodes with 2 reads = 23225
aligned barcodes with 3 reads = 250576
discarded barcodes with 3 reads = 2210
un-alignable barcodes with 3 reads = 21684
aligned barcodes with 4 reads = 224429
discarded barcodes with 4 reads = 2638
un-alignable barcodes with 4 reads = 12960
aligned barcodes with 5 reads = 175818
discarded barcodes with 5 reads = 2612
un-alignable barcodes with 5 reads = 10383
aligned barcodes with 6 reads = 126554
discarded barcodes with 6 reads = 2193
un-alignable barcodes with 6 reads = 7500
aligned barcodes with 7 reads = 85132
discarded barcodes with 7 reads = 1715
un-alignable barcodes with 7 reads = 5136
aligned barcodes with 8 reads = 52931
discarded barcodes with 8 reads = 1268
un-alignable barcodes with 8 reads = 3138
aligned barcodes with 9 reads = 30853
discarded barcodes with 9 reads = 842
un-alignable barcodes with 9 reads = 1918
aligned barcodes with 10 reads = 16925
discarded barcodes with 10 reads = 506
un-alignable barcodes with 10 reads = 1110
aligned barcodes with 11 reads = 8787
discarded barcodes with 11 reads = 312
un-alignable barcodes with 11 reads = 553
aligned barcodes with 12 reads = 4235
discarded barcodes with 12 reads = 182
un-alignable barcodes with 12 reads = 267
aligned barcodes with 13 reads = 2027
discarded barcodes with 13 reads = 89
un-alignable barcodes with 13 reads = 117
aligned barcodes with 14 reads = 916
discarded barcodes with 14 reads = 59
un-alignable barcodes with 14 reads = 64
aligned barcodes with 15 reads = 395
discarded barcodes with 15 reads = 23
un-alignable barcodes with 15 reads = 20
aligned barcodes with 16 reads = 165
discarded barcodes with 16 reads = 13
un-alignable barcodes with 16 reads = 13
aligned barcodes with 17 reads = 80
discarded barcodes with 17 reads = 7
un-alignable barcodes with 17 reads = 5
aligned barcodes with 18 reads = 32
discarded barcodes with 18 reads = 4
un-alignable barcodes with 18 reads = 3
aligned barcodes with 19 reads = 12
discarded barcodes with 19 reads = 5
aligned barcodes with 20 reads = 8
discarded barcodes with 20 reads = 2
aligned barcodes with 21 reads = 4
aligned barcodes with 22 reads = 1
aligned barcodes with 23 reads = 2
