# Supplementary material for: Destabilized adaptive influenza variants critical for innate immune system escape are potentiated by host chaperones
Source: PLoS Biol. 2018 Sep 17;16(9):e3000008. doi: 10.1371/journal.pbio.3000008 (PMC6160216; doi:10.1371/journal.pbio.3000008)
Supplement: S1 File — This zip file contains the computer code and required input files for the deep mutational scanning data analysis reported in this manuscript. (ZIP) [file pbio.3000008.s023.zip › 2018_NP_DMS-master/replicate-3/HSF1i_39C/HSF1i_39C_.log]

2018-03-23 19:34:41,004 - INFO - Beginning execution of dms_barcodedsubamplicons in directory /Users/annapon/Documents/NP_DMS_2018/2018_NP_DMS/replicate-3/HSF1i39

2018-03-23 19:34:41,005 - INFO - Progress will be logged to HSF1i39_.log
2018-03-23 19:34:41,453 - INFO - Version information for dms_tools and associated packages.
	Time and date: Fri Mar 23 19:34:41 2018
	Platform: Darwin-15.6.0-x86_64-i386-64bit
	Python version: 2.7.13 |Anaconda 4.4.0 (x86_64)| (default, Dec 20 2016, 23:05:08)  [GCC 4.2.1 Compatible Apple LLVM 6.0 (clang-600.0.57)]
	dms_tools version: 1.2.2
	Bio version: 1.70
	numpy version: 1.12.1
	scipy version: 0.19.0
	matplotlib version: 2.0.2
	cython version: 0.25.2
	pystan version: 2.16.0.0
	weblogolib version: 3.5.0
	PyPDF2 version: 1.26.0
	pandas version: 0.20.1

2018-03-23 19:34:41,453 - INFO - Parsed the following arguments:
	minreadconcurrence = 0.75
	maxmuts = 4
	maxlowqfrac = 0.075
	r1files = ['/Users/annapon/Documents/NP_DMS_2018/2018_NP_DMS/FASTQ_files//replicate-3/HSF1i39/HSF1i39_1.fastq']
	minreadidentity = 0.9
	purgefrac = 0
	R1trimlength = 200
	R1_is_antisense = False
	r2files = ['/Users/annapon/Documents/NP_DMS_2018/2018_NP_DMS/FASTQ_files//replicate-3/HSF1i39/HSF1i39_2.fastq']
	alignspecs = [(1, 252, 34, 32), (253, 501, 38, 30), (502, 750, 30, 36), (751, 1002, 32, 41), (1003, 1251, 29, 34), (1252, 1497, 34, 41)]
	R2trimlength = 160
	maxreadtrim = 3
	barcodeinfo = False
	chartype = codon
	barcodelength = 8
	minreadsperbarcode = 2
	minq = 15
	outprefix = HSF1i39_
	refseq = /Users/annapon/Documents/NP_DMS_2018/2018_NP_DMS/Aichi_NP_reference.fasta
	purgereadfrac = 0
	seed = 1

2018-03-23 19:34:41,457 - INFO - Read a reference sequence of 499 codons from /Users/annapon/Documents/NP_DMS_2018/2018_NP_DMS/Aichi_NP_reference.fasta

2018-03-23 19:34:41,457 - INFO - Now parsing reads from the following:
	r1files: /Users/annapon/Documents/NP_DMS_2018/2018_NP_DMS/FASTQ_files//replicate-3/HSF1i39/HSF1i39_1.fastq
	r2files: /Users/annapon/Documents/NP_DMS_2018/2018_NP_DMS/FASTQ_files//replicate-3/HSF1i39/HSF1i39_2.fastq
2018-03-23 19:34:43,115 - INFO - Reads parsed so far: 100000
2018-03-23 19:34:44,755 - INFO - Reads parsed so far: 200000
2018-03-23 19:34:46,478 - INFO - Reads parsed so far: 300000
2018-03-23 19:34:48,065 - INFO - Reads parsed so far: 400000
2018-03-23 19:34:49,762 - INFO - Reads parsed so far: 500000
2018-03-23 19:34:51,478 - INFO - Reads parsed so far: 600000
2018-03-23 19:34:53,070 - INFO - Reads parsed so far: 700000
2018-03-23 19:34:54,828 - INFO - Reads parsed so far: 800000
2018-03-23 19:34:56,419 - INFO - Reads parsed so far: 900000
2018-03-23 19:34:58,044 - INFO - Reads parsed so far: 1000000
2018-03-23 19:34:59,859 - INFO - Reads parsed so far: 1100000
2018-03-23 19:35:01,447 - INFO - Reads parsed so far: 1200000
2018-03-23 19:35:03,042 - INFO - Reads parsed so far: 1300000
2018-03-23 19:35:04,644 - INFO - Reads parsed so far: 1400000
2018-03-23 19:35:06,245 - INFO - Reads parsed so far: 1500000
2018-03-23 19:35:08,161 - INFO - Reads parsed so far: 1600000
2018-03-23 19:35:09,757 - INFO - Reads parsed so far: 1700000
2018-03-23 19:35:11,358 - INFO - Reads parsed so far: 1800000
2018-03-23 19:35:12,957 - INFO - Reads parsed so far: 1900000
2018-03-23 19:35:14,553 - INFO - Reads parsed so far: 2000000
2018-03-23 19:35:16,152 - INFO - Reads parsed so far: 2100000
2018-03-23 19:35:17,746 - INFO - Reads parsed so far: 2200000
2018-03-23 19:35:19,790 - INFO - Reads parsed so far: 2300000
2018-03-23 19:35:21,389 - INFO - Reads parsed so far: 2400000
2018-03-23 19:35:22,994 - INFO - Reads parsed so far: 2500000
2018-03-23 19:35:24,594 - INFO - Reads parsed so far: 2600000
2018-03-23 19:35:26,198 - INFO - Reads parsed so far: 2700000
2018-03-23 19:35:27,874 - INFO - Reads parsed so far: 2800000
2018-03-23 19:35:29,467 - INFO - Reads parsed so far: 2900000
2018-03-23 19:35:31,060 - INFO - Reads parsed so far: 3000000
2018-03-23 19:35:32,653 - INFO - Reads parsed so far: 3100000
2018-03-23 19:35:34,247 - INFO - Reads parsed so far: 3200000
2018-03-23 19:35:35,841 - INFO - Reads parsed so far: 3300000
2018-03-23 19:35:37,431 - INFO - Reads parsed so far: 3400000
2018-03-23 19:35:39,024 - INFO - Reads parsed so far: 3500000
2018-03-23 19:35:40,624 - INFO - Reads parsed so far: 3600000
2018-03-23 19:35:42,937 - INFO - Reads parsed so far: 3700000
2018-03-23 19:35:44,552 - INFO - Reads parsed so far: 3800000
2018-03-23 19:35:46,143 - INFO - Reads parsed so far: 3900000
2018-03-23 19:35:47,741 - INFO - Reads parsed so far: 4000000
2018-03-23 19:35:49,338 - INFO - Reads parsed so far: 4100000
2018-03-23 19:35:50,927 - INFO - Reads parsed so far: 4200000
2018-03-23 19:35:52,513 - INFO - Reads parsed so far: 4300000
2018-03-23 19:35:54,105 - INFO - Reads parsed so far: 4400000
2018-03-23 19:35:55,696 - INFO - Reads parsed so far: 4500000
2018-03-23 19:35:57,287 - INFO - Reads parsed so far: 4600000
2018-03-23 19:35:58,883 - INFO - Reads parsed so far: 4700000
2018-03-23 19:36:00,482 - INFO - Reads parsed so far: 4800000
2018-03-23 19:36:02,084 - INFO - Reads parsed so far: 4900000
2018-03-23 19:36:03,685 - INFO - Reads parsed so far: 5000000
2018-03-23 19:36:05,286 - INFO - Reads parsed so far: 5100000
2018-03-23 19:36:06,882 - INFO - Reads parsed so far: 5200000
2018-03-23 19:36:08,487 - INFO - Reads parsed so far: 5300000
2018-03-23 19:36:10,085 - INFO - Reads parsed so far: 5400000
2018-03-23 19:36:11,682 - INFO - Reads parsed so far: 5500000
2018-03-23 19:36:13,281 - INFO - Reads parsed so far: 5600000
2018-03-23 19:36:14,876 - INFO - Reads parsed so far: 5700000
2018-03-23 19:36:16,470 - INFO - Reads parsed so far: 5800000
2018-03-23 19:36:18,076 - INFO - Reads parsed so far: 5900000
2018-03-23 19:36:19,677 - INFO - Reads parsed so far: 6000000
2018-03-23 19:36:21,276 - INFO - Reads parsed so far: 6100000
2018-03-23 19:36:22,881 - INFO - Reads parsed so far: 6200000
2018-03-23 19:36:24,483 - INFO - Reads parsed so far: 6300000
2018-03-23 19:36:26,087 - INFO - Reads parsed so far: 6400000
2018-03-23 19:36:27,685 - INFO - Reads parsed so far: 6500000
2018-03-23 19:36:30,486 - INFO - Reads parsed so far: 6600000
2018-03-23 19:36:32,081 - INFO - Reads parsed so far: 6700000
2018-03-23 19:36:33,677 - INFO - Reads parsed so far: 6800000
2018-03-23 19:36:35,261 - INFO - Reads parsed so far: 6900000
2018-03-23 19:36:36,862 - INFO - Reads parsed so far: 7000000
2018-03-23 19:36:38,461 - INFO - Reads parsed so far: 7100000
2018-03-23 19:36:40,059 - INFO - Reads parsed so far: 7200000
2018-03-23 19:36:41,652 - INFO - Reads parsed so far: 7300000
2018-03-23 19:36:43,246 - INFO - Reads parsed so far: 7400000
2018-03-23 19:36:44,845 - INFO - Reads parsed so far: 7500000
2018-03-23 19:36:46,438 - INFO - Reads parsed so far: 7600000
2018-03-23 19:36:48,034 - INFO - Reads parsed so far: 7700000
2018-03-23 19:36:49,639 - INFO - Reads parsed so far: 7800000
2018-03-23 19:36:51,231 - INFO - Reads parsed so far: 7900000
2018-03-23 19:36:52,824 - INFO - Reads parsed so far: 8000000
2018-03-23 19:36:54,419 - INFO - Reads parsed so far: 8100000
2018-03-23 19:36:56,023 - INFO - Reads parsed so far: 8200000
2018-03-23 19:36:57,624 - INFO - Reads parsed so far: 8300000
2018-03-23 19:36:59,225 - INFO - Reads parsed so far: 8400000
2018-03-23 19:37:00,825 - INFO - Reads parsed so far: 8500000
2018-03-23 19:37:02,422 - INFO - Reads parsed so far: 8600000
2018-03-23 19:37:04,019 - INFO - Reads parsed so far: 8700000
2018-03-23 19:37:05,618 - INFO - Reads parsed so far: 8800000
2018-03-23 19:37:07,209 - INFO - Reads parsed so far: 8900000
2018-03-23 19:37:08,812 - INFO - Reads parsed so far: 9000000
2018-03-23 19:37:10,405 - INFO - Reads parsed so far: 9100000
2018-03-23 19:37:11,452 - INFO - Finished parsing all 9165924 reads; ended up with 2229987 unique barcodes.

2018-03-23 19:37:11,457 - INFO - Now examining the 2229987 barcodes to see if reads meet criteria for retention
2018-03-23 19:37:15,733 - INFO - Barcodes examined so far: 100000
2018-03-23 19:37:19,899 - INFO - Barcodes examined so far: 200000
2018-03-23 19:37:24,066 - INFO - Barcodes examined so far: 300000
2018-03-23 19:37:28,228 - INFO - Barcodes examined so far: 400000
2018-03-23 19:37:32,385 - INFO - Barcodes examined so far: 500000
2018-03-23 19:37:36,576 - INFO - Barcodes examined so far: 600000
2018-03-23 19:37:40,769 - INFO - Barcodes examined so far: 700000
2018-03-23 19:37:44,950 - INFO - Barcodes examined so far: 800000
2018-03-23 19:37:49,129 - INFO - Barcodes examined so far: 900000
2018-03-23 19:37:53,301 - INFO - Barcodes examined so far: 1000000
2018-03-23 19:37:57,489 - INFO - Barcodes examined so far: 1100000
2018-03-23 19:38:01,666 - INFO - Barcodes examined so far: 1200000
2018-03-23 19:38:05,850 - INFO - Barcodes examined so far: 1300000
2018-03-23 19:38:10,030 - INFO - Barcodes examined so far: 1400000
2018-03-23 19:38:14,188 - INFO - Barcodes examined so far: 1500000
2018-03-23 19:38:18,378 - INFO - Barcodes examined so far: 1600000
2018-03-23 19:38:22,600 - INFO - Barcodes examined so far: 1700000
2018-03-23 19:38:27,020 - INFO - Barcodes examined so far: 1800000
2018-03-23 19:38:31,976 - INFO - Barcodes examined so far: 1900000
2018-03-23 19:38:37,517 - INFO - Barcodes examined so far: 2000000
2018-03-23 19:38:43,885 - INFO - Barcodes examined so far: 2100000
2018-03-23 19:38:52,485 - INFO - Barcodes examined so far: 2200000
2018-03-23 19:38:58,076 - INFO - Finished examining all 2229987 barcodes

2018-03-23 19:38:58,076 - INFO - Writing the codon counts to HSF1i39_counts.txt
2018-03-23 19:38:58,101 - INFO - Here are the summary statistics (these are also being written to HSF1i39_summarystats.txt):
	total read pairs = 9165924
	read pairs that fail Illumina filter = 0
	low quality read pairs = 476022
	barcodes randomly purged = 0
	discarded barcodes with 1 reads = 760954
	aligned barcodes with 2 reads = 177861
	discarded barcodes with 2 reads = 2156
	un-alignable barcodes with 2 reads = 26785
	aligned barcodes with 3 reads = 197079
	discarded barcodes with 3 reads = 1887
	un-alignable barcodes with 3 reads = 17991
	aligned barcodes with 4 reads = 204937
	discarded barcodes with 4 reads = 2400
	un-alignable barcodes with 4 reads = 12037
	aligned barcodes with 5 reads = 190190
	discarded barcodes with 5 reads = 2653
	un-alignable barcodes with 5 reads = 11190
	aligned barcodes with 6 reads = 163589
	discarded barcodes with 6 reads = 2848
	un-alignable barcodes with 6 reads = 9876
	aligned barcodes with 7 reads = 131144
	discarded barcodes with 7 reads = 2628
	un-alignable barcodes with 7 reads = 7756
	aligned barcodes with 8 reads = 97765
	discarded barcodes with 8 reads = 2228
	un-alignable barcodes with 8 reads = 5929
	aligned barcodes with 9 reads = 69019
	discarded barcodes with 9 reads = 1719
	un-alignable barcodes with 9 reads = 4213
	aligned barcodes with 10 reads = 45401
	discarded barcodes with 10 reads = 1334
	un-alignable barcodes with 10 reads = 2808
	aligned barcodes with 11 reads = 28730
	discarded barcodes with 11 reads = 946
	un-alignable barcodes with 11 reads = 1830
	aligned barcodes with 12 reads = 16953
	discarded barcodes with 12 reads = 618
	un-alignable barcodes with 12 reads = 1095
	aligned barcodes with 13 reads = 9869
	discarded barcodes with 13 reads = 382
	un-alignable barcodes with 13 reads = 652
	aligned barcodes with 14 reads = 5399
	discarded barcodes with 14 reads = 257
	un-alignable barcodes with 14 reads = 370
	aligned barcodes with 15 reads = 2850
	discarded barcodes with 15 reads = 158
	un-alignable barcodes with 15 reads = 191
	aligned barcodes with 16 reads = 1467
	discarded barcodes with 16 reads = 77
	un-alignable barcodes with 16 reads = 94
	aligned barcodes with 17 reads = 771
	discarded barcodes with 17 reads = 51
	un-alignable barcodes with 17 reads = 44
	aligned barcodes with 18 reads = 368
	discarded barcodes with 18 reads = 39
	un-alignable barcodes with 18 reads = 26
	aligned barcodes with 19 reads = 159
	discarded barcodes with 19 reads = 10
	un-alignable barcodes with 19 reads = 11
	aligned barcodes with 20 reads = 74
	discarded barcodes with 20 reads = 6
	un-alignable barcodes with 20 reads = 4
	aligned barcodes with 21 reads = 42
	discarded barcodes with 21 reads = 8
	un-alignable barcodes with 21 reads = 3
	aligned barcodes with 22 reads = 18
	discarded barcodes with 22 reads = 4
	un-alignable barcodes with 22 reads = 3
	aligned barcodes with 23 reads = 9
	discarded barcodes with 23 reads = 3
	un-alignable barcodes with 23 reads = 3
	aligned barcodes with 24 reads = 8
	discarded barcodes with 24 reads = 3
	aligned barcodes with 25 reads = 1
	discarded barcodes with 25 reads = 1
	aligned barcodes with 26 reads = 2
	aligned barcodes with 29 reads = 1
2018-03-23 19:38:58,101 - INFO - Successful completion of dms_barcodedsubamplicons at Fri Mar 23 19:38:58 2018
