# Supplementary material for: Destabilized adaptive influenza variants critical for innate immune system escape are potentiated by host chaperones
Source: PLoS Biol. 2018 Sep 17;16(9):e3000008. doi: 10.1371/journal.pbio.3000008 (PMC6160216; doi:10.1371/journal.pbio.3000008)
Supplement: S1 File — This zip file contains the computer code and required input files for the deep mutational scanning data analysis reported in this manuscript. (ZIP) [file pbio.3000008.s023.zip › 2018_NP_DMS-master/replicate-3/HSF1i_39C/HSF1i_39C_summarystats.txt]

total read pairs = 9165924
read pairs that fail Illumina filter = 0
low quality read pairs = 476022
barcodes randomly purged = 0
discarded barcodes with 1 reads = 760954
aligned barcodes with 2 reads = 177861
discarded barcodes with 2 reads = 2156
un-alignable barcodes with 2 reads = 26785
aligned barcodes with 3 reads = 197079
discarded barcodes with 3 reads = 1887
un-alignable barcodes with 3 reads = 17991
aligned barcodes with 4 reads = 204937
discarded barcodes with 4 reads = 2400
un-alignable barcodes with 4 reads = 12037
aligned barcodes with 5 reads = 190190
discarded barcodes with 5 reads = 2653
un-alignable barcodes with 5 reads = 11190
aligned barcodes with 6 reads = 163589
discarded barcodes with 6 reads = 2848
un-alignable barcodes with 6 reads = 9876
aligned barcodes with 7 reads = 131144
discarded barcodes with 7 reads = 2628
un-alignable barcodes with 7 reads = 7756
aligned barcodes with 8 reads = 97765
discarded barcodes with 8 reads = 2228
un-alignable barcodes with 8 reads = 5929
aligned barcodes with 9 reads = 69019
discarded barcodes with 9 reads = 1719
un-alignable barcodes with 9 reads = 4213
aligned barcodes with 10 reads = 45401
discarded barcodes with 10 reads = 1334
un-alignable barcodes with 10 reads = 2808
aligned barcodes with 11 reads = 28730
discarded barcodes with 11 reads = 946
un-alignable barcodes with 11 reads = 1830
aligned barcodes with 12 reads = 16953
discarded barcodes with 12 reads = 618
un-alignable barcodes with 12 reads = 1095
aligned barcodes with 13 reads = 9869
discarded barcodes with 13 reads = 382
un-alignable barcodes with 13 reads = 652
aligned barcodes with 14 reads = 5399
discarded barcodes with 14 reads = 257
un-alignable barcodes with 14 reads = 370
aligned barcodes with 15 reads = 2850
discarded barcodes with 15 reads = 158
un-alignable barcodes with 15 reads = 191
aligned barcodes with 16 reads = 1467
discarded barcodes with 16 reads = 77
un-alignable barcodes with 16 reads = 94
aligned barcodes with 17 reads = 771
discarded barcodes with 17 reads = 51
un-alignable barcodes with 17 reads = 44
aligned barcodes with 18 reads = 368
discarded barcodes with 18 reads = 39
un-alignable barcodes with 18 reads = 26
aligned barcodes with 19 reads = 159
discarded barcodes with 19 reads = 10
un-alignable barcodes with 19 reads = 11
aligned barcodes with 20 reads = 74
discarded barcodes with 20 reads = 6
un-alignable barcodes with 20 reads = 4
aligned barcodes with 21 reads = 42
discarded barcodes with 21 reads = 8
un-alignable barcodes with 21 reads = 3
aligned barcodes with 22 reads = 18
discarded barcodes with 22 reads = 4
un-alignable barcodes with 22 reads = 3
aligned barcodes with 23 reads = 9
discarded barcodes with 23 reads = 3
un-alignable barcodes with 23 reads = 3
aligned barcodes with 24 reads = 8
discarded barcodes with 24 reads = 3
aligned barcodes with 25 reads = 1
discarded barcodes with 25 reads = 1
aligned barcodes with 26 reads = 2
aligned barcodes with 29 reads = 1
