# Supplementary material for: Destabilized adaptive influenza variants critical for innate immune system escape are potentiated by host chaperones
Source: PLoS Biol. 2018 Sep 17;16(9):e3000008. doi: 10.1371/journal.pbio.3000008 (PMC6160216; doi:10.1371/journal.pbio.3000008)
Supplement: S1 File — This zip file contains the computer code and required input files for the deep mutational scanning data analysis reported in this manuscript. (ZIP) [file pbio.3000008.s023.zip › 2018_NP_DMS-master/replicate-3/Hsp90i_39C/Hsp90i_39C_summarystats.txt]

total read pairs = 10685767
read pairs that fail Illumina filter = 0
low quality read pairs = 533692
barcodes randomly purged = 0
discarded barcodes with 1 reads = 626877
aligned barcodes with 2 reads = 115523
discarded barcodes with 2 reads = 1414
un-alignable barcodes with 2 reads = 16014
aligned barcodes with 3 reads = 130035
discarded barcodes with 3 reads = 1213
un-alignable barcodes with 3 reads = 12057
aligned barcodes with 4 reads = 144220
discarded barcodes with 4 reads = 1693
un-alignable barcodes with 4 reads = 8309
aligned barcodes with 5 reads = 143749
discarded barcodes with 5 reads = 2014
un-alignable barcodes with 5 reads = 8292
aligned barcodes with 6 reads = 136914
discarded barcodes with 6 reads = 2283
un-alignable barcodes with 6 reads = 7823
aligned barcodes with 7 reads = 124317
discarded barcodes with 7 reads = 2547
un-alignable barcodes with 7 reads = 7261
aligned barcodes with 8 reads = 108880
discarded barcodes with 8 reads = 2437
un-alignable barcodes with 8 reads = 6321
aligned barcodes with 9 reads = 91175
discarded barcodes with 9 reads = 2384
un-alignable barcodes with 9 reads = 5378
aligned barcodes with 10 reads = 74545
discarded barcodes with 10 reads = 2071
un-alignable barcodes with 10 reads = 4532
aligned barcodes with 11 reads = 58523
discarded barcodes with 11 reads = 1823
un-alignable barcodes with 11 reads = 3456
aligned barcodes with 12 reads = 44704
discarded barcodes with 12 reads = 1524
un-alignable barcodes with 12 reads = 2687
aligned barcodes with 13 reads = 32750
discarded barcodes with 13 reads = 1196
un-alignable barcodes with 13 reads = 2014
aligned barcodes with 14 reads = 23583
discarded barcodes with 14 reads = 921
un-alignable barcodes with 14 reads = 1524
aligned barcodes with 15 reads = 16405
discarded barcodes with 15 reads = 677
un-alignable barcodes with 15 reads = 1066
aligned barcodes with 16 reads = 10811
discarded barcodes with 16 reads = 493
un-alignable barcodes with 16 reads = 702
aligned barcodes with 17 reads = 7411
discarded barcodes with 17 reads = 334
un-alignable barcodes with 17 reads = 489
aligned barcodes with 18 reads = 4576
discarded barcodes with 18 reads = 231
un-alignable barcodes with 18 reads = 302
aligned barcodes with 19 reads = 2792
discarded barcodes with 19 reads = 157
un-alignable barcodes with 19 reads = 215
aligned barcodes with 20 reads = 1715
discarded barcodes with 20 reads = 90
un-alignable barcodes with 20 reads = 124
aligned barcodes with 21 reads = 1033
discarded barcodes with 21 reads = 88
un-alignable barcodes with 21 reads = 73
aligned barcodes with 22 reads = 615
discarded barcodes with 22 reads = 46
un-alignable barcodes with 22 reads = 43
aligned barcodes with 23 reads = 339
discarded barcodes with 23 reads = 33
un-alignable barcodes with 23 reads = 15
aligned barcodes with 24 reads = 177
discarded barcodes with 24 reads = 24
un-alignable barcodes with 24 reads = 11
aligned barcodes with 25 reads = 97
discarded barcodes with 25 reads = 13
un-alignable barcodes with 25 reads = 12
aligned barcodes with 26 reads = 50
discarded barcodes with 26 reads = 8
un-alignable barcodes with 26 reads = 2
aligned barcodes with 27 reads = 42
discarded barcodes with 27 reads = 7
aligned barcodes with 28 reads = 25
discarded barcodes with 28 reads = 4
aligned barcodes with 29 reads = 9
discarded barcodes with 29 reads = 3
aligned barcodes with 30 reads = 12
discarded barcodes with 30 reads = 3
aligned barcodes with 31 reads = 6
discarded barcodes with 31 reads = 2
aligned barcodes with 32 reads = 2
un-alignable barcodes with 32 reads = 1
aligned barcodes with 33 reads = 1
aligned barcodes with 34 reads = 1
aligned barcodes with 35 reads = 1
aligned barcodes with 40 reads = 1
