# Supplementary material for: Destabilized adaptive influenza variants critical for innate immune system escape are potentiated by host chaperones
Source: PLoS Biol. 2018 Sep 17;16(9):e3000008. doi: 10.1371/journal.pbio.3000008 (PMC6160216; doi:10.1371/journal.pbio.3000008)
Supplement: S1 File — This zip file contains the computer code and required input files for the deep mutational scanning data analysis reported in this manuscript. (ZIP) [file pbio.3000008.s023.zip › 2018_NP_DMS-master/replicate-3/basal_37C/basal_37C_.log]

2018-03-23 19:08:40,932 - INFO - Beginning execution of dms_barcodedsubamplicons in directory /Users/annapon/Documents/NP_DMS_2018/2018_NP_DMS/replicate-3/DMSO37

2018-03-23 19:08:40,932 - INFO - Progress will be logged to DMSO37_.log
2018-03-23 19:08:41,403 - INFO - Version information for dms_tools and associated packages.
	Time and date: Fri Mar 23 19:08:40 2018
	Platform: Darwin-15.6.0-x86_64-i386-64bit
	Python version: 2.7.13 |Anaconda 4.4.0 (x86_64)| (default, Dec 20 2016, 23:05:08)  [GCC 4.2.1 Compatible Apple LLVM 6.0 (clang-600.0.57)]
	dms_tools version: 1.2.2
	Bio version: 1.70
	numpy version: 1.12.1
	scipy version: 0.19.0
	matplotlib version: 2.0.2
	cython version: 0.25.2
	pystan version: 2.16.0.0
	weblogolib version: 3.5.0
	PyPDF2 version: 1.26.0
	pandas version: 0.20.1

2018-03-23 19:08:41,403 - INFO - Parsed the following arguments:
	minreadconcurrence = 0.75
	maxmuts = 4
	maxlowqfrac = 0.075
	r1files = ['/Users/annapon/Documents/NP_DMS_2018/2018_NP_DMS/FASTQ_files//replicate-3/DMSO37/DMSO37_1.fastq']
	minreadidentity = 0.9
	purgefrac = 0
	R1trimlength = 200
	R1_is_antisense = False
	r2files = ['/Users/annapon/Documents/NP_DMS_2018/2018_NP_DMS/FASTQ_files//replicate-3/DMSO37/DMSO37_2.fastq']
	alignspecs = [(1, 252, 34, 32), (253, 501, 38, 30), (502, 750, 30, 36), (751, 1002, 32, 41), (1003, 1251, 29, 34), (1252, 1497, 34, 41)]
	R2trimlength = 160
	maxreadtrim = 3
	barcodeinfo = False
	chartype = codon
	barcodelength = 8
	minreadsperbarcode = 2
	minq = 15
	outprefix = DMSO37_
	refseq = /Users/annapon/Documents/NP_DMS_2018/2018_NP_DMS/Aichi_NP_reference.fasta
	purgereadfrac = 0
	seed = 1

2018-03-23 19:08:41,408 - INFO - Read a reference sequence of 499 codons from /Users/annapon/Documents/NP_DMS_2018/2018_NP_DMS/Aichi_NP_reference.fasta

2018-03-23 19:08:41,409 - INFO - Now parsing reads from the following:
	r1files: /Users/annapon/Documents/NP_DMS_2018/2018_NP_DMS/FASTQ_files//replicate-3/DMSO37/DMSO37_1.fastq
	r2files: /Users/annapon/Documents/NP_DMS_2018/2018_NP_DMS/FASTQ_files//replicate-3/DMSO37/DMSO37_2.fastq
2018-03-23 19:08:43,133 - INFO - Reads parsed so far: 100000
2018-03-23 19:08:44,840 - INFO - Reads parsed so far: 200000
2018-03-23 19:08:46,636 - INFO - Reads parsed so far: 300000
2018-03-23 19:08:48,288 - INFO - Reads parsed so far: 400000
2018-03-23 19:08:50,053 - INFO - Reads parsed so far: 500000
2018-03-23 19:08:51,843 - INFO - Reads parsed so far: 600000
2018-03-23 19:08:53,510 - INFO - Reads parsed so far: 700000
2018-03-23 19:08:55,352 - INFO - Reads parsed so far: 800000
2018-03-23 19:08:57,021 - INFO - Reads parsed so far: 900000
2018-03-23 19:08:58,734 - INFO - Reads parsed so far: 1000000
2018-03-23 19:09:00,650 - INFO - Reads parsed so far: 1100000
2018-03-23 19:09:02,313 - INFO - Reads parsed so far: 1200000
2018-03-23 19:09:03,983 - INFO - Reads parsed so far: 1300000
2018-03-23 19:09:05,640 - INFO - Reads parsed so far: 1400000
2018-03-23 19:09:07,301 - INFO - Reads parsed so far: 1500000
2018-03-23 19:09:09,283 - INFO - Reads parsed so far: 1600000
2018-03-23 19:09:10,941 - INFO - Reads parsed so far: 1700000
2018-03-23 19:09:12,603 - INFO - Reads parsed so far: 1800000
2018-03-23 19:09:14,262 - INFO - Reads parsed so far: 1900000
2018-03-23 19:09:15,928 - INFO - Reads parsed so far: 2000000
2018-03-23 19:09:17,584 - INFO - Reads parsed so far: 2100000
2018-03-23 19:09:19,244 - INFO - Reads parsed so far: 2200000
2018-03-23 19:09:21,379 - INFO - Reads parsed so far: 2300000
2018-03-23 19:09:23,036 - INFO - Reads parsed so far: 2400000
2018-03-23 19:09:24,698 - INFO - Reads parsed so far: 2500000
2018-03-23 19:09:26,360 - INFO - Reads parsed so far: 2600000
2018-03-23 19:09:28,031 - INFO - Reads parsed so far: 2700000
2018-03-23 19:09:29,692 - INFO - Reads parsed so far: 2800000
2018-03-23 19:09:31,450 - INFO - Reads parsed so far: 2900000
2018-03-23 19:09:33,115 - INFO - Reads parsed so far: 3000000
2018-03-23 19:09:34,768 - INFO - Reads parsed so far: 3100000
2018-03-23 19:09:36,429 - INFO - Reads parsed so far: 3200000
2018-03-23 19:09:38,087 - INFO - Reads parsed so far: 3300000
2018-03-23 19:09:39,737 - INFO - Reads parsed so far: 3400000
2018-03-23 19:09:41,412 - INFO - Reads parsed so far: 3500000
2018-03-23 19:09:43,079 - INFO - Reads parsed so far: 3600000
2018-03-23 19:09:44,741 - INFO - Reads parsed so far: 3700000
2018-03-23 19:09:47,165 - INFO - Reads parsed so far: 3800000
2018-03-23 19:09:48,836 - INFO - Reads parsed so far: 3900000
2018-03-23 19:09:50,522 - INFO - Reads parsed so far: 4000000
2018-03-23 19:09:52,185 - INFO - Reads parsed so far: 4100000
2018-03-23 19:09:53,850 - INFO - Reads parsed so far: 4200000
2018-03-23 19:09:55,525 - INFO - Reads parsed so far: 4300000
2018-03-23 19:09:57,188 - INFO - Reads parsed so far: 4400000
2018-03-23 19:09:58,843 - INFO - Reads parsed so far: 4500000
2018-03-23 19:10:00,490 - INFO - Reads parsed so far: 4600000
2018-03-23 19:10:02,137 - INFO - Reads parsed so far: 4700000
2018-03-23 19:10:03,781 - INFO - Reads parsed so far: 4800000
2018-03-23 19:10:05,427 - INFO - Reads parsed so far: 4900000
2018-03-23 19:10:07,082 - INFO - Reads parsed so far: 5000000
2018-03-23 19:10:08,731 - INFO - Reads parsed so far: 5100000
2018-03-23 19:10:10,381 - INFO - Reads parsed so far: 5200000
2018-03-23 19:10:12,027 - INFO - Reads parsed so far: 5300000
2018-03-23 19:10:13,664 - INFO - Reads parsed so far: 5400000
2018-03-23 19:10:15,317 - INFO - Reads parsed so far: 5500000
2018-03-23 19:10:16,973 - INFO - Reads parsed so far: 5600000
2018-03-23 19:10:18,617 - INFO - Reads parsed so far: 5700000
2018-03-23 19:10:20,255 - INFO - Reads parsed so far: 5800000
2018-03-23 19:10:21,896 - INFO - Reads parsed so far: 5900000
2018-03-23 19:10:23,541 - INFO - Reads parsed so far: 6000000
2018-03-23 19:10:25,186 - INFO - Reads parsed so far: 6100000
2018-03-23 19:10:26,828 - INFO - Reads parsed so far: 6200000
2018-03-23 19:10:28,467 - INFO - Reads parsed so far: 6300000
2018-03-23 19:10:30,110 - INFO - Reads parsed so far: 6400000
2018-03-23 19:10:31,746 - INFO - Reads parsed so far: 6500000
2018-03-23 19:10:33,384 - INFO - Reads parsed so far: 6600000
2018-03-23 19:10:35,002 - INFO - Finished parsing all 6698571 reads; ended up with 1945795 unique barcodes.

2018-03-23 19:10:35,007 - INFO - Now examining the 1945795 barcodes to see if reads meet criteria for retention
2018-03-23 19:10:39,309 - INFO - Barcodes examined so far: 100000
2018-03-23 19:10:43,546 - INFO - Barcodes examined so far: 200000
2018-03-23 19:10:47,773 - INFO - Barcodes examined so far: 300000
2018-03-23 19:10:51,974 - INFO - Barcodes examined so far: 400000
2018-03-23 19:10:56,246 - INFO - Barcodes examined so far: 500000
2018-03-23 19:11:00,482 - INFO - Barcodes examined so far: 600000
2018-03-23 19:11:04,715 - INFO - Barcodes examined so far: 700000
2018-03-23 19:11:08,943 - INFO - Barcodes examined so far: 800000
2018-03-23 19:11:13,163 - INFO - Barcodes examined so far: 900000
2018-03-23 19:11:17,419 - INFO - Barcodes examined so far: 1000000
2018-03-23 19:11:21,659 - INFO - Barcodes examined so far: 1100000
2018-03-23 19:11:25,884 - INFO - Barcodes examined so far: 1200000
2018-03-23 19:11:30,119 - INFO - Barcodes examined so far: 1300000
2018-03-23 19:11:34,421 - INFO - Barcodes examined so far: 1400000
2018-03-23 19:11:38,652 - INFO - Barcodes examined so far: 1500000
2018-03-23 19:11:43,157 - INFO - Barcodes examined so far: 1600000
2018-03-23 19:11:48,031 - INFO - Barcodes examined so far: 1700000
2018-03-23 19:11:53,417 - INFO - Barcodes examined so far: 1800000
2018-03-23 19:11:59,903 - INFO - Barcodes examined so far: 1900000
2018-03-23 19:12:05,240 - INFO - Finished examining all 1945795 barcodes

2018-03-23 19:12:05,241 - INFO - Writing the codon counts to DMSO37_counts.txt
2018-03-23 19:12:05,265 - INFO - Here are the summary statistics (these are also being written to DMSO37_summarystats.txt):
	total read pairs = 6698571
	read pairs that fail Illumina filter = 0
	low quality read pairs = 345242
	barcodes randomly purged = 0
	discarded barcodes with 1 reads = 626461
	aligned barcodes with 2 reads = 277895
	discarded barcodes with 2 reads = 2163
	un-alignable barcodes with 2 reads = 25074
	aligned barcodes with 3 reads = 251876
	discarded barcodes with 3 reads = 2233
	un-alignable barcodes with 3 reads = 21355
	aligned barcodes with 4 reads = 213203
	discarded barcodes with 4 reads = 2406
	un-alignable barcodes with 4 reads = 12532
	aligned barcodes with 5 reads = 163134
	discarded barcodes with 5 reads = 2267
	un-alignable barcodes with 5 reads = 9444
	aligned barcodes with 6 reads = 116414
	discarded barcodes with 6 reads = 2022
	un-alignable barcodes with 6 reads = 6860
	aligned barcodes with 7 reads = 78308
	discarded barcodes with 7 reads = 1578
	un-alignable barcodes with 7 reads = 4662
	aligned barcodes with 8 reads = 49718
	discarded barcodes with 8 reads = 1158
	un-alignable barcodes with 8 reads = 3104
	aligned barcodes with 9 reads = 29700
	discarded barcodes with 9 reads = 820
	un-alignable barcodes with 9 reads = 1864
	aligned barcodes with 10 reads = 17004
	discarded barcodes with 10 reads = 537
	un-alignable barcodes with 10 reads = 1102
	aligned barcodes with 11 reads = 9459
	discarded barcodes with 11 reads = 279
	un-alignable barcodes with 11 reads = 594
	aligned barcodes with 12 reads = 4862
	discarded barcodes with 12 reads = 186
	un-alignable barcodes with 12 reads = 319
	aligned barcodes with 13 reads = 2533
	discarded barcodes with 13 reads = 117
	un-alignable barcodes with 13 reads = 150
	aligned barcodes with 14 reads = 1189
	discarded barcodes with 14 reads = 66
	un-alignable barcodes with 14 reads = 74
	aligned barcodes with 15 reads = 497
	discarded barcodes with 15 reads = 26
	un-alignable barcodes with 15 reads = 40
	aligned barcodes with 16 reads = 238
	discarded barcodes with 16 reads = 19
	un-alignable barcodes with 16 reads = 28
	aligned barcodes with 17 reads = 110
	discarded barcodes with 17 reads = 4
	un-alignable barcodes with 17 reads = 7
	aligned barcodes with 18 reads = 46
	discarded barcodes with 18 reads = 11
	aligned barcodes with 19 reads = 21
	discarded barcodes with 19 reads = 3
	un-alignable barcodes with 19 reads = 2
	aligned barcodes with 20 reads = 10
	discarded barcodes with 20 reads = 1
	aligned barcodes with 21 reads = 5
	discarded barcodes with 21 reads = 1
	aligned barcodes with 22 reads = 1
	aligned barcodes with 23 reads = 1
	discarded barcodes with 24 reads = 1
	aligned barcodes with 26 reads = 1
2018-03-23 19:12:05,265 - INFO - Successful completion of dms_barcodedsubamplicons at Fri Mar 23 19:12:05 2018
