# Supplementary material for: Destabilized adaptive influenza variants critical for innate immune system escape are potentiated by host chaperones
Source: PLoS Biol. 2018 Sep 17;16(9):e3000008. doi: 10.1371/journal.pbio.3000008 (PMC6160216; doi:10.1371/journal.pbio.3000008)
Supplement: S1 File — This zip file contains the computer code and required input files for the deep mutational scanning data analysis reported in this manuscript. (ZIP) [file pbio.3000008.s023.zip › 2018_NP_DMS-master/replicate-3/basal_37C/basal_37C_summarystats.txt]

total read pairs = 6698571
read pairs that fail Illumina filter = 0
low quality read pairs = 345242
barcodes randomly purged = 0
discarded barcodes with 1 reads = 626461
aligned barcodes with 2 reads = 277895
discarded barcodes with 2 reads = 2163
un-alignable barcodes with 2 reads = 25074
aligned barcodes with 3 reads = 251876
discarded barcodes with 3 reads = 2233
un-alignable barcodes with 3 reads = 21355
aligned barcodes with 4 reads = 213203
discarded barcodes with 4 reads = 2406
un-alignable barcodes with 4 reads = 12532
aligned barcodes with 5 reads = 163134
discarded barcodes with 5 reads = 2267
un-alignable barcodes with 5 reads = 9444
aligned barcodes with 6 reads = 116414
discarded barcodes with 6 reads = 2022
un-alignable barcodes with 6 reads = 6860
aligned barcodes with 7 reads = 78308
discarded barcodes with 7 reads = 1578
un-alignable barcodes with 7 reads = 4662
aligned barcodes with 8 reads = 49718
discarded barcodes with 8 reads = 1158
un-alignable barcodes with 8 reads = 3104
aligned barcodes with 9 reads = 29700
discarded barcodes with 9 reads = 820
un-alignable barcodes with 9 reads = 1864
aligned barcodes with 10 reads = 17004
discarded barcodes with 10 reads = 537
un-alignable barcodes with 10 reads = 1102
aligned barcodes with 11 reads = 9459
discarded barcodes with 11 reads = 279
un-alignable barcodes with 11 reads = 594
aligned barcodes with 12 reads = 4862
discarded barcodes with 12 reads = 186
un-alignable barcodes with 12 reads = 319
aligned barcodes with 13 reads = 2533
discarded barcodes with 13 reads = 117
un-alignable barcodes with 13 reads = 150
aligned barcodes with 14 reads = 1189
discarded barcodes with 14 reads = 66
un-alignable barcodes with 14 reads = 74
aligned barcodes with 15 reads = 497
discarded barcodes with 15 reads = 26
un-alignable barcodes with 15 reads = 40
aligned barcodes with 16 reads = 238
discarded barcodes with 16 reads = 19
un-alignable barcodes with 16 reads = 28
aligned barcodes with 17 reads = 110
discarded barcodes with 17 reads = 4
un-alignable barcodes with 17 reads = 7
aligned barcodes with 18 reads = 46
discarded barcodes with 18 reads = 11
aligned barcodes with 19 reads = 21
discarded barcodes with 19 reads = 3
un-alignable barcodes with 19 reads = 2
aligned barcodes with 20 reads = 10
discarded barcodes with 20 reads = 1
aligned barcodes with 21 reads = 5
discarded barcodes with 21 reads = 1
aligned barcodes with 22 reads = 1
aligned barcodes with 23 reads = 1
discarded barcodes with 24 reads = 1
aligned barcodes with 26 reads = 1
