# Supplementary material for: Destabilized adaptive influenza variants critical for innate immune system escape are potentiated by host chaperones
Source: PLoS Biol. 2018 Sep 17;16(9):e3000008. doi: 10.1371/journal.pbio.3000008 (PMC6160216; doi:10.1371/journal.pbio.3000008)
Supplement: S1 File — This zip file contains the computer code and required input files for the deep mutational scanning data analysis reported in this manuscript. (ZIP) [file pbio.3000008.s023.zip › 2018_NP_DMS-master/replicate-3/basal_39C/basal_39C_summarystats.txt]

total read pairs = 10304508
read pairs that fail Illumina filter = 0
low quality read pairs = 497660
barcodes randomly purged = 0
discarded barcodes with 1 reads = 655812
aligned barcodes with 2 reads = 159112
discarded barcodes with 2 reads = 1584
un-alignable barcodes with 2 reads = 19112
aligned barcodes with 3 reads = 173786
discarded barcodes with 3 reads = 1645
un-alignable barcodes with 3 reads = 15009
aligned barcodes with 4 reads = 180954
discarded barcodes with 4 reads = 2019
un-alignable barcodes with 4 reads = 10310
aligned barcodes with 5 reads = 171893
discarded barcodes with 5 reads = 2423
un-alignable barcodes with 5 reads = 9524
aligned barcodes with 6 reads = 154659
discarded barcodes with 6 reads = 2652
un-alignable barcodes with 6 reads = 8805
aligned barcodes with 7 reads = 131929
discarded barcodes with 7 reads = 2666
un-alignable barcodes with 7 reads = 7607
aligned barcodes with 8 reads = 108923
discarded barcodes with 8 reads = 2493
un-alignable barcodes with 8 reads = 6170
aligned barcodes with 9 reads = 86191
discarded barcodes with 9 reads = 2260
un-alignable barcodes with 9 reads = 5074
aligned barcodes with 10 reads = 65307
discarded barcodes with 10 reads = 1914
un-alignable barcodes with 10 reads = 3932
aligned barcodes with 11 reads = 47849
discarded barcodes with 11 reads = 1516
un-alignable barcodes with 11 reads = 2908
aligned barcodes with 12 reads = 33696
discarded barcodes with 12 reads = 1106
un-alignable barcodes with 12 reads = 2102
aligned barcodes with 13 reads = 23236
discarded barcodes with 13 reads = 885
un-alignable barcodes with 13 reads = 1501
aligned barcodes with 14 reads = 15488
discarded barcodes with 14 reads = 647
un-alignable barcodes with 14 reads = 1009
aligned barcodes with 15 reads = 9822
discarded barcodes with 15 reads = 435
un-alignable barcodes with 15 reads = 660
aligned barcodes with 16 reads = 6177
discarded barcodes with 16 reads = 274
un-alignable barcodes with 16 reads = 420
aligned barcodes with 17 reads = 3670
discarded barcodes with 17 reads = 176
un-alignable barcodes with 17 reads = 247
aligned barcodes with 18 reads = 2213
discarded barcodes with 18 reads = 124
un-alignable barcodes with 18 reads = 144
aligned barcodes with 19 reads = 1231
discarded barcodes with 19 reads = 66
un-alignable barcodes with 19 reads = 63
aligned barcodes with 20 reads = 718
discarded barcodes with 20 reads = 48
un-alignable barcodes with 20 reads = 40
aligned barcodes with 21 reads = 369
discarded barcodes with 21 reads = 32
un-alignable barcodes with 21 reads = 22
aligned barcodes with 22 reads = 170
discarded barcodes with 22 reads = 16
un-alignable barcodes with 22 reads = 17
aligned barcodes with 23 reads = 105
discarded barcodes with 23 reads = 14
un-alignable barcodes with 23 reads = 6
aligned barcodes with 24 reads = 60
discarded barcodes with 24 reads = 9
un-alignable barcodes with 24 reads = 4
aligned barcodes with 25 reads = 35
discarded barcodes with 25 reads = 5
un-alignable barcodes with 25 reads = 9
aligned barcodes with 26 reads = 20
discarded barcodes with 26 reads = 4
un-alignable barcodes with 26 reads = 1
aligned barcodes with 27 reads = 11
discarded barcodes with 27 reads = 3
un-alignable barcodes with 27 reads = 1
aligned barcodes with 28 reads = 5
discarded barcodes with 28 reads = 1
un-alignable barcodes with 28 reads = 1
aligned barcodes with 29 reads = 3
discarded barcodes with 29 reads = 1
aligned barcodes with 30 reads = 2
discarded barcodes with 30 reads = 3
un-alignable barcodes with 30 reads = 2
aligned barcodes with 31 reads = 1
discarded barcodes with 31 reads = 1
aligned barcodes with 32 reads = 1
